# Supplementary material for: Cross-species analysis of viral nucleic acid interacting proteins identifies TAOKs as innate immune regulators
Source: Nat Commun. 2021 Dec 1;12:7009. doi: 10.1038/s41467-021-27192-w (PMC8636641; doi:10.1038/s41467-021-27192-w)
Supplement: Supplementary file 4 — Supplementary Data 1 [file 41467_2021_27192_MOESM4_ESM.xlsx]

## Sheet: Sheet1
Bait		Description of ligand	Occurrence in nature	Example virus	Known effect on immunity	References
synthetic RNA baits	Poly(I:C)	Heterogenous dsRNA polyinosine:polycytidine	Commonly used innate immune stimulus	Viruses activating similar signaling events are picorna-, flavi-, vaccinia viruses	Strong inducer of cytokines and apoptosis; activates RIG-I/MDA5	(Alexopoulou et al. 2001)
	Poly(C)	ssRNA polycytidine	Unknown	Poly-C stretch in picornaviruses, e.g. FMDV and Cardiovirus	No known effect	(Alexopoulou et al. 2001; Sangar 1979)
	Poly(A:U)	Heterogenous dsRNA polyadenylic:polyuridylic	Unknown	Unknown	Strong inducer of cytokines; activates TLR3 and TLR7	(Sugiyama et al. 2008)
	Poly(U)	ssRNA polyuridylic	Poly-U tail found in bacterial small RNAs	Unknown	Activates TLR7 and TLR8	(Ishikawa et al. 2012; Sugiyama et al. 2008)
DNA baits	dsISD	Interferon stimulatory dsDNA	dsDNA	Genomes of many DNA viruses, e.g. herpes-, baculo- and poxviridae	Stimulation of Interferon; activation of cGAS	(Kranzusch et al. 2013; Stetson and Medzhitov 2006; Weitzman and Fradet-Turcotte 2018)
	RNA:ISD	Interferon stimulatory ssISD annealed to antisense ssRNA	Formed during transcription	Transcription DNA viruses, including herpesviridae and hepadnaviruses; Reverse transcription of retroviruses	Activation of cGAS	(Mankan et al. 2014; Nadelet al. 2015)
	ssISD	Interferon stimulatory ssDNA	viruses	Parvo and circoviruses	Activation of DDR	(Shulman and Davidson 2017; Weitzman and Fradet-Turcotte 2018)
ssRNA baits	ssPPP	ssRNA bearing triphosphate 5’ end	Viral RNAs and genomes; Inhibitory RNAs expressed by DNA and RNA viruses; RNAi based antiviral defense in fly	Genomes of rhabdo and paramyxoviruses; Replication products of flaviviruses	Strong inducers of cytokines and apoptosis	(Hornung et al. 2006; Tassetto et al. 2017)
	ssCAP	5’ Unmethylated capped ssRNA	Viruses infecting lower eukaryotes	Mutants of vesicular stomatitis virus	Impaired virus growth	(Decroly et al. 2011; Wang et al. 2007)
	ssCAP0	5’ N7 methylated capped ssRNA	Viruses infecting lower eukaryotes	mRNA of viruses infecting lower eukaryotes, e.g. tobacco mosaic virus	Impaired virus growth, induction of cytokines	(Decroly et al. 2011; Furuichi and Shatkin 2000)
	ssCAP1	5’ N7 2‘O methylated CAP-ssRNA	mRNA of higher eukaryotes	Most pathogenic viruses, probably through selective pressure	Strong binder of translation factors	(Decroly et al. 2011)
	ssOH	5‘OH-ssRNA	nucleolytically cleaved RNAs	Unknown	No known effect, quickly degraded	(Snead et al. 2013)
dsRNA baits	dsPPP	dsRNA bearing triphospahte end, annealed to antisense 5‘OH-RNA	End structures of negative strand-RNA viruses	influenza virus panhandle structure	Strong inducers of cytokines and apoptosis; Activation of RIG-I	(Schmidt et al. 2009; Weber et al. 2006)
	dsCAP0	5’ N7 2‘O methylated CAP-dsRNA, annealed to antisense 5‘OH-RNA	Unknown	Unknown	Activation of RIG-I	(Devarkar et al. 2016)
	dsOH	5‘OH-dsRNA	Unknown	Unknown	No known effect	(Schmidt et al. 2009)
other	2‘5‘OA	2’5’ Oligoadenylate	Second messenger	Induced through OAS proteins during infection with dsRNA producing viruses	Activator of RNAseL	(Silverman 2007)
	ATP	Adenosine Triphosphate	Found in all life forms, required for intracellular energy transfer	Viral infection may induce vesicular ATP release	Activation of P2 receptors; cytokine induction	(Cekic and Linden 2016)
