# Supplementary material for: Cross-species analysis of viral nucleic acid interacting proteins identifies TAOKs as innate immune regulators
Source: Nat Commun. 2021 Dec 1;12:7009. doi: 10.1038/s41467-021-27192-w (PMC8636641; doi:10.1038/s41467-021-27192-w)
Supplement: Supplementary file 5 — Supplementary Data 2 [file 41467_2021_27192_MOESM5_ESM.xlsx]

## Sheet: THP-1
Protein information			LFQ intensities (log2, normalized)
Majority protein IDs	Protein names	Gene names	THP1_Proteome_01	THP1_Proteome_02	THP1_Proteome_03	THP1_PIC_01	THP1_PIC_02	THP1_PIC_03	THP1_PIC_04	THP1_PC_01	THP1_PC_02	THP1_PC_03	THP1_PC_04	THP1_PAU_01	THP1_PAU_02	THP1_PAU_03	THP1_PAU_04	THP1_PU_01	THP1_PU_02	THP1_PU_03	THP1_PU_04	THP1_dsISD_01	THP1_dsISD_02	THP1_dsISD_03	THP1_dsISD_04	THP1_RNAISD_01	THP1_RNAISD_02	THP1_RNAISD_03	THP1_RNAISD_04	THP1_ssISD_01	THP1_ssISD_02	THP1_ssISD_04	THP1_ssRNA_PPP_01	THP1_ssRNA_PPP_02	THP1_ssRNA_PPP_03	THP1_ssRNA_PPP_04	THP1_ssRNA_CAP_01	THP1_ssRNA_CAP_02	THP1_ssRNA_CAP_03	THP1_ssRNA_CAP_04	THP1_ssRNA_CAP0_01	THP1_ssRNA_CAP0_02	THP1_ssRNA_CAP0_03	THP1_ssRNA_CAP0_04	THP1_ssRNA_CAP1_01	THP1_ssRNA_CAP1_02	THP1_ssRNA_CAP1_03	THP1_ssRNA_CAP1_04	THP1_ssRNA_OH_02
Q15019	Septin-2	2019-09-02	27.846	27.6258	27.9607	NaN	NaN	NaN	NaN	NaN	NaN	NaN	NaN	NaN	NaN	NaN	NaN	NaN	NaN	NaN	NaN	NaN	NaN	NaN	17.5926	NaN	NaN	NaN	NaN	NaN	NaN	NaN	NaN	NaN	NaN	NaN	NaN	NaN	NaN	NaN	NaN	NaN	NaN	NaN	NaN	NaN	NaN	NaN	NaN
Q16181	Septin-7	2019-09-07	27.5931	27.6361	27.4731	NaN	NaN	NaN	NaN	NaN	NaN	NaN	NaN	NaN	NaN	NaN	NaN	NaN	NaN	NaN	NaN	NaN	NaN	NaN	NaN	NaN	NaN	NaN	NaN	NaN	NaN	NaN	NaN	NaN	NaN	NaN	NaN	NaN	NaN	NaN	NaN	NaN	NaN	NaN	NaN	NaN	NaN	NaN	NaN
Q9UHD8	Septin-9	2019-09-09	26.9737	26.8601	26.6728	NaN	NaN	NaN	NaN	NaN	NaN	NaN	NaN	NaN	NaN	NaN	NaN	NaN	NaN	NaN	NaN	NaN	NaN	NaN	NaN	NaN	NaN	NaN	NaN	NaN	NaN	NaN	NaN	NaN	NaN	NaN	NaN	NaN	NaN	NaN	20.1337	NaN	NaN	NaN	NaN	NaN	NaN	NaN	NaN
P01023	Alpha-2-macroglobulin	A2M	NaN	NaN	NaN	NaN	23.0326	NaN	26.3545	NaN	22.6146	NaN	NaN	NaN	NaN	18.8158	NaN	NaN	NaN	NaN	NaN	NaN	NaN	NaN	NaN	NaN	NaN	NaN	NaN	NaN	25.0388	NaN	NaN	NaN	NaN	NaN	NaN	NaN	NaN	NaN	NaN	NaN	NaN	NaN	NaN	NaN	NaN	NaN	NaN
Q9NRG9	Aladin	AAAS	26.0274	25.9261	25.6626	NaN	NaN	NaN	NaN	NaN	NaN	NaN	NaN	NaN	NaN	NaN	NaN	NaN	NaN	NaN	18.0413	NaN	NaN	NaN	NaN	NaN	NaN	NaN	NaN	NaN	NaN	NaN	NaN	NaN	NaN	NaN	NaN	NaN	NaN	NaN	NaN	NaN	NaN	NaN	NaN	NaN	NaN	NaN	NaN
Q86V21	Acetoacetyl-CoA synthetase	AACS	24.5626	24.0984	24.0582	NaN	NaN	NaN	NaN	NaN	NaN	NaN	NaN	NaN	NaN	NaN	NaN	NaN	NaN	NaN	NaN	NaN	NaN	NaN	NaN	NaN	NaN	NaN	NaN	NaN	NaN	NaN	NaN	NaN	NaN	NaN	NaN	NaN	NaN	NaN	NaN	NaN	NaN	NaN	NaN	19.2323	NaN	NaN	NaN
Q2M2I8	AP2-associated protein kinase 1	AAK1	25.1907	25.7302	24.7674	NaN	NaN	NaN	NaN	NaN	NaN	NaN	NaN	NaN	NaN	NaN	NaN	NaN	NaN	NaN	NaN	NaN	NaN	NaN	NaN	NaN	NaN	NaN	NaN	NaN	NaN	20.6571	19.2776	NaN	NaN	NaN	NaN	NaN	NaN	NaN	NaN	NaN	NaN	NaN	NaN	NaN	NaN	NaN	NaN
P49588	Alanine--tRNA ligase, cytoplasmic	AARS	30.223	30.0544	30.0653	NaN	NaN	24.8519	NaN	NaN	NaN	NaN	NaN	NaN	25.1861	NaN	NaN	NaN	NaN	NaN	NaN	NaN	NaN	NaN	NaN	NaN	NaN	NaN	21.5273	NaN	NaN	NaN	NaN	NaN	NaN	NaN	18.4554	NaN	NaN	NaN	NaN	NaN	NaN	NaN	NaN	NaN	NaN	NaN	NaN
Q5JTZ9	Alanine--tRNA ligase, mitochondrial	AARS2	26.2732	26.1445	25.978	18.9189	NaN	NaN	NaN	NaN	NaN	NaN	NaN	NaN	NaN	NaN	NaN	NaN	NaN	NaN	NaN	NaN	NaN	NaN	NaN	NaN	NaN	NaN	NaN	NaN	NaN	NaN	NaN	NaN	NaN	NaN	NaN	NaN	NaN	NaN	NaN	NaN	NaN	NaN	NaN	NaN	NaN	NaN	NaN
P28288	ATP-binding cassette sub-family D member 3	ABCD3	26.6984	26.7837	26.5003	NaN	19.9288	NaN	NaN	NaN	NaN	NaN	NaN	NaN	NaN	NaN	18.6162	NaN	NaN	NaN	NaN	21.7449	21.7933	21.3847	21.7517	NaN	22.2562	NaN	NaN	21.5586	21.9589	21.9503	NaN	20.6526	NaN	NaN	NaN	NaN	NaN	NaN	NaN	NaN	NaN	NaN	NaN	NaN	NaN	NaN	NaN
P61221	ATP-binding cassette sub-family E member 1	ABCE1	28.55	28.3963	28.6132	NaN	NaN	NaN	NaN	NaN	NaN	NaN	NaN	NaN	NaN	NaN	NaN	NaN	NaN	NaN	NaN	NaN	NaN	NaN	NaN	NaN	NaN	NaN	NaN	NaN	NaN	NaN	NaN	19.6563	NaN	NaN	NaN	NaN	NaN	NaN	NaN	NaN	NaN	NaN	NaN	NaN	NaN	NaN	NaN
Q8NE71	ATP-binding cassette sub-family F member 1	ABCF1	25.4995	25.7071	25.6732	23.7697	25.7329	24.1472	25.1	NaN	NaN	20.5004	NaN	NaN	NaN	NaN	NaN	18.7874	NaN	NaN	NaN	NaN	NaN	NaN	NaN	NaN	NaN	NaN	NaN	NaN	NaN	NaN	25.2522	25.405	25.3381	25.3079	NaN	NaN	NaN	NaN	NaN	NaN	NaN	NaN	NaN	NaN	NaN	NaN	NaN
Q9UG63	ATP-binding cassette sub-family F member 2	ABCF2	26.4765	26.2822	26.4844	21.679	20.9097	21.7832	21.2988	23.8946	24.8075	24.5836	23.3228	NaN	NaN	NaN	NaN	NaN	NaN	22.1568	NaN	NaN	NaN	NaN	NaN	NaN	NaN	17.8544	NaN	NaN	NaN	NaN	NaN	NaN	NaN	18.6163	NaN	NaN	NaN	NaN	NaN	NaN	NaN	NaN	NaN	NaN	NaN	NaN	NaN
Q9NUQ8	ATP-binding cassette sub-family F member 3	ABCF3	25.5791	25.3073	25.2837	NaN	NaN	NaN	NaN	NaN	NaN	NaN	NaN	NaN	NaN	NaN	NaN	NaN	NaN	NaN	NaN	NaN	NaN	NaN	NaN	NaN	NaN	NaN	NaN	NaN	NaN	NaN	NaN	NaN	NaN	NaN	NaN	NaN	NaN	NaN	NaN	NaN	NaN	NaN	NaN	NaN	NaN	NaN	NaN
Q9NUJ1	Mycophenolic acid acyl-glucuronide esterase, mitochondrial	ABHD10	25.22	25.7539	25.6408	NaN	NaN	NaN	21.5984	NaN	NaN	NaN	NaN	NaN	NaN	NaN	NaN	NaN	NaN	NaN	NaN	NaN	NaN	NaN	NaN	NaN	NaN	NaN	NaN	NaN	NaN	NaN	NaN	NaN	NaN	NaN	NaN	NaN	NaN	NaN	NaN	NaN	NaN	NaN	NaN	NaN	NaN	NaN	NaN
Q8N2K0	Monoacylglycerol lipase ABHD12	ABHD12	23.9747	23.7236	23.5707	NaN	NaN	NaN	22.0045	NaN	NaN	NaN	NaN	21.9239	22.1704	22.6182	22.3716	21.2276	22.1648	22.3819	22.3107	NaN	NaN	NaN	NaN	19.9143	NaN	NaN	NaN	NaN	NaN	NaN	NaN	NaN	NaN	22.3911	NaN	NaN	NaN	NaN	NaN	NaN	NaN	NaN	NaN	NaN	NaN	NaN	NaN
Q96IU4	Alpha/beta hydrolase domain-containing protein 14B	ABHD14B	26.8315	27.2968	27.138	NaN	NaN	NaN	NaN	NaN	NaN	NaN	NaN	19.4102	NaN	NaN	NaN	NaN	NaN	NaN	NaN	NaN	NaN	NaN	NaN	NaN	NaN	NaN	NaN	NaN	NaN	NaN	NaN	NaN	NaN	NaN	NaN	NaN	NaN	NaN	NaN	19.3205	NaN	NaN	NaN	NaN	NaN	NaN	NaN
Q8IZP0	Abl interactor 1	ABI1	25.0867	25.267	25.3642	NaN	NaN	NaN	20.426	NaN	NaN	NaN	NaN	NaN	NaN	NaN	NaN	NaN	NaN	NaN	NaN	NaN	NaN	NaN	NaN	NaN	23.2294	NaN	NaN	NaN	NaN	NaN	27.3528	27.2477	27.1373	27.1903	27.5696	27.5954	27.7241	27.47	27.4422	27.4254	27.5301	27.3283	27.1702	27.6094	27.2359	27.4283	26.7107
Q12979	Active breakpoint cluster region-related protein	ABR	NaN	NaN	NaN	NaN	NaN	NaN	NaN	NaN	NaN	NaN	NaN	NaN	21.1189	NaN	NaN	NaN	20.2692	NaN	NaN	NaN	NaN	NaN	NaN	NaN	20.191	NaN	NaN	NaN	NaN	NaN	21.2336	21.2667	20.7606	20.1978	20.7451	22.1578	21.4886	21.0018	NaN	21.0409	21.2069	20.9179	21.387	21.4221	21.4544	NaN	21.0419
Q9P1F3	Costars family protein ABRACL	ABRACL	28.7802	28.7215	28.9826	NaN	NaN	NaN	NaN	NaN	NaN	NaN	NaN	NaN	NaN	NaN	NaN	NaN	NaN	NaN	NaN	NaN	NaN	NaN	NaN	NaN	NaN	NaN	NaN	NaN	NaN	NaN	NaN	NaN	NaN	19.5775	NaN	NaN	NaN	NaN	NaN	NaN	NaN	NaN	NaN	NaN	NaN	NaN	20.3941
P09110	3-ketoacyl-CoA thiolase, peroxisomal	ACAA1	25.4824	25.8426	25.5872	NaN	NaN	NaN	NaN	NaN	NaN	NaN	NaN	NaN	NaN	NaN	NaN	NaN	NaN	NaN	NaN	24.1722	24.0098	NaN	23.9546	NaN	24.3546	23.7287	23.5034	23.4553	23.6968	23.6497	NaN	24.3884	24.1981	23.7897	23.9878	24.4366	24.4952	23.9547	23.8683	23.1288	23.4029	23.6351	23.8526	23.7571	24.113	24.4347	23.7097
Q13085	Acetyl-CoA carboxylase 1;Biotin carboxylase	ACACA	27.9555	27.7422	27.7485	NaN	NaN	NaN	NaN	21.8762	NaN	NaN	NaN	NaN	NaN	NaN	NaN	NaN	NaN	21.0725	NaN	34.2579	34.2132	34.233	34.4868	34.5817	34.7484	34.861	35.307	34.3357	34.3698	34.6819	35.3505	35.1183	35.2372	34.9649	35.1786	35.3532	35.3693	35.4252	35.0109	34.8191	35.0329	35.0266	35.2408	35.4051	35.3538	35.4181	34.8794
O00763	Acetyl-CoA carboxylase 2;Biotin carboxylase	ACACB	24.0682	24.1383	24.1086	NaN	NaN	NaN	NaN	NaN	20.4579	NaN	NaN	NaN	NaN	NaN	NaN	NaN	NaN	19.9998	NaN	31.5067	31.4915	31.4597	31.6579	31.8467	32.0041	32.0136	32.7296	31.6633	31.4477	31.8015	33.3375	33.0507	33.1268	32.8801	33.2019	33.1835	33.2122	33.3435	32.9302	32.7234	32.9457	32.9774	33.1084	33.2736	33.2006	33.2651	32.8582
P11310	Medium-chain specific acyl-CoA dehydrogenase, mitochondrial	ACADM	29.1046	28.9431	28.8343	NaN	NaN	NaN	NaN	NaN	NaN	NaN	NaN	NaN	NaN	NaN	NaN	NaN	NaN	NaN	NaN	NaN	NaN	NaN	NaN	NaN	NaN	NaN	NaN	NaN	NaN	NaN	NaN	NaN	NaN	18.3892	NaN	NaN	NaN	NaN	NaN	NaN	NaN	NaN	NaN	NaN	NaN	NaN	20.4115
P49748	Very long-chain specific acyl-CoA dehydrogenase, mitochondrial	ACADVL	29.1231	29.1465	29.1047	NaN	NaN	NaN	NaN	NaN	NaN	NaN	NaN	NaN	NaN	NaN	NaN	NaN	NaN	NaN	NaN	NaN	NaN	NaN	NaN	NaN	19.3352	NaN	NaN	NaN	NaN	NaN	NaN	NaN	NaN	NaN	NaN	NaN	NaN	NaN	NaN	NaN	NaN	NaN	NaN	NaN	NaN	NaN	NaN
P24752	Acetyl-CoA acetyltransferase, mitochondrial	ACAT1	30.0034	29.9981	29.7626	NaN	NaN	NaN	NaN	NaN	NaN	NaN	NaN	NaN	NaN	NaN	NaN	NaN	NaN	NaN	NaN	NaN	NaN	NaN	NaN	NaN	NaN	NaN	NaN	NaN	NaN	NaN	NaN	NaN	NaN	NaN	NaN	NaN	NaN	NaN	NaN	NaN	NaN	NaN	NaN	NaN	NaN	NaN	20.2946
Q9BWD1	Acetyl-CoA acetyltransferase, cytosolic	ACAT2	28.2147	28.3334	28.2588	NaN	NaN	NaN	NaN	NaN	NaN	NaN	NaN	NaN	NaN	NaN	NaN	NaN	NaN	NaN	NaN	NaN	NaN	NaN	NaN	NaN	NaN	NaN	NaN	NaN	NaN	NaN	NaN	NaN	NaN	NaN	NaN	NaN	19.2453	NaN	NaN	NaN	NaN	NaN	NaN	NaN	NaN	NaN	NaN
P53396	ATP-citrate synthase	ACLY	31.006	31.1993	31.1558	NaN	NaN	NaN	19.9866	NaN	NaN	NaN	NaN	NaN	NaN	NaN	NaN	NaN	NaN	NaN	17.9631	NaN	NaN	NaN	16.3169	NaN	NaN	NaN	NaN	NaN	NaN	NaN	19.2209	NaN	NaN	19.7062	NaN	19.1675	NaN	NaN	19.7693	NaN	NaN	NaN	NaN	NaN	NaN	NaN	21.613
P21399	Cytoplasmic aconitate hydratase	ACO1	25.8736	26.1868	25.8919	24.8997	22.1511	23.9238	23.246	24.7435	24.3783	24.1872	23.7598	NaN	NaN	NaN	NaN	NaN	NaN	NaN	22.8129	NaN	NaN	NaN	NaN	NaN	NaN	NaN	NaN	NaN	NaN	NaN	NaN	NaN	NaN	NaN	NaN	NaN	NaN	NaN	NaN	NaN	NaN	NaN	NaN	NaN	NaN	NaN	NaN
Q99798	Aconitate hydratase, mitochondrial	ACO2	29.1299	29.1254	29.1218	NaN	NaN	18.9663	NaN	NaN	NaN	NaN	NaN	22.0393	NaN	NaN	NaN	NaN	NaN	NaN	NaN	NaN	NaN	NaN	NaN	NaN	NaN	NaN	NaN	18.2722	NaN	NaN	NaN	NaN	NaN	18.3153	NaN	NaN	NaN	NaN	NaN	NaN	NaN	NaN	NaN	NaN	NaN	NaN	NaN
P49753;Q86TX2	Acyl-coenzyme A thioesterase 2, mitochondrial;Acyl-coenzyme A thioesterase 1	ACOT2;ACOT1	24.5317	24.2492	24.5003	NaN	NaN	NaN	NaN	NaN	NaN	NaN	19.7402	NaN	NaN	NaN	NaN	19.0735	NaN	NaN	NaN	NaN	NaN	NaN	NaN	NaN	NaN	NaN	20.6488	NaN	NaN	NaN	NaN	NaN	NaN	NaN	NaN	NaN	NaN	NaN	NaN	NaN	NaN	NaN	NaN	NaN	NaN	NaN	NaN
O00154	Cytosolic acyl coenzyme A thioester hydrolase	ACOT7	27.6761	27.5736	27.6619	NaN	NaN	NaN	17.4477	NaN	NaN	NaN	NaN	NaN	21.1792	NaN	NaN	NaN	NaN	NaN	NaN	NaN	NaN	NaN	NaN	NaN	NaN	NaN	NaN	NaN	NaN	NaN	NaN	NaN	NaN	NaN	NaN	NaN	NaN	NaN	NaN	NaN	NaN	NaN	NaN	NaN	NaN	NaN	NaN
Q9Y305	Acyl-coenzyme A thioesterase 9, mitochondrial	ACOT9	24.8558	24.6714	24.7778	NaN	NaN	NaN	NaN	NaN	NaN	19.2533	NaN	NaN	NaN	NaN	NaN	NaN	NaN	NaN	NaN	NaN	20.1141	20.6201	20.5785	NaN	NaN	NaN	NaN	NaN	NaN	NaN	NaN	NaN	NaN	NaN	NaN	NaN	NaN	NaN	NaN	NaN	NaN	NaN	NaN	NaN	NaN	NaN	NaN
Q15067	Peroxisomal acyl-coenzyme A oxidase 1	ACOX1	24.7541	25.6809	25.1008	NaN	NaN	NaN	NaN	19.2872	NaN	NaN	NaN	NaN	NaN	NaN	NaN	NaN	NaN	NaN	NaN	NaN	NaN	NaN	NaN	NaN	NaN	NaN	NaN	NaN	NaN	NaN	NaN	NaN	NaN	NaN	NaN	NaN	NaN	NaN	NaN	NaN	NaN	NaN	NaN	NaN	NaN	NaN	NaN
Q4G176	Acyl-CoA synthetase family member 3, mitochondrial	ACSF3	23.0971	22.992	22.4375	NaN	NaN	NaN	NaN	NaN	19.9317	NaN	NaN	NaN	NaN	NaN	NaN	NaN	NaN	NaN	NaN	NaN	NaN	NaN	NaN	NaN	NaN	NaN	NaN	NaN	NaN	NaN	NaN	NaN	NaN	NaN	NaN	NaN	NaN	NaN	NaN	NaN	NaN	NaN	NaN	NaN	NaN	NaN	NaN
P33121	Long-chain-fatty-acid--CoA ligase 1	ACSL1	23.9821	23.8793	23.7752	NaN	NaN	NaN	NaN	NaN	NaN	NaN	NaN	NaN	NaN	NaN	NaN	NaN	NaN	NaN	NaN	NaN	NaN	NaN	NaN	NaN	NaN	NaN	NaN	NaN	NaN	NaN	NaN	NaN	NaN	NaN	NaN	NaN	NaN	NaN	NaN	NaN	NaN	NaN	NaN	20.0785	NaN	NaN	NaN
P60709	Actin, cytoplasmic 1;Actin, cytoplasmic 1, N-terminally processed	ACTB	27.3594	27.3826	27.7048	23.095	23.2226	23.5983	23.3988	21.1253	22.7177	23.6499	22.5762	NaN	NaN	NaN	NaN	NaN	NaN	NaN	18.8439	NaN	NaN	NaN	NaN	NaN	NaN	NaN	NaN	NaN	20.8239	NaN	23.0763	22.518	22.0878	23.8005	22.7843	22.4087	22.381	22.9579	22.4436	21.6947	21.6132	21.8498	22.1214	22.5472	22.2762	22.6645	25.0843
Q562R1	Beta-actin-like protein 2	ACTBL2	31.0297	NaN	24.5434	25.4453	25.485	25.5472	25.2775	26.4174	25.6846	25.3897	26.0706	NaN	24.1807	23.7286	24.8138	25.0391	24.5997	NaN	25.4045	24.2342	NaN	24.6485	NaN	NaN	24.9393	26.0592	NaN	25.2307	25.0296	NaN	NaN	NaN	NaN	NaN	NaN	NaN	NaN	NaN	NaN	24.917	NaN	NaN	24.8999	25.1736	NaN	NaN	NaN
P68032;P63267;P68133;P62736	Actin, alpha cardiac muscle 1;Actin, gamma-enteric smooth muscle;Actin, alpha skeletal muscle;Actin, aortic smooth muscle	ACTC1;ACTG2;ACTA1;ACTA2	30.7476	30.7883	31.1363	26.6112	26.6044	27.0971	26.6349	27.1746	27.1343	27.3904	27.2869	24.5888	23.8049	23.955	23.9561	20.6889	24.1285	24.8912	24.4892	21.9121	23.5111	23.3915	22.8971	24.0632	23.9267	24.4297	24.8055	23.1004	22.5656	22.6076	25.9197	25.6236	24.9403	27.3662	26.3779	25.3959	25.4264	26.2629	25.747	25.1663	24.9157	24.916	25.5378	26.1345	25.6122	26.1023	28.0658
P63261	Actin, cytoplasmic 2;Actin, cytoplasmic 2, N-terminally processed	ACTG1	34.4015	34.5388	34.7196	29.435	29.5198	29.7582	29.4667	29.8606	29.8268	29.794	29.8859	27.1856	26.7854	26.9074	26.8874	26.9609	26.8455	27.5246	27.1292	25.896	26.3059	26.2419	25.9204	26.38	26.4961	27.7044	26.6492	26.2591	26.797	26.3328	28.6127	28.5517	27.6898	29.913	28.8076	28.1669	28.0689	28.8133	28.3732	27.918	27.7565	27.7843	27.8508	28.326	28.1589	28.3114	30.8411
O96019	Actin-like protein 6A	ACTL6A	26.7623	26.7189	26.819	29.0298	28.9323	29	28.9128	29.4428	29.2938	29.2398	29.0433	NaN	NaN	NaN	NaN	NaN	NaN	23.1132	NaN	NaN	NaN	NaN	NaN	NaN	NaN	NaN	NaN	NaN	20.5015	NaN	NaN	NaN	NaN	NaN	NaN	NaN	NaN	NaN	NaN	24.923	NaN	NaN	NaN	NaN	NaN	NaN	NaN
P12814	Alpha-actinin-1	ACTN1	31.3959	31.269	31.33	NaN	NaN	19.1047	NaN	NaN	NaN	NaN	NaN	NaN	NaN	NaN	19.3931	NaN	NaN	NaN	NaN	NaN	NaN	NaN	NaN	NaN	NaN	NaN	18.2401	NaN	NaN	NaN	NaN	NaN	NaN	20.4792	NaN	NaN	19.4228	19.3336	19.8052	19.4091	NaN	NaN	NaN	NaN	NaN	NaN	21.094
O43707	Alpha-actinin-4	ACTN4	31.9231	31.9613	31.9464	NaN	NaN	NaN	NaN	NaN	NaN	20.2505	NaN	NaN	NaN	NaN	NaN	NaN	NaN	20.8591	NaN	NaN	NaN	NaN	NaN	NaN	NaN	19.2692	NaN	NaN	NaN	NaN	19.8103	20.084	NaN	20.8696	20.2851	20.7055	NaN	20.1768	NaN	NaN	19.5147	20.1787	21.2728	20.3746	NaN	20.1306	24.2644
P61163	Alpha-centractin	ACTR1A	28.2277	27.9375	28.1961	NaN	NaN	NaN	NaN	NaN	NaN	NaN	NaN	NaN	NaN	NaN	NaN	NaN	NaN	NaN	NaN	NaN	NaN	NaN	NaN	NaN	NaN	NaN	NaN	NaN	NaN	NaN	NaN	NaN	NaN	NaN	NaN	NaN	NaN	NaN	NaN	NaN	NaN	NaN	NaN	NaN	NaN	18.5001	NaN
P42025	Beta-centractin	ACTR1B	25.0848	25.7128	25.5712	NaN	NaN	NaN	NaN	NaN	NaN	NaN	NaN	NaN	NaN	NaN	NaN	NaN	NaN	NaN	NaN	NaN	NaN	NaN	NaN	NaN	NaN	NaN	NaN	NaN	NaN	NaN	NaN	NaN	NaN	21.9998	NaN	NaN	NaN	NaN	NaN	NaN	NaN	NaN	NaN	NaN	NaN	NaN	NaN
P61160	Actin-related protein 2	ACTR2	30.4459	30.5338	30.5241	NaN	NaN	NaN	20.719	NaN	NaN	NaN	NaN	NaN	NaN	NaN	NaN	NaN	20.6433	NaN	NaN	NaN	NaN	NaN	NaN	NaN	NaN	NaN	NaN	NaN	NaN	NaN	21.4825	21.2534	21.0363	22.1927	21.743	21.7412	NaN	21.4764	NaN	21.7062	NaN	24.7731	23.9699	24.2859	24.2474	22.6715	24.9233
P61158	Actin-related protein 3	ACTR3	30.3632	30.3264	30.3043	18.3032	NaN	NaN	NaN	NaN	NaN	NaN	NaN	NaN	NaN	NaN	NaN	NaN	NaN	NaN	NaN	NaN	NaN	NaN	NaN	NaN	NaN	NaN	NaN	NaN	NaN	25.1686	NaN	NaN	NaN	19.1661	NaN	NaN	NaN	NaN	NaN	NaN	NaN	NaN	NaN	NaN	NaN	NaN	21.1282
Q03154;C9JMV9	Aminoacylase-1	ACY1;ABHD14A-ACY1	25.9504	25.9237	26.1235	NaN	NaN	NaN	NaN	NaN	20.4132	NaN	NaN	NaN	NaN	NaN	NaN	NaN	NaN	NaN	NaN	NaN	NaN	NaN	NaN	NaN	NaN	NaN	NaN	NaN	NaN	NaN	NaN	NaN	NaN	NaN	NaN	NaN	NaN	NaN	NaN	NaN	NaN	NaN	NaN	NaN	NaN	NaN	NaN
P07311	Acylphosphatase-1	ACYP1	23.1085	21.9908	23.2429	NaN	NaN	NaN	20.4131	NaN	NaN	NaN	NaN	NaN	NaN	NaN	NaN	NaN	NaN	NaN	NaN	NaN	NaN	NaN	NaN	NaN	NaN	NaN	NaN	NaN	NaN	NaN	NaN	NaN	NaN	NaN	NaN	NaN	NaN	NaN	NaN	NaN	NaN	NaN	NaN	NaN	NaN	NaN	NaN
P55265	Double-stranded RNA-specific adenosine deaminase	ADAR	24.9082	24.3592	24.7962	27.7009	27.7359	27.8417	27.699	25.0693	25.0681	24.8662	24.9963	23.5037	23.6408	23.4723	23.4331	22.8605	23.3158	23.6506	23.4135	NaN	NaN	20.8522	NaN	NaN	NaN	NaN	NaN	NaN	NaN	NaN	NaN	NaN	NaN	NaN	20.8547	NaN	NaN	NaN	NaN	NaN	NaN	NaN	NaN	NaN	NaN	NaN	NaN
P78563	Double-stranded RNA-specific editase 1	ADARB1	NaN	NaN	NaN	NaN	NaN	20.6049	NaN	NaN	NaN	NaN	NaN	NaN	NaN	NaN	NaN	NaN	NaN	NaN	NaN	NaN	NaN	NaN	NaN	NaN	NaN	NaN	NaN	NaN	NaN	NaN	NaN	NaN	NaN	NaN	NaN	NaN	NaN	NaN	NaN	NaN	NaN	NaN	NaN	NaN	NaN	NaN	NaN
Q8NI60	Atypical kinase ADCK3, mitochondrial	ADCK3	25.204	24.9723	25.419	NaN	NaN	NaN	NaN	NaN	NaN	NaN	NaN	NaN	NaN	NaN	NaN	NaN	NaN	NaN	17.4204	NaN	NaN	NaN	NaN	NaN	NaN	NaN	NaN	NaN	NaN	NaN	NaN	NaN	NaN	NaN	NaN	NaN	NaN	NaN	NaN	NaN	NaN	NaN	NaN	NaN	NaN	NaN	NaN
P11766	Alcohol dehydrogenase class-3	ADH5	27.6613	27.4013	27.9147	NaN	NaN	NaN	NaN	18.8774	NaN	NaN	NaN	NaN	NaN	NaN	NaN	NaN	NaN	NaN	NaN	NaN	NaN	NaN	NaN	NaN	NaN	18.882	NaN	NaN	NaN	NaN	NaN	NaN	NaN	NaN	NaN	NaN	NaN	NaN	NaN	NaN	NaN	NaN	NaN	NaN	NaN	NaN	NaN
P25098	Beta-adrenergic receptor kinase 1	ADRBK1	28.5551	28.6316	28.481	NaN	NaN	NaN	NaN	NaN	NaN	NaN	NaN	NaN	NaN	NaN	NaN	NaN	NaN	NaN	NaN	NaN	NaN	NaN	NaN	NaN	NaN	NaN	NaN	NaN	NaN	NaN	NaN	NaN	NaN	NaN	NaN	NaN	NaN	NaN	NaN	NaN	NaN	NaN	NaN	NaN	NaN	NaN	NaN
P30566	Adenylosuccinate lyase	ADSL	29.0011	28.9676	28.8468	NaN	16.677	NaN	NaN	NaN	NaN	NaN	NaN	NaN	NaN	NaN	NaN	NaN	NaN	NaN	NaN	NaN	NaN	NaN	NaN	NaN	NaN	NaN	NaN	NaN	NaN	NaN	NaN	NaN	NaN	NaN	NaN	NaN	NaN	NaN	NaN	NaN	NaN	NaN	NaN	NaN	NaN	NaN	NaN
P30520	Adenylosuccinate synthetase isozyme 2	ADSS	28.2006	28.4703	28.3344	NaN	NaN	NaN	NaN	NaN	NaN	NaN	NaN	NaN	NaN	NaN	NaN	NaN	NaN	NaN	NaN	NaN	NaN	NaN	NaN	NaN	NaN	NaN	NaN	NaN	NaN	NaN	NaN	NaN	NaN	NaN	NaN	NaN	NaN	NaN	NaN	NaN	NaN	NaN	NaN	NaN	19.0928	NaN	NaN
Q9UL18	Protein argonaute-1	AGO1	NaN	NaN	NaN	24.1847	23.9971	23.5439	23.9218	24.8592	25.208	24.6595	24.6674	NaN	NaN	NaN	NaN	NaN	NaN	NaN	NaN	NaN	NaN	NaN	NaN	NaN	NaN	NaN	NaN	NaN	NaN	NaN	NaN	NaN	NaN	NaN	NaN	NaN	NaN	NaN	NaN	NaN	NaN	NaN	NaN	NaN	NaN	NaN	NaN
Q9UKV8	Protein argonaute-2	AGO2	NaN	NaN	21.8647	28.8889	28.6746	28.6325	28.6417	29.9153	29.7215	29.5693	29.5703	NaN	NaN	NaN	NaN	NaN	17.0303	NaN	NaN	NaN	NaN	NaN	NaN	NaN	NaN	NaN	NaN	17.1115	NaN	NaN	NaN	NaN	NaN	NaN	NaN	NaN	NaN	NaN	NaN	NaN	NaN	NaN	NaN	NaN	NaN	20.8925	NaN
Q9H9G7	Protein argonaute-3	AGO3	NaN	NaN	NaN	25.392	25.1979	25.3278	25.1928	26.3695	26.5664	26.3614	26.1183	NaN	NaN	NaN	NaN	NaN	NaN	NaN	NaN	NaN	NaN	NaN	NaN	NaN	NaN	NaN	NaN	NaN	NaN	19.8575	19.0502	NaN	NaN	NaN	NaN	NaN	NaN	NaN	NaN	NaN	NaN	NaN	NaN	NaN	NaN	NaN	NaN
Q9HCK5	Protein argonaute-4	AGO4	NaN	NaN	NaN	22.7416	22.1026	22.2955	22.1186	23.771	23.3307	23.1533	23.0582	NaN	NaN	NaN	NaN	NaN	NaN	NaN	NaN	NaN	NaN	NaN	NaN	NaN	NaN	NaN	NaN	NaN	NaN	NaN	NaN	NaN	NaN	NaN	NaN	NaN	NaN	NaN	NaN	NaN	NaN	NaN	NaN	NaN	NaN	NaN	NaN
O00116	Alkyldihydroxyacetonephosphate synthase, peroxisomal	AGPS	26.1276	26.3586	26.1959	NaN	NaN	NaN	17.6026	NaN	NaN	NaN	NaN	NaN	NaN	NaN	NaN	NaN	NaN	NaN	NaN	NaN	NaN	NaN	NaN	NaN	NaN	NaN	NaN	NaN	NaN	NaN	NaN	NaN	NaN	NaN	NaN	NaN	NaN	NaN	NaN	NaN	NaN	NaN	NaN	NaN	NaN	NaN	NaN
P23526	Adenosylhomocysteinase	AHCY	30.3525	29.8203	29.9885	23.6548	23.3558	23.4656	23.6807	23.7508	24.1246	23.7452	22.5898	20.7172	NaN	20.5342	22.0814	NaN	NaN	NaN	NaN	NaN	NaN	NaN	NaN	NaN	NaN	NaN	NaN	NaN	NaN	NaN	NaN	NaN	NaN	21.0822	NaN	NaN	NaN	NaN	NaN	NaN	NaN	NaN	NaN	NaN	NaN	NaN	NaN
Q09666	Neuroblast differentiation-associated protein AHNAK	AHNAK	31.2824	31.281	31.3302	22.3569	22.7048	23.9704	23.8179	24.3547	22.3252	23.1732	22.4121	NaN	NaN	21.3267	NaN	NaN	NaN	NaN	NaN	22.0522	21.6873	21.8863	22.0409	22.2714	22.02	23.0499	23.4445	22.532	22.7361	23.2209	25.0796	25.1854	24.9168	25.2548	25.4232	25.6235	25.5311	25.3758	25.2916	25.064	25.017	25.1134	25.1246	25.3096	25.3103	25.0619	25.7842
O95433	Activator of 90 kDa heat shock protein ATPase homolog 1	AHSA1	28.7214	28.8282	28.6731	NaN	17.8144	NaN	NaN	NaN	NaN	NaN	NaN	NaN	NaN	NaN	NaN	NaN	NaN	NaN	NaN	NaN	NaN	NaN	NaN	NaN	NaN	NaN	NaN	NaN	NaN	NaN	NaN	NaN	NaN	NaN	NaN	NaN	NaN	NaN	NaN	18.7169	NaN	NaN	NaN	NaN	NaN	NaN	NaN
O95831	Apoptosis-inducing factor 1, mitochondrial	AIFM1	27.9108	27.7079	27.8772	NaN	NaN	NaN	NaN	NaN	NaN	NaN	NaN	NaN	NaN	NaN	NaN	NaN	NaN	NaN	NaN	NaN	NaN	NaN	NaN	NaN	NaN	NaN	NaN	NaN	NaN	NaN	NaN	NaN	NaN	NaN	18.4238	NaN	NaN	NaN	NaN	NaN	NaN	NaN	NaN	NaN	NaN	NaN	NaN
P00568	Adenylate kinase isoenzyme 1	AK1	26.6146	26.5565	26.9252	NaN	NaN	NaN	NaN	NaN	NaN	NaN	NaN	NaN	NaN	NaN	NaN	NaN	NaN	NaN	NaN	NaN	NaN	NaN	NaN	NaN	NaN	NaN	NaN	NaN	NaN	20.1318	NaN	NaN	NaN	NaN	NaN	NaN	NaN	NaN	NaN	NaN	NaN	NaN	NaN	NaN	NaN	NaN	NaN
P54819	Adenylate kinase 2, mitochondrial;Adenylate kinase 2, mitochondrial, N-terminally processed	AK2	29.8011	30.0852	29.8911	NaN	NaN	NaN	17.1278	NaN	NaN	NaN	NaN	NaN	NaN	NaN	NaN	NaN	NaN	NaN	NaN	NaN	NaN	NaN	NaN	NaN	NaN	NaN	NaN	NaN	NaN	21.5496	20.4215	NaN	NaN	21.157	NaN	NaN	NaN	NaN	NaN	NaN	NaN	21.5823	NaN	NaN	NaN	NaN	23.1907
Q9Y3D8	Adenylate kinase isoenzyme 6	AK6	27.2799	27.1472	26.658	NaN	NaN	NaN	NaN	NaN	NaN	NaN	NaN	NaN	NaN	NaN	NaN	NaN	NaN	NaN	NaN	NaN	NaN	NaN	NaN	NaN	NaN	NaN	NaN	NaN	NaN	NaN	NaN	NaN	NaN	NaN	NaN	NaN	NaN	NaN	NaN	NaN	NaN	NaN	NaN	NaN	NaN	NaN	NaN
Q02040	A-kinase anchor protein 17A	AKAP17A	NaN	NaN	NaN	23.0852	23.9415	23.345	23.5873	22.8639	22.2473	22.7454	22.8064	NaN	NaN	NaN	NaN	NaN	21.7482	NaN	NaN	19.1647	NaN	NaN	NaN	NaN	NaN	NaN	NaN	NaN	NaN	NaN	NaN	21.2026	NaN	NaN	NaN	NaN	NaN	NaN	NaN	NaN	NaN	NaN	NaN	NaN	NaN	NaN	NaN
O43823	A-kinase anchor protein 8	AKAP8	NaN	NaN	NaN	27.031	26.8243	26.9264	26.9799	27.6024	27.5579	27.5578	27.6552	NaN	NaN	NaN	NaN	NaN	NaN	NaN	NaN	NaN	NaN	NaN	NaN	NaN	20.8266	NaN	NaN	NaN	NaN	NaN	NaN	NaN	NaN	15.6899	NaN	NaN	NaN	NaN	NaN	NaN	NaN	NaN	NaN	NaN	NaN	NaN	NaN
Q9ULX6	A-kinase anchor protein 8-like	AKAP8L	NaN	NaN	NaN	24.5063	24.7891	24.4837	24.7068	24.9738	25.1663	25.1079	24.9373	NaN	NaN	NaN	NaN	NaN	NaN	NaN	NaN	NaN	NaN	NaN	NaN	NaN	NaN	NaN	NaN	NaN	NaN	NaN	20.1581	NaN	NaN	NaN	NaN	NaN	NaN	NaN	NaN	NaN	NaN	NaN	NaN	NaN	NaN	NaN	NaN
P14550	Alcohol dehydrogenase [NADP(+)]	AKR1A1	29.0966	28.7002	28.8133	NaN	18.6925	NaN	NaN	NaN	NaN	NaN	NaN	NaN	20.5923	NaN	NaN	NaN	NaN	NaN	NaN	NaN	NaN	NaN	NaN	NaN	NaN	NaN	20.2385	NaN	NaN	NaN	NaN	20.115	NaN	NaN	NaN	NaN	NaN	NaN	NaN	NaN	NaN	NaN	NaN	NaN	NaN	NaN	NaN
P15121	Aldose reductase	AKR1B1	27.7353	28.1874	28.2185	NaN	NaN	19.8182	NaN	NaN	NaN	NaN	NaN	NaN	NaN	NaN	NaN	NaN	NaN	NaN	NaN	NaN	NaN	NaN	NaN	NaN	NaN	NaN	NaN	NaN	NaN	NaN	NaN	NaN	NaN	NaN	NaN	NaN	NaN	NaN	NaN	NaN	NaN	NaN	NaN	NaN	NaN	NaN	NaN
P52895;Q04828	Aldo-keto reductase family 1 member C2;Aldo-keto reductase family 1 member C1	AKR1C2;AKR1C1	26.1333	25.9613	26.4084	NaN	NaN	NaN	NaN	NaN	NaN	NaN	NaN	NaN	NaN	NaN	NaN	NaN	NaN	NaN	NaN	NaN	NaN	NaN	NaN	NaN	NaN	NaN	NaN	NaN	NaN	NaN	NaN	NaN	NaN	NaN	NaN	NaN	NaN	NaN	NaN	NaN	NaN	NaN	NaN	NaN	NaN	NaN	NaN
P54886	Delta-1-pyrroline-5-carboxylate synthase;Glutamate 5-kinase;Gamma-glutamyl phosphate reductase	ALDH18A1	27.9021	27.8087	27.6538	NaN	NaN	NaN	NaN	NaN	NaN	NaN	NaN	NaN	19.5265	NaN	NaN	NaN	NaN	NaN	NaN	NaN	NaN	NaN	NaN	NaN	NaN	NaN	NaN	NaN	NaN	NaN	NaN	NaN	NaN	NaN	NaN	NaN	NaN	NaN	NaN	NaN	NaN	NaN	NaN	NaN	NaN	NaN	NaN
Q3SY69	Mitochondrial 10-formyltetrahydrofolate dehydrogenase	ALDH1L2	24.5953	23.5687	23.597	NaN	NaN	NaN	NaN	NaN	NaN	NaN	NaN	NaN	NaN	NaN	NaN	NaN	NaN	NaN	NaN	NaN	NaN	NaN	NaN	NaN	NaN	NaN	NaN	NaN	NaN	NaN	NaN	19.31	NaN	NaN	NaN	NaN	NaN	NaN	NaN	NaN	NaN	NaN	NaN	NaN	NaN	NaN	NaN
P05091	Aldehyde dehydrogenase, mitochondrial	ALDH2	28.864	28.9837	29.0263	22.2929	23.8536	23.2843	23.5715	24.062	23.5723	23.3644	24.6351	NaN	NaN	NaN	16.6774	NaN	NaN	NaN	NaN	NaN	NaN	NaN	NaN	NaN	NaN	NaN	NaN	NaN	NaN	25.8137	NaN	NaN	NaN	26.8592	NaN	NaN	NaN	NaN	NaN	NaN	NaN	NaN	NaN	NaN	NaN	NaN	NaN
Q02252	Methylmalonate-semialdehyde dehydrogenase [acylating], mitochondrial	ALDH6A1	23.0401	NaN	NaN	NaN	NaN	NaN	NaN	NaN	NaN	NaN	NaN	NaN	NaN	NaN	NaN	NaN	NaN	NaN	NaN	NaN	NaN	NaN	NaN	NaN	NaN	NaN	NaN	NaN	NaN	NaN	NaN	NaN	NaN	NaN	NaN	NaN	NaN	NaN	NaN	NaN	NaN	NaN	25.2063	NaN	NaN	25.5611	NaN
P49189	4-trimethylaminobutyraldehyde dehydrogenase	ALDH9A1	26.8834	26.0737	27.0595	NaN	NaN	NaN	20.8936	NaN	NaN	NaN	NaN	NaN	NaN	NaN	NaN	NaN	NaN	NaN	NaN	NaN	NaN	NaN	NaN	NaN	NaN	NaN	NaN	NaN	NaN	NaN	NaN	NaN	NaN	NaN	NaN	NaN	NaN	NaN	NaN	NaN	NaN	NaN	NaN	NaN	NaN	NaN	NaN
P04075	Fructose-bisphosphate aldolase A	ALDOA	32.1912	32.6005	32.0987	23.9505	22.8157	24.661	23.5222	24.5502	24.0543	24.3952	22.7491	22.6655	21.7085	22.0655	23.0917	23.1797	22.1635	22.2194	22.0555	19.8633	22.9818	NaN	20.1939	NaN	19.9919	20.278	NaN	19.5741	20.4737	19.7851	20.8119	20.5605	18.3594	23.8906	20.4874	18.3538	NaN	18.8361	19.3218	18.421	17.2577	18.4056	17.6507	19.4694	18.1228	19.4247	28.0731
P09972	Fructose-bisphosphate aldolase C	ALDOC	26.5226	27.1496	26.8778	NaN	NaN	NaN	NaN	NaN	NaN	NaN	NaN	NaN	NaN	NaN	NaN	NaN	NaN	NaN	NaN	NaN	NaN	NaN	NaN	NaN	NaN	NaN	NaN	NaN	NaN	NaN	NaN	NaN	NaN	19.3462	NaN	NaN	NaN	NaN	NaN	NaN	NaN	NaN	NaN	NaN	NaN	NaN	20.2497
Q9Y673	Dolichyl-phosphate beta-glucosyltransferase	ALG5	24.6482	25.4091	24.8899	NaN	NaN	NaN	NaN	NaN	NaN	NaN	NaN	NaN	NaN	NaN	NaN	NaN	NaN	NaN	NaN	NaN	NaN	NaN	NaN	NaN	NaN	NaN	NaN	NaN	NaN	NaN	NaN	NaN	NaN	NaN	NaN	NaN	NaN	NaN	NaN	NaN	NaN	NaN	NaN	NaN	NaN	NaN	NaN
Q6NS38	Alpha-ketoglutarate-dependent dioxygenase alkB homolog 2	ALKBH2	NaN	NaN	NaN	NaN	NaN	19.1885	NaN	NaN	NaN	NaN	NaN	NaN	NaN	NaN	NaN	NaN	NaN	NaN	NaN	23.8349	24.6258	24.1788	23.3558	21.9484	21.6255	22.5246	20.5544	23.181	23.8327	24.4273	NaN	NaN	NaN	NaN	NaN	NaN	NaN	NaN	NaN	NaN	NaN	NaN	NaN	NaN	NaN	NaN	NaN
Q6P6C2	RNA demethylase ALKBH5	ALKBH5	NaN	NaN	NaN	21.3559	21.5704	22.1129	21.8436	NaN	NaN	NaN	NaN	NaN	NaN	NaN	NaN	NaN	NaN	NaN	NaN	NaN	NaN	NaN	NaN	NaN	NaN	NaN	NaN	NaN	NaN	NaN	NaN	NaN	NaN	NaN	NaN	NaN	NaN	NaN	NaN	NaN	NaN	NaN	NaN	NaN	NaN	NaN	NaN
Q15699	ALX homeobox protein 1	ALX1	19.0564	NaN	NaN	NaN	NaN	NaN	18.6958	NaN	NaN	NaN	NaN	NaN	NaN	NaN	NaN	NaN	NaN	NaN	NaN	24.024	23.9807	24.2855	24.3035	NaN	NaN	NaN	NaN	NaN	18.8554	18.639	NaN	NaN	NaN	NaN	17.6869	NaN	NaN	NaN	NaN	NaN	NaN	NaN	NaN	NaN	NaN	NaN	NaN
Q86V81	THO complex subunit 4	ALYREF	25.1451	25.7672	25.9512	25.8995	26.3722	26.4289	26.4232	22.7876	22.928	23.2094	23.5385	24.5445	24.624	24.2106	24.0478	23.6783	24.445	24.5356	24.1853	24.1595	23.6123	22.8257	22.6558	21.91	22.0651	20.2196	22.2431	NaN	NaN	20.3185	NaN	NaN	21.2473	21.3179	21.6146	20.6112	NaN	21.1375	21.1713	NaN	21.2553	NaN	20.244	NaN	19.8371	NaN	20.7364
Q01433	AMP deaminase 2	AMPD2	23.5157	23.2659	22.8332	NaN	NaN	NaN	NaN	NaN	NaN	NaN	NaN	NaN	NaN	NaN	NaN	NaN	NaN	NaN	NaN	NaN	NaN	NaN	NaN	20.7302	20.5552	22.4741	NaN	21.5914	21.3402	21.5221	NaN	NaN	NaN	NaN	NaN	NaN	NaN	NaN	NaN	NaN	NaN	NaN	NaN	NaN	NaN	NaN	NaN
Q9UNK9	Protein angel homolog 1	ANGEL1	NaN	NaN	NaN	NaN	NaN	NaN	NaN	NaN	NaN	NaN	NaN	NaN	NaN	NaN	NaN	NaN	NaN	NaN	NaN	NaN	NaN	NaN	NaN	NaN	NaN	NaN	NaN	22.1853	NaN	NaN	NaN	NaN	NaN	NaN	NaN	NaN	NaN	NaN	21.7967	21.5455	21.8758	21.9342	21.6442	21.2062	21.9584	NaN	NaN
Q5VTE6	Protein angel homolog 2	ANGEL2	NaN	NaN	NaN	23.3843	24.1478	24.2119	24.5036	NaN	NaN	NaN	NaN	NaN	NaN	17.7893	NaN	NaN	NaN	NaN	NaN	NaN	NaN	NaN	NaN	NaN	NaN	NaN	NaN	NaN	NaN	17.9438	NaN	NaN	NaN	NaN	NaN	NaN	NaN	NaN	NaN	NaN	NaN	NaN	NaN	NaN	NaN	NaN	NaN
Q12955	Ankyrin-3	ANK3	24.9045	23.9596	24.3289	NaN	NaN	NaN	19.6216	NaN	NaN	NaN	NaN	NaN	NaN	NaN	NaN	NaN	NaN	20.7891	NaN	24.4958	24.5388	24.5544	24.5737	NaN	NaN	24.6416	NaN	24.2854	24.2935	23.8295	NaN	NaN	NaN	24.5297	NaN	NaN	NaN	NaN	NaN	NaN	NaN	NaN	NaN	NaN	NaN	NaN	NaN
Q9P2R3	Rabankyrin-5	ANKFY1	25.5581	25.4371	24.7352	NaN	NaN	NaN	NaN	NaN	NaN	NaN	NaN	NaN	NaN	NaN	NaN	NaN	NaN	NaN	NaN	NaN	NaN	NaN	NaN	NaN	NaN	NaN	NaN	NaN	NaN	NaN	NaN	NaN	NaN	NaN	NaN	NaN	NaN	NaN	NaN	NaN	NaN	NaN	NaN	NaN	NaN	NaN	NaN
Q9H8Y5	Ankyrin repeat and zinc finger domain-containing protein 1	ANKZF1	21.7032	22.7398	22.1343	NaN	NaN	NaN	NaN	NaN	NaN	NaN	NaN	NaN	NaN	NaN	NaN	NaN	NaN	NaN	NaN	NaN	NaN	NaN	NaN	NaN	NaN	NaN	NaN	NaN	NaN	NaN	NaN	NaN	NaN	NaN	NaN	NaN	NaN	NaN	NaN	NaN	NaN	NaN	NaN	NaN	NaN	NaN	NaN
Q9NQW6	Actin-binding protein anillin	ANLN	NaN	NaN	NaN	20.197	21.6341	20.7784	21.6644	NaN	NaN	NaN	NaN	NaN	NaN	NaN	NaN	NaN	NaN	NaN	NaN	NaN	NaN	NaN	NaN	NaN	NaN	NaN	NaN	NaN	NaN	NaN	NaN	NaN	NaN	NaN	NaN	NaN	NaN	NaN	NaN	NaN	NaN	NaN	NaN	NaN	NaN	NaN	NaN
P39687	Acidic leucine-rich nuclear phosphoprotein 32 family member A	ANP32A	28.493	28.565	28.5749	NaN	NaN	NaN	NaN	NaN	NaN	NaN	NaN	NaN	NaN	NaN	NaN	NaN	NaN	NaN	NaN	NaN	NaN	NaN	NaN	NaN	NaN	NaN	NaN	NaN	NaN	NaN	NaN	NaN	NaN	NaN	NaN	18.1821	NaN	NaN	NaN	NaN	NaN	NaN	NaN	NaN	NaN	NaN	NaN
Q92688	Acidic leucine-rich nuclear phosphoprotein 32 family member B	ANP32B	29.104	29.1822	28.573	18.2155	NaN	NaN	NaN	NaN	NaN	NaN	NaN	21.0755	NaN	NaN	NaN	NaN	NaN	22.0738	21.8365	NaN	NaN	NaN	NaN	NaN	NaN	NaN	NaN	NaN	NaN	NaN	NaN	20.4946	NaN	21.1871	20.5048	NaN	NaN	NaN	NaN	NaN	NaN	NaN	NaN	22.8017	NaN	NaN	22.2431
Q9BTT0	Acidic leucine-rich nuclear phosphoprotein 32 family member E	ANP32E	28.1524	28.6206	28.3441	NaN	NaN	NaN	NaN	NaN	NaN	NaN	NaN	NaN	NaN	NaN	NaN	NaN	NaN	NaN	NaN	NaN	NaN	NaN	NaN	NaN	NaN	NaN	NaN	NaN	NaN	22.1962	NaN	NaN	NaN	NaN	NaN	NaN	NaN	NaN	NaN	NaN	NaN	NaN	NaN	NaN	NaN	NaN	NaN
P15144	Aminopeptidase N	ANPEP	27.1068	26.8712	27.0197	NaN	NaN	NaN	NaN	NaN	NaN	NaN	NaN	NaN	NaN	NaN	NaN	NaN	NaN	NaN	NaN	NaN	NaN	NaN	NaN	NaN	NaN	NaN	NaN	NaN	NaN	NaN	NaN	NaN	NaN	NaN	NaN	NaN	NaN	NaN	NaN	NaN	NaN	NaN	NaN	19.5254	NaN	NaN	NaN
P04083	Annexin A1	ANXA1	28.6555	28.5946	28.7775	22.7778	NaN	23.2449	21.7714	25.9345	22.6507	26.2518	23.37	NaN	24.2188	23.4174	NaN	24.5448	24.5753	22.6744	23.8467	NaN	NaN	NaN	NaN	20.6575	NaN	NaN	NaN	NaN	NaN	NaN	NaN	NaN	NaN	NaN	NaN	NaN	NaN	NaN	NaN	NaN	NaN	NaN	NaN	NaN	NaN	NaN	NaN
P50995	Annexin A11	ANXA11	28.7718	28.6116	28.5791	NaN	NaN	NaN	NaN	22.9441	NaN	NaN	NaN	NaN	NaN	20.3462	NaN	NaN	NaN	NaN	NaN	NaN	NaN	NaN	NaN	NaN	NaN	NaN	NaN	NaN	16.928	NaN	NaN	NaN	NaN	NaN	NaN	NaN	NaN	NaN	NaN	NaN	NaN	NaN	18.1498	NaN	NaN	NaN	NaN
P07355;A6NMY6	Annexin A2;Putative annexin A2-like protein	ANXA2;ANXA2P2	28.8793	29.0702	28.952	25.0556	23.7501	24.329	24.1427	24.6515	24.9231	24.8395	24.5633	23.5984	24.0805	23.664	23.8742	24.9949	24.2165	23.4747	23.4969	22.0444	22.3064	22.5048	22.8842	22.6395	22.2106	22.2771	24.5097	22.5383	21.6138	NaN	NaN	22.6333	NaN	NaN	NaN	NaN	NaN	NaN	NaN	NaN	NaN	NaN	NaN	NaN	NaN	NaN	NaN
P09525	Annexin A4	ANXA4	31.0433	30.9783	31.1371	NaN	NaN	NaN	NaN	NaN	NaN	NaN	NaN	NaN	NaN	NaN	NaN	NaN	NaN	NaN	NaN	NaN	NaN	NaN	NaN	NaN	NaN	NaN	NaN	NaN	NaN	NaN	NaN	20.727	NaN	21.6105	NaN	NaN	NaN	21.2893	NaN	NaN	NaN	NaN	NaN	NaN	NaN	NaN	24.2352
P08758	Annexin A5	ANXA5	30.8272	30.8311	30.8086	NaN	19.9419	NaN	NaN	NaN	NaN	NaN	NaN	NaN	NaN	NaN	NaN	NaN	NaN	NaN	NaN	NaN	NaN	NaN	17.5797	NaN	NaN	NaN	NaN	NaN	NaN	NaN	NaN	20.017	NaN	NaN	NaN	NaN	NaN	NaN	NaN	NaN	NaN	NaN	NaN	NaN	NaN	NaN	NaN
P08133	Annexin A6	ANXA6	30.0744	30.1061	30.0932	NaN	NaN	NaN	NaN	NaN	NaN	NaN	NaN	24.8405	24.9646	NaN	25.1716	NaN	NaN	24.9402	25.3861	NaN	NaN	NaN	NaN	NaN	NaN	NaN	NaN	NaN	NaN	NaN	NaN	19.3592	NaN	NaN	NaN	NaN	NaN	NaN	NaN	NaN	NaN	NaN	NaN	NaN	NaN	NaN	22.8856
P20073	Annexin A7	ANXA7	25.832	25.3954	25.8996	NaN	NaN	NaN	NaN	NaN	NaN	NaN	NaN	NaN	NaN	NaN	NaN	NaN	NaN	NaN	NaN	NaN	NaN	NaN	NaN	NaN	NaN	NaN	NaN	NaN	NaN	18.03	NaN	NaN	21.7517	NaN	NaN	NaN	NaN	NaN	NaN	NaN	NaN	NaN	NaN	NaN	NaN	NaN	NaN
Q10567	AP-1 complex subunit beta-1	AP1B1	29.4444	29.4307	29.4761	NaN	NaN	NaN	NaN	NaN	NaN	NaN	NaN	NaN	NaN	NaN	NaN	NaN	NaN	NaN	NaN	NaN	NaN	NaN	NaN	NaN	19.6431	NaN	NaN	NaN	NaN	NaN	NaN	NaN	NaN	NaN	NaN	NaN	NaN	NaN	20.1115	NaN	NaN	NaN	NaN	NaN	NaN	NaN	NaN
O43747	AP-1 complex subunit gamma-1	AP1G1	28.1193	28.3293	28.1153	NaN	NaN	NaN	20.2703	NaN	NaN	NaN	NaN	NaN	NaN	NaN	NaN	NaN	NaN	NaN	NaN	NaN	NaN	NaN	NaN	NaN	NaN	NaN	NaN	NaN	NaN	NaN	NaN	NaN	NaN	NaN	NaN	NaN	NaN	NaN	NaN	NaN	NaN	NaN	NaN	NaN	19.0231	NaN	NaN
Q9BXS5	AP-1 complex subunit mu-1	AP1M1	27.7464	27.9357	27.7296	NaN	NaN	NaN	18.362	NaN	NaN	NaN	NaN	NaN	NaN	NaN	NaN	NaN	NaN	NaN	NaN	NaN	NaN	NaN	NaN	NaN	NaN	NaN	NaN	NaN	NaN	NaN	19.354	NaN	NaN	NaN	NaN	NaN	NaN	NaN	NaN	NaN	NaN	NaN	NaN	NaN	NaN	NaN	NaN
O95782	AP-2 complex subunit alpha-1	AP2A1	28.4992	28.2023	28.4945	19.7282	20.8161	NaN	19.5736	NaN	NaN	NaN	NaN	NaN	NaN	NaN	NaN	NaN	NaN	NaN	NaN	NaN	NaN	NaN	NaN	NaN	16.8366	NaN	NaN	NaN	NaN	NaN	NaN	NaN	NaN	NaN	NaN	NaN	NaN	NaN	NaN	NaN	NaN	NaN	NaN	NaN	NaN	NaN	NaN
Q96CW1	AP-2 complex subunit mu	AP2M1	26.5633	26.565	26.7628	NaN	NaN	NaN	NaN	NaN	NaN	NaN	NaN	NaN	NaN	NaN	NaN	NaN	NaN	NaN	NaN	NaN	NaN	NaN	NaN	NaN	NaN	NaN	NaN	NaN	NaN	NaN	NaN	NaN	NaN	NaN	NaN	NaN	NaN	NaN	NaN	NaN	NaN	NaN	NaN	NaN	NaN	NaN	NaN
O00203	AP-3 complex subunit beta-1	AP3B1	27.7051	27.8938	28.2086	21.5521	22.6465	21.8631	22.5186	NaN	NaN	20.6509	NaN	NaN	NaN	NaN	NaN	NaN	NaN	NaN	18.9649	NaN	NaN	NaN	NaN	NaN	NaN	18.9617	NaN	NaN	NaN	NaN	NaN	NaN	NaN	NaN	NaN	NaN	NaN	NaN	NaN	NaN	NaN	NaN	NaN	NaN	19.8315	NaN	NaN
O14617	AP-3 complex subunit delta-1	AP3D1	28.0685	27.7569	28.0817	22.3592	22.9406	23.0163	23.0404	NaN	NaN	NaN	NaN	NaN	NaN	NaN	NaN	NaN	NaN	18.7249	NaN	19.1281	NaN	NaN	NaN	NaN	NaN	NaN	NaN	NaN	NaN	NaN	NaN	NaN	NaN	NaN	NaN	NaN	NaN	NaN	NaN	NaN	NaN	NaN	NaN	NaN	NaN	NaN	NaN
Q9Y2T2	AP-3 complex subunit mu-1	AP3M1	27.1787	26.4209	26.5982	NaN	22.0567	21.755	21.6588	NaN	NaN	NaN	NaN	NaN	NaN	NaN	NaN	NaN	NaN	NaN	NaN	NaN	NaN	NaN	NaN	NaN	NaN	17.3127	NaN	NaN	NaN	NaN	NaN	NaN	NaN	NaN	NaN	NaN	NaN	NaN	NaN	NaN	NaN	NaN	NaN	NaN	NaN	NaN	NaN
Q7Z5R6	Amyloid beta A4 precursor protein-binding family B member 1-interacting protein	APBB1IP	26.2677	25.8086	26.1476	NaN	NaN	NaN	NaN	NaN	NaN	NaN	NaN	NaN	NaN	NaN	NaN	NaN	NaN	NaN	NaN	NaN	NaN	NaN	NaN	NaN	NaN	NaN	NaN	NaN	NaN	NaN	NaN	NaN	NaN	19.5377	NaN	NaN	NaN	NaN	NaN	NaN	NaN	NaN	NaN	NaN	NaN	NaN	NaN
P13798	Acylamino-acid-releasing enzyme	APEH	27.8799	27.5419	27.7276	NaN	NaN	NaN	NaN	NaN	NaN	NaN	NaN	NaN	NaN	NaN	20.5522	NaN	NaN	NaN	NaN	NaN	NaN	NaN	NaN	NaN	NaN	NaN	NaN	NaN	NaN	NaN	NaN	NaN	NaN	NaN	NaN	NaN	NaN	NaN	NaN	NaN	17.4362	NaN	NaN	NaN	NaN	NaN	NaN
P27695	DNA-(apurinic or apyrimidinic site) lyase;DNA-(apurinic or apyrimidinic site) lyase, mitochondrial	APEX1	29.2716	29.1566	29.4725	27.4158	28.1192	27.8649	27.8355	NaN	19.4427	18.8597	16.6866	NaN	NaN	NaN	18.9104	NaN	NaN	NaN	NaN	NaN	NaN	NaN	19.1887	NaN	NaN	NaN	NaN	NaN	NaN	NaN	NaN	NaN	NaN	NaN	NaN	NaN	NaN	NaN	NaN	NaN	NaN	NaN	NaN	NaN	NaN	NaN	NaN
Q9BZZ5	Apoptosis inhibitor 5	API5	27.6739	28.0519	27.6117	NaN	NaN	NaN	19.5082	NaN	NaN	NaN	NaN	NaN	NaN	NaN	17.2808	NaN	NaN	NaN	NaN	NaN	NaN	NaN	NaN	NaN	NaN	NaN	NaN	NaN	NaN	NaN	NaN	NaN	NaN	NaN	NaN	NaN	NaN	NaN	NaN	NaN	NaN	NaN	NaN	NaN	NaN	NaN	NaN
Q9HDC9	Adipocyte plasma membrane-associated protein	APMAP	25.5256	25.5439	25.1432	NaN	NaN	NaN	NaN	NaN	NaN	NaN	NaN	NaN	NaN	NaN	NaN	NaN	NaN	NaN	NaN	NaN	NaN	NaN	NaN	NaN	NaN	NaN	NaN	NaN	NaN	NaN	NaN	NaN	NaN	NaN	NaN	NaN	NaN	NaN	NaN	NaN	NaN	NaN	NaN	NaN	NaN	NaN	NaN
Q8NCW5	NAD(P)H-hydrate epimerase	APOA1BP	28.6809	28.7877	28.6713	NaN	NaN	NaN	NaN	NaN	NaN	NaN	NaN	NaN	NaN	NaN	NaN	NaN	NaN	NaN	NaN	NaN	NaN	NaN	NaN	NaN	NaN	NaN	NaN	NaN	NaN	NaN	NaN	NaN	NaN	NaN	NaN	NaN	NaN	NaN	19.5233	NaN	NaN	NaN	NaN	NaN	NaN	NaN	NaN
Q9NRW3	DNA dC->dU-editing enzyme APOBEC-3C	APOBEC3C	24.4735	24.5095	24.8991	25.2384	25.3996	25.3589	25.3695	24.4059	24.4428	24.5429	24.1881	NaN	NaN	NaN	NaN	NaN	17.97	NaN	NaN	NaN	18.1951	18.0428	15.8988	25.5616	25.9507	25.5427	23.2113	26.6932	26.9696	26.6057	NaN	21.1574	21.8346	21.149	21.0727	NaN	NaN	21.2356	21.5715	21.2593	21.4257	21.8417	21.4109	21.2028	NaN	21.0362	NaN
Q8IUX4	DNA dC->dU-editing enzyme APOBEC-3F	APOBEC3F	NaN	NaN	NaN	NaN	NaN	NaN	NaN	20.9259	21.1266	20.5824	21.0111	NaN	NaN	NaN	NaN	NaN	NaN	NaN	NaN	NaN	NaN	NaN	NaN	NaN	NaN	NaN	NaN	NaN	NaN	NaN	NaN	NaN	NaN	NaN	NaN	NaN	NaN	NaN	NaN	NaN	NaN	NaN	NaN	NaN	NaN	NaN	NaN
Q9HC16	DNA dC->dU-editing enzyme APOBEC-3G	APOBEC3G	25.155	24.1642	24.2964	21.2968	20.4418	21.4572	21.1802	24.6831	24.3268	23.9381	23.0128	NaN	NaN	NaN	NaN	NaN	NaN	18.7216	NaN	NaN	NaN	NaN	NaN	NaN	NaN	NaN	NaN	NaN	NaN	NaN	NaN	NaN	NaN	NaN	NaN	NaN	NaN	NaN	NaN	NaN	NaN	NaN	NaN	NaN	NaN	NaN	NaN
P05090	Apolipoprotein D	APOD	NaN	NaN	NaN	20.1123	29.6152	19.763	20.5782	20.7996	23.0103	19.9856	20.4044	NaN	21.9266	NaN	NaN	22.454	NaN	NaN	NaN	NaN	NaN	NaN	NaN	NaN	NaN	NaN	NaN	19.1914	NaN	NaN	NaN	19.653	NaN	NaN	NaN	NaN	NaN	NaN	NaN	NaN	NaN	NaN	NaN	NaN	NaN	NaN	NaN
P07741	Adenine phosphoribosyltransferase	APRT	30.1239	30.0186	30.0742	NaN	NaN	NaN	NaN	NaN	NaN	NaN	NaN	NaN	NaN	NaN	NaN	NaN	NaN	NaN	NaN	NaN	NaN	NaN	NaN	NaN	NaN	NaN	NaN	NaN	NaN	NaN	NaN	NaN	NaN	NaN	NaN	NaN	NaN	NaN	NaN	NaN	NaN	NaN	NaN	NaN	NaN	NaN	NaN
Q7Z2E3	Aprataxin	APTX	NaN	NaN	NaN	NaN	NaN	NaN	19.8811	NaN	NaN	NaN	NaN	NaN	NaN	NaN	NaN	NaN	NaN	NaN	NaN	21.0741	21.3964	21.3763	21.2901	27.8385	26.9928	26.9398	28.0721	18.0694	17.9404	17.8484	NaN	NaN	NaN	NaN	NaN	NaN	NaN	NaN	NaN	NaN	NaN	NaN	NaN	NaN	NaN	19.2986	NaN
O60306	Intron-binding protein aquarius	AQR	24.5178	24.7156	24.6971	24.089	25.3374	27.0785	25.9087	19.8769	19.9594	19.1184	20.1957	NaN	NaN	21.1277	NaN	NaN	NaN	NaN	NaN	NaN	NaN	NaN	NaN	NaN	NaN	NaN	NaN	18.6648	NaN	NaN	NaN	NaN	NaN	NaN	NaN	NaN	NaN	NaN	NaN	NaN	NaN	NaN	NaN	NaN	NaN	NaN	NaN
P84077;P61204;F5H423	ADP-ribosylation factor 1;ADP-ribosylation factor 3	ARF1;ARF3	30.0543	30.1802	30.2188	20.5253	20.8174	20.667	20.6332	22.0709	20.9103	20.7074	20.9757	NaN	NaN	NaN	NaN	NaN	NaN	NaN	18.5439	NaN	NaN	NaN	NaN	NaN	NaN	NaN	NaN	NaN	NaN	NaN	NaN	NaN	NaN	NaN	NaN	NaN	NaN	NaN	NaN	NaN	NaN	NaN	NaN	NaN	NaN	NaN	NaN
P18085	ADP-ribosylation factor 4	ARF4	28.1126	27.8781	28.2803	NaN	NaN	NaN	NaN	NaN	NaN	NaN	NaN	NaN	NaN	NaN	NaN	NaN	NaN	NaN	22.442	NaN	NaN	NaN	NaN	NaN	NaN	NaN	NaN	NaN	NaN	21.6014	NaN	NaN	NaN	NaN	NaN	NaN	NaN	NaN	NaN	NaN	NaN	NaN	NaN	NaN	NaN	NaN	NaN
Q9Y6D6	Brefeldin A-inhibited guanine nucleotide-exchange protein 1	ARFGEF1	26.0291	26.3882	26.1239	NaN	NaN	NaN	NaN	NaN	NaN	NaN	NaN	NaN	NaN	NaN	NaN	NaN	NaN	NaN	NaN	NaN	NaN	NaN	NaN	NaN	NaN	NaN	NaN	NaN	NaN	NaN	NaN	NaN	NaN	NaN	NaN	NaN	NaN	NaN	NaN	NaN	NaN	NaN	NaN	NaN	NaN	NaN	NaN
P53367	Arfaptin-1	ARFIP1	24.1427	24.8833	24.933	NaN	22.4188	21.617	21.6824	NaN	NaN	NaN	23.7232	NaN	NaN	NaN	18.3477	NaN	NaN	NaN	NaN	NaN	NaN	NaN	NaN	18.3786	NaN	NaN	NaN	NaN	NaN	NaN	NaN	20.2214	NaN	NaN	NaN	NaN	NaN	NaN	NaN	NaN	NaN	NaN	NaN	NaN	NaN	NaN	NaN
P05089	Arginase-1	ARG1	NaN	NaN	NaN	24.3433	21.8811	23.0639	22.7189	22.9611	23.6073	23.4152	23.7588	22.9437	23.2914	23.0421	22.7854	24.7271	23.5825	23.0893	23.1392	NaN	NaN	NaN	NaN	NaN	NaN	NaN	NaN	NaN	20.0331	NaN	NaN	21.5714	19.8036	NaN	NaN	NaN	NaN	NaN	NaN	NaN	NaN	NaN	NaN	NaN	NaN	NaN	NaN
Q9NWB6	Arginine and glutamate-rich protein 1	ARGLU1	NaN	NaN	NaN	26.743	27.1193	26.7879	26.7036	25.6734	25.8676	25.8395	25.9839	23.1449	23.1414	23.2247	23.1535	23.8422	23.5948	23.3798	23.5155	NaN	20.8704	NaN	NaN	NaN	NaN	NaN	NaN	NaN	NaN	NaN	NaN	NaN	NaN	22.1268	NaN	NaN	NaN	NaN	NaN	NaN	NaN	NaN	NaN	NaN	NaN	NaN	NaN
Q07960	Rho GTPase-activating protein 1	ARHGAP1	29.3062	29.1395	29.1885	NaN	NaN	NaN	NaN	NaN	NaN	19.6741	NaN	NaN	NaN	NaN	NaN	NaN	NaN	NaN	NaN	NaN	NaN	NaN	NaN	NaN	NaN	NaN	NaN	NaN	NaN	NaN	NaN	NaN	NaN	NaN	NaN	NaN	NaN	NaN	NaN	NaN	NaN	NaN	NaN	NaN	NaN	NaN	NaN
Q53QZ3	Rho GTPase-activating protein 15	ARHGAP15	24.8063	25.1623	24.9974	21.2157	22.0702	22.1767	22.1086	NaN	NaN	NaN	NaN	NaN	NaN	NaN	NaN	NaN	NaN	17.5687	NaN	NaN	NaN	18.6587	NaN	NaN	NaN	NaN	NaN	NaN	NaN	NaN	NaN	NaN	NaN	NaN	NaN	NaN	NaN	NaN	NaN	NaN	NaN	NaN	NaN	NaN	NaN	NaN	NaN
P98171	Rho GTPase-activating protein 4	ARHGAP4	26.943	27.0173	26.5286	22.4466	23.7418	23.0551	23.0725	NaN	NaN	NaN	NaN	NaN	NaN	NaN	NaN	NaN	NaN	NaN	NaN	NaN	NaN	NaN	NaN	NaN	NaN	NaN	NaN	NaN	NaN	NaN	NaN	NaN	NaN	NaN	NaN	NaN	NaN	NaN	NaN	NaN	NaN	NaN	NaN	NaN	NaN	NaN	NaN
P52565	Rho GDP-dissociation inhibitor 1	ARHGDIA	28.7066	28.7863	29.2497	NaN	NaN	20.4749	NaN	NaN	NaN	NaN	NaN	NaN	NaN	19.0107	NaN	NaN	NaN	NaN	NaN	NaN	NaN	NaN	NaN	NaN	NaN	NaN	NaN	NaN	NaN	NaN	NaN	NaN	NaN	21.2743	NaN	NaN	NaN	NaN	NaN	NaN	NaN	NaN	NaN	NaN	NaN	NaN	22.9051
P52566	Rho GDP-dissociation inhibitor 2	ARHGDIB	29.7352	30.2126	30.0331	NaN	NaN	NaN	NaN	NaN	NaN	NaN	18.6408	NaN	NaN	NaN	NaN	NaN	NaN	16.8956	NaN	NaN	NaN	NaN	NaN	NaN	NaN	NaN	NaN	NaN	NaN	NaN	21.3643	NaN	NaN	22.286	NaN	NaN	NaN	NaN	NaN	NaN	NaN	NaN	NaN	NaN	NaN	NaN	24.8318
Q92888	Rho guanine nucleotide exchange factor 1	ARHGEF1	27.5225	27.6364	27.5976	23.6298	24.2843	24.2136	23.9942	NaN	NaN	NaN	NaN	NaN	NaN	NaN	NaN	NaN	NaN	NaN	NaN	NaN	NaN	NaN	NaN	NaN	NaN	NaN	NaN	NaN	NaN	NaN	NaN	NaN	NaN	NaN	NaN	NaN	NaN	NaN	NaN	NaN	NaN	NaN	NaN	NaN	NaN	NaN	NaN
Q92974	Rho guanine nucleotide exchange factor 2	ARHGEF2	28.5326	28.5722	28.5241	24.1985	23.985	25.9219	23.5677	20.4255	21.9998	21.254	NaN	NaN	NaN	NaN	NaN	NaN	NaN	NaN	19.5928	NaN	NaN	NaN	NaN	NaN	NaN	20.6746	NaN	NaN	NaN	NaN	NaN	NaN	NaN	NaN	NaN	NaN	NaN	NaN	NaN	NaN	NaN	NaN	NaN	NaN	NaN	NaN	NaN
Q15052	Rho guanine nucleotide exchange factor 6	ARHGEF6	25.7096	25.2319	25.0069	NaN	NaN	18.0985	NaN	NaN	NaN	NaN	NaN	21.4942	21.1875	21.5431	21.339	20.6569	21.3104	21.3409	21.2004	NaN	NaN	NaN	NaN	NaN	NaN	NaN	NaN	NaN	NaN	NaN	NaN	NaN	NaN	NaN	NaN	NaN	NaN	NaN	NaN	NaN	NaN	NaN	NaN	NaN	NaN	NaN	NaN
O14497	AT-rich interactive domain-containing protein 1A	ARID1A	NaN	21.803	NaN	30.053	30.1772	29.9717	30.1225	30.7433	30.6448	30.5875	30.724	NaN	NaN	NaN	NaN	22.8549	NaN	19.3911	18.8195	NaN	NaN	NaN	NaN	NaN	NaN	NaN	NaN	NaN	20.268	NaN	NaN	NaN	NaN	NaN	NaN	NaN	NaN	NaN	18.7665	NaN	NaN	NaN	NaN	NaN	NaN	NaN	NaN
Q8NFD5	AT-rich interactive domain-containing protein 1B	ARID1B	NaN	NaN	22.9869	28.7256	28.9509	28.6695	28.9456	29.3146	29.2583	29.3366	29.335	NaN	NaN	21.0705	NaN	NaN	NaN	NaN	NaN	NaN	NaN	NaN	NaN	NaN	NaN	NaN	NaN	NaN	NaN	22.2847	NaN	NaN	NaN	NaN	NaN	NaN	NaN	NaN	NaN	NaN	NaN	NaN	NaN	NaN	NaN	NaN	NaN
Q99856;Q8IVW6	AT-rich interactive domain-containing protein 3A;AT-rich interactive domain-containing protein 3B	ARID3A;ARID3B	24.0873	24.1355	23.6465	NaN	NaN	NaN	NaN	NaN	NaN	NaN	NaN	NaN	NaN	NaN	NaN	NaN	NaN	NaN	NaN	NaN	NaN	NaN	NaN	NaN	NaN	NaN	NaN	NaN	NaN	NaN	NaN	NaN	NaN	NaN	NaN	NaN	NaN	NaN	NaN	NaN	NaN	NaN	NaN	NaN	NaN	22.9502	NaN
P40616	ADP-ribosylation factor-like protein 1	ARL1	25.6538	25.1235	25.6004	NaN	NaN	NaN	16.8424	NaN	NaN	NaN	NaN	NaN	NaN	NaN	NaN	NaN	NaN	NaN	18.7555	NaN	NaN	NaN	NaN	NaN	NaN	NaN	NaN	NaN	NaN	NaN	NaN	NaN	NaN	NaN	NaN	NaN	NaN	NaN	NaN	NaN	NaN	NaN	NaN	NaN	NaN	NaN	NaN
P36404;V9GYD0	ADP-ribosylation factor-like protein 2	ARL2;ARL2-SNX15	24.3616	24.3299	24.8697	NaN	NaN	NaN	NaN	NaN	NaN	NaN	NaN	NaN	NaN	NaN	NaN	NaN	NaN	NaN	NaN	NaN	NaN	NaN	NaN	NaN	NaN	NaN	NaN	NaN	NaN	NaN	NaN	NaN	NaN	NaN	NaN	NaN	NaN	NaN	NaN	NaN	NaN	NaN	NaN	NaN	NaN	NaN	NaN
Q66PJ3	ADP-ribosylation factor-like protein 6-interacting protein 4	ARL6IP4	NaN	NaN	NaN	26.0035	26.2916	26.3594	26.2835	23.8771	23.9475	24.3953	23.9749	22.7378	23.0187	23.1148	22.8383	NaN	23.3964	23.1915	22.7249	NaN	NaN	NaN	NaN	NaN	20.1391	NaN	NaN	NaN	NaN	NaN	NaN	NaN	NaN	NaN	NaN	NaN	NaN	NaN	NaN	NaN	NaN	NaN	NaN	NaN	NaN	NaN	NaN
O75915	PRA1 family protein 3	ARL6IP5	24.6981	24.9831	24.1854	NaN	NaN	NaN	19.1261	NaN	NaN	NaN	NaN	NaN	NaN	NaN	NaN	NaN	NaN	NaN	NaN	NaN	NaN	NaN	NaN	NaN	NaN	NaN	NaN	NaN	NaN	NaN	NaN	NaN	NaN	NaN	NaN	NaN	NaN	NaN	NaN	NaN	NaN	NaN	NaN	NaN	NaN	NaN	NaN
Q6NXE6	Armadillo repeat-containing protein 6	ARMC6	24.0766	24.3233	23.9183	NaN	NaN	NaN	NaN	NaN	NaN	NaN	NaN	NaN	NaN	NaN	NaN	NaN	NaN	NaN	NaN	NaN	NaN	NaN	NaN	NaN	NaN	NaN	NaN	NaN	NaN	NaN	NaN	NaN	NaN	NaN	NaN	NaN	NaN	NaN	NaN	NaN	NaN	NaN	NaN	NaN	NaN	NaN	NaN
O15143	Actin-related protein 2/3 complex subunit 1B	ARPC1B	28.6135	28.8062	28.8699	20.5337	20.5811	NaN	NaN	NaN	22.7147	NaN	21.7429	NaN	NaN	NaN	NaN	NaN	NaN	NaN	19.6914	NaN	NaN	19.7439	NaN	NaN	NaN	NaN	NaN	NaN	NaN	NaN	19.2167	18.8583	NaN	20.1145	19.1798	19.8908	NaN	19.4543	19.4987	NaN	NaN	19.014	NaN	19.2847	NaN	NaN	22.9504
O15144	Actin-related protein 2/3 complex subunit 2	ARPC2	29.7246	29.7123	29.6277	NaN	17.3951	NaN	NaN	NaN	NaN	NaN	NaN	NaN	NaN	NaN	NaN	NaN	NaN	NaN	NaN	NaN	NaN	NaN	NaN	NaN	NaN	NaN	NaN	15.7682	NaN	NaN	NaN	NaN	NaN	NaN	20.6413	NaN	NaN	NaN	NaN	NaN	NaN	NaN	NaN	NaN	NaN	NaN	NaN
O15145	Actin-related protein 2/3 complex subunit 3	ARPC3	29.1913	29.6024	29.6193	NaN	18.2125	NaN	NaN	NaN	NaN	NaN	NaN	NaN	NaN	NaN	NaN	NaN	NaN	NaN	19.2534	NaN	NaN	NaN	NaN	NaN	NaN	NaN	NaN	18.2022	NaN	NaN	19.5658	19.4881	19.109	20.3792	19.8392	19.9022	19.2779	19.7286	19.4764	NaN	NaN	19.688	NaN	NaN	19.0079	NaN	23.0397
P59998;A0A0A6YYG9	Actin-related protein 2/3 complex subunit 4	ARPC4;ARPC4-TTLL3	30.5524	30.0108	30.1588	NaN	NaN	NaN	NaN	NaN	NaN	NaN	NaN	NaN	NaN	NaN	NaN	NaN	NaN	NaN	20.1782	NaN	NaN	NaN	NaN	NaN	NaN	NaN	NaN	NaN	23.4216	NaN	18.5687	18.3822	18.4586	18.9402	18.5954	18.2497	18.3363	18.6028	NaN	NaN	NaN	NaN	NaN	18.3951	NaN	18.1263	19.7299
P49407	Beta-arrestin-1	ARRB1	24.1738	24.5621	24.2587	22.569	23.0887	22.8104	22.6906	NaN	NaN	NaN	NaN	NaN	NaN	NaN	NaN	NaN	NaN	NaN	NaN	NaN	NaN	NaN	NaN	NaN	NaN	NaN	NaN	NaN	NaN	19.7723	NaN	NaN	NaN	NaN	NaN	NaN	NaN	NaN	NaN	NaN	NaN	NaN	NaN	NaN	NaN	NaN	NaN
Q8N9N2	Activating signal cointegrator 1 complex subunit 1	ASCC1	24.9835	24.6349	NaN	21.5411	21.7998	21.746	21.5715	22.3487	22.057	21.9471	21.6884	NaN	NaN	NaN	18.8664	NaN	NaN	NaN	NaN	NaN	NaN	NaN	NaN	NaN	NaN	NaN	NaN	NaN	NaN	NaN	21.1477	21.2376	21.1248	21.975	NaN	NaN	NaN	NaN	NaN	NaN	NaN	NaN	NaN	NaN	NaN	NaN	NaN
Q9H1I8	Activating signal cointegrator 1 complex subunit 2	ASCC2	23.8336	24.4059	23.3717	19.3689	19.401	19.2985	19.439	20.1831	21.5554	19.8766	19.6557	NaN	NaN	NaN	NaN	NaN	NaN	18.2825	NaN	NaN	NaN	NaN	NaN	18.1289	NaN	NaN	NaN	NaN	NaN	NaN	18.4441	NaN	NaN	NaN	NaN	NaN	NaN	NaN	NaN	NaN	NaN	NaN	NaN	NaN	NaN	NaN	NaN
Q8N3C0	Activating signal cointegrator 1 complex subunit 3	ASCC3	23.7791	23.5405	23.2453	22.0066	22.5458	22.0592	22.1253	23.118	23.681	23.6277	22.8818	NaN	NaN	NaN	NaN	NaN	19.1554	NaN	NaN	NaN	NaN	NaN	NaN	NaN	NaN	18.7452	NaN	NaN	NaN	NaN	NaN	NaN	22.0687	NaN	NaN	NaN	NaN	NaN	NaN	NaN	NaN	NaN	NaN	NaN	NaN	NaN	NaN
Q9Y294	Histone chaperone ASF1A	ASF1A	NaN	NaN	NaN	24.3888	24.6993	26.5181	24.8708	NaN	21.9231	NaN	21.8454	NaN	NaN	NaN	NaN	NaN	NaN	NaN	NaN	NaN	24.5171	NaN	NaN	NaN	NaN	NaN	NaN	NaN	NaN	NaN	NaN	NaN	NaN	NaN	NaN	NaN	NaN	NaN	NaN	NaN	NaN	NaN	NaN	NaN	NaN	NaN	NaN
Q9NVP2	Histone chaperone ASF1B	ASF1B	25.9005	26.0081	26.1943	21.782	23.116	24.0219	22.9349	NaN	NaN	NaN	NaN	NaN	NaN	NaN	NaN	NaN	NaN	NaN	NaN	22.2765	22.6574	22.2197	22.317	NaN	NaN	NaN	NaN	NaN	18.8959	NaN	NaN	NaN	NaN	NaN	NaN	NaN	NaN	NaN	NaN	NaN	NaN	NaN	NaN	NaN	NaN	NaN	NaN
Q9UBL3	Set1/Ash2 histone methyltransferase complex subunit ASH2	ASH2L	25.0269	25.7128	25.2354	NaN	NaN	NaN	NaN	22.0066	NaN	NaN	NaN	NaN	NaN	NaN	NaN	NaN	NaN	NaN	NaN	NaN	NaN	NaN	NaN	NaN	NaN	NaN	NaN	NaN	NaN	NaN	NaN	NaN	NaN	NaN	NaN	NaN	NaN	NaN	NaN	NaN	NaN	NaN	NaN	NaN	NaN	NaN	NaN
O43681	ATPase ASNA1	ASNA1	26.4165	26.8165	26.4388	NaN	NaN	NaN	NaN	NaN	NaN	NaN	NaN	NaN	NaN	NaN	NaN	NaN	NaN	NaN	NaN	NaN	NaN	NaN	NaN	NaN	NaN	NaN	NaN	NaN	NaN	NaN	NaN	NaN	NaN	NaN	NaN	NaN	NaN	NaN	NaN	NaN	NaN	NaN	NaN	NaN	NaN	NaN	NaN
Q12797	Aspartyl/asparaginyl beta-hydroxylase	ASPH	23.3577	23.2017	NaN	NaN	19.3909	NaN	NaN	NaN	NaN	NaN	NaN	NaN	NaN	NaN	NaN	NaN	NaN	NaN	NaN	NaN	NaN	NaN	NaN	NaN	NaN	NaN	NaN	NaN	NaN	NaN	NaN	NaN	NaN	NaN	NaN	NaN	NaN	NaN	NaN	NaN	NaN	NaN	NaN	NaN	NaN	NaN	NaN
P00966	Argininosuccinate synthase	ASS1	27.5302	28.2779	27.8638	NaN	NaN	NaN	NaN	24.9719	NaN	NaN	NaN	NaN	NaN	NaN	NaN	NaN	NaN	NaN	NaN	NaN	NaN	NaN	NaN	NaN	NaN	NaN	NaN	NaN	NaN	NaN	18.4118	NaN	NaN	NaN	18.3247	NaN	NaN	NaN	17.9172	NaN	NaN	NaN	NaN	18.252	NaN	NaN	19.5395
Q9NVI7	ATPase family AAA domain-containing protein 3A	ATAD3A	NaN	NaN	NaN	24.9362	25.1723	24.7973	25.0329	23.8002	24.3437	23.8652	23.3734	22.9982	23.2703	23.1306	23.1072	21.0865	21.2233	21.173	21.6994	NaN	NaN	NaN	21.0804	NaN	NaN	NaN	NaN	NaN	NaN	NaN	NaN	NaN	21.9302	22.3565	22.6672	22.0793	21.8139	21.7303	22.0109	21.9183	22.0578	22.0094	21.9686	22.3297	NaN	22.162	NaN
Q5T9A4	ATPase family AAA domain-containing protein 3B	ATAD3B	NaN	NaN	NaN	24.1793	26.1874	24.1839	24.2511	24.5339	24.1749	23.9235	25.5558	NaN	25.6765	25.1981	25.2667	24.0215	NaN	24.1773	24.2272	NaN	NaN	NaN	NaN	NaN	20.8866	NaN	NaN	NaN	NaN	NaN	NaN	NaN	21.7462	NaN	NaN	NaN	NaN	NaN	NaN	NaN	NaN	NaN	NaN	NaN	NaN	NaN	NaN
P18846	Cyclic AMP-dependent transcription factor ATF-1	ATF1	NaN	NaN	NaN	NaN	NaN	NaN	NaN	NaN	NaN	NaN	NaN	NaN	NaN	NaN	NaN	NaN	NaN	NaN	NaN	22.8255	22.9719	23.2792	23.1157	NaN	NaN	NaN	NaN	NaN	NaN	NaN	NaN	NaN	NaN	NaN	NaN	NaN	NaN	NaN	NaN	NaN	NaN	NaN	NaN	NaN	NaN	NaN	NaN
P18850	Cyclic AMP-dependent transcription factor ATF-6 alpha;Processed cyclic AMP-dependent transcription factor ATF-6 alpha	ATF6	NaN	23.8682	24.8014	NaN	NaN	NaN	NaN	NaN	NaN	NaN	NaN	NaN	NaN	NaN	NaN	NaN	NaN	NaN	NaN	NaN	NaN	NaN	NaN	NaN	NaN	NaN	NaN	NaN	NaN	NaN	NaN	NaN	NaN	NaN	NaN	NaN	NaN	NaN	NaN	NaN	NaN	NaN	NaN	NaN	NaN	NaN	NaN
Q9Y4P1	Cysteine protease ATG4B	ATG4B	25.1082	24.8497	24.8446	20.1426	NaN	NaN	NaN	NaN	NaN	NaN	NaN	NaN	NaN	NaN	NaN	NaN	NaN	NaN	NaN	NaN	NaN	NaN	NaN	NaN	NaN	NaN	NaN	NaN	NaN	NaN	NaN	NaN	NaN	20.3266	NaN	NaN	NaN	NaN	NaN	NaN	NaN	NaN	NaN	NaN	NaN	NaN	NaN
P31939	Bifunctional purine biosynthesis protein PURH;Phosphoribosylaminoimidazolecarboxamide formyltransferase;IMP cyclohydrolase	ATIC	30.231	30.045	30.0747	NaN	NaN	NaN	21.3418	NaN	NaN	NaN	NaN	NaN	NaN	NaN	NaN	NaN	NaN	NaN	18.9473	NaN	NaN	NaN	NaN	NaN	NaN	NaN	19.2861	NaN	NaN	NaN	NaN	NaN	NaN	19.8829	NaN	NaN	NaN	NaN	NaN	NaN	NaN	NaN	NaN	NaN	NaN	NaN	21.9867
Q6DD88	Atlastin-3	ATL3	27.5447	27.9911	27.3188	NaN	NaN	19.3984	NaN	NaN	NaN	NaN	NaN	NaN	NaN	NaN	NaN	NaN	NaN	17.7391	NaN	NaN	NaN	NaN	NaN	20.5084	NaN	NaN	NaN	NaN	NaN	NaN	NaN	NaN	18.6438	NaN	NaN	NaN	NaN	NaN	NaN	NaN	NaN	NaN	NaN	NaN	NaN	NaN	NaN
O00244	Copper transport protein ATOX1	ATOX1	25.5038	25.317	26.0117	NaN	NaN	NaN	18.6524	NaN	NaN	NaN	NaN	NaN	NaN	NaN	NaN	NaN	NaN	NaN	NaN	NaN	NaN	NaN	NaN	NaN	NaN	NaN	21.3702	NaN	NaN	NaN	NaN	NaN	NaN	NaN	NaN	NaN	NaN	NaN	NaN	NaN	NaN	NaN	NaN	NaN	NaN	NaN	NaN
P05023	Sodium/potassium-transporting ATPase subunit alpha-1	ATP1A1	28.2678	28.3719	27.9551	NaN	NaN	18.7518	NaN	NaN	NaN	NaN	NaN	NaN	NaN	NaN	NaN	NaN	NaN	18.0217	NaN	NaN	17.2484	NaN	NaN	NaN	NaN	NaN	NaN	NaN	NaN	NaN	20.6519	20.1787	20.3403	21.0583	21.3538	20.0317	20.7516	20.4732	20.5842	NaN	NaN	NaN	NaN	NaN	NaN	NaN	21.5071
P16615	Sarcoplasmic/endoplasmic reticulum calcium ATPase 2	ATP2A2	26.4487	26.7631	26.4216	NaN	NaN	20.3005	NaN	NaN	NaN	NaN	NaN	NaN	NaN	NaN	NaN	NaN	19.5463	NaN	NaN	NaN	NaN	NaN	NaN	NaN	NaN	NaN	NaN	NaN	NaN	NaN	NaN	NaN	NaN	NaN	NaN	NaN	NaN	NaN	NaN	NaN	NaN	NaN	19.0304	NaN	NaN	NaN	NaN
P25705	ATP synthase subunit alpha, mitochondrial	ATP5A1	28.7868	29.0955	28.9158	NaN	NaN	NaN	NaN	NaN	NaN	22.1827	NaN	22.7897	23.063	22.6489	23.0716	21.6323	23.0511	23.3058	22.9655	NaN	NaN	NaN	NaN	22.9698	22.7619	22.9312	NaN	NaN	NaN	NaN	26.1971	26.7781	26.0403	27.2384	26.5178	26.0916	25.6741	26.1466	25.8924	25.0547	25.9509	25.2119	26.68	25.4148	26.1493	26.5617	26.8059
P06576	ATP synthase subunit beta, mitochondrial	ATP5B	30.3742	30.426	30.3581	NaN	NaN	NaN	NaN	NaN	NaN	NaN	20.2462	NaN	21.5523	NaN	NaN	NaN	NaN	NaN	NaN	NaN	NaN	NaN	NaN	NaN	NaN	NaN	22.4242	NaN	NaN	NaN	24.9669	25.1364	24.3346	25.9721	25.3322	24.8557	24.5372	24.7201	25.0053	24.8976	24.6441	23.6042	24.6831	24.8605	25.0051	25.1435	26.1889
P36542	ATP synthase subunit gamma, mitochondrial	ATP5C1	NaN	NaN	NaN	NaN	NaN	19.009	NaN	NaN	NaN	NaN	NaN	NaN	NaN	NaN	NaN	NaN	NaN	NaN	19.8583	NaN	NaN	20.0193	NaN	NaN	NaN	NaN	NaN	NaN	NaN	NaN	22.1292	21.9746	22.0522	22.5062	22.641	21.9663	22.0133	21.5486	21.804	21.6079	21.6052	21.8253	22.2463	22.0147	22.1935	NaN	22.4652
P24539	ATP synthase F(0) complex subunit B1, mitochondrial	ATP5F1	24.7661	24.2662	24.5898	NaN	NaN	NaN	NaN	NaN	NaN	NaN	NaN	NaN	NaN	NaN	NaN	NaN	NaN	NaN	NaN	NaN	NaN	NaN	NaN	NaN	NaN	NaN	NaN	NaN	NaN	16.306	20.7529	21.2922	NaN	21.8829	20.6551	NaN	NaN	NaN	NaN	20.8133	20.2176	NaN	NaN	NaN	NaN	NaN	21.2608
O75947	ATP synthase subunit d, mitochondrial	ATP5H	23.9759	23.8762	23.7214	NaN	NaN	NaN	NaN	NaN	NaN	NaN	NaN	NaN	NaN	NaN	NaN	NaN	NaN	NaN	NaN	NaN	NaN	NaN	NaN	NaN	NaN	NaN	NaN	NaN	NaN	NaN	20.8345	20.6682	20.0877	21.8128	20.6263	20.422	NaN	20.3005	NaN	19.917	NaN	NaN	20.732	20.3552	20.966	20.9811	21.7874
P18859	ATP synthase-coupling factor 6, mitochondrial	ATP5J	23.7734	24.3659	24.5543	NaN	NaN	NaN	NaN	NaN	NaN	NaN	NaN	NaN	NaN	NaN	NaN	NaN	NaN	NaN	NaN	NaN	NaN	NaN	NaN	NaN	NaN	NaN	NaN	NaN	NaN	NaN	NaN	NaN	NaN	NaN	NaN	NaN	NaN	NaN	NaN	NaN	NaN	NaN	NaN	NaN	NaN	NaN	NaN
G3V325;O75127	Pentatricopeptide repeat-containing protein 1, mitochondrial	ATP5J2-PTCD1;PTCD1	26.1624	25.7151	25.853	23.2208	22.6479	22.8483	22.4994	25.9267	25.5829	25.637	25.6896	NaN	NaN	NaN	NaN	NaN	NaN	NaN	NaN	NaN	NaN	NaN	21.2244	NaN	NaN	NaN	NaN	NaN	NaN	NaN	NaN	NaN	NaN	NaN	NaN	NaN	NaN	NaN	NaN	NaN	NaN	NaN	NaN	NaN	NaN	19.7507	NaN
P48047;H7C0C1	ATP synthase subunit O, mitochondrial	ATP5O	25.9934	25.469	25.7992	NaN	NaN	20.0568	NaN	NaN	NaN	NaN	NaN	NaN	NaN	NaN	NaN	NaN	NaN	19.9805	NaN	NaN	NaN	NaN	NaN	NaN	19.8104	NaN	NaN	NaN	NaN	NaN	22.2276	21.9515	22.0623	23.7872	22.4761	21.9451	21.434	21.5083	20.4219	NaN	21.275	21.7357	21.9968	22.0599	22.1431	23.4516	22.2968
O75787	Renin receptor	ATP6AP2	24.1201	24.7346	24.1319	NaN	NaN	NaN	NaN	NaN	NaN	NaN	NaN	NaN	NaN	NaN	NaN	NaN	NaN	NaN	NaN	NaN	NaN	17.4129	NaN	NaN	NaN	NaN	NaN	NaN	NaN	NaN	NaN	NaN	NaN	NaN	NaN	NaN	NaN	NaN	NaN	NaN	NaN	NaN	NaN	NaN	NaN	NaN	NaN
Q9Y487	V-type proton ATPase 116 kDa subunit a isoform 2	ATP6V0A2	23.8238	23.629	23.6675	NaN	NaN	NaN	NaN	NaN	NaN	NaN	NaN	NaN	NaN	NaN	NaN	NaN	NaN	NaN	NaN	NaN	NaN	NaN	NaN	21.3469	NaN	NaN	NaN	NaN	NaN	NaN	NaN	NaN	NaN	NaN	NaN	NaN	NaN	NaN	NaN	NaN	NaN	NaN	NaN	NaN	NaN	NaN	NaN
P61421	V-type proton ATPase subunit d 1	ATP6V0D1	25.6225	25.7477	26.0052	NaN	NaN	NaN	NaN	NaN	NaN	NaN	NaN	NaN	NaN	NaN	NaN	NaN	NaN	NaN	NaN	NaN	NaN	NaN	NaN	18.0705	NaN	NaN	NaN	NaN	NaN	NaN	NaN	NaN	NaN	NaN	NaN	NaN	NaN	NaN	NaN	NaN	NaN	NaN	NaN	NaN	NaN	NaN	NaN
P38606	V-type proton ATPase catalytic subunit A	ATP6V1A	28.1126	28.4468	28.2774	NaN	NaN	NaN	NaN	NaN	NaN	NaN	NaN	NaN	NaN	NaN	NaN	NaN	NaN	NaN	NaN	NaN	NaN	NaN	NaN	NaN	NaN	19.4184	NaN	NaN	NaN	NaN	NaN	NaN	NaN	NaN	NaN	NaN	NaN	NaN	NaN	NaN	NaN	NaN	NaN	NaN	NaN	NaN	NaN
P21281	V-type proton ATPase subunit B, brain isoform	ATP6V1B2	28.4001	28.4556	28.389	NaN	NaN	NaN	NaN	NaN	NaN	17.8115	NaN	NaN	NaN	NaN	NaN	NaN	NaN	20.173	NaN	NaN	NaN	NaN	NaN	NaN	NaN	NaN	NaN	NaN	18.8385	NaN	NaN	NaN	NaN	NaN	NaN	NaN	NaN	NaN	NaN	NaN	NaN	NaN	NaN	20.051	NaN	NaN	NaN
P21283	V-type proton ATPase subunit C 1	ATP6V1C1	27.1228	27.1324	27.0909	NaN	NaN	NaN	NaN	NaN	NaN	NaN	18.5551	NaN	NaN	NaN	NaN	NaN	NaN	NaN	NaN	NaN	NaN	NaN	NaN	NaN	NaN	NaN	NaN	NaN	NaN	NaN	NaN	NaN	NaN	NaN	NaN	NaN	NaN	NaN	NaN	NaN	NaN	NaN	NaN	NaN	NaN	18.6698	NaN
P36543	V-type proton ATPase subunit E 1	ATP6V1E1	27.7641	27.8955	27.8796	NaN	NaN	NaN	NaN	NaN	NaN	NaN	NaN	NaN	NaN	NaN	NaN	NaN	NaN	NaN	NaN	NaN	NaN	NaN	NaN	NaN	NaN	NaN	NaN	NaN	NaN	NaN	NaN	NaN	17.5866	NaN	NaN	NaN	NaN	NaN	NaN	NaN	NaN	NaN	NaN	NaN	NaN	NaN	NaN
O75348	V-type proton ATPase subunit G 1	ATP6V1G1	27.8817	27.6152	27.6335	NaN	NaN	NaN	NaN	NaN	NaN	NaN	NaN	NaN	NaN	NaN	NaN	NaN	NaN	NaN	NaN	NaN	NaN	NaN	NaN	NaN	NaN	NaN	NaN	NaN	NaN	NaN	NaN	NaN	NaN	NaN	NaN	NaN	NaN	NaN	NaN	NaN	NaN	NaN	19.2607	NaN	NaN	NaN	NaN
Q9UI12	V-type proton ATPase subunit H	ATP6V1H	26.0003	26.053	25.9738	NaN	NaN	NaN	19.2124	NaN	NaN	NaN	NaN	NaN	NaN	NaN	NaN	NaN	19.2418	NaN	NaN	NaN	NaN	NaN	27.7814	NaN	27.6467	NaN	NaN	NaN	NaN	27.8312	NaN	NaN	NaN	28.6519	NaN	NaN	NaN	NaN	NaN	NaN	NaN	NaN	NaN	NaN	NaN	NaN	NaN
Q99700	Ataxin-2	ATXN2	NaN	NaN	NaN	22.0254	22.2971	21.8605	22.0639	22.8804	22.6595	22.37	22.8773	22.1201	NaN	NaN	22.117	NaN	NaN	NaN	NaN	NaN	NaN	NaN	NaN	NaN	NaN	NaN	19.5876	NaN	NaN	NaN	NaN	NaN	NaN	NaN	NaN	NaN	NaN	NaN	NaN	NaN	NaN	NaN	NaN	20.7841	NaN	NaN	NaN
Q8WWM7	Ataxin-2-like protein	ATXN2L	25.6343	25.5741	25.5735	24.3186	24.3268	25.1813	24.5904	24.5927	24.5246	24.5472	24.897	23.8559	23.1496	22.7146	23.2175	20.7934	NaN	20.6374	21.3827	26.0141	25.9957	26.0632	25.4434	26.6525	26.4949	26.7308	26.6099	25.5965	26.0205	25.2155	27.7862	27.7797	27.709	27.8592	28.346	28.0052	28.0408	27.8004	27.8535	27.7972	28.0089	27.7379	27.8616	28.1783	28.0387	28.0231	27.0191
Q9Y679	Ancient ubiquitous protein 1	AUP1	25.0979	24.6631	24.4966	NaN	NaN	NaN	NaN	NaN	NaN	NaN	NaN	NaN	NaN	NaN	NaN	NaN	NaN	NaN	NaN	NaN	NaN	NaN	NaN	NaN	NaN	NaN	NaN	NaN	NaN	NaN	NaN	NaN	NaN	NaN	24.9742	NaN	NaN	23.9371	NaN	NaN	NaN	24.5476	NaN	NaN	NaN	NaN	24.1787
P25311	Zinc-alpha-2-glycoprotein	AZGP1	NaN	NaN	20.3546	23.1818	22.2284	21.8491	21.8377	23.089	23.5559	21.8878	21.6557	22.008	23.4563	22.5352	21.0461	23.7242	22.265	21.6327	22.1179	NaN	NaN	NaN	NaN	NaN	NaN	NaN	NaN	NaN	NaN	NaN	NaN	NaN	NaN	NaN	NaN	NaN	NaN	NaN	NaN	NaN	NaN	NaN	NaN	NaN	NaN	NaN	NaN
P20160	Azurocidin	AZU1	25.1289	25.1169	25.1402	NaN	NaN	NaN	NaN	NaN	NaN	NaN	NaN	NaN	NaN	NaN	NaN	NaN	NaN	NaN	NaN	24.5459	24.4969	24.881	25.0571	19.8489	20.2649	19.4322	NaN	19.9985	20.0137	19.5829	NaN	NaN	NaN	18.5267	NaN	NaN	NaN	NaN	NaN	NaN	NaN	NaN	NaN	NaN	NaN	NaN	NaN
Q00973	Beta-1,4 N-acetylgalactosaminyltransferase 1	B4GALNT1	NaN	NaN	NaN	24.3875	NaN	23.4876	23.4493	24.1633	23.9356	24.4423	24.5651	23.3636	23.2137	23.2917	23.1104	24.9266	24.0649	22.5267	23.0434	24.0139	23.6292	24.0477	23.615	24.273	22.8953	NaN	NaN	NaN	24.52	24.2885	NaN	NaN	NaN	NaN	NaN	NaN	NaN	NaN	NaN	NaN	NaN	NaN	NaN	NaN	NaN	NaN	NaN
O95816	BAG family molecular chaperone regulator 2	BAG2	26.0387	25.0907	25.1942	NaN	NaN	NaN	19.8577	NaN	NaN	NaN	NaN	NaN	NaN	NaN	NaN	NaN	NaN	NaN	NaN	NaN	NaN	NaN	NaN	16.7196	NaN	NaN	NaN	NaN	NaN	NaN	NaN	NaN	NaN	NaN	NaN	NaN	NaN	NaN	NaN	NaN	NaN	NaN	NaN	NaN	NaN	NaN	NaN
O95817	BAG family molecular chaperone regulator 3	BAG3	22.842	22.3749	22.6464	NaN	NaN	NaN	NaN	NaN	NaN	NaN	NaN	21.313	21.4825	21.4401	21.8166	20.7763	21.4476	21.4793	21.5963	NaN	NaN	NaN	NaN	NaN	NaN	NaN	NaN	NaN	NaN	NaN	NaN	NaN	NaN	NaN	NaN	NaN	NaN	NaN	NaN	NaN	21.0887	NaN	NaN	NaN	NaN	NaN	NaN
O95429	BAG family molecular chaperone regulator 4	BAG4	NaN	NaN	21.8701	27.4462	27.58	27.4838	27.5719	28.1479	27.9699	28.0424	27.797	NaN	NaN	NaN	NaN	NaN	NaN	NaN	NaN	NaN	NaN	NaN	NaN	NaN	NaN	NaN	NaN	NaN	NaN	NaN	NaN	NaN	NaN	NaN	NaN	NaN	NaN	16.1194	NaN	NaN	NaN	NaN	NaN	NaN	NaN	NaN	NaN
Q9UQB8	Brain-specific angiogenesis inhibitor 1-associated protein 2	BAIAP2	NaN	NaN	NaN	23.5431	23.6844	23.9996	23.7611	NaN	NaN	NaN	NaN	NaN	NaN	NaN	NaN	NaN	NaN	NaN	NaN	NaN	NaN	NaN	NaN	NaN	NaN	NaN	NaN	NaN	NaN	NaN	NaN	NaN	NaN	NaN	NaN	NaN	NaN	NaN	NaN	NaN	NaN	NaN	NaN	NaN	NaN	NaN	NaN
O75531	Barrier-to-autointegration factor;Barrier-to-autointegration factor, N-terminally processed	BANF1	27.9818	27.6268	27.7762	NaN	19.7074	NaN	NaN	NaN	NaN	NaN	NaN	NaN	NaN	NaN	NaN	NaN	NaN	NaN	18.2758	32.4828	32.4778	32.2704	32.5161	22.5609	24.7626	26.126	25.7303	29.3018	28.3762	28.9499	NaN	NaN	NaN	NaN	NaN	NaN	NaN	NaN	NaN	NaN	NaN	NaN	NaN	21.2853	NaN	21.4074	22.1593
Q9HBU1	Homeobox protein BarH-like 1	BARX1	NaN	NaN	NaN	NaN	NaN	NaN	NaN	NaN	NaN	NaN	NaN	NaN	NaN	NaN	NaN	NaN	NaN	NaN	NaN	21.5143	21.4799	21.1943	22.305	NaN	NaN	NaN	NaN	19.5108	NaN	19.1634	NaN	NaN	NaN	NaN	NaN	NaN	NaN	NaN	NaN	NaN	NaN	NaN	NaN	NaN	NaN	NaN	NaN
Q9NR55	Basic leucine zipper transcriptional factor ATF-like 3	BATF3	NaN	NaN	NaN	NaN	NaN	NaN	NaN	NaN	NaN	NaN	NaN	NaN	NaN	NaN	NaN	NaN	NaN	NaN	NaN	21.3857	21.2872	21.3514	21.218	21.3304	NaN	20.6497	NaN	NaN	NaN	NaN	NaN	NaN	18.7927	NaN	NaN	NaN	NaN	NaN	NaN	NaN	NaN	NaN	NaN	NaN	NaN	NaN	NaN
Q9NRL2	Bromodomain adjacent to zinc finger domain protein 1A	BAZ1A	NaN	NaN	NaN	24.0324	24.4162	23.3944	24.3755	19.2949	NaN	NaN	NaN	NaN	NaN	NaN	NaN	NaN	NaN	NaN	NaN	NaN	NaN	NaN	22.5473	NaN	NaN	NaN	NaN	NaN	NaN	NaN	NaN	NaN	NaN	NaN	NaN	NaN	NaN	NaN	NaN	NaN	NaN	NaN	NaN	NaN	NaN	NaN	NaN
Q3SYG4	Protein PTHB1	BBS9	29.1637	29.2616	29.4416	22.7583	23.0615	26.8578	24.9617	24.6031	25.6233	22.1959	24.1288	NaN	NaN	NaN	NaN	NaN	NaN	NaN	22.1794	24.8605	21.1186	25.2432	24.9992	25.1893	25.478	24.9792	23.1247	24.6571	24.8611	24.7731	NaN	NaN	NaN	20.5652	NaN	NaN	NaN	NaN	NaN	NaN	NaN	NaN	NaN	NaN	NaN	NaN	NaN
P51572	B-cell receptor-associated protein 31	BCAP31	25.7665	26.1452	26.3085	NaN	NaN	19.3619	NaN	NaN	NaN	NaN	NaN	NaN	NaN	NaN	NaN	NaN	NaN	NaN	NaN	NaN	NaN	NaN	NaN	NaN	18.175	NaN	NaN	NaN	NaN	NaN	21.0028	20.9125	20.6221	20.8807	20.5775	21.3064	NaN	NaN	20.8037	20.9258	NaN	20.2617	NaN	NaN	21.0817	NaN	21.5494
O75934	Pre-mRNA-splicing factor SPF27	BCAS2	24.056	23.8897	23.0878	22.1287	23.0028	23.1368	22.8171	20.2245	20.0226	20.6872	NaN	NaN	NaN	NaN	NaN	NaN	NaN	NaN	NaN	NaN	17.8427	NaN	NaN	NaN	NaN	NaN	NaN	NaN	NaN	NaN	NaN	NaN	NaN	NaN	NaN	NaN	NaN	NaN	NaN	NaN	NaN	NaN	NaN	NaN	NaN	NaN	NaN
Q9P287	BRCA2 and CDKN1A-interacting protein	BCCIP	27.1924	27.6624	27.1588	NaN	17.3535	NaN	NaN	NaN	NaN	NaN	NaN	NaN	NaN	NaN	NaN	NaN	NaN	NaN	NaN	NaN	NaN	NaN	NaN	NaN	NaN	NaN	NaN	NaN	NaN	NaN	NaN	NaN	NaN	NaN	NaN	NaN	NaN	NaN	NaN	NaN	NaN	NaN	NaN	NaN	NaN	NaN	NaN
P21953	2-oxoisovalerate dehydrogenase subunit beta, mitochondrial	BCKDHB	22.681	NaN	22.6849	NaN	NaN	NaN	NaN	NaN	NaN	NaN	NaN	NaN	NaN	NaN	NaN	NaN	NaN	NaN	NaN	NaN	NaN	NaN	NaN	NaN	NaN	NaN	NaN	NaN	NaN	NaN	NaN	NaN	NaN	NaN	NaN	NaN	NaN	NaN	NaN	NaN	NaN	19.0623	NaN	NaN	NaN	NaN	NaN
O14874	[3-methyl-2-oxobutanoate dehydrogenase [lipoamide]] kinase, mitochondrial	BCKDK	23.9632	25.7001	24.5927	24.3705	25.1964	24.9653	23.9862	23.3423	24.9166	23.8694	26.1462	24.1176	NaN	24.4064	NaN	NaN	NaN	24.4048	24.7586	NaN	NaN	NaN	NaN	20.3584	NaN	NaN	NaN	NaN	NaN	NaN	NaN	NaN	NaN	NaN	NaN	NaN	NaN	NaN	NaN	NaN	NaN	NaN	NaN	NaN	NaN	19.3077	NaN
Q4VC05	B-cell CLL/lymphoma 7 protein family member A	BCL7A	NaN	NaN	NaN	25.9203	26.0871	25.795	25.7894	26.3124	26.0865	26.371	26.4549	NaN	NaN	NaN	NaN	NaN	NaN	NaN	NaN	NaN	NaN	NaN	NaN	NaN	NaN	NaN	NaN	NaN	NaN	NaN	NaN	NaN	NaN	NaN	NaN	NaN	NaN	NaN	NaN	NaN	NaN	NaN	NaN	NaN	NaN	NaN	NaN
Q9BQE9	B-cell CLL/lymphoma 7 protein family member B	BCL7B	NaN	NaN	NaN	23.7195	23.8352	23.7642	24.0642	24.1767	24.4491	24.4251	24.3538	NaN	NaN	NaN	NaN	NaN	NaN	NaN	NaN	NaN	NaN	NaN	NaN	NaN	NaN	NaN	NaN	NaN	NaN	NaN	NaN	NaN	NaN	NaN	NaN	NaN	NaN	NaN	NaN	NaN	NaN	NaN	NaN	NaN	NaN	NaN	NaN
Q8WUZ0	B-cell CLL/lymphoma 7 protein family member C	BCL7C	NaN	NaN	NaN	25.1628	25.3729	24.8021	25.0104	25.6953	25.5881	25.5058	25.6102	NaN	NaN	NaN	NaN	NaN	NaN	NaN	NaN	NaN	NaN	NaN	NaN	NaN	NaN	NaN	NaN	NaN	NaN	NaN	NaN	NaN	NaN	NaN	NaN	NaN	NaN	NaN	NaN	NaN	NaN	NaN	NaN	NaN	NaN	NaN	NaN
Q9NYF8	Bcl-2-associated transcription factor 1	BCLAF1	NaN	NaN	NaN	25.1624	25.4596	25.3202	25.4708	23.5637	23.919	23.7235	23.4507	22.0508	21.9064	21.9662	21.922	22.0376	22.2923	22.1671	21.9535	21.5564	21.4858	21.5814	22.2428	21.1814	21.1567	21.2963	NaN	20.6773	20.5987	NaN	NaN	NaN	NaN	NaN	NaN	NaN	NaN	NaN	NaN	NaN	NaN	NaN	NaN	NaN	NaN	NaN	NaN
Q6ZU67	BEN domain-containing protein 4	BEND4	NaN	NaN	NaN	NaN	NaN	NaN	NaN	NaN	NaN	NaN	NaN	NaN	NaN	NaN	NaN	NaN	NaN	NaN	NaN	23.8195	23.7414	24.1161	23.8806	NaN	NaN	NaN	NaN	NaN	NaN	NaN	NaN	NaN	NaN	NaN	NaN	NaN	NaN	NaN	NaN	NaN	NaN	NaN	NaN	NaN	NaN	NaN	NaN
Q9NR09	Baculoviral IAP repeat-containing protein 6	BIRC6	26.3494	26.5191	26.0597	NaN	NaN	NaN	NaN	NaN	NaN	NaN	NaN	NaN	NaN	NaN	NaN	NaN	NaN	NaN	NaN	NaN	NaN	19.912	NaN	NaN	NaN	NaN	NaN	NaN	NaN	NaN	NaN	NaN	NaN	NaN	NaN	NaN	NaN	NaN	NaN	NaN	NaN	NaN	NaN	NaN	NaN	NaN	NaN
P54132	Bloom syndrome protein	BLM	NaN	NaN	NaN	NaN	NaN	NaN	22.2541	NaN	NaN	NaN	NaN	NaN	NaN	NaN	NaN	NaN	NaN	17.9648	NaN	24.7014	24.2279	24.7474	24.5895	26.174	26.3725	25.9766	25.9854	27.3912	27.816	27.1726	NaN	20.1795	NaN	20.8717	20.49	19.9877	NaN	NaN	NaN	NaN	NaN	NaN	NaN	NaN	20.4752	20.4016	23.3632
Q13867	Bleomycin hydrolase	BLMH	27.3464	27.4186	27.2991	25.843	23.8736	24.5281	24.8753	24.7991	25.2744	25.1553	24.3598	24.468	24.1409	23.8287	24.3743	26.078	24.358	23.5043	23.9295	NaN	NaN	NaN	NaN	NaN	NaN	18.5148	NaN	NaN	NaN	NaN	NaN	24.6268	NaN	21.5375	NaN	NaN	NaN	NaN	NaN	NaN	NaN	NaN	NaN	NaN	NaN	NaN	NaN
P53004	Biliverdin reductase A	BLVRA	27.4447	27.4171	27.7108	NaN	NaN	NaN	NaN	NaN	NaN	NaN	NaN	NaN	NaN	NaN	NaN	NaN	NaN	19.5838	NaN	NaN	NaN	NaN	NaN	NaN	NaN	NaN	NaN	NaN	NaN	NaN	NaN	NaN	NaN	NaN	NaN	NaN	NaN	NaN	NaN	NaN	NaN	NaN	NaN	NaN	NaN	NaN	NaN
Q7Z5Y6;P34820	Bone morphogenetic protein 8A;Bone morphogenetic protein 8B	BMP8A;BMP8B	24.2288	24.2622	24.2371	NaN	NaN	NaN	NaN	NaN	NaN	NaN	NaN	NaN	NaN	NaN	NaN	NaN	NaN	NaN	NaN	NaN	NaN	NaN	NaN	NaN	NaN	NaN	NaN	NaN	NaN	NaN	NaN	NaN	NaN	NaN	NaN	NaN	NaN	NaN	NaN	NaN	NaN	NaN	NaN	NaN	NaN	NaN	NaN
Q14692	Ribosome biogenesis protein BMS1 homolog	BMS1	NaN	NaN	NaN	NaN	22.1098	21.8891	21.9638	NaN	21.1573	NaN	NaN	NaN	NaN	NaN	NaN	NaN	NaN	NaN	NaN	NaN	NaN	NaN	NaN	NaN	NaN	NaN	NaN	NaN	NaN	NaN	NaN	NaN	NaN	NaN	NaN	NaN	NaN	NaN	NaN	NaN	NaN	NaN	NaN	NaN	NaN	NaN	NaN
Q14137	Ribosome biogenesis protein BOP1	BOP1	24.1754	24.1117	23.7497	22.8827	23.664	23.2686	23.4408	NaN	19.1508	NaN	19.4497	NaN	NaN	NaN	NaN	NaN	NaN	NaN	NaN	NaN	NaN	NaN	NaN	NaN	NaN	NaN	NaN	NaN	NaN	NaN	NaN	NaN	NaN	NaN	NaN	NaN	NaN	NaN	NaN	NaN	NaN	NaN	NaN	NaN	NaN	NaN	NaN
Q7Z569	BRCA1-associated protein	BRAP	23.702	NaN	23.2346	NaN	NaN	NaN	NaN	NaN	NaN	NaN	NaN	NaN	NaN	NaN	NaN	NaN	NaN	NaN	NaN	NaN	NaN	NaN	NaN	NaN	NaN	NaN	NaN	NaN	NaN	NaN	NaN	NaN	NaN	NaN	NaN	NaN	NaN	NaN	NaN	NaN	NaN	NaN	NaN	NaN	19.5578	NaN	NaN
Q15059	Bromodomain-containing protein 3	BRD3	NaN	NaN	NaN	20.5839	21.5414	21.7644	21.2739	NaN	NaN	NaN	NaN	NaN	NaN	NaN	NaN	NaN	NaN	NaN	NaN	NaN	NaN	NaN	NaN	NaN	NaN	NaN	NaN	NaN	NaN	NaN	NaN	NaN	NaN	NaN	NaN	NaN	NaN	NaN	NaN	NaN	NaN	NaN	NaN	NaN	NaN	NaN	NaN
Q9NXR7	BRCA1-A complex subunit BRE	BRE	26.7661	26.6736	26.7782	NaN	NaN	NaN	NaN	NaN	NaN	NaN	NaN	NaN	NaN	NaN	NaN	NaN	NaN	NaN	NaN	NaN	NaN	NaN	NaN	NaN	NaN	NaN	NaN	NaN	NaN	NaN	NaN	NaN	NaN	NaN	NaN	NaN	NaN	NaN	NaN	NaN	NaN	NaN	NaN	NaN	NaN	NaN	NaN
Q8WY22	BRI3-binding protein	BRI3BP	24.2739	24.2084	23.9172	NaN	NaN	NaN	NaN	NaN	NaN	NaN	NaN	NaN	NaN	NaN	NaN	NaN	NaN	NaN	NaN	20.4824	20.4725	20.3833	20.4639	20.4379	20.5224	20.2046	20.3651	20.5165	20.5837	NaN	NaN	NaN	22.4052	NaN	NaN	NaN	NaN	NaN	NaN	NaN	NaN	NaN	NaN	NaN	NaN	NaN	NaN
Q9BX63	Fanconi anemia group J protein	BRIP1	NaN	NaN	NaN	NaN	NaN	NaN	NaN	NaN	NaN	NaN	NaN	NaN	NaN	NaN	NaN	NaN	NaN	NaN	NaN	NaN	NaN	NaN	NaN	22.1507	22.1834	22.7141	23.4253	22.3481	22.9389	20.4758	NaN	NaN	NaN	NaN	NaN	NaN	NaN	NaN	NaN	NaN	NaN	NaN	NaN	NaN	NaN	NaN	NaN
Q8TDN6	Ribosome biogenesis protein BRX1 homolog	BRIX1	23.6616	23.9675	24.0409	21.008	20.495	20.8361	20.3796	22.5255	22.1685	20.9112	22.0629	19.2944	19.8061	19.8931	19.8937	19.6186	19.7671	20.9316	20.393	20.8355	20.7399	22.0039	21.5251	19.6906	NaN	NaN	NaN	NaN	NaN	NaN	NaN	NaN	NaN	NaN	NaN	NaN	NaN	NaN	NaN	19.1363	NaN	NaN	NaN	NaN	NaN	NaN	NaN
Q8WUW1	Protein BRICK1	BRK1	NaN	NaN	NaN	NaN	NaN	NaN	NaN	NaN	NaN	NaN	NaN	NaN	NaN	NaN	NaN	NaN	NaN	NaN	NaN	NaN	NaN	NaN	NaN	NaN	NaN	NaN	NaN	NaN	19.3499	NaN	22.903	23.0863	23.3643	23.9715	24.1334	24.3549	24.4333	23.8768	23.1031	24.0059	23.3503	23.5624	24.3287	24.4201	23.3939	NaN	22.8056
Q9P203	BTB/POZ domain-containing protein 7	BTBD7	NaN	NaN	NaN	NaN	NaN	NaN	NaN	NaN	NaN	NaN	NaN	NaN	NaN	NaN	NaN	NaN	NaN	NaN	NaN	NaN	NaN	NaN	NaN	NaN	NaN	24.1805	NaN	NaN	NaN	NaN	NaN	NaN	NaN	NaN	NaN	NaN	NaN	NaN	NaN	NaN	NaN	NaN	NaN	20.8119	NaN	NaN	NaN
P20290	Transcription factor BTF3	BTF3	28.5289	28.6149	28.595	NaN	NaN	NaN	NaN	24.5723	21.4827	NaN	NaN	NaN	NaN	NaN	NaN	NaN	NaN	NaN	20.4612	NaN	NaN	NaN	NaN	NaN	NaN	NaN	NaN	NaN	NaN	NaN	NaN	NaN	NaN	NaN	NaN	NaN	NaN	NaN	NaN	NaN	NaN	NaN	NaN	NaN	NaN	NaN	NaN
Q06187	Tyrosine-protein kinase BTK	BTK	27.2495	26.7889	26.7791	NaN	NaN	NaN	NaN	NaN	NaN	NaN	NaN	NaN	NaN	NaN	NaN	NaN	NaN	NaN	NaN	NaN	NaN	17.9229	NaN	NaN	NaN	NaN	NaN	NaN	NaN	NaN	NaN	NaN	NaN	NaN	NaN	NaN	NaN	NaN	NaN	NaN	NaN	NaN	NaN	NaN	NaN	NaN	NaN
O43684	Mitotic checkpoint protein BUB3	BUB3	27.5047	27.8605	27.7739	24.2405	25.3072	25.0196	24.982	23.0813	22.768	22.8724	21.8865	NaN	NaN	NaN	NaN	18.9964	NaN	NaN	NaN	NaN	NaN	21.3087	NaN	NaN	NaN	NaN	NaN	NaN	NaN	NaN	NaN	NaN	NaN	NaN	NaN	NaN	NaN	NaN	NaN	NaN	NaN	NaN	NaN	NaN	NaN	NaN	NaN
Q13895	Bystin	BYSL	24.8833	24.4771	24.6655	21.1191	21.4024	21.1438	21.2827	22.9063	22.0835	22.8246	21.8477	NaN	NaN	NaN	NaN	NaN	NaN	19.8057	NaN	NaN	NaN	NaN	NaN	NaN	NaN	NaN	NaN	NaN	NaN	NaN	NaN	NaN	NaN	NaN	NaN	NaN	NaN	NaN	NaN	NaN	NaN	NaN	NaN	NaN	NaN	NaN	NaN
Q8IXR9	Uncharacterized protein C12orf56	C12orf56	NaN	NaN	NaN	NaN	NaN	NaN	NaN	NaN	NaN	NaN	NaN	NaN	NaN	NaN	NaN	NaN	NaN	NaN	NaN	21.8117	20.8192	21.3415	21.041	22.8614	22.7895	23.1403	NaN	20.4373	20.4546	20.649	NaN	NaN	NaN	21.6179	NaN	NaN	NaN	NaN	NaN	NaN	NaN	NaN	NaN	NaN	NaN	NaN	NaN
Q9Y224	UPF0568 protein C14orf166	C14orf166	27.3322	27.0153	27.1818	29.3528	29.6222	29.9463	29.7588	27.3388	27.4251	27.4113	26.6932	22.9826	22.9626	23.5147	23.8971	21.6495	22.4714	22.7116	22.0206	24.108	24.4184	24.546	24.1931	26.4647	25.8485	25.1954	23.3844	NaN	20.4141	NaN	NaN	NaN	NaN	NaN	NaN	NaN	22.8127	NaN	NaN	NaN	NaN	NaN	NaN	NaN	NaN	NaN	NaN
Q9BV29	Uncharacterized protein C15orf57	C15orf57	22.7508	23.2577	23.2351	NaN	NaN	NaN	NaN	NaN	NaN	NaN	NaN	NaN	NaN	NaN	NaN	NaN	NaN	NaN	NaN	NaN	NaN	NaN	NaN	NaN	NaN	NaN	NaN	NaN	NaN	NaN	NaN	NaN	NaN	NaN	NaN	NaN	NaN	NaN	NaN	NaN	NaN	NaN	NaN	NaN	NaN	NaN	NaN
Q7Z3J2	UPF0505 protein C16orf62	C16orf62	23.6436	23.6438	23.7593	NaN	NaN	NaN	NaN	NaN	NaN	NaN	NaN	NaN	NaN	NaN	NaN	NaN	NaN	NaN	NaN	NaN	NaN	NaN	NaN	NaN	21.2956	NaN	NaN	NaN	NaN	NaN	NaN	NaN	NaN	NaN	NaN	NaN	NaN	NaN	NaN	NaN	NaN	NaN	NaN	NaN	NaN	NaN	NaN
Q9BSJ5	Uncharacterized protein C17orf80	C17orf80	NaN	NaN	NaN	NaN	NaN	NaN	NaN	NaN	NaN	NaN	NaN	NaN	NaN	NaN	22.6172	NaN	NaN	NaN	NaN	21.8208	21.5726	21.3783	21.5379	NaN	NaN	NaN	NaN	NaN	NaN	NaN	NaN	NaN	NaN	NaN	NaN	NaN	NaN	NaN	NaN	NaN	NaN	NaN	NaN	NaN	NaN	NaN	NaN
Q53F19	Uncharacterized protein C17orf85	C17orf85	NaN	NaN	NaN	NaN	19.1815	NaN	NaN	NaN	NaN	NaN	NaN	NaN	NaN	NaN	20.3982	NaN	NaN	NaN	NaN	NaN	NaN	20.2308	NaN	NaN	NaN	NaN	NaN	NaN	NaN	NaN	NaN	NaN	19.8655	19.3497	26.663	26.4951	26.4774	26.5008	27.1494	26.7465	26.9874	26.0865	27.1407	27.4815	26.2494	26.5221	NaN
Q32NC0	UPF0711 protein C18orf21	C18orf21	NaN	NaN	NaN	NaN	NaN	NaN	NaN	NaN	NaN	NaN	NaN	NaN	NaN	NaN	NaN	NaN	NaN	NaN	NaN	21.7831	21.9953	19.5076	21.809	22.3337	NaN	NaN	22.2615	21.7463	21.6965	22.0459	NaN	NaN	NaN	21.9834	NaN	NaN	NaN	NaN	NaN	NaN	NaN	NaN	NaN	NaN	NaN	NaN	NaN
Q9BQ61	Uncharacterized protein C19orf43	C19orf43	23.979	22.9877	23.6356	18.6856	19.0732	18.9794	19.0726	NaN	NaN	NaN	NaN	21.2185	21.7671	21.3275	21.4504	NaN	20.9722	21.3474	21.3253	NaN	NaN	NaN	NaN	NaN	NaN	NaN	19.8388	NaN	NaN	NaN	NaN	19.7396	NaN	NaN	NaN	19.8187	NaN	NaN	NaN	NaN	NaN	NaN	NaN	19.6408	20.1309	NaN	NaN
Q8NDD1	Uncharacterized protein C1orf131	C1orf131	NaN	NaN	NaN	21.3877	21.8531	20.5061	21.6251	NaN	18.0436	18.3086	18.6627	NaN	NaN	NaN	NaN	NaN	NaN	18.1063	NaN	NaN	17.5388	NaN	NaN	NaN	NaN	NaN	NaN	NaN	NaN	NaN	NaN	NaN	NaN	NaN	NaN	NaN	NaN	NaN	NaN	NaN	NaN	NaN	NaN	NaN	NaN	NaN	NaN
Q07021	Complement component 1 Q subcomponent-binding protein, mitochondrial	C1QBP	29.5774	30.2609	29.8555	20.571	NaN	20.1468	19.5653	21.2089	21.7241	20.907	20.7302	NaN	NaN	NaN	NaN	NaN	NaN	NaN	NaN	NaN	NaN	NaN	NaN	NaN	NaN	NaN	NaN	NaN	18.1405	NaN	20.5175	20.4149	20.2857	20.5059	20.7485	20.3803	20.4289	20.7417	20.6692	20.4399	20.1705	20.255	20.6618	20.4131	20.2877	20.4328	22.7682
P30042;A0A096LPI6;A0A0B4J2D5	ES1 protein homolog, mitochondrial	C21orf33	27.0808	26.4452	26.7728	21.636	21.3233	21.3233	20.8563	20.8964	21.7988	21.5118	23.5456	NaN	NaN	NaN	NaN	NaN	22.1054	NaN	NaN	NaN	NaN	NaN	NaN	NaN	NaN	NaN	NaN	NaN	NaN	NaN	NaN	NaN	NaN	18.4617	NaN	NaN	NaN	NaN	NaN	NaN	NaN	NaN	NaN	NaN	NaN	NaN	NaN
Q9H6V9	UPF0554 protein C2orf43	C2orf43	24.1982	24.4014	24.1681	NaN	NaN	NaN	NaN	NaN	NaN	NaN	NaN	NaN	NaN	NaN	NaN	NaN	NaN	NaN	NaN	NaN	NaN	NaN	NaN	NaN	NaN	NaN	NaN	NaN	NaN	NaN	NaN	NaN	NaN	18.175	NaN	NaN	NaN	NaN	NaN	NaN	NaN	NaN	NaN	NaN	NaN	NaN	NaN
Q9BVC5	Ashwin	C2orf49	NaN	NaN	21.7677	25.0022	24.9982	26.0177	25.5774	19.4399	19.6754	20.7178	20.2445	NaN	NaN	NaN	NaN	NaN	NaN	19.8563	NaN	20.4159	NaN	NaN	NaN	23.7036	21.4284	NaN	NaN	NaN	NaN	NaN	NaN	NaN	NaN	NaN	NaN	NaN	NaN	NaN	NaN	NaN	NaN	NaN	NaN	NaN	NaN	NaN	NaN
P01024	Complement C3;Complement C3 beta chain;C3-beta-c;Complement C3 alpha chain;C3a anaphylatoxin;Acylation stimulating protein;Complement C3b alpha chain;Complement C3c alpha chain fragment 1;Complement C3dg fragment;Complement C3g fragment;Complement C3d fragment;Complement C3f fragment;Complement C3c alpha chain fragment 2	C3	NaN	NaN	NaN	NaN	17.5856	19.8212	26.7585	NaN	NaN	NaN	NaN	NaN	NaN	NaN	NaN	NaN	NaN	NaN	NaN	NaN	NaN	NaN	NaN	NaN	NaN	NaN	NaN	16.4119	NaN	NaN	NaN	NaN	NaN	NaN	NaN	NaN	NaN	NaN	NaN	NaN	NaN	NaN	NaN	NaN	NaN	NaN	NaN
Q9H7E9	UPF0488 protein C8orf33	C8orf33	NaN	NaN	NaN	21.3165	21.7857	21.2222	21.5093	19.6641	NaN	NaN	19.7587	NaN	NaN	NaN	NaN	NaN	NaN	NaN	NaN	NaN	NaN	NaN	NaN	NaN	NaN	NaN	NaN	NaN	NaN	NaN	NaN	NaN	NaN	NaN	NaN	NaN	NaN	NaN	NaN	NaN	NaN	NaN	NaN	NaN	NaN	NaN	NaN
P0DMB2	Uncharacterized protein C8orf88	C8orf88	NaN	NaN	NaN	NaN	NaN	NaN	NaN	NaN	NaN	NaN	NaN	NaN	NaN	NaN	NaN	NaN	NaN	NaN	NaN	NaN	NaN	NaN	NaN	NaN	NaN	NaN	NaN	NaN	NaN	NaN	NaN	NaN	NaN	NaN	21.9082	22.1954	21.7345	21.5991	26.8739	26.3586	26.7403	25.5287	26.2451	26.3076	26.1712	25.7996	NaN
Q5T280	Putative methyltransferase C9orf114	C9orf114	NaN	NaN	NaN	22.2632	22.3734	22.4419	22.2432	20.6845	20.5673	20.555	20.6735	NaN	NaN	NaN	NaN	NaN	18.4554	NaN	NaN	18.2165	NaN	NaN	NaN	NaN	NaN	NaN	NaN	NaN	NaN	NaN	NaN	NaN	NaN	NaN	NaN	NaN	NaN	NaN	NaN	NaN	NaN	NaN	NaN	NaN	NaN	NaN	NaN
Q5VYM1	Uncharacterized protein C9orf131	C9orf131	NaN	NaN	NaN	NaN	NaN	NaN	NaN	NaN	NaN	NaN	NaN	NaN	NaN	NaN	NaN	NaN	NaN	NaN	NaN	24.5289	24.6175	24.6469	24.6695	25.4056	NaN	24.8535	NaN	NaN	22.8376	23.9979	NaN	NaN	NaN	NaN	NaN	NaN	NaN	NaN	NaN	NaN	NaN	NaN	NaN	NaN	NaN	25.4274	NaN
Q9BUH6	Protein PAXX	C9orf142	24.329	23.4127	24.0166	17.9662	NaN	NaN	NaN	NaN	NaN	NaN	NaN	NaN	NaN	NaN	NaN	NaN	NaN	NaN	17.6068	28.6992	29.1884	29.3359	29.6012	16.4432	NaN	16.0861	15.8106	17.0382	16.2058	NaN	NaN	NaN	NaN	NaN	NaN	NaN	NaN	NaN	NaN	NaN	NaN	NaN	NaN	NaN	NaN	NaN	19.6568
P00918	Carbonic anhydrase 2	CA2	32.5589	32.345	32.4611	NaN	NaN	NaN	NaN	NaN	NaN	21.7517	NaN	20.1184	NaN	NaN	NaN	NaN	NaN	NaN	NaN	NaN	NaN	NaN	16.6307	NaN	NaN	NaN	NaN	NaN	NaN	NaN	21.7517	21.0722	18.2912	25.1948	20.5242	NaN	20.2787	21.7793	20.7125	NaN	18.7737	NaN	NaN	NaN	NaN	NaN	27.3916
Q9Y376	Calcium-binding protein 39	CAB39	26.5448	26.6962	26.4568	NaN	NaN	NaN	NaN	NaN	NaN	NaN	NaN	NaN	NaN	NaN	NaN	NaN	NaN	20.0692	NaN	NaN	NaN	NaN	NaN	NaN	NaN	NaN	NaN	NaN	NaN	NaN	NaN	NaN	NaN	NaN	NaN	NaN	NaN	NaN	NaN	NaN	NaN	NaN	NaN	NaN	NaN	NaN	NaN
Q8WUQ7	Cactin	CACTIN	NaN	NaN	NaN	23.3316	23.6032	23.4712	23.3337	NaN	20.4799	21.1719	20.8016	NaN	NaN	NaN	NaN	NaN	NaN	NaN	NaN	NaN	NaN	NaN	NaN	NaN	NaN	NaN	NaN	NaN	NaN	NaN	NaN	NaN	NaN	NaN	NaN	NaN	NaN	NaN	NaN	NaN	NaN	NaN	NaN	NaN	NaN	NaN	NaN
Q9HB71	Calcyclin-binding protein	CACYBP	29.9792	30.1675	30.0844	NaN	NaN	NaN	NaN	NaN	NaN	NaN	NaN	NaN	NaN	NaN	19.1949	NaN	NaN	NaN	NaN	NaN	NaN	20.1312	NaN	NaN	NaN	NaN	NaN	NaN	NaN	NaN	NaN	NaN	NaN	19.8565	NaN	NaN	19.379	18.8689	NaN	NaN	NaN	NaN	NaN	NaN	NaN	NaN	20.2011
P27708	CAD protein;Glutamine-dependent carbamoyl-phosphate synthase;Aspartate carbamoyltransferase;Dihydroorotase	CAD	28.7247	28.9166	28.721	24.2722	24.6612	24.5992	24.527	25.3001	25.2799	25.3463	24.5917	NaN	NaN	NaN	18.5625	NaN	NaN	NaN	NaN	NaN	NaN	NaN	NaN	17.6704	NaN	NaN	NaN	NaN	NaN	NaN	NaN	NaN	NaN	NaN	NaN	NaN	NaN	NaN	NaN	NaN	NaN	NaN	NaN	NaN	NaN	NaN	NaN
P62158	Calmodulin	CALM1	30.3748	30.3239	30.7303	24.0371	23.2209	24.1067	23.2883	23.3317	23.2215	22.7762	23.4419	21.7195	21.298	21.9678	21.5124	21.5733	21.6975	21.9245	22.1109	NaN	NaN	NaN	21.378	NaN	NaN	NaN	NaN	NaN	NaN	NaN	23.4789	22.6141	23.6842	24.532	23.3393	22.2995	22.2718	22.739	22.7032	22.2245	21.7874	22.1451	23.0294	23.3431	23.0093	23.2738	26.2516
Q9NZT1	Calmodulin-like protein 5	CALML5	NaN	NaN	NaN	25.8151	23.5812	24.2222	24.1551	26.1123	25.2458	23.9732	25.7633	25.1449	26.1226	25.6143	25.1331	26.4437	26.3844	25.3795	26.1067	NaN	NaN	NaN	NaN	NaN	NaN	20.6363	NaN	NaN	NaN	NaN	20.4295	20.3496	20.4467	19.8303	26.4853	21.705	20.7055	19.8718	21.0621	25.2928	20.3025	19.9713	26.2534	20.4172	20.984	20.5768	20.0441
P27797	Calreticulin	CALR	31.2802	31.5028	31.6858	NaN	19.1528	21.7795	NaN	19.6759	19.9153	NaN	NaN	19.5988	NaN	19.6101	19.7443	NaN	NaN	21.2033	NaN	NaN	NaN	NaN	NaN	NaN	NaN	NaN	NaN	NaN	NaN	NaN	21.491	21.2804	20.154	24.949	21.1087	19.9549	20.829	21.6872	20.8707	19.6525	19.4367	19.6059	19.2456	NaN	20.9244	NaN	27.148
O43852	Calumenin	CALU	26.8973	27.6182	27.3043	NaN	NaN	NaN	NaN	NaN	NaN	NaN	NaN	NaN	NaN	NaN	NaN	NaN	NaN	NaN	NaN	17.8883	NaN	NaN	NaN	NaN	NaN	NaN	NaN	NaN	NaN	NaN	NaN	NaN	24.9013	NaN	NaN	NaN	NaN	NaN	NaN	NaN	NaN	NaN	NaN	NaN	NaN	NaN	NaN
Q14012	Calcium/calmodulin-dependent protein kinase type 1	CAMK1	26.051	25.3999	25.738	NaN	NaN	NaN	NaN	NaN	NaN	NaN	NaN	NaN	NaN	NaN	NaN	NaN	NaN	NaN	NaN	NaN	NaN	NaN	NaN	NaN	NaN	NaN	NaN	NaN	NaN	NaN	NaN	NaN	NaN	NaN	NaN	NaN	NaN	NaN	NaN	NaN	NaN	NaN	NaN	NaN	NaN	NaN	NaN
Q13557;Q13554;Q9UQM7	Calcium/calmodulin-dependent protein kinase type II subunit delta;Calcium/calmodulin-dependent protein kinase type II subunit beta;Calcium/calmodulin-dependent protein kinase type II subunit alpha	CAMK2D;CAMK2B;CAMK2A	26.5728	26.8328	26.8598	NaN	NaN	NaN	NaN	NaN	NaN	NaN	NaN	NaN	NaN	NaN	NaN	16.8998	NaN	NaN	NaN	NaN	NaN	NaN	NaN	NaN	NaN	NaN	NaN	NaN	NaN	19.1673	NaN	NaN	NaN	NaN	NaN	NaN	NaN	NaN	NaN	NaN	NaN	NaN	NaN	NaN	NaN	NaN	NaN
Q86VP6	Cullin-associated NEDD8-dissociated protein 1	CAND1	30.1719	29.985	30.045	NaN	NaN	NaN	NaN	NaN	19.0539	NaN	NaN	NaN	NaN	NaN	NaN	NaN	NaN	NaN	19.151	NaN	NaN	NaN	NaN	NaN	NaN	19.3842	NaN	NaN	NaN	NaN	NaN	NaN	NaN	20.7215	NaN	NaN	NaN	NaN	NaN	NaN	NaN	NaN	NaN	NaN	NaN	20.922	21.7016
P27824	Calnexin	CANX	30.4661	30.422	30.6259	NaN	NaN	20.2574	NaN	NaN	NaN	NaN	NaN	NaN	NaN	NaN	19.9264	NaN	NaN	NaN	NaN	NaN	NaN	NaN	NaN	NaN	NaN	NaN	22.2509	NaN	NaN	NaN	23.2985	23.651	23.1561	24.6414	23.7804	23.7548	23.1061	23.2912	23.8405	23.4246	23.0866	22.9137	24.0665	24.297	24.2647	24.757	25.4789
Q01518	Adenylyl cyclase-associated protein 1	CAP1	34.0084	34.2529	34.2149	24.5253	23.2312	25.415	22.8559	24.8687	24.9882	25.5917	23.9	24.7275	24.0604	24.0493	24.0345	24.258	23.2826	24.7618	24.7239	25.9172	25.9484	26.1	25.6249	26.9486	26.3283	27.2147	26.6274	25.878	25.8482	25.5155	28.1288	27.7399	26.8381	28.7078	28.1184	27.9313	27.7977	28.1888	27.7472	27.3848	27.2521	27.2423	27.5938	28.0533	27.8003	27.7781	29.987
P40121	Macrophage-capping protein	CAPG	29.4459	29.6254	29.7836	NaN	NaN	20.6575	NaN	NaN	NaN	NaN	NaN	NaN	NaN	NaN	NaN	NaN	NaN	NaN	17.9822	NaN	NaN	NaN	NaN	NaN	NaN	NaN	NaN	NaN	NaN	NaN	NaN	19.9269	NaN	20.9843	20.4272	NaN	NaN	NaN	NaN	NaN	NaN	NaN	NaN	NaN	NaN	NaN	23.6867
P07384	Calpain-1 catalytic subunit	CAPN1	29.035	29.0251	29.0349	21.7669	20.4832	20.9984	20.7399	20.6285	20.7837	20.6244	20.017	NaN	19.2323	NaN	19.2967	20.788	19.814	19.2354	19.1831	NaN	NaN	NaN	NaN	NaN	18.1657	NaN	NaN	NaN	NaN	NaN	NaN	NaN	NaN	NaN	NaN	NaN	NaN	NaN	NaN	NaN	NaN	NaN	NaN	NaN	NaN	NaN	NaN
P17655	Calpain-2 catalytic subunit	CAPN2	27.2089	27.5901	27.5451	NaN	NaN	NaN	NaN	18.6547	NaN	NaN	NaN	NaN	NaN	NaN	NaN	NaN	NaN	NaN	18.2571	NaN	18.9408	NaN	NaN	NaN	NaN	NaN	NaN	NaN	NaN	NaN	NaN	NaN	NaN	NaN	NaN	NaN	NaN	NaN	NaN	NaN	18.8278	NaN	NaN	NaN	NaN	NaN	NaN
Q14444	Caprin-1	CAPRIN1	27.773	27.6751	27.6806	24.9118	25.2727	25.4543	25.1815	25.1424	24.8263	24.7424	24.6168	24.4565	24.1502	24.4203	24.749	22.9227	24.1778	24.754	24.6299	NaN	22.1053	22.7028	22.3467	21.2547	22.0032	19.1913	20.1735	NaN	NaN	NaN	NaN	NaN	NaN	NaN	NaN	NaN	NaN	NaN	NaN	NaN	NaN	NaN	NaN	NaN	NaN	NaN	22.6221
P52907	F-actin-capping protein subunit alpha-1	CAPZA1	30.3192	30.3513	30.1592	NaN	NaN	NaN	NaN	NaN	NaN	NaN	NaN	NaN	NaN	NaN	NaN	NaN	NaN	NaN	NaN	20.3522	20.4088	21.0534	20.3889	20.2568	20.3395	20.3616	20.4747	NaN	19.9401	19.8788	NaN	NaN	NaN	NaN	NaN	NaN	NaN	NaN	NaN	NaN	NaN	NaN	NaN	NaN	NaN	NaN	NaN
P47756	F-actin-capping protein subunit beta	CAPZB	29.8874	29.9727	29.8454	NaN	NaN	17.0214	NaN	NaN	NaN	NaN	NaN	NaN	NaN	NaN	NaN	NaN	NaN	NaN	NaN	NaN	NaN	NaN	NaN	NaN	NaN	NaN	NaN	NaN	NaN	NaN	NaN	NaN	NaN	NaN	NaN	NaN	NaN	NaN	NaN	NaN	NaN	NaN	NaN	NaN	NaN	NaN	NaN
Q9Y2V2	Calcium-regulated heat stable protein 1	CARHSP1	26.0282	26.1247	26.5288	NaN	NaN	NaN	NaN	NaN	NaN	NaN	NaN	NaN	NaN	NaN	NaN	NaN	NaN	NaN	NaN	NaN	NaN	NaN	NaN	NaN	NaN	NaN	NaN	NaN	NaN	NaN	18.5959	NaN	NaN	18.8832	NaN	NaN	NaN	NaN	NaN	NaN	NaN	NaN	NaN	NaN	NaN	NaN	20.6797
Q86X55	Histone-arginine methyltransferase CARM1	CARM1	26.582	26.6909	26.8112	24.1671	24.8837	24.48	24.5161	24.3689	25.2304	24.9801	24.4239	NaN	NaN	NaN	NaN	NaN	NaN	NaN	NaN	NaN	NaN	17.6556	NaN	NaN	NaN	NaN	NaN	NaN	NaN	NaN	NaN	NaN	NaN	NaN	NaN	NaN	NaN	NaN	NaN	NaN	NaN	NaN	NaN	NaN	NaN	NaN	NaN
P49589	Cysteine--tRNA ligase, cytoplasmic	CARS	26.0586	25.8463	25.9618	NaN	NaN	NaN	NaN	NaN	NaN	NaN	NaN	NaN	NaN	NaN	NaN	NaN	NaN	NaN	NaN	NaN	NaN	NaN	NaN	NaN	NaN	NaN	NaN	NaN	NaN	NaN	NaN	NaN	NaN	NaN	NaN	NaN	NaN	NaN	NaN	NaN	NaN	NaN	NaN	NaN	NaN	NaN	NaN
P29466	Caspase-1;Caspase-1 subunit p20;Caspase-1 subunit p10	CASP1	25.5829	25.3834	25.3797	NaN	NaN	NaN	NaN	18.0792	NaN	NaN	NaN	NaN	NaN	NaN	NaN	NaN	NaN	NaN	NaN	NaN	NaN	NaN	NaN	NaN	NaN	NaN	NaN	NaN	NaN	NaN	NaN	NaN	NaN	NaN	NaN	NaN	NaN	NaN	NaN	NaN	NaN	NaN	NaN	NaN	NaN	NaN	NaN
P31944	Caspase-14;Caspase-14 subunit p17, mature form;Caspase-14 subunit p10, mature form;Caspase-14 subunit p20, intermediate form;Caspase-14 subunit p8, intermediate form	CASP14	NaN	NaN	20.9083	25.6096	23.5536	24.9278	23.9942	24.8111	25.0317	24.5372	24.9583	24.2443	25.0556	24.2369	23.7777	25.5374	25.2888	24.2657	24.5176	NaN	20.1474	NaN	NaN	NaN	NaN	NaN	NaN	NaN	NaN	NaN	NaN	25.3066	21.0419	NaN	NaN	NaN	NaN	NaN	NaN	NaN	NaN	NaN	NaN	NaN	NaN	19.5458	NaN
P42574	Caspase-3;Caspase-3 subunit p17;Caspase-3 subunit p12	CASP3	23.6548	23.5207	23.7246	NaN	NaN	NaN	NaN	NaN	NaN	NaN	NaN	NaN	NaN	NaN	NaN	NaN	NaN	NaN	NaN	NaN	NaN	NaN	NaN	NaN	NaN	NaN	20.3651	NaN	NaN	NaN	NaN	NaN	NaN	NaN	NaN	NaN	NaN	NaN	NaN	NaN	NaN	NaN	NaN	NaN	NaN	NaN	NaN
P49662;P51878	Caspase-4;Caspase-4 subunit 1;Caspase-4 subunit 2;Caspase-5;Caspase-5 subunit p20;Caspase-5 subunit p10	CASP4;CASP5	21.9898	22.4459	22.1199	NaN	20.4946	NaN	NaN	NaN	NaN	NaN	NaN	NaN	NaN	NaN	NaN	NaN	NaN	NaN	NaN	NaN	NaN	NaN	NaN	NaN	NaN	NaN	NaN	NaN	NaN	NaN	NaN	NaN	NaN	NaN	NaN	NaN	NaN	NaN	NaN	NaN	NaN	NaN	NaN	NaN	NaN	NaN	NaN
P04040	Catalase	CAT	32.0236	32.1101	32.3886	25.1678	23.6973	24.5043	24.406	24.0696	24.3737	24.8169	24.4554	23.4832	23.7299	23.5359	23.7933	25.0911	24.0039	23.5478	23.4758	23.1536	22.9202	23.3259	22.8867	23.5092	23.3656	23.7331	23.732	23.4691	23.1301	22.638	23.0264	24.6516	23.1136	23.7117	22.5233	22.8094	22.319	22.6663	22.5963	22.1994	22.1206	20.0642	21.7005	20.3692	21.1345	20.8612	26.38
P22681	E3 ubiquitin-protein ligase CBL	CBL	26.5038	26.579	26.2893	NaN	NaN	NaN	NaN	NaN	NaN	NaN	NaN	NaN	NaN	NaN	NaN	NaN	NaN	NaN	NaN	NaN	NaN	NaN	NaN	NaN	NaN	NaN	NaN	NaN	NaN	NaN	NaN	NaN	NaN	NaN	NaN	NaN	NaN	NaN	NaN	NaN	NaN	NaN	NaN	NaN	NaN	NaN	NaN
P16152	Carbonyl reductase [NADPH] 1	CBR1	26.3711	26.5479	26.5783	NaN	NaN	NaN	NaN	NaN	NaN	NaN	NaN	NaN	NaN	NaN	NaN	NaN	NaN	NaN	NaN	NaN	NaN	NaN	NaN	NaN	18.7296	NaN	NaN	NaN	NaN	NaN	NaN	NaN	NaN	NaN	NaN	NaN	NaN	NaN	NaN	NaN	NaN	18.3913	NaN	NaN	NaN	NaN	NaN
Q9BRT8;Q8IUF1;Q5RIA9;Q5JTY5;Q4V339;A6NM15	COBW domain-containing protein 1;COBW domain-containing protein 2;COBW domain-containing protein 5;COBW domain-containing protein 3;COBW domain-containing protein 6;Putative COBW domain-containing protein 7	CBWD1;CBWD2;CBWD5;CBWD3;CBWD6;CBWD7	25.1761	24.9463	25.1862	NaN	NaN	NaN	NaN	NaN	NaN	NaN	19.5175	NaN	NaN	NaN	NaN	NaN	NaN	NaN	NaN	NaN	NaN	NaN	NaN	NaN	NaN	NaN	NaN	NaN	NaN	NaN	NaN	NaN	NaN	NaN	NaN	NaN	NaN	NaN	NaN	NaN	NaN	NaN	NaN	NaN	NaN	NaN	NaN
Q13185;P83916	Chromobox protein homolog 3;Chromobox protein homolog 1	CBX3;CBX1	23.7047	23.0355	23.285	20.1763	19.8394	20.1734	19.8448	21.9003	19.6397	19.6004	NaN	NaN	NaN	NaN	NaN	NaN	NaN	19.5881	NaN	NaN	NaN	NaN	NaN	NaN	NaN	NaN	NaN	NaN	NaN	NaN	NaN	NaN	NaN	NaN	NaN	NaN	NaN	NaN	NaN	NaN	NaN	NaN	NaN	NaN	NaN	NaN	NaN
Q6P1N0	Coiled-coil and C2 domain-containing protein 1A	CC2D1A	22.6187	22.5736	21.5952	20.631	21.2818	20.9011	20.8645	NaN	NaN	NaN	NaN	NaN	NaN	NaN	NaN	NaN	NaN	NaN	NaN	NaN	NaN	NaN	NaN	NaN	NaN	NaN	NaN	NaN	NaN	NaN	NaN	NaN	NaN	NaN	NaN	NaN	NaN	NaN	NaN	NaN	NaN	NaN	NaN	NaN	NaN	NaN	NaN
Q8IX12	Cell division cycle and apoptosis regulator protein 1	CCAR1	26.7647	26.1126	26.6209	22.6862	23.1303	23.0327	23.0354	NaN	20.1976	20.6407	19.8841	19.1625	NaN	NaN	NaN	22.0532	22.8924	22.0516	23.0096	NaN	NaN	NaN	NaN	NaN	NaN	NaN	NaN	17.5356	NaN	NaN	NaN	NaN	NaN	18.2083	NaN	NaN	NaN	NaN	NaN	NaN	NaN	NaN	NaN	NaN	NaN	NaN	NaN
Q8N163	Cell cycle and apoptosis regulator protein 2	CCAR2	29.37	29.0002	29.2466	25.9534	26.1573	26.0318	26.2418	28.3259	28.1644	27.9722	27.9196	NaN	NaN	NaN	NaN	NaN	NaN	22.5505	NaN	NaN	21.2196	NaN	NaN	NaN	NaN	NaN	NaN	NaN	NaN	NaN	21.2581	21.297	20.8085	21.8401	21.7195	21.6188	21.5371	21.0556	21.1688	21.1924	21.4552	21.4491	NaN	NaN	NaN	NaN	21.2349
Q6YP21	Kynurenine--oxoglutarate transaminase 3	CCBL2	23.694	24.3562	23.6645	NaN	NaN	NaN	20.4485	NaN	NaN	NaN	NaN	NaN	NaN	NaN	NaN	NaN	NaN	NaN	NaN	NaN	NaN	NaN	NaN	NaN	26.3149	NaN	NaN	NaN	NaN	NaN	NaN	NaN	NaN	NaN	NaN	NaN	NaN	NaN	NaN	NaN	NaN	NaN	NaN	NaN	NaN	NaN	NaN
Q9BWC9	Coiled-coil domain-containing protein 106	CCDC106	NaN	NaN	NaN	23.0745	22.8452	22.6717	23.5058	NaN	NaN	NaN	NaN	NaN	NaN	NaN	NaN	NaN	NaN	NaN	NaN	NaN	NaN	NaN	NaN	NaN	NaN	NaN	NaN	NaN	NaN	NaN	NaN	NaN	NaN	NaN	NaN	NaN	NaN	NaN	NaN	NaN	NaN	NaN	NaN	NaN	NaN	NaN	NaN
Q96CT7	Coiled-coil domain-containing protein 124	CCDC124	NaN	NaN	NaN	21.1674	20.8208	20.7634	21.1908	25.137	24.5478	22.9653	23.84	22.9856	23.2117	23.7495	23.419	22.5767	23.2359	23.0418	23.4143	NaN	17.0664	NaN	NaN	NaN	NaN	NaN	NaN	NaN	NaN	NaN	NaN	NaN	NaN	NaN	NaN	NaN	NaN	NaN	NaN	NaN	NaN	NaN	NaN	NaN	NaN	NaN	NaN
Q86Z20	Coiled-coil domain-containing protein 125	CCDC125	NaN	NaN	NaN	NaN	NaN	23.1349	22.6766	NaN	NaN	23.3688	NaN	NaN	NaN	NaN	NaN	NaN	NaN	21.5266	NaN	21.888	22.1954	22.2923	22.6697	22.3639	23.7717	22.6433	22.8679	NaN	NaN	NaN	NaN	NaN	NaN	NaN	NaN	NaN	NaN	NaN	NaN	NaN	20.49	NaN	NaN	NaN	NaN	NaN	NaN
Q9P1Z9	Coiled-coil domain-containing protein 180	CCDC180	NaN	NaN	21.1993	NaN	20.7556	NaN	NaN	NaN	NaN	NaN	NaN	NaN	NaN	NaN	NaN	NaN	20.5435	NaN	NaN	26.1921	25.639	26.2082	26.3035	26.3101	27.0833	26.1598	26.3521	26.3069	26.0248	26.6606	NaN	NaN	NaN	NaN	NaN	NaN	NaN	NaN	NaN	NaN	NaN	NaN	NaN	NaN	NaN	NaN	NaN
Q96A33	Coiled-coil domain-containing protein 47	CCDC47	24.3504	25.1927	24.3941	20.5919	20.9195	20.845	20.87	NaN	NaN	NaN	NaN	NaN	NaN	NaN	NaN	NaN	NaN	NaN	NaN	NaN	NaN	NaN	NaN	NaN	NaN	NaN	NaN	NaN	NaN	NaN	NaN	NaN	NaN	NaN	NaN	NaN	NaN	NaN	NaN	NaN	NaN	NaN	NaN	NaN	NaN	NaN	NaN
P78371	T-complex protein 1 subunit beta	CCT2	30.5291	30.66	30.7894	20.0717	NaN	NaN	19.7324	23.6836	20.3282	19.9234	19.8847	NaN	NaN	NaN	NaN	NaN	NaN	NaN	NaN	NaN	NaN	NaN	NaN	18.3572	NaN	NaN	NaN	NaN	NaN	NaN	NaN	20.0039	NaN	20.9744	NaN	19.5245	NaN	20.2621	20.1304	19.115	NaN	NaN	NaN	NaN	NaN	NaN	22.8782
P49368	T-complex protein 1 subunit gamma	CCT3	31.1199	31.2538	31.2955	NaN	NaN	21.4396	NaN	NaN	NaN	NaN	NaN	NaN	NaN	NaN	NaN	NaN	NaN	NaN	20.5369	22.1118	22.0614	21.8245	21.9267	NaN	NaN	21.4951	NaN	NaN	NaN	NaN	20.7541	21.3007	20.9478	22.0738	21.5921	20.8629	20.6856	21.0875	21.5413	22.4013	21.145	20.8688	20.8316	20.79	20.2717	21.0119	24.6395
P50991	T-complex protein 1 subunit delta	CCT4	31.0227	31.0532	31.0879	NaN	NaN	NaN	NaN	NaN	NaN	NaN	NaN	NaN	NaN	NaN	NaN	NaN	NaN	NaN	NaN	NaN	NaN	NaN	NaN	NaN	NaN	NaN	18.3711	NaN	NaN	NaN	19.8958	20.0145	19.7922	20.5174	NaN	19.3207	NaN	19.9843	19.2304	19.4942	NaN	19.7844	NaN	19.9851	19.9296	NaN	22.674
P48643	T-complex protein 1 subunit epsilon	CCT5	31.1759	31.4508	31.4014	NaN	NaN	NaN	NaN	23.8392	NaN	NaN	NaN	NaN	NaN	NaN	NaN	NaN	NaN	21.6661	NaN	NaN	NaN	NaN	NaN	NaN	NaN	NaN	NaN	NaN	NaN	NaN	19.523	19.3526	NaN	20.4734	19.606	19.4189	19.2747	19.5457	19.2596	19.6692	18.8101	18.7864	19.1836	NaN	19.6129	19.5183	24.0795
P40227	T-complex protein 1 subunit zeta	CCT6A	30.895	30.9288	31.1413	NaN	NaN	20.6446	NaN	NaN	NaN	NaN	NaN	NaN	NaN	NaN	NaN	NaN	NaN	17.0369	NaN	NaN	NaN	NaN	NaN	NaN	NaN	18.2509	NaN	NaN	NaN	NaN	20.4577	20.1303	NaN	21.1444	20.72	20.5845	20.6834	20.2967	20.9142	20.5179	NaN	20.5532	20.306	21.0206	20.53	20.5205	23.6568
Q99832	T-complex protein 1 subunit eta	CCT7	30.2006	30.0965	30.1349	NaN	NaN	NaN	19.0356	25.6401	NaN	NaN	NaN	NaN	NaN	NaN	NaN	NaN	NaN	20.8738	NaN	NaN	NaN	NaN	NaN	NaN	19.7985	NaN	NaN	NaN	NaN	NaN	20.8235	NaN	NaN	21.0835	NaN	NaN	NaN	21.0223	NaN	21.0242	NaN	20.1965	20.2768	20.3447	19.4719	20.0505	22.7292
P50990	T-complex protein 1 subunit theta	CCT8	31.4972	31.5121	31.427	NaN	NaN	21.6266	NaN	NaN	NaN	NaN	NaN	NaN	NaN	NaN	NaN	NaN	NaN	19.7135	NaN	18.6732	NaN	NaN	NaN	NaN	NaN	NaN	NaN	NaN	NaN	NaN	21.1889	20.9829	19.7021	21.6414	21.1614	20.9517	20.5951	20.4275	19.7956	19.5835	19.9339	20.088	20.5549	21.4098	20.7792	20.2944	24.825
Q9Y5K6	CD2-associated protein	CD2AP	26.2082	26.5895	26.2144	NaN	NaN	NaN	NaN	NaN	NaN	NaN	NaN	NaN	NaN	NaN	NaN	NaN	NaN	NaN	NaN	NaN	NaN	NaN	NaN	NaN	NaN	NaN	NaN	NaN	NaN	17.3308	NaN	NaN	NaN	NaN	NaN	NaN	NaN	NaN	NaN	NaN	NaN	NaN	NaN	NaN	NaN	NaN	NaN
P08962	CD63 antigen	CD63	27.2047	27.0159	27.2082	NaN	NaN	NaN	NaN	NaN	NaN	NaN	NaN	NaN	NaN	NaN	NaN	NaN	NaN	NaN	NaN	NaN	NaN	NaN	NaN	NaN	NaN	18.1584	NaN	NaN	NaN	NaN	NaN	19.3957	NaN	19.719	20.1416	19.8891	19.7481	20.0269	19.6736	19.903	NaN	NaN	NaN	NaN	20.1009	NaN	20.1776
P32970	CD70 antigen	CD70	25.5717	25.5746	25.597	21.1642	NaN	NaN	NaN	NaN	NaN	NaN	NaN	NaN	NaN	NaN	NaN	NaN	NaN	NaN	NaN	NaN	NaN	NaN	NaN	NaN	NaN	NaN	NaN	NaN	NaN	NaN	NaN	NaN	NaN	NaN	NaN	NaN	NaN	NaN	NaN	NaN	NaN	NaN	NaN	NaN	NaN	NaN	NaN
P48960	CD97 antigen;CD97 antigen subunit alpha;CD97 antigen subunit beta	CD97	25.2314	25.1436	25.3751	NaN	NaN	NaN	NaN	NaN	NaN	NaN	NaN	NaN	NaN	NaN	NaN	NaN	NaN	NaN	NaN	NaN	NaN	NaN	NaN	NaN	NaN	NaN	NaN	NaN	NaN	NaN	NaN	NaN	NaN	NaN	NaN	NaN	NaN	NaN	NaN	NaN	NaN	NaN	NaN	NaN	NaN	NaN	NaN
Q12834	Cell division cycle protein 20 homolog	CDC20	24.493	25.0753	25.0038	24.295	24.4107	25.661	24.4569	21.1651	21.2079	20.6709	20.2264	20.8904	21.7712	21.4776	NaN	NaN	21.9243	21.7217	21.8718	NaN	NaN	NaN	NaN	NaN	NaN	NaN	18.9159	NaN	NaN	NaN	NaN	NaN	NaN	NaN	NaN	NaN	NaN	NaN	NaN	NaN	NaN	NaN	NaN	24.2463	NaN	NaN	NaN
Q16543	Hsp90 co-chaperone Cdc37;Hsp90 co-chaperone Cdc37, N-terminally processed	CDC37	29.1512	29.062	29.2397	20.6399	NaN	NaN	NaN	NaN	NaN	NaN	NaN	NaN	NaN	NaN	NaN	NaN	NaN	NaN	NaN	NaN	NaN	NaN	NaN	18.0852	NaN	NaN	NaN	NaN	NaN	NaN	20.1598	19.8947	20.694	21.0298	20.1535	20.1115	19.5126	19.6892	NaN	19.2209	19.4651	19.4426	NaN	19.7383	19.6969	NaN	23.1757
O60508	Pre-mRNA-processing factor 17	CDC40	NaN	NaN	NaN	23.3122	24.1815	24.1222	24.1714	20.6139	21.0403	21.2583	20.7987	NaN	NaN	NaN	NaN	NaN	NaN	NaN	NaN	NaN	NaN	NaN	NaN	NaN	NaN	NaN	NaN	NaN	NaN	NaN	NaN	NaN	NaN	NaN	NaN	NaN	NaN	NaN	NaN	NaN	NaN	NaN	NaN	NaN	NaN	NaN	NaN
P60953	Cell division control protein 42 homolog	CDC42	26.6252	26.9873	26.9539	20.9692	21.79	21.7903	21.5004	20.0546	19.4621	19.765	NaN	NaN	NaN	NaN	NaN	NaN	NaN	19.7862	NaN	NaN	NaN	NaN	NaN	NaN	NaN	NaN	NaN	NaN	NaN	NaN	NaN	NaN	NaN	NaN	NaN	NaN	NaN	NaN	18.7248	NaN	NaN	NaN	NaN	NaN	NaN	NaN	NaN
Q99459	Cell division cycle 5-like protein	CDC5L	25.6779	25.8881	25.7062	25.8968	26.5968	26.652	26.2883	23.0431	23.0867	23.1146	23.1025	NaN	NaN	NaN	NaN	NaN	NaN	NaN	17.7528	NaN	NaN	19.8841	NaN	NaN	NaN	NaN	NaN	NaN	NaN	NaN	NaN	NaN	NaN	NaN	NaN	NaN	NaN	NaN	NaN	NaN	NaN	NaN	NaN	NaN	NaN	NaN	19.2595
Q6P1J9	Parafibromin	CDC73	24.4942	24.3249	24.3504	21.203	21.9934	22.2613	21.6187	NaN	NaN	NaN	NaN	NaN	NaN	NaN	NaN	NaN	NaN	NaN	19.0223	NaN	NaN	NaN	NaN	NaN	NaN	NaN	NaN	NaN	NaN	NaN	NaN	NaN	NaN	NaN	NaN	NaN	NaN	NaN	NaN	NaN	NaN	NaN	NaN	NaN	NaN	NaN	NaN
P06493	Cyclin-dependent kinase 1	CDK1	27.5416	27.649	27.6475	NaN	21.2122	21.5199	20.4844	NaN	NaN	19.495	NaN	NaN	NaN	NaN	NaN	NaN	NaN	NaN	NaN	NaN	NaN	NaN	NaN	NaN	18.242	NaN	NaN	NaN	NaN	NaN	NaN	NaN	NaN	19.1632	NaN	NaN	NaN	NaN	NaN	NaN	NaN	NaN	NaN	NaN	NaN	NaN	NaN
P21127;Q9UQ88	Cyclin-dependent kinase 11B;Cyclin-dependent kinase 11A	CDK11B;CDK11A	24.7399	24.3108	24.3049	23.0419	25.191	24.7028	24.4737	21.2681	21.4006	21.5982	20.2877	NaN	NaN	NaN	NaN	NaN	NaN	NaN	21.8753	NaN	NaN	18.2954	NaN	NaN	NaN	NaN	NaN	NaN	NaN	NaN	NaN	NaN	NaN	19.0482	NaN	NaN	NaN	NaN	NaN	NaN	NaN	NaN	NaN	NaN	NaN	NaN	NaN
Q14004	Cyclin-dependent kinase 13	CDK13	22.6319	22.7629	22.8356	NaN	NaN	NaN	NaN	NaN	NaN	NaN	NaN	NaN	NaN	NaN	NaN	NaN	NaN	NaN	NaN	24.4633	24.6452	24.8319	NaN	NaN	NaN	24.198	NaN	NaN	NaN	NaN	NaN	NaN	NaN	22.8637	NaN	NaN	NaN	NaN	NaN	NaN	NaN	NaN	NaN	NaN	NaN	NaN	NaN
Q00535	Cyclin-dependent-like kinase 5	CDK5	26.1988	26.1908	26.0903	NaN	NaN	NaN	NaN	NaN	NaN	NaN	NaN	NaN	NaN	NaN	NaN	NaN	NaN	NaN	NaN	NaN	NaN	NaN	NaN	NaN	NaN	NaN	NaN	NaN	NaN	NaN	NaN	17.6685	NaN	NaN	NaN	NaN	NaN	NaN	NaN	NaN	NaN	NaN	NaN	NaN	NaN	NaN	NaN
Q00534	Cyclin-dependent kinase 6	CDK6	28.1627	27.9108	28.1365	NaN	NaN	18.3107	NaN	NaN	NaN	NaN	NaN	NaN	NaN	NaN	NaN	NaN	NaN	NaN	NaN	NaN	NaN	NaN	NaN	NaN	NaN	NaN	NaN	NaN	NaN	NaN	NaN	NaN	NaN	NaN	NaN	NaN	NaN	NaN	NaN	NaN	NaN	NaN	NaN	NaN	NaN	NaN	NaN
Q9NXV6	CDKN2A-interacting protein	CDKN2AIP	25.5303	24.8225	25.4346	26.1344	26.5678	26.4261	26.5841	26.2671	26.2517	26.4363	25.9529	22.0427	21.7991	21.8557	22.5768	21.4577	21.5176	21.6676	21.666	26.8411	27.3944	27.1737	27.0449	21.7212	21.0307	21.7416	21.1871	21.6887	22.9475	20.2577	29.1307	29.2781	29.3127	29.5832	20.6429	20.9104	21.191	21.5068	21.183	21.4027	21.6843	21.4311	20.8348	21.1454	20.0296	21.5204	27.6549
Q96HQ2	CDKN2AIP N-terminal-like protein	CDKN2AIPNL	NaN	NaN	NaN	25.4169	26.0716	25.5869	26.0862	25.5928	25.6397	25.8889	24.1745	NaN	NaN	20.9043	NaN	NaN	NaN	NaN	NaN	27.2443	26.706	27.7106	26.6288	21.981	22.83	23.2727	23.439	23.9646	23.1733	22.6367	28.3022	28.3396	27.6995	28.5658	24.6431	24.4306	24.5927	24.6803	24.3799	24.245	24.3088	24.5894	24.3633	24.5	23.3615	24.0004	27.1717
P42773	Cyclin-dependent kinase 4 inhibitor C	CDKN2C	25.1509	25.5461	25.0867	NaN	NaN	NaN	NaN	NaN	NaN	NaN	NaN	NaN	NaN	NaN	NaN	NaN	NaN	NaN	NaN	NaN	NaN	NaN	17.076	NaN	NaN	NaN	NaN	NaN	NaN	NaN	NaN	NaN	NaN	NaN	NaN	NaN	NaN	NaN	NaN	NaN	NaN	NaN	NaN	NaN	NaN	NaN	NaN
Q16878	Cysteine dioxygenase type 1	CDO1	26.4146	25.019	25.2417	NaN	NaN	NaN	NaN	NaN	NaN	NaN	NaN	NaN	NaN	NaN	NaN	NaN	NaN	NaN	NaN	NaN	NaN	NaN	NaN	NaN	NaN	NaN	NaN	NaN	NaN	NaN	NaN	NaN	NaN	21.7035	NaN	NaN	NaN	NaN	NaN	NaN	NaN	NaN	NaN	NaN	NaN	NaN	NaN
Q15517	Corneodesmosin	CDSN	NaN	NaN	NaN	24.767	23.116	24.3286	24.155	24.418	24.3198	24.6388	24.4343	23.3471	23.5127	23.5074	23.261	24.7654	24.3054	23.7948	23.6568	NaN	NaN	NaN	NaN	NaN	NaN	NaN	NaN	NaN	NaN	21.6106	NaN	24.3367	20.9006	19.0219	19.9854	19.1692	NaN	19.4162	NaN	23.3957	NaN	21.1652	20.8301	NaN	NaN	NaN	NaN
Q9UKY7	Protein CDV3 homolog	CDV3	25.5895	25.8756	25.5437	NaN	NaN	NaN	NaN	NaN	NaN	NaN	NaN	NaN	NaN	NaN	NaN	NaN	NaN	NaN	NaN	NaN	NaN	NaN	NaN	NaN	21.3858	NaN	NaN	NaN	NaN	NaN	NaN	NaN	NaN	NaN	NaN	26.4275	25.8319	NaN	NaN	NaN	NaN	NaN	25.8622	NaN	NaN	NaN	26.0982
O95319	CUGBP Elav-like family member 2	CELF2	26.9817	27.4182	27.1187	NaN	NaN	21.7683	NaN	NaN	NaN	NaN	NaN	20.8507	20.4339	22.6862	20.976	24.0347	24.6742	24.2915	24.8182	NaN	NaN	NaN	18.9227	NaN	NaN	NaN	NaN	NaN	NaN	NaN	NaN	NaN	NaN	NaN	NaN	NaN	NaN	NaN	NaN	NaN	NaN	NaN	NaN	NaN	NaN	NaN	20.0924
Q5SW79	Centrosomal protein of 170 kDa	CEP170	23.2936	NaN	22.4358	22.5499	23.2152	24.8472	23.9416	20.3492	21.1137	20.4863	NaN	NaN	NaN	NaN	NaN	NaN	NaN	20.3818	NaN	NaN	NaN	19.2803	NaN	NaN	NaN	NaN	NaN	NaN	NaN	NaN	NaN	21.3984	NaN	NaN	NaN	NaN	NaN	NaN	NaN	NaN	NaN	NaN	NaN	21.8838	21.0355	21.0266	NaN
P23141	Liver carboxylesterase 1	CES1	30.9469	30.8009	30.8485	NaN	NaN	19.3698	NaN	NaN	NaN	NaN	NaN	NaN	NaN	NaN	NaN	NaN	NaN	NaN	NaN	NaN	NaN	NaN	NaN	18.2532	NaN	NaN	NaN	NaN	NaN	NaN	20.3411	NaN	NaN	NaN	NaN	NaN	NaN	NaN	NaN	NaN	NaN	NaN	NaN	NaN	NaN	NaN	22.233
P41208	Centrin-2	CETN2	22.675	22.5531	22.5282	NaN	NaN	NaN	NaN	NaN	NaN	NaN	NaN	NaN	NaN	NaN	NaN	NaN	NaN	NaN	NaN	20.7728	21.9382	22.2364	21.3118	NaN	22.0084	22.2839	NaN	21.2197	21.4717	21.5646	NaN	NaN	NaN	NaN	NaN	NaN	NaN	NaN	NaN	NaN	NaN	NaN	NaN	NaN	NaN	NaN	NaN
Q9Y6A4	Cilia- and flagella-associated protein 20	CFAP20	23.9022	24.1961	24.0207	21.3156	21.7463	22.0114	21.539	20.7833	20.638	21.01	20.9854	NaN	NaN	NaN	NaN	NaN	NaN	20.5787	NaN	NaN	NaN	NaN	NaN	20.4338	NaN	NaN	NaN	NaN	NaN	NaN	NaN	NaN	NaN	NaN	NaN	NaN	NaN	NaN	NaN	18.8762	NaN	NaN	NaN	NaN	NaN	NaN	NaN
P23528	Cofilin-1	CFL1	31.717	31.6094	31.7721	21.1484	20.828	23.314	20.8682	22.8256	21.4357	22.6548	21.2777	NaN	NaN	22.0113	21.6319	21.4962	21.5901	22.2638	21.9535	NaN	21.1292	21.7041	NaN	21.9626	NaN	21.9353	NaN	21.6848	21.2987	NaN	24.7471	23.9567	23.2005	25.9311	24.4043	23.5781	22.572	24.4991	23.6643	22.5981	21.8501	22.3492	22.9168	23.3318	21.8573	23.2153	27.5983
Q9UFW8	CGG triplet repeat-binding protein 1	CGGBP1	NaN	NaN	NaN	19.795	20.1882	20.4464	20.19	NaN	18.9338	NaN	NaN	NaN	NaN	NaN	NaN	NaN	NaN	NaN	NaN	21.6765	20.6237	21.4792	20.8052	NaN	NaN	NaN	NaN	NaN	NaN	NaN	NaN	NaN	NaN	NaN	NaN	NaN	NaN	NaN	NaN	NaN	NaN	NaN	NaN	NaN	NaN	NaN	NaN
Q0VF96	Cingulin-like protein 1	CGNL1	24.0922	23.2213	24.1089	NaN	NaN	19.9992	NaN	NaN	NaN	NaN	NaN	NaN	NaN	19.5545	NaN	NaN	NaN	NaN	NaN	NaN	NaN	NaN	NaN	NaN	NaN	NaN	NaN	NaN	NaN	NaN	NaN	NaN	NaN	NaN	NaN	NaN	NaN	NaN	NaN	NaN	NaN	NaN	NaN	NaN	NaN	NaN	NaN
Q13111	Chromatin assembly factor 1 subunit A	CHAF1A	NaN	NaN	NaN	23.3511	24.0699	23.6054	23.8664	NaN	NaN	NaN	NaN	NaN	NaN	NaN	NaN	NaN	NaN	NaN	NaN	NaN	NaN	18.6839	NaN	NaN	NaN	NaN	NaN	NaN	NaN	NaN	NaN	NaN	NaN	NaN	NaN	NaN	NaN	NaN	NaN	NaN	NaN	NaN	NaN	NaN	NaN	NaN	NaN
Q13112	Chromatin assembly factor 1 subunit B	CHAF1B	NaN	NaN	NaN	23.6435	24.2678	23.9291	24.1409	NaN	NaN	NaN	NaN	NaN	NaN	NaN	NaN	NaN	NaN	NaN	NaN	NaN	NaN	NaN	18.6477	NaN	NaN	NaN	NaN	NaN	NaN	NaN	NaN	NaN	NaN	NaN	NaN	NaN	NaN	NaN	NaN	NaN	NaN	NaN	NaN	NaN	NaN	NaN	NaN
Q86WJ1	Chromodomain-helicase-DNA-binding protein 1-like	CHD1L	26.4347	26.8118	26.357	NaN	NaN	NaN	NaN	17.9707	NaN	18.5337	23.8069	NaN	NaN	NaN	NaN	NaN	NaN	NaN	NaN	NaN	NaN	NaN	NaN	NaN	NaN	NaN	NaN	NaN	NaN	NaN	NaN	NaN	NaN	NaN	NaN	NaN	NaN	NaN	NaN	NaN	NaN	NaN	NaN	NaN	NaN	NaN	NaN
Q14839	Chromodomain-helicase-DNA-binding protein 4	CHD4	27.3916	27.708	27.518	NaN	NaN	NaN	NaN	NaN	NaN	NaN	NaN	NaN	NaN	NaN	NaN	20.7151	NaN	NaN	NaN	NaN	NaN	NaN	NaN	NaN	NaN	NaN	NaN	NaN	NaN	NaN	NaN	NaN	NaN	NaN	NaN	NaN	NaN	NaN	NaN	NaN	NaN	NaN	NaN	NaN	NaN	NaN	NaN
Q9HCK8;Q9P2D1;Q3L8U1;Q8TD26	Chromodomain-helicase-DNA-binding protein 8;Chromodomain-helicase-DNA-binding protein 7;Chromodomain-helicase-DNA-binding protein 9;Chromodomain-helicase-DNA-binding protein 6	CHD8;CHD7;CHD9;CHD6	NaN	NaN	NaN	21.5859	22.3765	21.7929	21.6918	NaN	NaN	NaN	NaN	NaN	NaN	NaN	NaN	NaN	NaN	NaN	NaN	NaN	NaN	NaN	NaN	NaN	NaN	NaN	NaN	NaN	NaN	NaN	NaN	NaN	NaN	NaN	NaN	NaN	NaN	NaN	NaN	NaN	NaN	NaN	NaN	NaN	NaN	NaN	NaN
Q8IWX8	Calcium homeostasis endoplasmic reticulum protein	CHERP	21.9039	NaN	NaN	26.065	26.0929	26.0493	26.0797	26.1697	26.2231	26.1072	26.4159	NaN	NaN	NaN	NaN	NaN	20.6854	NaN	NaN	NaN	NaN	NaN	NaN	16.5689	NaN	NaN	NaN	NaN	NaN	NaN	NaN	NaN	NaN	21.5054	NaN	NaN	NaN	NaN	NaN	NaN	NaN	NaN	NaN	NaN	NaN	NaN	NaN
P36222	Chitinase-3-like protein 1	CHI3L1	28.1281	28.2201	27.8346	22.131	21.8469	22.1996	22.1182	22.7604	21.9925	21.5597	21.0874	NaN	NaN	NaN	NaN	NaN	NaN	21.2521	NaN	NaN	NaN	17.035	NaN	NaN	NaN	NaN	NaN	NaN	NaN	NaN	NaN	18.431	NaN	NaN	NaN	NaN	NaN	NaN	NaN	NaN	NaN	NaN	NaN	NaN	NaN	NaN	NaN
P35790	Choline kinase alpha	CHKA	23.5315	23.5711	23.5524	NaN	NaN	NaN	NaN	NaN	NaN	NaN	NaN	NaN	NaN	NaN	NaN	NaN	NaN	NaN	NaN	NaN	NaN	NaN	NaN	NaN	NaN	NaN	NaN	NaN	NaN	NaN	NaN	NaN	NaN	NaN	NaN	NaN	NaN	NaN	NaN	NaN	NaN	NaN	NaN	NaN	NaN	NaN	NaN
Q9Y259	Choline/ethanolamine kinase	CHKB	24.9927	24.9425	24.8098	NaN	NaN	NaN	NaN	NaN	NaN	NaN	NaN	NaN	NaN	NaN	NaN	NaN	NaN	NaN	NaN	NaN	NaN	NaN	NaN	NaN	NaN	NaN	NaN	NaN	NaN	NaN	NaN	NaN	NaN	NaN	NaN	NaN	NaN	18.6116	NaN	NaN	NaN	NaN	NaN	NaN	NaN	NaN	NaN
Q9NZZ3	Charged multivesicular body protein 5	CHMP5	25.4706	25.5351	25.1765	NaN	NaN	NaN	NaN	NaN	NaN	NaN	NaN	NaN	NaN	16.6207	NaN	NaN	NaN	NaN	NaN	NaN	NaN	NaN	NaN	NaN	NaN	NaN	NaN	NaN	NaN	NaN	NaN	NaN	NaN	NaN	NaN	NaN	NaN	NaN	NaN	NaN	NaN	NaN	NaN	NaN	NaN	NaN	NaN
Q8WUX9	Charged multivesicular body protein 7	CHMP7	25.0206	24.308	24.3183	NaN	NaN	NaN	NaN	NaN	25.3373	NaN	NaN	18.2791	NaN	NaN	NaN	NaN	NaN	NaN	NaN	NaN	NaN	NaN	NaN	NaN	NaN	NaN	NaN	NaN	NaN	NaN	NaN	NaN	20.4081	NaN	NaN	NaN	NaN	NaN	NaN	NaN	NaN	NaN	NaN	NaN	NaN	NaN	NaN
P52757	Beta-chimaerin	CHN2	NaN	NaN	23.6598	NaN	17.7456	17.561	17.5946	18.9766	17.8777	26.4495	17.7668	NaN	NaN	NaN	NaN	NaN	NaN	NaN	NaN	25.7121	25.1201	26.0638	25.5967	26.2827	25.597	25.7294	26.0735	24.8622	26.0683	25.2689	24.9028	23.6861	26.0203	24.9087	25.0205	25.1003	24.8178	23.9789	24.3074	24.7561	24.2092	24.7872	25.6844	23.6346	26.3011	24.9426	24.0336
Q9UHD1	Cysteine and histidine-rich domain-containing protein 1	CHORDC1	27.1683	27.4083	27.0123	NaN	NaN	NaN	NaN	NaN	NaN	NaN	NaN	NaN	NaN	NaN	NaN	NaN	NaN	NaN	NaN	NaN	NaN	NaN	NaN	NaN	NaN	NaN	NaN	NaN	NaN	NaN	18.6276	NaN	NaN	NaN	NaN	NaN	NaN	NaN	NaN	NaN	NaN	NaN	NaN	NaN	NaN	NaN	NaN
Q14011	Cold-inducible RNA-binding protein	CIRBP	NaN	22.1991	NaN	27.8049	28.1356	28.2285	28.2995	23.4712	23.6142	23.3776	22.9618	25.6528	25.421	25.7481	25.9841	25.3316	26.0257	25.9103	26.0954	NaN	NaN	NaN	19.4486	26.9519	26.5633	26.3795	23.5557	28.209	28.3466	28.5596	NaN	NaN	NaN	NaN	NaN	NaN	NaN	NaN	NaN	NaN	NaN	NaN	NaN	NaN	NaN	NaN	NaN
Q14008	Cytoskeleton-associated protein 5	CKAP5	27.7512	27.7614	27.9153	25.4187	26.7035	26.7789	26.6593	20.2164	18.8902	NaN	NaN	NaN	NaN	NaN	17.9456	NaN	NaN	NaN	NaN	NaN	NaN	21.7776	NaN	NaN	NaN	NaN	NaN	NaN	NaN	NaN	NaN	NaN	NaN	NaN	NaN	NaN	NaN	NaN	NaN	NaN	NaN	NaN	NaN	NaN	NaN	NaN	NaN
P12277	Creatine kinase B-type	CKB	28.0101	27.4899	27.8054	NaN	NaN	NaN	NaN	NaN	NaN	24.1263	NaN	NaN	NaN	NaN	NaN	NaN	NaN	NaN	NaN	NaN	NaN	NaN	NaN	NaN	NaN	NaN	NaN	NaN	NaN	NaN	NaN	NaN	NaN	NaN	NaN	NaN	NaN	NaN	NaN	NaN	NaN	NaN	NaN	NaN	NaN	NaN	NaN
P61024	Cyclin-dependent kinases regulatory subunit 1	CKS1B	24.9453	25.4815	25.357	NaN	NaN	NaN	NaN	NaN	NaN	NaN	NaN	NaN	NaN	NaN	NaN	NaN	NaN	NaN	NaN	NaN	NaN	NaN	NaN	NaN	NaN	NaN	NaN	NaN	NaN	NaN	NaN	NaN	NaN	NaN	NaN	NaN	NaN	NaN	NaN	NaN	NaN	NaN	NaN	NaN	NaN	23.1689	NaN
O75122	CLIP-associating protein 2	CLASP2	26.2376	26.4711	26.3227	20.1257	20.7239	20.1566	20.1528	NaN	NaN	NaN	NaN	NaN	NaN	NaN	NaN	NaN	NaN	NaN	NaN	NaN	NaN	NaN	NaN	NaN	NaN	NaN	NaN	NaN	NaN	NaN	NaN	NaN	NaN	19.4624	NaN	NaN	NaN	NaN	NaN	NaN	NaN	NaN	NaN	NaN	NaN	NaN	NaN
Q8N2M8	CLK4-associating serine/arginine rich protein	CLASRP	NaN	NaN	NaN	22.4452	23.165	23.7046	22.3688	21.9266	21.7091	21.8314	22.0762	20.3589	20.5203	20.6476	19.8639	22.9607	21.4383	22.791	21.8148	NaN	NaN	NaN	NaN	NaN	19.2647	NaN	NaN	NaN	NaN	NaN	NaN	18.487	NaN	NaN	NaN	NaN	NaN	NaN	NaN	NaN	NaN	NaN	NaN	NaN	NaN	NaN	NaN
Q9Y240	C-type lectin domain family 11 member A	CLEC11A	25.6008	25.1131	25.4842	NaN	18.9687	NaN	NaN	NaN	NaN	NaN	NaN	NaN	NaN	NaN	NaN	NaN	NaN	NaN	NaN	NaN	NaN	NaN	NaN	NaN	NaN	19.493	NaN	NaN	NaN	NaN	23.5222	24.0669	22.7039	23.923	24.2456	23.7028	23.8767	23.7838	24.0242	24.108	23.8912	23.9342	23.5608	24.2613	23.9141	23.0425	23.0486
O00299	Chloride intracellular channel protein 1	CLIC1	31.8663	31.8578	31.8948	NaN	NaN	21.5784	NaN	NaN	NaN	NaN	NaN	NaN	NaN	NaN	NaN	NaN	NaN	20.2611	NaN	NaN	NaN	NaN	NaN	NaN	NaN	NaN	NaN	NaN	16.7907	NaN	19.8054	18.6496	NaN	21.5438	20.9466	20.9385	NaN	20.0226	19.5636	NaN	NaN	NaN	NaN	NaN	NaN	NaN	25.5015
Q14677	Clathrin interactor 1	CLINT1	24.7978	24.3122	24.195	19.9552	19.9355	20.1111	20.1512	23.0505	20.094	20.1033	19.3395	NaN	NaN	NaN	NaN	NaN	NaN	NaN	NaN	NaN	NaN	NaN	NaN	NaN	NaN	NaN	NaN	NaN	NaN	NaN	NaN	NaN	NaN	NaN	NaN	NaN	NaN	NaN	NaN	NaN	NaN	NaN	NaN	NaN	NaN	NaN	20.1282
P49761	Dual specificity protein kinase CLK3	CLK3	NaN	NaN	NaN	21.5999	21.6163	NaN	22.4092	21.2768	21.3391	21.2607	21.0264	NaN	NaN	NaN	NaN	NaN	NaN	NaN	NaN	NaN	NaN	NaN	NaN	NaN	NaN	NaN	NaN	NaN	NaN	NaN	NaN	NaN	NaN	NaN	NaN	NaN	NaN	NaN	NaN	NaN	NaN	NaN	NaN	18.9471	NaN	NaN	NaN
Q92989	Polyribonucleotide 5-hydroxyl-kinase Clp1	CLP1	20.2079	NaN	NaN	NaN	21.0633	NaN	NaN	NaN	NaN	NaN	NaN	NaN	NaN	NaN	NaN	NaN	NaN	NaN	NaN	NaN	NaN	NaN	NaN	NaN	NaN	17.4748	NaN	NaN	NaN	NaN	23.0028	22.8934	22.3219	23.174	NaN	NaN	NaN	NaN	NaN	NaN	NaN	NaN	NaN	NaN	NaN	NaN	NaN
Q9H078	Caseinolytic peptidase B protein homolog	CLPB	24.288	24.5176	24.1247	NaN	NaN	NaN	22.427	NaN	NaN	NaN	NaN	NaN	NaN	NaN	NaN	NaN	NaN	19.794	NaN	NaN	NaN	21.6784	NaN	NaN	NaN	NaN	NaN	NaN	NaN	NaN	29.6405	29.1031	29.448	29.6846	15.3896	16.5998	15.4144	17.2653	17.1807	16.3289	17.0393	17.294	NaN	15.2175	16.8307	18.4426	NaN
O76031	ATP-dependent Clp protease ATP-binding subunit clpX-like, mitochondrial	CLPX	23.6462	23.7444	23.5766	NaN	NaN	NaN	20.0615	NaN	NaN	NaN	NaN	NaN	NaN	NaN	20.3918	NaN	NaN	NaN	NaN	25.8802	25.6239	25.5645	25.5499	24.4336	24.1128	24.6061	23.7347	24.3464	23.0426	25.0127	25.1995	25.1957	25.1238	23.6989	23.8829	27.523	27.4787	NaN	23.3624	24.4039	27.275	26.8201	25.0826	24.5822	27.2579	25.2582	NaN
P09496	Clathrin light chain A	CLTA	25.3225	23.5504	24.1209	25.245	25.5326	25.4235	25.751	25.2827	25.7867	25.83	25.7639	NaN	NaN	NaN	NaN	NaN	NaN	NaN	17.0453	16.3697	NaN	NaN	NaN	NaN	NaN	NaN	NaN	NaN	NaN	NaN	NaN	NaN	NaN	NaN	NaN	NaN	18.6093	NaN	NaN	NaN	NaN	NaN	NaN	NaN	NaN	NaN	NaN
P09497	Clathrin light chain B	CLTB	24.0601	NaN	24.4187	22.3164	22.0449	23.7259	22.5027	23.7207	22.4795	20.787	22.467	NaN	NaN	NaN	NaN	NaN	19.2831	NaN	NaN	NaN	NaN	NaN	NaN	NaN	NaN	18.6387	NaN	NaN	NaN	NaN	NaN	NaN	NaN	NaN	NaN	NaN	NaN	NaN	NaN	NaN	NaN	NaN	NaN	NaN	NaN	NaN	NaN
Q00610	Clathrin heavy chain 1	CLTC	32.1069	32.1599	32.1077	27.8793	28.6308	28.5276	28.5634	28.668	28.8806	28.8485	28.5043	NaN	NaN	NaN	NaN	NaN	NaN	22.1115	NaN	NaN	NaN	NaN	NaN	22.0168	NaN	NaN	NaN	NaN	NaN	NaN	22.905	23.2055	22.3136	23.7517	24.0562	22.9526	23.0203	23.0587	22.893	23.5053	22.6627	23.5722	22.9658	23.0351	23.1722	23.1404	24.6229
P10909	Clusterin;Clusterin beta chain;Clusterin alpha chain	CLU	NaN	NaN	NaN	NaN	23.6667	NaN	20.1205	NaN	19.5868	NaN	NaN	NaN	NaN	NaN	NaN	NaN	NaN	NaN	NaN	NaN	NaN	NaN	NaN	NaN	NaN	NaN	NaN	NaN	NaN	NaN	NaN	NaN	NaN	NaN	NaN	NaN	NaN	NaN	NaN	NaN	NaN	NaN	NaN	NaN	NaN	NaN	NaN
Q8N0X4	Citrate lyase subunit beta-like protein, mitochondrial	CLYBL	22.7705	22.8341	NaN	NaN	NaN	NaN	NaN	NaN	NaN	NaN	NaN	NaN	NaN	NaN	NaN	NaN	NaN	NaN	NaN	NaN	NaN	NaN	NaN	NaN	NaN	NaN	NaN	NaN	NaN	24.1716	NaN	NaN	NaN	NaN	NaN	NaN	NaN	NaN	NaN	NaN	NaN	NaN	NaN	NaN	NaN	NaN	NaN
Q8NFW8	N-acylneuraminate cytidylyltransferase	CMAS	NaN	NaN	NaN	20.5371	20.88	20.67	20.7398	NaN	19.7394	19.9704	NaN	NaN	NaN	NaN	NaN	NaN	NaN	NaN	18.8865	19.609	NaN	NaN	NaN	NaN	NaN	NaN	NaN	NaN	NaN	NaN	NaN	NaN	NaN	NaN	NaN	NaN	NaN	NaN	NaN	NaN	NaN	NaN	NaN	NaN	NaN	NaN	NaN
Q7Z7K0	COX assembly mitochondrial protein homolog	CMC1	NaN	NaN	NaN	NaN	NaN	NaN	19.2811	NaN	NaN	NaN	NaN	20.1807	20.534	19.9065	NaN	NaN	20.1934	20.4845	NaN	NaN	NaN	NaN	NaN	NaN	NaN	NaN	20.2523	NaN	NaN	NaN	19.2782	NaN	18.8619	NaN	NaN	NaN	NaN	NaN	NaN	NaN	NaN	18.9659	19.2743	19.255	19.3432	19.2583	19.354
Q8N1G2	Cap-specific mRNA (nucleoside-2-O-)-methyltransferase 1	CMTR1	24.9016	24.9519	24.8144	NaN	NaN	NaN	NaN	NaN	19.4711	NaN	NaN	NaN	NaN	NaN	NaN	NaN	23.675	NaN	NaN	NaN	NaN	NaN	NaN	NaN	17.3838	NaN	NaN	NaN	NaN	NaN	25.8103	25.4029	24.7376	25.9109	32.5493	32.4594	32.6102	32.8315	32.233	32.1063	32.2863	32.3991	29.6431	29.5296	29.4073	29.6609	21.5445
Q8IYT2	Cap-specific mRNA (nucleoside-2-O-)-methyltransferase 2	CMTR2	NaN	20.6156	NaN	NaN	NaN	NaN	NaN	NaN	NaN	NaN	NaN	NaN	NaN	NaN	NaN	NaN	NaN	19.4561	NaN	NaN	NaN	NaN	19.8481	NaN	NaN	NaN	NaN	NaN	NaN	NaN	NaN	NaN	NaN	16.9286	27.3739	27.3497	27.4878	27.32	28.471	28.3135	28.3508	28.2771	28.5795	28.1446	28.933	28.898	NaN
Q96KP4	Cytosolic non-specific dipeptidase	CNDP2	25.3784	25.6485	25.4377	NaN	NaN	NaN	NaN	NaN	NaN	NaN	NaN	21.1963	21.4938	21.5134	NaN	NaN	21.3687	21.5496	21.6168	NaN	NaN	NaN	18.7347	NaN	NaN	NaN	NaN	NaN	NaN	NaN	NaN	NaN	NaN	NaN	NaN	NaN	NaN	NaN	NaN	NaN	NaN	NaN	NaN	NaN	NaN	NaN	NaN
Q99439	Calponin-2	CNN2	27.5054	27.6901	27.5246	22.4064	22.6157	22.6205	22.2464	22.4803	23.0169	22.5765	22.556	NaN	NaN	NaN	NaN	NaN	NaN	NaN	23.0741	NaN	NaN	NaN	NaN	NaN	NaN	NaN	NaN	19.8464	NaN	NaN	NaN	NaN	NaN	NaN	NaN	NaN	NaN	NaN	NaN	NaN	NaN	20.9657	NaN	NaN	NaN	NaN	NaN
A5YKK6	CCR4-NOT transcription complex subunit 1	CNOT1	27.8715	27.952	27.7414	NaN	NaN	NaN	NaN	NaN	NaN	NaN	NaN	NaN	NaN	NaN	NaN	NaN	NaN	NaN	NaN	NaN	NaN	NaN	NaN	NaN	NaN	NaN	20.3536	NaN	NaN	NaN	NaN	NaN	NaN	19.0538	NaN	NaN	NaN	NaN	NaN	NaN	NaN	NaN	NaN	NaN	NaN	NaN	NaN
Q9UKZ1	CCR4-NOT transcription complex subunit 11	CNOT11	24.2276	24.6129	24.414	NaN	NaN	NaN	NaN	NaN	NaN	NaN	NaN	NaN	NaN	NaN	NaN	NaN	NaN	NaN	NaN	NaN	NaN	NaN	NaN	NaN	NaN	NaN	NaN	NaN	NaN	NaN	NaN	NaN	NaN	NaN	NaN	NaN	NaN	NaN	NaN	NaN	17.8554	NaN	NaN	NaN	NaN	NaN	NaN
Q96LI5;Q9ULM6	CCR4-NOT transcription complex subunit 6-like;CCR4-NOT transcription complex subunit 6	CNOT6L;CNOT6	22.9533	23.008	22.715	NaN	NaN	NaN	NaN	NaN	NaN	NaN	NaN	NaN	NaN	NaN	NaN	NaN	NaN	NaN	NaN	NaN	NaN	NaN	NaN	NaN	NaN	NaN	NaN	NaN	NaN	NaN	NaN	NaN	NaN	NaN	NaN	NaN	NaN	NaN	NaN	NaN	NaN	NaN	NaN	NaN	NaN	NaN	NaN
Q9UIV1	CCR4-NOT transcription complex subunit 7	CNOT7	25.0154	25.8702	24.3212	NaN	18.4979	NaN	NaN	NaN	NaN	NaN	NaN	NaN	NaN	NaN	NaN	NaN	NaN	NaN	NaN	NaN	NaN	NaN	NaN	NaN	NaN	NaN	NaN	NaN	NaN	NaN	NaN	NaN	NaN	NaN	NaN	NaN	NaN	NaN	NaN	NaN	NaN	NaN	NaN	NaN	NaN	NaN	NaN
P09543	2,3-cyclic-nucleotide 3-phosphodiesterase	CNP	25.5678	25.5267	25.6816	NaN	NaN	NaN	NaN	NaN	NaN	NaN	NaN	NaN	NaN	NaN	NaN	NaN	NaN	NaN	NaN	NaN	NaN	NaN	NaN	NaN	NaN	NaN	18.8537	NaN	NaN	NaN	NaN	NaN	NaN	NaN	NaN	NaN	NaN	NaN	NaN	NaN	NaN	NaN	NaN	NaN	NaN	NaN	NaN
Q7Z7A1	Centriolin	CNTRL	NaN	NaN	NaN	22.6164	23.2887	23.3187	23.3945	NaN	NaN	NaN	22.6039	NaN	NaN	NaN	NaN	NaN	NaN	NaN	NaN	24.1758	23.9368	23.6507	23.3235	23.9895	23.9334	23.3343	NaN	23.3229	23.2922	22.9427	NaN	NaN	NaN	21.0276	NaN	NaN	NaN	NaN	NaN	NaN	NaN	NaN	NaN	NaN	NaN	NaN	NaN
Q96JB2	Conserved oligomeric Golgi complex subunit 3	COG3	23.004	23.0114	22.8767	NaN	NaN	NaN	NaN	NaN	NaN	NaN	NaN	NaN	NaN	NaN	NaN	NaN	NaN	NaN	NaN	NaN	NaN	NaN	NaN	NaN	NaN	NaN	NaN	NaN	NaN	NaN	NaN	NaN	NaN	NaN	NaN	NaN	NaN	NaN	NaN	NaN	NaN	NaN	NaN	NaN	NaN	NaN	NaN
P83436	Conserved oligomeric Golgi complex subunit 7	COG7	22.4984	22.9797	23.1749	NaN	NaN	NaN	NaN	NaN	NaN	NaN	NaN	NaN	NaN	NaN	NaN	NaN	NaN	NaN	NaN	NaN	NaN	NaN	NaN	NaN	NaN	NaN	NaN	NaN	20.7728	NaN	NaN	NaN	20.6001	NaN	NaN	NaN	NaN	NaN	NaN	NaN	NaN	NaN	NaN	NaN	NaN	NaN	NaN
P39060	Collagen alpha-1(XVIII) chain;Endostatin	COL18A1	NaN	NaN	NaN	21.2541	22.2105	21.7644	21.4877	20.298	20.3749	20.3753	20.62	17.4639	NaN	NaN	NaN	NaN	NaN	NaN	NaN	NaN	NaN	NaN	NaN	NaN	NaN	NaN	NaN	NaN	NaN	NaN	NaN	NaN	NaN	NaN	NaN	NaN	NaN	NaN	NaN	NaN	NaN	NaN	NaN	NaN	NaN	NaN	NaN
Q8NBJ5	Procollagen galactosyltransferase 1	COLGALT1	28.9568	28.6023	28.6615	NaN	NaN	NaN	18.6912	NaN	NaN	NaN	NaN	NaN	NaN	NaN	NaN	NaN	NaN	NaN	18.5693	NaN	NaN	NaN	NaN	NaN	NaN	NaN	NaN	NaN	NaN	NaN	NaN	NaN	NaN	NaN	17.2824	NaN	NaN	NaN	NaN	NaN	NaN	NaN	NaN	NaN	NaN	NaN	NaN
Q86X83	COMM domain-containing protein 2	COMMD2	NaN	26.8193	25.9945	NaN	NaN	NaN	NaN	NaN	NaN	NaN	NaN	NaN	NaN	NaN	NaN	NaN	NaN	NaN	NaN	NaN	NaN	NaN	NaN	NaN	NaN	NaN	NaN	NaN	NaN	NaN	NaN	NaN	18.8748	NaN	NaN	NaN	NaN	NaN	NaN	NaN	NaN	NaN	NaN	NaN	NaN	NaN	NaN
P21964	Catechol O-methyltransferase	COMT	29.1854	29.3302	29.3041	NaN	NaN	NaN	NaN	NaN	NaN	NaN	NaN	NaN	NaN	NaN	NaN	NaN	NaN	NaN	18.7743	NaN	NaN	NaN	NaN	NaN	NaN	NaN	NaN	NaN	NaN	NaN	19.2125	19.4369	19.0203	19.9773	NaN	NaN	NaN	20.0495	19.0705	NaN	19.3103	18.7092	19.8556	20.0612	19.6768	20.2041	21.8675
P53621	Coatomer subunit alpha;Xenin;Proxenin	COPA	30.1428	30.0755	30.0411	NaN	21.367	20.509	20.2521	NaN	NaN	NaN	19.7095	19.5215	NaN	NaN	NaN	NaN	NaN	NaN	NaN	NaN	NaN	NaN	NaN	19.346	NaN	NaN	NaN	NaN	NaN	NaN	NaN	NaN	NaN	NaN	NaN	NaN	NaN	NaN	NaN	NaN	NaN	NaN	NaN	NaN	21.4674	NaN	NaN
P53618	Coatomer subunit beta	COPB1	30.3957	30.2748	30.3374	NaN	NaN	NaN	NaN	NaN	NaN	NaN	NaN	NaN	NaN	NaN	NaN	NaN	NaN	NaN	NaN	NaN	NaN	NaN	NaN	NaN	NaN	NaN	NaN	NaN	NaN	NaN	NaN	NaN	NaN	NaN	NaN	NaN	NaN	NaN	NaN	NaN	NaN	NaN	NaN	NaN	NaN	NaN	NaN
P35606	Coatomer subunit beta	COPB2	28.6959	28.6949	28.7539	NaN	NaN	NaN	NaN	NaN	NaN	NaN	NaN	NaN	NaN	NaN	NaN	NaN	NaN	NaN	NaN	NaN	NaN	NaN	NaN	NaN	NaN	NaN	17.8012	NaN	NaN	NaN	NaN	NaN	NaN	NaN	NaN	17.8508	NaN	NaN	NaN	NaN	NaN	NaN	NaN	NaN	NaN	NaN	NaN
O14579	Coatomer subunit epsilon	COPE	28.2353	28.0539	27.9113	NaN	NaN	NaN	NaN	NaN	NaN	NaN	NaN	NaN	NaN	NaN	NaN	NaN	NaN	NaN	NaN	NaN	NaN	NaN	NaN	NaN	NaN	NaN	NaN	NaN	NaN	NaN	NaN	NaN	NaN	NaN	NaN	NaN	NaN	NaN	NaN	NaN	19.3664	NaN	NaN	NaN	NaN	NaN	NaN
Q9Y678	Coatomer subunit gamma-1	COPG1	29.3918	29.4549	29.4523	NaN	NaN	NaN	NaN	NaN	NaN	NaN	NaN	NaN	NaN	NaN	17.7135	NaN	NaN	NaN	NaN	NaN	NaN	NaN	NaN	NaN	NaN	NaN	NaN	NaN	22.4323	NaN	NaN	19.2773	NaN	NaN	NaN	NaN	NaN	NaN	NaN	NaN	NaN	NaN	NaN	NaN	NaN	NaN	NaN
P61201	COP9 signalosome complex subunit 2	COPS2	26.1648	26.0033	25.7212	NaN	NaN	NaN	NaN	NaN	NaN	NaN	NaN	NaN	NaN	NaN	NaN	NaN	NaN	NaN	NaN	NaN	NaN	NaN	NaN	NaN	NaN	NaN	NaN	NaN	NaN	NaN	NaN	NaN	NaN	NaN	NaN	NaN	NaN	NaN	NaN	NaN	NaN	NaN	NaN	NaN	NaN	NaN	NaN
P61923	Coatomer subunit zeta-1	COPZ1	25.8413	26.3913	27.1566	NaN	NaN	NaN	NaN	NaN	NaN	NaN	NaN	NaN	NaN	NaN	NaN	NaN	NaN	NaN	NaN	NaN	NaN	NaN	NaN	NaN	NaN	NaN	NaN	NaN	NaN	NaN	NaN	NaN	NaN	NaN	NaN	NaN	NaN	NaN	NaN	NaN	NaN	NaN	NaN	NaN	NaN	NaN	NaN
Q5HYK3	2-methoxy-6-polyprenyl-1,4-benzoquinol methylase, mitochondrial	COQ5	24.0156	23.5496	23.6467	NaN	NaN	NaN	NaN	NaN	NaN	NaN	NaN	NaN	NaN	NaN	NaN	NaN	NaN	NaN	NaN	NaN	NaN	NaN	NaN	NaN	NaN	NaN	NaN	NaN	NaN	NaN	NaN	NaN	NaN	NaN	NaN	NaN	NaN	NaN	NaN	NaN	NaN	NaN	NaN	NaN	NaN	NaN	NaN
P31146	Coronin-1A	CORO1A	29.8075	30.2292	30.1761	NaN	NaN	NaN	18.2723	NaN	NaN	NaN	NaN	NaN	NaN	NaN	NaN	NaN	NaN	NaN	18.0385	NaN	NaN	NaN	NaN	NaN	NaN	NaN	NaN	NaN	NaN	19.3031	19.3209	NaN	NaN	19.3742	NaN	NaN	18.7116	NaN	19.4462	19.0944	19.2925	19.1501	NaN	19.2876	NaN	NaN	NaN
Q9BR76	Coronin-1B	CORO1B	27.5224	27.9018	27.5385	NaN	NaN	NaN	NaN	NaN	NaN	NaN	NaN	NaN	NaN	NaN	NaN	NaN	NaN	NaN	NaN	NaN	NaN	17.1772	NaN	NaN	NaN	NaN	NaN	NaN	NaN	NaN	27.586	27.4617	27.1409	27.6351	28.0715	27.7426	27.684	27.6562	27.6858	27.5451	27.7793	27.2654	27.7551	27.7307	27.5765	27.4297	27
Q9ULV4	Coronin-1C	CORO1C	26.3992	26.939	26.633	NaN	NaN	NaN	NaN	NaN	NaN	NaN	NaN	NaN	NaN	NaN	NaN	NaN	NaN	NaN	NaN	NaN	NaN	NaN	NaN	NaN	NaN	NaN	NaN	NaN	NaN	NaN	21.3618	21.1257	20.8862	21.5592	21.5655	21.0453	21.3479	21.3449	21.2971	21.1889	21.1573	21.067	21.4994	21.8255	21.5295	21.6993	20.6511
P57737	Coronin-7	CORO7	28.1785	27.7338	27.3511	NaN	NaN	NaN	NaN	NaN	NaN	NaN	NaN	NaN	NaN	NaN	NaN	NaN	NaN	NaN	NaN	NaN	NaN	NaN	NaN	NaN	NaN	NaN	NaN	NaN	NaN	NaN	NaN	NaN	NaN	NaN	NaN	NaN	NaN	NaN	NaN	NaN	NaN	NaN	NaN	NaN	NaN	NaN	NaN
Q14061	Cytochrome c oxidase copper chaperone	COX17	24.7842	25.6244	25.6157	NaN	NaN	NaN	NaN	NaN	NaN	NaN	NaN	NaN	NaN	NaN	NaN	NaN	NaN	NaN	NaN	NaN	NaN	NaN	NaN	NaN	NaN	NaN	NaN	NaN	NaN	NaN	NaN	NaN	NaN	19.3693	NaN	NaN	NaN	NaN	NaN	NaN	NaN	NaN	NaN	NaN	NaN	NaN	20.5538
P13073	Cytochrome c oxidase subunit 4 isoform 1, mitochondrial	COX4I1	15.2372	17.633	NaN	NaN	NaN	NaN	NaN	NaN	NaN	NaN	NaN	NaN	NaN	NaN	NaN	NaN	NaN	NaN	NaN	NaN	NaN	NaN	NaN	NaN	NaN	NaN	NaN	NaN	NaN	NaN	NaN	NaN	NaN	NaN	NaN	NaN	NaN	NaN	NaN	NaN	NaN	NaN	NaN	NaN	NaN	NaN	NaN
P20674	Cytochrome c oxidase subunit 5A, mitochondrial	COX5A	27.5142	27.673	27.8933	NaN	NaN	NaN	NaN	NaN	NaN	NaN	NaN	NaN	NaN	NaN	NaN	NaN	NaN	NaN	NaN	NaN	NaN	NaN	NaN	NaN	NaN	NaN	NaN	NaN	NaN	NaN	19.5645	19.314	NaN	19.9416	19.6764	19.8762	19.4834	19.3739	19.3983	NaN	NaN	19.094	NaN	19.578	NaN	NaN	21.2587
P09669	Cytochrome c oxidase subunit 6C	COX6C	NaN	NaN	NaN	NaN	NaN	20.5127	NaN	NaN	NaN	NaN	NaN	22.2843	22.4168	22.6293	22.6992	21.453	22.3455	22.3301	22.444	NaN	NaN	NaN	NaN	NaN	17.6259	NaN	NaN	NaN	NaN	NaN	NaN	NaN	NaN	NaN	NaN	NaN	NaN	NaN	NaN	NaN	NaN	NaN	NaN	NaN	NaN	NaN	NaN
Q99829	Copine-1	CPNE1	30.021	30.1636	30.0539	18.2116	NaN	NaN	NaN	NaN	NaN	NaN	NaN	NaN	NaN	NaN	NaN	NaN	NaN	NaN	NaN	NaN	NaN	NaN	NaN	NaN	NaN	NaN	NaN	NaN	NaN	NaN	NaN	NaN	NaN	NaN	NaN	NaN	NaN	NaN	NaN	NaN	NaN	NaN	NaN	NaN	NaN	NaN	NaN
Q96FN4	Copine-2	CPNE2	24.4751	24.3902	24.3631	24.8196	25.3058	25.5811	25.2252	23.1227	23.6876	23.737	22.5685	NaN	NaN	NaN	NaN	NaN	NaN	NaN	NaN	NaN	NaN	NaN	NaN	NaN	NaN	NaN	NaN	NaN	NaN	NaN	NaN	NaN	NaN	NaN	NaN	NaN	NaN	NaN	NaN	NaN	NaN	NaN	NaN	NaN	NaN	NaN	NaN
O75131	Copine-3	CPNE3	23.1345	23.8025	23.9258	NaN	NaN	NaN	NaN	NaN	NaN	NaN	NaN	NaN	NaN	NaN	NaN	NaN	NaN	NaN	NaN	NaN	NaN	NaN	NaN	NaN	NaN	NaN	NaN	NaN	NaN	NaN	NaN	26.899	NaN	26.9632	27.5059	27.3343	26.9954	27.3577	27.4289	27.1465	27.5083	26.8237	27.4011	27.2683	27.302	27.3819	26.9438
Q10570	Cleavage and polyadenylation specificity factor subunit 1	CPSF1	26.2058	26.0653	26.3396	NaN	NaN	NaN	NaN	NaN	NaN	NaN	NaN	NaN	NaN	NaN	NaN	NaN	NaN	NaN	NaN	NaN	NaN	NaN	NaN	NaN	NaN	NaN	NaN	NaN	NaN	NaN	NaN	NaN	NaN	NaN	NaN	NaN	NaN	NaN	NaN	NaN	NaN	NaN	NaN	NaN	NaN	NaN	NaN
Q16630	Cleavage and polyadenylation specificity factor subunit 6	CPSF6	26.576	27.1063	26.5669	25.0391	25.8553	25.3765	25.3618	20.9361	21.6471	22.1301	21.4509	NaN	NaN	NaN	NaN	20.4521	NaN	NaN	NaN	NaN	NaN	NaN	NaN	20.7686	NaN	NaN	NaN	NaN	NaN	NaN	NaN	NaN	NaN	NaN	NaN	NaN	NaN	NaN	NaN	NaN	NaN	NaN	NaN	NaN	NaN	NaN	NaN
Q8N684	Cleavage and polyadenylation specificity factor subunit 7	CPSF7	24.9618	24.7105	25.194	24.0095	24.4679	24.5016	24.1885	22.3152	21.9837	21.5926	NaN	NaN	NaN	NaN	NaN	19.6153	NaN	NaN	NaN	NaN	NaN	NaN	NaN	NaN	19.671	NaN	NaN	NaN	NaN	NaN	NaN	NaN	NaN	NaN	NaN	NaN	NaN	NaN	NaN	NaN	NaN	NaN	NaN	NaN	NaN	NaN	NaN
P50416	Carnitine O-palmitoyltransferase 1, liver isoform	CPT1A	27.7484	27.4391	27.7765	21.9953	24.5667	23.8662	22.8425	NaN	20.5316	19.8337	20.6168	21.5521	22.5785	22.6105	22.1715	21.6362	21.9759	22.0674	22.2079	21.314	NaN	21.1541	21.0725	21.0411	21.6475	20.8867	22.2097	21.117	20.2743	21.4377	21.6613	21.1234	21.4223	21.8413	22.1857	NaN	NaN	NaN	NaN	21.3921	21.2597	NaN	22.4451	21.5759	21.8092	NaN	21.674
P23786	Carnitine O-palmitoyltransferase 2, mitochondrial	CPT2	27.1887	27.4632	27.2783	NaN	NaN	NaN	NaN	NaN	NaN	NaN	NaN	NaN	NaN	NaN	NaN	NaN	NaN	NaN	NaN	NaN	NaN	NaN	NaN	NaN	NaN	NaN	NaN	NaN	NaN	NaN	NaN	NaN	NaN	NaN	NaN	NaN	NaN	NaN	NaN	NaN	NaN	NaN	NaN	NaN	NaN	NaN	NaN
P29762	Cellular retinoic acid-binding protein 1	CRABP1	27.5678	27.8714	27.715	NaN	NaN	NaN	NaN	20.1289	NaN	NaN	NaN	NaN	NaN	NaN	NaN	NaN	NaN	NaN	NaN	NaN	NaN	NaN	NaN	NaN	NaN	NaN	NaN	NaN	NaN	NaN	NaN	NaN	NaN	17.7539	NaN	NaN	NaN	NaN	NaN	NaN	NaN	NaN	NaN	NaN	NaN	NaN	NaN
O75575;H7C0S8	DNA-directed RNA polymerase III subunit RPC9	CRCP	NaN	NaN	NaN	NaN	NaN	NaN	19.6237	NaN	NaN	NaN	NaN	NaN	NaN	NaN	NaN	NaN	NaN	NaN	NaN	25.0142	25.3139	25.6229	25.6878	20.4793	20.7558	20.7714	NaN	21.6123	23.3257	21.1299	NaN	NaN	NaN	NaN	NaN	NaN	NaN	NaN	NaN	NaN	NaN	NaN	NaN	NaN	NaN	NaN	NaN
P16220	Cyclic AMP-responsive element-binding protein 1	CREB1	NaN	20.0596	NaN	NaN	NaN	NaN	19.0215	NaN	NaN	NaN	NaN	NaN	NaN	NaN	NaN	NaN	NaN	NaN	NaN	24.4854	26.1735	26.4459	26.4424	21.2521	20.2156	19.7465	NaN	20.5959	19.8078	NaN	NaN	NaN	NaN	NaN	NaN	NaN	NaN	NaN	NaN	NaN	NaN	NaN	NaN	NaN	NaN	NaN	NaN
P46109	Crk-like protein	CRKL	27.5354	27.5306	27.3634	NaN	NaN	NaN	NaN	NaN	NaN	NaN	NaN	NaN	NaN	NaN	NaN	NaN	NaN	NaN	NaN	NaN	NaN	NaN	NaN	NaN	NaN	NaN	NaN	NaN	NaN	NaN	NaN	NaN	NaN	NaN	NaN	NaN	NaN	NaN	NaN	NaN	NaN	NaN	NaN	NaN	NaN	NaN	NaN
Q5TZA2	Rootletin	CROCC	24.9372	24.4005	23.8965	20.0731	21.1865	20.4569	20.6238	NaN	NaN	17.9756	NaN	NaN	NaN	NaN	NaN	NaN	18.4207	NaN	NaN	NaN	NaN	NaN	NaN	NaN	NaN	NaN	NaN	NaN	NaN	NaN	NaN	NaN	NaN	NaN	NaN	NaN	NaN	NaN	NaN	NaN	NaN	NaN	NaN	NaN	NaN	NaN	NaN
O75390	Citrate synthase, mitochondrial	CS	29.9735	29.6435	29.9635	NaN	NaN	NaN	NaN	19.2876	NaN	NaN	NaN	NaN	NaN	NaN	NaN	NaN	19.9927	NaN	NaN	NaN	NaN	NaN	NaN	NaN	NaN	NaN	NaN	NaN	NaN	NaN	NaN	NaN	NaN	NaN	NaN	NaN	NaN	19.605	NaN	NaN	NaN	NaN	NaN	NaN	NaN	NaN	20.6588
O75534	Cold shock domain-containing protein E1	CSDE1	27.0187	26.8755	27.1248	25.6519	26.0353	25.977	25.8418	23.7518	23.4841	23.4624	23.4011	25.9001	26.0755	26.0039	26.0689	NaN	NaN	16.6513	16.8254	NaN	NaN	NaN	NaN	NaN	NaN	NaN	NaN	NaN	22.8892	NaN	NaN	NaN	NaN	NaN	NaN	NaN	NaN	NaN	NaN	NaN	NaN	21.7023	NaN	NaN	NaN	NaN	NaN
P55060	Exportin-2	CSE1L	31.0235	30.9564	30.948	NaN	NaN	NaN	NaN	NaN	NaN	NaN	24.6378	NaN	NaN	NaN	NaN	NaN	NaN	NaN	23.2238	NaN	NaN	NaN	NaN	NaN	NaN	18.655	NaN	NaN	NaN	NaN	NaN	NaN	NaN	21.5473	NaN	NaN	NaN	NaN	NaN	NaN	NaN	NaN	NaN	NaN	NaN	NaN	21.4251
P48729	Casein kinase I isoform alpha	CSNK1A1	24.1681	24.202	24.0326	24.1757	24.4262	24.5715	24.4427	23.7162	24.0663	24.4806	24.2431	NaN	NaN	NaN	NaN	NaN	18.2209	NaN	NaN	NaN	NaN	NaN	NaN	NaN	NaN	17.5366	NaN	NaN	NaN	NaN	NaN	NaN	NaN	NaN	NaN	NaN	NaN	NaN	NaN	NaN	NaN	NaN	NaN	NaN	NaN	NaN	NaN
P68400;Q8NEV1	Casein kinase II subunit alpha;Casein kinase II subunit alpha 3	CSNK2A1;CSNK2A3	26.7268	26.8187	26.3123	NaN	21.06	20.7363	19.9785	NaN	19.8867	19.2732	19.8792	NaN	NaN	NaN	NaN	NaN	NaN	NaN	NaN	NaN	NaN	NaN	NaN	NaN	NaN	NaN	NaN	NaN	NaN	NaN	NaN	NaN	NaN	NaN	NaN	NaN	NaN	NaN	NaN	NaN	NaN	NaN	NaN	NaN	NaN	NaN	NaN
P67870	Casein kinase II subunit beta	CSNK2B	24.7046	25.4028	25.3578	21.2132	21.1041	21.313	21.0048	NaN	21.0703	21.2435	NaN	NaN	NaN	NaN	NaN	NaN	NaN	NaN	NaN	NaN	NaN	NaN	NaN	NaN	NaN	NaN	NaN	NaN	NaN	NaN	NaN	NaN	NaN	NaN	NaN	NaN	NaN	NaN	NaN	NaN	NaN	20.1373	NaN	NaN	NaN	NaN	NaN
P21291	Cysteine and glycine-rich protein 1	CSRP1	23.1339	23.8667	23.4434	NaN	NaN	NaN	NaN	NaN	NaN	NaN	NaN	NaN	NaN	NaN	NaN	NaN	NaN	NaN	NaN	NaN	NaN	NaN	NaN	NaN	NaN	17.1145	NaN	NaN	NaN	NaN	NaN	NaN	NaN	18.0882	NaN	NaN	NaN	NaN	NaN	NaN	NaN	NaN	16.7646	NaN	NaN	NaN	18.497
P01040	Cystatin-A;Cystatin-A, N-terminally processed	CSTA	28.6351	28.7003	28.9464	25.8036	23.0341	24.8403	24.0897	25.4849	25.7503	24.2031	24.7403	23.5606	25.7669	24.7106	23.5679	25.6653	24.2812	24.3477	24.332	NaN	NaN	NaN	21.0267	19.4927	NaN	NaN	NaN	NaN	NaN	NaN	20.8352	NaN	21.7219	NaN	NaN	NaN	NaN	NaN	NaN	22.9414	NaN	NaN	23.9387	NaN	21.7095	NaN	22.9715
P04080	Cystatin-B	CSTB	27.5907	27.4899	27.8286	22.1972	21.6088	22.1058	21.9522	22.1026	22.0741	24.0277	NaN	20.6192	20.3584	23.4754	20.8878	NaN	21.3178	NaN	20.7784	NaN	NaN	NaN	NaN	NaN	NaN	NaN	NaN	NaN	NaN	18.7437	19.6682	19.5736	19.9284	19.8286	NaN	NaN	18.2634	NaN	NaN	19.5437	NaN	19.3937	NaN	NaN	NaN	NaN	22.497
Q12996	Cleavage stimulation factor subunit 3	CSTF3	25.3776	25.3434	25.3408	NaN	NaN	NaN	NaN	20.608	NaN	NaN	NaN	NaN	NaN	NaN	NaN	NaN	NaN	NaN	NaN	NaN	NaN	NaN	NaN	NaN	NaN	NaN	NaN	NaN	NaN	NaN	NaN	NaN	NaN	NaN	NaN	NaN	NaN	NaN	NaN	NaN	NaN	NaN	NaN	NaN	NaN	NaN	NaN
Q13363	C-terminal-binding protein 1	CTBP1	24.9766	25.2241	25.2564	NaN	NaN	NaN	NaN	NaN	NaN	NaN	NaN	NaN	NaN	NaN	NaN	NaN	NaN	NaN	NaN	NaN	NaN	NaN	NaN	NaN	NaN	NaN	NaN	NaN	NaN	NaN	19.3981	NaN	NaN	NaN	NaN	NaN	NaN	NaN	NaN	NaN	NaN	NaN	NaN	NaN	NaN	NaN	NaN
P49711	Transcriptional repressor CTCF	CTCF	NaN	19.3972	NaN	26.2207	24.8628	25.2263	25.2113	20.482	20.3133	20.1729	19.3806	NaN	NaN	16.6092	NaN	NaN	NaN	NaN	NaN	NaN	NaN	NaN	19.4261	NaN	NaN	NaN	NaN	NaN	NaN	NaN	NaN	NaN	NaN	NaN	NaN	NaN	NaN	NaN	NaN	NaN	NaN	NaN	NaN	NaN	NaN	NaN	NaN
P35221	Catenin alpha-1	CTNNA1	23.345	23.4927	23.5596	NaN	18.2421	NaN	NaN	NaN	NaN	NaN	NaN	NaN	NaN	NaN	NaN	NaN	NaN	NaN	NaN	NaN	NaN	NaN	NaN	NaN	NaN	NaN	NaN	NaN	NaN	NaN	NaN	NaN	NaN	NaN	NaN	NaN	NaN	NaN	NaN	NaN	NaN	NaN	NaN	NaN	NaN	NaN	NaN
Q8WYA6	Beta-catenin-like protein 1	CTNNBL1	25.6135	25.3392	25.1534	NaN	NaN	NaN	NaN	NaN	NaN	NaN	NaN	NaN	NaN	NaN	NaN	NaN	NaN	NaN	NaN	NaN	NaN	NaN	NaN	NaN	18.9441	NaN	NaN	NaN	NaN	NaN	NaN	NaN	NaN	NaN	NaN	NaN	NaN	NaN	NaN	NaN	NaN	NaN	NaN	NaN	NaN	NaN	NaN
O60716	Catenin delta-1	CTNND1	NaN	NaN	NaN	20.8853	21.2754	21.0546	20.8917	NaN	NaN	NaN	NaN	NaN	NaN	NaN	NaN	NaN	NaN	NaN	NaN	NaN	NaN	NaN	NaN	NaN	NaN	NaN	NaN	NaN	NaN	NaN	NaN	NaN	NaN	NaN	NaN	NaN	NaN	NaN	NaN	NaN	NaN	NaN	NaN	NaN	NaN	NaN	NaN
P17812	CTP synthase 1	CTPS1	30.6601	30.8834	30.749	23.0373	23.204	23.2073	23.2442	23.3793	23.634	23.5779	23.3155	NaN	NaN	NaN	NaN	NaN	NaN	18.6067	NaN	NaN	NaN	NaN	NaN	NaN	NaN	NaN	NaN	NaN	22.1058	NaN	20.2541	20.4539	20.2235	20.4801	20.2998	20.0873	19.8361	20.3388	NaN	20.4261	NaN	20.1875	NaN	20.4223	20.6817	20.4081	22.2466
P53634	Dipeptidyl peptidase 1;Dipeptidyl peptidase 1 exclusion domain chain;Dipeptidyl peptidase 1 heavy chain;Dipeptidyl peptidase 1 light chain	CTSC	26.7017	26.9175	26.6606	NaN	NaN	NaN	NaN	NaN	NaN	NaN	NaN	NaN	NaN	NaN	NaN	NaN	NaN	NaN	NaN	NaN	NaN	NaN	NaN	20.8291	NaN	NaN	NaN	NaN	NaN	NaN	NaN	NaN	NaN	NaN	NaN	NaN	NaN	NaN	NaN	NaN	NaN	NaN	NaN	NaN	NaN	NaN	NaN
P07339;H7C469	Cathepsin D;Cathepsin D light chain;Cathepsin D heavy chain	CTSD	28.4547	28.8048	28.6099	22.0457	21.1778	21.6461	21.5121	21.8294	22.868	21.569	21.7294	NaN	NaN	NaN	NaN	NaN	NaN	22.7003	NaN	NaN	NaN	NaN	NaN	NaN	NaN	NaN	NaN	NaN	18.1786	NaN	NaN	21.5584	NaN	NaN	NaN	NaN	NaN	NaN	NaN	NaN	NaN	NaN	NaN	NaN	NaN	NaN	NaN
P08311	Cathepsin G	CTSG	28.0363	27.2337	27.7171	24.1032	23.8689	23.6749	24.3133	23.3073	23.4002	22.9453	22.9908	NaN	NaN	NaN	NaN	NaN	NaN	NaN	18.4226	NaN	NaN	NaN	NaN	NaN	NaN	20.7094	NaN	NaN	NaN	NaN	NaN	NaN	NaN	NaN	NaN	NaN	NaN	NaN	NaN	NaN	NaN	NaN	NaN	NaN	NaN	NaN	20.8637
P25774	Cathepsin S	CTSS	26.8243	26.6562	26.6033	NaN	NaN	NaN	NaN	NaN	NaN	NaN	NaN	NaN	NaN	NaN	NaN	NaN	NaN	NaN	NaN	NaN	NaN	NaN	NaN	NaN	25.0892	NaN	NaN	NaN	NaN	NaN	NaN	NaN	NaN	NaN	NaN	NaN	NaN	NaN	NaN	NaN	NaN	NaN	NaN	NaN	NaN	NaN	NaN
Q9UBR2	Cathepsin Z	CTSZ	25.4615	22.7543	23.7248	NaN	NaN	NaN	NaN	NaN	NaN	NaN	NaN	NaN	NaN	NaN	NaN	NaN	NaN	NaN	NaN	NaN	NaN	NaN	NaN	NaN	NaN	NaN	NaN	NaN	NaN	NaN	NaN	NaN	NaN	NaN	NaN	NaN	NaN	NaN	NaN	NaN	NaN	17.9435	NaN	NaN	NaN	NaN	NaN
Q13616	Cullin-1	CUL1	26.7698	27.1496	26.5851	NaN	NaN	NaN	21.9861	NaN	NaN	NaN	NaN	NaN	NaN	NaN	NaN	NaN	NaN	NaN	NaN	NaN	NaN	NaN	NaN	NaN	NaN	NaN	NaN	NaN	NaN	NaN	NaN	NaN	NaN	NaN	NaN	NaN	NaN	NaN	NaN	NaN	NaN	NaN	NaN	NaN	NaN	NaN	18.0596
Q13618	Cullin-3	CUL3	26.1898	26.4529	26.1488	NaN	NaN	NaN	NaN	NaN	NaN	NaN	NaN	NaN	NaN	NaN	NaN	NaN	NaN	NaN	NaN	24.8431	24.6348	NaN	NaN	NaN	25.49	NaN	NaN	NaN	NaN	NaN	NaN	NaN	NaN	NaN	NaN	NaN	NaN	NaN	NaN	NaN	NaN	NaN	NaN	NaN	NaN	NaN	NaN
Q13619	Cullin-4A	CUL4A	26.3322	26.3608	26.337	NaN	NaN	NaN	17.3734	NaN	NaN	NaN	NaN	NaN	NaN	NaN	NaN	NaN	NaN	NaN	NaN	18.8123	18.8838	21.0444	18.8421	NaN	17.8326	NaN	NaN	18.2332	NaN	17.9652	NaN	NaN	NaN	NaN	NaN	NaN	NaN	NaN	NaN	NaN	NaN	NaN	NaN	NaN	NaN	NaN	NaN
Q93034	Cullin-5	CUL5	24.2634	24.3285	24.6091	21.8142	NaN	NaN	21.6732	23.6545	NaN	22.4684	NaN	NaN	NaN	NaN	NaN	NaN	NaN	NaN	NaN	NaN	NaN	NaN	NaN	NaN	NaN	NaN	NaN	NaN	NaN	NaN	NaN	NaN	NaN	NaN	NaN	NaN	NaN	NaN	NaN	NaN	NaN	NaN	NaN	NaN	NaN	NaN	NaN
P39880	Homeobox protein cut-like 1	CUX1	NaN	NaN	NaN	NaN	NaN	NaN	NaN	NaN	NaN	NaN	NaN	NaN	NaN	NaN	NaN	NaN	NaN	NaN	NaN	24.2749	25.958	26.7516	26.1154	NaN	NaN	NaN	NaN	21.6423	18.2034	NaN	NaN	NaN	20.3874	NaN	NaN	NaN	NaN	NaN	NaN	NaN	NaN	NaN	NaN	NaN	NaN	NaN	NaN
Q9HCG8	Pre-mRNA-splicing factor CWC22 homolog	CWC22	NaN	NaN	23.1895	21.4582	22.3058	21.3902	21.5272	NaN	NaN	NaN	NaN	NaN	NaN	NaN	NaN	NaN	NaN	NaN	18.2674	NaN	NaN	NaN	NaN	NaN	NaN	NaN	NaN	NaN	NaN	NaN	NaN	NaN	NaN	NaN	NaN	NaN	NaN	NaN	NaN	NaN	NaN	NaN	NaN	NaN	NaN	NaN	NaN
Q6UX04	Peptidyl-prolyl cis-trans isomerase CWC27 homolog	CWC27	23.6338	23.1102	22.8911	19.8836	21.0645	20.3354	20.3198	NaN	NaN	NaN	NaN	NaN	NaN	NaN	NaN	NaN	NaN	NaN	NaN	NaN	NaN	NaN	NaN	NaN	NaN	NaN	NaN	NaN	NaN	NaN	NaN	NaN	NaN	NaN	NaN	NaN	NaN	NaN	NaN	NaN	NaN	NaN	NaN	NaN	NaN	NaN	NaN
Q69YN2	CWF19-like protein 1	CWF19L1	24.4912	24.2961	24.3521	NaN	NaN	NaN	NaN	19.6686	NaN	NaN	NaN	NaN	NaN	NaN	NaN	NaN	NaN	NaN	NaN	NaN	NaN	NaN	NaN	NaN	NaN	NaN	NaN	NaN	NaN	NaN	NaN	NaN	NaN	NaN	NaN	NaN	NaN	NaN	NaN	NaN	NaN	NaN	NaN	NaN	NaN	NaN	NaN
Q9H5V9	UPF0428 protein CXorf56	CXorf56	NaN	NaN	NaN	21.1687	21.8175	20.4325	20.6079	NaN	19.1323	19.2771	18.9019	NaN	NaN	18.5568	NaN	NaN	NaN	NaN	NaN	NaN	NaN	NaN	NaN	NaN	NaN	NaN	NaN	NaN	NaN	NaN	NaN	NaN	NaN	NaN	NaN	NaN	NaN	NaN	NaN	NaN	NaN	NaN	NaN	NaN	NaN	NaN	NaN
P00387	NADH-cytochrome b5 reductase 3;NADH-cytochrome b5 reductase 3 membrane-bound form;NADH-cytochrome b5 reductase 3 soluble form	CYB5R3	27.8561	27.9001	27.5674	NaN	NaN	NaN	NaN	NaN	NaN	NaN	NaN	NaN	NaN	NaN	NaN	NaN	NaN	NaN	NaN	NaN	NaN	NaN	NaN	NaN	NaN	NaN	NaN	NaN	NaN	NaN	19.3521	19.7547	NaN	19.2594	20.3513	20.233	20.4981	20.8247	20.1508	20	20.9746	21.2887	20.0035	21.7785	20.6206	20.506	NaN
P08574	Cytochrome c1, heme protein, mitochondrial	CYC1	NaN	NaN	NaN	21.1755	22.6142	21.6645	21.112	20.3404	20.3809	20.5705	20.817	NaN	NaN	NaN	21.0009	NaN	NaN	NaN	NaN	NaN	NaN	NaN	NaN	NaN	NaN	19.0812	NaN	NaN	NaN	NaN	22.1664	21.8613	22.0989	22.2777	22.0517	22.1033	22.0646	22.4736	22.0229	21.9117	22.1037	21.8591	21.7856	22.0273	22.0152	22.3423	21.6721
P99999	Cytochrome c	CYCS	27.5826	27.8578	27.8183	NaN	NaN	NaN	19.7512	NaN	NaN	NaN	NaN	NaN	NaN	NaN	NaN	NaN	NaN	NaN	NaN	NaN	NaN	NaN	NaN	NaN	NaN	NaN	NaN	NaN	19.8674	NaN	NaN	NaN	NaN	NaN	NaN	NaN	NaN	NaN	NaN	NaN	NaN	NaN	NaN	NaN	NaN	NaN	20.4784
Q7L576	Cytoplasmic FMR1-interacting protein 1	CYFIP1	28.9839	28.8278	28.9793	NaN	NaN	20.7472	NaN	NaN	NaN	NaN	NaN	NaN	NaN	NaN	NaN	NaN	NaN	NaN	19.5462	23.9795	24.1681	24.7868	24.1629	24.6303	24.6069	25.088	23.2211	22.9705	23.7687	23.3373	28.0307	28.025	27.9332	28.1087	28.6033	28.4279	28.3424	28.1502	28.2429	28.2871	28.3315	27.9982	28.3292	28.4358	28.4208	27.9641	27.3419
Q9UI36	Dachshund homolog 1	DACH1	19.6805	NaN	NaN	NaN	NaN	19.2435	NaN	NaN	NaN	NaN	NaN	NaN	NaN	NaN	NaN	NaN	NaN	NaN	NaN	27.2841	27.3603	27.6712	27.5948	NaN	NaN	NaN	NaN	NaN	NaN	18.6592	NaN	NaN	NaN	NaN	NaN	NaN	NaN	NaN	NaN	NaN	NaN	NaN	NaN	NaN	NaN	NaN	NaN
P61803	Dolichyl-diphosphooligosaccharide--protein glycosyltransferase subunit DAD1	DAD1	25.5318	26.4474	25.9577	NaN	NaN	NaN	NaN	NaN	NaN	NaN	NaN	NaN	NaN	NaN	NaN	NaN	NaN	NaN	NaN	NaN	NaN	NaN	NaN	NaN	NaN	NaN	NaN	NaN	NaN	NaN	NaN	NaN	NaN	NaN	NaN	NaN	NaN	NaN	NaN	NaN	NaN	NaN	NaN	NaN	NaN	NaN	18.2137
P51398	28S ribosomal protein S29, mitochondrial	DAP3	23.7519	24.2241	NaN	25.6354	25.521	25.4081	25.3174	27.3089	27.1574	27.1005	26.7012	NaN	NaN	NaN	NaN	NaN	NaN	21.5637	NaN	NaN	NaN	NaN	NaN	NaN	NaN	NaN	NaN	NaN	18.9337	NaN	21.6607	21.3612	21.9744	NaN	22.7505	23.1128	21.9336	22.8279	NaN	20.1617	NaN	NaN	NaN	NaN	NaN	NaN	NaN
P14868	Aspartate--tRNA ligase, cytoplasmic	DARS	29.1117	28.6168	28.9812	NaN	NaN	NaN	NaN	NaN	NaN	19.0963	NaN	NaN	NaN	NaN	19.5266	NaN	NaN	NaN	NaN	NaN	NaN	NaN	NaN	NaN	NaN	NaN	18.1697	NaN	NaN	NaN	NaN	NaN	NaN	17.3671	NaN	NaN	NaN	NaN	NaN	NaN	NaN	NaN	NaN	NaN	NaN	NaN	NaN
Q6PI48	Aspartate--tRNA ligase, mitochondrial	DARS2	27.4023	27.1361	27.291	19.3778	19.9	19.9106	19.7067	NaN	NaN	NaN	NaN	NaN	NaN	NaN	NaN	NaN	NaN	NaN	NaN	NaN	NaN	NaN	NaN	NaN	NaN	NaN	NaN	NaN	NaN	NaN	NaN	NaN	NaN	NaN	NaN	NaN	NaN	NaN	NaN	NaN	NaN	NaN	NaN	NaN	NaN	NaN	NaN
Q9UER7	Death domain-associated protein 6	DAXX	NaN	NaN	NaN	25.891	26.1432	26.2313	24.8229	NaN	19.588	NaN	NaN	NaN	NaN	NaN	NaN	NaN	18.1468	NaN	NaN	NaN	NaN	NaN	NaN	NaN	NaN	NaN	NaN	NaN	NaN	NaN	NaN	NaN	NaN	NaN	NaN	NaN	NaN	NaN	NaN	NaN	NaN	NaN	NaN	NaN	NaN	NaN	NaN
Q96EP5	DAZ-associated protein 1	DAZAP1	24.3908	NaN	23.8561	26.3174	26.7365	26.7762	26.8494	26.0915	26.405	26.3102	25.9746	NaN	NaN	NaN	NaN	NaN	NaN	NaN	21.6404	18.6924	19.0039	19.3887	20.1648	30.4376	29.9989	29.8414	28.7062	31.7384	31.7549	31.1265	29.5978	29.283	29.4143	29.5236	28.4582	28.2976	28.4822	28.4338	28.5831	28.3782	28.3877	28.3081	28.343	28.755	28.2619	28.1268	27.6945
P07108	Acyl-CoA-binding protein	DBI	29.6825	29.9484	29.9555	NaN	NaN	NaN	NaN	NaN	NaN	NaN	NaN	NaN	NaN	NaN	NaN	NaN	NaN	NaN	NaN	NaN	NaN	NaN	NaN	NaN	NaN	NaN	NaN	NaN	NaN	NaN	21.2761	21.371	NaN	23.3864	20.7862	NaN	20.7736	NaN	NaN	NaN	NaN	NaN	NaN	NaN	NaN	NaN	24.5645
Q9UJU6	Drebrin-like protein	DBNL	27.7455	27.8246	27.8281	NaN	NaN	NaN	NaN	NaN	NaN	NaN	NaN	NaN	NaN	NaN	NaN	NaN	NaN	NaN	NaN	NaN	NaN	22.0708	NaN	NaN	NaN	NaN	NaN	NaN	NaN	NaN	NaN	NaN	NaN	NaN	NaN	NaN	NaN	NaN	NaN	NaN	22.4022	NaN	NaN	NaN	NaN	NaN	NaN
Q9UK59	Lariat debranching enzyme	DBR1	22.1483	NaN	NaN	22.9854	23.4799	23.5994	23.6269	NaN	NaN	NaN	NaN	NaN	NaN	18.5579	NaN	NaN	NaN	NaN	NaN	NaN	NaN	NaN	NaN	NaN	NaN	NaN	NaN	NaN	18.9285	NaN	NaN	NaN	NaN	NaN	NaN	NaN	NaN	NaN	NaN	NaN	NaN	NaN	NaN	NaN	NaN	NaN	NaN
P61962	DDB1- and CUL4-associated factor 7	DCAF7	24.4633	24.1996	24.0059	NaN	20.2301	NaN	NaN	NaN	NaN	NaN	NaN	NaN	NaN	NaN	NaN	NaN	NaN	NaN	NaN	NaN	NaN	NaN	NaN	NaN	NaN	NaN	NaN	NaN	NaN	NaN	NaN	18.5483	NaN	NaN	NaN	NaN	NaN	NaN	NaN	NaN	NaN	NaN	NaN	NaN	NaN	NaN	NaN
P81605	Dermcidin;Survival-promoting peptide;DCD-1	DCD	NaN	NaN	19.0569	27.1863	25.9002	26.4735	26.5636	28.5805	28.434	26.3073	28.058	27.1119	28.2504	28.1153	27.6622	28.573	27.6824	26.3778	27.8764	22.5639	23.1348	23.3009	23.0463	NaN	23.079	23.4441	23.4804	23.0969	22.8872	22.943	23.1246	23.9902	23.2957	NaN	NaN	NaN	22.5994	NaN	NaN	NaN	23.1318	NaN	23.9106	NaN	23.3099	NaN	NaN
P27707	Deoxycytidine kinase	DCK	26.0662	26.4756	25.7392	NaN	NaN	NaN	NaN	NaN	NaN	NaN	NaN	NaN	NaN	NaN	NaN	NaN	NaN	20.1028	NaN	NaN	NaN	NaN	NaN	NaN	NaN	NaN	NaN	NaN	NaN	NaN	NaN	NaN	NaN	NaN	NaN	NaN	NaN	NaN	NaN	NaN	NaN	NaN	NaN	NaN	NaN	NaN	NaN
Q96C86	m7GpppX diphosphatase	DCPS	26.8995	27.3487	26.685	NaN	NaN	NaN	NaN	NaN	NaN	NaN	NaN	NaN	NaN	NaN	NaN	NaN	NaN	NaN	NaN	NaN	NaN	NaN	NaN	NaN	NaN	NaN	NaN	NaN	NaN	NaN	NaN	NaN	NaN	NaN	NaN	NaN	NaN	NaN	NaN	NaN	NaN	20.8146	NaN	NaN	NaN	NaN	NaN
Q9H773	dCTP pyrophosphatase 1	DCTPP1	27.5744	27.5725	27.5651	NaN	NaN	NaN	NaN	NaN	NaN	NaN	NaN	NaN	NaN	NaN	NaN	NaN	NaN	NaN	NaN	NaN	NaN	NaN	NaN	18.8319	NaN	NaN	NaN	NaN	NaN	NaN	NaN	NaN	NaN	NaN	NaN	NaN	NaN	NaN	NaN	NaN	NaN	NaN	NaN	NaN	NaN	NaN	NaN
Q16531	DNA damage-binding protein 1	DDB1	28.5703	28.0739	28.3778	NaN	NaN	22.8622	NaN	NaN	NaN	NaN	NaN	NaN	NaN	NaN	17.804	NaN	NaN	NaN	NaN	27.7831	27.7305	27.7892	27.9018	24.2944	24.8065	24.189	22.2042	26.5452	26.3831	25.8567	NaN	23.0387	NaN	NaN	NaN	NaN	NaN	NaN	NaN	NaN	NaN	NaN	NaN	NaN	NaN	22.9471	NaN
Q92466	DNA damage-binding protein 2	DDB2	NaN	NaN	NaN	NaN	NaN	NaN	NaN	NaN	NaN	NaN	NaN	NaN	NaN	NaN	NaN	NaN	NaN	NaN	21.6575	26.3977	26.5357	26.5576	26.7524	20.8758	20.7529	20.7752	NaN	24.15	24.1363	24.1999	NaN	NaN	NaN	NaN	NaN	NaN	NaN	NaN	18.0229	NaN	NaN	NaN	NaN	NaN	NaN	NaN	NaN
P39656	Dolichyl-diphosphooligosaccharide--protein glycosyltransferase 48 kDa subunit	DDOST	28.0537	28.2692	28.2536	21.1274	22.0255	21.2325	21.1002	20.8996	NaN	NaN	NaN	NaN	NaN	NaN	NaN	NaN	NaN	19.9265	NaN	NaN	NaN	NaN	NaN	NaN	19.4175	NaN	NaN	NaN	NaN	NaN	26.4393	26.3556	26.3841	NaN	27.07	NaN	NaN	25.8645	NaN	NaN	26.7737	NaN	NaN	26.8434	NaN	26.9901	26.6866
P30046;A6NHG4	D-dopachrome decarboxylase;D-dopachrome decarboxylase-like protein	DDT;DDTL	27.3138	27.7869	27.3437	NaN	NaN	18.3363	NaN	NaN	NaN	NaN	NaN	NaN	NaN	NaN	NaN	NaN	NaN	NaN	NaN	NaN	NaN	NaN	NaN	NaN	NaN	NaN	NaN	NaN	NaN	NaN	NaN	NaN	NaN	NaN	NaN	NaN	NaN	NaN	NaN	NaN	NaN	NaN	NaN	NaN	NaN	NaN	21.3137
Q92499	ATP-dependent RNA helicase DDX1	DDX1	28.2373	28.5254	28.3305	30.1312	30.6336	30.5915	30.6675	28.2826	28.4304	28.2752	27.9242	24.5754	24.9426	24.6648	24.9554	23.2544	24.1307	24.0589	23.7691	25.2122	25.2798	26.4955	25.3663	28.8358	28.1604	26.974	24.2708	19.987	21.4484	NaN	25.0743	25.1414	24.8031	25.1189	23.5404	23.9401	23.3691	23.5315	23.5446	22.4402	22.9991	23.0243	24.3486	23.43	23.9761	23.3209	23.4206
Q92841	Probable ATP-dependent RNA helicase DDX17	DDX17	28.1612	28.1649	28.1344	28.6361	28.9853	28.8836	28.8705	28.436	28.2829	28.1737	28.115	NaN	NaN	NaN	21.6748	NaN	NaN	NaN	NaN	21.6824	NaN	21.5668	21.9528	21.8348	NaN	21.9503	22.2922	NaN	21.5159	NaN	NaN	NaN	NaN	20.9147	NaN	NaN	NaN	NaN	NaN	NaN	20.7587	NaN	NaN	NaN	NaN	NaN	NaN
Q9NVP1	ATP-dependent RNA helicase DDX18	DDX18	22.9919	NaN	22.6757	20.9487	21.4631	22.166	20.8902	21.3054	21.0991	20.7949	20.713	NaN	NaN	NaN	NaN	NaN	NaN	NaN	18.0905	NaN	NaN	NaN	NaN	NaN	NaN	NaN	NaN	NaN	NaN	NaN	NaN	NaN	NaN	NaN	NaN	NaN	NaN	NaN	NaN	NaN	NaN	NaN	NaN	NaN	NaN	NaN	NaN
Q9UHI6	Probable ATP-dependent RNA helicase DDX20	DDX20	25.3078	25.2351	24.8173	21.5587	21.3873	21.2528	21.4707	22.3403	21.863	21.765	21.8526	NaN	NaN	NaN	NaN	NaN	NaN	NaN	18.0985	NaN	NaN	NaN	NaN	NaN	NaN	NaN	NaN	NaN	NaN	NaN	NaN	NaN	NaN	NaN	NaN	NaN	NaN	NaN	22.2036	23.0609	22.6556	23.1948	22.3709	22.9833	22.957	23.3365	NaN
Q9NR30	Nucleolar RNA helicase 2	DDX21	26.9388	27.0463	26.9017	27.2942	27.7667	27.5764	27.6263	26.118	26.0747	25.7946	25.6941	21.1225	22.1488	21.8118	21.9998	NaN	NaN	NaN	NaN	NaN	NaN	NaN	NaN	NaN	NaN	NaN	20.246	NaN	NaN	NaN	NaN	NaN	NaN	NaN	NaN	NaN	NaN	NaN	20.0628	NaN	NaN	NaN	NaN	NaN	NaN	NaN	NaN
Q9GZR7	ATP-dependent RNA helicase DDX24	DDX24	24.2279	23.5701	24.0638	21.9956	22.9208	22.39	22.4809	21.8846	21.7078	21.4797	21.5548	NaN	NaN	NaN	NaN	NaN	NaN	19.8283	NaN	NaN	NaN	NaN	NaN	NaN	18.867	NaN	NaN	NaN	NaN	NaN	NaN	NaN	19.1499	NaN	NaN	NaN	NaN	NaN	NaN	NaN	NaN	NaN	NaN	NaN	NaN	NaN	NaN
Q96GQ7	Probable ATP-dependent RNA helicase DDX27	DDX27	NaN	NaN	NaN	21.225	22.157	21.509	21.8935	NaN	NaN	NaN	21.5132	NaN	NaN	NaN	NaN	NaN	NaN	NaN	NaN	NaN	NaN	18.0597	NaN	NaN	NaN	NaN	NaN	NaN	NaN	NaN	NaN	NaN	NaN	NaN	NaN	NaN	NaN	NaN	NaN	NaN	NaN	NaN	NaN	NaN	NaN	NaN	NaN
Q9NUL7	Probable ATP-dependent RNA helicase DDX28	DDX28	NaN	NaN	NaN	23.7657	23.8496	23.7972	23.702	25.6767	25.434	25.2858	25.22	NaN	NaN	NaN	NaN	NaN	NaN	19.5145	NaN	NaN	NaN	NaN	NaN	NaN	NaN	NaN	17.9348	NaN	NaN	NaN	NaN	NaN	NaN	NaN	NaN	NaN	NaN	NaN	NaN	NaN	NaN	NaN	NaN	NaN	NaN	NaN	20.4248
Q13838	Spliceosome RNA helicase DDX39B	DDX39B	29.3913	29.2191	28.7578	NaN	NaN	NaN	NaN	NaN	NaN	NaN	NaN	NaN	NaN	NaN	NaN	NaN	NaN	NaN	NaN	NaN	NaN	NaN	NaN	NaN	NaN	NaN	NaN	NaN	NaN	NaN	21.0103	20.7701	20.8657	20.7142	NaN	20.1554	NaN	NaN	NaN	NaN	NaN	NaN	20.153	NaN	NaN	NaN	NaN
O00571	ATP-dependent RNA helicase DDX3X	DDX3X	27.5097	27.8757	27.4997	26.7128	27.1786	26.9659	26.853	26.863	26.4571	26.0826	26.3831	NaN	NaN	23.4504	NaN	NaN	NaN	NaN	NaN	NaN	NaN	NaN	NaN	NaN	NaN	NaN	NaN	NaN	NaN	19.5233	NaN	NaN	NaN	NaN	NaN	NaN	NaN	NaN	NaN	NaN	NaN	NaN	NaN	NaN	NaN	NaN	NaN
O15523	ATP-dependent RNA helicase DDX3Y	DDX3Y	28.0126	28.0331	27.9616	29.9425	30.483	30.2557	30.2917	29.8029	29.81	29.6355	29.4228	25.6705	26.0103	25.9104	26.0698	25.1148	25.9879	26.0777	26.027	22.3102	22.2586	22.2238	22.5375	21.7524	21.6376	22.2172	NaN	NaN	22.7263	22.3155	NaN	NaN	NaN	NaN	NaN	NaN	NaN	NaN	NaN	NaN	NaN	NaN	NaN	NaN	NaN	NaN	NaN
Q9UJV9	Probable ATP-dependent RNA helicase DDX41	DDX41	NaN	NaN	21.0568	23.7648	24.2892	23.8257	23.7912	19.6949	20.5431	20.5135	20.0863	20.391	20.2032	20.4283	20.3056	NaN	20.4764	20.5148	20.8289	NaN	NaN	NaN	NaN	16.6368	NaN	NaN	NaN	NaN	NaN	NaN	NaN	NaN	NaN	NaN	NaN	NaN	NaN	NaN	NaN	NaN	NaN	NaN	NaN	NaN	NaN	NaN	18.7573
Q86XP3	ATP-dependent RNA helicase DDX42	DDX42	26.524	26.5634	26.4687	24.3184	24.5484	24.9378	25.0638	NaN	20.8772	20.5215	NaN	NaN	NaN	NaN	NaN	NaN	NaN	18.7874	NaN	NaN	NaN	NaN	NaN	NaN	NaN	NaN	NaN	NaN	NaN	NaN	NaN	NaN	NaN	NaN	NaN	NaN	NaN	NaN	NaN	NaN	NaN	NaN	NaN	NaN	NaN	NaN	NaN
Q7L014	Probable ATP-dependent RNA helicase DDX46	DDX46	27.0564	27.0249	26.9141	26.4972	27.2509	26.9907	27.0858	24.5263	24.7068	24.7545	24.9445	NaN	22.3841	22.7334	22.5564	22.6467	23.4956	23.9368	24.0396	20.1778	NaN	NaN	NaN	NaN	NaN	NaN	NaN	NaN	NaN	NaN	NaN	NaN	NaN	22.5961	NaN	NaN	NaN	NaN	NaN	NaN	NaN	NaN	NaN	NaN	NaN	NaN	NaN
P17844	Probable ATP-dependent RNA helicase DDX5	DDX5	28.7651	28.6706	28.7961	29.784	30.1402	29.9909	29.823	28.4749	28.6295	28.4474	28.3177	23.6001	23.8906	24.1022	24.1067	23.0085	23.6916	24.2287	24.1638	22.2874	22.271	22.5919	22.2505	22.6591	22.7565	22.4794	23.5186	21.4469	21.3069	21.5278	NaN	20.2492	NaN	20.5248	NaN	NaN	NaN	NaN	NaN	20.1529	NaN	NaN	19.8083	NaN	NaN	NaN	22.7939
Q8TDD1	ATP-dependent RNA helicase DDX54	DDX54	NaN	NaN	NaN	NaN	17.9002	NaN	NaN	NaN	NaN	NaN	NaN	18.6173	NaN	NaN	NaN	NaN	NaN	NaN	NaN	NaN	NaN	NaN	NaN	20.2155	NaN	NaN	NaN	NaN	NaN	NaN	24.7537	24.586	24.8607	24.7129	NaN	NaN	NaN	NaN	NaN	NaN	NaN	NaN	NaN	NaN	NaN	NaN	NaN
Q8NHQ9	ATP-dependent RNA helicase DDX55	DDX55	24.1639	24.0438	23.9588	NaN	NaN	NaN	NaN	NaN	NaN	NaN	NaN	NaN	NaN	NaN	NaN	NaN	NaN	NaN	NaN	NaN	NaN	NaN	NaN	NaN	NaN	NaN	NaN	NaN	NaN	NaN	NaN	NaN	NaN	NaN	NaN	NaN	NaN	NaN	NaN	NaN	NaN	NaN	NaN	NaN	NaN	NaN	NaN
O95786	Probable ATP-dependent RNA helicase DDX58	DDX58	21.1287	NaN	NaN	31.5929	31.8953	31.4612	31.667	19.5922	18.5124	18.9425	18.6552	27.4703	27.9836	26.9606	27.8102	20.8136	18.5841	18.5121	19.2343	NaN	NaN	NaN	NaN	24.0668	22.9694	NaN	NaN	NaN	NaN	NaN	25.708	24.6509	25.64	26.5194	21.7367	NaN	NaN	22.7435	NaN	NaN	NaN	NaN	23.207	NaN	NaN	22.9253	NaN
P26196	Probable ATP-dependent RNA helicase DDX6	DDX6	29.4877	28.8277	29.5086	25.4199	26.0926	25.5832	25.6105	25.3089	25.7305	25.2708	25.4702	NaN	NaN	NaN	20.9447	NaN	NaN	NaN	NaN	21.4116	21.9104	22.6233	21.6313	22.2871	24.339	23.1093	NaN	23.0023	22.5636	22.7578	24.0571	23.9747	23.8064	23.9547	24.1947	24.3351	24.179	24.2711	24.2368	24.1385	24.1984	23.966	23.8213	24.4528	24.3713	24.0367	23.4026
Q8IY21	Probable ATP-dependent RNA helicase DDX60	DDX60	22.062	21.9938	21.92	25.0466	25.1583	25.1813	25.168	23.7077	23.3717	23.3365	23.2189	NaN	21.3524	NaN	NaN	NaN	NaN	NaN	NaN	NaN	NaN	NaN	NaN	NaN	NaN	NaN	20.2012	NaN	NaN	NaN	NaN	NaN	NaN	NaN	NaN	NaN	NaN	NaN	NaN	NaN	NaN	NaN	NaN	NaN	NaN	NaN	NaN
Q5H9U9	Probable ATP-dependent RNA helicase DDX60-like	DDX60L	NaN	NaN	21.541	24.7895	24.9667	25.0015	24.9776	24.1037	24.0233	23.7908	23.8084	NaN	NaN	NaN	20.4975	NaN	NaN	NaN	NaN	24.9428	24.9539	23.9364	24.1209	26.1145	26.1995	24.9266	25.0053	25.155	23.7741	23.6796	NaN	23.9675	28.0415	NaN	NaN	NaN	NaN	NaN	27.6315	27.6616	28.1248	28.1626	28.1665	27.8853	27.8968	NaN	27.341
Q16698	2,4-dienoyl-CoA reductase, mitochondrial	DECR1	27.5841	27.3866	27.5281	20.5138	20.5132	20.2724	20.637	23.9501	24.3447	24.0271	21.4597	23.2208	23.9038	24.1912	24.398	21.3026	22.6048	22.5083	22.4374	NaN	NaN	NaN	NaN	NaN	NaN	19.993	NaN	NaN	NaN	NaN	22.2021	21.4982	NaN	21.9683	23.1669	22.1279	22.2118	22.3317	21.7561	22.1188	22.1721	22.2824	21.4108	NaN	21.7509	NaN	22.1653
Q9H4E7	Differentially expressed in FDCP 6 homolog	DEF6	26.411	26.1052	26.7694	21.5419	22.0459	21.9009	22.1439	22.4877	22.1599	22.1669	21.8287	NaN	NaN	NaN	NaN	18.259	NaN	NaN	NaN	NaN	NaN	NaN	NaN	NaN	NaN	NaN	NaN	18.302	NaN	NaN	NaN	NaN	NaN	NaN	NaN	NaN	NaN	NaN	NaN	NaN	NaN	NaN	NaN	NaN	NaN	NaN	NaN
P35659	Protein DEK	DEK	24.2759	23.602	23.8322	22.723	22.9721	22.9975	22.8772	18.637	NaN	18.8351	18.8208	17.6586	NaN	NaN	NaN	NaN	NaN	NaN	NaN	NaN	20.6234	NaN	NaN	NaN	NaN	NaN	NaN	NaN	NaN	NaN	NaN	NaN	NaN	NaN	NaN	NaN	NaN	NaN	NaN	NaN	NaN	NaN	NaN	NaN	NaN	NaN	NaN
A2RUS2	DENN domain-containing protein 3	DENND3	24.4742	24.7384	24.3582	NaN	NaN	NaN	NaN	NaN	NaN	NaN	NaN	NaN	NaN	NaN	NaN	NaN	NaN	NaN	NaN	NaN	NaN	NaN	NaN	NaN	NaN	NaN	NaN	NaN	NaN	NaN	NaN	NaN	NaN	NaN	NaN	NaN	NaN	NaN	NaN	NaN	NaN	NaN	NaN	NaN	NaN	NaN	NaN
Q13574	Diacylglycerol kinase zeta	DGKZ	24.6935	24.659	24.3162	21.7992	22.6867	21.795	22.4512	21.0671	21.1246	NaN	20.8503	NaN	NaN	NaN	NaN	NaN	NaN	NaN	NaN	NaN	NaN	19.6564	NaN	NaN	NaN	NaN	NaN	NaN	NaN	NaN	NaN	NaN	NaN	NaN	NaN	NaN	NaN	NaN	NaN	NaN	NaN	NaN	NaN	NaN	NaN	NaN	NaN
Q9Y394	Dehydrogenase/reductase SDR family member 7	DHRS7	23.5648	24.0438	23.2475	NaN	NaN	NaN	NaN	NaN	NaN	NaN	NaN	NaN	NaN	NaN	NaN	NaN	NaN	NaN	NaN	NaN	NaN	NaN	NaN	NaN	NaN	17.8908	NaN	NaN	NaN	NaN	NaN	NaN	NaN	NaN	NaN	NaN	NaN	NaN	NaN	NaN	NaN	NaN	NaN	NaN	NaN	NaN	NaN
O43143	Pre-mRNA-splicing factor ATP-dependent RNA helicase DHX15	DHX15	28.7631	28.8104	28.6511	27.2543	27.731	27.6133	27.6453	26.4046	26.3595	26.3624	26.1461	22.7891	22.6309	22.5058	NaN	22.0114	22.146	22.1563	22.0729	NaN	NaN	NaN	NaN	23.3473	NaN	NaN	NaN	NaN	NaN	NaN	23.8326	23.7462	23.4118	24.2997	32.2923	32.2384	32.3079	32.5679	32.0882	31.7704	32.2169	32.1768	29.0389	29.0549	28.9647	29.0685	21.7617
Q7Z478	ATP-dependent RNA helicase DHX29	DHX29	23.3423	23.7421	23.7401	NaN	NaN	NaN	NaN	NaN	NaN	NaN	NaN	NaN	NaN	NaN	NaN	NaN	NaN	NaN	NaN	NaN	NaN	NaN	NaN	NaN	NaN	NaN	19.7064	NaN	NaN	NaN	NaN	NaN	NaN	NaN	NaN	NaN	NaN	NaN	NaN	NaN	NaN	NaN	NaN	NaN	NaN	NaN	NaN
Q7L2E3	Putative ATP-dependent RNA helicase DHX30	DHX30	23.8497	24.2075	23.9014	25.7729	25.5276	25.5916	25.4477	27.2596	27.145	26.8237	26.857	NaN	NaN	21.4085	NaN	NaN	NaN	NaN	NaN	NaN	NaN	NaN	NaN	NaN	23.23	NaN	NaN	NaN	NaN	NaN	NaN	NaN	NaN	NaN	NaN	NaN	NaN	NaN	NaN	NaN	18.8237	NaN	NaN	NaN	NaN	NaN	NaN
Q9H2U1	ATP-dependent RNA helicase DHX36	DHX36	25.2447	25.5551	25.0271	29.8463	29.7553	29.8456	29.7737	26.2326	26.3676	26.26	26.3173	21.4269	21.9519	22.5395	21.8801	NaN	21.5855	21.3903	NaN	23.5368	23.1054	NaN	NaN	24.1225	25.015	24.0339	24.3628	24.5923	25.5655	24.4953	NaN	NaN	NaN	NaN	NaN	NaN	NaN	NaN	NaN	NaN	NaN	18.604	NaN	NaN	NaN	NaN	NaN
Q8IY37	Probable ATP-dependent RNA helicase DHX37	DHX37	23.6273	23.5479	23.2876	21.4151	21.6005	22.1241	22.1407	NaN	19.663	NaN	NaN	NaN	NaN	NaN	NaN	NaN	NaN	NaN	NaN	NaN	18.1395	NaN	NaN	NaN	NaN	NaN	NaN	NaN	NaN	NaN	NaN	NaN	NaN	NaN	NaN	NaN	NaN	NaN	NaN	NaN	NaN	NaN	NaN	NaN	NaN	NaN	NaN
Q96C10	Probable ATP-dependent RNA helicase DHX58	DHX58	NaN	NaN	21.7565	26.5727	26.6757	26.7036	26.7392	22.996	23.0356	23.0133	22.4905	24.7521	23.2929	24.1673	23.6748	NaN	NaN	NaN	NaN	NaN	NaN	NaN	NaN	24.6061	24.4059	23.725	25.316	NaN	NaN	NaN	NaN	NaN	NaN	NaN	NaN	NaN	NaN	NaN	18.7164	NaN	NaN	NaN	NaN	NaN	NaN	NaN	NaN
Q14562	ATP-dependent RNA helicase DHX8	DHX8	22.6166	23.1735	22.5498	22.2444	22.9477	23.1349	22.5879	NaN	NaN	21.3177	NaN	NaN	NaN	NaN	NaN	NaN	NaN	NaN	18.1195	NaN	NaN	NaN	NaN	NaN	NaN	NaN	NaN	NaN	NaN	NaN	NaN	NaN	NaN	NaN	NaN	NaN	NaN	NaN	NaN	NaN	NaN	NaN	NaN	NaN	NaN	NaN	NaN
Q08211	ATP-dependent RNA helicase A	DHX9	29.2622	29.1864	29.283	33.1733	33.2604	33.1484	33.1916	31.3368	31.3344	31.2914	31.0705	30.2589	30.4608	30.1987	30.3066	26.6683	25.2244	24.8274	25.0999	NaN	NaN	NaN	NaN	NaN	NaN	NaN	NaN	NaN	23.8934	NaN	NaN	NaN	NaN	20.9751	NaN	NaN	NaN	NaN	NaN	NaN	NaN	NaN	NaN	NaN	NaN	NaN	NaN
O60610	Protein diaphanous homolog 1	DIAPH1	28.2107	28.5423	28.2588	NaN	NaN	NaN	NaN	NaN	NaN	NaN	NaN	NaN	NaN	NaN	NaN	NaN	NaN	NaN	NaN	NaN	NaN	NaN	NaN	NaN	NaN	NaN	NaN	NaN	NaN	19.4852	NaN	NaN	NaN	21.0555	NaN	NaN	NaN	NaN	NaN	NaN	NaN	NaN	NaN	NaN	NaN	NaN	NaN
Q9UPY3	Endoribonuclease Dicer	DICER1	NaN	NaN	NaN	24.7234	26.0077	26.1745	26.196	NaN	NaN	20.02	NaN	20.7889	NaN	20.9519	21.7107	NaN	NaN	NaN	NaN	NaN	NaN	NaN	NaN	20.1037	NaN	NaN	NaN	NaN	NaN	NaN	NaN	NaN	NaN	NaN	NaN	NaN	NaN	NaN	22.753	NaN	NaN	NaN	NaN	NaN	NaN	NaN	NaN
Q9UNQ2	Probable dimethyladenosine transferase	DIMT1	22.8719	23.0333	22.546	22.4604	22.9607	22.5973	22.4891	22.5783	22.521	22.4322	22.3013	NaN	NaN	NaN	NaN	NaN	NaN	20.264	NaN	NaN	NaN	NaN	NaN	NaN	NaN	NaN	NaN	NaN	21.359	NaN	NaN	NaN	NaN	20.7588	NaN	NaN	NaN	NaN	NaN	NaN	NaN	NaN	NaN	NaN	NaN	NaN	NaN
Q9Y2L1	Exosome complex exonuclease RRP44	DIS3	23.8727	22.3501	23.2235	19.7139	20.9659	20.0684	19.8841	NaN	NaN	NaN	NaN	NaN	NaN	NaN	NaN	NaN	NaN	NaN	NaN	NaN	NaN	NaN	NaN	NaN	NaN	NaN	NaN	NaN	NaN	NaN	NaN	NaN	NaN	NaN	NaN	NaN	NaN	NaN	NaN	NaN	NaN	NaN	NaN	NaN	NaN	NaN	NaN
Q8IYB7	DIS3-like exonuclease 2	DIS3L2	NaN	20.5006	NaN	NaN	NaN	NaN	NaN	NaN	NaN	NaN	NaN	25.7249	25.5067	25.6635	25.7132	26.6353	27.15	27.33	27.5851	NaN	NaN	NaN	NaN	20.3036	NaN	NaN	NaN	NaN	NaN	NaN	NaN	NaN	NaN	NaN	NaN	18.2079	NaN	NaN	NaN	NaN	NaN	NaN	NaN	NaN	NaN	NaN	NaN
O60832	H/ACA ribonucleoprotein complex subunit 4	DKC1	24.5337	24.3746	24.7157	22.5673	22.5989	22.1652	22.1908	23.1662	23.2447	23.0234	22.8341	NaN	NaN	NaN	NaN	NaN	19.8982	NaN	NaN	NaN	NaN	NaN	NaN	NaN	NaN	NaN	NaN	NaN	NaN	NaN	NaN	NaN	NaN	NaN	NaN	NaN	NaN	NaN	NaN	NaN	NaN	NaN	NaN	NaN	NaN	NaN	NaN
P10515	Dihydrolipoyllysine-residue acetyltransferase component of pyruvate dehydrogenase complex, mitochondrial	DLAT	23.91	24.0863	23.6317	NaN	NaN	NaN	NaN	NaN	NaN	NaN	NaN	20.0497	20.9605	20.7036	20.7273	NaN	NaN	NaN	NaN	NaN	NaN	NaN	NaN	NaN	NaN	NaN	NaN	NaN	NaN	NaN	NaN	NaN	NaN	NaN	NaN	NaN	NaN	NaN	NaN	NaN	NaN	NaN	NaN	NaN	NaN	NaN	NaN
P11532	Dystrophin	DMD	22.6676	23.4519	22.6187	28.8186	26.4952	NaN	27.2936	28.4689	28.4231	NaN	NaN	NaN	28.3655	NaN	NaN	28.837	NaN	NaN	NaN	25.7655	NaN	25.8258	26.6	NaN	NaN	NaN	NaN	NaN	NaN	25.5357	NaN	NaN	NaN	NaN	NaN	NaN	NaN	NaN	23.6985	26.4055	NaN	NaN	25.274	NaN	NaN	NaN	23.1159
Q9NQL9	Doublesex- and mab-3-related transcription factor 3	DMRT3	NaN	NaN	NaN	NaN	NaN	NaN	NaN	NaN	NaN	NaN	NaN	NaN	NaN	NaN	NaN	NaN	NaN	NaN	NaN	NaN	NaN	NaN	NaN	NaN	NaN	NaN	NaN	NaN	NaN	NaN	21.195	NaN	NaN	21.1376	21.5086	NaN	21.3285	21.1841	21.2459	21.3398	NaN	NaN	21.3533	NaN	NaN	NaN	NaN
Q9UFH2	Dynein heavy chain 17, axonemal	DNAH17	NaN	NaN	NaN	NaN	NaN	NaN	NaN	NaN	NaN	NaN	NaN	NaN	NaN	NaN	NaN	NaN	NaN	NaN	NaN	28.1213	27.3935	NaN	27.5868	28.1163	28.1875	27.1677	26.7733	27.317	27.1943	27.5542	28.0956	28.0313	27.9243	27.3743	27.8784	28.0415	28.0093	27.1901	28.1725	28.0883	27.8591	27.948	28.2428	27.9337	28.4958	27.9394	27.6051
P31689	DnaJ homolog subfamily A member 1	DNAJA1	28.2376	28.0816	28.2169	25.0182	25.4005	25.4354	24.6737	23.1685	22.6207	22.8224	21.3742	NaN	NaN	20.6501	NaN	NaN	NaN	NaN	NaN	NaN	NaN	21.5746	21.6414	21.6497	NaN	22.1634	NaN	NaN	21.6482	NaN	22.9163	22.8403	23.0667	NaN	23.0834	22.769	23.4853	NaN	NaN	22.6639	22.8155	22.9719	NaN	NaN	NaN	NaN	22.9666
O60884	DnaJ homolog subfamily A member 2	DNAJA2	26.9164	27.1045	27.1459	20.9753	22.0846	21.1602	21.3105	20.8788	20.7639	20.6993	NaN	NaN	NaN	17.9192	NaN	NaN	NaN	NaN	NaN	NaN	NaN	NaN	NaN	NaN	NaN	NaN	21.374	NaN	NaN	NaN	NaN	NaN	NaN	NaN	22.245	NaN	22.338	NaN	NaN	NaN	NaN	NaN	NaN	NaN	NaN	NaN	21.9032
Q96EY1	DnaJ homolog subfamily A member 3, mitochondrial	DNAJA3	NaN	NaN	NaN	20.6431	21.6543	21.3171	21.4303	20.5381	19.8283	19.8818	NaN	NaN	NaN	NaN	NaN	NaN	NaN	NaN	NaN	NaN	NaN	NaN	NaN	NaN	NaN	NaN	NaN	NaN	NaN	NaN	18.6705	NaN	NaN	NaN	NaN	NaN	NaN	NaN	NaN	NaN	NaN	NaN	NaN	NaN	NaN	NaN	NaN
Q8WW22	DnaJ homolog subfamily A member 4	DNAJA4	22.9594	23.443	23.1405	NaN	NaN	NaN	NaN	NaN	NaN	NaN	NaN	NaN	NaN	NaN	NaN	NaN	NaN	NaN	NaN	NaN	NaN	NaN	NaN	NaN	NaN	NaN	NaN	NaN	NaN	NaN	22.7441	NaN	NaN	NaN	22.8532	NaN	NaN	22.8626	NaN	NaN	NaN	NaN	22.8014	NaN	NaN	22.6951	NaN
Q96KC8	DnaJ homolog subfamily C member 1	DNAJC1	24.5826	24.0109	24.0841	21.6946	22.1075	22.1385	22.1219	NaN	NaN	NaN	NaN	NaN	NaN	NaN	NaN	NaN	NaN	17.6519	NaN	NaN	NaN	NaN	NaN	NaN	NaN	NaN	NaN	NaN	NaN	NaN	NaN	18.5517	NaN	NaN	NaN	NaN	NaN	NaN	NaN	NaN	NaN	NaN	NaN	NaN	NaN	NaN	NaN
Q8IXB1	DnaJ homolog subfamily C member 10	DNAJC10	23.2918	23.3651	23.3054	24.7787	25.4617	25.3472	25.5389	25.0707	25.8188	25.4674	25.335	NaN	NaN	NaN	NaN	NaN	NaN	NaN	NaN	NaN	NaN	NaN	NaN	NaN	NaN	NaN	NaN	NaN	21.1959	NaN	NaN	NaN	NaN	NaN	NaN	NaN	NaN	NaN	NaN	NaN	NaN	NaN	NaN	NaN	NaN	NaN	20.418
O75165	DnaJ homolog subfamily C member 13	DNAJC13	26.1547	26.1773	26.4563	18.3773	NaN	NaN	NaN	NaN	NaN	NaN	NaN	NaN	NaN	NaN	NaN	NaN	NaN	NaN	19.6934	NaN	NaN	NaN	NaN	NaN	NaN	NaN	NaN	NaN	NaN	NaN	NaN	NaN	NaN	NaN	NaN	NaN	NaN	NaN	NaN	NaN	NaN	NaN	NaN	NaN	NaN	NaN	NaN
Q99543	DnaJ homolog subfamily C member 2;DnaJ homolog subfamily C member 2, N-terminally processed	DNAJC2	24.4333	24.0367	25.3664	21.767	22.3959	22.6107	22.1637	NaN	NaN	NaN	NaN	NaN	NaN	NaN	NaN	NaN	NaN	NaN	20.1336	NaN	NaN	NaN	NaN	NaN	NaN	NaN	NaN	NaN	NaN	NaN	NaN	NaN	NaN	NaN	NaN	NaN	NaN	NaN	NaN	NaN	NaN	NaN	NaN	NaN	NaN	NaN	NaN
Q5F1R6	DnaJ homolog subfamily C member 21	DNAJC21	NaN	NaN	NaN	NaN	20.9782	NaN	21.5378	NaN	NaN	20.1226	NaN	NaN	NaN	18.7086	NaN	NaN	NaN	NaN	NaN	NaN	NaN	NaN	19.8501	NaN	NaN	NaN	NaN	NaN	NaN	NaN	NaN	NaN	NaN	19.7071	NaN	NaN	NaN	NaN	NaN	NaN	NaN	NaN	NaN	NaN	NaN	NaN	NaN
Q13217	DnaJ homolog subfamily C member 3	DNAJC3	24.3207	25.5583	23.7471	NaN	NaN	NaN	NaN	NaN	NaN	NaN	NaN	NaN	NaN	NaN	NaN	NaN	NaN	NaN	NaN	NaN	NaN	NaN	NaN	NaN	NaN	NaN	NaN	NaN	NaN	NaN	NaN	NaN	NaN	NaN	NaN	NaN	NaN	NaN	NaN	NaN	NaN	NaN	NaN	NaN	NaN	NaN	NaN
O75937	DnaJ homolog subfamily C member 8	DNAJC8	26.2632	26.9556	26.6494	NaN	NaN	NaN	NaN	NaN	NaN	NaN	NaN	NaN	NaN	NaN	NaN	NaN	NaN	NaN	NaN	NaN	NaN	NaN	NaN	NaN	NaN	26.6866	NaN	NaN	NaN	NaN	NaN	NaN	NaN	NaN	NaN	NaN	NaN	NaN	NaN	NaN	NaN	NaN	NaN	NaN	NaN	NaN	NaN
Q8WXX5	DnaJ homolog subfamily C member 9	DNAJC9	26.8622	26.0468	26.3631	26.4891	26.9882	26.748	26.8834	23.754	22.8909	22.5423	21.3061	NaN	NaN	NaN	19.8891	NaN	NaN	NaN	NaN	28.0566	28.2508	28.3784	28.4196	19.4075	19.4408	19.2424	NaN	22.1911	24.3574	21.8967	NaN	NaN	NaN	NaN	NaN	NaN	NaN	NaN	NaN	NaN	NaN	NaN	NaN	NaN	NaN	NaN	NaN
O00429	Dynamin-1-like protein	DNM1L	27.7863	27.5596	27.7584	NaN	NaN	NaN	NaN	NaN	NaN	NaN	NaN	NaN	NaN	NaN	NaN	NaN	NaN	NaN	NaN	NaN	NaN	NaN	NaN	NaN	NaN	NaN	NaN	NaN	NaN	NaN	NaN	NaN	NaN	NaN	NaN	NaN	NaN	NaN	NaN	NaN	NaN	NaN	NaN	NaN	NaN	NaN	NaN
P50570	Dynamin-2	DNM2	28.5036	28.5853	28.528	NaN	NaN	NaN	NaN	NaN	NaN	NaN	NaN	NaN	NaN	NaN	NaN	NaN	NaN	NaN	NaN	NaN	NaN	NaN	NaN	NaN	NaN	NaN	NaN	NaN	NaN	NaN	NaN	NaN	NaN	NaN	NaN	NaN	NaN	NaN	NaN	NaN	NaN	NaN	NaN	NaN	NaN	NaN	NaN
P26358	DNA (cytosine-5)-methyltransferase 1	DNMT1	27.7706	27.6399	27.4936	22.9649	26.9979	27.1969	27.021	18.2699	18.2458	18.0031	18.157	NaN	NaN	NaN	NaN	NaN	NaN	18.7103	NaN	NaN	NaN	20.9818	NaN	NaN	NaN	NaN	NaN	NaN	NaN	NaN	NaN	NaN	NaN	NaN	NaN	NaN	NaN	NaN	NaN	NaN	NaN	NaN	NaN	NaN	NaN	NaN	NaN
Q9ULA0	Aspartyl aminopeptidase	DNPEP	25.3736	25.1134	25.1652	NaN	NaN	NaN	19.9822	NaN	NaN	NaN	NaN	NaN	NaN	NaN	NaN	NaN	NaN	NaN	18.6918	NaN	NaN	NaN	NaN	NaN	NaN	21.079	NaN	NaN	NaN	NaN	NaN	NaN	NaN	NaN	NaN	NaN	NaN	NaN	NaN	NaN	NaN	NaN	NaN	NaN	NaN	NaN	NaN
Q9H147	Deoxynucleotidyltransferase terminal-interacting protein 1	DNTTIP1	23.7191	22.8697	23.4405	20.7523	21.4652	21.2367	20.9759	20.779	20.759	20.7922	20.8037	NaN	NaN	NaN	NaN	NaN	NaN	NaN	NaN	NaN	NaN	NaN	NaN	NaN	NaN	NaN	NaN	NaN	NaN	NaN	NaN	NaN	NaN	NaN	NaN	NaN	NaN	NaN	NaN	NaN	NaN	NaN	NaN	NaN	NaN	NaN	NaN
Q96BY6	Dedicator of cytokinesis protein 10	DOCK10	24.9111	25.2559	25.214	NaN	NaN	NaN	NaN	NaN	NaN	NaN	NaN	NaN	23.092	NaN	NaN	NaN	22.2895	23.3764	NaN	NaN	NaN	NaN	NaN	NaN	NaN	NaN	NaN	NaN	NaN	NaN	NaN	NaN	NaN	NaN	NaN	NaN	NaN	NaN	NaN	NaN	NaN	NaN	NaN	NaN	NaN	NaN	NaN
Q92608	Dedicator of cytokinesis protein 2	DOCK2	28.0438	27.8186	27.8509	21.8669	24.3142	23.0164	22.8979	20.5444	21.2498	21.6088	20.1438	16.9564	NaN	NaN	NaN	NaN	NaN	NaN	NaN	NaN	NaN	NaN	NaN	NaN	NaN	NaN	NaN	19.2553	NaN	NaN	NaN	NaN	NaN	NaN	NaN	NaN	NaN	NaN	NaN	NaN	NaN	NaN	NaN	NaN	NaN	NaN	20.9357
Q8NF50	Dedicator of cytokinesis protein 8	DOCK8	28.4921	28.4623	28.4529	NaN	NaN	NaN	NaN	NaN	NaN	NaN	NaN	NaN	NaN	NaN	NaN	NaN	NaN	NaN	NaN	NaN	NaN	NaN	NaN	NaN	NaN	NaN	NaN	NaN	NaN	NaN	NaN	NaN	NaN	NaN	NaN	NaN	NaN	NaN	NaN	NaN	NaN	NaN	NaN	NaN	NaN	NaN	NaN
Q7L591	Docking protein 3	DOK3	25.3144	25.5142	25.2329	NaN	NaN	NaN	NaN	NaN	NaN	NaN	NaN	NaN	NaN	NaN	NaN	NaN	NaN	NaN	NaN	NaN	NaN	NaN	NaN	NaN	NaN	NaN	NaN	NaN	NaN	NaN	NaN	NaN	NaN	NaN	NaN	NaN	NaN	NaN	NaN	NaN	NaN	NaN	NaN	NaN	NaN	NaN	NaN
Q92785	Zinc finger protein ubi-d4	DPF2	NaN	NaN	NaN	27.4914	27.935	27.4945	27.6821	28.3287	28.2281	28.2286	28.121	NaN	NaN	NaN	NaN	NaN	NaN	NaN	NaN	NaN	NaN	19.8765	NaN	NaN	NaN	NaN	NaN	NaN	NaN	NaN	19.9343	NaN	NaN	NaN	NaN	NaN	NaN	NaN	NaN	NaN	NaN	NaN	NaN	NaN	NaN	NaN	NaN
O60762	Dolichol-phosphate mannosyltransferase subunit 1	DPM1	24.7482	25.3141	25.2404	20.1352	21.3809	20.0938	20.3641	NaN	NaN	19.8396	NaN	21.6681	22.6023	22.1372	21.3529	21.2743	22.2101	22.509	22.4524	NaN	NaN	NaN	NaN	NaN	NaN	NaN	NaN	NaN	NaN	NaN	NaN	NaN	NaN	NaN	NaN	NaN	NaN	NaN	NaN	NaN	NaN	NaN	NaN	NaN	NaN	NaN	NaN
Q9NY33	Dipeptidyl peptidase 3	DPP3	26.8824	27.211	27.003	NaN	NaN	18.7289	NaN	NaN	NaN	NaN	NaN	NaN	NaN	NaN	NaN	20.0817	NaN	NaN	NaN	NaN	NaN	NaN	NaN	NaN	NaN	NaN	NaN	NaN	20.5662	NaN	NaN	NaN	NaN	NaN	NaN	NaN	NaN	NaN	NaN	NaN	NaN	NaN	NaN	NaN	NaN	NaN	NaN
Q01658	Protein Dr1	DR1	25.9346	25.8632	25.8957	NaN	21.2744	NaN	NaN	NaN	NaN	NaN	NaN	NaN	NaN	NaN	NaN	NaN	NaN	NaN	NaN	26.4964	27.538	27.488	27.1309	NaN	NaN	19.4157	19.2048	21.5686	21.0147	21.6183	NaN	NaN	NaN	NaN	NaN	NaN	NaN	NaN	NaN	NaN	NaN	NaN	NaN	NaN	NaN	NaN	NaN
Q14919	Dr1-associated corepressor	DRAP1	25.1495	25.1353	24.9011	NaN	NaN	NaN	20.0683	NaN	NaN	NaN	NaN	NaN	NaN	NaN	NaN	NaN	NaN	NaN	NaN	25.4749	25.4839	25.3376	24.5285	NaN	NaN	NaN	NaN	20.1089	20.2349	20.3215	NaN	NaN	NaN	NaN	NaN	NaN	NaN	NaN	NaN	NaN	NaN	NaN	NaN	NaN	NaN	NaN	NaN
Q9Y295	Developmentally-regulated GTP-binding protein 1	DRG1	27.8339	27.4379	27.578	24.2138	24.6862	24.568	24.4848	19.8084	20.0059	20.0041	19.479	NaN	NaN	NaN	NaN	18.3025	NaN	NaN	NaN	NaN	18.9482	NaN	NaN	NaN	NaN	NaN	NaN	NaN	NaN	NaN	NaN	NaN	NaN	NaN	NaN	NaN	NaN	NaN	NaN	NaN	NaN	NaN	NaN	NaN	NaN	NaN	19.7462
Q08554	Desmocollin-1	DSC1	NaN	NaN	NaN	27.3744	25.4023	26.4132	26.5565	26.4151	26.5729	26.5036	26.7225	26.4311	26.5565	26.5407	26.3826	27.955	27.0584	26.4194	26.3423	22.0431	23.3131	22.6703	21.944	23.0852	NaN	NaN	NaN	23.8074	22.8038	22.4719	NaN	27.0765	22.2361	NaN	23.9521	NaN	NaN	NaN	NaN	25.4645	NaN	23.3407	22.9236	NaN	NaN	20.1916	NaN
Q14574	Desmocollin-3	DSC3	NaN	NaN	NaN	23.8919	NaN	23.3312	23.1961	NaN	NaN	23.6801	22.8274	22.2119	22.2606	22.2416	22.0896	24.1416	23.449	22.1272	22.1676	NaN	NaN	NaN	NaN	NaN	NaN	NaN	NaN	NaN	NaN	NaN	NaN	21.4451	19.5557	NaN	NaN	NaN	NaN	NaN	NaN	19.8334	NaN	NaN	NaN	NaN	NaN	NaN	NaN
Q02413	Desmoglein-1	DSG1	NaN	NaN	NaN	27.7176	25.6196	26.8364	27.1038	27.1589	26.9715	27.3416	27.0864	26.0989	26.4395	26.2406	26.1457	27.8391	26.7864	26.4345	26.2445	NaN	23.5088	22.1382	22.2728	23.4908	22.0722	22.7827	21.4839	24.2222	22.1589	23.4707	18.3922	27.527	21.3125	18.4059	21.1117	19.4762	20.051	20.3513	NaN	24.6989	18.8704	22.9267	21.9788	NaN	18.5831	NaN	NaN
P15924	Desmoplakin	DSP	NaN	20.7949	NaN	28.8376	26.3998	27.5724	27.523	27.7132	28.2161	28.698	27.7899	27.3511	27.4079	27.5859	26.9658	28.864	27.8517	27.3059	26.72	22.4399	26.1934	22.6009	22.3564	22.3897	22.4554	22.4405	21.5353	25.7373	23.7943	23.0036	22.3681	26.8011	22.26	21.1637	21.9486	NaN	20.5747	21.0951	20.8273	25.7411	NaN	21.7461	24.8479	20.0363	20.8231	22.0438	NaN
Q8NBA8	DTW domain-containing protein 2	DTWD2	NaN	NaN	NaN	NaN	NaN	NaN	NaN	18.5051	NaN	NaN	NaN	NaN	NaN	NaN	NaN	NaN	NaN	NaN	NaN	23.3342	23.3586	22.8767	22.7032	24.0291	24.0563	23.2492	23.9045	22.9331	22.9537	23.4817	NaN	21.0024	NaN	NaN	NaN	NaN	NaN	NaN	NaN	NaN	NaN	NaN	NaN	NaN	NaN	NaN	NaN
Q8TDB6	E3 ubiquitin-protein ligase DTX3L	DTX3L	24.5098	24.1521	23.6722	24.2892	24.6584	23.6085	24.5264	22.2419	22.2017	22.1181	21.9178	16.7142	NaN	NaN	NaN	NaN	NaN	NaN	NaN	NaN	NaN	NaN	NaN	NaN	NaN	19.8133	NaN	NaN	NaN	NaN	NaN	NaN	NaN	NaN	NaN	NaN	NaN	NaN	NaN	NaN	NaN	NaN	NaN	NaN	NaN	NaN	NaN
P23919	Thymidylate kinase	DTYMK	26.4337	26.1916	25.9947	NaN	NaN	NaN	NaN	NaN	NaN	17.7075	NaN	NaN	NaN	NaN	NaN	NaN	NaN	19.0577	NaN	NaN	NaN	NaN	NaN	NaN	NaN	NaN	NaN	NaN	NaN	NaN	25.7613	25.8566	25.4983	26.1003	NaN	NaN	NaN	NaN	NaN	NaN	NaN	NaN	NaN	NaN	NaN	NaN	NaN
P51452	Dual specificity protein phosphatase 3	DUSP3	25.0706	24.3479	24.9579	NaN	NaN	NaN	NaN	NaN	NaN	NaN	NaN	NaN	NaN	NaN	NaN	NaN	NaN	NaN	NaN	NaN	NaN	NaN	NaN	NaN	NaN	NaN	NaN	NaN	22.0732	NaN	NaN	NaN	NaN	21.9046	NaN	NaN	NaN	NaN	NaN	NaN	NaN	NaN	NaN	NaN	NaN	NaN	NaN
P33316	Deoxyuridine 5-triphosphate nucleotidohydrolase, mitochondrial	DUT	28.7667	28.9008	28.8656	NaN	NaN	NaN	NaN	NaN	NaN	NaN	NaN	NaN	NaN	NaN	NaN	NaN	NaN	NaN	NaN	NaN	NaN	NaN	NaN	NaN	NaN	NaN	NaN	NaN	NaN	NaN	19.1849	NaN	NaN	19.9254	NaN	19.1377	NaN	19.3476	18.8474	NaN	18.7071	NaN	18.8887	19.1848	NaN	NaN	NaN
Q14204	Cytoplasmic dynein 1 heavy chain 1	DYNC1H1	31.3263	31.3235	31.3317	NaN	NaN	NaN	NaN	NaN	19.7876	NaN	NaN	NaN	NaN	NaN	NaN	NaN	NaN	17.9302	NaN	NaN	NaN	NaN	NaN	NaN	NaN	NaN	NaN	NaN	NaN	21.0326	NaN	NaN	NaN	NaN	NaN	NaN	NaN	NaN	NaN	NaN	22.4575	NaN	NaN	NaN	NaN	NaN	NaN
P63167;Q96FJ2	Dynein light chain 1, cytoplasmic;Dynein light chain 2, cytoplasmic	DYNLL1;DYNLL2	25.9166	NaN	NaN	20.9036	22.703	21.2968	21.0419	20.2545	20.4281	20.6691	20.615	21.5781	21.2395	22.1354	21.8362	20.7136	21.2105	21.2728	20.7051	NaN	21.8867	NaN	NaN	NaN	NaN	NaN	NaN	20.0317	NaN	NaN	NaN	NaN	NaN	20.6488	NaN	NaN	NaN	19.7745	NaN	NaN	NaN	21.2215	NaN	NaN	NaN	NaN	NaN
Q9NP97;Q8TF09	Dynein light chain roadblock-type 1;Dynein light chain roadblock-type 2	DYNLRB1;DYNLRB2	26.5431	26.7528	26.5527	NaN	NaN	NaN	NaN	NaN	NaN	NaN	NaN	NaN	NaN	NaN	NaN	NaN	NaN	NaN	NaN	NaN	NaN	NaN	NaN	NaN	NaN	NaN	NaN	NaN	NaN	NaN	NaN	NaN	NaN	NaN	19.1911	NaN	NaN	NaN	NaN	NaN	NaN	NaN	NaN	NaN	NaN	NaN	NaN
P63172	Dynein light chain Tctex-type 1	DYNLT1	24.9708	24.94	25.136	NaN	NaN	NaN	NaN	NaN	NaN	NaN	NaN	NaN	NaN	NaN	NaN	NaN	NaN	NaN	NaN	NaN	NaN	NaN	NaN	NaN	NaN	NaN	NaN	NaN	NaN	NaN	NaN	NaN	NaN	NaN	NaN	NaN	NaN	NaN	NaN	NaN	NaN	NaN	NaN	NaN	23.0627	NaN	NaN
Q13011	Delta(3,5)-Delta(2,4)-dienoyl-CoA isomerase, mitochondrial	ECH1	28.0748	28.0986	28.564	NaN	NaN	NaN	NaN	NaN	NaN	NaN	NaN	NaN	NaN	NaN	NaN	NaN	NaN	NaN	NaN	NaN	NaN	NaN	NaN	NaN	NaN	NaN	22.1333	NaN	NaN	NaN	22.2428	22.4247	21.7922	22.6937	23.8363	22.9906	23.5219	23.6291	23.6534	23.2003	23.3926	23.0519	21.906	23.314	22.879	NaN	22.8487
Q9NTX5	Ethylmalonyl-CoA decarboxylase	ECHDC1	27.8471	28.2874	27.9315	21.3161	21.4369	21.3314	21.3059	21.2464	21.4667	21.1872	21.9398	NaN	NaN	NaN	NaN	NaN	21.4589	NaN	NaN	NaN	NaN	NaN	NaN	16.706	NaN	NaN	NaN	NaN	NaN	NaN	NaN	NaN	NaN	NaN	NaN	NaN	NaN	NaN	NaN	NaN	NaN	NaN	NaN	NaN	NaN	NaN	NaN
P42126	Enoyl-CoA delta isomerase 1, mitochondrial	ECI1	26.4452	26.4036	26.3997	24.8627	24.8813	25.3658	25.3437	22.0639	22.4743	22.5988	22.9234	NaN	NaN	NaN	NaN	18.2174	NaN	NaN	NaN	NaN	NaN	NaN	NaN	NaN	22.5299	NaN	NaN	NaN	NaN	NaN	NaN	NaN	NaN	NaN	NaN	20.2966	NaN	NaN	NaN	NaN	NaN	NaN	NaN	NaN	NaN	NaN	NaN
Q16610	Extracellular matrix protein 1	ECM1	23.3294	24.6437	23.8253	22.299	NaN	19.8058	NaN	19.7683	NaN	20.1415	NaN	NaN	NaN	NaN	NaN	20.7477	NaN	NaN	18.7569	NaN	NaN	21.0159	NaN	NaN	NaN	NaN	NaN	NaN	NaN	NaN	18.8921	23.4034	NaN	NaN	19.2334	NaN	NaN	NaN	NaN	NaN	20.3694	NaN	18.753	NaN	18.3703	19.9301	19.6767
Q6P2E9	Enhancer of mRNA-decapping protein 4	EDC4	27.4109	27.4417	27.1619	NaN	NaN	NaN	NaN	NaN	NaN	NaN	NaN	NaN	NaN	NaN	NaN	NaN	NaN	NaN	NaN	NaN	NaN	NaN	NaN	NaN	NaN	NaN	NaN	NaN	NaN	NaN	NaN	NaN	NaN	NaN	NaN	NaN	NaN	NaN	NaN	NaN	NaN	NaN	NaN	NaN	NaN	NaN	NaN
Q9BZQ6	ER degradation-enhancing alpha-mannosidase-like protein 3	EDEM3	24.2254	23.8969	24.4293	NaN	NaN	NaN	NaN	NaN	NaN	NaN	NaN	NaN	NaN	NaN	NaN	NaN	NaN	NaN	NaN	NaN	NaN	NaN	NaN	NaN	NaN	NaN	NaN	NaN	NaN	23.7518	NaN	NaN	NaN	NaN	NaN	NaN	NaN	NaN	NaN	NaN	NaN	NaN	NaN	NaN	NaN	NaN	NaN
O60869	Endothelial differentiation-related factor 1	EDF1	25.1373	25.1959	25.4351	NaN	NaN	NaN	19.9035	NaN	NaN	NaN	NaN	NaN	NaN	NaN	NaN	NaN	NaN	NaN	18.977	NaN	NaN	NaN	NaN	NaN	NaN	NaN	20.1612	NaN	NaN	NaN	NaN	NaN	NaN	NaN	NaN	NaN	NaN	NaN	NaN	NaN	NaN	NaN	NaN	NaN	NaN	NaN	NaN
Q15075	Early endosome antigen 1	EEA1	22.5411	24.2497	22.4898	NaN	NaN	NaN	NaN	NaN	NaN	NaN	NaN	NaN	NaN	NaN	NaN	NaN	NaN	NaN	NaN	23.286	23.0126	22.9339	23.3072	23.6262	NaN	23.5252	NaN	23.2999	23.2082	23.1792	NaN	NaN	NaN	20.2955	NaN	NaN	NaN	NaN	NaN	NaN	NaN	NaN	NaN	NaN	NaN	NaN	NaN
P68104;Q5VTE0	Elongation factor 1-alpha 1;Putative elongation factor 1-alpha-like 3	EEF1A1;EEF1A1P5	33.0983	33.2028	33.1989	28.5394	28.8603	29.1065	28.6345	27.7152	27.9691	28.0826	27.654	27.6842	27.8388	27.5573	27.7367	27.8756	28.0048	28.0973	27.835	28.3684	28.5457	28.6284	28.4557	28.8272	28.7331	28.7638	29.0106	28.4631	28.4181	28.3209	28.5981	28.5574	28.2838	29.0501	29.1088	28.843	28.8294	28.9235	28.6081	28.4462	28.7502	28.5035	28.4942	28.9696	28.6278	28.7024	29.3402
Q05639	Elongation factor 1-alpha 2	EEF1A2	27.4453	27.5932	27.198	NaN	NaN	NaN	NaN	NaN	NaN	NaN	NaN	NaN	NaN	21.0037	NaN	NaN	NaN	NaN	NaN	NaN	NaN	NaN	NaN	NaN	22.2384	NaN	NaN	NaN	NaN	NaN	NaN	NaN	NaN	NaN	NaN	NaN	NaN	NaN	NaN	NaN	NaN	NaN	NaN	NaN	NaN	NaN	NaN
P24534	Elongation factor 1-beta	EEF1B2	30.0575	30.0895	30.2518	23.0276	23.9252	24.1235	23.7172	21.4935	21.2575	20.5342	NaN	NaN	NaN	NaN	NaN	NaN	NaN	21.0735	NaN	NaN	NaN	NaN	NaN	NaN	NaN	NaN	18.7764	NaN	NaN	NaN	20.6448	20.5625	20.005	21.6828	20.9219	20.5008	20.7599	20.8844	20.6515	20.0777	20.2882	19.8345	21.3306	20.8828	NaN	20.6877	24.2342
P29692	Elongation factor 1-delta	EEF1D	30.241	30.4883	30.5007	21.5977	23.766	23.8383	23.9605	19.8214	19.8222	20.2729	20.0453	20.1689	NaN	19.7833	19.9861	20.19	19.3554	20.2965	19.8443	NaN	NaN	NaN	NaN	NaN	NaN	22.8133	NaN	NaN	NaN	21.4653	20.9403	20.6962	NaN	22.0322	21.4807	20.3872	20.8796	20.9375	20.7419	20.3925	21.3232	NaN	NaN	21.3332	20.797	21.6377	24.6765
P26641	Elongation factor 1-gamma	EEF1G	31.1112	31.3496	31.2547	22.2175	23.2435	22.6808	21.1813	19.3045	20.572	20.1338	20.0573	NaN	NaN	NaN	NaN	NaN	NaN	19.4941	NaN	NaN	NaN	NaN	NaN	NaN	NaN	20.3318	NaN	NaN	NaN	NaN	20.0438	19.6049	NaN	22.6652	19.9895	19.4212	20.0823	20.0987	19.5593	19.304	18.8812	19.4905	19.7819	20.1304	20.198	20.1667	23.637
P13639	Elongation factor 2	EEF2	32.5462	32.6624	32.543	24.2605	23.79	24.1049	24.0415	27.0157	26.9922	27.0122	27.0732	25.392	25.482	25.5098	25.7695	24.436	25.653	25.6174	25.5612	NaN	NaN	NaN	NaN	22.4637	NaN	NaN	NaN	NaN	NaN	NaN	24.346	24.3719	23.7397	25.1218	24.6868	24.3558	24.1449	24.4461	24.2215	24.1856	24.0374	23.9641	24.1383	24.2595	24.2344	23.7841	25.8905
Q96C19	EF-hand domain-containing protein D2	EFHD2	27.2232	26.8656	26.5823	NaN	NaN	NaN	NaN	NaN	NaN	NaN	NaN	NaN	NaN	NaN	NaN	NaN	NaN	NaN	NaN	NaN	NaN	NaN	NaN	NaN	NaN	NaN	NaN	NaN	NaN	NaN	NaN	NaN	NaN	NaN	18.5822	NaN	NaN	NaN	NaN	NaN	NaN	NaN	NaN	NaN	NaN	NaN	NaN
Q15029	116 kDa U5 small nuclear ribonucleoprotein component	EFTUD2	27.7257	27.5558	27.5689	20.7863	20.4165	20.8212	20.4737	20.8484	20.9565	20.632	20.7906	NaN	NaN	NaN	NaN	18.0857	NaN	NaN	NaN	NaN	NaN	NaN	NaN	NaN	NaN	21.9741	NaN	NaN	NaN	NaN	NaN	NaN	NaN	NaN	NaN	NaN	NaN	NaN	NaN	21.2641	NaN	NaN	NaN	NaN	NaN	NaN	NaN
Q9UHF1	Epidermal growth factor-like protein 7	EGFL7	23.3569	24.3094	24.4545	23.5581	23.35	23.5915	23.5651	23.2448	23.0163	22.628	22.4939	NaN	NaN	NaN	NaN	NaN	NaN	20.0129	NaN	21.4396	NaN	21.477	21.3491	22.1884	NaN	21.654	NaN	20.7282	21.3918	20.5996	NaN	22.6331	22.6722	22.9504	22.8463	22.8163	22.8674	NaN	22.401	22.8357	22.7217	22.3079	NaN	NaN	NaN	23.2846	22.0442
Q9H4M9	EH domain-containing protein 1	EHD1	26.5863	26.6283	26.5916	NaN	NaN	NaN	NaN	19.2292	NaN	NaN	NaN	NaN	NaN	NaN	NaN	NaN	NaN	NaN	NaN	NaN	NaN	NaN	NaN	NaN	NaN	NaN	NaN	NaN	NaN	NaN	NaN	NaN	NaN	NaN	NaN	NaN	NaN	NaN	NaN	NaN	NaN	NaN	NaN	NaN	NaN	NaN	17.5015
Q9H223	EH domain-containing protein 4	EHD4	27.1979	27.2771	26.7768	NaN	NaN	NaN	NaN	NaN	NaN	NaN	NaN	NaN	NaN	19.9019	NaN	NaN	NaN	NaN	NaN	NaN	NaN	NaN	NaN	NaN	NaN	NaN	NaN	NaN	NaN	NaN	NaN	NaN	NaN	NaN	NaN	NaN	NaN	NaN	NaN	NaN	NaN	NaN	NaN	NaN	NaN	NaN	NaN
O14681	Etoposide-induced protein 2.4 homolog	EI24	23.104	22.61	22.5883	NaN	NaN	NaN	NaN	NaN	NaN	NaN	19.0289	NaN	NaN	NaN	NaN	NaN	NaN	NaN	NaN	NaN	NaN	NaN	NaN	NaN	NaN	NaN	NaN	NaN	NaN	NaN	NaN	NaN	NaN	NaN	NaN	NaN	NaN	NaN	NaN	NaN	NaN	NaN	NaN	NaN	NaN	NaN	NaN
P41567	Eukaryotic translation initiation factor 1	EIF1	27.6102	27.5518	27.5809	21.2191	22.1166	21.7489	21.9397	19.2203	NaN	NaN	NaN	19.0993	NaN	NaN	NaN	NaN	NaN	NaN	NaN	NaN	NaN	NaN	NaN	NaN	18.4625	NaN	NaN	NaN	NaN	NaN	NaN	NaN	NaN	19.4668	NaN	19.5352	NaN	NaN	NaN	NaN	NaN	NaN	NaN	NaN	NaN	NaN	20.955
P47813;O14602	Eukaryotic translation initiation factor 1A, X-chromosomal;Eukaryotic translation initiation factor 1A, Y-chromosomal	EIF1AX;EIF1AY	24.6404	23.6319	24.4642	25.0149	25.5453	25.7592	25.4987	23.4471	23.7269	24.1004	23.9856	22.225	22.0325	22.041	23.0479	22.0235	21.9834	22.2747	22.8292	NaN	NaN	NaN	NaN	NaN	19.7122	NaN	NaN	NaN	NaN	NaN	NaN	NaN	NaN	NaN	NaN	NaN	NaN	NaN	NaN	21.7568	NaN	NaN	NaN	NaN	NaN	NaN	NaN
Q9BY44	Eukaryotic translation initiation factor 2A;Eukaryotic translation initiation factor 2A, N-terminally processed	EIF2A	27.0101	27.0442	27.1374	21.9619	22.5213	22.6694	22.1846	NaN	NaN	22.848	NaN	NaN	NaN	NaN	17.4767	NaN	NaN	NaN	NaN	NaN	NaN	NaN	NaN	NaN	NaN	NaN	NaN	NaN	NaN	NaN	NaN	NaN	NaN	NaN	NaN	NaN	NaN	NaN	NaN	NaN	NaN	NaN	NaN	NaN	NaN	NaN	NaN
P19525	Interferon-induced, double-stranded RNA-activated protein kinase	EIF2AK2	26.3562	26.4167	26.5488	31.9612	31.9363	32.084	32.0489	24.3581	24.5153	24.9048	24.5582	30.3298	30.4369	30.1636	30.3024	26.0388	24.4429	23.118	23.4963	17.5909	NaN	NaN	NaN	NaN	NaN	NaN	NaN	NaN	NaN	NaN	NaN	NaN	NaN	19.3727	NaN	NaN	NaN	NaN	NaN	NaN	NaN	NaN	NaN	NaN	NaN	NaN	NaN
P49770	Translation initiation factor eIF-2B subunit beta	EIF2B2	26.1118	25.8887	25.8065	NaN	NaN	21.8686	NaN	NaN	NaN	NaN	NaN	NaN	NaN	NaN	NaN	NaN	NaN	NaN	NaN	NaN	NaN	NaN	NaN	NaN	NaN	NaN	NaN	NaN	NaN	NaN	NaN	NaN	NaN	NaN	NaN	NaN	NaN	NaN	NaN	NaN	NaN	NaN	NaN	NaN	NaN	NaN	NaN
Q9NR50	Translation initiation factor eIF-2B subunit gamma	EIF2B3	25.4744	25.2914	25.347	19.8639	20.5773	20.2091	20.2449	NaN	NaN	NaN	NaN	NaN	NaN	NaN	NaN	NaN	NaN	NaN	NaN	NaN	NaN	NaN	NaN	NaN	NaN	NaN	NaN	NaN	NaN	NaN	NaN	NaN	NaN	NaN	NaN	NaN	NaN	NaN	NaN	NaN	NaN	NaN	NaN	NaN	NaN	NaN	NaN
Q13144	Translation initiation factor eIF-2B subunit epsilon	EIF2B5	26.531	26.4245	26.6772	NaN	NaN	NaN	NaN	NaN	NaN	NaN	NaN	NaN	NaN	19.9583	NaN	NaN	NaN	NaN	NaN	NaN	NaN	NaN	NaN	NaN	NaN	NaN	NaN	NaN	NaN	NaN	NaN	NaN	NaN	NaN	NaN	NaN	NaN	NaN	NaN	NaN	NaN	NaN	NaN	NaN	NaN	NaN	NaN
P05198	Eukaryotic translation initiation factor 2 subunit 1	EIF2S1	27.7997	27.4218	28.1936	28.5475	29.2223	28.9345	27.8284	20.8678	20.3886	21.5701	17.0604	NaN	NaN	NaN	21.2232	NaN	NaN	NaN	NaN	NaN	NaN	NaN	NaN	18.9557	NaN	NaN	NaN	NaN	NaN	NaN	NaN	NaN	NaN	NaN	NaN	NaN	NaN	NaN	18.9013	NaN	NaN	NaN	NaN	NaN	NaN	NaN	NaN
P20042	Eukaryotic translation initiation factor 2 subunit 2	EIF2S2	26.8789	27.353	26.7979	27.6962	28.5292	28.1891	28.2498	21.0644	20.7367	20.1566	20.2844	NaN	NaN	23.6905	NaN	NaN	NaN	NaN	NaN	NaN	NaN	NaN	NaN	17.8973	NaN	NaN	NaN	NaN	NaN	NaN	NaN	NaN	NaN	NaN	NaN	NaN	NaN	NaN	NaN	NaN	NaN	NaN	NaN	NaN	NaN	NaN	20.0521
P41091;Q2VIR3;F8W810	Eukaryotic translation initiation factor 2 subunit 3;Putative eukaryotic translation initiation factor 2 subunit 3-like protein	EIF2S3;EIF2S3L	27.9047	27.8586	28.0469	28.2379	28.9383	28.658	28.6609	23.125	22.5944	22.1489	22.0426	NaN	NaN	NaN	NaN	NaN	21.7271	NaN	NaN	NaN	17.7352	NaN	NaN	NaN	NaN	NaN	NaN	NaN	NaN	NaN	NaN	NaN	NaN	NaN	NaN	NaN	NaN	NaN	NaN	NaN	NaN	NaN	NaN	NaN	NaN	NaN	NaN
Q14152	Eukaryotic translation initiation factor 3 subunit A	EIF3A	29.4481	29.6345	29.4371	27.2027	27.579	27.6456	27.6702	26.7846	26.8509	26.7505	26.7591	24.3772	24.4889	23.9829	25.015	22.9955	23.9626	24.8148	24.9099	NaN	20.3637	NaN	NaN	NaN	NaN	NaN	NaN	NaN	NaN	NaN	26.3113	26.1696	26.1169	26.4479	26.3254	26.4259	26.3097	26.055	26.4509	26.409	26.3858	26.5523	26.5939	26.7438	26.5276	26.4602	26.0952
P55884	Eukaryotic translation initiation factor 3 subunit B	EIF3B	29.7989	29.9064	29.9791	25.9072	26.3674	26.3427	26.22	25.881	25.5678	25.4071	25.1207	22.5353	22.6915	22.8709	NaN	NaN	NaN	23.0095	22.9059	NaN	NaN	NaN	NaN	NaN	19.3341	NaN	NaN	NaN	NaN	NaN	24.4849	24.4127	24.4749	24.7531	25.0511	24.9921	24.843	24.8601	25.3589	25.0537	25.1843	25.1108	25.3531	25.1508	25.121	25.1999	24.6792
Q99613;B5ME19	Eukaryotic translation initiation factor 3 subunit C;Eukaryotic translation initiation factor 3 subunit C-like protein	EIF3C;EIF3CL	28.9123	29.1254	29.1055	26.0988	26.6122	26.5364	26.6632	26.0248	25.7669	25.7233	25.2555	23.0437	NaN	22.8513	23.1577	21.7491	22.4783	NaN	NaN	25.2787	NaN	NaN	NaN	NaN	NaN	NaN	NaN	NaN	NaN	NaN	23.3716	23.2315	23.2587	23.6833	NaN	23.6527	23.9089	23.7653	24.2438	23.9626	24.1316	23.8565	23.8176	23.8379	23.7306	24.074	23.3236
O15371	Eukaryotic translation initiation factor 3 subunit D	EIF3D	27.5065	27.5754	27.4234	26.2921	26.758	26.7351	26.6856	25.5313	25.2049	25.3795	24.9213	22.7056	22.2685	22.2189	22.4287	22.2642	22.0673	22.7653	22.8306	NaN	NaN	18.2633	NaN	NaN	NaN	NaN	NaN	NaN	NaN	NaN	23.1002	NaN	22.8262	22.9543	23.0236	23.8551	23.3141	23.2297	23.3592	23.512	23.3748	23.3985	NaN	23.9886	24.1599	23.7551	23.0929
P60228	Eukaryotic translation initiation factor 3 subunit E	EIF3E	29.5838	29.5462	29.5563	24.9595	25.3306	25.3146	25.3412	24.7755	24.2721	24.2642	24.322	23.0198	22.2198	22.0696	22.8127	21.6504	21.8796	21.8691	22.3705	NaN	NaN	NaN	20.1302	NaN	NaN	NaN	NaN	NaN	NaN	NaN	22.2797	22.0577	22.1502	NaN	22.5969	NaN	22.1632	22.4183	23.4464	22.7706	22.8587	22.5451	22.2497	23.0966	22.5795	22.9265	22.4745
O00303	Eukaryotic translation initiation factor 3 subunit F	EIF3F	28.9804	28.9769	29.0936	23.478	24.2092	24.1158	24.0577	23.1145	23.2405	22.8629	22.627	NaN	NaN	20.6927	NaN	NaN	NaN	NaN	NaN	NaN	NaN	NaN	NaN	17.6394	NaN	NaN	NaN	NaN	NaN	NaN	21.3459	21.1799	21.3994	22.1153	22.3434	22.1591	22.6472	22.3408	23.2404	23.2641	23.4553	23.1364	22.176	22.7103	22.3711	22.4106	22.2572
O75821	Eukaryotic translation initiation factor 3 subunit G	EIF3G	27.2159	26.8158	27.1377	24.8285	25.3931	25.0984	25.4028	24.5114	24.5237	24.3346	24.3265	21.9065	21.8536	22.8827	22.4623	21.4167	22.0288	22.1644	NaN	17.7798	NaN	NaN	NaN	NaN	NaN	NaN	NaN	NaN	NaN	NaN	22.6166	22.6552	22.4033	22.6642	22.7756	22.9849	NaN	22.6946	22.611	NaN	23.129	23.343	NaN	NaN	22.9318	23.3728	22.9972
O15372	Eukaryotic translation initiation factor 3 subunit H	EIF3H	26.5094	27.3652	26.7364	25.3785	25.5152	25.4333	25.8106	24.8965	24.5671	24.6442	24.0338	NaN	NaN	NaN	22.4624	NaN	NaN	NaN	NaN	NaN	NaN	NaN	NaN	NaN	NaN	NaN	NaN	NaN	NaN	NaN	22.9093	22.8069	23.5532	23.2597	23.357	23.2404	23.9149	23.4699	24.0244	23.9895	23.8034	23.5655	23.7189	23.4779	23.9376	24.2744	23.1474
Q13347	Eukaryotic translation initiation factor 3 subunit I	EIF3I	26.5757	26.6525	26.2752	25.9765	26.3533	26.2562	26.2617	25.2345	25.2829	25.3585	25.2597	23.5753	23.3156	23.2659	23.9793	21.2121	22.578	23.0164	23.3914	NaN	NaN	NaN	NaN	NaN	NaN	22.8673	NaN	NaN	NaN	NaN	23.8617	23.9631	23.4831	23.8301	24.5198	24.1737	23.9603	23.9971	24.875	24.548	24.5148	24.1718	23.9425	24.2022	24.3767	24.1851	23.6326
O75822	Eukaryotic translation initiation factor 3 subunit J	EIF3J	26.8534	26.093	27.0567	23.5482	23.4945	23.2857	23.3458	23.9444	23.952	23.8689	23.7798	22.4902	21.9999	22.4394	23.3228	21.0529	22.6517	22.6567	23.2041	NaN	NaN	NaN	17.8836	NaN	NaN	NaN	NaN	NaN	NaN	NaN	21.0475	21.0838	20.8894	NaN	21.1268	NaN	NaN	21.3177	NaN	NaN	NaN	20.9552	NaN	NaN	NaN	21.3647	21.0249
Q9UBQ5	Eukaryotic translation initiation factor 3 subunit K	EIF3K	27.6709	28.0681	27.7259	22.8037	23.4844	23.1705	23.9086	22.3912	22.2705	21.8888	21.9227	NaN	NaN	NaN	20.9987	NaN	NaN	NaN	NaN	NaN	NaN	NaN	17.3813	NaN	NaN	NaN	NaN	NaN	NaN	NaN	21.341	21.0849	20.8377	21.2468	NaN	21.228	21.5918	NaN	21.6722	21.5536	22.0801	21.4331	21.8251	21.5534	22.0546	NaN	21.6955
Q9Y262	Eukaryotic translation initiation factor 3 subunit L	EIF3L	29.1149	28.8899	28.8694	24.9194	25.8276	25.6023	25.4342	24.1639	24.1714	24.037	23.5744	NaN	NaN	NaN	NaN	NaN	NaN	22.3645	NaN	NaN	NaN	NaN	NaN	NaN	NaN	18.5964	NaN	NaN	NaN	NaN	22.6808	22.8073	22.7729	23.0469	23.1642	22.7848	22.9001	22.8149	24.2933	23.7196	23.8631	23.1736	23.0003	23.1549	22.826	23.0337	22.6902
Q7L2H7	Eukaryotic translation initiation factor 3 subunit M	EIF3M	29.6943	29.493	29.6959	22.1615	NaN	NaN	22.5225	NaN	NaN	NaN	NaN	NaN	NaN	NaN	20.1826	NaN	NaN	NaN	NaN	NaN	NaN	NaN	NaN	NaN	NaN	20.8517	NaN	NaN	NaN	NaN	NaN	NaN	NaN	20.9903	NaN	NaN	NaN	NaN	NaN	NaN	NaN	NaN	NaN	NaN	NaN	NaN	NaN
P60842	Eukaryotic initiation factor 4A-I	EIF4A1	31.0987	30.9597	31.0638	22.1274	21.7424	22.1969	22.1138	22.6691	22.2338	21.9921	21.9834	20.9613	21.0519	21.103	21.0242	20.4552	21.0703	20.9064	20.2811	NaN	NaN	NaN	NaN	19.9894	NaN	NaN	NaN	NaN	NaN	NaN	20.6793	20.3598	NaN	21.6132	21.0463	20.7676	20.8266	20.8117	21.9077	21.2757	21.4483	21.528	21.3068	21.1913	21.1137	21.2129	24.3238
Q14240	Eukaryotic initiation factor 4A-II;Eukaryotic initiation factor 4A-II, N-terminally processed	EIF4A2	25.9274	25.9242	25.6181	NaN	NaN	NaN	NaN	NaN	NaN	18.525	NaN	NaN	NaN	NaN	NaN	NaN	NaN	NaN	NaN	NaN	NaN	NaN	NaN	NaN	NaN	NaN	NaN	NaN	NaN	NaN	NaN	NaN	NaN	NaN	NaN	NaN	NaN	NaN	NaN	NaN	NaN	NaN	NaN	NaN	NaN	NaN	NaN
P38919	Eukaryotic initiation factor 4A-III;Eukaryotic initiation factor 4A-III, N-terminally processed	EIF4A3	27.8196	27.8165	27.7105	NaN	NaN	21.668	NaN	NaN	NaN	NaN	NaN	NaN	NaN	NaN	NaN	17.9278	NaN	NaN	NaN	NaN	NaN	NaN	NaN	NaN	NaN	NaN	NaN	NaN	NaN	NaN	19.0838	19.0803	NaN	18.732	NaN	NaN	NaN	NaN	21.3916	21.4931	23.4756	23.5649	NaN	NaN	20.6272	NaN	19.5822
P23588	Eukaryotic translation initiation factor 4B	EIF4B	26.3663	26.717	26.2463	25.2184	26.0581	25.9168	27.0503	18.7611	NaN	19.9941	NaN	NaN	NaN	NaN	18.2136	NaN	NaN	NaN	NaN	NaN	21.9098	NaN	NaN	NaN	NaN	NaN	NaN	NaN	NaN	NaN	NaN	NaN	NaN	NaN	NaN	NaN	NaN	NaN	NaN	20.1924	NaN	NaN	NaN	NaN	NaN	NaN	NaN
P06730	Eukaryotic translation initiation factor 4E	EIF4E	26.9568	26.9062	26.9398	NaN	22.4504	NaN	NaN	NaN	NaN	NaN	NaN	NaN	NaN	NaN	NaN	NaN	NaN	NaN	17.6031	NaN	NaN	NaN	NaN	19.1301	NaN	NaN	NaN	NaN	NaN	NaN	NaN	NaN	NaN	NaN	24.0186	24.6465	24.759	24.9402	29.4368	29.0077	29.0909	29.5556	27.9476	28.4303	28.4151	27.9346	19.0492
O60573	Eukaryotic translation initiation factor 4E type 2	EIF4E2	24.7248	24.6942	24.9346	NaN	NaN	NaN	NaN	NaN	NaN	NaN	NaN	NaN	NaN	NaN	NaN	NaN	NaN	19.4393	NaN	NaN	NaN	NaN	NaN	NaN	18.4944	NaN	NaN	NaN	NaN	NaN	NaN	NaN	NaN	NaN	NaN	NaN	NaN	20.2829	21.9705	22.1161	23.3772	23.1946	21.945	21.5865	21.5537	22.1114	NaN
Q13541	Eukaryotic translation initiation factor 4E-binding protein 1	EIF4EBP1	NaN	NaN	NaN	NaN	NaN	NaN	NaN	NaN	NaN	NaN	NaN	NaN	NaN	NaN	NaN	NaN	NaN	NaN	NaN	NaN	NaN	NaN	NaN	NaN	NaN	NaN	NaN	NaN	NaN	NaN	NaN	20.3812	NaN	NaN	NaN	18.9794	NaN	19.0556	25.0144	24.5729	24.376	24.7093	22.9322	23.417	23.1827	23.0028	20.188
Q13542	Eukaryotic translation initiation factor 4E-binding protein 2	EIF4EBP2	NaN	NaN	21.9862	18.5764	NaN	NaN	NaN	NaN	NaN	NaN	NaN	NaN	NaN	NaN	NaN	NaN	NaN	NaN	NaN	NaN	NaN	NaN	NaN	NaN	NaN	NaN	NaN	NaN	NaN	NaN	NaN	NaN	NaN	NaN	NaN	NaN	17.1735	NaN	23.4371	24.1151	23.8572	24.0905	20.542	20.8948	21.426	19.6899	NaN
Q9NRA8	Eukaryotic translation initiation factor 4E transporter	EIF4ENIF1	NaN	NaN	NaN	22.0967	22.2639	22.9091	22.3339	21.8003	21.0699	NaN	NaN	NaN	NaN	NaN	NaN	NaN	19.7772	NaN	NaN	NaN	NaN	NaN	NaN	NaN	NaN	NaN	NaN	NaN	19.8697	NaN	NaN	NaN	NaN	21.635	21.8406	21.7275	21.947	21.8006	27.269	26.7751	27.9957	27.1171	26.1325	26.4164	26.6174	26.572	NaN
Q04637	Eukaryotic translation initiation factor 4 gamma 1	EIF4G1	29.8283	29.6487	29.8387	24.3222	24.3164	24.5248	24.4573	25.0206	24.7854	24.2296	24.0987	NaN	NaN	21.4738	NaN	NaN	NaN	NaN	NaN	NaN	22.9724	22.9297	NaN	23.1672	23.0773	23.0766	NaN	NaN	23.5808	23.1146	19.1539	20.4576	18.8946	20.6747	25.0863	23.5892	25.2976	25.0343	30.2366	29.5658	29.4775	30.2539	29.2478	28.5944	29.3983	29.5538	21.2616
P78344	Eukaryotic translation initiation factor 4 gamma 2	EIF4G2	27.9512	27.9275	27.8546	NaN	NaN	NaN	NaN	NaN	NaN	NaN	NaN	NaN	NaN	NaN	18.2964	NaN	NaN	NaN	NaN	NaN	NaN	NaN	NaN	NaN	NaN	NaN	NaN	NaN	NaN	NaN	NaN	NaN	19.5795	NaN	NaN	NaN	NaN	NaN	NaN	NaN	NaN	NaN	NaN	NaN	NaN	NaN	NaN
O43432	Eukaryotic translation initiation factor 4 gamma 3	EIF4G3	26.407	26.2875	26.1239	NaN	NaN	NaN	NaN	21.1932	NaN	NaN	NaN	19.2449	NaN	NaN	NaN	NaN	NaN	NaN	NaN	20.5936	NaN	NaN	NaN	NaN	NaN	NaN	NaN	NaN	NaN	NaN	NaN	18.1157	NaN	NaN	18.5913	18.6158	18.26	17.98	28.1437	27.0713	27.2104	28.3943	25.494	27.2499	25.7886	25.6959	16.9992
Q15056	Eukaryotic translation initiation factor 4H	EIF4H	28.5687	29.2539	28.7233	25.6427	26.9501	26.5969	26.2978	20.5891	20.891	21.3075	20.9423	NaN	NaN	NaN	NaN	NaN	NaN	20.8503	NaN	NaN	NaN	NaN	NaN	NaN	NaN	NaN	NaN	NaN	NaN	20.8525	NaN	NaN	NaN	NaN	NaN	NaN	NaN	22.1303	NaN	NaN	NaN	NaN	NaN	NaN	NaN	NaN	NaN
P55010	Eukaryotic translation initiation factor 5	EIF5	27.2395	27.5707	27.3506	22.7382	23.298	23.1148	23.035	NaN	NaN	NaN	NaN	NaN	NaN	NaN	NaN	NaN	NaN	NaN	NaN	NaN	NaN	NaN	NaN	NaN	NaN	NaN	NaN	NaN	NaN	NaN	NaN	NaN	NaN	NaN	NaN	NaN	NaN	NaN	NaN	NaN	NaN	NaN	NaN	NaN	NaN	NaN	NaN
P63241;Q6IS14	Eukaryotic translation initiation factor 5A-1;Eukaryotic translation initiation factor 5A-1-like	EIF5A;EIF5AL1	28.4864	28.5634	28.6551	23.8214	24.4733	24.5123	23.8963	22.7493	23.4897	24.269	25.328	NaN	23.3531	NaN	NaN	NaN	NaN	NaN	NaN	NaN	NaN	22.0766	NaN	NaN	NaN	NaN	NaN	NaN	NaN	NaN	18.1844	18.6389	NaN	19.6088	18.187	18.61	NaN	NaN	NaN	NaN	NaN	NaN	NaN	NaN	NaN	NaN	22.4602
O60841	Eukaryotic translation initiation factor 5B	EIF5B	28.5761	28.5782	28.4956	27.1021	28.0921	27.9533	27.8513	23.3091	22.6141	23.264	22.6863	NaN	NaN	21.111	NaN	NaN	NaN	NaN	NaN	21.6289	21.0372	21.2506	20.9612	NaN	19.8388	NaN	NaN	NaN	NaN	NaN	NaN	NaN	NaN	NaN	NaN	NaN	NaN	NaN	NaN	NaN	NaN	NaN	NaN	NaN	NaN	NaN	20.7872
P56537	Eukaryotic translation initiation factor 6	EIF6	27.1802	26.663	26.9628	NaN	19.9454	19.4013	NaN	NaN	21.6259	21.6235	22.8017	NaN	NaN	NaN	21.1718	NaN	NaN	NaN	NaN	NaN	NaN	NaN	NaN	NaN	NaN	17.4062	NaN	NaN	NaN	NaN	NaN	NaN	NaN	NaN	NaN	NaN	NaN	NaN	NaN	NaN	NaN	NaN	NaN	NaN	NaN	NaN	NaN
Q15717	ELAV-like protein 1	ELAVL1	26.3074	26.8086	26.5759	26.6013	26.577	26.6148	26.5408	27.7423	27.6167	27.6934	27.4344	28.6233	28.6592	28.8257	28.6642	28.9718	29.2329	29.3343	29.4773	20.743	NaN	21.0004	NaN	23.5467	24.8413	NaN	NaN	NaN	NaN	NaN	20.9718	20.3742	NaN	20.5455	24.5959	24.0637	24.274	24.4111	24.9061	24.7449	25.0508	25.0059	23.8114	24.0813	22.7109	22.6102	20.2918
P32519	ETS-related transcription factor Elf-1	ELF1	26.1838	26.1635	26.0865	NaN	NaN	NaN	22.7072	NaN	NaN	NaN	NaN	NaN	NaN	NaN	NaN	NaN	NaN	NaN	NaN	26.5578	26.5567	26.7433	26.4771	19.821	19.3349	19.5958	19.9845	21.3154	21.0575	20.9602	NaN	NaN	NaN	NaN	NaN	NaN	NaN	NaN	NaN	NaN	NaN	NaN	NaN	NaN	NaN	NaN	NaN
P55199	RNA polymerase II elongation factor ELL	ELL	NaN	NaN	NaN	NaN	NaN	NaN	NaN	NaN	NaN	NaN	NaN	NaN	NaN	NaN	NaN	NaN	NaN	NaN	NaN	19.132	19.5165	19.4173	19.2198	19.2265	19.9804	19.7316	19.0958	19.683	19.3345	19.1683	NaN	NaN	NaN	NaN	NaN	NaN	NaN	NaN	NaN	NaN	NaN	NaN	NaN	NaN	NaN	NaN	NaN
Q9BW60	Elongation of very long chain fatty acids protein 1	ELOVL1	25.7789	25.9424	26.1988	NaN	NaN	20.5535	NaN	NaN	NaN	NaN	NaN	19.8664	20.5508	20.1795	20.2109	20.0026	20.3692	20.5544	20.397	NaN	NaN	NaN	NaN	NaN	NaN	NaN	NaN	17.4514	NaN	NaN	NaN	NaN	NaN	NaN	NaN	NaN	NaN	NaN	NaN	NaN	NaN	NaN	NaN	NaN	NaN	NaN	NaN
Q8N766	ER membrane protein complex subunit 1	EMC1	25.7227	25.8527	25.7476	NaN	NaN	NaN	NaN	NaN	NaN	NaN	NaN	NaN	NaN	NaN	NaN	NaN	NaN	NaN	NaN	NaN	NaN	NaN	NaN	NaN	NaN	NaN	NaN	NaN	NaN	NaN	NaN	NaN	23.6766	NaN	NaN	NaN	NaN	NaN	NaN	NaN	NaN	NaN	NaN	NaN	NaN	NaN	NaN
Q92979	Ribosomal RNA small subunit methyltransferase NEP1	EMG1	NaN	NaN	NaN	22.1295	23.5126	23.4754	23.0662	NaN	NaN	NaN	NaN	NaN	NaN	NaN	NaN	NaN	NaN	NaN	NaN	NaN	NaN	NaN	NaN	NaN	NaN	NaN	NaN	NaN	NaN	NaN	NaN	NaN	NaN	NaN	NaN	NaN	NaN	NaN	NaN	NaN	NaN	NaN	NaN	NaN	NaN	NaN	NaN
P06733	Alpha-enolase	ENO1	32.2266	32.5886	32.3637	23.4542	22.0048	24.5355	23.2528	25.6135	23.7978	23.641	23.18	21.9153	21.8938	22.251	21.7316	22.7877	22.5717	22.9567	22.3995	19.9944	20.1267	19.75	19.5224	22.1998	20.3015	19.5903	NaN	20.0373	21.9405	20.1454	22.2929	23.3013	18.7445	24.7511	21.9938	19.4038	19.6573	22.419	21.074	21.6178	19.0555	NaN	17.2234	16.5239	17.156	NaN	28.2973
Q16206	Ecto-NOX disulfide-thiol exchanger 2;Hydroquinone [NADH] oxidase;Protein disulfide-thiol oxidoreductase	ENOX2	NaN	NaN	NaN	19.4541	20.7576	19.8396	19.8298	NaN	NaN	NaN	NaN	NaN	NaN	NaN	NaN	NaN	NaN	NaN	NaN	NaN	NaN	NaN	NaN	NaN	NaN	NaN	NaN	NaN	NaN	NaN	NaN	NaN	NaN	NaN	NaN	NaN	NaN	NaN	NaN	NaN	NaN	NaN	NaN	NaN	NaN	NaN	NaN
O43768	Alpha-endosulfine	ENSA	25.9265	27.1117	26.8242	NaN	NaN	NaN	NaN	NaN	NaN	NaN	NaN	NaN	NaN	NaN	NaN	NaN	NaN	NaN	NaN	NaN	NaN	NaN	NaN	NaN	NaN	NaN	NaN	NaN	NaN	NaN	NaN	NaN	NaN	NaN	NaN	NaN	NaN	NaN	NaN	NaN	NaN	NaN	NaN	NaN	NaN	NaN	NaN
Q9NPA8	Transcription and mRNA export factor ENY2	ENY2	22.9304	23.1737	23.1411	19.7048	19.5197	20.9471	20.6946	19.1135	NaN	NaN	NaN	NaN	NaN	NaN	NaN	NaN	18.8607	NaN	NaN	NaN	NaN	NaN	NaN	NaN	NaN	NaN	NaN	NaN	NaN	NaN	NaN	NaN	NaN	NaN	NaN	NaN	NaN	NaN	NaN	NaN	NaN	NaN	NaN	NaN	NaN	NaN	NaN
Q09472;Q92793	Histone acetyltransferase p300;CREB-binding protein	EP300;CREBBP	24.7868	24.8336	24.9876	NaN	NaN	NaN	NaN	NaN	NaN	NaN	NaN	NaN	NaN	NaN	NaN	NaN	NaN	NaN	NaN	NaN	NaN	NaN	NaN	NaN	NaN	NaN	20.2504	NaN	NaN	NaN	21.757	NaN	NaN	NaN	NaN	NaN	NaN	NaN	NaN	NaN	NaN	NaN	NaN	NaN	NaN	NaN	NaN
O43491	Band 4.1-like protein 2	EPB41L2	27.1238	27.6661	27.0968	NaN	22.3909	22.8511	22.6383	NaN	NaN	NaN	NaN	NaN	NaN	17.6323	NaN	NaN	NaN	NaN	NaN	22.6926	22.3726	23.201	22.522	20.3021	20.0393	19.6811	19.7674	21.0345	20.5846	19.9781	NaN	NaN	NaN	NaN	NaN	NaN	NaN	NaN	NaN	NaN	NaN	NaN	NaN	NaN	NaN	NaN	21.0508
P07099	Epoxide hydrolase 1	EPHX1	28.1785	28.1732	27.6923	NaN	NaN	NaN	NaN	NaN	NaN	NaN	NaN	18.2065	NaN	NaN	NaN	NaN	NaN	NaN	NaN	NaN	18.117	NaN	NaN	NaN	NaN	NaN	NaN	NaN	NaN	NaN	NaN	NaN	NaN	NaN	NaN	NaN	NaN	18.0636	NaN	NaN	NaN	NaN	NaN	NaN	NaN	NaN	NaN
P34913	Bifunctional epoxide hydrolase 2;Cytosolic epoxide hydrolase 2;Lipid-phosphate phosphatase	EPHX2	24.7031	24.2407	24.6452	NaN	NaN	NaN	NaN	NaN	NaN	NaN	NaN	NaN	NaN	NaN	NaN	NaN	NaN	NaN	NaN	NaN	NaN	NaN	NaN	NaN	NaN	NaN	NaN	NaN	NaN	NaN	NaN	NaN	NaN	NaN	NaN	NaN	NaN	NaN	NaN	NaN	NaN	NaN	NaN	NaN	NaN	NaN	NaN
P07814	Bifunctional glutamate/proline--tRNA ligase;Glutamate--tRNA ligase;Proline--tRNA ligase	EPRS	30.7191	30.9455	30.8968	23.8241	24.2648	24.3853	24.0679	23.2196	22.9328	23.1593	22.616	21.7216	NaN	21.0664	21.3604	NaN	NaN	21.678	22.0995	NaN	NaN	NaN	NaN	NaN	NaN	21.2591	NaN	NaN	NaN	NaN	21.5529	21.0067	20.9643	21.6184	21.0845	21.1884	21.3125	21.416	21.2892	21.3993	21.2567	21.2962	21.3176	21.4177	21.1205	21.5573	21.8779
P42566	Epidermal growth factor receptor substrate 15	EPS15	26.7127	26.6221	26.8224	NaN	NaN	NaN	NaN	NaN	NaN	NaN	NaN	NaN	NaN	NaN	NaN	20.0984	NaN	NaN	NaN	NaN	NaN	NaN	NaN	NaN	NaN	NaN	NaN	NaN	NaN	NaN	NaN	NaN	NaN	NaN	NaN	NaN	NaN	NaN	NaN	NaN	NaN	NaN	NaN	NaN	NaN	NaN	NaN
Q9UBC2	Epidermal growth factor receptor substrate 15-like 1	EPS15L1	25.2576	25.7196	25.8664	NaN	NaN	NaN	NaN	NaN	NaN	NaN	NaN	NaN	NaN	NaN	NaN	NaN	NaN	NaN	NaN	NaN	NaN	NaN	NaN	NaN	NaN	NaN	NaN	NaN	NaN	NaN	NaN	NaN	NaN	NaN	NaN	NaN	NaN	NaN	NaN	NaN	NaN	NaN	NaN	NaN	NaN	NaN	NaN
Q9H6S3	Epidermal growth factor receptor kinase substrate 8-like protein 2	EPS8L2	NaN	NaN	NaN	24.6707	23.5677	23.8714	23.5715	NaN	24.4341	24.2247	24.2952	NaN	NaN	NaN	NaN	NaN	18.5204	NaN	NaN	23.5948	23.6973	23.8802	23.8046	24.0727	24.1072	24.2644	23.1301	23.7652	23.4871	23.6208	24.6191	24.6358	NaN	24.1617	24.0847	24.9488	24.6064	24.2177	24.71	NaN	24.1123	24.274	24.2671	24.4335	24.6259	24.3627	24.0757
O75616	GTPase Era, mitochondrial	ERAL1	NaN	NaN	NaN	24.3487	24.2324	23.9817	23.6415	26.0306	26.0058	25.8006	25.904	NaN	NaN	NaN	NaN	NaN	NaN	NaN	NaN	NaN	NaN	NaN	NaN	NaN	NaN	NaN	NaN	NaN	NaN	NaN	NaN	NaN	NaN	NaN	NaN	NaN	NaN	NaN	NaN	NaN	NaN	NaN	NaN	NaN	NaN	NaN	NaN
Q9NZ08	Endoplasmic reticulum aminopeptidase 1	ERAP1	27.3882	27.4837	27.4526	NaN	NaN	NaN	NaN	NaN	NaN	NaN	NaN	NaN	NaN	NaN	NaN	20.9331	NaN	NaN	NaN	NaN	NaN	NaN	NaN	NaN	NaN	NaN	NaN	NaN	NaN	NaN	NaN	NaN	NaN	20.968	21.0211	NaN	NaN	21.432	22.0198	21.4433	NaN	NaN	NaN	NaN	NaN	NaN	NaN
P50548	ETS domain-containing transcription factor ERF	ERF	NaN	NaN	NaN	NaN	NaN	NaN	NaN	NaN	NaN	NaN	NaN	NaN	NaN	NaN	NaN	NaN	NaN	NaN	NaN	21.6595	22.2369	22.4649	22.0803	NaN	NaN	NaN	NaN	NaN	NaN	NaN	NaN	NaN	NaN	NaN	NaN	NaN	NaN	NaN	NaN	NaN	NaN	NaN	NaN	NaN	NaN	NaN	NaN
P84090	Enhancer of rudimentary homolog	ERH	25.8097	26.3286	26.3844	25.2653	24.9195	25.0666	24.9572	23.5224	23.2077	23.0751	23.364	20.3474	20.5081	20.6391	20.8297	20.6642	21.1653	21.1318	21.0286	NaN	19.5648	NaN	NaN	20.0924	19.2721	19.2733	NaN	NaN	NaN	NaN	NaN	NaN	NaN	NaN	NaN	NaN	NaN	NaN	NaN	NaN	NaN	NaN	NaN	NaN	NaN	NaN	NaN
Q8IV48	3-5 exoribonuclease 1	ERI1	NaN	NaN	NaN	22.5075	22.9081	22.5341	22.4984	20.7827	21.073	21.0393	NaN	NaN	17.6282	NaN	NaN	NaN	NaN	NaN	NaN	20.5249	19.4726	20.7326	NaN	23.6083	23.5695	23.3518	21.3432	25.3245	24.6514	24.1362	25.2706	24.9996	24.9672	25.2381	25.0282	24.8351	24.7754	24.6161	24.7355	24.6985	24.5495	24.227	23.1403	23.5783	23.5367	23.0416	23.5029
O43414	ERI1 exoribonuclease 3	ERI3	NaN	NaN	NaN	NaN	19.5429	NaN	NaN	NaN	NaN	NaN	NaN	27.555	26.6948	27.5727	27.1446	NaN	NaN	NaN	NaN	NaN	18.2165	NaN	NaN	NaN	NaN	NaN	NaN	NaN	NaN	NaN	NaN	NaN	NaN	NaN	NaN	NaN	NaN	NaN	NaN	NaN	NaN	NaN	NaN	NaN	NaN	NaN	NaN
O94905	Erlin-2	ERLIN2	28.8542	28.8813	28.6576	NaN	NaN	NaN	19.4598	NaN	NaN	NaN	NaN	NaN	NaN	NaN	19.2482	NaN	NaN	NaN	NaN	NaN	NaN	NaN	NaN	NaN	NaN	NaN	NaN	NaN	NaN	18.8937	20.8696	20.9661	20.8998	21.0001	20.9922	20.9856	20.9226	21.035	20.6332	20.6106	20.4654	20.0209	20.5608	20.4148	20.9823	20.9143	20.9448
Q96HE7	ERO1-like protein alpha	ERO1L	26.245	26.2046	26.2602	NaN	NaN	NaN	NaN	NaN	NaN	NaN	NaN	NaN	NaN	NaN	NaN	NaN	NaN	NaN	NaN	NaN	NaN	NaN	NaN	NaN	NaN	NaN	NaN	NaN	NaN	NaN	NaN	NaN	NaN	NaN	NaN	NaN	NaN	NaN	NaN	NaN	NaN	NaN	NaN	NaN	NaN	NaN	NaN
P30040	Endoplasmic reticulum resident protein 29	ERP29	30.9292	30.9068	30.9308	NaN	NaN	20.1076	NaN	NaN	NaN	NaN	NaN	NaN	NaN	NaN	NaN	NaN	NaN	19.13	NaN	NaN	NaN	NaN	NaN	NaN	NaN	NaN	NaN	NaN	NaN	NaN	19.5422	19.1087	NaN	22.8476	19.2264	NaN	NaN	19.0958	18.7831	NaN	NaN	NaN	17.5631	18.2972	NaN	17.7477	24.5758
Q9BS26	Endoplasmic reticulum resident protein 44	ERP44	28.3498	28.3173	28.6014	NaN	NaN	NaN	NaN	NaN	NaN	NaN	NaN	NaN	NaN	NaN	NaN	NaN	NaN	NaN	NaN	NaN	NaN	NaN	NaN	NaN	NaN	NaN	21.4216	NaN	NaN	NaN	19.9308	20.1324	19.8883	19.9593	20.0667	NaN	19.9515	19.9076	19.6132	19.9964	20.2188	19.9138	20.0257	20.1875	19.9438	NaN	20.4219
P10768	S-formylglutathione hydrolase	ESD	28.4197	28.3441	28.2425	NaN	NaN	NaN	NaN	NaN	NaN	NaN	NaN	NaN	NaN	NaN	NaN	NaN	NaN	NaN	NaN	NaN	NaN	NaN	NaN	NaN	NaN	NaN	NaN	NaN	NaN	NaN	NaN	NaN	NaN	NaN	NaN	NaN	NaN	NaN	NaN	NaN	NaN	NaN	NaN	NaN	NaN	NaN	NaN
Q9BSJ8	Extended synaptotagmin-1	ESYT1	29.8086	29.7648	29.6002	NaN	NaN	NaN	NaN	NaN	NaN	NaN	NaN	NaN	NaN	NaN	NaN	NaN	NaN	NaN	NaN	NaN	NaN	NaN	NaN	NaN	NaN	NaN	18.7519	NaN	NaN	NaN	NaN	NaN	NaN	NaN	NaN	NaN	NaN	NaN	NaN	NaN	NaN	NaN	NaN	NaN	NaN	NaN	NaN
A0FGR8	Extended synaptotagmin-2	ESYT2	27.8311	27.8846	27.7787	20.5272	21.7318	20.7515	20.6621	19.9432	19.582	19.7027	NaN	NaN	NaN	NaN	NaN	NaN	NaN	NaN	19.3104	NaN	NaN	NaN	NaN	NaN	NaN	NaN	NaN	NaN	NaN	NaN	NaN	NaN	NaN	NaN	NaN	NaN	NaN	NaN	NaN	NaN	NaN	NaN	NaN	NaN	NaN	NaN	19.2139
P13804	Electron transfer flavoprotein subunit alpha, mitochondrial	ETFA	29.5059	29.2864	29.5663	NaN	NaN	21.1621	NaN	NaN	NaN	NaN	NaN	NaN	NaN	NaN	NaN	NaN	NaN	NaN	NaN	NaN	NaN	NaN	NaN	NaN	NaN	NaN	NaN	NaN	NaN	NaN	NaN	NaN	NaN	NaN	NaN	NaN	NaN	NaN	NaN	NaN	NaN	NaN	NaN	NaN	NaN	NaN	NaN
P38117	Electron transfer flavoprotein subunit beta	ETFB	27.8315	27.3251	27.5934	NaN	18.0937	NaN	NaN	NaN	NaN	NaN	NaN	NaN	NaN	NaN	19.8531	NaN	NaN	NaN	NaN	NaN	NaN	NaN	NaN	NaN	NaN	NaN	NaN	NaN	NaN	NaN	NaN	NaN	NaN	NaN	NaN	NaN	NaN	NaN	NaN	NaN	NaN	NaN	NaN	NaN	NaN	NaN	NaN
Q01844	RNA-binding protein EWS	EWSR1	25.8306	25.4492	25.8909	31.4123	31.6376	31.3812	31.4196	30.2873	29.9063	29.9783	29.0883	27.523	27.3849	27.7098	27.1453	26.5523	27.4738	27.4298	26.9821	27.5636	27.6298	27.2352	27.1084	25.5482	26.6883	23.7419	20.9658	19.3241	19.7599	NaN	NaN	20.1668	19.0248	20.0184	19.3169	19.1862	19.5246	19.8487	19.9112	18.5444	19.8187	NaN	19.3924	19.2993	19.9553	NaN	20.3893
Q9UQ84	Exonuclease 1	EXO1	NaN	NaN	NaN	NaN	NaN	NaN	NaN	NaN	NaN	NaN	NaN	NaN	NaN	NaN	NaN	NaN	NaN	NaN	NaN	27.9396	27.8483	27.8447	27.9781	27.6984	28.3149	27.8951	27.7533	27.7446	28.0485	27.8869	NaN	NaN	NaN	28.15	NaN	NaN	NaN	NaN	NaN	NaN	NaN	NaN	NaN	NaN	NaN	NaN	NaN
Q96KP1	Exocyst complex component 2	EXOC2	24.0075	24.0419	24.0424	NaN	NaN	NaN	NaN	NaN	NaN	NaN	NaN	NaN	NaN	NaN	NaN	NaN	NaN	NaN	NaN	NaN	NaN	NaN	NaN	NaN	NaN	NaN	NaN	NaN	NaN	20.238	NaN	21.9043	22.3173	22.0634	22.584	NaN	NaN	22.7394	22.7893	22.4505	22.3694	NaN	22.2774	22.342	22.378	NaN	NaN
Q96A65	Exocyst complex component 4	EXOC4	24.7041	24.7426	24.5917	NaN	NaN	NaN	NaN	NaN	NaN	NaN	NaN	NaN	NaN	NaN	NaN	NaN	NaN	NaN	NaN	NaN	NaN	NaN	NaN	NaN	NaN	NaN	NaN	NaN	18.4418	NaN	NaN	NaN	NaN	NaN	NaN	NaN	NaN	NaN	NaN	NaN	NaN	NaN	17.5437	NaN	NaN	NaN	NaN
Q8TAG9	Exocyst complex component 6	EXOC6	23.6766	22.6487	22.9413	NaN	NaN	NaN	NaN	NaN	NaN	NaN	NaN	NaN	NaN	NaN	NaN	NaN	NaN	NaN	NaN	17.3309	NaN	NaN	NaN	NaN	NaN	NaN	NaN	NaN	NaN	NaN	NaN	NaN	NaN	NaN	NaN	NaN	NaN	NaN	NaN	NaN	NaN	NaN	NaN	NaN	NaN	NaN	NaN
Q9Y3B2	Exosome complex component CSL4	EXOSC1	NaN	NaN	NaN	21.9018	21.6698	23.196	22.7908	20.0378	20.1889	20.9793	20.6354	NaN	NaN	NaN	NaN	NaN	NaN	NaN	NaN	NaN	NaN	NaN	NaN	17.4863	NaN	NaN	NaN	NaN	NaN	NaN	NaN	NaN	NaN	NaN	NaN	NaN	NaN	NaN	NaN	NaN	NaN	NaN	NaN	NaN	NaN	NaN	NaN
Q01780	Exosome component 10	EXOSC10	NaN	NaN	NaN	24.381	24.6968	24.4547	24.5623	23.5983	22.8611	22.6658	22.9125	NaN	NaN	NaN	NaN	NaN	NaN	NaN	19.3047	NaN	NaN	NaN	NaN	NaN	19.5554	NaN	NaN	NaN	NaN	NaN	NaN	NaN	NaN	NaN	NaN	NaN	NaN	NaN	NaN	NaN	NaN	NaN	NaN	NaN	NaN	NaN	NaN
Q13868	Exosome complex component RRP4	EXOSC2	NaN	NaN	NaN	20.672	21.3797	21.9864	21.9988	19.4661	NaN	19.4488	NaN	NaN	NaN	NaN	NaN	NaN	NaN	NaN	NaN	NaN	NaN	NaN	NaN	NaN	NaN	NaN	NaN	NaN	NaN	NaN	NaN	NaN	NaN	NaN	NaN	NaN	NaN	NaN	NaN	NaN	NaN	NaN	NaN	NaN	NaN	NaN	NaN
Q9NQT5	Exosome complex component RRP40	EXOSC3	25.6727	26.181	25.986	23.4353	22.3324	23.3358	23.0651	20.3269	20.6682	21.3189	20.4392	NaN	NaN	NaN	NaN	NaN	NaN	NaN	17.8985	NaN	NaN	NaN	NaN	NaN	NaN	NaN	NaN	NaN	NaN	NaN	NaN	NaN	NaN	NaN	NaN	NaN	NaN	NaN	NaN	NaN	NaN	NaN	NaN	NaN	NaN	NaN	NaN
Q9NPD3	Exosome complex component RRP41	EXOSC4	23.2946	23.3795	23.159	22.2468	22.529	22.7102	22.5871	20.035	19.7605	19.6437	19.7488	NaN	NaN	NaN	NaN	NaN	NaN	NaN	NaN	NaN	NaN	NaN	NaN	NaN	NaN	NaN	22.8883	NaN	NaN	NaN	NaN	NaN	NaN	24.0261	NaN	NaN	NaN	NaN	NaN	NaN	NaN	NaN	NaN	NaN	NaN	NaN	NaN
Q5RKV6	Exosome complex component MTR3	EXOSC6	NaN	NaN	NaN	21.8084	22.6776	23.4287	23.3798	20.6794	21.1233	20.9301	20.5668	NaN	NaN	NaN	NaN	NaN	NaN	NaN	NaN	NaN	NaN	NaN	NaN	NaN	NaN	NaN	NaN	NaN	NaN	NaN	NaN	NaN	NaN	NaN	NaN	NaN	NaN	NaN	NaN	NaN	NaN	NaN	NaN	NaN	NaN	NaN	NaN
Q15024	Exosome complex component RRP42	EXOSC7	23.8972	23.9442	23.8299	20.7013	21.8601	20.6405	21.6549	19.8212	19.9851	19.7923	19.9938	NaN	NaN	NaN	NaN	NaN	NaN	NaN	NaN	NaN	NaN	NaN	NaN	NaN	NaN	NaN	NaN	NaN	NaN	NaN	NaN	NaN	NaN	NaN	NaN	NaN	NaN	NaN	NaN	NaN	NaN	NaN	NaN	NaN	NaN	NaN	NaN
Q96B26	Exosome complex component RRP43	EXOSC8	NaN	NaN	NaN	21.2685	22.061	22.3637	22.1354	20.1007	20.0175	NaN	NaN	NaN	NaN	NaN	NaN	NaN	NaN	18.2488	NaN	NaN	NaN	NaN	NaN	NaN	NaN	NaN	NaN	NaN	NaN	NaN	NaN	NaN	NaN	NaN	NaN	NaN	NaN	NaN	NaN	NaN	NaN	NaN	NaN	NaN	NaN	NaN	NaN
Q06265	Exosome complex component RRP45	EXOSC9	NaN	NaN	NaN	22.26	23.5927	23.2129	23.3302	20.8275	20.7042	20.4948	20.716	NaN	NaN	NaN	NaN	NaN	NaN	18.6832	NaN	NaN	NaN	NaN	NaN	NaN	18.4515	NaN	NaN	NaN	NaN	NaN	NaN	NaN	NaN	NaN	NaN	NaN	NaN	NaN	NaN	NaN	NaN	NaN	NaN	NaN	NaN	NaN	NaN
P15311	Ezrin	EZR	29.6113	29.77	29.6593	23.8356	24.8241	25.1451	23.9105	19.4093	18.9868	20.1283	19.3409	NaN	NaN	NaN	NaN	NaN	NaN	NaN	19.9441	NaN	NaN	NaN	NaN	18.1297	NaN	NaN	NaN	NaN	NaN	NaN	20.5689	NaN	NaN	21.2462	20.7377	NaN	NaN	NaN	19.6276	20.1064	NaN	NaN	NaN	20.59	NaN	NaN	21.9704
P00488	Coagulation factor XIII A chain	F13A1	25.7972	25.934	25.7485	NaN	NaN	NaN	NaN	NaN	NaN	NaN	NaN	NaN	NaN	NaN	NaN	NaN	NaN	NaN	NaN	NaN	NaN	NaN	NaN	NaN	NaN	NaN	NaN	NaN	NaN	20.2141	NaN	NaN	NaN	NaN	NaN	NaN	NaN	NaN	NaN	NaN	NaN	NaN	NaN	NaN	NaN	NaN	NaN
Q01469	Fatty acid-binding protein, epidermal	FABP5	27.8829	27.5011	28.4365	23.7025	22.5049	23.4594	23.0699	22.8645	23.2894	23.5519	23.7758	22.9307	23.1245	22.0451	22.8935	23.6721	23.1689	22.2448	22.6062	NaN	NaN	NaN	NaN	NaN	NaN	18.8772	NaN	NaN	20.4161	NaN	20.4334	NaN	NaN	21.2704	21.8046	NaN	NaN	20.7821	20.2035	21.3687	NaN	NaN	23.6064	NaN	NaN	NaN	23.5503
Q9UNN5	FAS-associated factor 1	FAF1	25.5211	25.6285	25.512	NaN	NaN	NaN	NaN	NaN	NaN	NaN	NaN	NaN	NaN	NaN	NaN	NaN	NaN	NaN	NaN	NaN	NaN	NaN	NaN	NaN	NaN	NaN	NaN	NaN	NaN	NaN	NaN	NaN	NaN	NaN	NaN	NaN	NaN	NaN	NaN	NaN	NaN	NaN	NaN	NaN	NaN	NaN	NaN
P16930	Fumarylacetoacetase	FAH	28.0673	27.7979	28.0966	NaN	NaN	NaN	NaN	NaN	NaN	NaN	NaN	NaN	NaN	NaN	21.5464	NaN	NaN	NaN	NaN	NaN	NaN	NaN	NaN	NaN	NaN	NaN	NaN	NaN	NaN	NaN	NaN	NaN	NaN	NaN	NaN	NaN	NaN	NaN	NaN	NaN	NaN	NaN	NaN	NaN	NaN	NaN	NaN
Q9BTL3	RNMT-activating mini protein	FAM103A1	NaN	NaN	20.3264	22.2106	23.8581	22.9144	23.6821	NaN	21.5186	21.3051	NaN	NaN	NaN	NaN	NaN	NaN	NaN	NaN	19.395	NaN	NaN	NaN	NaN	NaN	NaN	NaN	NaN	NaN	NaN	NaN	NaN	NaN	NaN	NaN	23.7613	23.4524	24.0274	23.4738	NaN	NaN	NaN	NaN	23.6895	24.5391	24.1044	24.4975	NaN
Q6SJ93	Protein FAM111B	FAM111B	NaN	NaN	NaN	21.572	21.5069	21.5547	21.4926	NaN	NaN	NaN	NaN	NaN	NaN	NaN	NaN	NaN	NaN	NaN	NaN	NaN	NaN	NaN	NaN	NaN	NaN	NaN	NaN	NaN	NaN	NaN	NaN	NaN	NaN	NaN	NaN	NaN	NaN	NaN	NaN	NaN	NaN	NaN	NaN	NaN	NaN	NaN	NaN
Q9NZB2	Constitutive coactivator of PPAR-gamma-like protein 1	FAM120A	23.9134	23.8672	24.9233	26.6338	26.6861	26.4352	26.5105	28.2333	28.0926	27.9017	27.7923	23.5565	23.4297	23.6932	23.8473	22.8247	23.7757	23.6054	23.5416	26.0807	26.4671	25.7913	26.1343	26.4626	26.4947	25.9172	25.8261	25.8564	26.1081	25.6137	24.3575	24.2528	24.9569	24.9367	25.1979	24.686	24.427	24.6218	24.5216	24.7939	24.7618	24.0943	24.7109	25.2736	25.098	24.9916	24.143
Q96EK7	Constitutive coactivator of peroxisome proliferator-activated receptor gamma	FAM120B	NaN	NaN	NaN	22.6196	23.7694	23.0253	22.1068	21.0037	20.5764	21.0668	20.1994	NaN	NaN	NaN	NaN	NaN	NaN	NaN	NaN	NaN	NaN	NaN	NaN	NaN	NaN	NaN	19.5623	NaN	NaN	NaN	NaN	NaN	NaN	NaN	NaN	NaN	NaN	NaN	NaN	NaN	NaN	NaN	NaN	NaN	NaN	NaN	NaN
Q96TA1	Niban-like protein 1	FAM129B	24.2459	23.8806	24.3971	NaN	NaN	NaN	NaN	NaN	NaN	NaN	NaN	NaN	NaN	NaN	NaN	NaN	NaN	NaN	NaN	NaN	NaN	NaN	NaN	NaN	NaN	NaN	NaN	NaN	NaN	NaN	NaN	NaN	NaN	NaN	NaN	NaN	NaN	NaN	NaN	NaN	NaN	NaN	NaN	NaN	NaN	NaN	NaN
Q9GZU8	Protein FAM192A	FAM192A	24.6815	23.8319	23.9768	NaN	NaN	NaN	NaN	NaN	NaN	NaN	NaN	NaN	NaN	NaN	NaN	NaN	NaN	NaN	NaN	NaN	NaN	NaN	NaN	NaN	NaN	NaN	NaN	NaN	NaN	NaN	NaN	NaN	NaN	NaN	NaN	NaN	NaN	NaN	NaN	NaN	NaN	NaN	NaN	NaN	NaN	NaN	NaN
C9JLW8	Protein FAM195B	FAM195B	NaN	NaN	NaN	NaN	NaN	NaN	21.5139	NaN	NaN	NaN	NaN	NaN	20.2989	NaN	NaN	NaN	NaN	NaN	NaN	NaN	NaN	NaN	NaN	21.1476	NaN	NaN	NaN	NaN	NaN	NaN	23.5946	23.4068	23.2782	23.2205	23.7954	23.5498	23.4951	23.4162	23.3857	23.1175	23.3922	23.2557	23.4902	23.7141	23.6099	23.7429	22.9529
Q9Y421	Protein FAM32A	FAM32A	NaN	NaN	NaN	NaN	20.7669	20.9804	21.2411	NaN	NaN	NaN	NaN	NaN	NaN	NaN	NaN	NaN	NaN	17.7117	NaN	NaN	NaN	NaN	NaN	NaN	18.2522	NaN	NaN	NaN	NaN	NaN	NaN	NaN	NaN	NaN	NaN	NaN	NaN	NaN	NaN	NaN	NaN	NaN	NaN	NaN	NaN	NaN	NaN
Q9NUQ9	Protein FAM49B	FAM49B	29.0411	29.3819	29.2801	17.7794	NaN	NaN	NaN	NaN	NaN	NaN	NaN	NaN	NaN	NaN	NaN	NaN	NaN	NaN	NaN	NaN	NaN	NaN	NaN	NaN	NaN	NaN	NaN	NaN	NaN	NaN	NaN	NaN	NaN	NaN	NaN	NaN	NaN	NaN	NaN	NaN	NaN	NaN	NaN	NaN	17.8721	NaN	NaN
Q5HYJ3	Protein FAM76B	FAM76B	NaN	NaN	NaN	21.341	23.1461	22.7497	23.3091	NaN	19.7209	NaN	19.8187	NaN	NaN	NaN	19.0261	NaN	NaN	NaN	NaN	NaN	NaN	NaN	NaN	NaN	NaN	NaN	NaN	NaN	NaN	NaN	NaN	NaN	NaN	NaN	NaN	NaN	NaN	NaN	NaN	NaN	NaN	NaN	NaN	NaN	NaN	NaN	NaN
Q8NCA5	Protein FAM98A	FAM98A	NaN	NaN	NaN	26.8536	27.3705	27.1838	27.2451	26.1677	25.9443	25.8281	25.7441	20.7715	21.9379	21.8181	21.7043	NaN	20.036	19.9798	20.1041	21.8244	21.182	21.9513	21.9361	23.6544	23.0863	21.7387	NaN	NaN	NaN	NaN	20.1918	NaN	NaN	NaN	NaN	NaN	NaN	NaN	NaN	NaN	NaN	NaN	NaN	NaN	NaN	NaN	NaN
Q52LJ0	Protein FAM98B	FAM98B	23.9441	23.6612	23.868	27.4995	28.2967	28.107	28.1449	24.7947	24.6482	24.5065	24.6628	22.1816	22.5432	22.4523	22.1587	21.4741	22.2923	22.2893	22.3304	23.4305	23.6841	24.7379	23.511	26.5554	26.1384	24.5302	NaN	NaN	NaN	NaN	21.556	NaN	NaN	21.8475	19.3867	18.9886	19.0456	19.0333	19.047	18.5555	NaN	18.3009	18.5655	NaN	NaN	NaN	NaN
Q8WVX9	Fatty acyl-CoA reductase 1	FAR1	25.3128	24.672	24.8189	22.0066	22.8534	22.5526	22.0686	21.8549	21.5562	21.8298	21.7035	22.128	22.5236	22.6291	22.68	21.7755	22.2103	22.6656	22.3206	21.2408	NaN	NaN	NaN	21.3781	NaN	NaN	NaN	20.4058	NaN	20.6532	21.9719	21.7311	21.9301	21.6527	22.0589	22.2935	21.8552	22.0154	22.1354	21.8078	22.113	21.7438	NaN	22.1772	22.0711	22.2797	21.4196
Q96K12	Fatty acyl-CoA reductase 2	FAR2	NaN	NaN	NaN	19.2555	20.7955	19.7108	19.2395	NaN	NaN	NaN	NaN	18.918	NaN	NaN	NaN	NaN	NaN	NaN	NaN	NaN	NaN	NaN	NaN	NaN	NaN	NaN	NaN	NaN	NaN	20.4786	NaN	NaN	NaN	NaN	NaN	NaN	NaN	NaN	NaN	NaN	NaN	NaN	NaN	NaN	NaN	NaN	NaN
Q9Y285	Phenylalanine--tRNA ligase alpha subunit	FARSA	28.3391	28.699	28.5859	NaN	NaN	NaN	NaN	19.9028	NaN	NaN	NaN	NaN	NaN	NaN	NaN	NaN	NaN	NaN	NaN	NaN	NaN	NaN	NaN	NaN	NaN	24.1621	NaN	NaN	NaN	NaN	NaN	NaN	NaN	NaN	NaN	NaN	NaN	NaN	NaN	NaN	NaN	NaN	NaN	NaN	NaN	NaN	NaN
Q9NSD9	Phenylalanine--tRNA ligase beta subunit	FARSB	28.0643	27.5956	27.6757	NaN	NaN	NaN	NaN	NaN	17.9141	NaN	NaN	NaN	NaN	NaN	NaN	NaN	NaN	NaN	NaN	NaN	NaN	NaN	NaN	NaN	NaN	NaN	NaN	NaN	NaN	NaN	NaN	NaN	NaN	NaN	NaN	NaN	NaN	NaN	NaN	NaN	NaN	NaN	NaN	NaN	NaN	NaN	NaN
P49327	Fatty acid synthase;[Acyl-carrier-protein] S-acetyltransferase;[Acyl-carrier-protein] S-malonyltransferase;3-oxoacyl-[acyl-carrier-protein] synthase;3-oxoacyl-[acyl-carrier-protein] reductase;3-hydroxyacyl-[acyl-carrier-protein] dehydratase;Enoyl-[acyl-carrier-protein] reductase;Oleoyl-[acyl-carrier-protein] hydrolase	FASN	33.0743	33.1423	33.098	22.4938	21.8375	22.4357	22.2145	22.524	23.1969	22.4459	22.2484	NaN	NaN	NaN	21.3045	NaN	NaN	NaN	NaN	NaN	NaN	NaN	NaN	NaN	NaN	NaN	NaN	NaN	NaN	21.5236	22.1272	22.1743	20.8855	22.985	22.414	20.4867	22.1509	20.1474	22.222	20.6171	20.7841	20.8164	20.1225	22.3568	20.7649	22.1598	26.1703
Q9NYY8	FAST kinase domain-containing protein 2	FASTKD2	NaN	NaN	NaN	21.866	22.5115	22.0652	22.3192	24.1821	24.3789	24.4158	24.4424	NaN	NaN	NaN	NaN	NaN	NaN	NaN	NaN	NaN	NaN	NaN	NaN	NaN	NaN	NaN	NaN	NaN	NaN	NaN	NaN	NaN	NaN	NaN	NaN	NaN	NaN	NaN	NaN	NaN	NaN	NaN	NaN	NaN	NaN	NaN	NaN
P22087	rRNA 2-O-methyltransferase fibrillarin	FBL	NaN	NaN	NaN	23.3476	23.4604	23.7924	23.4635	23.8218	23.5661	23.6341	23.5076	NaN	NaN	NaN	NaN	NaN	NaN	21.6292	NaN	NaN	20.6647	NaN	NaN	NaN	NaN	NaN	NaN	NaN	NaN	NaN	NaN	NaN	NaN	NaN	NaN	NaN	NaN	NaN	NaN	NaN	NaN	NaN	NaN	NaN	NaN	NaN	NaN
Q8NFZ0	F-box only protein 18	FBXO18	NaN	NaN	19.1395	NaN	NaN	NaN	NaN	NaN	21.3535	NaN	NaN	NaN	NaN	NaN	NaN	NaN	NaN	NaN	NaN	26.1488	26.0587	26.1173	26.3748	27.1878	27.0337	27.2882	28.0599	27.3443	27.4941	27.8037	NaN	NaN	NaN	NaN	22.8652	NaN	NaN	NaN	NaN	NaN	NaN	NaN	NaN	NaN	NaN	NaN	NaN
P14324	Farnesyl pyrophosphate synthase	FDPS	29.013	28.8443	29.0031	NaN	NaN	18.7868	NaN	NaN	NaN	NaN	NaN	NaN	NaN	NaN	NaN	NaN	NaN	NaN	NaN	NaN	NaN	NaN	NaN	NaN	20.2433	NaN	NaN	NaN	NaN	NaN	19.3312	NaN	NaN	19.9114	NaN	NaN	NaN	19.6694	19.3015	NaN	NaN	NaN	NaN	NaN	NaN	NaN	20.6715
P39748	Flap endonuclease 1	FEN1	28.7726	28.6477	28.7776	25.6618	26.4218	25.2633	25.6546	NaN	19.9642	19.4501	NaN	NaN	NaN	NaN	NaN	20.4249	NaN	NaN	NaN	NaN	21.4234	NaN	NaN	NaN	NaN	NaN	NaN	NaN	NaN	NaN	20.325	NaN	NaN	NaN	NaN	NaN	NaN	NaN	NaN	NaN	NaN	NaN	NaN	NaN	NaN	NaN	22.4724
Q86UX7	Fermitin family homolog 3	FERMT3	29.7806	29.5826	29.8445	NaN	NaN	NaN	NaN	NaN	NaN	NaN	NaN	NaN	NaN	NaN	NaN	NaN	21.9521	NaN	NaN	NaN	NaN	NaN	NaN	NaN	NaN	NaN	NaN	NaN	NaN	20.5677	NaN	NaN	19.0437	NaN	NaN	NaN	NaN	NaN	NaN	NaN	NaN	NaN	NaN	NaN	NaN	NaN	NaN
P07954	Fumarate hydratase, mitochondrial	FH	29.1088	29.3325	28.9405	NaN	NaN	NaN	NaN	NaN	NaN	NaN	NaN	NaN	NaN	NaN	NaN	NaN	NaN	NaN	NaN	NaN	NaN	NaN	NaN	NaN	NaN	NaN	NaN	NaN	NaN	NaN	NaN	NaN	NaN	NaN	NaN	NaN	NaN	NaN	NaN	NaN	NaN	NaN	18.8413	NaN	NaN	NaN	NaN
Q9Y613	FH1/FH2 domain-containing protein 1	FHOD1	24.7731	25.0229	25.0803	NaN	NaN	NaN	NaN	NaN	NaN	NaN	NaN	NaN	NaN	NaN	NaN	NaN	NaN	NaN	NaN	NaN	NaN	NaN	NaN	NaN	NaN	NaN	NaN	NaN	NaN	NaN	NaN	NaN	NaN	NaN	NaN	NaN	NaN	NaN	NaN	NaN	NaN	NaN	NaN	NaN	NaN	NaN	NaN
Q6UN15	Pre-mRNA 3-end-processing factor FIP1	FIP1L1	24.1095	24.2702	24.4051	24.5233	25.0038	24.8584	24.8748	24.773	24.5544	24.3869	24.5766	22.0222	21.9275	NaN	22.0039	NaN	NaN	21.0883	21.0301	NaN	NaN	NaN	NaN	NaN	NaN	NaN	NaN	19.7225	NaN	NaN	NaN	NaN	NaN	NaN	NaN	NaN	NaN	NaN	NaN	NaN	NaN	NaN	NaN	NaN	NaN	NaN	NaN
P62942;Q5VVH2	Peptidyl-prolyl cis-trans isomerase FKBP1A;Peptidyl-prolyl cis-trans isomerase	FKBP1A;FKBP1C	27.2798	27.0111	28.0623	NaN	NaN	NaN	NaN	NaN	NaN	NaN	NaN	NaN	NaN	NaN	NaN	NaN	NaN	NaN	NaN	NaN	NaN	NaN	NaN	NaN	NaN	NaN	NaN	NaN	NaN	NaN	NaN	NaN	NaN	NaN	NaN	NaN	NaN	NaN	19.8834	NaN	NaN	NaN	NaN	NaN	NaN	NaN	NaN
Q00688	Peptidyl-prolyl cis-trans isomerase FKBP3	FKBP3	25.7866	25.5744	25.4457	NaN	NaN	NaN	NaN	NaN	NaN	NaN	NaN	NaN	NaN	NaN	NaN	NaN	NaN	NaN	NaN	NaN	NaN	NaN	NaN	NaN	NaN	NaN	NaN	NaN	NaN	NaN	NaN	NaN	NaN	NaN	NaN	NaN	NaN	NaN	NaN	NaN	NaN	NaN	NaN	NaN	NaN	NaN	NaN
Q02790	Peptidyl-prolyl cis-trans isomerase FKBP4;Peptidyl-prolyl cis-trans isomerase FKBP4, N-terminally processed	FKBP4	26.1671	26.0793	25.5798	NaN	NaN	NaN	NaN	NaN	NaN	NaN	NaN	NaN	NaN	NaN	NaN	NaN	NaN	NaN	NaN	NaN	NaN	NaN	NaN	NaN	NaN	NaN	NaN	NaN	NaN	NaN	NaN	NaN	NaN	NaN	NaN	NaN	NaN	19.1983	NaN	NaN	NaN	NaN	NaN	NaN	NaN	NaN	NaN
Q14318	Peptidyl-prolyl cis-trans isomerase FKBP8	FKBP8	25.2641	24.8807	25.2704	NaN	NaN	NaN	18.781	NaN	NaN	NaN	NaN	20.7724	20.9251	21.0872	21.2409	20.6236	21.0825	21.2112	20.8661	NaN	NaN	NaN	NaN	NaN	20.0988	NaN	NaN	NaN	NaN	NaN	NaN	NaN	NaN	NaN	NaN	NaN	NaN	NaN	NaN	NaN	NaN	NaN	NaN	NaN	NaN	NaN	NaN
Q8NFF5	FAD synthase;Molybdenum cofactor biosynthesis protein-like region;FAD synthase region	FLAD1	24.3489	24.3585	24.2289	NaN	NaN	NaN	NaN	NaN	NaN	NaN	NaN	NaN	NaN	NaN	NaN	NaN	NaN	NaN	NaN	NaN	NaN	NaN	NaN	NaN	NaN	NaN	NaN	NaN	NaN	NaN	NaN	NaN	NaN	NaN	NaN	NaN	NaN	NaN	NaN	NaN	NaN	NaN	NaN	NaN	NaN	NaN	NaN
Q13045	Protein flightless-1 homolog	FLII	27.6438	27.7376	27.6323	25.24	NaN	NaN	NaN	NaN	NaN	NaN	NaN	NaN	NaN	NaN	NaN	NaN	NaN	22.2853	NaN	NaN	NaN	NaN	NaN	NaN	NaN	NaN	21.9993	NaN	NaN	NaN	NaN	NaN	NaN	NaN	NaN	NaN	20.2612	NaN	NaN	NaN	NaN	NaN	NaN	NaN	NaN	NaN	NaN
Q4VC44	FLYWCH-type zinc finger-containing protein 1	FLYWCH1	NaN	NaN	NaN	NaN	NaN	NaN	NaN	NaN	NaN	NaN	NaN	NaN	NaN	NaN	NaN	NaN	NaN	NaN	NaN	NaN	20.526	20.9134	20.5861	20.9932	20.8736	21.2853	21.695	NaN	20.3742	NaN	24.5086	24.1883	24.4516	24.7079	25.8754	24.9375	24.7266	25.4198	24.8832	NaN	NaN	24.3864	24.4353	24.7496	24.3305	NaN	23.9844
P15408	Fos-related antigen 2	FOSL2	NaN	NaN	NaN	NaN	NaN	NaN	NaN	NaN	NaN	NaN	NaN	NaN	NaN	NaN	NaN	NaN	NaN	NaN	NaN	23.5616	22.9489	24.0585	23.4435	NaN	NaN	21.0933	NaN	NaN	NaN	NaN	NaN	NaN	NaN	NaN	NaN	NaN	NaN	NaN	NaN	NaN	NaN	NaN	NaN	NaN	NaN	NaN	NaN
Q14331	Protein FRG1	FRG1	NaN	NaN	NaN	25.218	25.7458	25.5992	25.3442	21.5936	21.9906	22.2624	NaN	NaN	NaN	NaN	NaN	NaN	22.2248	NaN	NaN	NaN	NaN	NaN	NaN	NaN	NaN	NaN	NaN	NaN	19.8662	NaN	NaN	NaN	NaN	NaN	NaN	NaN	NaN	NaN	NaN	NaN	NaN	NaN	NaN	NaN	NaN	NaN	NaN
Q96AE4	Far upstream element-binding protein 1	FUBP1	28.662	28.5194	28.7927	21.842	21.7657	21.9643	22.2169	21.2378	21.3219	21.4697	21.4057	22.5119	22.2675	25.1294	22.9472	26.4465	25.9341	25.8548	25.4846	NaN	NaN	NaN	NaN	16.796	NaN	NaN	NaN	NaN	NaN	NaN	22.1158	NaN	22.8687	22.6178	NaN	NaN	NaN	22.4024	21.8941	NaN	NaN	NaN	NaN	22.3606	NaN	NaN	24.6799
Q96I24	Far upstream element-binding protein 3	FUBP3	23.9675	23.1995	23.4427	25.0947	25.1625	25.0973	24.9133	24.2708	24.3581	24.4788	23.7964	20.3167	21.2861	21.4934	21.0181	26.9425	27.6256	27.7562	27.5663	NaN	NaN	NaN	NaN	NaN	NaN	NaN	NaN	NaN	NaN	19.1231	NaN	NaN	NaN	18.9865	NaN	NaN	NaN	NaN	NaN	NaN	NaN	NaN	NaN	NaN	NaN	NaN	NaN
P35637	RNA-binding protein FUS	FUS	25.1727	26.3958	25.4904	33.4335	32.5468	32.8634	32.8129	32.9306	32.7071	32.6462	32.7981	28.1832	28.1403	28.4057	28.7712	28.7971	28.408	28.2558	28.0285	25.7814	25.7208	25.8337	26.1771	26.2315	26.7773	22.8741	25.8773	NaN	21.6618	NaN	18.636	19.5341	18.9446	19.4281	19.0697	18.7232	19.1345	NaN	18.977	19.0439	NaN	18.9746	NaN	19.2181	19.1208	18.5247	19.8657
P51114	Fragile X mental retardation syndrome-related protein 1	FXR1	22.1149	22.6605	22.1479	25.9153	26.7789	26.5599	26.3761	23.7039	23.4223	23.8424	23.5276	NaN	NaN	NaN	NaN	NaN	NaN	20.0094	NaN	NaN	24.1197	NaN	NaN	NaN	NaN	NaN	NaN	NaN	NaN	NaN	NaN	NaN	NaN	NaN	NaN	NaN	NaN	NaN	NaN	NaN	NaN	NaN	NaN	NaN	NaN	NaN	NaN
Q13283	Ras GTPase-activating protein-binding protein 1	G3BP1	28.9999	28.6112	28.6758	24.3025	25.1364	22.9923	24.418	21.8119	21.7821	21.5819	21.2547	22.0143	22.2947	22.2369	22.8517	21.302	22.4669	22.9608	22.8249	NaN	20.6431	NaN	NaN	NaN	NaN	NaN	NaN	NaN	NaN	NaN	19.728	19.735	NaN	19.5007	18.3438	18.683	19.0004	NaN	NaN	18.7046	19.1127	19.0056	NaN	18.6305	19.465	NaN	19.7915
Q9UN86	Ras GTPase-activating protein-binding protein 2	G3BP2	26.682	26.0152	26.6171	23.4737	24.2907	23.7572	24.0294	21.25	21.7568	21.5851	NaN	NaN	NaN	NaN	20.7719	NaN	NaN	NaN	NaN	NaN	NaN	NaN	NaN	NaN	NaN	NaN	NaN	NaN	21.6968	NaN	18.4499	NaN	NaN	NaN	NaN	NaN	NaN	NaN	NaN	NaN	18.7204	18.6369	NaN	NaN	NaN	NaN	19.5146
P11413	Glucose-6-phosphate 1-dehydrogenase	G6PD	29.7839	29.4709	29.5269	NaN	NaN	NaN	NaN	NaN	NaN	NaN	NaN	NaN	17.3621	NaN	NaN	NaN	NaN	NaN	NaN	NaN	NaN	NaN	NaN	NaN	NaN	NaN	NaN	NaN	NaN	NaN	NaN	NaN	NaN	NaN	NaN	NaN	NaN	NaN	NaN	NaN	NaN	NaN	NaN	NaN	NaN	NaN	NaN
P10253	Lysosomal alpha-glucosidase;76 kDa lysosomal alpha-glucosidase;70 kDa lysosomal alpha-glucosidase	GAA	28.8926	28.9458	28.9573	NaN	NaN	NaN	NaN	NaN	NaN	NaN	NaN	NaN	NaN	NaN	NaN	NaN	NaN	NaN	NaN	NaN	NaN	NaN	NaN	NaN	NaN	NaN	NaN	NaN	NaN	NaN	NaN	NaN	NaN	NaN	NaN	NaN	NaN	NaN	NaN	NaN	NaN	NaN	NaN	NaN	NaN	NaN	NaN
Q8TAE8	Growth arrest and DNA damage-inducible proteins-interacting protein 1	GADD45GIP1	NaN	NaN	NaN	20.8741	20.758	20.8893	20.7539	21.5402	21.454	21.2587	22.1594	19.3853	NaN	NaN	NaN	NaN	NaN	NaN	NaN	NaN	NaN	NaN	NaN	NaN	NaN	NaN	NaN	NaN	NaN	NaN	21.4201	21.5977	21.6518	21.6296	20.7503	21.9453	22.083	21.7387	21.8219	21.4541	22.0239	21.7013	22.1157	22.0557	22.2873	NaN	21.7634
O14976	Cyclin-G-associated kinase	GAK	25.8525	25.8798	25.8925	NaN	NaN	NaN	NaN	NaN	NaN	NaN	23.7939	NaN	NaN	NaN	NaN	NaN	NaN	NaN	NaN	NaN	NaN	NaN	NaN	NaN	NaN	NaN	NaN	NaN	NaN	NaN	NaN	NaN	NaN	NaN	NaN	NaN	NaN	NaN	NaN	NaN	NaN	NaN	NaN	NaN	NaN	NaN	NaN
P07902;G3V4G9	Galactose-1-phosphate uridylyltransferase	GALT	23.4087	24.8436	23.3956	NaN	NaN	NaN	NaN	NaN	NaN	NaN	NaN	NaN	NaN	NaN	NaN	NaN	NaN	NaN	NaN	NaN	NaN	NaN	NaN	NaN	NaN	NaN	NaN	NaN	NaN	21.6077	NaN	NaN	NaN	NaN	NaN	NaN	NaN	NaN	NaN	NaN	NaN	NaN	NaN	NaN	NaN	NaN	NaN
Q14353	Guanidinoacetate N-methyltransferase	GAMT	28.0455	28.404	28.2867	NaN	NaN	NaN	18.4552	NaN	NaN	NaN	NaN	NaN	NaN	NaN	NaN	NaN	NaN	NaN	NaN	NaN	NaN	NaN	NaN	NaN	NaN	NaN	NaN	NaN	NaN	NaN	NaN	NaN	NaN	NaN	NaN	NaN	NaN	NaN	NaN	NaN	NaN	NaN	NaN	NaN	NaN	NaN	NaN
Q14697	Neutral alpha-glucosidase AB	GANAB	31.4651	31.6825	31.4934	NaN	NaN	17.594	NaN	NaN	NaN	NaN	NaN	NaN	NaN	NaN	NaN	NaN	17.7175	NaN	NaN	NaN	NaN	NaN	NaN	NaN	NaN	NaN	NaN	NaN	NaN	NaN	18.5667	NaN	NaN	19.2269	NaN	18.5564	NaN	18.7967	NaN	NaN	NaN	NaN	NaN	18.5218	18.589	NaN	19.9195
P04406	Glyceraldehyde-3-phosphate dehydrogenase	GAPDH	32.4815	32.4842	32.634	28.7266	26.2925	27.4023	27.5804	28.2942	28.0626	27.764	27.5796	24.9659	25.3843	24.9048	24.6204	26.5039	25.6004	25.4663	25.3362	NaN	NaN	21.7054	NaN	NaN	NaN	NaN	NaN	NaN	NaN	NaN	21.4001	26.9798	22.2205	25.1921	22.004	19.1723	20.083	22.2002	20.8201	22.5012	20.4678	20.9101	21.6211	20.6712	20.0982	20.6756	27.6873
O14556	Glyceraldehyde-3-phosphate dehydrogenase, testis-specific	GAPDHS	NaN	NaN	NaN	23.8526	23.6783	23.421	23.4237	23.8039	23.5902	23.795	24.6266	NaN	NaN	NaN	22.8488	23.2475	NaN	NaN	NaN	NaN	NaN	NaN	23.1619	23.8066	23.418	NaN	23.4884	NaN	NaN	22.4392	25.6616	25.5748	26.0213	25.4376	26.2227	25.9901	25.814	24.7492	23.7953	24.7387	25.1191	25.4806	26.1052	25.5358	25.6117	25.5364	25.2209
Q14C86	GTPase-activating protein and VPS9 domain-containing protein 1	GAPVD1	25.97	25.9909	25.9978	NaN	NaN	NaN	NaN	NaN	17.8553	NaN	NaN	NaN	NaN	NaN	21.3416	NaN	NaN	NaN	NaN	NaN	NaN	NaN	NaN	NaN	NaN	NaN	NaN	NaN	NaN	NaN	NaN	NaN	NaN	NaN	NaN	NaN	NaN	NaN	NaN	NaN	NaN	NaN	NaN	NaN	NaN	NaN	NaN
Q9NY12	H/ACA ribonucleoprotein complex subunit 1	GAR1	NaN	23.0276	NaN	NaN	20.6579	NaN	20.6454	22.117	22.3665	21.8009	21.2715	NaN	NaN	NaN	NaN	NaN	NaN	NaN	NaN	NaN	NaN	NaN	NaN	NaN	NaN	18.5136	NaN	NaN	NaN	NaN	NaN	NaN	NaN	NaN	NaN	NaN	NaN	NaN	NaN	NaN	NaN	NaN	NaN	NaN	NaN	NaN	NaN
P41250	Glycine--tRNA ligase	GARS	29.6102	29.4289	29.4512	NaN	NaN	NaN	NaN	NaN	NaN	NaN	NaN	NaN	NaN	NaN	NaN	NaN	NaN	NaN	NaN	NaN	NaN	NaN	NaN	NaN	NaN	NaN	NaN	NaN	NaN	NaN	NaN	NaN	NaN	NaN	NaN	NaN	NaN	NaN	NaN	NaN	NaN	NaN	NaN	NaN	NaN	NaN	NaN
P22102	Trifunctional purine biosynthetic protein adenosine-3;Phosphoribosylamine--glycine ligase;Phosphoribosylformylglycinamidine cyclo-ligase;Phosphoribosylglycinamide formyltransferase	GART	28.9263	28.7233	28.8988	NaN	NaN	NaN	NaN	NaN	NaN	NaN	NaN	NaN	NaN	NaN	NaN	NaN	NaN	NaN	20.4344	NaN	NaN	NaN	NaN	NaN	NaN	NaN	NaN	NaN	NaN	NaN	NaN	NaN	NaN	NaN	NaN	NaN	NaN	NaN	NaN	NaN	NaN	NaN	NaN	NaN	NaN	NaN	NaN
Q14393	Growth arrest-specific protein 6	GAS6	24.9664	24.6806	24.7644	NaN	NaN	NaN	NaN	20.8558	NaN	NaN	NaN	NaN	NaN	NaN	NaN	NaN	NaN	NaN	NaN	NaN	NaN	NaN	NaN	NaN	NaN	NaN	NaN	NaN	NaN	NaN	NaN	NaN	NaN	NaN	NaN	NaN	NaN	NaN	NaN	NaN	NaN	NaN	NaN	NaN	NaN	NaN	NaN
O75323	Protein NipSnap homolog 2	GBAS	NaN	NaN	NaN	NaN	NaN	NaN	NaN	NaN	NaN	NaN	NaN	NaN	NaN	NaN	NaN	NaN	NaN	NaN	NaN	22.2641	22.4046	22.092	NaN	22.082	22.4637	21.9934	NaN	NaN	22.0099	NaN	22.859	22.8728	23.4714	22.719	23.5592	23.4917	23.0597	22.9908	22.9652	22.8291	23.2528	23.0202	23.6192	23.6128	23.6658	22.9296	22.2961
Q04446	1,4-alpha-glucan-branching enzyme	GBE1	26.6428	27.2749	26.9397	20.1075	NaN	NaN	NaN	NaN	20.0339	NaN	23.9741	NaN	NaN	NaN	NaN	NaN	NaN	21.3219	NaN	25.8633	23.8081	25.4596	24.2684	21.7753	23.6815	25.5851	NaN	22.7703	22.9115	21.797	NaN	26.2046	27.4868	26.3648	20.1869	23.7752	23.4769	22.7286	29.4331	24.9768	26.8214	25.8372	22.8683	NaN	25.5598	22.6637	28.3154
Q92538	Golgi-specific brefeldin A-resistance guanine nucleotide exchange factor 1	GBF1	26.2339	26.5302	26.4297	NaN	NaN	17.5773	NaN	NaN	NaN	NaN	NaN	NaN	NaN	NaN	NaN	17.9931	NaN	NaN	NaN	NaN	NaN	NaN	NaN	NaN	NaN	NaN	NaN	NaN	NaN	NaN	NaN	NaN	NaN	NaN	NaN	NaN	NaN	NaN	NaN	NaN	NaN	NaN	NaN	NaN	NaN	NaN	NaN
P32455	Interferon-induced guanylate-binding protein 1	GBP1	NaN	NaN	NaN	NaN	NaN	NaN	21.6271	NaN	NaN	NaN	NaN	20.5182	NaN	22.0555	22.885	22.5738	20.5325	19.8544	20.0059	NaN	NaN	NaN	NaN	NaN	NaN	NaN	NaN	NaN	19.581	NaN	NaN	NaN	18.8344	NaN	NaN	NaN	NaN	NaN	NaN	NaN	NaN	NaN	NaN	NaN	NaN	NaN	NaN
Q8IWJ2	GRIP and coiled-coil domain-containing protein 2	GCC2	NaN	NaN	NaN	NaN	NaN	NaN	NaN	NaN	NaN	NaN	NaN	NaN	26.4045	26.6931	NaN	26.6947	27.1299	26.612	NaN	23.4442	23.8939	22.6917	23.8301	23.5126	23.1665	22.964	22.3466	23.7503	23.8978	23.2577	25.4301	25.3313	25.3229	25.2415	25.2327	25.0872	NaN	25.2516	25.573	25.2344	24.6767	24.9561	25.4939	25.6052	25.8569	25.431	24.7907
P48507	Glutamate--cysteine ligase regulatory subunit	GCLM	25.9228	26.1936	26.0675	NaN	NaN	NaN	NaN	NaN	NaN	NaN	NaN	19.7269	19.8225	19.6192	19.891	19.8123	19.7933	19.8241	20.0169	NaN	NaN	NaN	NaN	NaN	NaN	NaN	NaN	NaN	NaN	NaN	NaN	NaN	NaN	NaN	NaN	NaN	NaN	NaN	NaN	NaN	NaN	NaN	NaN	NaN	NaN	NaN	NaN
Q92616	Translational activator GCN1	GCN1L1	30.0885	29.8747	30.0632	NaN	NaN	NaN	NaN	NaN	NaN	NaN	NaN	NaN	NaN	NaN	NaN	NaN	NaN	NaN	NaN	NaN	NaN	NaN	NaN	NaN	NaN	NaN	19.4855	NaN	NaN	NaN	NaN	NaN	19.5277	NaN	NaN	NaN	NaN	NaN	NaN	NaN	NaN	NaN	NaN	NaN	NaN	NaN	NaN
P31150	Rab GDP dissociation inhibitor alpha	GDI1	25.3252	25.5133	25.564	NaN	NaN	NaN	NaN	NaN	NaN	NaN	NaN	NaN	NaN	NaN	NaN	NaN	NaN	NaN	NaN	NaN	NaN	NaN	NaN	NaN	NaN	NaN	NaN	NaN	NaN	NaN	NaN	NaN	NaN	NaN	NaN	NaN	NaN	NaN	NaN	NaN	NaN	NaN	NaN	NaN	NaN	NaN	NaN
P50395	Rab GDP dissociation inhibitor beta	GDI2	31.7626	31.6827	31.5545	NaN	NaN	19.066	NaN	NaN	NaN	NaN	NaN	NaN	NaN	NaN	NaN	19.3061	NaN	NaN	NaN	NaN	NaN	NaN	NaN	NaN	NaN	NaN	NaN	NaN	18.5005	NaN	18.9922	20.3552	NaN	20.7616	NaN	18.6679	NaN	NaN	18.1709	NaN	NaN	NaN	NaN	NaN	NaN	NaN	24.0978
O14893	Gem-associated protein 2	GEMIN2	NaN	NaN	NaN	NaN	NaN	NaN	NaN	NaN	NaN	NaN	NaN	NaN	NaN	NaN	NaN	NaN	NaN	NaN	NaN	NaN	NaN	NaN	NaN	NaN	NaN	NaN	NaN	NaN	NaN	NaN	NaN	NaN	NaN	NaN	NaN	NaN	NaN	NaN	NaN	NaN	NaN	NaN	NaN	NaN	NaN	NaN	NaN
P57678	Gem-associated protein 4	GEMIN4	23.4684	24.0936	23.4857	NaN	NaN	NaN	NaN	21.6827	NaN	NaN	NaN	NaN	NaN	NaN	NaN	NaN	NaN	NaN	NaN	NaN	NaN	NaN	NaN	NaN	NaN	NaN	NaN	NaN	NaN	NaN	NaN	NaN	NaN	NaN	NaN	19.8576	NaN	NaN	22.0049	21.5494	21.839	21.8643	22.3259	22.0388	21.8464	21.9535	NaN
Q8TEQ6	Gem-associated protein 5	GEMIN5	25.0132	24.5824	24.4978	22.9225	23.1699	23.5247	23.0558	NaN	22.9324	22.7061	22.9922	NaN	NaN	NaN	21.9254	NaN	NaN	NaN	NaN	NaN	NaN	NaN	NaN	NaN	NaN	NaN	NaN	NaN	17.8425	NaN	NaN	14.7951	NaN	14.8138	15.7653	15.6806	15.8412	14.9354	30.2523	30.3802	30.3783	30.4359	30.1551	30.182	30.1054	30.1146	NaN
Q7L5D6	Golgi to ER traffic protein 4 homolog	GET4	24.5505	24.4644	23.9348	NaN	NaN	NaN	NaN	NaN	NaN	NaN	NaN	NaN	NaN	NaN	NaN	NaN	NaN	NaN	NaN	NaN	NaN	NaN	NaN	NaN	NaN	NaN	NaN	NaN	NaN	NaN	NaN	NaN	NaN	NaN	NaN	NaN	NaN	NaN	NaN	NaN	NaN	NaN	NaN	NaN	NaN	NaN	NaN
Q99684;Q5VTD9	Zinc finger protein Gfi-1;Zinc finger protein Gfi-1b	GFI1;GFI1B	NaN	NaN	NaN	NaN	NaN	NaN	19.0512	NaN	NaN	NaN	NaN	NaN	NaN	NaN	NaN	NaN	NaN	NaN	NaN	24.2437	23.545	23.4481	24.0788	NaN	NaN	NaN	NaN	NaN	NaN	NaN	NaN	NaN	NaN	NaN	NaN	NaN	NaN	18.8784	NaN	NaN	NaN	NaN	NaN	NaN	NaN	NaN	NaN
Q96RP9	Elongation factor G, mitochondrial	GFM1	27.2438	26.7045	26.9334	NaN	NaN	NaN	NaN	NaN	NaN	18.2513	NaN	NaN	NaN	NaN	NaN	NaN	NaN	NaN	NaN	NaN	NaN	NaN	NaN	NaN	NaN	NaN	NaN	NaN	NaN	NaN	NaN	NaN	NaN	NaN	NaN	NaN	NaN	NaN	NaN	NaN	NaN	NaN	NaN	NaN	NaN	NaN	NaN
Q06210	Glutamine--fructose-6-phosphate aminotransferase [isomerizing] 1	GFPT1	27.0252	27.2332	26.9357	NaN	NaN	NaN	NaN	NaN	NaN	NaN	NaN	NaN	NaN	NaN	NaN	NaN	NaN	NaN	NaN	NaN	NaN	NaN	NaN	NaN	NaN	NaN	NaN	NaN	NaN	NaN	NaN	NaN	NaN	NaN	NaN	NaN	NaN	NaN	NaN	NaN	NaN	NaN	NaN	NaN	NaN	NaN	NaN
Q9BVM4	Gamma-glutamylaminecyclotransferase	GGACT	24.8514	25.2199	24.6443	NaN	NaN	NaN	NaN	NaN	NaN	NaN	NaN	NaN	NaN	NaN	NaN	NaN	NaN	NaN	NaN	NaN	NaN	NaN	NaN	NaN	NaN	NaN	NaN	NaN	NaN	NaN	NaN	NaN	NaN	NaN	NaN	NaN	19.1012	NaN	NaN	NaN	NaN	NaN	NaN	NaN	NaN	NaN	NaN
O75223;M0QZK8	Gamma-glutamylcyclotransferase	GGCT	NaN	NaN	NaN	23.5696	21.104	22.2437	22.0386	22.9766	23.2711	22.031	22.6929	21.0568	22.7188	22.671	21.7965	23.1242	22.5547	20.9374	21.6243	NaN	NaN	NaN	NaN	NaN	NaN	NaN	NaN	NaN	18.719	NaN	NaN	NaN	NaN	NaN	NaN	NaN	NaN	NaN	NaN	NaN	NaN	NaN	NaN	NaN	NaN	NaN	NaN
Q92820	Gamma-glutamyl hydrolase	GGH	27.735	27.0578	27.5901	NaN	NaN	NaN	19.3592	NaN	NaN	NaN	NaN	19.7762	19.8556	19.9118	19.7388	21.5	20.2401	NaN	19.8287	NaN	NaN	NaN	NaN	NaN	NaN	NaN	NaN	NaN	18.7176	NaN	NaN	NaN	NaN	NaN	NaN	NaN	NaN	NaN	NaN	NaN	NaN	NaN	NaN	18.273	NaN	NaN	NaN
Q6Y7W6	PERQ amino acid-rich with GYF domain-containing protein 2	GIGYF2	24.7354	24.8739	24.9913	NaN	NaN	NaN	20.3226	NaN	NaN	NaN	NaN	NaN	NaN	NaN	NaN	NaN	NaN	18.6491	NaN	NaN	NaN	NaN	NaN	NaN	NaN	NaN	NaN	17.7811	NaN	NaN	NaN	NaN	NaN	NaN	21.1326	NaN	NaN	NaN	22.2635	21.6637	22.47	21.9527	NaN	21.4597	21.5569	21.5327	NaN
Q86VQ1	Glucocorticoid-induced transcript 1 protein	GLCCI1	22.8515	23.1178	23.2957	NaN	NaN	NaN	NaN	NaN	NaN	NaN	NaN	NaN	NaN	NaN	NaN	NaN	NaN	NaN	NaN	NaN	NaN	NaN	NaN	NaN	NaN	NaN	NaN	NaN	NaN	NaN	NaN	NaN	NaN	NaN	NaN	NaN	NaN	NaN	NaN	NaN	NaN	NaN	NaN	NaN	NaN	NaN	NaN
Q92990	Glomulin	GLMN	26.1747	26.014	26.0661	NaN	NaN	NaN	NaN	NaN	NaN	NaN	NaN	NaN	NaN	NaN	NaN	NaN	NaN	NaN	NaN	NaN	NaN	NaN	NaN	NaN	NaN	NaN	NaN	NaN	NaN	NaN	NaN	NaN	NaN	NaN	NaN	NaN	NaN	NaN	NaN	NaN	NaN	NaN	NaN	NaN	NaN	NaN	NaN
Q04760	Lactoylglutathione lyase	GLO1	31.5021	31.3725	31.5286	NaN	NaN	19.8466	NaN	NaN	NaN	NaN	NaN	NaN	NaN	18.7128	NaN	NaN	NaN	NaN	NaN	NaN	16.9119	NaN	NaN	NaN	NaN	NaN	NaN	NaN	NaN	NaN	20.0964	20.2832	NaN	22.8677	20.708	NaN	19.0072	20.1808	19.144	NaN	18.6708	NaN	NaN	19.6372	19.0236	18.6053	26.6516
O76003	Glutaredoxin-3	GLRX3	28.8086	28.8178	28.7819	NaN	NaN	NaN	NaN	NaN	20.9562	NaN	NaN	NaN	NaN	NaN	NaN	NaN	NaN	NaN	NaN	NaN	NaN	NaN	NaN	NaN	NaN	NaN	NaN	NaN	NaN	NaN	NaN	NaN	NaN	NaN	NaN	NaN	NaN	NaN	NaN	NaN	NaN	NaN	NaN	NaN	NaN	NaN	NaN
O94925	Glutaminase kidney isoform, mitochondrial	GLS	26.2554	26.4769	26.0891	NaN	NaN	NaN	NaN	NaN	NaN	NaN	NaN	NaN	NaN	NaN	NaN	NaN	NaN	NaN	NaN	NaN	NaN	NaN	NaN	21.0784	NaN	NaN	NaN	NaN	NaN	NaN	NaN	NaN	NaN	NaN	NaN	NaN	NaN	NaN	NaN	NaN	NaN	NaN	NaN	NaN	NaN	NaN	NaN
P00367;P49448	Glutamate dehydrogenase 1, mitochondrial;Glutamate dehydrogenase 2, mitochondrial	GLUD1;GLUD2	28.928	28.668	28.3353	NaN	NaN	NaN	NaN	NaN	NaN	NaN	NaN	NaN	NaN	NaN	NaN	NaN	NaN	NaN	NaN	19.2463	NaN	NaN	NaN	NaN	NaN	NaN	NaN	NaN	NaN	NaN	NaN	NaN	NaN	NaN	NaN	NaN	NaN	NaN	NaN	NaN	19.1685	NaN	NaN	NaN	NaN	NaN	NaN
O60234	Glia maturation factor gamma	GMFG	28.4535	28.713	28.4862	NaN	NaN	NaN	NaN	NaN	NaN	NaN	NaN	NaN	NaN	NaN	NaN	NaN	NaN	NaN	NaN	NaN	NaN	NaN	NaN	NaN	NaN	NaN	NaN	NaN	NaN	NaN	NaN	NaN	NaN	NaN	19.0976	NaN	NaN	NaN	NaN	NaN	NaN	NaN	NaN	NaN	NaN	NaN	20.3172
Q96IJ6	Mannose-1-phosphate guanyltransferase alpha	GMPPA	26.1358	26.0117	26.2175	NaN	NaN	NaN	NaN	NaN	NaN	NaN	NaN	NaN	NaN	NaN	NaN	NaN	NaN	NaN	NaN	NaN	NaN	NaN	NaN	NaN	NaN	NaN	NaN	19.1646	NaN	NaN	NaN	NaN	NaN	NaN	NaN	NaN	NaN	NaN	NaN	NaN	NaN	NaN	NaN	NaN	NaN	NaN	NaN
P49915	GMP synthase [glutamine-hydrolyzing]	GMPS	29.8847	29.7339	29.7046	NaN	NaN	NaN	NaN	NaN	NaN	NaN	NaN	NaN	NaN	NaN	NaN	NaN	NaN	NaN	NaN	NaN	NaN	NaN	NaN	NaN	NaN	NaN	NaN	NaN	NaN	NaN	NaN	NaN	NaN	NaN	NaN	NaN	NaN	NaN	NaN	NaN	NaN	NaN	NaN	NaN	NaN	NaN	18.3454
P04899	Guanine nucleotide-binding protein G(i) subunit alpha-2	GNAI2	25.5196	25.8945	25.7605	NaN	NaN	NaN	NaN	NaN	NaN	NaN	NaN	NaN	NaN	NaN	NaN	NaN	NaN	NaN	NaN	NaN	NaN	NaN	NaN	NaN	NaN	NaN	NaN	NaN	18.9883	NaN	NaN	NaN	NaN	NaN	NaN	NaN	NaN	NaN	NaN	NaN	NaN	NaN	NaN	NaN	NaN	NaN	NaN
P08754	Guanine nucleotide-binding protein G(k) subunit alpha	GNAI3	23.312	23.3479	23.1561	NaN	NaN	NaN	NaN	NaN	NaN	NaN	NaN	NaN	NaN	NaN	NaN	NaN	NaN	NaN	NaN	NaN	NaN	NaN	NaN	NaN	NaN	NaN	NaN	NaN	NaN	NaN	NaN	NaN	NaN	NaN	NaN	NaN	NaN	NaN	NaN	NaN	NaN	NaN	NaN	NaN	NaN	NaN	NaN
P62873	Guanine nucleotide-binding protein G(I)/G(S)/G(T) subunit beta-1	GNB1	26.0999	26.7961	26.5899	NaN	NaN	NaN	NaN	NaN	NaN	NaN	NaN	NaN	NaN	NaN	NaN	NaN	NaN	NaN	NaN	NaN	NaN	NaN	NaN	NaN	NaN	NaN	19.4187	NaN	NaN	NaN	NaN	NaN	NaN	NaN	NaN	NaN	NaN	NaN	22.1715	NaN	NaN	NaN	NaN	NaN	NaN	NaN	NaN
P63244	Guanine nucleotide-binding protein subunit beta-2-like 1;Guanine nucleotide-binding protein subunit beta-2-like 1, N-terminally processed	GNB2L1	29.8887	29.7884	29.6461	26.3616	26.5831	26.4107	26.5948	28.1262	28.0838	28.2171	27.9354	25.0475	24.9243	25.8406	25.8839	24.7137	25.6463	25.5552	25.8379	NaN	NaN	NaN	NaN	NaN	NaN	21.8658	NaN	20.5319	NaN	20.2342	23.3155	23.5544	22.1767	23.8586	23.2683	23.9356	23.992	23.5856	24.1739	23.6042	24.2285	24.3264	22.9835	23.9208	23.7462	23.9132	24.1093
O15228	Dihydroxyacetone phosphate acyltransferase	GNPAT	25.7968	26.1504	26.0517	NaN	19.2809	NaN	NaN	NaN	NaN	NaN	NaN	NaN	NaN	NaN	NaN	NaN	NaN	NaN	NaN	NaN	NaN	17.9061	NaN	NaN	NaN	NaN	NaN	NaN	NaN	NaN	NaN	NaN	NaN	NaN	NaN	NaN	NaN	NaN	NaN	NaN	NaN	NaN	NaN	NaN	NaN	NaN	NaN
Q08379	Golgin subfamily A member 2	GOLGA2	22.5773	22.7922	22.3772	22.3561	21.0092	21.128	20.7087	NaN	NaN	NaN	NaN	NaN	NaN	19.9584	NaN	NaN	NaN	NaN	NaN	NaN	NaN	NaN	NaN	NaN	NaN	NaN	NaN	NaN	NaN	NaN	NaN	NaN	NaN	NaN	NaN	NaN	NaN	NaN	NaN	NaN	NaN	NaN	NaN	NaN	NaN	NaN	NaN
Q08378	Golgin subfamily A member 3	GOLGA3	24.6332	24.4584	24.1519	NaN	NaN	NaN	NaN	NaN	NaN	NaN	NaN	NaN	NaN	NaN	NaN	NaN	NaN	NaN	NaN	NaN	NaN	NaN	NaN	NaN	NaN	NaN	NaN	NaN	NaN	NaN	NaN	NaN	NaN	19.5691	NaN	NaN	NaN	NaN	NaN	NaN	NaN	NaN	NaN	NaN	NaN	NaN	NaN
O14653;E7EQ34	Golgi SNAP receptor complex member 2	GOSR2	22.911	23.652	NaN	NaN	NaN	NaN	NaN	NaN	NaN	NaN	NaN	NaN	NaN	NaN	NaN	NaN	NaN	NaN	NaN	NaN	NaN	NaN	NaN	NaN	NaN	NaN	NaN	NaN	NaN	NaN	NaN	NaN	NaN	NaN	NaN	NaN	NaN	NaN	NaN	NaN	NaN	NaN	NaN	NaN	NaN	NaN	NaN
P17174	Aspartate aminotransferase, cytoplasmic	GOT1	24.3606	24.413	24.1489	NaN	NaN	NaN	NaN	NaN	NaN	NaN	NaN	NaN	NaN	NaN	NaN	NaN	NaN	NaN	NaN	NaN	NaN	NaN	NaN	NaN	22.5212	NaN	NaN	NaN	NaN	NaN	NaN	NaN	NaN	NaN	NaN	NaN	NaN	NaN	NaN	NaN	NaN	22.469	NaN	NaN	NaN	NaN	NaN
Q5T3I0	G patch domain-containing protein 4	GPATCH4	NaN	NaN	NaN	23.4981	24.2082	24.2748	23.8603	20.3588	19.8714	20.6189	20.2413	NaN	NaN	NaN	NaN	NaN	NaN	18.0963	NaN	NaN	NaN	20.5056	NaN	NaN	NaN	NaN	NaN	NaN	NaN	NaN	NaN	NaN	NaN	NaN	NaN	NaN	NaN	NaN	NaN	NaN	NaN	NaN	NaN	NaN	NaN	NaN	NaN
Q9UKJ3	G patch domain-containing protein 8	GPATCH8	NaN	NaN	NaN	NaN	NaN	NaN	21.3854	NaN	NaN	NaN	NaN	NaN	NaN	NaN	18.7105	20.8904	21.1686	21.5576	21.4929	NaN	NaN	NaN	NaN	NaN	NaN	NaN	NaN	NaN	NaN	NaN	NaN	NaN	NaN	NaN	NaN	NaN	NaN	NaN	NaN	NaN	NaN	NaN	NaN	NaN	NaN	NaN	NaN
P43304	Glycerol-3-phosphate dehydrogenase, mitochondrial	GPD2	27.0981	27.3342	27.2206	NaN	NaN	NaN	NaN	20.9734	19.6565	NaN	NaN	19.0064	NaN	NaN	NaN	NaN	NaN	NaN	NaN	NaN	NaN	NaN	NaN	NaN	NaN	NaN	NaN	NaN	NaN	NaN	NaN	NaN	NaN	NaN	NaN	NaN	NaN	NaN	NaN	NaN	NaN	NaN	NaN	NaN	NaN	NaN	NaN
P06744	Glucose-6-phosphate isomerase	GPI	31.006	31.1011	31.1017	NaN	NaN	NaN	NaN	NaN	NaN	NaN	NaN	NaN	NaN	NaN	NaN	NaN	NaN	NaN	19.6439	NaN	NaN	NaN	18.2638	NaN	NaN	NaN	NaN	NaN	NaN	NaN	NaN	NaN	NaN	21.9537	NaN	NaN	NaN	NaN	NaN	NaN	NaN	NaN	NaN	NaN	NaN	NaN	23.9056
Q9UHW5	GPN-loop GTPase 3	GPN3	23.4294	23.7421	23.3232	NaN	NaN	NaN	NaN	NaN	NaN	NaN	NaN	NaN	NaN	NaN	NaN	NaN	NaN	NaN	NaN	NaN	NaN	NaN	NaN	NaN	NaN	NaN	NaN	NaN	NaN	NaN	NaN	NaN	NaN	NaN	NaN	NaN	NaN	NaN	NaN	NaN	NaN	NaN	NaN	NaN	NaN	NaN	NaN
Q13098	COP9 signalosome complex subunit 1	GPS1	26.6905	25.9917	26.7398	NaN	NaN	NaN	NaN	NaN	NaN	NaN	NaN	NaN	NaN	NaN	NaN	NaN	NaN	NaN	NaN	NaN	NaN	NaN	NaN	NaN	NaN	NaN	NaN	17.5873	NaN	NaN	NaN	NaN	NaN	NaN	NaN	NaN	NaN	NaN	22.7433	NaN	NaN	NaN	NaN	NaN	NaN	NaN	NaN
P07203	Glutathione peroxidase 1	GPX1	28.3868	28.2814	28.1928	NaN	NaN	NaN	NaN	NaN	NaN	NaN	NaN	NaN	NaN	NaN	NaN	NaN	NaN	NaN	NaN	NaN	NaN	NaN	NaN	NaN	NaN	NaN	NaN	NaN	NaN	NaN	NaN	NaN	NaN	20.0288	NaN	NaN	NaN	NaN	NaN	NaN	NaN	NaN	NaN	NaN	NaN	NaN	20.0419
Q6IC98	GRAM domain-containing protein 4	GRAMD4	23.1915	21.9037	21.8998	NaN	NaN	NaN	NaN	NaN	NaN	NaN	NaN	NaN	NaN	NaN	NaN	NaN	NaN	NaN	NaN	NaN	NaN	NaN	NaN	NaN	NaN	NaN	18.2759	NaN	NaN	NaN	NaN	NaN	NaN	NaN	NaN	NaN	NaN	NaN	NaN	NaN	NaN	NaN	NaN	NaN	NaN	NaN	NaN
P62993	Growth factor receptor-bound protein 2	GRB2	27.7634	27.5247	27.6642	NaN	NaN	NaN	NaN	NaN	NaN	NaN	NaN	NaN	NaN	NaN	NaN	NaN	NaN	NaN	NaN	NaN	NaN	NaN	NaN	NaN	NaN	NaN	NaN	NaN	NaN	NaN	NaN	NaN	NaN	NaN	NaN	NaN	NaN	NaN	NaN	NaN	NaN	NaN	NaN	NaN	NaN	NaN	NaN
P43250	G protein-coupled receptor kinase 6	GRK6	NaN	NaN	NaN	NaN	NaN	NaN	NaN	NaN	NaN	NaN	21.3204	NaN	NaN	NaN	NaN	NaN	NaN	NaN	NaN	29.6241	29.5203	29.7802	28.6925	30.4216	30.5592	29.6976	26.9498	29.5232	29.9038	29.2912	31.3437	20.771	20.5841	25.4459	20.8047	20.639	20.0205	20.284	20.5771	20.5222	20.6141	17.9335	18.6426	18.2042	20.4356	20.4552	30.2154
Q9HAV7	GrpE protein homolog 1, mitochondrial	GRPEL1	24.7862	25.1937	24.957	NaN	19.5088	NaN	NaN	NaN	NaN	NaN	NaN	NaN	NaN	NaN	NaN	NaN	NaN	NaN	NaN	27.8542	27.8187	27.7708	27.5294	28.5472	28.4173	28.0768	27.6007	27.9309	28.0507	27.4785	29.1032	29.3272	29.0672	29.2046	29.7198	29.4567	29.5591	29.3776	29.332	29.0852	29.3212	28.9572	29.1568	29.3166	29.2114	28.9917	28.605
Q96QA5	Gasdermin-A	GSDMA	NaN	NaN	NaN	24.0333	22.2811	22.6122	NaN	NaN	22.8472	22.4234	NaN	21.6222	22.3111	21.1989	21.3522	23.3099	21.9542	21.2844	21.9859	NaN	NaN	NaN	NaN	NaN	NaN	NaN	NaN	NaN	NaN	18.4139	NaN	22.9845	21.3327	20.4948	NaN	NaN	NaN	NaN	NaN	NaN	NaN	NaN	NaN	NaN	NaN	NaN	NaN
P57764	Gasdermin-D	GSDMD	27.6255	27.5871	27.3361	NaN	22.0344	NaN	NaN	NaN	NaN	NaN	NaN	NaN	NaN	NaN	NaN	19.229	NaN	NaN	NaN	24.3149	21.2551	22.4536	20.3742	25.7649	25.457	24.0812	21.9746	20.8016	23.123	21.4905	22.3841	22.3103	22.3737	22.3834	23.0897	22.7907	22.685	23.1273	22.2115	22.3485	22.4266	22.3689	22.3867	22.8348	22.7973	22.8277	21.6138
P06396	Gelsolin	GSN	31.4382	31.6893	31.458	NaN	NaN	NaN	23.1861	NaN	NaN	NaN	NaN	NaN	NaN	NaN	NaN	NaN	NaN	20.495	NaN	NaN	NaN	NaN	NaN	NaN	NaN	NaN	NaN	NaN	NaN	18.5906	19.9429	19.6852	NaN	22.6515	19.7475	18.9209	19.0638	20.0368	19.2811	18.834	NaN	NaN	NaN	18.9697	18.1566	18.4087	25.0585
P15170	Eukaryotic peptide chain release factor GTP-binding subunit ERF3A	GSPT1	26.4364	26.3533	26.0339	NaN	NaN	NaN	NaN	NaN	NaN	NaN	NaN	NaN	NaN	NaN	NaN	NaN	NaN	NaN	20.698	NaN	NaN	NaN	NaN	NaN	NaN	NaN	NaN	NaN	NaN	NaN	NaN	NaN	NaN	NaN	NaN	NaN	NaN	NaN	NaN	NaN	NaN	NaN	NaN	NaN	NaN	NaN	NaN
P00390	Glutathione reductase, mitochondrial	GSR	27.6012	27.2293	27.6827	NaN	NaN	NaN	NaN	NaN	NaN	NaN	NaN	NaN	NaN	NaN	18.648	NaN	NaN	NaN	NaN	NaN	NaN	NaN	NaN	NaN	NaN	NaN	NaN	NaN	NaN	NaN	NaN	NaN	NaN	NaN	NaN	NaN	NaN	NaN	NaN	NaN	NaN	NaN	NaN	NaN	NaN	NaN	NaN
P48637	Glutathione synthetase	GSS	27.1172	26.8304	27.151	NaN	NaN	NaN	NaN	25.111	NaN	NaN	NaN	NaN	23.7317	23.7341	23.8143	24.2075	NaN	23.9933	NaN	NaN	17.8832	NaN	NaN	NaN	NaN	NaN	NaN	NaN	NaN	NaN	NaN	NaN	NaN	18.1978	NaN	NaN	NaN	NaN	NaN	NaN	NaN	NaN	NaN	NaN	NaN	NaN	NaN
P09488	Glutathione S-transferase Mu 1	GSTM1	27.975	27.8459	28.159	NaN	NaN	NaN	NaN	NaN	NaN	NaN	NaN	NaN	NaN	NaN	NaN	NaN	NaN	NaN	NaN	NaN	NaN	NaN	NaN	NaN	20.5378	NaN	NaN	NaN	NaN	NaN	NaN	NaN	NaN	NaN	NaN	NaN	NaN	NaN	NaN	NaN	NaN	NaN	NaN	NaN	NaN	NaN	NaN
P21266	Glutathione S-transferase Mu 3	GSTM3	28.9583	29.0963	29.1364	25.0225	25.3428	26.8142	25.5203	23.2102	NaN	24.3277	24.1148	NaN	NaN	NaN	18.7778	NaN	NaN	NaN	NaN	NaN	NaN	NaN	NaN	NaN	NaN	NaN	NaN	NaN	NaN	NaN	NaN	NaN	NaN	NaN	NaN	NaN	NaN	NaN	NaN	NaN	NaN	NaN	NaN	NaN	NaN	NaN	NaN
P78417	Glutathione S-transferase omega-1	GSTO1	28.1999	27.7177	27.8138	NaN	NaN	NaN	NaN	NaN	NaN	NaN	NaN	NaN	NaN	NaN	NaN	NaN	NaN	NaN	NaN	NaN	NaN	NaN	NaN	NaN	NaN	NaN	NaN	NaN	19.1453	NaN	NaN	NaN	NaN	20.0921	NaN	NaN	NaN	NaN	NaN	NaN	NaN	NaN	NaN	NaN	NaN	NaN	NaN
P09211	Glutathione S-transferase P	GSTP1	31.3765	31.3604	31.73	21.6025	20.0539	21.6632	20.9232	20.7744	21.0236	21.4296	20.5721	NaN	NaN	NaN	18.756	NaN	NaN	NaN	NaN	NaN	NaN	NaN	NaN	NaN	NaN	NaN	NaN	NaN	19.8594	NaN	20.5832	20.304	NaN	22.6413	20.4096	18.876	NaN	20.4049	19.0186	18.8137	NaN	18.8122	NaN	19.292	NaN	NaN	25.0879
P52655	Transcription initiation factor IIA subunit 1;Transcription initiation factor IIA alpha chain;Transcription initiation factor IIA beta chain	GTF2A1	NaN	NaN	NaN	NaN	NaN	NaN	NaN	NaN	NaN	NaN	NaN	NaN	NaN	NaN	NaN	NaN	NaN	NaN	NaN	NaN	19.8897	NaN	20.0065	24.4634	23.9768	23.1191	22.7123	22.9625	22.8129	22.3926	NaN	NaN	NaN	NaN	NaN	NaN	NaN	NaN	NaN	NaN	NaN	NaN	NaN	NaN	NaN	NaN	NaN
P52657	Transcription initiation factor IIA subunit 2	GTF2A2	NaN	NaN	NaN	NaN	NaN	NaN	NaN	NaN	NaN	NaN	NaN	NaN	NaN	NaN	NaN	NaN	NaN	NaN	NaN	NaN	NaN	NaN	NaN	22.8582	NaN	NaN	24.1253	23.5136	22.4176	23.4725	NaN	NaN	NaN	NaN	NaN	NaN	NaN	NaN	NaN	NaN	NaN	NaN	NaN	NaN	NaN	NaN	NaN
Q00403	Transcription initiation factor IIB	GTF2B	24.3343	24.8459	24.4495	21.4149	22.7248	21.7453	21.9185	20.5117	NaN	NaN	NaN	NaN	NaN	NaN	NaN	NaN	NaN	NaN	NaN	NaN	NaN	NaN	NaN	NaN	NaN	NaN	NaN	NaN	NaN	19.2794	NaN	NaN	NaN	NaN	NaN	NaN	NaN	NaN	NaN	NaN	NaN	NaN	NaN	NaN	NaN	NaN	NaN
P35269	General transcription factor IIF subunit 1	GTF2F1	NaN	24.7346	24.661	21.9261	22.091	23.0993	22.3365	NaN	NaN	NaN	NaN	19.7998	NaN	NaN	NaN	NaN	19.8513	NaN	20.0298	NaN	NaN	NaN	NaN	NaN	NaN	NaN	NaN	NaN	NaN	NaN	NaN	NaN	NaN	NaN	NaN	NaN	NaN	NaN	NaN	NaN	NaN	NaN	NaN	NaN	NaN	NaN	NaN
P13984	General transcription factor IIF subunit 2	GTF2F2	NaN	NaN	NaN	22.6707	23.3382	23.1418	23.2195	NaN	NaN	NaN	NaN	NaN	NaN	NaN	NaN	NaN	NaN	NaN	NaN	NaN	NaN	NaN	NaN	NaN	NaN	NaN	NaN	NaN	NaN	NaN	NaN	NaN	NaN	NaN	NaN	NaN	NaN	NaN	NaN	NaN	NaN	NaN	NaN	NaN	NaN	NaN	NaN
P78347	General transcription factor II-I	GTF2I	28.4382	28.4613	28.1848	26.1539	26.5314	26.5232	26.4199	26.0205	25.9804	25.6563	25.7144	NaN	NaN	NaN	NaN	NaN	21.5735	NaN	NaN	22.6551	23.204	22.8244	22.9187	22.36	22.563	22.6806	NaN	22.6634	22.5734	22.7254	NaN	NaN	NaN	NaN	NaN	NaN	NaN	NaN	NaN	NaN	NaN	NaN	NaN	NaN	NaN	NaN	NaN
A4D1E9	GTP-binding protein 10	GTPBP10	NaN	NaN	NaN	22.8126	22.871	22.885	22.903	24.4346	24.0691	23.8239	23.1908	NaN	NaN	NaN	NaN	NaN	NaN	NaN	NaN	NaN	NaN	18.9081	NaN	NaN	NaN	NaN	NaN	NaN	NaN	NaN	NaN	NaN	NaN	NaN	NaN	NaN	NaN	NaN	NaN	NaN	NaN	NaN	NaN	NaN	NaN	NaN	NaN
Q9BZE4	Nucleolar GTP-binding protein 1	GTPBP4	25.7768	25.2172	25.7265	21.0406	21.2326	21.5257	21.2598	24.1266	23.7982	23.8271	23.5761	19.8648	20.8495	NaN	20.4547	NaN	20.6744	21.2837	21.0527	NaN	NaN	NaN	NaN	NaN	NaN	NaN	NaN	NaN	19.1637	NaN	NaN	NaN	NaN	NaN	20.6534	NaN	NaN	NaN	NaN	NaN	NaN	NaN	NaN	NaN	NaN	NaN	NaN
Q9NYZ3	G2 and S phase-expressed protein 1	GTSE1	NaN	NaN	NaN	NaN	21.5551	NaN	21.1472	NaN	NaN	NaN	NaN	NaN	NaN	NaN	NaN	NaN	NaN	NaN	NaN	NaN	NaN	NaN	NaN	NaN	NaN	19.2195	NaN	NaN	NaN	NaN	NaN	NaN	NaN	NaN	NaN	NaN	NaN	NaN	NaN	NaN	NaN	NaN	NaN	NaN	NaN	NaN	NaN
P46976	Glycogenin-1	GYG1	23.2689	23.4045	23.4228	NaN	NaN	17.6667	NaN	NaN	NaN	NaN	NaN	NaN	NaN	NaN	NaN	NaN	NaN	NaN	NaN	NaN	NaN	NaN	NaN	NaN	NaN	NaN	NaN	NaN	NaN	NaN	NaN	NaN	NaN	NaN	NaN	NaN	NaN	NaN	NaN	NaN	NaN	19.817	NaN	NaN	NaN	NaN	NaN
Q92522	Histone H1x	H1FX	NaN	NaN	NaN	23.3603	23.5145	23.4087	23.1868	24.112	24.096	24.1434	24.4802	20.339	20.5018	20.7563	21.0362	20.5395	21.2779	21.3714	21.418	NaN	NaN	NaN	NaN	22.8858	22.665	19.0979	NaN	20.2234	20.4389	NaN	NaN	NaN	18.4037	NaN	NaN	NaN	NaN	NaN	NaN	NaN	NaN	NaN	NaN	NaN	NaN	NaN	NaN
O75367	Core histone macro-H2A.1	H2AFY	NaN	NaN	NaN	21.1432	NaN	20.9234	20.9338	21.1776	20.789	20.2979	20.9499	18.294	NaN	NaN	NaN	NaN	NaN	NaN	NaN	NaN	NaN	NaN	NaN	NaN	NaN	NaN	NaN	NaN	19.3595	NaN	NaN	18.4025	NaN	NaN	NaN	NaN	NaN	NaN	NaN	18.8607	NaN	NaN	NaN	NaN	NaN	NaN	NaN
P0C0S5;Q71UI9	Histone H2A.Z;Histone H2A.V	H2AFZ;H2AFV	26.9056	27.3779	27.8285	21.4739	22.2169	20.9006	20.8645	22.5439	21.7182	21.0544	21.0115	NaN	NaN	NaN	NaN	NaN	NaN	NaN	23.1558	NaN	NaN	NaN	NaN	NaN	NaN	NaN	NaN	NaN	NaN	NaN	NaN	NaN	NaN	NaN	NaN	NaN	NaN	NaN	NaN	NaN	NaN	NaN	NaN	NaN	NaN	NaN	NaN
P84243	Histone H3.3	H3F3A	25.5194	26.3519	NaN	NaN	NaN	NaN	21.3449	27.099	NaN	NaN	NaN	NaN	NaN	NaN	NaN	NaN	NaN	NaN	NaN	NaN	NaN	NaN	NaN	NaN	NaN	NaN	NaN	NaN	NaN	NaN	NaN	NaN	NaN	NaN	NaN	NaN	NaN	NaN	NaN	NaN	NaN	NaN	NaN	NaN	NaN	NaN	NaN
P40939	Trifunctional enzyme subunit alpha, mitochondrial;Long-chain enoyl-CoA hydratase;Long chain 3-hydroxyacyl-CoA dehydrogenase	HADHA	30.7092	30.5573	30.6512	24.5751	25.5798	25.5021	25.3476	23.6864	23.8247	23.4953	22.6975	23.2408	23.9147	23.3999	23.4255	23.531	23.5092	23.6723	23.8109	26.9039	26.9137	26.2576	26.7638	26.0052	26.3787	25.4373	29.1962	26.3056	26.4091	26.6339	25.804	25.769	25.6364	25.9157	25.7594	26.0072	25.9402	25.8121	25.798	25.4975	25.6042	25.3255	25.992	26.0553	26.4183	26.421	25.9916
P55084	Trifunctional enzyme subunit beta, mitochondrial;3-ketoacyl-CoA thiolase	HADHB	29.1498	28.8494	28.7163	NaN	23.2198	NaN	NaN	NaN	NaN	NaN	NaN	NaN	NaN	20.3768	NaN	NaN	NaN	NaN	NaN	23.9877	23.951	24.1798	24.1925	23.8565	24.1356	22.8862	23.1892	23.1185	23.9082	22.9247	23.285	23.5498	23.1531	23.9326	24.1567	23.4643	23.4645	23.4937	24.2059	23.4574	23.7278	22.9007	22.7673	23.5608	23.6786	23.784	23.3344
Q16775	Hydroxyacylglutathione hydrolase, mitochondrial	HAGH	23.664	23.5427	23.5489	NaN	NaN	NaN	NaN	NaN	NaN	NaN	NaN	NaN	NaN	NaN	NaN	NaN	NaN	NaN	19.898	23.2295	23.7281	23.8764	23.3846	24.2081	24.754	24.4398	25.0812	23.7398	23.7891	23.4782	25.88	26.1228	25.6518	26.3546	26.6497	26.5948	26.3243	26.2383	26.4127	26.1679	26.1359	26.1299	26.1213	26.511	26.1114	25.9869	25.4193
P42357	Histidine ammonia-lyase	HAL	NaN	NaN	NaN	23.4256	NaN	21.3245	21.0033	NaN	21.6034	21.6191	21.7311	21.401	NaN	NaN	20.925	21.7651	21.2339	20.9204	21.0335	NaN	NaN	NaN	NaN	NaN	NaN	NaN	NaN	NaN	NaN	NaN	NaN	23.1743	NaN	NaN	NaN	NaN	NaN	NaN	NaN	NaN	NaN	NaN	NaN	NaN	NaN	NaN	NaN
P12081	Histidine--tRNA ligase, cytoplasmic	HARS	27.6471	27.3949	27.5541	NaN	NaN	NaN	NaN	NaN	NaN	NaN	19.9861	NaN	NaN	NaN	NaN	NaN	21.3536	NaN	NaN	NaN	NaN	NaN	NaN	NaN	NaN	NaN	NaN	NaN	NaN	NaN	NaN	NaN	NaN	NaN	NaN	NaN	NaN	NaN	NaN	NaN	NaN	NaN	NaN	NaN	NaN	NaN	NaN
O14929	Histone acetyltransferase type B catalytic subunit	HAT1	29.2376	29.2839	29.6553	20.0163	NaN	NaN	NaN	NaN	NaN	NaN	NaN	NaN	NaN	NaN	NaN	NaN	NaN	NaN	NaN	NaN	NaN	NaN	NaN	NaN	NaN	NaN	NaN	NaN	NaN	NaN	NaN	NaN	NaN	NaN	NaN	NaN	NaN	NaN	NaN	NaN	NaN	NaN	NaN	NaN	NaN	NaN	NaN
P69905	Hemoglobin subunit alpha	HBA1	NaN	NaN	20.3554	NaN	NaN	21.7253	25.6464	NaN	NaN	NaN	NaN	NaN	NaN	NaN	NaN	NaN	NaN	NaN	21.6874	NaN	18.3851	NaN	NaN	NaN	NaN	NaN	NaN	NaN	NaN	NaN	NaN	NaN	NaN	NaN	NaN	NaN	NaN	NaN	NaN	NaN	NaN	NaN	NaN	NaN	19.4198	NaN	NaN
P68871	Hemoglobin subunit beta;LVV-hemorphin-7;Spinorphin	HBB	NaN	NaN	NaN	NaN	NaN	20.4973	27.1755	NaN	18.8241	NaN	20.3051	NaN	NaN	NaN	NaN	NaN	NaN	NaN	23.0225	NaN	NaN	NaN	NaN	NaN	NaN	NaN	NaN	NaN	NaN	26.4311	NaN	NaN	NaN	NaN	NaN	NaN	NaN	NaN	NaN	NaN	NaN	17.3208	NaN	NaN	NaN	NaN	NaN
Q9Y450	HBS1-like protein	HBS1L	26.4575	26.5144	26.3927	22.2406	23.4291	23.2507	22.3695	NaN	NaN	20.5828	NaN	NaN	NaN	NaN	NaN	NaN	NaN	NaN	NaN	NaN	NaN	NaN	NaN	NaN	NaN	NaN	NaN	NaN	NaN	NaN	NaN	NaN	NaN	NaN	NaN	NaN	NaN	NaN	NaN	NaN	NaN	18.6469	NaN	NaN	NaN	NaN	NaN
P14317	Hematopoietic lineage cell-specific protein	HCLS1	28.2979	28.5643	28.2734	NaN	NaN	NaN	NaN	NaN	18.4428	NaN	NaN	NaN	NaN	NaN	NaN	NaN	NaN	NaN	16.6615	NaN	NaN	NaN	NaN	NaN	NaN	NaN	NaN	NaN	NaN	NaN	20.2261	20.0471	19.0777	20.2149	20.306	NaN	19.5163	20.0585	19.9179	19.3521	19.6245	19.8301	19.5643	19.9748	19.5639	20.3263	23.3347
Q13547	Histone deacetylase 1	HDAC1	27.5494	27.4402	27.4699	21.2357	NaN	22.2479	NaN	NaN	NaN	NaN	NaN	NaN	NaN	NaN	NaN	NaN	NaN	NaN	NaN	22.7532	23.3609	23.1364	22.1747	21.1278	21.1507	20.7788	20.6776	24.262	24.298	22.1439	NaN	NaN	NaN	NaN	NaN	NaN	NaN	NaN	NaN	NaN	NaN	NaN	NaN	NaN	NaN	NaN	NaN
Q92769	Histone deacetylase 2	HDAC2	26.6794	27.73	27.4248	21.3828	22.3851	22.18	22.1035	21.5127	21.3932	21.3285	NaN	NaN	NaN	NaN	NaN	NaN	NaN	NaN	NaN	20.8708	21.3176	21.1808	20.7695	20.6237	20.3766	20.5277	NaN	23.5423	23.3192	22.1072	NaN	NaN	NaN	18.278	NaN	NaN	NaN	NaN	NaN	NaN	NaN	NaN	NaN	NaN	NaN	NaN	NaN
P51858	Hepatoma-derived growth factor	HDGF	28.197	28.1713	28.2227	20.6771	22.719	22.7218	19.0692	19.3706	18.7341	19.3926	NaN	NaN	NaN	NaN	NaN	NaN	NaN	NaN	18.9333	NaN	NaN	NaN	NaN	NaN	NaN	NaN	NaN	19.6226	NaN	NaN	21.1065	NaN	NaN	NaN	NaN	NaN	NaN	NaN	NaN	NaN	NaN	NaN	NaN	NaN	NaN	NaN	22.8556
Q7Z4V5	Hepatoma-derived growth factor-related protein 2	HDGFRP2	NaN	NaN	NaN	21.1611	22.4792	22.88	22.6155	NaN	NaN	19.5791	NaN	NaN	NaN	NaN	NaN	NaN	NaN	NaN	19.2725	NaN	NaN	NaN	NaN	NaN	17.8052	NaN	NaN	NaN	NaN	NaN	NaN	NaN	NaN	NaN	NaN	NaN	NaN	NaN	NaN	NaN	NaN	NaN	NaN	NaN	NaN	NaN	NaN
Q00341	Vigilin	HDLBP	27.1928	27.5373	27.5286	22.6457	23.0612	23.5058	22.9236	22.8829	22.4737	22.4515	22.7757	NaN	NaN	NaN	NaN	NaN	NaN	20.6824	NaN	NaN	NaN	NaN	NaN	18.9383	NaN	NaN	NaN	NaN	NaN	NaN	NaN	18.3359	NaN	NaN	NaN	NaN	NaN	NaN	NaN	NaN	NaN	NaN	NaN	NaN	NaN	NaN	NaN
Q5T447	E3 ubiquitin-protein ligase HECTD3	HECTD3	23.4029	23.7182	23.6647	NaN	NaN	NaN	NaN	NaN	NaN	NaN	NaN	NaN	NaN	NaN	NaN	NaN	NaN	NaN	NaN	NaN	NaN	NaN	NaN	NaN	NaN	NaN	NaN	NaN	NaN	NaN	NaN	NaN	NaN	NaN	NaN	NaN	NaN	NaN	NaN	NaN	NaN	NaN	NaN	NaN	NaN	NaN	NaN
Q9BYK8	Helicase with zinc finger domain 2	HELZ2	NaN	NaN	NaN	25.7652	25.7297	25.7734	25.7992	26.4711	26.4126	26.0658	26.2346	NaN	NaN	NaN	18.4398	NaN	NaN	NaN	NaN	NaN	NaN	NaN	NaN	NaN	NaN	NaN	20.9188	NaN	NaN	NaN	NaN	NaN	NaN	20.0502	NaN	NaN	NaN	NaN	NaN	NaN	NaN	NaN	NaN	NaN	NaN	NaN	NaN
P06865	Beta-hexosaminidase subunit alpha	HEXA	27.088	27.4249	27.229	NaN	NaN	NaN	NaN	NaN	NaN	NaN	NaN	NaN	NaN	NaN	NaN	NaN	NaN	NaN	NaN	NaN	NaN	NaN	NaN	25.2786	NaN	NaN	NaN	NaN	NaN	NaN	NaN	NaN	NaN	NaN	NaN	NaN	NaN	NaN	NaN	NaN	NaN	NaN	NaN	NaN	NaN	NaN	NaN
P07686	Beta-hexosaminidase subunit beta;Beta-hexosaminidase subunit beta chain B;Beta-hexosaminidase subunit beta chain A	HEXB	27.902	28.0925	27.5068	NaN	NaN	NaN	NaN	NaN	NaN	NaN	NaN	NaN	NaN	NaN	NaN	NaN	NaN	NaN	NaN	NaN	NaN	NaN	NaN	18.2612	NaN	NaN	NaN	NaN	NaN	NaN	NaN	NaN	NaN	22.0143	NaN	NaN	NaN	NaN	NaN	NaN	NaN	NaN	NaN	NaN	NaN	NaN	NaN
P16401	Histone H1.5	HIST1H1B	26.163	24.6111	25.971	26.6976	27.153	26.704	26.5648	27.3824	27.2267	27.0856	27.4338	23.461	23.7191	23.528	23.6205	23.5331	23.4116	23.8422	24.2761	26.3931	27.094	26.9852	26.7074	20.6763	21.3923	21.3524	20.6221	22.1984	24.3009	21.3276	NaN	22.7296	NaN	NaN	NaN	NaN	NaN	NaN	NaN	NaN	NaN	NaN	NaN	NaN	NaN	NaN	NaN
P10412;P16403;P16402	Histone H1.4;Histone H1.2;Histone H1.3	HIST1H1E;HIST1H1C;HIST1H1D	26.3423	24.8195	25.5311	27.7992	28.0506	27.8069	27.9555	27.9489	27.6309	27.9842	28.5524	24.2142	24.4245	24.2864	24.4348	24.0124	24.3308	24.8377	24.883	26.8223	26.1997	26.4386	26.4093	22.0049	21.4365	21.6704	NaN	23.2317	23.1306	23.5446	21.019	NaN	20.9651	20.7453	20.9541	20.6367	NaN	21.1583	20.9806	21.5677	NaN	21.1341	NaN	20.9878	21.5578	21.242	21.0705
Q99879;Q93079;Q99877;Q5QNW6;P58876;O60814;P62807;P57053;P33778;Q99880;Q16778;P23527;P06899;Q8N257	Histone H2B type 1-M;Histone H2B type 1-H;Histone H2B type 1-N;Histone H2B type 2-F;Histone H2B type 1-D;Histone H2B type 1-K;Histone H2B type 1-C/E/F/G/I;Histone H2B type F-S;Histone H2B type 1-B;Histone H2B type 1-L;Histone H2B type 2-E;Histone H2B type 1-O;Histone H2B type 1-J;Histone H2B type 3-B	HIST1H2BM;HIST1H2BH;HIST1H2BN;HIST2H2BF;HIST1H2BD;HIST1H2BK;HIST1H2BC;H2BFS;HIST1H2BB;HIST1H2BL;HIST2H2BE;HIST1H2BO;HIST1H2BJ;HIST3H2BB	28.7904	29.7281	28.3144	27.7762	28.0873	28.5121	28.6338	27.2524	26.8877	26.2732	26.9114	26.9259	27.411	26.9605	27.7858	27.387	27.3838	27.0793	26.8204	27.9264	27.4873	27.4587	27.4233	24.4928	23.8763	24.4704	23.8564	25.2254	25.0004	25.6929	22.0143	21.9107	21.576	22.5771	NaN	22.3371	21.4204	21.8665	22.2528	24.4285	22.2175	22.9012	NaN	NaN	NaN	NaN	22.1027
P68431;Q16695;Q6NXT2;Q5TEC6	Histone H3.1;Histone H3.1t;Histone H3.3C;Histone H3	HIST1H3A;HIST3H3;H3F3C;HIST2H3PS2	NaN	NaN	20.7704	23.2999	NaN	NaN	NaN	29.4009	26.9519	23.5234	NaN	NaN	NaN	NaN	NaN	NaN	NaN	NaN	NaN	NaN	NaN	NaN	NaN	NaN	NaN	NaN	NaN	NaN	NaN	NaN	NaN	NaN	NaN	NaN	NaN	NaN	NaN	NaN	NaN	NaN	NaN	NaN	NaN	NaN	NaN	NaN	NaN
P62805	Histone H4	HIST1H4A	27.699	27.5244	27.7754	27.2439	27.81	27.6705	27.6173	27.3204	26.5311	26.1128	26.4164	25.8036	26.3574	25.733	25.926	25.7064	25.8166	26.0339	26.4845	29.389	29.3049	29.2653	29.3491	25.3105	25.0849	25.9118	25.3584	26.8865	26.7793	26.9641	23.9381	25.3644	23.7449	24.1929	23.4924	24.356	22.4043	24.5607	22.8811	25.3467	25.2602	23.9069	23.899	24.5314	24.7981	23.952	24.1351
Q6FI13;Q16777	Histone H2A type 2-A;Histone H2A type 2-C	HIST2H2AA3;HIST2H2AC	28.6321	28.5357	28.8513	28.8303	28.7688	28.2134	28.7289	28.165	27.5779	26.8514	27.9497	24.5268	25.2873	24.8716	24.9696	25.0481	25.5755	25.0061	25.5058	27.0736	26.6309	27.3268	27.2633	21.2844	21.2361	22.2395	NaN	25.333	25.0599	25.3111	21.7134	22.1891	21.1869	22.0861	22.0203	NaN	21.7606	20.0595	23.312	23.0928	24.079	22.6828	NaN	22.234	NaN	NaN	21.5807
Q8IUE6	Histone H2A type 2-B	HIST2H2AB	NaN	NaN	NaN	24.435	24.3857	24.3808	24.2391	20.5144	20.4278	20.3708	20.5932	NaN	NaN	NaN	NaN	NaN	NaN	NaN	17.6391	NaN	NaN	NaN	20.0054	NaN	NaN	NaN	NaN	NaN	NaN	NaN	NaN	NaN	NaN	NaN	NaN	NaN	NaN	NaN	NaN	NaN	NaN	NaN	NaN	NaN	NaN	NaN	NaN
Q71DI3	Histone H3.2	HIST2H3A	24.644	24.5929	24.888	26.2675	27.1051	27.1786	27.3425	26.6476	25.1892	25.669	25.5038	23.1292	23.6396	23.3389	23.0716	22.1841	22.6626	22.9983	23.0102	26.1246	25.955	26.1484	25.8553	22.3963	22.3103	22.8585	23.1761	23.5972	24.303	24.3931	NaN	NaN	NaN	NaN	NaN	NaN	NaN	NaN	NaN	NaN	NaN	NaN	23.3028	NaN	NaN	NaN	NaN
P19367	Hexokinase-1	HK1	21.8223	23.0832	23.1169	NaN	NaN	NaN	NaN	NaN	NaN	NaN	NaN	NaN	NaN	NaN	NaN	NaN	NaN	NaN	NaN	NaN	NaN	NaN	22.8569	NaN	NaN	21.2714	NaN	NaN	NaN	21.0769	NaN	NaN	NaN	NaN	NaN	NaN	NaN	NaN	NaN	NaN	NaN	NaN	NaN	NaN	NaN	NaN	NaN
Q14527	Helicase-like transcription factor	HLTF	24.5812	NaN	24.5729	NaN	23.4828	NaN	NaN	NaN	NaN	NaN	NaN	NaN	18.6502	NaN	NaN	NaN	NaN	NaN	NaN	31.2875	31.1452	31.0902	31.3923	31.3609	31.6264	31.5187	32.2038	31.0735	31.1146	31.8056	NaN	NaN	18.731	NaN	NaN	NaN	NaN	NaN	NaN	NaN	NaN	NaN	NaN	NaN	NaN	NaN	NaN
Q6NT76	Homeobox-containing protein 1	HMBOX1	NaN	NaN	NaN	NaN	NaN	NaN	NaN	NaN	NaN	NaN	NaN	NaN	NaN	NaN	NaN	NaN	NaN	NaN	NaN	21.6781	22.5696	22.8195	22.9322	NaN	19.7756	NaN	NaN	NaN	NaN	NaN	NaN	NaN	NaN	NaN	NaN	NaN	NaN	NaN	NaN	NaN	NaN	NaN	NaN	NaN	NaN	NaN	NaN
Q96FZ2	Embryonic stem cell-specific 5-hydroxymethylcytosine-binding protein	HMCES	25.0613	24.8249	24.8485	NaN	NaN	20.0785	NaN	NaN	NaN	NaN	NaN	NaN	NaN	NaN	NaN	NaN	NaN	NaN	NaN	24.0459	24.1398	24.2847	24.4769	28.9624	28.9576	29.1062	29.4462	29.7132	29.7119	30.1079	NaN	NaN	NaN	NaN	NaN	NaN	NaN	NaN	NaN	NaN	NaN	NaN	NaN	NaN	NaN	NaN	NaN
Q9NP66	High mobility group protein 20A	HMG20A	NaN	NaN	NaN	NaN	NaN	NaN	NaN	NaN	NaN	NaN	NaN	NaN	NaN	NaN	NaN	NaN	NaN	NaN	NaN	21.8177	20.9995	21.2923	21.519	21.7177	21.7386	22.057	21.5165	22.7951	23.4283	23.156	NaN	NaN	NaN	NaN	NaN	NaN	NaN	NaN	NaN	NaN	NaN	NaN	NaN	NaN	NaN	NaN	NaN
Q9P0W2	SWI/SNF-related matrix-associated actin-dependent regulator of chromatin subfamily E member 1-related	HMG20B	NaN	NaN	NaN	NaN	18.4443	NaN	NaN	NaN	NaN	NaN	NaN	NaN	NaN	NaN	NaN	NaN	NaN	NaN	NaN	25.2614	25.13	25.1845	25.5265	24.8608	25.1947	25.219	23.8137	27.4477	27.353	26.531	NaN	NaN	NaN	NaN	NaN	NaN	NaN	NaN	NaN	NaN	NaN	NaN	NaN	NaN	NaN	NaN	NaN
P17096	High mobility group protein HMG-I/HMG-Y	HMGA1	NaN	NaN	NaN	23.8221	25.5083	24.3404	25.435	NaN	NaN	20.8144	NaN	NaN	NaN	NaN	NaN	19.6137	NaN	NaN	NaN	25.8928	23.1066	23.2371	23.8073	NaN	NaN	NaN	NaN	20.83	20.9736	21.0674	NaN	NaN	NaN	NaN	NaN	NaN	NaN	NaN	NaN	NaN	NaN	NaN	NaN	NaN	NaN	NaN	NaN
P09429;B2RPK0	High mobility group protein B1;Putative high mobility group protein B1-like 1	HMGB1;HMGB1P1	28.9682	29.1943	29.4411	25.9436	26.0833	25.9706	25.5782	23.8931	24.5885	25.0046	24.0766	22.6588	22.2024	22.2077	NaN	22.1046	21.6502	21.5541	20.944	31.4037	31.0618	31.1309	31.2226	30.86	31.6993	30.9111	30.8453	32.2208	32.1306	32.5643	23.4636	22.0263	21.1691	24.7262	22.24	20.0095	20.7561	21.7061	21.5028	20.6309	22.2131	20.955	20.9107	20.6641	21.9424	NaN	25.2845
P26583	High mobility group protein B2	HMGB2	27.1681	28.2055	28.8838	24.9441	25.4356	25.5584	24.3783	21.4568	21.1993	22.0475	23.2956	NaN	NaN	NaN	NaN	NaN	NaN	20.8055	NaN	26.9372	26.6029	27.0795	27.0456	26.2362	26.9812	26.3697	26.1038	30.5554	31.1067	29.8631	19.8775	19.3941	NaN	21.6201	NaN	NaN	NaN	NaN	19.0498	18.8306	NaN	NaN	NaN	NaN	NaN	20.0143	23.1617
O15347	High mobility group protein B3	HMGB3	27.1241	26.8248	26.9781	NaN	22.2377	NaN	NaN	NaN	NaN	NaN	NaN	NaN	NaN	NaN	NaN	NaN	NaN	NaN	NaN	26.3613	26.5111	26.696	26.799	29.94	30.3673	30.3235	28.2394	32.3451	32.2423	32.2069	NaN	NaN	NaN	NaN	NaN	NaN	NaN	NaN	NaN	NaN	NaN	NaN	NaN	NaN	NaN	NaN	22.541
P05114	Non-histone chromosomal protein HMG-14	HMGN1	NaN	NaN	NaN	23.1717	23.8195	23.4542	23.9183	NaN	NaN	NaN	NaN	NaN	NaN	NaN	NaN	NaN	NaN	NaN	NaN	NaN	18.0928	NaN	NaN	NaN	NaN	NaN	NaN	NaN	NaN	NaN	NaN	NaN	NaN	NaN	NaN	NaN	NaN	NaN	NaN	NaN	NaN	NaN	NaN	NaN	NaN	NaN	NaN
P05204;Q15651	Non-histone chromosomal protein HMG-17;High mobility group nucleosome-binding domain-containing protein 3	HMGN2;HMGN3	NaN	NaN	NaN	21.911	24.7309	22.3608	24.054	NaN	NaN	20.1461	NaN	NaN	NaN	NaN	16.2247	NaN	NaN	NaN	NaN	NaN	NaN	NaN	NaN	NaN	NaN	NaN	NaN	NaN	NaN	NaN	NaN	NaN	NaN	NaN	NaN	NaN	NaN	NaN	NaN	NaN	NaN	NaN	NaN	NaN	NaN	NaN	NaN
Q92619	Minor histocompatibility protein HA-1;Minor histocompatibility antigen HA-1	HMHA1	26.1813	26.067	25.5523	20.1972	21.226	20.7614	20.6314	NaN	NaN	NaN	NaN	NaN	NaN	NaN	NaN	NaN	NaN	NaN	NaN	NaN	NaN	NaN	NaN	NaN	NaN	NaN	NaN	NaN	NaN	NaN	NaN	NaN	NaN	NaN	NaN	NaN	NaN	NaN	NaN	NaN	NaN	NaN	NaN	NaN	NaN	NaN	NaN
O75330	Hyaluronan mediated motility receptor	HMMR	NaN	NaN	NaN	22.3518	23.5188	22.6109	22.7958	NaN	NaN	NaN	21.6168	NaN	NaN	NaN	NaN	NaN	NaN	21.2843	NaN	NaN	21.4562	NaN	NaN	NaN	NaN	NaN	NaN	NaN	NaN	NaN	NaN	NaN	NaN	NaN	NaN	NaN	NaN	NaN	NaN	NaN	NaN	NaN	NaN	NaN	NaN	NaN	NaN
P30519	Heme oxygenase 2	HMOX2	22.2444	23.0261	21.7429	NaN	NaN	NaN	NaN	NaN	NaN	NaN	NaN	NaN	NaN	NaN	NaN	NaN	NaN	NaN	NaN	NaN	NaN	17.9801	NaN	NaN	NaN	NaN	NaN	NaN	NaN	NaN	NaN	NaN	NaN	NaN	NaN	NaN	NaN	NaN	NaN	NaN	NaN	NaN	NaN	NaN	NaN	NaN	NaN
Q9NP08	Homeobox protein HMX1	HMX1	NaN	NaN	NaN	NaN	NaN	NaN	NaN	NaN	NaN	NaN	NaN	NaN	NaN	NaN	NaN	NaN	NaN	NaN	NaN	25.0571	25.1087	24.9756	25.5303	25.2295	25.1967	25.2874	27.7448	25.713	24.2974	25.8348	26.6664	26.5043	27.0199	26.2212	26.6819	26.7912	26.6944	26.5324	26.4233	26.5936	26.44	26.2186	26.9269	26.72	26.8642	26.6668	26.309
A6NHT5	Homeobox protein HMX3	HMX3	NaN	NaN	NaN	NaN	NaN	NaN	NaN	NaN	NaN	NaN	NaN	NaN	NaN	NaN	NaN	NaN	NaN	NaN	NaN	22.0809	21.3379	21.7265	21.966	NaN	NaN	NaN	NaN	NaN	NaN	NaN	NaN	NaN	NaN	NaN	NaN	NaN	NaN	NaN	NaN	NaN	NaN	NaN	NaN	NaN	NaN	NaN	NaN
Q9H910	Hematological and neurological expressed 1-like protein	HN1L	26.5206	26.5706	26.2105	NaN	NaN	NaN	NaN	NaN	NaN	NaN	NaN	NaN	NaN	NaN	NaN	NaN	NaN	NaN	NaN	NaN	NaN	NaN	NaN	NaN	NaN	NaN	NaN	NaN	NaN	NaN	NaN	NaN	NaN	NaN	NaN	NaN	NaN	NaN	NaN	NaN	NaN	NaN	NaN	NaN	NaN	NaN	NaN
Q13151	Heterogeneous nuclear ribonucleoprotein A0	HNRNPA0	25.5325	24.3286	24.8051	27.0761	26.8988	26.9993	26.8964	27.8686	28.0906	28.0538	27.9127	NaN	NaN	NaN	22.1408	NaN	NaN	23.5331	NaN	25.4095	25.3634	25.0168	25.4106	31.2674	31.3524	31.0807	30.9292	31.5546	31.8669	32.094	NaN	NaN	NaN	NaN	NaN	NaN	NaN	NaN	NaN	NaN	NaN	NaN	NaN	NaN	NaN	NaN	NaN
P09651;Q32P51	Heterogeneous nuclear ribonucleoprotein A1;Heterogeneous nuclear ribonucleoprotein A1, N-terminally processed;Heterogeneous nuclear ribonucleoprotein A1-like 2	HNRNPA1;HNRNPA1L2	27.6937	27.5314	27.4242	30.5316	30.7964	30.6629	30.8478	30.3436	30.572	30.64	30.5735	26.0029	26.3253	26.4894	26.3041	26.1992	26.5027	26.6363	26.6095	22.6818	22.7999	22.8179	23.2495	28.0236	28.0588	27.0831	27.4796	29.3775	29.7959	28.5866	20.3096	20.0088	20.0559	21.3108	20.0437	NaN	20.2221	20.3418	20.8831	NaN	NaN	20.2656	19.9135	20.2011	20.8325	NaN	23.9536
P22626	Heterogeneous nuclear ribonucleoproteins A2/B1	HNRNPA2B1	28.0803	28.3312	28.0653	31.3834	31.67	31.3714	31.6117	31.4176	31.6237	31.6575	31.3766	24.8759	24.8789	25.0717	24.9144	24.9093	25.4423	25.0054	25.1941	20.7811	20.8978	21.0782	21.5337	24.1533	23.7047	23.1922	22.6923	24.8955	25.1824	23.7629	NaN	NaN	NaN	22.0397	NaN	NaN	21.4429	NaN	NaN	NaN	NaN	NaN	NaN	NaN	NaN	NaN	22.2719
P51991	Heterogeneous nuclear ribonucleoprotein A3	HNRNPA3	24.8879	24.7593	24.9413	30.2556	30.5936	30.4558	30.5728	30.362	30.4415	30.8716	30.8453	24.0571	24.0525	24.3135	23.8875	24.7793	24.8516	24.6075	24.4839	19.0473	19.3133	20.348	19.1278	27.099	26.6865	25.6566	22.9527	27.7692	28.0731	27.3354	NaN	NaN	NaN	20.3156	NaN	NaN	NaN	NaN	NaN	NaN	19.96	19.6012	20.1908	20.2248	NaN	NaN	20.8375
Q99729	Heterogeneous nuclear ribonucleoprotein A/B	HNRNPAB	25.9628	25.6972	25.4248	26.0153	25.9773	25.7894	25.9395	26.3904	26.8901	27.0934	27.0728	22.0643	21.6485	22.4724	21.8241	23.735	24.0983	24.2452	24.6445	20.1469	21.2455	NaN	20.6587	29.4244	28.8106	29.3104	27.7545	30.9833	30.9463	30.7199	22.044	22.0949	21.9602	NaN	NaN	NaN	NaN	21.4623	NaN	NaN	NaN	21.7743	NaN	21.9105	NaN	NaN	22.2201
P07910;O60812;B7ZW38;B2RXH8;A0A0G2JPF8;P0DMR1	Heterogeneous nuclear ribonucleoproteins C1/C2;Heterogeneous nuclear ribonucleoprotein C-like 1;Heterogeneous nuclear ribonucleoprotein C-like 3;Heterogeneous nuclear ribonucleoprotein C-like 2;Heterogeneous nuclear ribonucleoprotein C-like 4	HNRNPC;HNRNPCL1;HNRNPCL3;HNRNPCL2;HNRNPCL4	27.1337	27.6044	27.7728	27.2853	27.176	27.2063	27.1656	28.5364	28.2913	28.586	28.2358	24.2233	23.4143	24.3367	24.2567	24.9486	25.4452	25.6576	25.7716	25.3302	24.7242	25.3048	24.8439	23.4946	22.1367	21.7304	21.0891	24.6632	24.3187	23.6477	NaN	NaN	NaN	NaN	20.6301	NaN	NaN	NaN	NaN	NaN	NaN	NaN	NaN	NaN	NaN	NaN	NaN
Q14103	Heterogeneous nuclear ribonucleoprotein D0	HNRNPD	29.1131	28.3336	28.6333	27.5668	27.8059	27.5659	27.6116	27.7011	27.9632	28.2725	28.1172	26.7596	26.3909	27.1508	26.7473	29.5508	30.044	30.0353	30.122	29.7729	29.9157	29.7572	29.8638	33.5916	33.496	33.4391	32.7804	33.6094	33.8442	33.7978	29.9037	29.8412	29.9929	30.1611	27.7582	27.785	27.8654	27.4636	27.9105	27.5151	27.7148	27.5113	26.3985	26.4499	26.2549	26.1397	25.9642
O14979	Heterogeneous nuclear ribonucleoprotein D-like	HNRNPDL	26.1444	25.9459	26.7079	27.7966	27.7212	27.6619	27.6585	28.4258	28.465	28.7715	28.5798	NaN	21.6314	22.2983	22.0657	23.0593	22.3871	22.8958	23.1166	25.0042	25.1142	25.1872	25.039	25.817	25.3842	24.908	22.3628	26.3736	25.8587	26.0983	NaN	21.4898	NaN	NaN	NaN	NaN	NaN	NaN	NaN	NaN	NaN	NaN	NaN	NaN	NaN	NaN	NaN
P52597	Heterogeneous nuclear ribonucleoprotein F;Heterogeneous nuclear ribonucleoprotein F, N-terminally processed	HNRNPF	26.6105	26.2666	26.3929	28.3996	28.4607	28.567	28.2954	28.3352	28.0124	28.0543	28.3082	NaN	NaN	NaN	NaN	22.7427	NaN	NaN	NaN	NaN	NaN	20.8411	NaN	NaN	NaN	NaN	NaN	NaN	NaN	NaN	21.0259	20.5668	20.6561	20.6187	NaN	20.6789	20.7119	20.6693	NaN	20.4158	20.3129	NaN	NaN	NaN	NaN	NaN	22.7811
P31943	Heterogeneous nuclear ribonucleoprotein H;Heterogeneous nuclear ribonucleoprotein H, N-terminally processed	HNRNPH1	28.9112	29.1369	29.3632	30.2785	30.7322	30.695	30.7124	29.6676	29.911	30.0353	29.8421	24.0508	24.6196	24.3786	24.667	25.0515	24.5822	24.3297	24.163	23.8467	23.6604	23.8873	22.5879	25.031	24.4692	24.3695	24.691	24.0923	23.9379	24.6036	22.5832	22.9487	22.4903	22.6512	22.1102	22.9717	22.9482	22.8692	23.2248	23.0598	NaN	22.5376	23.5585	23.2623	23.4705	23.2736	23.2935
P55795	Heterogeneous nuclear ribonucleoprotein H2	HNRNPH2	25.7219	25.5541	25.6578	25.4521	25.8698	25.8251	26.0641	25.3088	25.1711	25.14	25.2185	NaN	NaN	NaN	NaN	NaN	NaN	NaN	19.2726	NaN	NaN	NaN	NaN	NaN	NaN	NaN	18.6981	NaN	NaN	NaN	NaN	17.9563	NaN	NaN	NaN	NaN	NaN	NaN	NaN	NaN	NaN	NaN	NaN	NaN	NaN	NaN	NaN
P31942	Heterogeneous nuclear ribonucleoprotein H3	HNRNPH3	24.6152	24.6832	24.8086	27.1886	27.642	27.5048	27.4815	27.2955	27.4391	27.3349	26.6438	NaN	NaN	NaN	NaN	NaN	NaN	18.4198	NaN	NaN	NaN	NaN	NaN	NaN	NaN	NaN	NaN	NaN	NaN	NaN	NaN	NaN	NaN	19.0929	NaN	NaN	NaN	NaN	NaN	NaN	NaN	NaN	NaN	NaN	NaN	NaN	NaN
P61978	Heterogeneous nuclear ribonucleoprotein K	HNRNPK	30.8634	31.1164	31.148	32.2499	32.4081	32.5275	32.5161	33.801	34.1364	34.2892	34.0035	25.3418	24.6654	25.5257	25.6023	27.4438	26.2797	25.9062	25.6599	23.6649	23.6906	23.7309	23.3396	24.1242	24.9131	23.7025	23.8017	23.0578	23.6745	23.2076	22.8873	21.657	22.2159	23.5146	23.1552	22.5506	22.938	22.7475	23.1449	22.5571	22.7133	22.7533	22.2862	22.6636	22.5448	23.0427	24.7738
P14866	Heterogeneous nuclear ribonucleoprotein L	HNRNPL	28.1457	27.7158	28.3756	27.9754	27.8765	27.6297	27.8791	28.8186	28.9943	29.0634	28.9265	NaN	NaN	NaN	NaN	NaN	NaN	19.9806	NaN	NaN	NaN	NaN	NaN	NaN	19.0619	NaN	NaN	NaN	NaN	NaN	NaN	NaN	NaN	NaN	NaN	NaN	NaN	NaN	NaN	NaN	NaN	NaN	NaN	NaN	NaN	20.4951	NaN
P52272	Heterogeneous nuclear ribonucleoprotein M	HNRNPM	30.3122	30.5425	30.3681	29.9893	30.6578	30.771	30.6216	28.9932	28.8547	28.896	28.895	23.6244	23.3977	24.619	23.3692	26.4001	26.4028	26.5553	26.5393	23.4167	23.0957	23.1043	22.3875	24.62	24.5011	25.3241	23.4947	23.8673	23.3106	22.0186	27.3939	27.3653	27.307	28.1197	27.9348	28.1049	28.0691	27.7792	27.4789	27.2471	27.9027	28.1794	27.9062	27.9855	27.8538	27.8322	27.6167
O43390	Heterogeneous nuclear ribonucleoprotein R	HNRNPR	27.0373	26.8152	26.3657	25.671	25.5804	25.3891	25.4049	27.7636	27.5076	27.3412	27.2526	23.5582	24.1725	23.77	23.4517	NaN	NaN	NaN	NaN	NaN	NaN	NaN	NaN	NaN	NaN	NaN	NaN	NaN	21.1811	NaN	23.4705	24.1263	22.6371	24.3195	NaN	NaN	20.905	NaN	21.4446	20.2741	20.9916	20.8298	NaN	NaN	NaN	NaN	NaN
Q00839	Heterogeneous nuclear ribonucleoprotein U	HNRNPU	29.7861	29.7928	30.0467	30.7625	30.9617	30.8454	30.979	31.3538	31.5026	31.4423	31.5277	27.2645	27.4073	27.5027	27.2464	26.4907	27.1298	27.3012	27.3733	26.8304	26.7524	26.6779	26.8497	29.0776	29.0953	29.3763	28.4608	32.1439	32.2159	32.2481	25.8284	25.8272	25.859	26.0084	25.5987	25.4791	25.6846	25.4127	25.9864	25.6671	25.9802	26.0232	25.8385	25.9748	25.9505	25.8656	25.7445
Q9BUJ2	Heterogeneous nuclear ribonucleoprotein U-like protein 1	HNRNPUL1	27.1721	26.985	27.0373	31.4283	31.4395	31.1872	31.3851	32.2851	32.1054	32.1833	32.3171	25.1586	24.6811	25.0771	25.1118	25.3377	25.6192	25.4428	25.6324	22.2045	21.8948	22.0835	NaN	23.4862	24.5336	22.7416	22.982	NaN	NaN	NaN	25.3257	24.9595	24.3713	25.1654	21.1123	22.9012	23.9431	22.6937	24.8734	24.9491	24.9926	25.4787	24.4184	23.6247	24.0426	23.1274	27.4447
Q1KMD3;H3BQZ7	Heterogeneous nuclear ribonucleoprotein U-like protein 2	HNRNPUL2;HNRNPUL2-BSCL2	23.8664	23.6498	24.079	26.5456	26.4581	26.6891	26.6733	26.5896	26.3477	26.2188	26.2176	NaN	NaN	NaN	NaN	NaN	NaN	NaN	18.0531	NaN	NaN	NaN	NaN	NaN	NaN	NaN	NaN	NaN	18.4831	NaN	NaN	NaN	NaN	18.6466	NaN	NaN	NaN	NaN	NaN	NaN	NaN	NaN	NaN	NaN	NaN	NaN	NaN
Q9NSC5	Homer protein homolog 3	HOMER3	25.1517	25.3162	25.1637	NaN	NaN	NaN	NaN	NaN	NaN	NaN	NaN	NaN	NaN	NaN	NaN	NaN	NaN	NaN	NaN	NaN	NaN	NaN	NaN	NaN	NaN	NaN	NaN	NaN	NaN	NaN	NaN	NaN	NaN	NaN	NaN	NaN	19.1417	NaN	NaN	NaN	NaN	NaN	NaN	NaN	NaN	NaN	NaN
P31260	Homeobox protein Hox-A10	HOXA10	NaN	NaN	21.9704	NaN	NaN	20.1427	NaN	NaN	NaN	NaN	NaN	NaN	NaN	NaN	NaN	NaN	NaN	NaN	18.3986	26.4537	26.7727	26.5925	26.128	NaN	17.7524	NaN	NaN	20.2222	18.6447	18.7249	NaN	NaN	NaN	NaN	NaN	NaN	NaN	NaN	NaN	NaN	NaN	NaN	NaN	NaN	NaN	NaN	NaN
P17483	Homeobox protein Hox-B4	HOXB4	NaN	NaN	NaN	NaN	NaN	NaN	NaN	NaN	NaN	NaN	NaN	NaN	NaN	NaN	NaN	NaN	NaN	NaN	NaN	22.1089	21.9951	21.7566	22.8572	NaN	NaN	NaN	NaN	19.4264	19.3905	19.508	NaN	NaN	NaN	NaN	NaN	NaN	NaN	NaN	NaN	NaN	NaN	NaN	NaN	NaN	NaN	NaN	NaN
Q5SSJ5	Heterochromatin protein 1-binding protein 3	HP1BP3	25.621	25.8082	25.6338	22.2411	22.9032	22.6338	22.518	23.6755	23.288	22.556	22.747	NaN	NaN	NaN	NaN	NaN	NaN	NaN	NaN	NaN	NaN	NaN	NaN	NaN	NaN	NaN	NaN	NaN	NaN	18.3244	NaN	NaN	NaN	NaN	NaN	NaN	NaN	NaN	NaN	NaN	NaN	NaN	NaN	NaN	NaN	NaN	19.8853
P37235;P84074	Hippocalcin-like protein 1;Neuron-specific calcium-binding protein hippocalcin	HPCAL1;HPCA	25.4034	25.2366	25.5472	NaN	NaN	NaN	NaN	NaN	NaN	NaN	NaN	NaN	NaN	NaN	NaN	NaN	NaN	NaN	NaN	NaN	NaN	19.1204	NaN	NaN	NaN	NaN	NaN	NaN	NaN	NaN	NaN	NaN	NaN	NaN	NaN	NaN	NaN	NaN	NaN	NaN	NaN	NaN	NaN	NaN	NaN	NaN	NaN
Q9H3N8	Histamine H4 receptor	HRH4	NaN	NaN	NaN	20.9391	NaN	21.0626	21.6217	NaN	NaN	NaN	24.34	NaN	NaN	NaN	NaN	NaN	NaN	NaN	NaN	NaN	NaN	19.3713	NaN	NaN	NaN	NaN	NaN	NaN	NaN	NaN	NaN	NaN	NaN	NaN	NaN	NaN	NaN	NaN	NaN	NaN	NaN	NaN	NaN	NaN	NaN	NaN	NaN
Q53T59	HCLS1-binding protein 3	HS1BP3	23.8699	23.9405	24.0726	NaN	NaN	NaN	NaN	NaN	NaN	NaN	NaN	NaN	NaN	NaN	NaN	NaN	NaN	NaN	NaN	NaN	NaN	NaN	NaN	NaN	NaN	NaN	NaN	NaN	NaN	NaN	NaN	NaN	NaN	NaN	NaN	NaN	NaN	NaN	NaN	NaN	NaN	NaN	NaN	NaN	NaN	NaN	NaN
P28845	Corticosteroid 11-beta-dehydrogenase isozyme 1	HSD11B1	24.9957	24.5606	25.0123	NaN	NaN	NaN	NaN	NaN	NaN	NaN	NaN	17.58	NaN	NaN	NaN	NaN	NaN	NaN	NaN	NaN	NaN	NaN	NaN	NaN	NaN	NaN	NaN	NaN	NaN	NaN	NaN	NaN	NaN	NaN	NaN	NaN	NaN	NaN	NaN	NaN	NaN	NaN	NaN	NaN	NaN	NaN	NaN
Q8NBQ5	Estradiol 17-beta-dehydrogenase 11	HSD17B11	26.721	27.012	26.5144	20.3752	NaN	NaN	NaN	NaN	NaN	NaN	NaN	21.0073	21.952	21.2954	21.4555	21.0471	21.4589	21.7011	21.3362	NaN	NaN	NaN	NaN	NaN	NaN	NaN	NaN	22.4109	NaN	NaN	NaN	NaN	NaN	NaN	NaN	NaN	NaN	NaN	NaN	NaN	NaN	NaN	NaN	NaN	NaN	NaN	NaN
Q53GQ0	Very-long-chain 3-oxoacyl-CoA reductase	HSD17B12	28.1708	28.0785	28.2245	22.8578	22.8022	22.9183	23.4183	22.2087	21.5767	22.0758	21.765	25.0801	25.0314	25.1587	25.4764	24.1323	25.0632	25.2029	25.5408	22.0701	21.2819	21.2774	21.0519	21.6932	21.7566	NaN	NaN	20.7227	NaN	NaN	NaN	22.0002	21.5857	22.0345	22.0047	21.732	21.875	21.7551	21.3653	21.3214	21.397	21.4207	NaN	21.7078	21.7925	NaN	21.8632
P51659	Peroxisomal multifunctional enzyme type 2;(3R)-hydroxyacyl-CoA dehydrogenase;Enoyl-CoA hydratase 2	HSD17B4	28.6615	28.7111	28.8281	22.039	22.4161	23.0897	22.7093	22.686	22.1443	22.6016	22.0345	NaN	NaN	NaN	20.8275	NaN	NaN	NaN	NaN	NaN	NaN	NaN	NaN	NaN	19.9297	NaN	NaN	NaN	NaN	NaN	NaN	20.7748	NaN	20.5413	NaN	19.8989	20.2135	NaN	20.1129	NaN	NaN	NaN	NaN	NaN	NaN	NaN	22.0962
Q00613	Heat shock factor protein 1	HSF1	24.8093	24.6915	24.4951	20.4665	NaN	NaN	NaN	NaN	NaN	NaN	NaN	NaN	NaN	NaN	NaN	NaN	NaN	20.6936	NaN	NaN	NaN	NaN	NaN	NaN	NaN	NaN	NaN	NaN	NaN	18.0917	NaN	NaN	NaN	20.7735	NaN	NaN	NaN	NaN	NaN	NaN	NaN	NaN	NaN	NaN	NaN	NaN	NaN
P07900	Heat shock protein HSP 90-alpha	HSP90AA1	31.6921	31.9977	31.8462	21.7909	21.3582	22.4597	21.2923	22.5206	21.8826	22.3885	21.3202	22.4823	22.0326	21.7037	22.3357	20.8762	21.723	22.3288	21.9108	NaN	NaN	20.9789	NaN	NaN	NaN	NaN	NaN	NaN	NaN	NaN	22.6209	21.7095	19.9745	24.9739	22.3062	20.0588	18.146	22.4756	21.142	19.1039	19.7202	17.4409	20.4791	19.4242	NaN	21.2732	26.7688
P08238	Heat shock protein HSP 90-beta	HSP90AB1	33.6177	33.5575	33.6713	25.6289	24.596	26.0605	24.5963	25.3477	25.3472	25.7754	24.9562	24.5303	24.304	24.3737	24.4657	24.1452	24.0354	24.5789	24.4415	22.7783	22.6357	22.8542	22.6792	24.162	23.9153	23.6064	23.2173	23.1053	22.6703	22.5874	25.8174	25.6327	24.1435	27.2231	25.5345	25.3698	25.0129	26.0006	25.5569	24.8912	24.541	24.5235	25.0214	25.9891	25.4238	26.5534	28.4633
Q58FF8	Putative heat shock protein HSP 90-beta 2	HSP90AB2P	28.7971	29.0885	28.7427	21.8642	21.0562	21.9824	20.5129	21.3268	21.4588	21.7561	21.0285	NaN	NaN	NaN	NaN	NaN	20.494	NaN	NaN	NaN	NaN	NaN	NaN	NaN	NaN	NaN	NaN	NaN	NaN	20.2157	21.998	21.642	20.725	22.4514	21.2063	20.3783	NaN	21.5888	21.0098	NaN	20.5457	20.0816	NaN	NaN	20.7147	22.1152	24.4357
Q58FF6	Putative heat shock protein HSP 90-beta 4	HSP90AB4P	27.4262	27.1764	28.4244	NaN	NaN	19.1163	NaN	NaN	NaN	NaN	NaN	NaN	NaN	NaN	NaN	NaN	NaN	18.8402	NaN	NaN	NaN	NaN	NaN	NaN	18.6423	NaN	NaN	NaN	NaN	NaN	NaN	NaN	NaN	19.3324	NaN	NaN	NaN	19.211	18.2478	NaN	NaN	17.9598	NaN	18.505	NaN	NaN	21.7765
P14625	Endoplasmin	HSP90B1	32.0431	32.141	32.0937	NaN	NaN	NaN	NaN	20.9467	20.7822	22.2462	NaN	NaN	NaN	NaN	NaN	NaN	17.8541	NaN	NaN	NaN	NaN	NaN	NaN	NaN	17.7594	NaN	NaN	NaN	NaN	NaN	21.086	20.9929	NaN	23.6512	19.9934	20.5045	19.931	20.736	20.3853	19.5203	NaN	NaN	20.0551	20.6688	NaN	20.6464	25.6985
Q0VDF9	Heat shock 70 kDa protein 14	HSPA14	25.6716	25.5135	25.5499	21.2225	21.6545	22.5104	21.5553	NaN	NaN	NaN	NaN	NaN	NaN	NaN	NaN	NaN	NaN	NaN	NaN	NaN	NaN	NaN	NaN	NaN	NaN	NaN	NaN	NaN	NaN	NaN	NaN	NaN	NaN	NaN	NaN	NaN	NaN	NaN	NaN	NaN	NaN	NaN	NaN	NaN	NaN	NaN	NaN
P0DMV9;P0DMV8	Heat shock 70 kDa protein 1B;Heat shock 70 kDa protein 1A	HSPA1B;HSPA1A	29.1539	29.2401	29.2944	24.6391	24.6667	24.7176	24.9851	25.2254	25.1291	24.7869	24.6263	21.6818	NaN	22.173	22.6548	NaN	NaN	21.4821	NaN	24.064	24.5013	24.5237	24.1009	24.1046	23.6867	23.8393	23.6272	24.4109	24.211	24.9031	23.1424	23.5397	23.4351	23.6142	23.696	23.3739	23.3169	23.4549	23.3652	23.0018	23.4515	23.0252	23.5362	23.5059	23.6633	23.2269	23.3131
P34931	Heat shock 70 kDa protein 1-like	HSPA1L	NaN	NaN	NaN	23.706	23.7934	23.7465	23.9016	24.7018	24.2329	24.176	24.889	21.7935	22.1235	22.1766	22.1921	20.9147	22.2734	22.3704	22.289	NaN	NaN	NaN	NaN	NaN	NaN	NaN	NaN	NaN	NaN	NaN	NaN	NaN	NaN	NaN	NaN	NaN	NaN	NaN	NaN	NaN	NaN	NaN	NaN	NaN	NaN	NaN	NaN
P34932	Heat shock 70 kDa protein 4	HSPA4	29.8859	29.7665	29.7088	NaN	NaN	NaN	NaN	NaN	NaN	NaN	NaN	NaN	NaN	NaN	NaN	NaN	NaN	NaN	NaN	NaN	NaN	NaN	NaN	NaN	NaN	NaN	NaN	NaN	NaN	NaN	19.4199	19.2789	NaN	19.9398	NaN	NaN	NaN	19.5512	19.6728	19.306	NaN	NaN	NaN	NaN	NaN	19.3856	20.4249
O95757	Heat shock 70 kDa protein 4L	HSPA4L	26.4535	26.7329	26.3946	NaN	NaN	NaN	NaN	NaN	NaN	NaN	NaN	NaN	NaN	NaN	NaN	NaN	NaN	NaN	NaN	NaN	NaN	NaN	NaN	NaN	NaN	NaN	NaN	NaN	NaN	NaN	NaN	NaN	NaN	NaN	NaN	NaN	NaN	NaN	NaN	NaN	19.887	NaN	NaN	NaN	NaN	NaN	NaN
P11021	78 kDa glucose-regulated protein	HSPA5	32.0294	31.9932	32.1163	27.7609	27.7899	27.7733	27.8236	27.6957	27.6709	27.5356	27.3193	25.3252	25.0603	25.3572	25.2151	25.1251	24.7809	25.049	24.7899	29.3689	29.2751	29.2945	29.1734	29.3333	29.2482	29.429	29.2883	29.2261	29.5683	29.4102	29.5092	29.3812	29.2808	29.6425	29.77	29.4839	29.6321	29.4057	29.4694	29.2401	29.4834	29.2256	29.3463	29.5152	29.3865	29.3334	29.3667
P17066;P48741	Heat shock 70 kDa protein 6;Putative heat shock 70 kDa protein 7	HSPA6;HSPA7	28.5562	29.275	29.0317	25.6806	25.1041	25.0359	24.7905	25.5194	25.7592	25.584	25.3481	22.7902	22.3114	22.7471	22.884	21.409	21.6421	21.9277	21.8424	NaN	NaN	NaN	24.8211	24.3981	NaN	NaN	NaN	NaN	23.6204	25.1501	24.3508	24.5946	NaN	25.3502	25.5084	25.0017	25.3487	NaN	NaN	24.9953	25.1751	25.5663	24.119	25.0312	NaN	NaN	24.2826
P11142	Heat shock cognate 71 kDa protein	HSPA8	33.0802	33.0781	33.1963	29.9482	30.1021	30.1586	30.0474	30.1831	30.0482	30.0113	29.7346	26.626	26.5457	26.6381	26.7703	25.8245	25.9842	26.4292	26.1952	30.0054	29.9378	29.9309	30.2371	29.9117	30.0044	30.1495	29.8723	30.1032	30.1276	30.2465	30.0099	30.0572	29.9217	30.1953	30.2094	30.1321	30.1145	30.03	30.1084	30.0106	30.0725	29.9242	29.893	30.1535	30.0923	29.9181	29.9379
P38646	Stress-70 protein, mitochondrial	HSPA9	31.2173	31.0254	31.3283	25.0563	25.2459	25.0632	25.0654	25.7297	25.4104	25.3603	24.8705	21.4215	21.4537	21.6379	21.6284	NaN	23.4269	21.3601	21.1439	28.6006	28.3585	28.454	28.3083	29.1185	28.9741	28.6891	28.5107	28.5686	28.5074	28.4069	28.3125	28.2358	28.1344	28.2721	28.7606	28.5641	28.5806	28.4526	28.4783	28.2126	28.479	28.2834	28.3829	28.5294	28.5456	28.4237	28.0293
P04792	Heat shock protein beta-1	HSPB1	31.931	31.8458	31.7072	24.262	22.626	24.4531	23.4779	24.6815	24.6798	24.5574	24.0968	23.7533	23.0951	23.2462	22.8778	25.4205	23.3778	23.3305	23.1032	23.0548	23.5582	23.0157	23.0495	23.9578	23.6513	24.0606	24.0329	23.0618	24.0144	22.943	24.5211	24.3586	23.9468	25.4369	24.8542	24.3726	24.6278	24.812	24.3718	24.0535	24.002	24.0589	24.4639	24.6194	24.2325	24.3261	26.4291
Q9Y547	Intraflagellar transport protein 25 homolog	HSPB11	25.5825	26.7934	26.5055	NaN	NaN	NaN	NaN	NaN	NaN	NaN	NaN	NaN	NaN	NaN	NaN	NaN	NaN	NaN	NaN	NaN	NaN	NaN	NaN	NaN	NaN	NaN	NaN	NaN	NaN	NaN	NaN	NaN	NaN	NaN	NaN	NaN	NaN	NaN	NaN	NaN	NaN	NaN	NaN	NaN	NaN	NaN	NaN
P10809	60 kDa heat shock protein, mitochondrial	HSPD1	32.2654	32.3248	32.2567	22.2474	21.8789	22.9511	22.0651	27.4539	23.9481	24.2847	22.7825	NaN	NaN	NaN	NaN	NaN	NaN	21.6769	NaN	22.2808	21.634	21.669	21.8325	23.0408	22.2035	22.0503	21.7136	21.6956	22.3343	21.6895	25.2442	24.5053	24.6351	25.5529	24.6569	24.544	25.165	24.9901	25.1442	24.1071	24.216	24.5678	24.2363	25.3395	25.1427	24.902	27.2801
P61604	10 kDa heat shock protein, mitochondrial	HSPE1	30.0992	29.5135	30.4065	NaN	NaN	NaN	NaN	NaN	NaN	NaN	NaN	NaN	NaN	NaN	NaN	NaN	NaN	NaN	NaN	NaN	NaN	NaN	NaN	NaN	NaN	NaN	NaN	NaN	NaN	NaN	20.3462	19.5341	NaN	20.7218	20.0799	19.7642	NaN	NaN	NaN	NaN	NaN	NaN	19.5166	NaN	NaN	19.9	25.1062
P98160	Basement membrane-specific heparan sulfate proteoglycan core protein;Endorepellin;LG3 peptide	HSPG2	NaN	NaN	NaN	22.4629	22.8103	22.621	22.7238	23.801	23.4461	23.1664	22.6666	NaN	NaN	NaN	NaN	NaN	NaN	NaN	NaN	NaN	NaN	NaN	NaN	NaN	NaN	NaN	NaN	NaN	NaN	NaN	NaN	NaN	NaN	NaN	NaN	NaN	NaN	NaN	NaN	NaN	NaN	NaN	NaN	NaN	NaN	NaN	NaN
Q92598	Heat shock protein 105 kDa	HSPH1	30.0506	30.0561	29.9749	NaN	NaN	18.9501	NaN	NaN	NaN	NaN	NaN	NaN	NaN	NaN	18.0491	NaN	NaN	NaN	NaN	NaN	NaN	NaN	NaN	NaN	NaN	NaN	20.3322	NaN	NaN	NaN	NaN	NaN	NaN	NaN	NaN	NaN	NaN	NaN	NaN	NaN	NaN	23.4722	NaN	NaN	23.4467	NaN	23.7108
P42858	Huntingtin	HTT	25.6046	25.6164	25.5225	NaN	NaN	NaN	NaN	NaN	NaN	NaN	NaN	NaN	NaN	NaN	NaN	NaN	NaN	NaN	NaN	NaN	NaN	NaN	24.7495	NaN	NaN	NaN	NaN	NaN	NaN	NaN	NaN	NaN	NaN	NaN	NaN	NaN	NaN	NaN	NaN	NaN	NaN	NaN	NaN	NaN	NaN	NaN	NaN
Q7Z6Z7	E3 ubiquitin-protein ligase HUWE1	HUWE1	28.0404	28.2113	28.1424	NaN	NaN	NaN	NaN	NaN	NaN	NaN	NaN	NaN	NaN	NaN	NaN	NaN	NaN	NaN	NaN	NaN	NaN	NaN	NaN	20.7273	NaN	NaN	NaN	NaN	NaN	NaN	NaN	19.4465	NaN	NaN	NaN	NaN	NaN	NaN	NaN	NaN	NaN	NaN	NaN	NaN	NaN	NaN	NaN
Q9Y4L1	Hypoxia up-regulated protein 1	HYOU1	30.7547	30.738	30.7407	NaN	NaN	19.3604	NaN	NaN	NaN	NaN	NaN	NaN	NaN	NaN	NaN	NaN	NaN	NaN	NaN	NaN	NaN	NaN	NaN	NaN	20.9624	NaN	NaN	NaN	NaN	NaN	NaN	NaN	21.6694	NaN	NaN	NaN	NaN	NaN	NaN	NaN	NaN	NaN	NaN	NaN	NaN	NaN	NaN
P41252	Isoleucine--tRNA ligase, cytoplasmic	IARS	29.5171	29.357	29.5464	NaN	NaN	NaN	NaN	NaN	NaN	NaN	NaN	NaN	NaN	NaN	NaN	NaN	NaN	NaN	20.8897	NaN	NaN	NaN	NaN	NaN	NaN	NaN	NaN	NaN	NaN	NaN	NaN	NaN	NaN	NaN	NaN	NaN	NaN	NaN	NaN	NaN	NaN	NaN	NaN	NaN	NaN	NaN	NaN
Q9NSE4	Isoleucine--tRNA ligase, mitochondrial	IARS2	28.402	28.1427	28.1176	NaN	NaN	21.3158	NaN	NaN	NaN	NaN	NaN	NaN	NaN	NaN	NaN	NaN	NaN	22.1328	NaN	NaN	NaN	NaN	21.4761	NaN	NaN	NaN	NaN	NaN	NaN	NaN	NaN	NaN	NaN	NaN	NaN	NaN	NaN	NaN	NaN	NaN	NaN	NaN	NaN	NaN	NaN	NaN	NaN
Q9UPZ9	Serine/threonine-protein kinase ICK	ICK	NaN	NaN	NaN	NaN	NaN	NaN	NaN	NaN	NaN	NaN	NaN	NaN	NaN	NaN	NaN	NaN	NaN	NaN	NaN	NaN	NaN	NaN	NaN	NaN	NaN	NaN	NaN	NaN	NaN	22.9633	NaN	24.3624	NaN	24.0741	24.1109	24.4397	NaN	24.3331	NaN	NaN	NaN	NaN	NaN	NaN	NaN	NaN	24.2456
O75874	Isocitrate dehydrogenase [NADP] cytoplasmic	IDH1	28.5326	28.4203	28.24	NaN	NaN	NaN	NaN	NaN	NaN	NaN	NaN	NaN	NaN	NaN	16.8294	NaN	NaN	NaN	NaN	NaN	NaN	NaN	NaN	NaN	18.1332	NaN	NaN	NaN	NaN	NaN	NaN	NaN	NaN	NaN	NaN	NaN	NaN	NaN	NaN	NaN	NaN	NaN	NaN	NaN	NaN	NaN	NaN
P48735	Isocitrate dehydrogenase [NADP], mitochondrial	IDH2	30.7617	30.5786	30.579	NaN	NaN	NaN	NaN	19.5997	NaN	NaN	NaN	NaN	NaN	NaN	NaN	NaN	NaN	NaN	NaN	NaN	NaN	NaN	NaN	NaN	17.585	NaN	NaN	NaN	NaN	NaN	19.2386	19.0737	18.8234	NaN	19.1025	NaN	NaN	19.258	18.8929	NaN	18.6092	NaN	NaN	NaN	NaN	NaN	23.8194
P50213	Isocitrate dehydrogenase [NAD] subunit alpha, mitochondrial	IDH3A	27.8442	27.3246	26.2729	NaN	NaN	NaN	NaN	22.1555	NaN	NaN	NaN	20.9288	NaN	NaN	NaN	NaN	NaN	NaN	NaN	NaN	NaN	NaN	NaN	NaN	NaN	NaN	NaN	NaN	NaN	NaN	NaN	NaN	NaN	NaN	NaN	NaN	NaN	NaN	NaN	NaN	NaN	NaN	NaN	NaN	NaN	NaN	NaN
P51553	Isocitrate dehydrogenase [NAD] subunit gamma, mitochondrial	IDH3G	23.0028	24.8866	23.7582	NaN	NaN	NaN	NaN	NaN	NaN	NaN	NaN	NaN	NaN	NaN	NaN	NaN	NaN	NaN	NaN	NaN	NaN	NaN	NaN	NaN	NaN	NaN	NaN	NaN	NaN	NaN	NaN	NaN	NaN	NaN	NaN	NaN	NaN	NaN	NaN	NaN	NaN	NaN	NaN	NaN	NaN	NaN	NaN
Q16666	Gamma-interferon-inducible protein 16	IFI16	NaN	NaN	NaN	24.9483	26.982	26.3706	24.9353	20.8283	NaN	19.7704	20.5725	NaN	NaN	NaN	18.0976	NaN	NaN	NaN	NaN	26.846	26.5513	26.9506	26.7341	NaN	NaN	NaN	NaN	NaN	18.8243	NaN	NaN	NaN	NaN	NaN	NaN	NaN	NaN	NaN	NaN	NaN	NaN	NaN	NaN	NaN	NaN	NaN	NaN
P40305	Interferon alpha-inducible protein 27, mitochondrial	IFI27	NaN	NaN	NaN	20.0514	20.9553	20.0415	20.1772	NaN	NaN	19.07	NaN	NaN	NaN	NaN	NaN	NaN	NaN	NaN	NaN	NaN	NaN	NaN	NaN	NaN	NaN	NaN	NaN	NaN	NaN	NaN	NaN	NaN	NaN	NaN	NaN	NaN	NaN	NaN	NaN	NaN	NaN	NaN	NaN	NaN	NaN	NaN	NaN
P09914	Interferon-induced protein with tetratricopeptide repeats 1	IFIT1	21.5597	NaN	NaN	23.6966	24.8275	24.4359	23.5399	23.3101	23.3377	23.308	23.3737	25.8233	26.1952	25.9032	26.2782	NaN	NaN	NaN	NaN	NaN	NaN	NaN	NaN	NaN	NaN	18.1634	NaN	NaN	NaN	NaN	30.0877	29.9282	30.0088	29.7399	29.972	30.1897	30.1633	30.3892	29.8105	29.6448	29.9101	29.9	29.0386	29.1253	29.1485	29.1738	20.8994
P09913	Interferon-induced protein with tetratricopeptide repeats 2	IFIT2	NaN	NaN	NaN	NaN	NaN	NaN	NaN	NaN	NaN	NaN	21.8925	24.2656	24.6117	24.5768	24.7167	NaN	NaN	NaN	NaN	NaN	NaN	19.3102	NaN	NaN	NaN	NaN	NaN	NaN	NaN	NaN	26.9017	26.6588	26.4234	26.5874	26.9058	27.021	26.9005	27.3891	26.6321	26.5195	26.8315	26.9025	26.7682	27.0339	26.9347	26.7021	18.9789
O14879	Interferon-induced protein with tetratricopeptide repeats 3	IFIT3	19.7128	NaN	NaN	23.0376	23.7857	23.4816	23.9089	22.5029	21.9917	22.4933	22.6374	25.6103	26.0514	25.811	26.0176	NaN	NaN	NaN	18.8167	NaN	18.6421	NaN	NaN	NaN	NaN	NaN	NaN	NaN	NaN	NaN	29.9897	29.6849	29.607	29.6689	29.8657	29.8209	30.1359	30.1796	29.7203	29.4663	29.7335	29.8028	28.4705	28.7732	28.5102	28.7912	21.2599
Q13325	Interferon-induced protein with tetratricopeptide repeats 5	IFIT5	NaN	NaN	NaN	NaN	NaN	NaN	NaN	NaN	NaN	NaN	20.0764	20.0761	20.4047	20.3583	20.6194	NaN	20.3826	20.3096	21.5858	NaN	NaN	NaN	NaN	NaN	20.8664	NaN	NaN	NaN	NaN	NaN	28.6818	27.8505	28.0748	27.8961	25.0132	25.0822	24.9615	24.467	24.545	22.6188	21.5499	24.1118	NaN	NaN	21.9058	21.1589	NaN
Q9Y6M1	Insulin-like growth factor 2 mRNA-binding protein 2	IGF2BP2	25.9919	26.4466	26.2874	25.8995	25.6667	25.5948	25.751	27.0686	27.1969	27.1986	26.8703	NaN	NaN	NaN	NaN	NaN	NaN	19.6902	NaN	NaN	19.3109	NaN	NaN	NaN	NaN	NaN	NaN	NaN	NaN	NaN	NaN	NaN	NaN	NaN	NaN	NaN	NaN	NaN	NaN	NaN	NaN	NaN	NaN	NaN	NaN	NaN	NaN
O00425	Insulin-like growth factor 2 mRNA-binding protein 3	IGF2BP3	26.3024	26.1489	26.2687	23.3868	24.8086	23.0489	24.6008	26.444	25.6397	25.1573	NaN	NaN	NaN	NaN	NaN	NaN	NaN	NaN	NaN	NaN	NaN	NaN	NaN	NaN	NaN	NaN	NaN	NaN	NaN	NaN	NaN	NaN	NaN	NaN	NaN	NaN	NaN	NaN	NaN	NaN	NaN	NaN	NaN	NaN	NaN	NaN	NaN
P11717	Cation-independent mannose-6-phosphate receptor	IGF2R	25.5824	25.572	25.7057	NaN	NaN	NaN	NaN	NaN	NaN	NaN	NaN	NaN	NaN	NaN	NaN	NaN	NaN	18.1488	NaN	NaN	NaN	NaN	NaN	NaN	NaN	NaN	NaN	NaN	NaN	NaN	NaN	NaN	NaN	NaN	NaN	NaN	NaN	NaN	NaN	NaN	NaN	NaN	NaN	NaN	NaN	NaN	NaN
P01876;P01877;A0A0G2JMB2	Ig alpha-1 chain C region;Ig alpha-2 chain C region	IGHA1;IGHA2	NaN	NaN	NaN	20.1048	19.1647	19.9139	26.0404	19.9665	20.5296	19.9766	19.5979	21.4445	21.4369	NaN	NaN	22.4362	21.4574	NaN	NaN	NaN	NaN	21.2318	NaN	NaN	NaN	NaN	NaN	NaN	NaN	NaN	NaN	NaN	NaN	NaN	NaN	NaN	NaN	NaN	NaN	NaN	NaN	NaN	NaN	NaN	NaN	19.8598	NaN
P01857	Ig gamma-1 chain C region	IGHG1	NaN	NaN	NaN	19.7446	19.5857	19.6581	30.116	19.376	23.563	19.5896	19.5934	20.7783	20.8604	NaN	20.2599	23.1277	NaN	21.0889	NaN	NaN	NaN	NaN	NaN	NaN	NaN	NaN	NaN	NaN	NaN	20.0662	NaN	NaN	NaN	NaN	21.83	NaN	NaN	NaN	NaN	NaN	NaN	NaN	NaN	NaN	NaN	NaN	NaN
P01859;A0A0G2JN06	Ig gamma-2 chain C region	IGHG2	NaN	NaN	NaN	NaN	NaN	17.6699	27.9153	NaN	17.3758	16.4211	16.8583	NaN	NaN	NaN	NaN	NaN	NaN	18.297	NaN	NaN	NaN	NaN	NaN	NaN	NaN	NaN	NaN	NaN	NaN	NaN	NaN	NaN	NaN	NaN	NaN	NaN	NaN	NaN	NaN	NaN	NaN	NaN	NaN	NaN	NaN	NaN	NaN
P01871;P04220	Ig mu chain C region;Ig mu heavy chain disease protein	IGHM	NaN	NaN	21.1688	NaN	NaN	18.1454	25.5793	NaN	NaN	NaN	NaN	NaN	NaN	NaN	NaN	NaN	NaN	NaN	20.7739	NaN	NaN	NaN	NaN	NaN	NaN	NaN	NaN	NaN	NaN	NaN	NaN	NaN	NaN	NaN	NaN	NaN	NaN	NaN	NaN	NaN	NaN	NaN	NaN	NaN	NaN	NaN	NaN
A0A087WZW8;A0A087WWV8;P01834	Ig kappa chain C region	IGKV3-11;IGKV1-8;IGKC	NaN	NaN	NaN	NaN	NaN	17.6286	27.9042	17.3355	18.5076	NaN	18.1984	20.272	20.7507	NaN	NaN	22.8865	21.0767	NaN	NaN	NaN	NaN	NaN	NaN	NaN	NaN	NaN	NaN	NaN	NaN	NaN	NaN	NaN	NaN	NaN	21.2753	NaN	NaN	NaN	NaN	NaN	NaN	NaN	NaN	NaN	NaN	NaN	NaN
P0CG06;P0CG05;P0CG04;P0CF74	Ig lambda-3 chain C regions;Ig lambda-2 chain C regions;Ig lambda-1 chain C regions;Ig lambda-6 chain C region	IGLC3;IGLC2;IGLC1;IGLC6	NaN	NaN	NaN	17.8503	17.2886	17.5502	27.074	17.7717	18.0894	NaN	NaN	NaN	NaN	NaN	NaN	20.8636	NaN	NaN	NaN	NaN	NaN	22.9498	NaN	NaN	NaN	NaN	NaN	NaN	NaN	NaN	NaN	NaN	NaN	NaN	NaN	NaN	NaN	NaN	NaN	NaN	NaN	NaN	18.6813	NaN	NaN	NaN	NaN
Q6WRI0	Immunoglobulin superfamily member 10	IGSF10	NaN	NaN	NaN	NaN	18.2141	NaN	NaN	NaN	NaN	NaN	NaN	NaN	NaN	NaN	NaN	NaN	NaN	NaN	NaN	NaN	NaN	NaN	NaN	NaN	NaN	NaN	NaN	NaN	NaN	NaN	NaN	NaN	NaN	NaN	NaN	NaN	NaN	NaN	NaN	NaN	NaN	NaN	NaN	24.4482	NaN	23.6523	NaN
Q13123	Protein Red	IK	NaN	NaN	NaN	23.8455	24.709	24.5344	23.5861	NaN	NaN	20.9584	NaN	NaN	NaN	NaN	NaN	16.9604	NaN	NaN	NaN	NaN	NaN	NaN	NaN	NaN	NaN	NaN	NaN	NaN	NaN	NaN	NaN	18.9043	NaN	NaN	NaN	NaN	NaN	NaN	NaN	NaN	NaN	NaN	NaN	NaN	NaN	NaN	NaN
Q12905	Interleukin enhancer-binding factor 2	ILF2	29.0363	28.94	28.9908	27.9177	28.5462	28.3394	28.27	26.139	25.9614	25.71	25.6134	27.3349	27.3188	27.7651	27.6007	23.3793	24.0085	23.9822	24.377	NaN	NaN	NaN	NaN	NaN	NaN	21.7146	NaN	NaN	NaN	NaN	NaN	NaN	NaN	NaN	NaN	NaN	NaN	NaN	NaN	NaN	NaN	NaN	NaN	NaN	NaN	NaN	NaN
Q12906	Interleukin enhancer-binding factor 3	ILF3	28.3141	28.2262	28.0062	31.0178	31.1999	31.1433	31.1269	28.4514	28.4186	28.2361	28.2385	29.989	29.6741	29.8759	29.9851	24.6649	24.9242	24.7926	25.1263	NaN	NaN	NaN	NaN	NaN	NaN	NaN	NaN	NaN	NaN	22.4847	22.2084	NaN	NaN	NaN	NaN	22.2048	NaN	NaN	NaN	NaN	NaN	NaN	22.1361	22.2541	NaN	NaN	21.9971
Q13418	Integrin-linked protein kinase	ILK	27.0426	26.9958	26.8742	NaN	NaN	NaN	NaN	NaN	NaN	NaN	NaN	NaN	NaN	NaN	18.078	NaN	NaN	NaN	NaN	NaN	NaN	NaN	NaN	NaN	NaN	NaN	19.3865	NaN	NaN	NaN	NaN	NaN	NaN	NaN	NaN	NaN	NaN	NaN	NaN	NaN	NaN	NaN	NaN	NaN	NaN	NaN	NaN
P29218	Inositol monophosphatase 1	IMPA1	26.9546	26.7653	26.9424	NaN	NaN	19.1866	NaN	NaN	NaN	NaN	NaN	NaN	NaN	NaN	NaN	NaN	NaN	NaN	NaN	NaN	NaN	NaN	NaN	NaN	26.0675	NaN	NaN	NaN	NaN	NaN	NaN	26.3652	25.2721	25.1723	NaN	26.5881	NaN	25.5333	26.3493	26.3306	NaN	25.8791	NaN	26.6767	NaN	27.885	NaN
Q9NX62	Inositol monophosphatase 3	IMPAD1	24.5146	24.7235	24.4592	NaN	NaN	NaN	NaN	NaN	NaN	NaN	NaN	NaN	NaN	NaN	NaN	NaN	NaN	NaN	NaN	NaN	NaN	27.0956	NaN	NaN	NaN	NaN	NaN	NaN	NaN	NaN	NaN	NaN	NaN	NaN	NaN	NaN	NaN	NaN	NaN	NaN	NaN	NaN	NaN	NaN	NaN	NaN	NaN
P20839	Inosine-5-monophosphate dehydrogenase 1	IMPDH1	26.4063	26.1086	26.2979	NaN	NaN	NaN	NaN	NaN	NaN	NaN	21.4156	NaN	NaN	NaN	NaN	NaN	NaN	NaN	NaN	NaN	NaN	NaN	NaN	NaN	NaN	NaN	NaN	NaN	NaN	NaN	NaN	NaN	NaN	NaN	NaN	NaN	NaN	NaN	18.2516	NaN	NaN	NaN	NaN	NaN	NaN	NaN	NaN
P12268	Inosine-5-monophosphate dehydrogenase 2	IMPDH2	29.5266	29.6676	29.7676	NaN	NaN	NaN	21.104	NaN	NaN	NaN	NaN	NaN	NaN	NaN	NaN	NaN	NaN	22.2701	NaN	NaN	NaN	NaN	NaN	NaN	NaN	NaN	NaN	NaN	NaN	NaN	18.3328	18.702	18.0786	19.7567	19.0169	18.6736	18.7019	NaN	18.9688	18.6691	NaN	18.3075	NaN	19.0581	18.6349	18.6594	22.4815
Q9NQS7	Inner centromere protein	INCENP	24.751	23.6593	25.6292	NaN	NaN	NaN	NaN	NaN	NaN	NaN	NaN	NaN	NaN	NaN	NaN	NaN	NaN	NaN	24.0389	NaN	NaN	NaN	NaN	NaN	NaN	NaN	19.2217	NaN	NaN	NaN	NaN	NaN	NaN	NaN	NaN	NaN	NaN	NaN	NaN	NaN	NaN	NaN	NaN	NaN	NaN	NaN	NaN
Q27J81	Inverted formin-2	INF2	23.7505	24.5556	24.5535	NaN	NaN	NaN	NaN	NaN	NaN	NaN	NaN	NaN	NaN	NaN	NaN	NaN	NaN	NaN	NaN	NaN	NaN	NaN	NaN	NaN	NaN	NaN	NaN	NaN	NaN	NaN	NaN	NaN	NaN	NaN	NaN	NaN	NaN	NaN	NaN	NaN	NaN	NaN	NaN	NaN	NaN	20.2265	NaN
Q9NRY2	SOSS complex subunit C	INIP	NaN	NaN	NaN	21.6853	23.3691	21.6816	22.6983	21.4735	21.2723	NaN	20.9609	NaN	NaN	NaN	NaN	NaN	NaN	NaN	NaN	NaN	17.2399	NaN	NaN	NaN	NaN	NaN	NaN	NaN	NaN	NaN	NaN	NaN	NaN	NaN	NaN	NaN	NaN	NaN	NaN	NaN	NaN	NaN	NaN	NaN	NaN	NaN	NaN
P49441	Inositol polyphosphate 1-phosphatase	INPP1	23.6822	23.538	23.4246	NaN	NaN	NaN	NaN	NaN	NaN	NaN	NaN	NaN	NaN	NaN	NaN	NaN	NaN	NaN	NaN	NaN	NaN	NaN	17.4933	NaN	NaN	NaN	NaN	NaN	NaN	NaN	NaN	NaN	NaN	NaN	NaN	NaN	NaN	NaN	NaN	NaN	NaN	NaN	NaN	NaN	NaN	NaN	NaN
Q92835	Phosphatidylinositol 3,4,5-trisphosphate 5-phosphatase 1	INPP5D	27.8299	28.0772	27.9003	NaN	NaN	NaN	NaN	NaN	NaN	NaN	NaN	NaN	NaN	NaN	NaN	NaN	NaN	NaN	23.327	NaN	NaN	NaN	NaN	NaN	NaN	NaN	NaN	NaN	NaN	NaN	NaN	NaN	NaN	NaN	NaN	NaN	NaN	NaN	NaN	NaN	NaN	NaN	NaN	NaN	NaN	NaN	NaN
Q68E01	Integrator complex subunit 3	INTS3	24.3887	24.5381	25.0133	NaN	NaN	NaN	NaN	NaN	NaN	NaN	NaN	NaN	NaN	NaN	NaN	NaN	NaN	NaN	NaN	NaN	NaN	NaN	NaN	NaN	NaN	NaN	NaN	NaN	NaN	25.1164	NaN	NaN	NaN	NaN	NaN	NaN	NaN	NaN	NaN	NaN	NaN	NaN	NaN	NaN	NaN	NaN	NaN
Q9UI26	Importin-11	IPO11	26.6738	26.6674	26.4495	NaN	NaN	NaN	NaN	NaN	NaN	NaN	NaN	18.9423	NaN	NaN	NaN	NaN	NaN	NaN	NaN	NaN	NaN	NaN	NaN	NaN	NaN	NaN	NaN	NaN	NaN	NaN	NaN	NaN	NaN	NaN	19.7038	NaN	NaN	NaN	NaN	NaN	NaN	NaN	NaN	NaN	NaN	NaN	NaN
Q8TEX9	Importin-4	IPO4	28.6818	28.6211	28.4634	NaN	NaN	NaN	NaN	NaN	NaN	NaN	NaN	NaN	NaN	NaN	NaN	NaN	NaN	NaN	NaN	NaN	NaN	NaN	NaN	NaN	NaN	17.8226	NaN	NaN	NaN	NaN	NaN	NaN	20.1259	NaN	NaN	NaN	NaN	NaN	NaN	NaN	NaN	NaN	NaN	NaN	NaN	NaN	NaN
O00410	Importin-5	IPO5	29.9007	29.9885	29.9902	NaN	NaN	NaN	NaN	NaN	NaN	NaN	NaN	NaN	NaN	NaN	NaN	NaN	NaN	NaN	NaN	NaN	NaN	NaN	NaN	NaN	NaN	NaN	25.8376	NaN	NaN	NaN	NaN	NaN	NaN	NaN	NaN	NaN	27.8782	NaN	NaN	NaN	NaN	NaN	NaN	NaN	NaN	NaN	NaN
O95373	Importin-7	IPO7	29.7758	29.874	29.811	NaN	NaN	NaN	NaN	NaN	NaN	17.613	NaN	18.3233	NaN	NaN	NaN	NaN	NaN	NaN	NaN	NaN	NaN	NaN	NaN	NaN	NaN	NaN	NaN	NaN	NaN	NaN	NaN	NaN	NaN	NaN	NaN	NaN	NaN	18.5118	NaN	NaN	NaN	NaN	NaN	NaN	NaN	NaN	19.1847
Q96P70	Importin-9	IPO9	29.5374	29.7214	29.4557	NaN	NaN	NaN	NaN	NaN	NaN	NaN	NaN	NaN	NaN	NaN	NaN	NaN	NaN	NaN	NaN	19.721	NaN	NaN	NaN	NaN	NaN	NaN	NaN	NaN	NaN	NaN	NaN	NaN	NaN	NaN	NaN	NaN	NaN	NaN	NaN	NaN	NaN	NaN	NaN	NaN	NaN	NaN	NaN
P46940	Ras GTPase-activating-like protein IQGAP1	IQGAP1	31.5901	31.4361	31.6036	27.4036	28.2927	28.1148	27.958	24.985	24.6215	24.6152	23.683	23.5989	23.723	24.1769	23.9988	23.5929	23.7661	23.7836	23.9354	26.0246	25.864	26.1454	26.2273	25.5193	26.0311	25.327	24.812	25.4317	25.1428	25.2685	25.9449	25.6932	25.5629	25.7471	25.7986	25.9987	26.1049	25.672	25.692	25.4326	25.6519	25.3499	26.1369	25.9919	26.218	25.8483	25.407
P48200	Iron-responsive element-binding protein 2	IREB2	NaN	NaN	NaN	21.0966	22.2996	20.7785	21.0892	22.8061	24.0546	24.0868	22.6394	NaN	NaN	NaN	NaN	NaN	NaN	NaN	NaN	23.1837	19.7007	21.1924	21.0452	22.3716	NaN	25.6772	23.8564	NaN	22.0259	24.8071	NaN	NaN	NaN	NaN	23.1633	NaN	23.1018	22.9836	22.9791	22.7765	22.9202	NaN	NaN	NaN	NaN	NaN	NaN
Q9Y4H2	Insulin receptor substrate 2	IRS2	22.8383	23.512	23.1842	NaN	NaN	NaN	NaN	NaN	NaN	NaN	NaN	NaN	NaN	NaN	NaN	NaN	NaN	NaN	NaN	NaN	NaN	NaN	NaN	NaN	NaN	NaN	NaN	NaN	NaN	NaN	NaN	NaN	NaN	NaN	NaN	NaN	NaN	NaN	NaN	NaN	NaN	NaN	21.1137	NaN	NaN	NaN	NaN
P05161	Ubiquitin-like protein ISG15	ISG15	25.3589	25.4088	25.0009	20.7155	21.6096	21.7231	20.9235	20.0527	20.1682	20.7372	20.9771	NaN	NaN	NaN	NaN	NaN	NaN	NaN	18.3214	NaN	NaN	NaN	NaN	19.4081	NaN	NaN	NaN	NaN	NaN	NaN	NaN	NaN	NaN	NaN	NaN	NaN	NaN	NaN	NaN	NaN	NaN	NaN	NaN	NaN	NaN	NaN	NaN
Q9H9L3	Interferon-stimulated 20 kDa exonuclease-like 2	ISG20L2	NaN	NaN	NaN	20.0022	21.021	20.2523	19.9222	20.0418	19.7417	19.5251	NaN	NaN	NaN	NaN	NaN	NaN	NaN	NaN	NaN	NaN	NaN	NaN	NaN	NaN	NaN	NaN	NaN	NaN	NaN	NaN	NaN	NaN	NaN	NaN	NaN	NaN	NaN	NaN	NaN	NaN	NaN	NaN	NaN	NaN	NaN	NaN	NaN
Q9ULR0	Pre-mRNA-splicing factor ISY1 homolog	ISY1	NaN	21.5316	NaN	24.1823	24.4495	24.6221	25.0171	20.5538	19.9383	19.6645	NaN	NaN	NaN	NaN	20.073	NaN	NaN	NaN	NaN	NaN	NaN	NaN	NaN	NaN	NaN	NaN	NaN	NaN	NaN	NaN	NaN	NaN	NaN	NaN	NaN	NaN	NaN	NaN	NaN	NaN	NaN	NaN	NaN	NaN	NaN	NaN	NaN
P17275	Transcription factor jun-B	JUNB	NaN	NaN	NaN	NaN	NaN	NaN	NaN	NaN	NaN	NaN	NaN	NaN	NaN	NaN	NaN	NaN	NaN	NaN	18.2697	21.51	21.3753	21.7107	21.4808	20.0966	NaN	NaN	NaN	NaN	NaN	NaN	NaN	NaN	NaN	NaN	NaN	NaN	NaN	NaN	NaN	NaN	NaN	NaN	NaN	NaN	NaN	22.6173	NaN
P17535	Transcription factor jun-D	JUND	NaN	NaN	NaN	NaN	17.9673	NaN	NaN	NaN	NaN	NaN	NaN	NaN	NaN	NaN	NaN	NaN	NaN	NaN	NaN	24.4793	24.8292	25.199	24.9995	23.3553	22.8216	21.5963	20.5877	19.1303	19.2966	NaN	NaN	NaN	NaN	NaN	NaN	NaN	NaN	NaN	NaN	NaN	NaN	NaN	NaN	NaN	NaN	NaN	NaN
P14923	Junction plakoglobin	JUP	22.9968	NaN	NaN	26.5034	24.4105	25.1325	25.4286	25.4643	26.0739	26.2082	25.8982	24.8663	25.217	25.097	24.6293	26.4386	25.5346	25.1244	24.5639	NaN	23.5431	NaN	NaN	22.4488	21.0716	NaN	NaN	23.7616	NaN	NaN	NaN	NaN	22.7056	NaN	NaN	NaN	NaN	NaN	NaN	NaN	NaN	NaN	23.829	NaN	NaN	21.5455	NaN
Q15046	Lysine--tRNA ligase	KARS	29.2448	28.9874	28.863	23.132	23.2932	23.2356	23.0018	22.7188	22.5836	23.0229	22.2126	NaN	NaN	20.255	NaN	NaN	NaN	NaN	NaN	19.9396	NaN	NaN	NaN	NaN	NaN	NaN	NaN	NaN	NaN	NaN	NaN	NaN	NaN	NaN	NaN	NaN	NaN	NaN	NaN	NaN	NaN	NaN	NaN	NaN	NaN	NaN	22.8325
Q13303	Voltage-gated potassium channel subunit beta-2	KCNAB2	25.4752	25.1718	25.6868	21.1969	21.0886	21.7021	21.5965	NaN	19.4318	18.3624	NaN	NaN	NaN	NaN	NaN	NaN	NaN	NaN	NaN	NaN	NaN	NaN	NaN	NaN	NaN	NaN	NaN	NaN	NaN	NaN	NaN	NaN	NaN	18.149	NaN	NaN	NaN	NaN	NaN	NaN	NaN	NaN	NaN	NaN	NaN	NaN	NaN
O60341	Lysine-specific histone demethylase 1A	KDM1A	26.7642	26.6684	26.8654	NaN	17.9853	NaN	NaN	NaN	NaN	NaN	NaN	NaN	NaN	NaN	NaN	NaN	NaN	NaN	NaN	21.0445	21.9963	21.1345	21.0752	19.8662	20.2708	19.1549	NaN	24.3333	23.5766	22.458	NaN	NaN	NaN	18.0983	NaN	NaN	NaN	NaN	NaN	NaN	NaN	NaN	NaN	NaN	NaN	NaN	NaN
O75164	Lysine-specific demethylase 4A	KDM4A	24.6266	24.7243	25.0291	NaN	NaN	NaN	NaN	NaN	NaN	NaN	NaN	NaN	NaN	NaN	NaN	NaN	NaN	NaN	NaN	NaN	NaN	NaN	NaN	NaN	NaN	NaN	NaN	NaN	NaN	NaN	NaN	NaN	NaN	NaN	NaN	NaN	NaN	NaN	NaN	NaN	NaN	NaN	NaN	NaN	NaN	NaN	NaN
Q07666	KH domain-containing, RNA-binding, signal transduction-associated protein 1	KHDRBS1	27.9922	28.0811	27.6597	27.4121	27.8736	27.81	27.4543	25.9988	25.8402	25.9949	25.6514	30.4074	30.0682	30.1307	30.1044	19.715	20.7744	20.7502	20.492	23.9001	24.1	23.3469	23.8166	22.6925	23.0442	22.6132	22.9039	22.5272	21.943	22.8729	22.0503	NaN	NaN	22.3835	NaN	NaN	22.3362	NaN	NaN	NaN	22.3088	22.0384	22.6336	22.5846	NaN	22.8002	22.7903
Q92945	Far upstream element-binding protein 2	KHSRP	29.1667	29.2083	29.2027	26.6604	26.9547	26.8664	27.0292	26.4979	26.2944	26.0686	26.3134	22.4619	22.097	24.926	22.4386	25.3397	25.4677	25.4003	25.5356	NaN	NaN	NaN	NaN	NaN	21.0341	NaN	NaN	NaN	NaN	NaN	21.3157	21.6945	NaN	22.137	22.0364	21.6831	21.5285	NaN	22.1574	21.9967	22.3455	22.1329	21.8746	22.1431	22.2661	21.8456	23.9441
Q15397	Pumilio domain-containing protein KIAA0020	KIAA0020	23.1331	NaN	23.5207	NaN	NaN	23.6913	NaN	NaN	NaN	NaN	NaN	NaN	NaN	NaN	NaN	NaN	23.4415	NaN	NaN	NaN	NaN	NaN	NaN	NaN	NaN	NaN	NaN	NaN	NaN	20.8978	NaN	NaN	NaN	21.1833	NaN	NaN	NaN	NaN	NaN	NaN	NaN	NaN	NaN	NaN	NaN	NaN	NaN
Q15004	PCNA-associated factor	KIAA0101	NaN	NaN	NaN	21.5333	20.735	20.8177	20.792	NaN	NaN	19.9749	NaN	20.1145	20.9174	20.6653	20.637	19.8553	21.0573	20.5286	20.4501	NaN	NaN	NaN	NaN	NaN	NaN	NaN	NaN	NaN	19.6915	NaN	NaN	NaN	20.1463	NaN	NaN	NaN	NaN	NaN	NaN	NaN	NaN	NaN	NaN	NaN	NaN	NaN	NaN
Q12768	WASH complex subunit strumpellin	KIAA0196	26.6305	26.3118	26.6123	23.3931	NaN	NaN	NaN	NaN	NaN	NaN	NaN	NaN	NaN	NaN	NaN	NaN	NaN	NaN	23.2061	NaN	NaN	NaN	NaN	16.6643	NaN	NaN	NaN	NaN	NaN	NaN	NaN	NaN	NaN	NaN	NaN	NaN	NaN	NaN	NaN	NaN	NaN	NaN	NaN	NaN	NaN	NaN	NaN
O15063	Uncharacterized protein KIAA0355	KIAA0355	23.3137	22.7902	23.7214	NaN	16.8671	NaN	NaN	NaN	NaN	NaN	NaN	NaN	NaN	NaN	NaN	NaN	NaN	NaN	NaN	NaN	NaN	NaN	NaN	NaN	NaN	NaN	NaN	NaN	NaN	NaN	NaN	NaN	NaN	NaN	NaN	NaN	NaN	NaN	NaN	NaN	NaN	NaN	NaN	NaN	NaN	NaN	NaN
Q86T90	Uncharacterized protein KIAA1328	KIAA1328	NaN	NaN	NaN	NaN	NaN	NaN	24.5386	NaN	NaN	NaN	NaN	NaN	NaN	NaN	NaN	18.7319	NaN	NaN	NaN	NaN	NaN	NaN	23.2307	23.6767	NaN	NaN	22.4431	NaN	NaN	NaN	NaN	NaN	NaN	NaN	NaN	NaN	NaN	25.4783	NaN	25.5468	NaN	NaN	NaN	25.9432	NaN	NaN	NaN
Q15058	Kinesin-like protein KIF14	KIF14	20.0828	NaN	NaN	NaN	NaN	23.2694	NaN	23.9227	23.5863	23.4555	24.5225	22.954	23.2828	22.8137	22.7748	23.4625	23.3803	NaN	23.6431	NaN	NaN	22.6531	NaN	22.7043	NaN	NaN	22.3929	NaN	NaN	NaN	28.7076	29.096	28.4629	29.1774	16.9278	16.4621	16.8852	NaN	18.2406	16.4292	16.1507	16.4412	16.6989	17.4046	16.7991	15.9366	NaN
Q9NS87	Kinesin-like protein KIF15	KIF15	24.7823	24.9771	25.016	NaN	NaN	NaN	NaN	NaN	NaN	NaN	NaN	NaN	NaN	NaN	NaN	NaN	NaN	NaN	NaN	NaN	NaN	NaN	NaN	NaN	NaN	NaN	NaN	NaN	NaN	NaN	24.3474	24.3318	24.3256	NaN	NaN	24.0661	NaN	NaN	NaN	24.08	24.3129	NaN	23.9549	NaN	24.3017	NaN	NaN
Q14807	Kinesin-like protein KIF22	KIF22	NaN	NaN	NaN	NaN	NaN	NaN	19.445	NaN	NaN	NaN	NaN	NaN	NaN	NaN	NaN	NaN	NaN	NaN	NaN	21.5859	21.0217	21.6178	21.4676	NaN	NaN	NaN	NaN	NaN	NaN	NaN	NaN	NaN	NaN	NaN	17.9723	NaN	NaN	NaN	NaN	NaN	NaN	NaN	NaN	NaN	NaN	NaN	NaN
O00139	Kinesin-like protein KIF2A	KIF2A	23.8042	NaN	24.3601	23.4284	24.1358	23.7837	25.4354	NaN	21.3771	21.3147	NaN	NaN	NaN	NaN	NaN	NaN	NaN	NaN	NaN	NaN	NaN	NaN	18.6864	NaN	NaN	NaN	NaN	NaN	NaN	NaN	23.1539	22.697	21.8521	21.2896	NaN	NaN	NaN	NaN	NaN	NaN	20.3509	NaN	NaN	NaN	NaN	NaN	NaN
Q99661	Kinesin-like protein KIF2C	KIF2C	23.697	NaN	24.0786	24.6578	25.5484	25.2558	25.2525	NaN	NaN	NaN	NaN	NaN	NaN	NaN	NaN	NaN	NaN	NaN	NaN	NaN	NaN	NaN	NaN	NaN	17.6049	NaN	NaN	NaN	NaN	NaN	NaN	NaN	20.9525	NaN	NaN	NaN	NaN	NaN	NaN	NaN	NaN	NaN	NaN	NaN	NaN	NaN	NaN
P33176	Kinesin-1 heavy chain	KIF5B	27.9928	27.8813	27.8654	NaN	NaN	NaN	NaN	NaN	NaN	NaN	NaN	NaN	NaN	NaN	NaN	NaN	NaN	NaN	NaN	NaN	NaN	NaN	NaN	NaN	NaN	NaN	NaN	NaN	20.2039	NaN	NaN	NaN	NaN	NaN	NaN	NaN	NaN	NaN	NaN	NaN	NaN	NaN	NaN	NaN	NaN	NaN	NaN
Q9BW19	Kinesin-like protein KIFC1	KIFC1	NaN	NaN	NaN	23.6406	24.2126	24.1643	24.1469	21.7834	21.7417	21.6599	21.1791	19.4663	NaN	NaN	NaN	NaN	NaN	NaN	NaN	23.2954	23.1553	23.5559	22.9588	21.2185	21.3415	21.9203	NaN	21.6288	21.492	21.1816	19.7708	NaN	NaN	NaN	NaN	NaN	NaN	NaN	NaN	NaN	NaN	NaN	NaN	NaN	NaN	NaN	NaN
P50748	Kinetochore-associated protein 1	KNTC1	25.9393	26.3165	25.9269	NaN	NaN	NaN	NaN	NaN	NaN	NaN	NaN	NaN	NaN	NaN	NaN	22.0968	NaN	NaN	NaN	NaN	NaN	NaN	NaN	NaN	NaN	NaN	NaN	NaN	NaN	NaN	NaN	NaN	NaN	NaN	NaN	NaN	NaN	NaN	NaN	NaN	NaN	NaN	NaN	NaN	NaN	NaN	NaN
P52294	Importin subunit alpha-5;Importin subunit alpha-5, N-terminally processed	KPNA1	26.6303	26.6109	26.6633	22.2151	21.1799	21.3798	21.1237	21.3346	21.4953	21.1138	21.3101	NaN	NaN	NaN	NaN	NaN	NaN	NaN	NaN	NaN	NaN	NaN	NaN	16.8573	NaN	NaN	NaN	NaN	NaN	NaN	21.5991	21.6212	21.7418	21.5478	NaN	21.8563	20.9012	NaN	NaN	21.3464	21.5932	21.2892	21.9319	21.8212	22.2163	NaN	21.1062
P52292	Importin subunit alpha-1	KPNA2	27.8865	27.7386	27.5249	23.4641	23.8721	23.9013	23.5588	23.6766	22.9161	23.0627	22.864	NaN	NaN	NaN	NaN	NaN	NaN	NaN	18.6594	NaN	NaN	21.8811	NaN	NaN	NaN	NaN	NaN	NaN	NaN	NaN	20.0633	20.1894	20.2014	19.6333	27.0618	26.7992	26.7179	26.8316	27.1687	27.3647	27.3347	27.3319	27.2127	28.0315	27.7403	27.9273	19.4317
O00505	Importin subunit alpha-4	KPNA3	28.0368	27.7412	27.5598	21.9654	22.26	21.9764	22.2782	22.3098	21.7367	21.4174	NaN	NaN	NaN	NaN	NaN	NaN	NaN	NaN	NaN	NaN	NaN	NaN	NaN	NaN	NaN	NaN	21.4013	NaN	NaN	NaN	18.3821	16.8121	16.8605	18.2521	27.4054	27.1616	27.0688	27.7325	27.3976	26.9143	27.5417	27.5228	27.6535	27.9097	27.563	27.6743	17.456
O00629	Importin subunit alpha-3	KPNA4	25.3297	NaN	25.2564	NaN	NaN	NaN	20.1695	NaN	NaN	NaN	NaN	NaN	NaN	NaN	NaN	NaN	NaN	NaN	NaN	NaN	NaN	NaN	NaN	NaN	NaN	NaN	NaN	NaN	NaN	NaN	NaN	NaN	NaN	NaN	25.5977	25.4802	25.5505	25.4851	25.0907	24.5493	25.2377	26.0233	25.342	25.643	25.2641	25.5052	NaN
Q14974	Importin subunit beta-1	KPNB1	31.3625	31.422	31.4662	NaN	NaN	22.7732	NaN	NaN	NaN	NaN	NaN	NaN	NaN	NaN	22.1703	NaN	NaN	NaN	NaN	NaN	NaN	NaN	NaN	NaN	NaN	NaN	NaN	NaN	NaN	NaN	20.35	19.9385	19.681	NaN	20.7811	20.9376	20.8699	20.8368	21.1967	20.6635	21.0951	21.2215	21.2269	22.5081	22.1905	22.1103	22.1607
P05783	Keratin, type I cytoskeletal 18	KRT18	NaN	NaN	NaN	NaN	NaN	NaN	NaN	26.1344	24.7104	21.1094	21.7186	NaN	NaN	NaN	NaN	NaN	NaN	NaN	NaN	NaN	NaN	NaN	NaN	20.0463	NaN	NaN	NaN	NaN	NaN	NaN	NaN	NaN	NaN	NaN	NaN	NaN	NaN	NaN	NaN	NaN	NaN	NaN	NaN	NaN	NaN	NaN	NaN
P35908	Keratin, type II cytoskeletal 2 epidermal	KRT2	NaN	NaN	NaN	26.0718	23.7283	24.4539	24.1466	22.9933	24.6156	25.1489	23.5581	22.44	23.0805	22.7014	23.7719	25.0735	23.2895	22.5252	23.02	21.7044	21.9084	22.1901	21.2655	20.8711	20.1316	21.0245	NaN	21.833	21.9495	22.1306	NaN	27.3719	26.7614	19.5742	18.5503	17.3596	18.3171	18.7246	NaN	18.6156	NaN	22.308	NaN	NaN	18.3946	18.5002	NaN
Q96EK9	Protein KTI12 homolog	KTI12	25.1662	25.5756	25.0555	NaN	NaN	NaN	NaN	NaN	NaN	NaN	NaN	NaN	NaN	NaN	NaN	NaN	NaN	NaN	NaN	NaN	NaN	NaN	NaN	NaN	20.2216	NaN	NaN	NaN	NaN	NaN	NaN	NaN	NaN	NaN	NaN	NaN	NaN	NaN	NaN	NaN	NaN	NaN	NaN	NaN	NaN	NaN	NaN
Q86UP2	Kinectin	KTN1	26.7235	26.6367	26.9822	NaN	NaN	NaN	NaN	NaN	NaN	NaN	NaN	NaN	NaN	NaN	NaN	NaN	NaN	NaN	NaN	23.982	23.5292	23.628	24.1487	24.745	25.252	24.115	NaN	NaN	24.3202	NaN	NaN	NaN	NaN	NaN	NaN	NaN	NaN	NaN	NaN	NaN	NaN	NaN	NaN	NaN	NaN	NaN	NaN
P11279	Lysosome-associated membrane glycoprotein 1	LAMP1	28.2272	27.842	27.9211	NaN	NaN	NaN	20.3082	NaN	NaN	NaN	NaN	NaN	19.1127	NaN	NaN	NaN	NaN	NaN	NaN	NaN	NaN	NaN	NaN	NaN	NaN	NaN	NaN	NaN	NaN	NaN	NaN	NaN	NaN	NaN	NaN	NaN	NaN	NaN	NaN	NaN	NaN	NaN	NaN	NaN	NaN	NaN	NaN
P28838	Cytosol aminopeptidase	LAP3	28.8782	28.7625	28.9766	NaN	NaN	NaN	NaN	NaN	18.2765	NaN	NaN	NaN	NaN	NaN	NaN	NaN	NaN	NaN	NaN	NaN	NaN	NaN	NaN	NaN	NaN	NaN	NaN	NaN	NaN	21.0361	NaN	NaN	NaN	NaN	NaN	NaN	NaN	NaN	NaN	NaN	NaN	NaN	NaN	NaN	NaN	NaN	NaN
Q13571	Lysosomal-associated transmembrane protein 5	LAPTM5	25.5735	25.6126	25.8588	20.3018	20.2923	20.9538	20.4789	20.1941	19.6634	19.6468	19.7954	20.7111	NaN	21.2398	20.9753	20.6985	21.6152	21.546	21.5221	NaN	21.8312	NaN	NaN	NaN	NaN	NaN	NaN	NaN	NaN	NaN	NaN	NaN	NaN	NaN	NaN	NaN	NaN	NaN	NaN	NaN	NaN	NaN	NaN	NaN	NaN	NaN	NaN
Q6PKG0	La-related protein 1	LARP1	26.8184	26.9784	26.935	27.5354	27.2556	27.2131	27.1934	29.5694	29.2237	29.1634	29.3687	25.5291	25.849	25.6333	26.304	21.8293	23.6537	24.0671	24.3195	NaN	NaN	NaN	NaN	NaN	NaN	NaN	NaN	NaN	20.2904	NaN	20.2606	18.7229	18.236	18.6043	20.1217	21.1731	21.2852	20.4454	27.2212	26.0213	27.5035	26.2239	24.9829	25.1729	25.6652	24.7691	20.4598
Q659C4	La-related protein 1B	LARP1B	NaN	NaN	NaN	20.4895	NaN	NaN	NaN	21.926	21.8034	21.3677	21.582	NaN	NaN	NaN	NaN	NaN	NaN	NaN	NaN	NaN	NaN	NaN	NaN	NaN	NaN	NaN	NaN	NaN	NaN	NaN	NaN	NaN	NaN	NaN	NaN	NaN	NaN	NaN	NaN	NaN	NaN	NaN	NaN	NaN	NaN	NaN	NaN
Q92615	La-related protein 4B	LARP4B	23.4692	23.1524	23.646	NaN	NaN	NaN	NaN	NaN	NaN	NaN	22.6131	22.6105	22.2012	22.6124	22.4528	NaN	NaN	NaN	NaN	NaN	NaN	NaN	NaN	NaN	NaN	NaN	NaN	NaN	NaN	NaN	NaN	NaN	NaN	NaN	NaN	NaN	NaN	NaN	NaN	NaN	NaN	NaN	NaN	NaN	NaN	NaN	NaN
Q4G0J3	La-related protein 7	LARP7	21.3049	NaN	NaN	25.1037	24.7883	24.4377	24.3455	27.4806	27.2736	26.8748	26.9632	NaN	NaN	NaN	NaN	NaN	NaN	22.2715	NaN	18.8228	NaN	NaN	NaN	NaN	NaN	NaN	NaN	NaN	NaN	NaN	NaN	NaN	NaN	NaN	NaN	NaN	NaN	NaN	NaN	NaN	NaN	NaN	NaN	NaN	NaN	NaN	NaN
Q9P2J5	Leucine--tRNA ligase, cytoplasmic	LARS	29.9982	29.9954	29.9548	NaN	19.2014	NaN	NaN	NaN	NaN	NaN	NaN	NaN	21.6949	NaN	NaN	NaN	NaN	NaN	NaN	NaN	NaN	NaN	NaN	NaN	NaN	NaN	NaN	NaN	NaN	19.8174	NaN	NaN	NaN	NaN	NaN	NaN	NaN	NaN	NaN	NaN	NaN	NaN	NaN	NaN	NaN	NaN	NaN
Q15031	Probable leucine--tRNA ligase, mitochondrial	LARS2	23.3316	22.7996	23.3906	NaN	NaN	NaN	NaN	NaN	NaN	19.0104	NaN	NaN	NaN	NaN	NaN	NaN	NaN	NaN	NaN	NaN	NaN	NaN	NaN	NaN	NaN	NaN	NaN	NaN	NaN	NaN	NaN	NaN	NaN	NaN	NaN	NaN	NaN	NaN	NaN	NaN	NaN	NaN	NaN	NaN	NaN	NaN	NaN
Q14847	LIM and SH3 domain protein 1	LASP1	27.2722	27.1438	27.3079	NaN	NaN	NaN	NaN	NaN	NaN	NaN	19.1368	NaN	NaN	NaN	NaN	NaN	NaN	NaN	NaN	NaN	NaN	NaN	NaN	NaN	NaN	NaN	NaN	NaN	19.0458	NaN	NaN	NaN	NaN	NaN	NaN	NaN	19.8461	NaN	NaN	NaN	NaN	NaN	NaN	NaN	NaN	NaN	21.3383
Q14739	Lamin-B receptor	LBR	NaN	24.3812	NaN	21.2062	22.4003	21.7213	22.3543	20.5975	20.7056	21.0875	20.9217	NaN	NaN	NaN	NaN	NaN	NaN	NaN	20.7655	NaN	NaN	NaN	NaN	NaN	NaN	18.0889	NaN	NaN	NaN	NaN	NaN	NaN	NaN	NaN	NaN	NaN	NaN	NaN	NaN	NaN	NaN	NaN	NaN	NaN	NaN	NaN	NaN
P13796	Plastin-2	LCP1	32.4107	32.1856	32.3723	NaN	NaN	NaN	17.3768	NaN	NaN	NaN	NaN	NaN	NaN	NaN	NaN	NaN	18.7741	NaN	NaN	NaN	NaN	NaN	19.3381	NaN	NaN	NaN	NaN	NaN	NaN	NaN	20.9846	20.5907	20.19	21.6051	21.1471	20.6471	20.4886	NaN	19.0625	20.3601	20.085	NaN	NaN	NaN	20.3438	NaN	24.7102
Q86U70	LIM domain-binding protein 1	LDB1	NaN	NaN	NaN	22.6667	22.5658	22.4035	22.1594	22.7949	22.5889	22.8263	23.2275	NaN	NaN	NaN	NaN	NaN	NaN	NaN	NaN	NaN	NaN	NaN	NaN	NaN	NaN	NaN	NaN	NaN	NaN	NaN	NaN	NaN	NaN	NaN	NaN	NaN	NaN	NaN	NaN	NaN	NaN	NaN	NaN	NaN	NaN	NaN	NaN
P00338	L-lactate dehydrogenase A chain	LDHA	32.1698	32.0662	32.2161	22.253	NaN	NaN	NaN	25.4434	NaN	NaN	NaN	NaN	NaN	NaN	NaN	20.5277	NaN	NaN	NaN	NaN	22.1825	NaN	NaN	NaN	NaN	NaN	NaN	NaN	NaN	NaN	20.9036	20.3619	20.1998	21.3146	20.3215	19.9401	20.1599	20.2927	19.8246	20.3643	NaN	NaN	NaN	NaN	NaN	21.0186	25.1541
P07195	L-lactate dehydrogenase B chain	LDHB	31.9754	32.1424	32.0401	NaN	NaN	20.3773	NaN	NaN	NaN	NaN	NaN	NaN	NaN	16.9504	NaN	NaN	NaN	NaN	NaN	18.3828	NaN	NaN	NaN	NaN	NaN	NaN	NaN	NaN	NaN	NaN	19.6043	19.3672	18.034	23.0123	19.6679	18.9897	18.5807	19.7723	18.3101	NaN	NaN	17.6657	17.7727	18.9519	18.1526	18.5033	25.8155
O95202	LETM1 and EF-hand domain-containing protein 1, mitochondrial	LETM1	23.6241	23.512	23.4579	NaN	20.5298	20.6084	20.0867	NaN	NaN	NaN	NaN	NaN	NaN	NaN	NaN	NaN	NaN	NaN	NaN	NaN	NaN	NaN	NaN	NaN	NaN	NaN	NaN	18.9285	NaN	NaN	NaN	NaN	NaN	NaN	NaN	NaN	NaN	NaN	NaN	NaN	NaN	NaN	NaN	NaN	NaN	NaN	18.928
P09382	Galectin-1	LGALS1	30.1408	29.6507	29.9792	23.0889	23.3058	23.4635	24.0364	23.8416	23.6866	25.3913	23.1855	33.7301	33.4474	33.6776	33.9987	33.4647	34.1352	33.9635	34.1447	NaN	NaN	NaN	NaN	NaN	NaN	NaN	NaN	NaN	21.2547	NaN	20.8462	20.7949	21.3962	23.6268	21.0882	NaN	21.1546	22.501	22.1305	21.0005	20.8048	21.0378	NaN	21.2982	21.0181	21.1317	24.7318
Q08380	Galectin-3-binding protein	LGALS3BP	25.6593	26.8206	25.7492	25.6637	25.0312	25.5722	25.3842	25.9007	25.9068	25.4537	25.526	NaN	NaN	NaN	NaN	NaN	NaN	NaN	NaN	NaN	NaN	NaN	NaN	NaN	NaN	NaN	NaN	NaN	NaN	NaN	NaN	NaN	NaN	NaN	NaN	NaN	NaN	NaN	NaN	NaN	NaN	NaN	NaN	NaN	NaN	NaN	NaN
P47929	Galectin-7	LGALS7	NaN	NaN	NaN	23.5572	21.805	21.9421	22.2184	NaN	23.9801	22.3032	21.8216	21.8297	21.1096	21.2255	21.6662	22.3443	22.7457	20.4842	NaN	NaN	NaN	NaN	NaN	NaN	NaN	NaN	NaN	NaN	NaN	NaN	NaN	NaN	NaN	NaN	NaN	NaN	NaN	NaN	NaN	NaN	NaN	NaN	NaN	NaN	NaN	NaN	NaN
O00214	Galectin-8	LGALS8	NaN	NaN	NaN	NaN	NaN	NaN	NaN	NaN	NaN	NaN	NaN	21.8653	21.7491	22.1332	21.9701	21.3529	22.575	22.332	22.314	NaN	NaN	NaN	NaN	NaN	NaN	NaN	NaN	NaN	NaN	NaN	NaN	NaN	NaN	NaN	NaN	NaN	NaN	NaN	NaN	NaN	NaN	NaN	NaN	NaN	NaN	NaN	NaN
O00182	Galectin-9	LGALS9	25.1095	25.9431	25.0738	NaN	18.5129	NaN	NaN	NaN	21.7953	NaN	NaN	23.119	23.1753	23.637	23.6377	22.5029	23.8797	22.9263	23.5942	NaN	NaN	NaN	NaN	NaN	NaN	NaN	NaN	NaN	NaN	NaN	NaN	NaN	NaN	NaN	NaN	NaN	NaN	NaN	NaN	NaN	NaN	NaN	NaN	NaN	NaN	NaN	NaN
P49916	DNA ligase 3	LIG3	NaN	20.157	NaN	NaN	23.567	NaN	NaN	NaN	NaN	NaN	NaN	NaN	NaN	NaN	NaN	NaN	19.2952	NaN	NaN	30.8975	30.853	30.8379	31.216	31.3158	31.4678	31.2414	31.9023	30.6175	30.6013	30.7549	NaN	NaN	NaN	NaN	25.5082	NaN	NaN	NaN	NaN	NaN	NaN	NaN	NaN	NaN	NaN	NaN	NaN
P49917	DNA ligase 4	LIG4	NaN	NaN	NaN	NaN	NaN	NaN	NaN	NaN	NaN	NaN	NaN	NaN	NaN	NaN	NaN	NaN	NaN	NaN	NaN	20.4405	NaN	20.5382	21.0295	NaN	NaN	NaN	NaN	NaN	NaN	NaN	NaN	NaN	NaN	NaN	NaN	NaN	NaN	NaN	NaN	NaN	NaN	NaN	NaN	NaN	NaN	NaN	NaN
P38571	Lysosomal acid lipase/cholesteryl ester hydrolase	LIPA	25.7669	26.0758	25.3488	NaN	NaN	NaN	NaN	NaN	NaN	NaN	NaN	NaN	NaN	NaN	NaN	NaN	NaN	NaN	NaN	NaN	NaN	NaN	NaN	NaN	19.4996	NaN	NaN	NaN	NaN	NaN	NaN	NaN	NaN	NaN	NaN	NaN	NaN	NaN	NaN	NaN	NaN	NaN	NaN	NaN	NaN	NaN	NaN
Q9Y234	Lipoyltransferase 1, mitochondrial	LIPT1	NaN	NaN	NaN	NaN	18.6549	NaN	NaN	NaN	NaN	NaN	NaN	NaN	NaN	18.6594	NaN	NaN	NaN	NaN	NaN	21.7972	20.5924	20.884	21.0184	21.8539	21.9644	20.9603	22.5389	20.4933	20.2989	20.5185	NaN	NaN	NaN	21.3789	NaN	NaN	NaN	NaN	NaN	NaN	NaN	NaN	NaN	NaN	NaN	NaN	NaN
Q9BRT6	Protein LLP homolog	LLPH	NaN	NaN	23.5609	18.6103	NaN	NaN	NaN	22.4533	22.6283	21.6576	21.3377	19.4193	21.0121	19.8073	19.7672	NaN	19.9962	19.92	20.0032	NaN	NaN	NaN	NaN	NaN	NaN	NaN	NaN	NaN	NaN	NaN	NaN	NaN	NaN	NaN	NaN	NaN	NaN	NaN	NaN	NaN	NaN	NaN	NaN	NaN	NaN	NaN	NaN
Q9BU23	Lipase maturation factor 2	LMF2	24.5084	24.669	24.2302	NaN	NaN	NaN	NaN	NaN	NaN	NaN	NaN	NaN	NaN	NaN	NaN	NaN	NaN	NaN	NaN	NaN	NaN	NaN	NaN	NaN	NaN	NaN	NaN	NaN	NaN	NaN	NaN	NaN	NaN	NaN	NaN	NaN	NaN	NaN	NaN	NaN	NaN	NaN	NaN	NaN	NaN	NaN	NaN
P02545	Prelamin-A/C;Lamin-A/C	LMNA	25.0447	23.7859	24.2279	NaN	NaN	NaN	20.2442	NaN	NaN	NaN	NaN	NaN	NaN	NaN	NaN	NaN	NaN	17.5493	NaN	NaN	NaN	NaN	NaN	NaN	NaN	NaN	NaN	NaN	NaN	NaN	NaN	NaN	NaN	NaN	NaN	NaN	NaN	NaN	NaN	NaN	NaN	NaN	NaN	NaN	NaN	NaN	NaN
P36776	Lon protease homolog, mitochondrial	LONP1	28.4852	28.7096	28.538	NaN	18.796	NaN	NaN	NaN	NaN	NaN	NaN	NaN	NaN	NaN	NaN	NaN	NaN	NaN	NaN	NaN	NaN	NaN	NaN	20.7891	NaN	NaN	NaN	NaN	NaN	NaN	NaN	NaN	NaN	18.2561	NaN	NaN	NaN	NaN	NaN	NaN	NaN	NaN	NaN	NaN	NaN	NaN	NaN
P42704	Leucine-rich PPR motif-containing protein, mitochondrial	LRPPRC	31.1709	31.2691	31.2435	NaN	NaN	NaN	NaN	23.6141	NaN	NaN	NaN	24.1479	24.5086	25.3152	24.553	26.9676	27.8436	27.8064	28.0657	NaN	NaN	NaN	NaN	23.709	23.6307	22.3999	22.1077	NaN	NaN	NaN	24.2275	23.7764	24.3238	24.2189	24.6783	24.4342	23.7569	24.1595	24.0953	23.397	23.9975	23.7536	23.6488	24.2098	23.79	24.3465	23.9128
Q9H9A6	Leucine-rich repeat-containing protein 40	LRRC40	25.4676	26.1029	25.3497	NaN	NaN	NaN	NaN	NaN	NaN	NaN	NaN	NaN	NaN	NaN	NaN	NaN	NaN	17.8239	NaN	NaN	20.2294	NaN	NaN	NaN	NaN	NaN	NaN	NaN	NaN	NaN	NaN	NaN	NaN	NaN	NaN	NaN	NaN	NaN	NaN	NaN	NaN	NaN	NaN	NaN	NaN	NaN	NaN
Q8N1G4	Leucine-rich repeat-containing protein 47	LRRC47	27.391	27.0026	27.4411	20.0378	22.3679	20.2285	20.3422	NaN	19.3017	19.044	18.6509	NaN	NaN	NaN	NaN	NaN	NaN	NaN	17.9285	NaN	NaN	NaN	NaN	NaN	NaN	NaN	NaN	NaN	NaN	20.6236	NaN	NaN	NaN	NaN	NaN	NaN	NaN	NaN	NaN	NaN	NaN	NaN	NaN	NaN	NaN	NaN	NaN
Q8N9N7	Leucine-rich repeat-containing protein 57	LRRC57	24.6366	24.6798	24.8954	NaN	NaN	NaN	NaN	NaN	NaN	NaN	NaN	NaN	NaN	17.8573	NaN	NaN	NaN	NaN	NaN	NaN	NaN	NaN	NaN	NaN	NaN	NaN	NaN	NaN	NaN	NaN	NaN	NaN	NaN	NaN	NaN	NaN	NaN	NaN	NaN	NaN	NaN	NaN	NaN	NaN	NaN	NaN	NaN
Q96AG4	Leucine-rich repeat-containing protein 59	LRRC59	29.4547	29.2945	29.315	29.1113	29.7922	29.5736	29.5755	24.8395	25.2511	25.5049	24.8968	25.1663	25.3828	25.6226	25.2978	24.8729	25.7298	25.5693	25.9365	24.4291	24.2018	24.301	23.164	NaN	24.2382	NaN	22.3821	21.5625	21.0776	21.2245	22.9458	21.8121	21.7406	23.2863	22.0711	22.114	21.8375	22.2309	22.3406	21.9904	21.9247	NaN	22.3665	22.5009	23.5358	22.7827	23.4183
A4D1F6	Leucine-rich repeat and death domain-containing protein 1	LRRD1	NaN	NaN	NaN	NaN	NaN	NaN	NaN	NaN	NaN	NaN	NaN	NaN	NaN	NaN	NaN	NaN	NaN	NaN	NaN	NaN	NaN	NaN	NaN	NaN	NaN	NaN	NaN	NaN	NaN	NaN	NaN	NaN	NaN	21.4485	NaN	NaN	NaN	NaN	NaN	NaN	NaN	NaN	NaN	NaN	NaN	NaN	NaN
Q32MZ4	Leucine-rich repeat flightless-interacting protein 1	LRRFIP1	25.5707	25.1695	25.7907	NaN	NaN	NaN	NaN	NaN	NaN	NaN	20.3559	NaN	NaN	NaN	NaN	NaN	NaN	NaN	NaN	NaN	NaN	NaN	NaN	NaN	NaN	NaN	NaN	NaN	NaN	NaN	NaN	NaN	NaN	NaN	NaN	NaN	NaN	NaN	NaN	NaN	NaN	NaN	NaN	NaN	NaN	NaN	NaN
O15116	U6 snRNA-associated Sm-like protein LSm1	LSM1	25.2626	25.6217	25.2464	NaN	NaN	NaN	NaN	NaN	NaN	NaN	NaN	NaN	NaN	NaN	NaN	NaN	NaN	NaN	NaN	NaN	NaN	NaN	NaN	NaN	NaN	NaN	NaN	19.1307	NaN	NaN	NaN	NaN	NaN	NaN	NaN	NaN	NaN	NaN	NaN	NaN	NaN	NaN	NaN	NaN	NaN	NaN	NaN
Q3MHD2	Protein LSM12 homolog	LSM12	NaN	NaN	NaN	20.8425	20.9424	20.8414	21.3005	22.2058	21.6537	21.6507	NaN	20.7776	20.8159	20.658	20.7318	NaN	NaN	NaN	NaN	NaN	20.4975	NaN	NaN	NaN	21.0237	NaN	20.5218	NaN	NaN	NaN	22.6109	23.1378	22.4899	23.5721	23.969	23.3742	23.3813	23.7688	23.8095	23.5511	23.6846	23.3549	23.0839	23.4918	23.1399	23.0724	22.2508
Q8ND56	Protein LSM14 homolog A	LSM14A	NaN	NaN	NaN	25.2186	25.7508	25.3895	25.5082	23.7609	23.5426	23.6905	23.7102	25.59	26.053	25.7513	25.6793	24.8499	25.7069	25.7478	25.7609	NaN	NaN	NaN	NaN	20.542	NaN	NaN	NaN	NaN	NaN	NaN	NaN	NaN	NaN	NaN	NaN	NaN	NaN	NaN	NaN	NaN	NaN	NaN	NaN	NaN	NaN	NaN	NaN
Q9BX40	Protein LSM14 homolog B	LSM14B	23.4444	23.4382	23.4077	21.7661	NaN	21.624	22.1166	NaN	20.9076	NaN	NaN	NaN	NaN	NaN	21.2386	20.4731	21.8609	NaN	NaN	NaN	NaN	NaN	NaN	NaN	18.2773	NaN	NaN	NaN	NaN	NaN	NaN	18.0444	NaN	NaN	NaN	NaN	NaN	NaN	NaN	NaN	NaN	NaN	NaN	NaN	NaN	NaN	NaN
Q9Y333	U6 snRNA-associated Sm-like protein LSm2	LSM2	27.5354	27.6214	27.7417	NaN	NaN	21.0499	NaN	NaN	NaN	NaN	NaN	22.3665	22.7425	22.8344	22.1902	23.2251	23.8669	24.0055	23.8368	NaN	NaN	NaN	NaN	NaN	NaN	NaN	NaN	NaN	NaN	19.9056	NaN	NaN	NaN	NaN	NaN	NaN	NaN	NaN	NaN	NaN	NaN	NaN	NaN	21.8292	NaN	NaN	NaN
P62310	U6 snRNA-associated Sm-like protein LSm3	LSM3	27.1726	27.2862	27.1332	NaN	NaN	NaN	20.9001	NaN	NaN	NaN	NaN	24.1646	23.5164	24.2144	23.0664	25.2458	25.7757	25.777	25.8581	NaN	NaN	NaN	NaN	NaN	NaN	NaN	21.2807	NaN	NaN	NaN	NaN	NaN	NaN	NaN	NaN	NaN	NaN	NaN	NaN	NaN	NaN	NaN	NaN	NaN	17.7717	NaN	NaN
Q9Y4Z0	U6 snRNA-associated Sm-like protein LSm4	LSM4	26.6388	26.7604	26.7261	21.1396	21.7508	21.2557	NaN	NaN	20.5199	20.4033	NaN	22.9849	23.2667	23.3378	22.9139	23.9242	24.342	24.6812	25.0113	18.7973	NaN	NaN	NaN	NaN	NaN	NaN	NaN	NaN	NaN	NaN	20.336	NaN	NaN	NaN	NaN	NaN	NaN	NaN	NaN	NaN	NaN	NaN	NaN	NaN	NaN	NaN	NaN
Q9Y4Y9	U6 snRNA-associated Sm-like protein LSm5	LSM5	27.6549	27.6097	27.5923	NaN	NaN	NaN	20.7945	NaN	NaN	NaN	NaN	23.3111	NaN	24.7827	24.6834	25.447	26.3231	26.1663	26.6828	NaN	NaN	NaN	NaN	NaN	NaN	NaN	NaN	NaN	NaN	NaN	NaN	NaN	NaN	NaN	NaN	NaN	NaN	NaN	NaN	NaN	NaN	NaN	NaN	NaN	NaN	NaN	NaN
P62312	U6 snRNA-associated Sm-like protein LSm6	LSM6	23.066	23.1394	24.1794	NaN	NaN	NaN	19.9658	NaN	NaN	NaN	NaN	NaN	21.1269	21.4531	NaN	22.1369	22.8988	22.6233	NaN	NaN	NaN	NaN	NaN	NaN	NaN	NaN	NaN	NaN	NaN	NaN	NaN	NaN	NaN	18.4014	NaN	NaN	NaN	NaN	NaN	NaN	NaN	NaN	NaN	NaN	NaN	NaN	NaN
O95777	U6 snRNA-associated Sm-like protein LSm8	LSM8	26.1034	25.6923	25.7373	NaN	NaN	19.0917	NaN	NaN	NaN	NaN	NaN	23.6913	22.8643	23.634	23.1891	25.6514	25.7999	25.7667	26.2412	NaN	NaN	NaN	NaN	NaN	NaN	17.1392	NaN	NaN	NaN	NaN	NaN	NaN	NaN	NaN	NaN	NaN	NaN	NaN	NaN	NaN	NaN	NaN	NaN	NaN	NaN	NaN	NaN
P09960	Leukotriene A-4 hydrolase	LTA4H	27.7552	27.5953	27.2277	NaN	NaN	NaN	NaN	NaN	NaN	NaN	NaN	NaN	NaN	NaN	NaN	NaN	NaN	NaN	NaN	NaN	NaN	NaN	NaN	NaN	NaN	NaN	NaN	NaN	NaN	NaN	NaN	NaN	NaN	NaN	NaN	NaN	17.7349	NaN	NaN	NaN	NaN	NaN	NaN	NaN	NaN	NaN	NaN
Q96GA3	Protein LTV1 homolog	LTV1	23.6369	23.853	23.6075	28.3585	28.4983	28.0494	28.0901	29.0443	28.9278	29.1895	29.3782	NaN	NaN	NaN	NaN	NaN	21.833	NaN	NaN	NaN	NaN	NaN	NaN	NaN	NaN	NaN	NaN	NaN	NaN	NaN	NaN	18.8363	NaN	NaN	NaN	NaN	NaN	NaN	NaN	NaN	NaN	NaN	NaN	NaN	NaN	NaN	NaN
Q9NQ29	Putative RNA-binding protein Luc7-like 1	LUC7L	NaN	NaN	NaN	24.3689	25.1235	24.6714	24.7195	21.5832	21.9249	22.7389	21.8782	22.2952	22.3941	22.0412	22.0187	22.8646	22.6854	23.0227	22.5728	NaN	NaN	NaN	17.879	NaN	NaN	NaN	NaN	NaN	NaN	NaN	NaN	NaN	NaN	NaN	NaN	NaN	NaN	NaN	NaN	NaN	NaN	NaN	NaN	NaN	NaN	NaN	NaN
Q9Y383;A0A0A6YYC3	Putative RNA-binding protein Luc7-like 2	LUC7L2;C7orf55-LUC7L2	24.9801	24.9235	25.3558	26.7803	27.1182	27.0588	27.0041	24.5207	24.7575	25.2495	25.0055	25.414	25.127	25.2382	25.1132	25.6274	25.312	25.6836	25.9564	24.4845	23.3215	24.3679	23.3805	22.8471	23.3522	22.8904	23.3048	21.5944	20.8194	20.4942	20.9501	21.1944	20.9476	21.6502	20.5937	20.9612	NaN	NaN	20.8732	NaN	20.6669	20.9155	NaN	20.9623	NaN	NaN	21.3203
O95232	Luc7-like protein 3	LUC7L3	22.9859	23.3302	23.1766	25.0469	25.8176	25.4105	25.3906	22.5962	22.9136	23.4483	22.6882	20.8499	20.9318	20.69	20.2259	20.8424	21.4652	21.8887	22.3525	NaN	NaN	NaN	23.44	NaN	NaN	NaN	NaN	NaN	NaN	NaN	NaN	NaN	NaN	NaN	NaN	NaN	NaN	NaN	NaN	NaN	NaN	NaN	NaN	NaN	NaN	NaN	NaN
Q86V48	Leucine zipper protein 1	LUZP1	NaN	NaN	NaN	21.4085	22.4228	21.6146	22.4515	20.7975	NaN	20.134	20.6359	NaN	NaN	NaN	NaN	NaN	NaN	NaN	NaN	NaN	NaN	NaN	NaN	NaN	NaN	NaN	NaN	NaN	NaN	NaN	NaN	NaN	NaN	NaN	NaN	NaN	NaN	NaN	NaN	NaN	NaN	NaN	NaN	NaN	NaN	NaN	NaN
O95372	Acyl-protein thioesterase 2	LYPLA2	25.2586	25.3843	24.7441	NaN	NaN	NaN	NaN	NaN	NaN	NaN	NaN	NaN	NaN	NaN	NaN	NaN	NaN	NaN	NaN	NaN	NaN	NaN	NaN	NaN	NaN	NaN	NaN	NaN	NaN	NaN	NaN	NaN	NaN	NaN	NaN	NaN	NaN	NaN	NaN	NaN	NaN	NaN	NaN	NaN	NaN	NaN	NaN
Q5VWZ2	Lysophospholipase-like protein 1	LYPLAL1	23.1777	22.6332	23.1608	NaN	NaN	NaN	NaN	NaN	NaN	NaN	NaN	NaN	NaN	NaN	NaN	NaN	NaN	NaN	NaN	23.7815	23.2297	23.2294	23.2753	23.3648	NaN	22.7457	22.8967	23.4894	23.3198	23.4661	NaN	25.42	NaN	NaN	NaN	NaN	NaN	NaN	NaN	NaN	NaN	NaN	NaN	NaN	NaN	NaN	NaN
Q99698	Lysosomal-trafficking regulator	LYST	25.2038	24.9664	25.1512	NaN	NaN	NaN	NaN	NaN	NaN	NaN	NaN	NaN	NaN	NaN	NaN	NaN	NaN	NaN	NaN	NaN	NaN	NaN	NaN	NaN	NaN	NaN	NaN	NaN	NaN	NaN	NaN	NaN	NaN	NaN	NaN	NaN	NaN	NaN	NaN	NaN	NaN	NaN	NaN	NaN	NaN	NaN	NaN
Q13257	Mitotic spindle assembly checkpoint protein MAD2A	MAD2L1	25.8793	25.5576	25.7548	NaN	NaN	NaN	NaN	18.7207	NaN	NaN	NaN	NaN	NaN	NaN	NaN	NaN	NaN	NaN	19.3183	NaN	NaN	NaN	NaN	NaN	NaN	NaN	22.4265	NaN	NaN	NaN	NaN	NaN	NaN	NaN	NaN	NaN	NaN	NaN	NaN	NaN	NaN	NaN	NaN	NaN	NaN	NaN	NaN
O15479	Melanoma-associated antigen B2	MAGEB2	25.2811	25.358	25.2102	NaN	18.7294	18.4156	18.5356	22.3005	21.9582	21.8812	22.2292	NaN	NaN	NaN	20.1826	NaN	NaN	NaN	NaN	17.7686	NaN	NaN	NaN	NaN	NaN	NaN	NaN	NaN	NaN	NaN	NaN	NaN	NaN	NaN	NaN	NaN	NaN	NaN	NaN	NaN	NaN	NaN	NaN	NaN	NaN	NaN	NaN
P61326;Q96A72	Protein mago nashi homolog;Protein mago nashi homolog 2	MAGOH;MAGOHB	27.1187	27.2609	27.094	NaN	NaN	NaN	NaN	NaN	18.176	NaN	NaN	NaN	NaN	NaN	NaN	NaN	NaN	NaN	NaN	NaN	NaN	NaN	NaN	NaN	NaN	NaN	NaN	NaN	NaN	NaN	NaN	NaN	NaN	NaN	NaN	NaN	NaN	NaN	21.2441	21.2698	22.8804	21.1226	20.4894	20.7431	20.6102	20.3615	20.3105
O00754	Lysosomal alpha-mannosidase;Lysosomal alpha-mannosidase A peptide;Lysosomal alpha-mannosidase B peptide;Lysosomal alpha-mannosidase C peptide;Lysosomal alpha-mannosidase D peptide;Lysosomal alpha-mannosidase E peptide	MAN2B1	28.7265	28.7153	28.6334	NaN	NaN	NaN	18.6205	NaN	NaN	NaN	NaN	NaN	NaN	NaN	NaN	NaN	NaN	NaN	NaN	NaN	NaN	NaN	NaN	NaN	NaN	NaN	NaN	NaN	NaN	NaN	NaN	NaN	NaN	NaN	NaN	NaN	NaN	NaN	24.3581	24.0107	24.2522	24.1241	NaN	23.9174	23.4039	NaN	NaN
P55145	Mesencephalic astrocyte-derived neurotrophic factor	MANF	26.3839	26.3204	26.2705	NaN	NaN	NaN	18.6339	NaN	NaN	NaN	NaN	NaN	NaN	NaN	NaN	NaN	NaN	NaN	NaN	NaN	NaN	NaN	NaN	NaN	NaN	NaN	NaN	NaN	NaN	NaN	NaN	NaN	NaN	NaN	NaN	NaN	NaN	NaN	NaN	NaN	NaN	NaN	NaN	NaN	NaN	NaN	NaN
Q66K74	Microtubule-associated protein 1S;MAP1S heavy chain;MAP1S light chain	MAP1S	24.9743	24.8556	24.5276	NaN	NaN	NaN	NaN	NaN	NaN	NaN	NaN	NaN	NaN	NaN	NaN	NaN	NaN	NaN	NaN	NaN	NaN	NaN	NaN	NaN	NaN	NaN	NaN	NaN	NaN	17.5416	NaN	20.6043	NaN	NaN	NaN	NaN	NaN	NaN	NaN	NaN	NaN	NaN	NaN	NaN	NaN	NaN	NaN
P27816	Microtubule-associated protein 4	MAP4	27.6919	27.6441	27.4905	NaN	NaN	NaN	NaN	NaN	NaN	NaN	NaN	NaN	NaN	NaN	NaN	NaN	NaN	NaN	NaN	NaN	NaN	NaN	NaN	NaN	NaN	NaN	NaN	NaN	NaN	NaN	NaN	NaN	NaN	18.7713	NaN	18.5851	NaN	NaN	NaN	NaN	NaN	NaN	NaN	NaN	NaN	NaN	19.1155
Q12851	Mitogen-activated protein kinase kinase kinase kinase 2	MAP4K2	23.0013	22.3488	22.4027	NaN	NaN	NaN	NaN	NaN	NaN	NaN	NaN	NaN	NaN	NaN	NaN	NaN	NaN	NaN	NaN	NaN	NaN	NaN	NaN	NaN	NaN	NaN	NaN	NaN	NaN	NaN	NaN	NaN	NaN	NaN	NaN	NaN	NaN	NaN	NaN	NaN	NaN	NaN	NaN	NaN	NaN	NaN	NaN
O95819	Mitogen-activated protein kinase kinase kinase kinase 4	MAP4K4	NaN	NaN	NaN	22.4007	22.2509	22.6286	22.5755	NaN	NaN	NaN	NaN	NaN	NaN	NaN	NaN	NaN	NaN	19.0857	NaN	NaN	NaN	NaN	NaN	NaN	NaN	NaN	NaN	NaN	NaN	NaN	18.7641	NaN	NaN	NaN	NaN	NaN	NaN	NaN	NaN	NaN	NaN	NaN	NaN	NaN	NaN	NaN	NaN
Q3KQU3	MAP7 domain-containing protein 1	MAP7D1	23.7724	23.5556	NaN	27.0124	26.9681	26.9293	27.0941	22.2412	21.3353	21.7422	21.3356	NaN	NaN	21.9454	NaN	NaN	NaN	NaN	NaN	NaN	23.8291	NaN	NaN	NaN	NaN	NaN	NaN	23.8582	NaN	NaN	NaN	NaN	NaN	26.5904	NaN	NaN	NaN	NaN	NaN	NaN	NaN	NaN	NaN	NaN	NaN	NaN	NaN
Q8NDC0	MAPK-interacting and spindle-stabilizing protein-like	MAPK1IP1L	25.8087	25.6422	25.7761	20.9322	20.965	20.9271	NaN	21.769	21.2031	21.2501	20.9888	NaN	NaN	NaN	NaN	NaN	NaN	NaN	NaN	NaN	NaN	NaN	NaN	NaN	NaN	19.1662	NaN	NaN	NaN	NaN	NaN	NaN	NaN	NaN	NaN	NaN	NaN	NaN	NaN	NaN	NaN	NaN	NaN	NaN	NaN	NaN	NaN
Q15691	Microtubule-associated protein RP/EB family member 1	MAPRE1	27.404	27.5193	27.7307	NaN	NaN	NaN	NaN	NaN	NaN	NaN	NaN	NaN	NaN	NaN	NaN	NaN	NaN	NaN	NaN	NaN	NaN	NaN	NaN	NaN	NaN	NaN	NaN	NaN	NaN	18.8202	NaN	NaN	NaN	NaN	NaN	NaN	NaN	18.3005	NaN	NaN	NaN	NaN	NaN	NaN	NaN	NaN	NaN
P49006	MARCKS-related protein	MARCKSL1	NaN	NaN	NaN	NaN	NaN	NaN	NaN	NaN	NaN	NaN	NaN	NaN	NaN	NaN	NaN	NaN	NaN	NaN	NaN	NaN	17.0719	NaN	17.2556	NaN	17.7152	18.1075	NaN	NaN	NaN	NaN	NaN	19.9012	20.396	20.6	20.3321	NaN	NaN	NaN	NaN	NaN	NaN	NaN	NaN	NaN	NaN	NaN	19.7853
Q7KZI7	Serine/threonine-protein kinase MARK2	MARK2	NaN	NaN	NaN	21.4762	22.4829	21.8546	21.6627	NaN	NaN	NaN	NaN	NaN	NaN	NaN	NaN	NaN	NaN	NaN	NaN	NaN	NaN	NaN	NaN	NaN	NaN	NaN	NaN	NaN	20.2444	NaN	NaN	NaN	NaN	NaN	NaN	NaN	NaN	NaN	NaN	NaN	NaN	NaN	NaN	NaN	NaN	NaN	NaN
P56192	Methionine--tRNA ligase, cytoplasmic	MARS	27.3788	27.2455	27.2962	NaN	NaN	NaN	NaN	NaN	NaN	NaN	NaN	NaN	NaN	NaN	NaN	NaN	NaN	NaN	NaN	NaN	NaN	NaN	NaN	NaN	NaN	NaN	NaN	22.1438	NaN	NaN	NaN	NaN	NaN	NaN	NaN	NaN	NaN	NaN	NaN	NaN	NaN	NaN	NaN	NaN	NaN	NaN	NaN
P31153	S-adenosylmethionine synthase isoform type-2	MAT2A	28.2194	28.1274	28.2121	NaN	NaN	NaN	NaN	NaN	NaN	NaN	NaN	NaN	NaN	NaN	NaN	NaN	NaN	NaN	NaN	NaN	NaN	NaN	NaN	NaN	NaN	NaN	NaN	NaN	NaN	NaN	NaN	NaN	18.9964	NaN	NaN	NaN	NaN	NaN	NaN	NaN	NaN	NaN	NaN	NaN	NaN	NaN	NaN
P43243	Matrin-3	MATR3	28.188	28.1832	28.2777	24.3765	24.5979	24.7305	24.3619	25.7478	25.4918	25.4686	25.1676	NaN	NaN	NaN	NaN	NaN	NaN	NaN	18.7275	NaN	NaN	NaN	NaN	NaN	NaN	NaN	NaN	NaN	NaN	18.4678	NaN	NaN	NaN	NaN	NaN	NaN	NaN	NaN	20.0192	NaN	NaN	NaN	NaN	NaN	NaN	NaN	NaN
P61244	Protein max	MAX	NaN	NaN	NaN	NaN	NaN	17.8875	17.1292	NaN	NaN	NaN	NaN	20.7459	20.7276	NaN	NaN	22.2099	21.2748	NaN	NaN	23.0547	22.4794	22.7274	21.4601	NaN	NaN	NaN	NaN	18.3615	18.7935	17.9855	NaN	NaN	NaN	NaN	NaN	NaN	NaN	NaN	NaN	NaN	17.9068	NaN	NaN	NaN	NaN	NaN	NaN
Q9NR56;Q5VZF2	Muscleblind-like protein 1;Muscleblind-like protein 2	MBNL1;MBNL2	26.46	25.767	26.4451	NaN	NaN	NaN	NaN	NaN	NaN	NaN	NaN	NaN	NaN	NaN	NaN	NaN	NaN	17.9755	NaN	21.2304	20.9285	20.6588	21.5893	NaN	21.1392	NaN	NaN	NaN	21.3526	NaN	21.7135	NaN	21.703	21.6751	NaN	21.683	21.4654	21.6775	NaN	21.5923	NaN	21.5287	22.3825	22.2946	21.5483	21.6956	21.895
Q8IVS2	Malonyl-CoA-acyl carrier protein transacylase, mitochondrial	MCAT	24.0112	24.357	24.0515	20.5893	20.6236	20.5811	20.333	21.2775	21.6291	21.0747	20.2941	NaN	NaN	NaN	NaN	NaN	NaN	NaN	NaN	NaN	NaN	NaN	NaN	NaN	NaN	NaN	NaN	NaN	NaN	NaN	NaN	NaN	NaN	NaN	NaN	NaN	NaN	NaN	NaN	NaN	NaN	NaN	NaN	NaN	NaN	NaN	NaN
Q96RQ3	Methylcrotonoyl-CoA carboxylase subunit alpha, mitochondrial	MCCC1	24.3351	25.0621	24.972	NaN	NaN	NaN	NaN	20.4977	NaN	NaN	NaN	NaN	NaN	NaN	NaN	NaN	NaN	NaN	NaN	30.3229	30.3819	30.4547	30.6021	31.1106	31.3599	31.5163	31.5472	30.6059	30.7082	30.7146	32.3273	32.0736	32.2741	32.007	32.284	32.3369	32.3208	32.3906	32.1032	31.887	32.0859	32.0404	32.1845	32.4235	32.4127	32.4742	31.9135
Q9HCC0	Methylcrotonoyl-CoA carboxylase beta chain, mitochondrial	MCCC2	26.6517	26.5325	26.572	NaN	NaN	NaN	19.6692	NaN	NaN	NaN	NaN	NaN	NaN	NaN	NaN	NaN	NaN	NaN	17.7342	29.6741	29.9805	29.9269	29.8599	30.7128	30.7281	31.1203	31.0712	30.5283	30.4459	30.0793	31.745	31.5346	31.4745	31.4133	31.7907	31.8042	31.827	32.0902	31.5341	31.3841	31.6117	31.682	31.5802	31.841	31.7668	31.7735	31.153
Q7L590	Protein MCM10 homolog	MCM10	NaN	20.8564	NaN	NaN	NaN	NaN	18.8459	NaN	NaN	NaN	NaN	NaN	NaN	NaN	NaN	NaN	NaN	NaN	NaN	NaN	NaN	NaN	NaN	NaN	21.8835	20.8706	NaN	23.0248	21.5939	20.9758	NaN	NaN	NaN	NaN	NaN	NaN	NaN	NaN	NaN	NaN	NaN	NaN	NaN	NaN	NaN	NaN	NaN
P49736	DNA replication licensing factor MCM2	MCM2	29.362	29.2616	29.2116	NaN	NaN	NaN	NaN	NaN	18.3352	NaN	NaN	NaN	NaN	NaN	NaN	NaN	NaN	18.3423	NaN	NaN	21.0048	NaN	NaN	NaN	NaN	NaN	NaN	NaN	NaN	NaN	22.3924	NaN	NaN	22.0578	22.077	NaN	NaN	NaN	NaN	NaN	NaN	21.9162	NaN	22.1404	NaN	NaN	21.562
P25205	DNA replication licensing factor MCM3	MCM3	29.8891	29.939	29.9596	NaN	NaN	NaN	19.6661	NaN	NaN	NaN	NaN	NaN	NaN	NaN	NaN	NaN	NaN	NaN	NaN	NaN	NaN	NaN	NaN	NaN	NaN	20.8256	NaN	NaN	NaN	NaN	NaN	NaN	NaN	NaN	NaN	NaN	NaN	NaN	NaN	NaN	NaN	NaN	NaN	NaN	NaN	NaN	NaN
P33991	DNA replication licensing factor MCM4	MCM4	29.4159	29.355	29.2537	NaN	NaN	NaN	NaN	NaN	NaN	NaN	NaN	NaN	NaN	NaN	19.4215	NaN	NaN	NaN	NaN	18.4435	NaN	NaN	NaN	NaN	NaN	NaN	NaN	NaN	NaN	NaN	NaN	NaN	NaN	NaN	NaN	NaN	NaN	NaN	NaN	NaN	NaN	NaN	NaN	NaN	NaN	NaN	NaN
Q14566	DNA replication licensing factor MCM6	MCM6	29.2804	29.2156	29.3158	NaN	NaN	NaN	NaN	NaN	NaN	NaN	NaN	NaN	NaN	NaN	NaN	NaN	NaN	NaN	NaN	NaN	NaN	NaN	NaN	NaN	NaN	NaN	NaN	NaN	NaN	21.6155	NaN	NaN	NaN	18.9551	NaN	NaN	NaN	NaN	NaN	NaN	NaN	NaN	NaN	NaN	NaN	NaN	19.5981
P33993	DNA replication licensing factor MCM7	MCM7	29.6449	29.5836	29.4896	NaN	NaN	NaN	19.9569	NaN	NaN	NaN	NaN	NaN	NaN	NaN	NaN	NaN	NaN	NaN	NaN	NaN	19.0336	NaN	NaN	NaN	NaN	NaN	NaN	NaN	NaN	NaN	NaN	NaN	NaN	NaN	NaN	NaN	NaN	NaN	NaN	NaN	NaN	NaN	NaN	19.6904	NaN	NaN	NaN
P40925	Malate dehydrogenase, cytoplasmic	MDH1	29.8271	30.0646	29.8294	NaN	NaN	NaN	20.3801	NaN	NaN	NaN	NaN	NaN	NaN	NaN	NaN	NaN	NaN	NaN	NaN	NaN	NaN	NaN	NaN	NaN	NaN	NaN	NaN	NaN	NaN	NaN	18.8695	NaN	NaN	20.4716	19.173	19.3933	NaN	NaN	19.9532	NaN	NaN	NaN	NaN	NaN	NaN	NaN	24.025
P40926	Malate dehydrogenase, mitochondrial	MDH2	31.0382	31.0716	31.027	NaN	NaN	21.3758	NaN	NaN	NaN	NaN	NaN	22.0208	22.6099	21.8493	22.0638	19.3047	22.3274	22.8802	23.0313	NaN	NaN	NaN	NaN	NaN	NaN	17.8404	NaN	NaN	NaN	NaN	19.7501	21.6182	NaN	22.2834	20.1238	NaN	NaN	21.2918	19.383	NaN	NaN	NaN	NaN	NaN	NaN	NaN	25.9791
Q9NU22	Midasin	MDN1	26.4352	25.9301	25.5075	NaN	NaN	NaN	20.0236	NaN	NaN	NaN	NaN	NaN	NaN	NaN	NaN	NaN	NaN	NaN	NaN	NaN	NaN	NaN	NaN	NaN	NaN	NaN	NaN	NaN	NaN	NaN	NaN	NaN	NaN	NaN	NaN	NaN	NaN	NaN	NaN	NaN	NaN	NaN	NaN	NaN	NaN	NaN	NaN
P23368	NAD-dependent malic enzyme, mitochondrial	ME2	29.1704	29.2042	29.1706	NaN	NaN	NaN	19.7484	NaN	NaN	NaN	NaN	NaN	NaN	NaN	NaN	NaN	NaN	NaN	NaN	NaN	NaN	NaN	NaN	NaN	NaN	NaN	NaN	NaN	NaN	NaN	NaN	NaN	NaN	NaN	NaN	NaN	NaN	NaN	NaN	NaN	NaN	NaN	NaN	NaN	NaN	NaN	NaN
P51608	Methyl-CpG-binding protein 2	MECP2	NaN	NaN	NaN	NaN	NaN	NaN	NaN	NaN	NaN	NaN	NaN	NaN	NaN	NaN	NaN	NaN	NaN	NaN	NaN	22.455	23.0577	23.209	23.1645	NaN	NaN	NaN	NaN	20.6376	NaN	NaN	NaN	NaN	NaN	NaN	NaN	NaN	NaN	NaN	NaN	NaN	NaN	NaN	NaN	NaN	NaN	NaN	NaN
Q14814	Myocyte-specific enhancer factor 2D	MEF2D	26.7854	25.7671	26.3407	NaN	NaN	NaN	21.6836	NaN	NaN	NaN	NaN	NaN	NaN	NaN	NaN	NaN	NaN	NaN	NaN	24.3506	24.2711	24.7987	24.5494	19.4887	19.933	19.5304	NaN	19.2386	19.8959	19.5379	NaN	NaN	NaN	NaN	NaN	NaN	NaN	NaN	NaN	NaN	NaN	NaN	NaN	NaN	NaN	NaN	NaN
O15553	Pyrin	MEFV	NaN	NaN	NaN	21.7458	22.2699	NaN	21.8436	NaN	NaN	NaN	NaN	NaN	NaN	NaN	NaN	NaN	NaN	NaN	NaN	NaN	NaN	NaN	NaN	NaN	NaN	NaN	NaN	NaN	NaN	17.8995	NaN	NaN	NaN	NaN	NaN	NaN	NaN	NaN	NaN	NaN	NaN	NaN	NaN	NaN	NaN	NaN	NaN
Q8N635	Meiosis-specific with OB domain-containing protein	MEIOB	NaN	NaN	NaN	NaN	NaN	NaN	NaN	NaN	NaN	NaN	NaN	NaN	NaN	NaN	NaN	NaN	17.6963	NaN	NaN	NaN	NaN	19.6115	NaN	27.1834	26.8585	25.9235	27.3233	24.9814	25.1854	25.5467	NaN	NaN	NaN	NaN	NaN	NaN	NaN	NaN	NaN	NaN	NaN	NaN	NaN	NaN	NaN	NaN	17.5401
O00470;O14770;Q99687;A6NDR6	Homeobox protein Meis1;Homeobox protein Meis2;Homeobox protein Meis3;Putative homeobox protein Meis3-like 1	MEIS1;MEIS2;MEIS3;MEIS3P1	NaN	NaN	NaN	NaN	NaN	NaN	NaN	NaN	NaN	NaN	NaN	NaN	NaN	NaN	NaN	NaN	NaN	NaN	NaN	22.439	22.7065	23.0561	22.6853	NaN	NaN	NaN	NaN	NaN	NaN	NaN	NaN	NaN	NaN	NaN	NaN	NaN	NaN	NaN	NaN	NaN	NaN	NaN	NaN	NaN	NaN	NaN	NaN
Q7L2J0	7SK snRNA methylphosphate capping enzyme	MEPCE	NaN	NaN	NaN	23.4358	22.8675	23.6044	22.0456	25.2814	26.3784	25.8397	25.2379	NaN	NaN	NaN	NaN	NaN	NaN	NaN	21.8275	NaN	NaN	NaN	NaN	NaN	NaN	NaN	NaN	NaN	NaN	NaN	NaN	NaN	NaN	NaN	NaN	NaN	NaN	NaN	NaN	NaN	NaN	NaN	NaN	NaN	NaN	NaN	NaN
Q8N6R0	Methyltransferase-like protein 13	METTL13	24.059	24.1223	24.0412	NaN	NaN	NaN	NaN	NaN	NaN	NaN	NaN	NaN	NaN	NaN	NaN	NaN	NaN	NaN	NaN	NaN	NaN	NaN	NaN	NaN	18.5755	NaN	NaN	NaN	NaN	NaN	NaN	NaN	NaN	NaN	NaN	NaN	NaN	NaN	NaN	NaN	NaN	NaN	NaN	NaN	NaN	NaN	NaN
Q9H7H0	Methyltransferase-like protein 17, mitochondrial	METTL17	NaN	NaN	NaN	NaN	NaN	NaN	18.8654	NaN	NaN	NaN	NaN	NaN	NaN	NaN	NaN	NaN	NaN	NaN	NaN	NaN	19.5798	19.3441	20.5451	19.7315	NaN	19.2925	NaN	NaN	NaN	NaN	NaN	NaN	NaN	18.3617	NaN	NaN	NaN	NaN	NaN	NaN	NaN	NaN	NaN	NaN	NaN	NaN	NaN
Q6UX53	Methyltransferase-like protein 7B	METTL7B	25.2105	25.3335	24.6747	NaN	NaN	NaN	NaN	NaN	NaN	NaN	NaN	NaN	NaN	NaN	NaN	NaN	NaN	NaN	NaN	NaN	NaN	NaN	NaN	NaN	NaN	NaN	NaN	NaN	NaN	NaN	NaN	NaN	20.9584	NaN	NaN	NaN	NaN	NaN	NaN	NaN	NaN	NaN	NaN	NaN	NaN	NaN	NaN
O60502	Protein O-GlcNAcase	MGEA5	24.7502	25.3059	24.6113	NaN	NaN	NaN	NaN	NaN	NaN	NaN	NaN	NaN	NaN	NaN	NaN	NaN	NaN	NaN	NaN	NaN	NaN	NaN	NaN	NaN	NaN	NaN	NaN	NaN	NaN	NaN	NaN	NaN	NaN	NaN	NaN	NaN	18.7824	NaN	NaN	NaN	NaN	NaN	NaN	NaN	NaN	NaN	NaN
Q9BQP7	Mitochondrial genome maintenance exonuclease 1	MGME1	NaN	NaN	19.7105	NaN	18.264	NaN	NaN	NaN	NaN	NaN	NaN	NaN	NaN	NaN	NaN	NaN	NaN	NaN	NaN	27.9912	28.1737	28.2947	28.5049	NaN	NaN	17.3295	NaN	NaN	NaN	17.9008	NaN	NaN	NaN	NaN	NaN	NaN	NaN	NaN	NaN	NaN	NaN	NaN	NaN	NaN	NaN	NaN	NaN
P16455	Methylated-DNA--protein-cysteine methyltransferase	MGMT	25.1232	24.9547	25.1446	NaN	NaN	NaN	NaN	NaN	NaN	NaN	NaN	NaN	NaN	NaN	NaN	NaN	NaN	NaN	NaN	NaN	NaN	NaN	NaN	NaN	NaN	NaN	NaN	NaN	NaN	NaN	NaN	NaN	NaN	NaN	NaN	NaN	NaN	NaN	NaN	NaN	NaN	NaN	NaN	NaN	NaN	NaN	NaN
Q8TDZ2	Protein-methionine sulfoxide oxidase MICAL1	MICAL1	30.0099	29.7407	30.001	NaN	NaN	NaN	NaN	21.2443	NaN	NaN	NaN	NaN	NaN	NaN	NaN	NaN	NaN	NaN	NaN	NaN	19.3371	NaN	NaN	NaN	NaN	NaN	NaN	NaN	NaN	NaN	NaN	NaN	NaN	NaN	NaN	NaN	NaN	NaN	NaN	NaN	NaN	NaN	21.1044	NaN	NaN	NaN	NaN
Q9NPA3	Mid1-interacting protein 1	MID1IP1	23.3839	22.73	22.3798	NaN	NaN	NaN	NaN	NaN	NaN	NaN	NaN	NaN	NaN	NaN	NaN	NaN	NaN	NaN	NaN	NaN	NaN	19.3973	NaN	NaN	NaN	NaN	NaN	NaN	NaN	NaN	20.8453	20.8478	20.9509	20.6634	21.3224	20.7484	20.7122	22.4023	NaN	NaN	NaN	21.197	NaN	21.6914	21.0244	21.3442	NaN
P14174	Macrophage migration inhibitory factor	MIF	29.1336	28.7344	28.9547	NaN	NaN	NaN	NaN	NaN	19.0002	NaN	NaN	NaN	NaN	NaN	NaN	NaN	NaN	NaN	NaN	NaN	NaN	NaN	NaN	NaN	NaN	NaN	NaN	NaN	NaN	NaN	20.4577	20.5842	NaN	22.9331	20.53	20.1476	NaN	20.8421	NaN	NaN	NaN	NaN	NaN	19.8952	19.9412	NaN	24.3589
Q9H1L0	Uncharacterized protein MIR1-1HG	MIR1-1HG	NaN	NaN	NaN	NaN	NaN	NaN	21.1481	NaN	NaN	NaN	NaN	NaN	NaN	NaN	NaN	NaN	NaN	NaN	NaN	NaN	NaN	20.3084	NaN	NaN	NaN	NaN	NaN	NaN	NaN	NaN	24.3305	23.6896	23.646	21.0526	18.1025	18.0335	18.2675	NaN	17.9175	NaN	17.9937	17.7709	17.9186	18.0303	18.8315	18.4555	20.2281
P46013	Antigen KI-67	MKI67	24.4786	24.4306	24.9456	21.4209	21.7533	22.9998	23.11	NaN	18.4675	NaN	NaN	16.6385	NaN	NaN	NaN	NaN	NaN	NaN	NaN	NaN	NaN	NaN	NaN	NaN	NaN	NaN	21.4221	NaN	NaN	NaN	18.545	NaN	NaN	NaN	NaN	NaN	NaN	NaN	NaN	NaN	NaN	NaN	NaN	NaN	NaN	NaN	NaN
Q9UHC7;Q13434	E3 ubiquitin-protein ligase makorin-1;Putative E3 ubiquitin-protein ligase makorin-4	MKRN1;MKRN4P	NaN	NaN	NaN	NaN	NaN	19.4789	NaN	22.0241	NaN	20.1268	NaN	NaN	NaN	NaN	NaN	NaN	NaN	20.5256	NaN	NaN	NaN	NaN	NaN	NaN	NaN	NaN	NaN	NaN	NaN	NaN	NaN	NaN	NaN	NaN	NaN	NaN	NaN	NaN	NaN	NaN	20.6635	NaN	NaN	NaN	NaN	NaN	NaN
Q9H000	Probable E3 ubiquitin-protein ligase makorin-2	MKRN2	NaN	NaN	20.9021	19.7623	NaN	NaN	NaN	NaN	NaN	NaN	NaN	27.6444	27.2245	27.2701	27.0924	NaN	NaN	NaN	NaN	NaN	NaN	NaN	NaN	NaN	NaN	NaN	NaN	NaN	NaN	NaN	NaN	NaN	NaN	NaN	NaN	NaN	NaN	NaN	NaN	NaN	NaN	NaN	NaN	NaN	NaN	NaN	NaN
Q14165	Malectin	MLEC	25.6512	24.1251	25.2951	NaN	NaN	NaN	NaN	NaN	NaN	NaN	NaN	NaN	NaN	NaN	NaN	NaN	NaN	NaN	NaN	NaN	NaN	NaN	NaN	NaN	NaN	NaN	NaN	NaN	18.7659	NaN	NaN	NaN	NaN	24.905	NaN	NaN	NaN	NaN	NaN	NaN	NaN	NaN	NaN	NaN	NaN	NaN	NaN
Q9UH92	Max-like protein X	MLX	NaN	NaN	NaN	NaN	NaN	NaN	NaN	NaN	NaN	NaN	NaN	NaN	NaN	NaN	NaN	NaN	NaN	NaN	NaN	25.6069	24.5549	25.3383	25.2188	NaN	NaN	NaN	NaN	NaN	18.7929	18.3574	NaN	NaN	NaN	NaN	NaN	NaN	NaN	NaN	NaN	NaN	NaN	NaN	NaN	NaN	NaN	NaN	NaN
Q9HAP2	MLX-interacting protein	MLXIP	NaN	NaN	NaN	NaN	NaN	NaN	NaN	NaN	NaN	NaN	NaN	NaN	NaN	NaN	NaN	NaN	NaN	NaN	NaN	25.0544	24.5704	25.2982	24.2937	NaN	NaN	NaN	NaN	23.1426	NaN	NaN	NaN	NaN	NaN	NaN	NaN	NaN	NaN	NaN	NaN	NaN	NaN	NaN	NaN	NaN	NaN	NaN	NaN
Q96T76	MMS19 nucleotide excision repair protein homolog	MMS19	26.8609	26.9949	26.6976	NaN	NaN	NaN	NaN	NaN	NaN	NaN	NaN	NaN	NaN	NaN	NaN	NaN	NaN	NaN	NaN	NaN	NaN	NaN	NaN	NaN	NaN	NaN	NaN	26.8385	NaN	NaN	NaN	NaN	NaN	NaN	NaN	NaN	NaN	NaN	NaN	NaN	20.5721	NaN	NaN	NaN	NaN	NaN	NaN
Q6ZRQ5	Protein MMS22-like	MMS22L	22.1345	22.1244	22.1648	NaN	NaN	NaN	NaN	NaN	NaN	NaN	NaN	NaN	NaN	NaN	NaN	NaN	NaN	NaN	NaN	NaN	NaN	NaN	NaN	NaN	NaN	NaN	NaN	NaN	NaN	NaN	NaN	NaN	NaN	NaN	NaN	NaN	NaN	NaN	NaN	NaN	NaN	NaN	NaN	NaN	NaN	18.8037	NaN
Q9BU76	Multiple myeloma tumor-associated protein 2	MMTAG2	NaN	NaN	NaN	NaN	22.1412	NaN	21.2938	20.8246	20.7357	20.7066	20.9545	NaN	NaN	NaN	NaN	NaN	NaN	19.6004	NaN	NaN	NaN	NaN	NaN	NaN	NaN	NaN	NaN	NaN	NaN	NaN	NaN	NaN	NaN	NaN	NaN	NaN	NaN	NaN	NaN	NaN	NaN	NaN	NaN	NaN	NaN	NaN	NaN
P41218	Myeloid cell nuclear differentiation antigen	MNDA	24.0722	23.8353	23.6873	26.1431	26.5816	26.4701	26.3639	24.6908	24.9104	24.6622	24.9436	NaN	NaN	NaN	NaN	NaN	NaN	21.4547	NaN	29.9104	29.7242	30.0317	29.5095	21.7014	21.0797	19.5354	17.4347	23.4194	24.3301	23.3608	NaN	NaN	NaN	NaN	NaN	NaN	NaN	NaN	NaN	NaN	NaN	NaN	NaN	NaN	NaN	NaN	NaN
Q13724	Mannosyl-oligosaccharide glucosidase	MOGS	25.7777	25.8062	25.7361	NaN	NaN	NaN	NaN	NaN	NaN	NaN	NaN	NaN	NaN	NaN	NaN	NaN	NaN	NaN	NaN	NaN	NaN	NaN	NaN	NaN	NaN	NaN	NaN	NaN	23.6813	NaN	NaN	NaN	NaN	NaN	NaN	NaN	NaN	NaN	NaN	NaN	NaN	NaN	NaN	NaN	NaN	NaN	NaN
Q9Y6X9	MORC family CW-type zinc finger protein 2	MORC2	NaN	NaN	NaN	20.2688	21.2182	21.3488	20.851	NaN	NaN	NaN	NaN	NaN	NaN	NaN	NaN	22.3857	NaN	NaN	NaN	NaN	NaN	NaN	NaN	NaN	NaN	NaN	NaN	NaN	NaN	NaN	NaN	NaN	NaN	NaN	NaN	NaN	NaN	NaN	NaN	NaN	NaN	NaN	NaN	NaN	NaN	NaN	NaN
Q9UBU8	Mortality factor 4-like protein 1	MORF4L1	23.7409	23.6971	23.2466	20.4414	20.8087	20.9685	20.5746	NaN	NaN	NaN	NaN	NaN	NaN	NaN	NaN	NaN	NaN	NaN	NaN	NaN	NaN	NaN	NaN	NaN	NaN	NaN	NaN	NaN	NaN	NaN	NaN	NaN	NaN	NaN	NaN	NaN	NaN	NaN	NaN	NaN	NaN	NaN	NaN	NaN	NaN	NaN	NaN
Q15014	Mortality factor 4-like protein 2	MORF4L2	24.8834	NaN	24.349	22.6546	23.4974	22.9402	23.1586	NaN	NaN	NaN	NaN	NaN	NaN	NaN	NaN	NaN	NaN	NaN	NaN	NaN	NaN	21.0884	NaN	NaN	NaN	NaN	NaN	NaN	NaN	NaN	NaN	NaN	NaN	NaN	NaN	NaN	NaN	NaN	NaN	NaN	NaN	NaN	NaN	NaN	NaN	NaN	NaN
Q9HCE1	Putative helicase MOV-10	MOV10	26.2868	25.7955	25.589	26.2216	26.0742	25.9688	26.0211	28.2839	28.3343	28.0577	27.9977	NaN	NaN	NaN	NaN	NaN	NaN	NaN	20.3044	NaN	NaN	NaN	NaN	NaN	NaN	NaN	19.3321	NaN	NaN	NaN	21.7085	NaN	NaN	NaN	NaN	NaN	NaN	NaN	NaN	NaN	NaN	NaN	NaN	NaN	NaN	NaN	NaN
P29372	DNA-3-methyladenine glycosylase	MPG	23.4874	23.2637	23.663	NaN	23.1831	NaN	NaN	NaN	NaN	NaN	NaN	NaN	NaN	NaN	NaN	NaN	NaN	NaN	NaN	29.3398	29.4057	29.5332	29.8692	29.6435	29.7959	29.678	29.2841	30.06	30.1704	30.2499	NaN	NaN	NaN	NaN	NaN	NaN	NaN	NaN	NaN	NaN	NaN	NaN	NaN	NaN	NaN	NaN	NaN
O00566	U3 small nucleolar ribonucleoprotein protein MPP10	MPHOSPH10	NaN	NaN	NaN	22.3468	22.911	22.849	22.4105	NaN	NaN	NaN	NaN	NaN	NaN	NaN	NaN	NaN	NaN	NaN	NaN	NaN	NaN	NaN	NaN	NaN	NaN	NaN	NaN	NaN	NaN	NaN	NaN	NaN	NaN	NaN	NaN	NaN	NaN	NaN	NaN	NaN	NaN	NaN	NaN	NaN	NaN	NaN	NaN
Q99547	M-phase phosphoprotein 6	MPHOSPH6	NaN	NaN	NaN	21.8793	20.6584	20.7149	20.6227	NaN	19.4379	19.6545	20.037	NaN	NaN	NaN	NaN	NaN	NaN	NaN	NaN	NaN	NaN	NaN	NaN	NaN	NaN	NaN	NaN	NaN	NaN	NaN	NaN	NaN	NaN	NaN	NaN	NaN	NaN	NaN	NaN	NaN	NaN	NaN	NaN	NaN	NaN	NaN	NaN
Q00013	55 kDa erythrocyte membrane protein	MPP1	25.3073	25.326	25.3233	NaN	NaN	NaN	NaN	NaN	NaN	NaN	NaN	NaN	NaN	NaN	18.1785	NaN	NaN	NaN	NaN	NaN	NaN	NaN	NaN	NaN	NaN	NaN	NaN	NaN	NaN	NaN	NaN	NaN	NaN	NaN	NaN	NaN	NaN	NaN	NaN	NaN	NaN	NaN	NaN	NaN	NaN	NaN	NaN
P49959	Double-strand break repair protein MRE11A	MRE11A	24.4439	25.4871	24.6447	NaN	NaN	NaN	22.8896	NaN	NaN	NaN	NaN	NaN	NaN	NaN	NaN	NaN	NaN	NaN	NaN	NaN	NaN	NaN	NaN	NaN	NaN	NaN	NaN	NaN	NaN	NaN	NaN	NaN	NaN	NaN	NaN	NaN	NaN	NaN	NaN	NaN	NaN	NaN	NaN	NaN	NaN	NaN	NaN
Q9BYD6	39S ribosomal protein L1, mitochondrial	MRPL1	24.2582	24.1905	23.7122	21.7484	21.3277	21.5357	21.6199	24.3129	23.4672	24.2515	24.0997	NaN	NaN	NaN	NaN	NaN	NaN	NaN	19.7559	NaN	NaN	NaN	NaN	NaN	NaN	NaN	NaN	NaN	NaN	NaN	22.3977	22.6891	22.2168	22.6456	23.5132	22.7839	22.8133	22.9058	22.4198	22.2763	22.4254	22.7901	22.804	22.9505	22.8805	22.5828	21.905
Q9Y3B7	39S ribosomal protein L11, mitochondrial	MRPL11	NaN	NaN	NaN	20.9476	20.9493	NaN	21.5946	24.2266	23.742	23.2832	23.3454	16.2491	NaN	NaN	NaN	NaN	NaN	NaN	NaN	NaN	NaN	NaN	NaN	NaN	NaN	NaN	NaN	NaN	NaN	NaN	20.3008	20.5453	19.8745	20.1425	20.4785	20.4371	20.6525	20.5011	20.5577	20.2273	20.6007	20.3727	20.5064	20.359	20.5232	20.3576	20.3744
P52815;B4DLN1	39S ribosomal protein L12, mitochondrial	MRPL12	26.1948	26.3537	26.3537	21.7045	21.4288	21.4925	21.1294	23.6267	23.6193	23.807	23.4619	20.3388	19.6791	20.3121	21.2446	NaN	20.5936	21.2074	21.521	NaN	NaN	NaN	NaN	NaN	NaN	19.3816	NaN	NaN	NaN	NaN	24.7181	24.9128	24.8192	25.144	25.6119	25.5572	25.5237	24.8382	25.1289	25.3143	25.1914	24.8215	25.0283	24.5748	25.2723	24.9089	24.482
Q9BYD1	39S ribosomal protein L13, mitochondrial	MRPL13	NaN	NaN	NaN	21.3101	21.08	20.9217	21.2815	24.3635	24.328	24.4036	24.6844	NaN	NaN	19.597	NaN	NaN	NaN	NaN	NaN	NaN	NaN	NaN	NaN	NaN	NaN	NaN	NaN	NaN	NaN	NaN	22.638	22.2589	NaN	NaN	NaN	NaN	NaN	NaN	22.1665	22.4297	NaN	NaN	NaN	NaN	NaN	NaN	NaN
Q6P1L8	39S ribosomal protein L14, mitochondrial	MRPL14	NaN	NaN	NaN	20.6579	20.5389	20.4899	20.369	23.0722	21.7781	23.1765	23.4535	NaN	NaN	NaN	NaN	NaN	NaN	NaN	18.7654	NaN	NaN	NaN	NaN	NaN	NaN	NaN	NaN	NaN	NaN	NaN	NaN	NaN	NaN	NaN	NaN	NaN	NaN	NaN	NaN	NaN	NaN	NaN	NaN	NaN	NaN	NaN	21.1393
Q9P015	39S ribosomal protein L15, mitochondrial	MRPL15	23.5008	24.0879	23.6489	23.7668	23.2044	23.033	22.8746	25.3389	25.7998	25.7731	25.5178	NaN	NaN	NaN	NaN	NaN	NaN	20.3288	NaN	NaN	NaN	NaN	NaN	17.4237	NaN	NaN	NaN	NaN	NaN	NaN	23.2703	23.6163	23.565	23.3882	23.5765	23.666	23.8226	23.497	23.5374	22.954	23.3396	23.1045	23.4359	23.5984	23.3188	23.4958	23.034
Q9NRX2	39S ribosomal protein L17, mitochondrial	MRPL17	NaN	NaN	NaN	21.5973	21.3311	21.6948	21.3949	23.9251	23.6644	23.4882	20.8511	NaN	NaN	NaN	NaN	NaN	NaN	NaN	20.1602	NaN	NaN	NaN	NaN	NaN	NaN	NaN	NaN	NaN	NaN	NaN	22.5781	22.7179	22.6319	NaN	NaN	22.6832	22.8244	22.6877	22.7289	22.7873	22.7414	22.6819	NaN	NaN	22.8471	NaN	22.2416
Q9H0U6	39S ribosomal protein L18, mitochondrial	MRPL18	NaN	NaN	NaN	NaN	NaN	NaN	20.3978	NaN	NaN	NaN	NaN	18.2886	NaN	NaN	NaN	NaN	NaN	NaN	NaN	NaN	NaN	NaN	NaN	NaN	NaN	NaN	NaN	NaN	NaN	NaN	20.66	NaN	20.544	21.0448	21.3324	20.451	21.0523	21.194	NaN	21.0589	NaN	NaN	NaN	NaN	21.1491	NaN	20.1442
P49406	39S ribosomal protein L19, mitochondrial	MRPL19	NaN	NaN	NaN	22.4964	22.214	21.618	21.7144	24.6603	24.8006	24.7264	24.726	NaN	NaN	NaN	19.0335	NaN	NaN	NaN	NaN	NaN	NaN	NaN	NaN	NaN	NaN	NaN	NaN	NaN	NaN	NaN	21.5844	21.3204	22.0016	21.6909	21.3678	21.923	22.0173	21.8235	21.3431	21.7079	NaN	21.529	22.0388	22.1023	21.5663	22.039	21.97
Q5T653	39S ribosomal protein L2, mitochondrial	MRPL2	NaN	NaN	NaN	20.3916	20.3657	20.3524	20.434	21.3214	22.1243	21.289	21.071	NaN	NaN	18.3562	NaN	NaN	NaN	NaN	NaN	NaN	NaN	NaN	NaN	NaN	NaN	18.4105	NaN	NaN	NaN	NaN	21.4472	21.4678	21.2645	21.3777	21.7643	NaN	21.6088	21.4915	NaN	NaN	NaN	NaN	NaN	21.3703	NaN	NaN	21.0654
Q9BYC9	39S ribosomal protein L20, mitochondrial	MRPL20	NaN	NaN	NaN	21.6958	21.5368	21.4593	21.388	24.7069	24.3241	24.1758	23.2016	NaN	NaN	NaN	19.2995	NaN	NaN	NaN	NaN	NaN	NaN	NaN	NaN	NaN	NaN	NaN	NaN	NaN	NaN	NaN	21.1741	21.2705	21.1583	21.5533	21.8103	21.2999	21.5356	21.2745	21.6422	21.4836	21.2989	21.1176	20.9701	21.3809	21.3433	NaN	20.9947
Q7Z2W9	39S ribosomal protein L21, mitochondrial	MRPL21	NaN	22.8637	NaN	22.3794	21.5376	21.7616	21.6551	24.4377	24.3187	24.1567	23.3663	NaN	NaN	NaN	19.351	NaN	NaN	NaN	NaN	NaN	NaN	NaN	NaN	NaN	NaN	NaN	NaN	NaN	NaN	NaN	NaN	NaN	NaN	NaN	NaN	NaN	NaN	NaN	NaN	NaN	NaN	NaN	NaN	NaN	NaN	NaN	NaN
Q9NWU5	39S ribosomal protein L22, mitochondrial	MRPL22	NaN	NaN	NaN	23.3253	22.6244	22.6809	22.9063	25.1543	25.0209	24.4418	24.0017	NaN	NaN	NaN	NaN	NaN	NaN	20.5073	NaN	20.6353	21.1195	20.3397	20.364	20.5864	20.6211	20.4343	20.3843	NaN	NaN	19.8626	22.725	22.6305	22.8096	22.7359	22.8036	22.7842	22.8009	22.5831	22.8371	22.7678	22.6338	22.352	22.8404	22.7605	22.8511	22.8207	22.2367
Q96A35	39S ribosomal protein L24, mitochondrial	MRPL24	23.1864	NaN	NaN	24.7409	25.0354	24.9386	24.9376	25.3311	25.2732	25.1592	25.3701	NaN	NaN	NaN	NaN	NaN	NaN	22.3558	NaN	NaN	NaN	17.5459	NaN	NaN	NaN	NaN	NaN	NaN	NaN	NaN	23.3935	23.9772	23.4937	23.6282	23.785	24.2809	23.9183	23.6939	23.5008	23.5205	23.8135	23.8204	24.1151	24.3527	24.1256	24.1936	23.4684
Q9P0M9	39S ribosomal protein L27, mitochondrial	MRPL27	NaN	NaN	NaN	21.2198	21.0893	21.4653	21.157	21.5735	22.7234	22.6953	22.3409	NaN	NaN	NaN	NaN	NaN	NaN	NaN	21.2824	NaN	NaN	NaN	NaN	NaN	NaN	NaN	NaN	NaN	18.0637	NaN	22.9721	22.1472	22.0259	22.7696	23.3586	23.2078	22.8124	23.3062	22.5789	22.5716	NaN	22.7327	23.4161	NaN	NaN	22.5774	22.0767
Q13084	39S ribosomal protein L28, mitochondrial	MRPL28	NaN	NaN	NaN	20.609	NaN	20.3011	20.2188	20.9414	21.9138	20.9124	21.1045	NaN	NaN	NaN	NaN	NaN	NaN	NaN	19.1893	NaN	NaN	NaN	NaN	NaN	NaN	NaN	NaN	NaN	NaN	NaN	22.2605	21.5986	NaN	NaN	NaN	NaN	NaN	22.689	NaN	NaN	NaN	NaN	22.2824	21.8418	21.9944	NaN	NaN
P09001	39S ribosomal protein L3, mitochondrial	MRPL3	NaN	NaN	NaN	23.6737	23.1614	22.9502	23.5577	25.508	25.7276	25.6054	25.8752	NaN	NaN	NaN	NaN	NaN	NaN	NaN	20.6763	NaN	NaN	NaN	NaN	NaN	NaN	NaN	NaN	NaN	23.4897	NaN	24.7465	25.1983	24.3713	25.16	25.2654	25.2586	25.1339	25.7278	25.4399	24.9071	25.0538	24.7621	25.2456	25.3628	25.2575	24.9207	24.8807
Q8TCC3	39S ribosomal protein L30, mitochondrial	MRPL30	NaN	NaN	NaN	21.4324	20.8808	21.3925	21.2572	24.7321	24.3256	24.223	23.8682	NaN	NaN	NaN	NaN	NaN	NaN	NaN	20.4697	NaN	NaN	NaN	NaN	NaN	NaN	NaN	NaN	NaN	NaN	NaN	21.295	21.1554	21.0524	20.9538	NaN	21.3778	21.7118	21.5334	20.1197	20.3347	21.1962	21.4976	21.872	21.6714	21.5679	21.1474	21.0774
Q9BZE1	39S ribosomal protein L37, mitochondrial	MRPL37	23.0646	22.7277	NaN	NaN	NaN	NaN	20.7233	NaN	NaN	NaN	NaN	NaN	20.4848	NaN	NaN	NaN	NaN	NaN	NaN	24.8581	24.3216	24.9993	24.8195	24.8289	24.7779	25.4114	25.454	24.7697	24.9174	23.8578	26.0064	25.783	25.9892	25.6657	26.2882	26.0687	26.0673	25.9133	25.7844	25.7513	26.0721	25.7792	25.5401	25.8752	26.2069	26.0606	25.5117
Q96DV4	39S ribosomal protein L38, mitochondrial	MRPL38	NaN	NaN	NaN	20.674	20.3102	20.6308	21.0229	21.1667	21.0132	21.1874	20.9311	NaN	NaN	NaN	NaN	NaN	NaN	NaN	19.1642	NaN	NaN	NaN	NaN	NaN	NaN	NaN	NaN	NaN	NaN	NaN	20.8127	21.2832	NaN	20.8026	20.937	20.7172	20.7521	20.3978	NaN	20.6155	NaN	20.4602	NaN	NaN	NaN	20.4359	20.4577
Q9NYK5	39S ribosomal protein L39, mitochondrial	MRPL39	23.8076	24.1907	24.0549	21.1253	20.692	20.5306	20.9509	24.0609	24.1301	22.4219	22.254	NaN	NaN	NaN	NaN	NaN	NaN	18.4718	NaN	NaN	NaN	NaN	NaN	NaN	NaN	NaN	NaN	NaN	NaN	NaN	21.766	21.6972	21.8085	21.5456	21.9306	21.8919	21.9906	NaN	21.5499	21.7449	21.7792	21.9234	NaN	NaN	NaN	NaN	21.6803
Q9BYD3	39S ribosomal protein L4, mitochondrial	MRPL4	23.6989	22.5144	NaN	23.8475	23.4687	23.6149	22.9433	25.5279	25.755	25.2509	24.9672	NaN	NaN	NaN	19.857	19.682	19.9003	19.5944	19.8086	18.9455	NaN	NaN	20.3763	NaN	NaN	20.5453	NaN	21.4825	19.41	NaN	23.9153	24.12	23.9106	24.1403	24.2227	23.7456	23.8608	23.6888	23.7668	23.8657	24.7858	23.933	23.7491	24.4805	23.6994	23.8544	23.6341
Q8IXM3	39S ribosomal protein L41, mitochondrial	MRPL41	24.3269	24.5695	24.4216	24.2145	24.2992	24.3542	24.3382	24.6822	24.8163	24.5816	24.8671	NaN	NaN	NaN	22.1706	NaN	NaN	NaN	NaN	NaN	NaN	26.6714	NaN	NaN	NaN	NaN	NaN	NaN	NaN	NaN	22.7294	22.3343	22.4344	22.334	22.4972	22.6887	22.7522	22.5657	NaN	NaN	NaN	22.1773	22.4362	22.2475	22.6068	NaN	21.7462
Q9Y6G3	39S ribosomal protein L42, mitochondrial	MRPL42	NaN	NaN	NaN	20.8031	20.7302	20.6762	20.9647	22.7472	22.8742	23.2136	NaN	NaN	NaN	NaN	NaN	NaN	NaN	NaN	19.7199	NaN	NaN	NaN	NaN	NaN	NaN	NaN	NaN	NaN	NaN	NaN	20.8808	21.2405	21.0389	20.6762	21.3009	21.7572	21.6338	21.3522	21.2598	21.0956	21.6717	21.1227	21.783	21.4086	21.3028	21.3243	20.7321
Q8N983	39S ribosomal protein L43, mitochondrial	MRPL43	NaN	NaN	NaN	NaN	21.1965	NaN	20.9377	22.805	22.4162	22.4326	NaN	NaN	NaN	NaN	NaN	NaN	NaN	NaN	18.4361	NaN	NaN	NaN	NaN	NaN	NaN	NaN	NaN	18.3456	NaN	NaN	21.4442	21.7888	21.2823	21.5463	21.9114	21.7543	21.9341	21.5704	21.4339	21.7072	21.9288	NaN	NaN	21.9884	21.9773	21.1081	NaN
Q9H9J2	39S ribosomal protein L44, mitochondrial	MRPL44	23.6024	23.6838	23.6106	21.9552	21.6731	21.768	21.5497	23.6028	23.5752	23.5771	23.1595	NaN	NaN	NaN	NaN	NaN	NaN	NaN	19.1533	NaN	NaN	NaN	NaN	NaN	18.5507	NaN	NaN	NaN	NaN	NaN	22.1735	22.2713	22.2882	22.2342	22.6432	22.4785	22.3616	22.1781	22.266	22.4381	22.4092	22.0921	21.7691	22.4043	21.9234	22.0114	21.8429
Q9BRJ2	39S ribosomal protein L45, mitochondrial	MRPL45	NaN	NaN	NaN	23.1965	22.9907	22.886	23.098	25.1951	24.7121	24.5201	24.4825	NaN	NaN	NaN	NaN	NaN	19.7206	NaN	NaN	NaN	NaN	NaN	NaN	NaN	NaN	NaN	NaN	NaN	NaN	NaN	22.4411	22.5199	22.3457	22.4633	22.405	22.7424	22.4781	22.4615	22.1818	22.2933	22.4252	22.2783	22.648	22.6544	22.7452	22.8372	21.995
Q9H2W6	39S ribosomal protein L46, mitochondrial	MRPL46	24.6785	24.1733	24.0228	NaN	20.2812	20.1911	20.2441	20.8574	21.8599	20.5722	20.1492	NaN	NaN	NaN	NaN	NaN	NaN	NaN	NaN	NaN	NaN	NaN	NaN	NaN	NaN	NaN	NaN	NaN	NaN	NaN	22.8793	23.4625	22.5747	23.1127	23.9403	24.0041	23.7064	23.5908	22.4548	23.1567	23.128	23.3374	23.1399	23.5011	23.4118	23.0482	22.4628
Q9HD33	39S ribosomal protein L47, mitochondrial	MRPL47	NaN	NaN	NaN	23.5876	23.7493	23.7172	23.8151	24.6896	24.702	23.7398	24.5216	NaN	NaN	NaN	NaN	NaN	NaN	20.4564	NaN	NaN	19.2175	NaN	NaN	NaN	NaN	NaN	NaN	NaN	NaN	NaN	22.8368	23.3232	22.8689	22.7433	22.9253	23.0997	22.7003	22.9255	23.3202	22.2068	22.5635	22.3032	22.8449	23.2845	22.7813	22.8003	22.2408
Q96GC5	39S ribosomal protein L48, mitochondrial	MRPL48	NaN	NaN	NaN	NaN	NaN	NaN	NaN	NaN	NaN	NaN	NaN	NaN	NaN	NaN	NaN	NaN	NaN	NaN	NaN	NaN	NaN	NaN	NaN	NaN	NaN	NaN	NaN	NaN	NaN	NaN	20.6115	21.5193	20.666	22.0055	NaN	20.7207	NaN	19.8609	19.4034	20.9101	NaN	NaN	20.6138	20.9545	NaN	NaN	NaN
Q13405	39S ribosomal protein L49, mitochondrial	MRPL49	22.6137	22.4916	22.6788	22.3781	22.523	22.0186	22.1895	24.5343	24.397	24.4858	23.728	NaN	NaN	NaN	19.0218	NaN	NaN	NaN	NaN	NaN	NaN	NaN	NaN	NaN	NaN	NaN	NaN	NaN	NaN	NaN	21.0293	21.5687	22.787	22.6736	22.5145	22.0569	22.5331	22.4293	22.9194	22.4391	23.2483	22.9072	20.7731	22.0729	23.1071	21.6787	21.2066
Q8N5N7	39S ribosomal protein L50, mitochondrial	MRPL50	NaN	NaN	NaN	22.3106	22.757	22.6828	22.3148	24.1483	24.2194	24.3231	22.7388	NaN	NaN	NaN	18.1215	NaN	NaN	NaN	NaN	NaN	NaN	NaN	NaN	NaN	19.35	NaN	NaN	NaN	NaN	NaN	26.1084	25.8386	25.5736	25.953	26.2436	26.2256	26.3908	26.3082	25.7678	25.3351	26.2647	25.8024	26.2174	26.0656	26.061	25.7444	25.6511
Q86TS9	39S ribosomal protein L52, mitochondrial	MRPL52	NaN	NaN	NaN	21.1334	20.6895	20.1383	20.5601	23.8774	23.8667	23.9575	24.0097	NaN	NaN	NaN	NaN	NaN	NaN	NaN	NaN	NaN	NaN	NaN	NaN	NaN	19.2254	NaN	NaN	NaN	NaN	NaN	21.9807	21.7005	21.3842	21.9932	21.5984	22.4842	22.2432	22.1146	22.0385	21.9533	21.8569	21.5703	22.1029	22.0796	22.1084	21.739	21.6883
Q96EL3	39S ribosomal protein L53, mitochondrial	MRPL53	NaN	NaN	21.7324	NaN	NaN	NaN	NaN	NaN	NaN	NaN	NaN	NaN	NaN	NaN	NaN	NaN	NaN	NaN	NaN	NaN	NaN	NaN	NaN	NaN	NaN	NaN	NaN	NaN	NaN	NaN	20.168	20.6553	20.743	20.5561	21.7952	21.6386	21.2377	22.075	20.8249	20.8372	NaN	21.528	21.223	NaN	20.7421	21.8413	20.2321
Q6P161	39S ribosomal protein L54, mitochondrial	MRPL54	NaN	NaN	NaN	21.8279	21.1712	21.3943	21.0992	22.3499	22.3939	23.2535	22.2615	NaN	NaN	NaN	NaN	NaN	NaN	NaN	NaN	NaN	NaN	NaN	NaN	NaN	NaN	NaN	NaN	NaN	NaN	NaN	NaN	NaN	NaN	19.5456	NaN	NaN	NaN	NaN	NaN	NaN	NaN	NaN	NaN	NaN	NaN	NaN	NaN
Q9BQC6	Ribosomal protein 63, mitochondrial	MRPL57	NaN	NaN	NaN	20.8283	20.5579	19.9594	19.9615	24.0375	23.575	23.7325	23.4217	NaN	20.6404	20.06	20.5508	NaN	20.6293	NaN	21.928	NaN	NaN	NaN	NaN	NaN	NaN	NaN	NaN	NaN	NaN	NaN	NaN	NaN	21.8545	22.0407	23.2296	22.3755	22.0533	NaN	22.4692	22.2381	22.5234	21.9301	22.078	21.857	21.4903	22.4065	NaN
Q9BYD2	39S ribosomal protein L9, mitochondrial	MRPL9	NaN	NaN	NaN	20.5762	20.2689	20.433	19.1704	24.8002	24.2644	23.9481	23.7724	NaN	NaN	NaN	NaN	NaN	NaN	18.2383	NaN	NaN	NaN	NaN	NaN	NaN	NaN	NaN	NaN	NaN	NaN	NaN	21.599	21.841	NaN	NaN	22.4453	22.1628	NaN	22.4737	22.3238	NaN	22.6207	NaN	21.8334	22.6583	22.1267	NaN	20.9301
O60783	28S ribosomal protein S14, mitochondrial	MRPS14	NaN	NaN	NaN	NaN	19.0912	19.1795	NaN	21.6084	21.4162	21.5297	20.6608	NaN	NaN	NaN	NaN	NaN	NaN	NaN	NaN	NaN	NaN	NaN	NaN	NaN	NaN	NaN	NaN	NaN	NaN	NaN	NaN	24.2478	NaN	NaN	NaN	NaN	NaN	NaN	NaN	NaN	NaN	NaN	NaN	NaN	NaN	NaN	NaN
P82914	28S ribosomal protein S15, mitochondrial	MRPS15	24.4908	22.077	23.2443	21.6724	24.2192	21.1198	23.2089	23.6681	23.8542	23.0272	23.4156	NaN	NaN	NaN	NaN	NaN	NaN	NaN	19.9739	NaN	NaN	NaN	NaN	NaN	NaN	NaN	NaN	NaN	24.1267	NaN	NaN	19.7903	NaN	NaN	NaN	NaN	NaN	NaN	NaN	NaN	NaN	NaN	NaN	NaN	NaN	NaN	NaN
Q9Y3D3	28S ribosomal protein S16, mitochondrial	MRPS16	23.4772	22.7871	23.5255	19.7352	19.4366	NaN	19.6947	23.1833	21.6416	22.0448	21.0463	NaN	NaN	NaN	NaN	NaN	NaN	NaN	NaN	NaN	NaN	NaN	NaN	NaN	NaN	NaN	NaN	NaN	NaN	NaN	NaN	NaN	NaN	NaN	NaN	NaN	NaN	NaN	NaN	NaN	NaN	NaN	NaN	NaN	NaN	NaN	NaN
Q9Y2R5;I3L0E3	28S ribosomal protein S17, mitochondrial	MRPS17;hCG_1984214	NaN	NaN	NaN	21.4197	21.4194	21.5536	21.0342	23.6425	23.3324	23.5186	22.2365	NaN	NaN	NaN	NaN	NaN	NaN	NaN	NaN	NaN	NaN	NaN	NaN	NaN	NaN	NaN	NaN	NaN	NaN	NaN	NaN	NaN	NaN	NaN	NaN	NaN	NaN	NaN	NaN	NaN	NaN	NaN	NaN	NaN	NaN	NaN	NaN
Q9Y676	28S ribosomal protein S18b, mitochondrial	MRPS18B	NaN	NaN	NaN	20.7647	20.5596	20.0706	20.199	24.7545	24.2578	24.0453	24.2709	NaN	NaN	NaN	NaN	NaN	NaN	NaN	NaN	NaN	NaN	NaN	19.2258	NaN	NaN	NaN	NaN	NaN	NaN	NaN	NaN	NaN	NaN	NaN	NaN	NaN	NaN	NaN	NaN	NaN	NaN	NaN	NaN	NaN	NaN	NaN	NaN
Q9Y3D5	28S ribosomal protein S18c, mitochondrial	MRPS18C	NaN	NaN	NaN	19.4496	19.42	18.7187	19.2044	20.787	20.7258	22.52	22.4193	NaN	NaN	NaN	NaN	NaN	NaN	NaN	NaN	NaN	NaN	NaN	NaN	NaN	NaN	NaN	NaN	NaN	NaN	NaN	NaN	NaN	NaN	NaN	NaN	NaN	NaN	NaN	NaN	NaN	NaN	NaN	NaN	NaN	NaN	NaN	NaN
Q9Y399	28S ribosomal protein S2, mitochondrial	MRPS2	NaN	NaN	NaN	23.8893	24.0798	23.6632	24.6589	25.7254	26.0441	26.0121	26.3695	NaN	NaN	NaN	NaN	NaN	NaN	NaN	19.969	NaN	NaN	NaN	19.8413	NaN	NaN	NaN	NaN	NaN	NaN	NaN	NaN	NaN	NaN	NaN	NaN	NaN	NaN	NaN	NaN	NaN	NaN	NaN	NaN	NaN	NaN	NaN	18.7433
P82921	28S ribosomal protein S21, mitochondrial	MRPS21	NaN	NaN	NaN	18.805	18.7085	18.9045	18.7092	21.804	19.9859	19.7939	19.7173	NaN	NaN	NaN	NaN	NaN	NaN	NaN	NaN	NaN	NaN	NaN	NaN	NaN	NaN	19.4251	NaN	NaN	NaN	NaN	NaN	NaN	NaN	NaN	NaN	NaN	NaN	NaN	NaN	NaN	NaN	NaN	NaN	NaN	NaN	NaN	NaN
P82650	28S ribosomal protein S22, mitochondrial	MRPS22	NaN	NaN	NaN	24.1061	23.7261	23.6439	23.6961	25.9375	25.8491	25.796	25.8086	NaN	NaN	NaN	NaN	19.9074	NaN	NaN	NaN	NaN	NaN	NaN	NaN	NaN	NaN	NaN	NaN	19.0475	NaN	NaN	NaN	NaN	NaN	NaN	NaN	NaN	NaN	NaN	NaN	NaN	NaN	NaN	NaN	NaN	NaN	NaN	NaN
Q9Y3D9	28S ribosomal protein S23, mitochondrial	MRPS23	22.1744	22.0004	22.3932	25.021	24.8907	24.6314	24.6842	26.7661	26.6928	26.7049	26.7471	NaN	NaN	NaN	NaN	NaN	NaN	20.352	NaN	NaN	22.3435	NaN	NaN	NaN	NaN	NaN	NaN	NaN	NaN	NaN	NaN	NaN	NaN	NaN	NaN	NaN	NaN	NaN	NaN	NaN	NaN	NaN	NaN	NaN	NaN	NaN	NaN
P82663	28S ribosomal protein S25, mitochondrial	MRPS25	23.9946	24.3476	24.3418	20.3508	NaN	NaN	NaN	22.2022	23.0441	22.7548	21.6352	NaN	NaN	NaN	NaN	NaN	NaN	17.5286	NaN	NaN	NaN	NaN	NaN	NaN	NaN	NaN	NaN	NaN	NaN	NaN	NaN	NaN	NaN	NaN	NaN	NaN	NaN	NaN	NaN	NaN	NaN	NaN	NaN	NaN	NaN	NaN	NaN
Q9BYN8	28S ribosomal protein S26, mitochondrial	MRPS26	NaN	NaN	NaN	21.1486	NaN	21.3194	20.907	22.7987	23.2365	22.1152	22.2116	NaN	NaN	NaN	NaN	NaN	NaN	NaN	NaN	NaN	NaN	NaN	NaN	NaN	NaN	NaN	NaN	NaN	NaN	NaN	NaN	NaN	NaN	NaN	NaN	NaN	NaN	NaN	NaN	NaN	NaN	NaN	NaN	17.5452	NaN	NaN	NaN
Q92552	28S ribosomal protein S27, mitochondrial	MRPS27	NaN	NaN	NaN	21.7019	22.652	21.8722	21.9179	24.7224	24.5025	23.8684	23.6512	NaN	NaN	NaN	NaN	NaN	NaN	NaN	NaN	NaN	NaN	NaN	NaN	NaN	NaN	NaN	NaN	NaN	NaN	NaN	NaN	NaN	NaN	NaN	NaN	NaN	NaN	NaN	NaN	NaN	NaN	NaN	NaN	NaN	NaN	NaN	NaN
Q9NP92	28S ribosomal protein S30, mitochondrial	MRPS30	23.7604	23.4725	23.545	NaN	NaN	NaN	NaN	21.8543	21.7807	21.243	21.479	NaN	NaN	NaN	NaN	NaN	NaN	NaN	19.9295	NaN	NaN	NaN	NaN	NaN	NaN	NaN	NaN	NaN	NaN	NaN	21.7075	22.087	21.6165	21.0999	21.5557	22.046	21.7235	21.3627	21.3794	21.3569	21.5694	20.8374	21.979	21.604	22.486	22.0871	20.989
Q92665	28S ribosomal protein S31, mitochondrial	MRPS31	NaN	19.2407	NaN	22.066	21.8922	21.6906	21.8553	24.3226	24.1863	24.0494	24.3833	NaN	NaN	NaN	NaN	NaN	NaN	NaN	NaN	NaN	NaN	NaN	NaN	NaN	NaN	NaN	20.4304	NaN	NaN	NaN	NaN	NaN	NaN	NaN	18.2533	NaN	NaN	NaN	NaN	NaN	NaN	NaN	NaN	NaN	NaN	NaN	NaN
P82930	28S ribosomal protein S34, mitochondrial	MRPS34	NaN	NaN	NaN	21.9378	20.9019	20.5888	21.0073	24.2694	24.4264	23.665	23.7122	NaN	NaN	NaN	NaN	NaN	NaN	NaN	20.4945	NaN	NaN	NaN	NaN	NaN	NaN	NaN	19.9859	NaN	NaN	NaN	NaN	NaN	NaN	20.9208	NaN	NaN	NaN	NaN	NaN	NaN	NaN	NaN	NaN	NaN	NaN	NaN	NaN
P82673	28S ribosomal protein S35, mitochondrial	MRPS35	22.9104	22.7298	22.839	21.1673	NaN	NaN	21.8799	22.9641	23.2462	21.821	22.0572	NaN	NaN	NaN	NaN	NaN	NaN	NaN	NaN	NaN	NaN	NaN	NaN	NaN	NaN	NaN	18.612	NaN	NaN	NaN	NaN	NaN	NaN	NaN	NaN	NaN	NaN	NaN	NaN	NaN	NaN	NaN	NaN	NaN	NaN	NaN	NaN
P82675	28S ribosomal protein S5, mitochondrial	MRPS5	NaN	NaN	NaN	20.8604	21.5433	20.3002	20.7375	24.4537	24.6273	23.7487	23.7277	NaN	NaN	NaN	NaN	NaN	19.0072	NaN	NaN	NaN	NaN	NaN	NaN	NaN	NaN	NaN	NaN	NaN	NaN	NaN	NaN	NaN	NaN	NaN	NaN	NaN	NaN	NaN	NaN	NaN	NaN	NaN	NaN	NaN	NaN	NaN	NaN
Q9Y2R9	28S ribosomal protein S7, mitochondrial	MRPS7	NaN	NaN	NaN	25.3825	25.314	25.0464	25.251	27.3985	27.0487	26.9637	26.9795	21.253	21.2302	21.3569	21.3821	21.1387	21.3949	21.5114	22.0694	NaN	NaN	NaN	NaN	NaN	NaN	NaN	NaN	NaN	20.8178	NaN	23.0916	23.3802	23.3109	23.0552	24.7921	24.4422	22.8478	24.1958	22.4243	22.3747	23.1125	23.0802	22.9336	22.2632	23.0259	23.0442	21.9592
P82933	28S ribosomal protein S9, mitochondrial	MRPS9	NaN	NaN	NaN	25.1267	25.09	25.0652	24.9387	27.5213	27.3372	27.0116	27.091	NaN	NaN	NaN	NaN	NaN	NaN	19.0721	NaN	22.5164	22.1841	22.7404	22.3023	NaN	NaN	19.5366	NaN	20.4425	NaN	NaN	NaN	17.8302	NaN	NaN	NaN	NaN	NaN	NaN	NaN	NaN	NaN	NaN	NaN	NaN	NaN	NaN	NaN
P43246	DNA mismatch repair protein Msh2	MSH2	26.7886	26.8662	26.6458	NaN	21.4644	NaN	NaN	NaN	NaN	NaN	NaN	NaN	NaN	NaN	NaN	NaN	19.3532	NaN	NaN	30.623	30.5694	30.5109	30.653	29.1096	29.4653	29.8828	29.1514	30.6685	30.3664	29.9647	NaN	NaN	NaN	NaN	NaN	NaN	NaN	NaN	NaN	NaN	NaN	NaN	NaN	NaN	NaN	NaN	NaN
P20585	DNA mismatch repair protein Msh3	MSH3	27.151	27.053	26.9458	NaN	NaN	NaN	20.5356	NaN	NaN	NaN	NaN	NaN	NaN	NaN	NaN	NaN	NaN	NaN	18.286	31.0106	30.792	30.9173	30.8997	28.8431	29.1182	29.4804	28.1511	29.9997	29.9617	29.7841	NaN	NaN	NaN	NaN	NaN	NaN	NaN	NaN	NaN	NaN	NaN	NaN	NaN	NaN	NaN	NaN	NaN
P52701	DNA mismatch repair protein Msh6	MSH6	27.5985	27.6646	27.5053	NaN	NaN	23.4651	NaN	NaN	NaN	NaN	NaN	NaN	NaN	NaN	NaN	NaN	NaN	18.7187	NaN	26.9165	26.8926	27.6873	27.5296	26.7017	27.3235	28.3286	28.2212	29.1769	28.3928	27.9208	NaN	NaN	NaN	NaN	NaN	NaN	NaN	NaN	NaN	NaN	18.2729	NaN	NaN	NaN	NaN	NaN	NaN
Q96DH6	RNA-binding protein Musashi homolog 2	MSI2	NaN	NaN	NaN	19.9942	19.8247	20.1886	19.6978	22.2639	22.0261	21.57	22.1839	NaN	NaN	NaN	NaN	NaN	NaN	NaN	NaN	25.8319	25.9655	25.5914	25.6217	25.8022	25.8725	25.8296	25.4715	27.3745	27.1442	27.299	23.5572	23.377	23.6182	23.86	22.6	21.8234	21.6258	21.5894	22.7722	22.5899	22.7991	22.1972	23.7331	23.9731	23.6751	23.5051	20.5447
P26038	Moesin	MSN	31.3103	31.5615	31.5418	23.6504	26.1457	26.3653	26.0657	NaN	20.8134	19.916	NaN	NaN	NaN	NaN	NaN	NaN	NaN	21.4083	NaN	NaN	NaN	NaN	NaN	NaN	18.2916	NaN	NaN	NaN	NaN	NaN	20.4155	19.8237	19.1345	22.5341	18.7669	NaN	18.2261	19.8845	NaN	NaN	NaN	18.1118	19.6002	18.4943	19.1888	18.8631	26.0444
P00846	ATP synthase subunit a	MT-ATP6	24.9019	23.9175	24.2499	NaN	NaN	NaN	NaN	NaN	NaN	NaN	NaN	NaN	NaN	NaN	NaN	NaN	NaN	NaN	NaN	NaN	NaN	NaN	NaN	NaN	NaN	NaN	NaN	NaN	NaN	17.5767	NaN	NaN	NaN	20.3868	NaN	NaN	NaN	NaN	NaN	NaN	NaN	NaN	NaN	NaN	NaN	NaN	NaN
Q86UE4	Protein LYRIC	MTDH	26.9886	27.188	26.9114	26.9049	27.47	27.3835	27.4442	25.4203	24.994	24.9208	24.8073	22.0225	21.3935	21.0047	22.154	21.3358	21.4782	22.0574	22.7206	22.0337	NaN	NaN	NaN	NaN	NaN	NaN	NaN	NaN	NaN	NaN	NaN	NaN	NaN	NaN	NaN	NaN	NaN	NaN	NaN	NaN	NaN	NaN	NaN	NaN	NaN	NaN	NaN
Q96E29	Transcription termination factor 3, mitochondrial	MTERF3	NaN	NaN	NaN	20.6895	19.9934	20.2749	20.6339	23.5159	23.8095	23.062	23.0787	NaN	NaN	NaN	NaN	NaN	NaN	NaN	NaN	NaN	NaN	NaN	NaN	NaN	NaN	NaN	NaN	NaN	NaN	NaN	NaN	NaN	NaN	NaN	NaN	NaN	NaN	NaN	NaN	NaN	NaN	NaN	NaN	NaN	NaN	NaN	NaN
P11586	C-1-tetrahydrofolate synthase, cytoplasmic;Methylenetetrahydrofolate dehydrogenase;Methenyltetrahydrofolate cyclohydrolase;Formyltetrahydrofolate synthetase;C-1-tetrahydrofolate synthase, cytoplasmic, N-terminally processed	MTHFD1	30.1591	30.0487	30.4052	NaN	NaN	NaN	NaN	NaN	NaN	NaN	NaN	NaN	NaN	NaN	NaN	NaN	NaN	NaN	NaN	NaN	NaN	NaN	NaN	NaN	NaN	NaN	19.4705	NaN	NaN	NaN	NaN	NaN	NaN	NaN	NaN	18.9431	NaN	NaN	NaN	NaN	NaN	NaN	NaN	NaN	NaN	NaN	21.1454
P13995	Bifunctional methylenetetrahydrofolate dehydrogenase/cyclohydrolase, mitochondrial;NAD-dependent methylenetetrahydrofolate dehydrogenase;Methenyltetrahydrofolate cyclohydrolase	MTHFD2	25.7227	25.3582	25.4522	20.9424	21.2855	20.8321	21.2651	22.6221	22.3094	22.3309	21.3726	NaN	NaN	NaN	NaN	NaN	NaN	NaN	NaN	NaN	NaN	NaN	NaN	NaN	NaN	NaN	NaN	NaN	NaN	NaN	NaN	NaN	NaN	NaN	NaN	NaN	NaN	NaN	NaN	NaN	NaN	NaN	NaN	NaN	NaN	NaN	17.9991
Q13496	Myotubularin	MTM1	22.9369	23.1865	23.012	NaN	NaN	NaN	NaN	NaN	NaN	NaN	NaN	NaN	NaN	NaN	NaN	NaN	NaN	NaN	NaN	NaN	NaN	NaN	NaN	23.0992	NaN	NaN	NaN	NaN	NaN	NaN	NaN	NaN	NaN	NaN	NaN	NaN	NaN	NaN	NaN	NaN	NaN	NaN	NaN	NaN	NaN	NaN	NaN
P58546	Myotrophin	MTPN	28.0052	27.9719	28.0358	NaN	NaN	18.7959	NaN	NaN	NaN	NaN	NaN	NaN	NaN	NaN	NaN	NaN	NaN	NaN	NaN	NaN	NaN	NaN	NaN	NaN	NaN	NaN	NaN	NaN	NaN	NaN	NaN	NaN	NaN	19.4706	NaN	NaN	NaN	18.9925	NaN	NaN	NaN	NaN	NaN	NaN	NaN	NaN	21.5321
Q96NY9	Crossover junction endonuclease MUS81	MUS81	NaN	NaN	NaN	NaN	NaN	NaN	21.0625	NaN	NaN	NaN	NaN	NaN	NaN	NaN	NaN	NaN	NaN	NaN	NaN	20.2363	20.8798	20.2166	20.3083	19.3928	NaN	NaN	NaN	19.732	19.788	19.5387	NaN	NaN	NaN	NaN	NaN	NaN	NaN	NaN	NaN	NaN	NaN	NaN	NaN	NaN	NaN	NaN	NaN
Q9UIF7	A/G-specific adenine DNA glycosylase	MUTYH	NaN	NaN	NaN	NaN	NaN	17.2148	NaN	NaN	NaN	NaN	NaN	NaN	NaN	NaN	NaN	NaN	NaN	NaN	NaN	25.6782	26.0681	26.1674	26.2297	20.1333	20.6657	21.5073	NaN	23.421	24.1004	22.7388	NaN	19.9974	NaN	NaN	NaN	NaN	NaN	NaN	NaN	NaN	NaN	NaN	NaN	NaN	NaN	NaN	NaN
Q14764	Major vault protein	MVP	27.3973	27.6516	27.3347	26.094	26.1125	26.0619	26.1195	26.6982	26.6267	26.6787	26.7698	23.4917	23.3131	23.769	23.7682	23.3292	23.6249	23.9557	24.1964	NaN	NaN	NaN	NaN	19.437	NaN	NaN	NaN	NaN	NaN	NaN	NaN	NaN	NaN	21.9374	NaN	NaN	NaN	NaN	NaN	NaN	NaN	NaN	NaN	NaN	NaN	NaN	NaN
P20592	Interferon-induced GTP-binding protein Mx2	MX2	25.1271	24.9739	24.898	27.9563	28.4379	28.245	28.3405	27.7322	27.6998	27.6617	27.5277	NaN	NaN	21.0616	NaN	NaN	NaN	NaN	NaN	NaN	NaN	NaN	NaN	NaN	NaN	NaN	NaN	22.8163	NaN	NaN	NaN	NaN	NaN	NaN	NaN	NaN	NaN	NaN	21.9132	NaN	NaN	NaN	NaN	NaN	NaN	NaN	NaN
Q96S97	Myeloid-associated differentiation marker	MYADM	24.112	24.1458	24.3249	NaN	NaN	NaN	17.8559	NaN	NaN	NaN	NaN	NaN	NaN	NaN	NaN	NaN	NaN	NaN	NaN	NaN	NaN	NaN	NaN	NaN	NaN	NaN	NaN	NaN	NaN	NaN	NaN	NaN	NaN	NaN	NaN	NaN	NaN	NaN	NaN	NaN	NaN	NaN	NaN	NaN	NaN	NaN	NaN
Q99417	C-Myc-binding protein	MYCBP	25.9462	25.5358	26.2022	22.882	23.463	23.3402	23.6592	20.1269	20.183	20.4518	19.9011	NaN	NaN	NaN	20.4545	NaN	NaN	NaN	NaN	NaN	NaN	NaN	NaN	NaN	NaN	NaN	NaN	NaN	NaN	NaN	NaN	NaN	NaN	NaN	NaN	NaN	NaN	NaN	NaN	NaN	NaN	NaN	19.3082	20.2209	19.3406	NaN	21.4903
O75592	E3 ubiquitin-protein ligase MYCBP2	MYCBP2	22.5803	22.6485	22.8553	NaN	NaN	NaN	NaN	NaN	NaN	NaN	NaN	NaN	NaN	NaN	NaN	NaN	NaN	NaN	NaN	NaN	NaN	NaN	NaN	NaN	NaN	NaN	NaN	NaN	NaN	NaN	NaN	NaN	NaN	NaN	NaN	NaN	NaN	NaN	NaN	NaN	NaN	NaN	NaN	NaN	NaN	NaN	NaN
Q99836	Myeloid differentiation primary response protein MyD88	MYD88	NaN	NaN	NaN	NaN	NaN	NaN	NaN	NaN	NaN	NaN	NaN	NaN	NaN	NaN	NaN	NaN	NaN	NaN	NaN	21.0145	21.311	21.521	21.6158	22.3269	21.3596	21.4176	22.1153	21.6063	21.0259	21.6223	NaN	NaN	NaN	NaN	NaN	NaN	NaN	NaN	NaN	NaN	NaN	NaN	NaN	NaN	NaN	NaN	NaN
Q969H8	Myeloid-derived growth factor	MYDGF	26.7689	27.4225	26.3012	NaN	NaN	NaN	NaN	NaN	NaN	NaN	NaN	NaN	NaN	NaN	NaN	NaN	NaN	NaN	NaN	NaN	NaN	NaN	NaN	NaN	NaN	NaN	NaN	NaN	NaN	NaN	NaN	NaN	NaN	NaN	NaN	NaN	NaN	NaN	NaN	NaN	NaN	NaN	NaN	NaN	NaN	NaN	NaN
Q9P2K5	Myelin expression factor 2	MYEF2	NaN	NaN	NaN	20.2867	20.5635	20.8451	20.7103	NaN	NaN	NaN	18.6981	NaN	NaN	NaN	NaN	NaN	NaN	NaN	NaN	NaN	NaN	NaN	NaN	NaN	NaN	NaN	NaN	NaN	NaN	NaN	NaN	NaN	NaN	NaN	NaN	NaN	NaN	NaN	NaN	NaN	NaN	NaN	NaN	NaN	NaN	NaN	NaN
P35579	Myosin-9	MYH9	32.7458	32.7442	32.8803	NaN	NaN	NaN	NaN	NaN	NaN	NaN	22.0393	21.1174	20.9497	20.1915	20.7837	NaN	21.5068	21.8338	21.2262	21.4164	21.5215	21.8305	21.4373	22.0014	21.7015	25.346	22.1227	21.7534	21.8569	20.0124	22.6201	21.8651	19.6284	24.101	22.0993	21.4239	22.1187	22.3955	22.1294	21.0767	19.452	21.6799	21.6698	21.0856	22.6227	24.0968	26.2616
O14950;P19105;P24844	Myosin regulatory light chain 12B;Myosin regulatory light chain 12A;Myosin regulatory light polypeptide 9	MYL12B;MYL12A;MYL9	29.3859	29.4826	29.5215	NaN	NaN	NaN	NaN	NaN	NaN	17.6029	NaN	18.6782	NaN	NaN	NaN	NaN	NaN	NaN	NaN	NaN	NaN	NaN	19.6401	NaN	NaN	NaN	NaN	NaN	NaN	NaN	19.7666	20.3588	19.7646	20.5055	20.209	20.7951	NaN	20.0057	20.1184	19.7471	20.1173	NaN	NaN	NaN	20.9788	NaN	22.9532
P08590;P05976	Myosin light chain 3;Myosin light chain 1/3, skeletal muscle isoform	MYL3;MYL1	NaN	NaN	NaN	22.6333	23.5692	21.9121	22.1727	19.6741	20.1951	20.751	19.8566	NaN	NaN	NaN	NaN	NaN	NaN	NaN	19.8665	NaN	NaN	NaN	NaN	NaN	NaN	NaN	NaN	NaN	NaN	NaN	NaN	NaN	NaN	NaN	NaN	NaN	NaN	NaN	NaN	NaN	NaN	NaN	NaN	NaN	NaN	NaN	NaN
P60660	Myosin light polypeptide 6	MYL6	29.9356	30.5	30.2581	25.3355	26.4144	26.5812	25.8352	22.5345	22.837	22.9889	22.3803	21.7517	22.0144	NaN	NaN	NaN	NaN	NaN	NaN	24.2077	23.7956	24.2893	24.1181	23.9906	23.4653	24.5176	23.7096	23.3076	23.0516	23.5577	25.1585	25.1572	23.3495	25.3486	25.2127	25.1838	25.2944	25.2635	25.1865	24.6734	24.7867	24.9871	24.5504	25.4401	25.1531	25.7103	25.6194
Q92614	Unconventional myosin-XVIIIa	MYO18A	27.0558	27.1752	26.9333	NaN	NaN	NaN	NaN	NaN	NaN	NaN	20.1115	NaN	NaN	NaN	NaN	NaN	NaN	NaN	NaN	NaN	NaN	NaN	NaN	NaN	NaN	NaN	NaN	NaN	NaN	20.7823	20.23	NaN	NaN	NaN	NaN	NaN	NaN	NaN	NaN	NaN	NaN	NaN	NaN	NaN	NaN	NaN	NaN
O00160	Unconventional myosin-If	MYO1F	28.5539	28.5329	28.5854	22.9585	23.7016	23.8288	23.5541	21.3267	21.7291	21.504	21.1039	NaN	NaN	NaN	NaN	19.6097	NaN	NaN	NaN	NaN	NaN	NaN	17.981	NaN	NaN	NaN	NaN	NaN	NaN	NaN	NaN	NaN	NaN	NaN	NaN	NaN	NaN	NaN	NaN	NaN	NaN	NaN	NaN	17.8565	NaN	NaN	NaN
Q9Y4I1	Unconventional myosin-Va	MYO5A	25.0086	24.5039	24.4648	21.2318	21.5355	21.0832	21.4924	22.2775	21.488	21.2303	22.1718	NaN	NaN	NaN	NaN	NaN	NaN	NaN	NaN	NaN	NaN	NaN	NaN	NaN	NaN	NaN	NaN	NaN	NaN	NaN	NaN	NaN	NaN	20.2295	NaN	NaN	NaN	NaN	NaN	NaN	NaN	NaN	NaN	NaN	NaN	NaN	NaN
Q13459	Unconventional myosin-IXb	MYO9B	25.5553	25.3139	25.6696	NaN	NaN	NaN	NaN	NaN	NaN	NaN	NaN	NaN	NaN	NaN	NaN	NaN	NaN	NaN	NaN	NaN	NaN	NaN	NaN	NaN	NaN	NaN	NaN	NaN	NaN	NaN	NaN	20.6998	NaN	NaN	NaN	NaN	NaN	NaN	NaN	NaN	NaN	NaN	NaN	NaN	NaN	NaN	NaN
Q86UW6	NEDD4-binding protein 2	N4BP2	NaN	NaN	NaN	23.2961	23.1633	23.6814	24.1271	NaN	NaN	21.3317	NaN	NaN	NaN	NaN	NaN	NaN	NaN	NaN	NaN	23.5233	23.6174	23.9457	22.9828	21.1167	20.694	NaN	NaN	NaN	NaN	NaN	NaN	NaN	NaN	NaN	NaN	NaN	NaN	NaN	NaN	NaN	NaN	NaN	NaN	NaN	NaN	NaN	NaN
Q92802	NEDD4-binding protein 2-like 2	N4BP2L2	NaN	NaN	21.6982	24.4402	24.7123	24.3212	24.9602	21.3801	21.4313	21.3893	19.9319	21.0876	NaN	NaN	NaN	NaN	NaN	NaN	21.8416	NaN	17.6049	NaN	NaN	NaN	NaN	NaN	NaN	NaN	NaN	NaN	NaN	19.4831	NaN	NaN	NaN	NaN	NaN	NaN	NaN	NaN	NaN	NaN	NaN	NaN	NaN	NaN	NaN
Q9BXJ9	N-alpha-acetyltransferase 15, NatA auxiliary subunit	NAA15	28.6141	28.2609	28.3571	NaN	NaN	20.4576	NaN	NaN	NaN	NaN	NaN	NaN	NaN	NaN	NaN	NaN	NaN	NaN	NaN	NaN	NaN	NaN	NaN	NaN	NaN	NaN	NaN	NaN	NaN	NaN	NaN	NaN	NaN	NaN	NaN	NaN	NaN	NaN	NaN	NaN	NaN	NaN	NaN	NaN	NaN	NaN	NaN
Q9GZZ1	N-alpha-acetyltransferase 50	NAA50	24.0044	24.1966	23.6177	NaN	NaN	NaN	NaN	NaN	NaN	NaN	NaN	NaN	NaN	18.3723	NaN	NaN	NaN	NaN	NaN	NaN	NaN	NaN	NaN	NaN	NaN	NaN	NaN	NaN	NaN	NaN	NaN	NaN	NaN	NaN	NaN	NaN	NaN	NaN	NaN	NaN	NaN	NaN	NaN	NaN	NaN	NaN	NaN
E9PAV3	Nascent polypeptide-associated complex subunit alpha, muscle-specific form	NACA	28.6923	28.457	28.4092	23.6245	24.1731	24.0976	23.6763	22.7767	22.3489	22.7238	22.3706	NaN	NaN	NaN	NaN	NaN	NaN	21.3371	NaN	NaN	19.9736	NaN	NaN	NaN	NaN	NaN	NaN	NaN	NaN	NaN	19.6324	20.2782	NaN	20.9478	20.5343	20.2933	20.2796	20.1596	20.3103	19.6566	20.4053	20.3995	20.0555	20.1248	20.3224	20.2412	22.9374
Q96HR8	H/ACA ribonucleoprotein complex non-core subunit NAF1	NAF1	24.35	23.6046	23.8487	NaN	NaN	NaN	NaN	NaN	NaN	NaN	NaN	NaN	NaN	NaN	NaN	NaN	NaN	NaN	NaN	NaN	NaN	NaN	NaN	NaN	23.0753	NaN	NaN	NaN	NaN	NaN	NaN	NaN	NaN	NaN	NaN	NaN	NaN	NaN	NaN	NaN	NaN	NaN	NaN	NaN	NaN	NaN	NaN
P17050	Alpha-N-acetylgalactosaminidase	NAGA	27.1852	27.2078	26.8612	NaN	NaN	NaN	NaN	NaN	NaN	NaN	NaN	NaN	NaN	NaN	NaN	NaN	NaN	NaN	NaN	NaN	NaN	NaN	NaN	NaN	NaN	NaN	NaN	NaN	NaN	NaN	NaN	17.5452	NaN	NaN	NaN	NaN	NaN	NaN	NaN	NaN	NaN	NaN	NaN	NaN	NaN	NaN	NaN
Q9NR45	Sialic acid synthase	NANS	26.8787	26.6881	26.7364	NaN	NaN	NaN	NaN	NaN	NaN	NaN	NaN	NaN	NaN	NaN	NaN	NaN	NaN	NaN	NaN	NaN	NaN	NaN	NaN	NaN	NaN	NaN	19.066	NaN	NaN	NaN	NaN	NaN	NaN	NaN	NaN	NaN	NaN	NaN	NaN	NaN	NaN	NaN	NaN	NaN	NaN	NaN	NaN
P55209	Nucleosome assembly protein 1-like 1	NAP1L1	30.2002	30.3107	30.1869	NaN	NaN	NaN	NaN	NaN	21.656	NaN	NaN	NaN	NaN	NaN	NaN	NaN	NaN	NaN	19.152	NaN	NaN	NaN	NaN	NaN	NaN	NaN	19.9403	NaN	NaN	NaN	22.4115	22.4725	21.3838	22.8207	22.7465	21.8639	21.9623	21.9914	21.1073	21.3506	21.8863	21.4013	21.6556	21.5694	22.1091	21.8826	23.7119
Q99733	Nucleosome assembly protein 1-like 4	NAP1L4	28.6903	28.7066	28.5238	NaN	NaN	NaN	NaN	NaN	NaN	NaN	NaN	NaN	NaN	NaN	NaN	NaN	NaN	NaN	NaN	NaN	NaN	NaN	NaN	NaN	NaN	NaN	NaN	NaN	NaN	NaN	NaN	NaN	NaN	NaN	18.8174	NaN	NaN	NaN	NaN	NaN	NaN	NaN	NaN	NaN	NaN	NaN	NaN
P54920	Alpha-soluble NSF attachment protein	NAPA	27.1413	27.4193	27.5136	NaN	NaN	NaN	NaN	NaN	NaN	NaN	18.3711	NaN	NaN	NaN	NaN	NaN	NaN	NaN	NaN	NaN	NaN	NaN	NaN	NaN	NaN	NaN	NaN	NaN	NaN	NaN	NaN	NaN	NaN	NaN	NaN	NaN	NaN	NaN	NaN	NaN	NaN	NaN	NaN	NaN	NaN	NaN	NaN
Q6XQN6	Nicotinate phosphoribosyltransferase	NAPRT	29.7424	29.7601	29.725	NaN	NaN	NaN	NaN	NaN	NaN	NaN	NaN	NaN	NaN	NaN	NaN	NaN	NaN	NaN	NaN	NaN	NaN	NaN	NaN	NaN	NaN	NaN	NaN	NaN	NaN	NaN	NaN	NaN	NaN	NaN	NaN	NaN	NaN	NaN	NaN	NaN	NaN	NaN	NaN	NaN	NaN	NaN	NaN
O43776	Asparagine--tRNA ligase, cytoplasmic	NARS	28.8416	29.3754	28.9414	NaN	NaN	NaN	20.3968	NaN	NaN	NaN	NaN	NaN	NaN	NaN	NaN	NaN	NaN	NaN	NaN	NaN	NaN	NaN	NaN	NaN	NaN	NaN	NaN	NaN	NaN	NaN	NaN	NaN	NaN	NaN	NaN	NaN	NaN	NaN	NaN	NaN	NaN	NaN	NaN	NaN	NaN	NaN	NaN
P49321	Nuclear autoantigenic sperm protein	NASP	29.7102	29.6795	29.7731	NaN	NaN	NaN	NaN	NaN	NaN	NaN	NaN	NaN	NaN	NaN	NaN	NaN	NaN	NaN	NaN	NaN	NaN	NaN	NaN	16.9857	NaN	NaN	NaN	NaN	NaN	NaN	NaN	NaN	NaN	NaN	NaN	NaN	NaN	20.5708	NaN	NaN	NaN	NaN	NaN	NaN	NaN	NaN	23.0272
Q9H0A0	N-acetyltransferase 10	NAT10	24.8593	25.2149	25.044	20.6844	22.0746	20.952	21.4727	20.5778	20.3033	20.294	20.196	NaN	NaN	NaN	NaN	NaN	NaN	NaN	NaN	20.3996	19.9148	21.5497	20.1891	NaN	NaN	18.9656	NaN	NaN	NaN	NaN	NaN	NaN	NaN	NaN	NaN	NaN	NaN	NaN	NaN	NaN	NaN	NaN	NaN	NaN	NaN	21.8596	NaN
Q15021	Condensin complex subunit 1	NCAPD2	28.4051	28.0405	28.1477	NaN	NaN	NaN	NaN	NaN	NaN	NaN	NaN	NaN	NaN	20.9827	NaN	NaN	NaN	NaN	NaN	NaN	NaN	NaN	NaN	NaN	NaN	NaN	NaN	NaN	NaN	NaN	NaN	NaN	NaN	NaN	NaN	NaN	NaN	NaN	NaN	NaN	NaN	NaN	NaN	NaN	NaN	NaN	NaN
Q15003	Condensin complex subunit 2	NCAPH	25.4586	25.3909	25.2332	NaN	NaN	NaN	NaN	NaN	NaN	NaN	NaN	NaN	NaN	NaN	NaN	NaN	NaN	NaN	NaN	NaN	NaN	NaN	NaN	NaN	NaN	NaN	NaN	NaN	NaN	NaN	NaN	NaN	NaN	NaN	NaN	NaN	NaN	NaN	NaN	NaN	NaN	NaN	NaN	NaN	NaN	NaN	NaN
Q09161	Nuclear cap-binding protein subunit 1	NCBP1	26.8486	26.5798	26.7266	24.3329	23.8028	23.7335	23.9993	25.517	25.6582	25.6332	25.6373	NaN	NaN	NaN	NaN	18.6291	NaN	NaN	NaN	NaN	NaN	NaN	NaN	NaN	NaN	NaN	NaN	NaN	19.0224	NaN	26.1737	26.0374	25.9303	26.3432	31.5139	31.6395	31.6548	31.7955	31.8085	31.5655	31.7766	31.9658	31.8793	32.1671	31.9713	32.0017	20.5572
P52298	Nuclear cap-binding protein subunit 2	NCBP2	NaN	NaN	NaN	23.0906	22.5878	22.5528	22.9517	24.8998	24.8038	25.1073	25.3519	NaN	NaN	NaN	NaN	NaN	NaN	19.998	NaN	NaN	NaN	NaN	NaN	NaN	NaN	NaN	NaN	NaN	NaN	NaN	24.2058	24.3606	23.732	24.5851	29.6328	30.1603	29.7534	29.7264	29.8612	29.8388	30.6083	30.1689	30.3922	30.882	30.1758	30.2532	19.0321
Q15080	Neutrophil cytosol factor 4	NCF4	25.9847	25.848	25.6909	NaN	NaN	20.3523	NaN	NaN	NaN	NaN	NaN	NaN	NaN	NaN	NaN	NaN	NaN	NaN	NaN	NaN	NaN	NaN	NaN	NaN	NaN	NaN	NaN	18.4131	NaN	NaN	NaN	NaN	NaN	NaN	NaN	NaN	NaN	NaN	NaN	NaN	NaN	NaN	NaN	NaN	NaN	NaN	NaN
P55160	Nck-associated protein 1-like	NCKAP1L	27.9288	27.8206	28.0821	NaN	22.1651	NaN	NaN	NaN	NaN	NaN	NaN	NaN	NaN	NaN	NaN	NaN	NaN	NaN	NaN	23.423	23.2922	23.7993	23.5857	23.9767	23.4496	23.972	23.1623	22.9781	22.5667	22.7256	27.5163	27.518	27.5548	27.349	27.7084	27.7684	27.7102	27.5146	27.619	27.4558	27.4899	27.4798	27.7231	27.905	27.8553	27.5752	26.8751
P19338	Nucleolin	NCL	30.3058	30.3322	30.4012	29.017	29.8043	29.5709	29.5921	27.3344	27.4399	27.2886	27.3135	26.7778	26.9534	27.5027	27.085	26.4803	26.9682	27.2884	27.4118	25.0078	24.9936	25.2289	25.0458	29.9213	29.656	29.1292	27.6979	31.3633	31.7358	31.0363	26.0293	26.04	25.7973	26.2646	26.0291	26.0502	25.7901	25.9493	27.1912	27.0209	27.1727	27.1517	26.4709	26.6679	26.6955	26.7231	26.5506
Q9HCD5	Nuclear receptor coactivator 5	NCOA5	NaN	NaN	NaN	NaN	NaN	NaN	21.8809	NaN	NaN	NaN	NaN	25.2546	24.99	25.2448	25.6982	NaN	NaN	NaN	NaN	NaN	NaN	NaN	NaN	NaN	NaN	NaN	NaN	NaN	NaN	NaN	NaN	NaN	NaN	NaN	NaN	NaN	NaN	NaN	NaN	NaN	NaN	NaN	NaN	NaN	NaN	NaN	NaN
Q14686	Nuclear receptor coactivator 6	NCOA6	NaN	NaN	NaN	NaN	NaN	NaN	NaN	NaN	NaN	NaN	NaN	NaN	NaN	NaN	NaN	NaN	NaN	NaN	NaN	28.7562	28.173	28.4321	28.5237	29.1027	28.6891	28.6391	28.6082	27.703	27.7666	27.9534	28.7377	28.715	28.9399	28.2248	28.8712	28.992	28.947	28.5671	28.2079	28.0172	28.2623	28.0519	28.7109	28.5149	28.7895	28.6443	28.1678
Q9UGV2	Protein NDRG3	NDRG3	24.6511	25.2472	24.9507	NaN	NaN	NaN	NaN	NaN	NaN	NaN	NaN	NaN	NaN	NaN	NaN	NaN	NaN	NaN	NaN	NaN	NaN	NaN	NaN	NaN	NaN	NaN	NaN	NaN	NaN	NaN	NaN	NaN	NaN	NaN	NaN	NaN	NaN	NaN	NaN	NaN	NaN	NaN	NaN	NaN	NaN	NaN	NaN
O00483	Cytochrome c oxidase subunit NDUFA4	NDUFA4	NaN	NaN	NaN	NaN	NaN	NaN	20.5176	NaN	NaN	NaN	NaN	21.6423	NaN	22.036	21.5677	21.1904	21.4726	21.8444	21.8648	NaN	NaN	NaN	NaN	NaN	20.0806	NaN	NaN	NaN	NaN	NaN	NaN	22.9147	23.1566	NaN	22.8878	NaN	22.8097	NaN	22.5086	22.6601	22.2982	NaN	NaN	NaN	NaN	NaN	22.6775
Q16718	NADH dehydrogenase [ubiquinone] 1 alpha subcomplex subunit 5	NDUFA5	25.5994	26.1502	25.5211	NaN	NaN	17.8284	NaN	NaN	NaN	NaN	NaN	NaN	NaN	NaN	NaN	NaN	NaN	NaN	NaN	NaN	NaN	NaN	NaN	NaN	NaN	NaN	NaN	NaN	NaN	NaN	NaN	NaN	NaN	NaN	NaN	NaN	NaN	NaN	NaN	NaN	NaN	NaN	NaN	NaN	NaN	NaN	NaN
O14561	Acyl carrier protein, mitochondrial	NDUFAB1	26.4947	26.1864	26.2581	NaN	NaN	NaN	NaN	NaN	NaN	NaN	NaN	NaN	NaN	NaN	NaN	NaN	NaN	NaN	NaN	NaN	NaN	NaN	NaN	NaN	NaN	NaN	NaN	NaN	19.0095	NaN	NaN	20.8063	NaN	21.0156	21.1677	21.0256	21.0503	21.1032	21.0226	20.8266	20.5182	20.4609	20.7897	NaN	NaN	NaN	21.537
P28331	NADH-ubiquinone oxidoreductase 75 kDa subunit, mitochondrial	NDUFS1	23.5975	23.372	23.8582	NaN	NaN	NaN	18.8034	NaN	NaN	NaN	NaN	NaN	NaN	NaN	NaN	NaN	NaN	NaN	NaN	NaN	NaN	NaN	NaN	NaN	NaN	NaN	NaN	NaN	NaN	NaN	NaN	NaN	NaN	NaN	NaN	NaN	NaN	NaN	NaN	NaN	NaN	NaN	NaN	NaN	NaN	NaN	NaN
P19404	NADH dehydrogenase [ubiquinone] flavoprotein 2, mitochondrial	NDUFV2	24.5512	24.659	24.5878	NaN	NaN	NaN	NaN	NaN	NaN	NaN	NaN	NaN	NaN	NaN	NaN	NaN	NaN	NaN	NaN	NaN	NaN	NaN	NaN	NaN	NaN	NaN	NaN	NaN	NaN	NaN	NaN	18.301	NaN	NaN	NaN	NaN	NaN	NaN	NaN	NaN	NaN	NaN	NaN	NaN	NaN	NaN	NaN
Q969S2	Endonuclease 8-like 2	NEIL2	NaN	NaN	NaN	NaN	18.1111	NaN	NaN	NaN	NaN	NaN	NaN	NaN	NaN	NaN	NaN	NaN	NaN	NaN	NaN	19.7628	NaN	NaN	NaN	23.1287	23.8157	24.0379	23.5741	25	24.8195	25.328	NaN	NaN	NaN	18.9946	NaN	NaN	NaN	NaN	NaN	NaN	NaN	NaN	NaN	NaN	NaN	NaN	NaN
Q8TAT5	Endonuclease 8-like 3	NEIL3	NaN	NaN	NaN	NaN	NaN	18.7303	NaN	NaN	NaN	NaN	NaN	NaN	NaN	NaN	NaN	NaN	NaN	NaN	NaN	NaN	NaN	17.8921	NaN	23.0604	21.494	21.9202	19.6766	21.1727	22.6486	21.033	NaN	NaN	NaN	NaN	NaN	NaN	NaN	NaN	NaN	NaN	NaN	NaN	NaN	NaN	NaN	NaN	NaN
Q8TD19	Serine/threonine-protein kinase Nek9	NEK9	26.7041	25.857	26.4596	NaN	NaN	NaN	18.8488	NaN	NaN	NaN	NaN	NaN	NaN	NaN	NaN	NaN	NaN	NaN	17.7033	NaN	NaN	NaN	NaN	NaN	NaN	NaN	NaN	NaN	NaN	NaN	NaN	NaN	19.6435	NaN	NaN	NaN	NaN	NaN	NaN	NaN	NaN	NaN	NaN	NaN	NaN	NaN	NaN
Q9H3P2	Negative elongation factor A	NELFA	23.6526	NaN	NaN	NaN	NaN	NaN	NaN	NaN	NaN	NaN	NaN	NaN	NaN	NaN	NaN	NaN	NaN	NaN	NaN	NaN	NaN	NaN	NaN	NaN	NaN	NaN	NaN	NaN	NaN	NaN	NaN	NaN	NaN	NaN	NaN	NaN	20.563	20.834	20.8889	20.5302	21.2173	20.9484	NaN	NaN	NaN	NaN	NaN
Q8WX92	Negative elongation factor B	NELFB	26.794	26.9901	27.1141	20.9424	22.1067	22.2505	22.193	NaN	NaN	18.9544	NaN	NaN	NaN	NaN	NaN	NaN	NaN	NaN	NaN	NaN	NaN	NaN	NaN	NaN	NaN	NaN	NaN	NaN	NaN	NaN	NaN	18.2081	17.7578	18.3705	26.9243	27.3076	26.773	27.1749	27.6459	27.47	27.4706	27.8443	26.1924	26.4275	24.7222	24.1486	18.4537
Q8IXH7	Negative elongation factor C/D	NELFCD	25.7293	26.0987	25.6791	NaN	NaN	NaN	NaN	NaN	NaN	NaN	NaN	NaN	NaN	NaN	NaN	NaN	NaN	NaN	NaN	NaN	NaN	NaN	NaN	NaN	NaN	NaN	NaN	NaN	NaN	NaN	NaN	20.2037	NaN	NaN	24.0038	23.5082	24.11	24.3855	25.0564	24.5436	24.8888	25.1919	22.8873	23.3434	23.5575	23.2534	NaN
P18615	Negative elongation factor E	NELFE	25.4591	25.7298	25.6206	23.0867	23.6378	23.3547	23.1127	NaN	NaN	NaN	NaN	NaN	NaN	NaN	NaN	NaN	NaN	NaN	NaN	NaN	NaN	NaN	NaN	NaN	18.5846	NaN	NaN	NaN	NaN	NaN	18.3415	18.5464	18.2468	18.0403	28.7987	28.306	29.2539	28.4683	29.0316	29.0789	29.8579	29.9636	27.9009	28.66	28.985	28.7426	17.8409
O60524	Nuclear export mediator factor NEMF	NEMF	NaN	NaN	NaN	23.0291	23.8486	23.6085	23.0222	19.8335	NaN	20.0024	20.2834	NaN	NaN	NaN	NaN	NaN	NaN	NaN	19.7897	NaN	NaN	NaN	NaN	NaN	NaN	NaN	NaN	NaN	NaN	NaN	NaN	NaN	NaN	NaN	NaN	NaN	NaN	NaN	NaN	NaN	NaN	NaN	NaN	NaN	NaN	NaN	NaN
P35240	Merlin	NF2	NaN	NaN	NaN	23.2369	23.7355	23.5434	23.6702	NaN	NaN	NaN	NaN	NaN	NaN	NaN	NaN	NaN	NaN	NaN	NaN	NaN	21.8	NaN	20.814	NaN	NaN	NaN	NaN	NaN	NaN	NaN	NaN	NaN	NaN	NaN	NaN	NaN	NaN	NaN	NaN	NaN	NaN	NaN	NaN	NaN	NaN	NaN	NaN
Q8NCF5	NFATC2-interacting protein	NFATC2IP	NaN	NaN	NaN	21.6903	21.9553	21.9154	21.7936	NaN	NaN	NaN	NaN	NaN	NaN	NaN	NaN	NaN	NaN	NaN	NaN	NaN	NaN	NaN	NaN	NaN	NaN	NaN	NaN	NaN	NaN	NaN	NaN	NaN	NaN	NaN	NaN	NaN	NaN	NaN	NaN	NaN	NaN	NaN	NaN	NaN	NaN	NaN	NaN
P19838	Nuclear factor NF-kappa-B p105 subunit;Nuclear factor NF-kappa-B p50 subunit	NFKB1	24.6508	24.912	24.7783	NaN	NaN	NaN	NaN	NaN	NaN	NaN	NaN	NaN	NaN	NaN	NaN	NaN	NaN	NaN	NaN	NaN	NaN	NaN	NaN	20.3467	NaN	NaN	NaN	NaN	NaN	NaN	NaN	NaN	NaN	NaN	NaN	NaN	NaN	NaN	NaN	NaN	NaN	NaN	NaN	NaN	NaN	NaN	NaN
Q12986	Transcriptional repressor NF-X1	NFX1	NaN	NaN	NaN	NaN	NaN	NaN	19.8188	NaN	NaN	NaN	NaN	20.3822	20.2366	20.6295	20.1684	NaN	19.5891	19.7847	NaN	NaN	20.8053	20.8206	20.7794	NaN	NaN	20.8545	20.8823	20.7928	20.6805	NaN	NaN	NaN	NaN	NaN	NaN	NaN	NaN	NaN	NaN	NaN	NaN	NaN	NaN	NaN	NaN	NaN	20.0592
Q13952	Nuclear transcription factor Y subunit gamma	NFYC	22.6092	25.6428	22.7635	NaN	NaN	NaN	NaN	NaN	NaN	NaN	NaN	NaN	NaN	NaN	NaN	NaN	NaN	NaN	NaN	NaN	NaN	NaN	NaN	NaN	NaN	NaN	NaN	NaN	NaN	NaN	NaN	NaN	NaN	18.8584	NaN	NaN	NaN	NaN	NaN	NaN	NaN	NaN	NaN	NaN	NaN	NaN	NaN
Q9NPE2	Neugrin	NGRN	NaN	NaN	NaN	20.9063	NaN	20.5634	NaN	21.8577	23.4816	22.1885	23.4425	NaN	NaN	NaN	NaN	NaN	NaN	NaN	NaN	NaN	NaN	NaN	NaN	NaN	NaN	NaN	NaN	NaN	NaN	NaN	NaN	NaN	NaN	NaN	NaN	NaN	NaN	NaN	NaN	NaN	NaN	NaN	NaN	NaN	NaN	NaN	NaN
Q9NX24	H/ACA ribonucleoprotein complex subunit 2	NHP2	22.2038	NaN	NaN	20.8756	20.9033	21.1215	20.9413	22.1798	22.0041	20.9201	21.6245	NaN	NaN	17.153	NaN	NaN	NaN	NaN	NaN	NaN	NaN	NaN	NaN	NaN	NaN	NaN	NaN	NaN	NaN	NaN	NaN	NaN	NaN	NaN	NaN	NaN	NaN	NaN	NaN	NaN	NaN	NaN	NaN	NaN	NaN	NaN	NaN
P55769	NHP2-like protein 1;NHP2-like protein 1, N-terminally processed	NHP2L1	23.6707	24.6723	23.9426	20.9734	20.9484	19.4389	21.0276	21.0491	20.9259	21.2599	20.493	NaN	NaN	16.1474	NaN	NaN	NaN	NaN	NaN	NaN	18.567	NaN	NaN	NaN	NaN	NaN	NaN	NaN	NaN	NaN	NaN	NaN	NaN	NaN	NaN	NaN	NaN	NaN	NaN	NaN	NaN	NaN	NaN	NaN	NaN	NaN	NaN
Q9BYG3	MKI67 FHA domain-interacting nucleolar phosphoprotein	NIFK	NaN	NaN	NaN	24.6706	24.2292	24.182	23.7795	21.8992	22.1734	21.0415	21.9223	NaN	NaN	NaN	17.4555	NaN	NaN	NaN	NaN	NaN	NaN	NaN	NaN	NaN	NaN	NaN	NaN	NaN	21.9753	NaN	NaN	NaN	NaN	19.3825	NaN	NaN	NaN	NaN	NaN	NaN	NaN	NaN	NaN	NaN	NaN	NaN	NaN
Q9BPW8	Protein NipSnap homolog 1	NIPSNAP1	24.7923	23.789	23.9104	NaN	NaN	NaN	NaN	NaN	NaN	NaN	NaN	NaN	NaN	NaN	NaN	NaN	NaN	NaN	NaN	NaN	NaN	NaN	NaN	NaN	NaN	NaN	NaN	NaN	NaN	NaN	NaN	NaN	NaN	17.9366	NaN	NaN	NaN	NaN	NaN	NaN	NaN	NaN	NaN	NaN	NaN	NaN	NaN
Q9UFN0	Protein NipSnap homolog 3A	NIPSNAP3A	27.0524	27.2593	27.1448	NaN	NaN	NaN	NaN	NaN	NaN	NaN	NaN	NaN	NaN	NaN	18.266	NaN	NaN	NaN	NaN	NaN	NaN	NaN	NaN	NaN	NaN	NaN	NaN	NaN	NaN	20.8228	NaN	NaN	NaN	NaN	NaN	NaN	NaN	NaN	NaN	NaN	NaN	NaN	NaN	NaN	NaN	NaN	NaN
Q86X76	Nitrilase homolog 1	NIT1	23.5215	23.5694	23.7525	NaN	NaN	NaN	NaN	NaN	NaN	NaN	NaN	NaN	NaN	NaN	NaN	NaN	NaN	NaN	NaN	NaN	NaN	NaN	NaN	NaN	NaN	NaN	NaN	NaN	21.278	NaN	NaN	NaN	NaN	NaN	NaN	NaN	NaN	NaN	NaN	NaN	NaN	NaN	NaN	NaN	NaN	NaN	NaN
Q9NQR4	Omega-amidase NIT2	NIT2	25.7141	25.8098	26.1474	NaN	NaN	NaN	NaN	NaN	NaN	NaN	NaN	NaN	NaN	NaN	NaN	NaN	NaN	NaN	NaN	NaN	NaN	NaN	NaN	NaN	NaN	NaN	NaN	NaN	NaN	NaN	19.9235	NaN	NaN	NaN	NaN	NaN	NaN	NaN	NaN	NaN	NaN	NaN	NaN	NaN	NaN	NaN	NaN
Q8N5F7	NF-kappa-B-activating protein	NKAP	NaN	NaN	NaN	22.866	21.9184	21.9174	21.8517	20.6422	20.7904	20.363	NaN	NaN	NaN	NaN	NaN	NaN	NaN	20.4713	NaN	NaN	NaN	NaN	NaN	NaN	NaN	NaN	NaN	NaN	NaN	NaN	NaN	NaN	NaN	NaN	NaN	NaN	NaN	NaN	NaN	NaN	NaN	NaN	NaN	NaN	NaN	NaN	NaN
O15226	NF-kappa-B-repressing factor	NKRF	NaN	NaN	21.0196	NaN	NaN	NaN	20.8961	NaN	NaN	NaN	NaN	NaN	16.6896	NaN	NaN	NaN	NaN	NaN	NaN	17.64	17.5577	19.0316	17.7305	16.6562	16.6321	NaN	NaN	NaN	NaN	NaN	NaN	NaN	20.1883	20.1461	NaN	NaN	NaN	NaN	18.4584	NaN	NaN	NaN	NaN	NaN	NaN	NaN	19.2976
Q9H2Z4;P43699	Homeobox protein Nkx-2.4;Homeobox protein Nkx-2.1	NKX2-4;NKX2-1	NaN	NaN	NaN	NaN	NaN	NaN	NaN	NaN	NaN	NaN	NaN	NaN	NaN	NaN	NaN	NaN	NaN	NaN	NaN	25.5353	24.1083	25.133	25.0724	20.9663	21.3766	21.0113	NaN	22.6361	24.1513	22.856	NaN	NaN	NaN	NaN	NaN	NaN	NaN	NaN	NaN	NaN	NaN	NaN	NaN	NaN	NaN	NaN	NaN
Q9BYT8	Neurolysin, mitochondrial	NLN	27.3651	27.6137	27.5232	NaN	NaN	NaN	NaN	NaN	NaN	NaN	NaN	21.483	NaN	NaN	NaN	NaN	NaN	NaN	NaN	NaN	NaN	NaN	NaN	NaN	NaN	NaN	NaN	NaN	NaN	NaN	NaN	NaN	NaN	NaN	NaN	NaN	NaN	NaN	NaN	NaN	NaN	NaN	NaN	NaN	NaN	18.9284	NaN
P22392;O60361	Nucleoside diphosphate kinase B;Putative nucleoside diphosphate kinase	NME2;NME2P1	30.7486	30.7274	30.8343	NaN	NaN	21.4168	NaN	NaN	NaN	NaN	NaN	24.1517	23.5342	24.3221	NaN	23.4085	24.654	24.2176	24.0592	NaN	NaN	NaN	18.004	NaN	NaN	NaN	NaN	NaN	NaN	NaN	20.9809	21.0809	20.7762	21.876	21.0488	20.9222	20.4747	21.4581	19.48	21.6756	21.7677	NaN	22.0272	21.8347	NaN	22.1158	25.4156
P30419	Glycylpeptide N-tetradecanoyltransferase 1	NMT1	27.3835	26.4967	26.4576	NaN	NaN	NaN	NaN	NaN	NaN	NaN	NaN	NaN	NaN	NaN	NaN	NaN	NaN	NaN	NaN	NaN	NaN	NaN	NaN	NaN	NaN	NaN	NaN	NaN	NaN	NaN	NaN	NaN	NaN	NaN	NaN	NaN	NaN	NaN	NaN	NaN	NaN	NaN	NaN	NaN	NaN	NaN	NaN
Q8NC60	Nitric oxide-associated protein 1	NOA1	NaN	NaN	NaN	21.044	20.6872	20.8167	20.8314	24.5821	24.2312	24.2767	24.1859	NaN	NaN	NaN	NaN	NaN	NaN	NaN	NaN	NaN	NaN	NaN	NaN	NaN	NaN	NaN	NaN	NaN	NaN	NaN	NaN	NaN	NaN	NaN	NaN	NaN	NaN	NaN	NaN	NaN	NaN	NaN	NaN	NaN	NaN	NaN	NaN
Q9ULX3	RNA-binding protein NOB1	NOB1	24.2549	23.8461	24.2107	21.1279	20.817	20.8893	20.7997	21.2582	21.8004	20.9669	20.9278	NaN	NaN	NaN	NaN	NaN	NaN	NaN	NaN	NaN	NaN	NaN	NaN	NaN	NaN	NaN	NaN	NaN	NaN	NaN	NaN	NaN	NaN	NaN	NaN	NaN	NaN	NaN	NaN	NaN	NaN	NaN	NaN	NaN	NaN	NaN	18.5209
Q9BVI4	Nucleolar complex protein 4 homolog	NOC4L	24.3056	23.8434	23.8583	20.0171	20.6398	20.186	19.8681	NaN	NaN	19.9278	19.6007	NaN	NaN	NaN	NaN	NaN	NaN	NaN	NaN	NaN	NaN	NaN	NaN	NaN	NaN	NaN	NaN	NaN	NaN	NaN	NaN	NaN	NaN	NaN	NaN	NaN	NaN	NaN	NaN	NaN	NaN	NaN	NaN	NaN	NaN	NaN	NaN
Q14978	Nucleolar and coiled-body phosphoprotein 1	NOLC1	25.0257	25.0232	24.7657	23.2781	23.9562	24.1194	23.2651	NaN	21.2829	NaN	NaN	NaN	NaN	NaN	NaN	NaN	NaN	21.137	NaN	NaN	20.7634	NaN	NaN	NaN	NaN	NaN	NaN	NaN	NaN	NaN	NaN	NaN	NaN	NaN	NaN	NaN	NaN	NaN	NaN	NaN	NaN	NaN	NaN	NaN	NaN	NaN	NaN
Q5C9Z4	Nucleolar MIF4G domain-containing protein 1	NOM1	22.8254	22.826	22.6051	20.6309	21.2466	21.0094	22.2009	NaN	19.5175	19.956	NaN	NaN	NaN	NaN	NaN	NaN	NaN	NaN	NaN	NaN	NaN	NaN	NaN	NaN	NaN	NaN	NaN	NaN	NaN	NaN	NaN	NaN	NaN	NaN	NaN	NaN	NaN	NaN	NaN	NaN	NaN	NaN	NaN	NaN	NaN	NaN	NaN
Q15155;Q5JPE7;P69849	Nodal modulator 1;Nodal modulator 2;Nodal modulator 3	NOMO1;NOMO2;NOMO3	26.6988	26.8373	26.5938	NaN	NaN	NaN	NaN	NaN	NaN	NaN	NaN	NaN	NaN	NaN	NaN	NaN	NaN	NaN	NaN	NaN	NaN	NaN	NaN	NaN	NaN	NaN	NaN	NaN	NaN	26.5466	NaN	NaN	NaN	NaN	NaN	NaN	NaN	NaN	NaN	NaN	NaN	NaN	NaN	NaN	NaN	NaN	NaN
Q15233	Non-POU domain-containing octamer-binding protein	NONO	28.6182	28.8252	28.593	30.6975	31.2691	31.099	31.2343	26.5051	26.9586	27.0029	26.2469	27.0945	26.9432	26.8231	27.0854	25.8353	26.1585	26.0931	25.5606	25.1956	25.0461	25.105	24.8519	25.09	25.526	23.5404	24.3311	NaN	23.4875	NaN	NaN	NaN	NaN	NaN	NaN	NaN	NaN	NaN	NaN	NaN	NaN	NaN	NaN	NaN	NaN	NaN	21.7778
Q9NPE3	H/ACA ribonucleoprotein complex subunit 3	NOP10	22.8545	22.7657	22.2263	22.1482	22.2488	22.4305	22.2606	22.5744	22.2298	22.5016	22.6787	NaN	NaN	NaN	NaN	NaN	NaN	19.3992	NaN	NaN	NaN	NaN	NaN	NaN	NaN	NaN	NaN	NaN	NaN	19.5491	NaN	NaN	NaN	NaN	NaN	NaN	NaN	NaN	NaN	NaN	NaN	NaN	NaN	NaN	NaN	NaN	NaN
P78316	Nucleolar protein 14	NOP14	NaN	NaN	NaN	20.3309	20.9056	21.1531	NaN	NaN	NaN	NaN	20.6335	18.301	NaN	NaN	NaN	NaN	NaN	NaN	NaN	NaN	NaN	NaN	NaN	NaN	NaN	NaN	NaN	NaN	NaN	NaN	NaN	NaN	NaN	NaN	NaN	NaN	NaN	NaN	NaN	NaN	NaN	NaN	NaN	NaN	NaN	NaN	NaN
O00567	Nucleolar protein 56	NOP56	NaN	NaN	NaN	21.5178	21.6763	21.6043	21.8528	22.0457	21.9605	21.9047	NaN	NaN	NaN	NaN	NaN	NaN	19.7961	NaN	NaN	22.5871	22.8776	22.7804	23.1886	23.9568	23.6754	22.2241	23.0558	21.7824	22.2971	22.8917	NaN	NaN	21.4659	NaN	NaN	NaN	NaN	NaN	NaN	NaN	NaN	NaN	NaN	NaN	NaN	NaN	NaN
Q9Y2X3	Nucleolar protein 58	NOP58	21.9602	22.1503	22.5611	21.7379	21.9777	21.778	21.8659	22.1094	21.9155	21.7558	21.9158	NaN	NaN	NaN	NaN	NaN	18.8888	NaN	NaN	NaN	NaN	NaN	NaN	NaN	19.3899	NaN	NaN	NaN	NaN	NaN	NaN	NaN	NaN	18.1804	NaN	NaN	NaN	NaN	NaN	NaN	NaN	NaN	NaN	NaN	NaN	NaN	NaN
Q86U38	Nucleolar protein 9	NOP9	22.4649	22.9323	22.5635	NaN	NaN	NaN	NaN	NaN	NaN	NaN	NaN	NaN	NaN	NaN	NaN	NaN	NaN	NaN	NaN	NaN	NaN	NaN	NaN	NaN	NaN	23.5519	NaN	NaN	NaN	NaN	NaN	NaN	NaN	NaN	NaN	NaN	NaN	NaN	NaN	NaN	NaN	NaN	NaN	NaN	NaN	NaN	NaN
P55786	Puromycin-sensitive aminopeptidase	NPEPPS	29.1955	29.2538	29.1387	17.9235	NaN	NaN	NaN	NaN	NaN	NaN	NaN	NaN	NaN	NaN	NaN	NaN	NaN	NaN	NaN	NaN	NaN	NaN	NaN	NaN	NaN	NaN	NaN	NaN	NaN	NaN	NaN	NaN	NaN	NaN	NaN	NaN	NaN	NaN	20.1598	NaN	NaN	NaN	NaN	NaN	NaN	NaN	NaN
Q8TAT6	Nuclear protein localization protein 4 homolog	NPLOC4	24.3192	24.5709	24.9623	NaN	NaN	NaN	NaN	NaN	NaN	NaN	NaN	NaN	NaN	NaN	NaN	NaN	NaN	NaN	21.4486	NaN	NaN	NaN	NaN	NaN	NaN	NaN	NaN	NaN	NaN	NaN	NaN	NaN	NaN	NaN	NaN	NaN	NaN	NaN	NaN	NaN	NaN	NaN	NaN	NaN	NaN	NaN	NaN
P06748	Nucleophosmin	NPM1	30.6625	31.2151	31.2514	NaN	NaN	NaN	22.5996	NaN	NaN	NaN	NaN	22.0666	22.1316	21.2663	18.8459	21.2776	21.1062	20.8441	21.9261	23.1557	22.8167	23.227	22.9632	23.3921	23.3652	23.4424	21.5949	21.6593	21.6958	22.2145	25.0518	25.0708	24.6965	25.2211	24.2055	24.9046	24.9612	25.3988	24.8881	23.9795	23.971	24.0121	25.4226	25.8035	25.5301	24.7195	26.2392
P49116	Nuclear receptor subfamily 2 group C member 2	NR2C2	NaN	NaN	NaN	NaN	17.504	NaN	NaN	NaN	NaN	NaN	NaN	NaN	18.1509	NaN	NaN	NaN	NaN	NaN	NaN	24.2565	24.1597	24.3457	24.6534	NaN	NaN	NaN	NaN	NaN	NaN	NaN	NaN	NaN	NaN	NaN	NaN	NaN	NaN	NaN	19.1568	NaN	NaN	NaN	NaN	NaN	NaN	NaN	NaN
P04150	Glucocorticoid receptor	NR3C1	NaN	NaN	NaN	NaN	18.0568	NaN	NaN	NaN	NaN	NaN	NaN	NaN	NaN	NaN	NaN	NaN	NaN	NaN	NaN	NaN	20.5242	20.5456	19.9489	NaN	NaN	NaN	NaN	NaN	NaN	NaN	NaN	NaN	NaN	NaN	NaN	NaN	NaN	NaN	NaN	NaN	NaN	NaN	NaN	NaN	NaN	NaN	NaN
O43847	Nardilysin	NRD1	28.6441	28.7053	28.4764	NaN	NaN	NaN	NaN	NaN	NaN	NaN	NaN	NaN	NaN	NaN	NaN	NaN	NaN	NaN	NaN	NaN	NaN	NaN	NaN	NaN	NaN	NaN	NaN	NaN	NaN	20.9476	NaN	NaN	NaN	NaN	NaN	NaN	NaN	NaN	NaN	NaN	NaN	25.8263	NaN	NaN	NaN	NaN	NaN
Q16656	Nuclear respiratory factor 1	NRF1	NaN	NaN	NaN	NaN	NaN	20.6397	NaN	NaN	NaN	NaN	NaN	NaN	NaN	NaN	NaN	NaN	NaN	NaN	NaN	26.4422	26.1549	26.3053	26.5096	NaN	NaN	NaN	NaN	NaN	NaN	NaN	NaN	NaN	NaN	NaN	NaN	NaN	NaN	NaN	NaN	18.1799	NaN	NaN	NaN	NaN	NaN	NaN	NaN
O95478	Ribosome biogenesis protein NSA2 homolog	NSA2	NaN	NaN	NaN	NaN	19.8164	NaN	NaN	NaN	NaN	NaN	NaN	NaN	NaN	NaN	NaN	NaN	NaN	NaN	NaN	26.3143	26.9181	26.6648	26.2086	26.173	25.9947	26.601	27.188	25.276	24.563	25.3027	24.8023	24.6763	24.5111	24.8459	25.4017	25.4068	25.2972	25.212	24.9456	25.1021	24.85	24.8266	24.3714	25.231	25.0602	25.0226	24.2375
Q15738	Sterol-4-alpha-carboxylate 3-dehydrogenase, decarboxylating	NSDHL	26.6234	26.5393	26.5201	NaN	NaN	NaN	NaN	NaN	NaN	NaN	19.6188	NaN	NaN	NaN	NaN	18.0054	NaN	NaN	NaN	NaN	NaN	NaN	NaN	NaN	NaN	NaN	NaN	NaN	NaN	NaN	NaN	NaN	NaN	NaN	NaN	NaN	NaN	NaN	NaN	NaN	25.9508	NaN	NaN	NaN	NaN	NaN	NaN
P46459	Vesicle-fusing ATPase	NSF	29.2284	28.8877	28.9544	NaN	NaN	NaN	18.914	NaN	NaN	NaN	NaN	NaN	NaN	NaN	NaN	NaN	NaN	NaN	NaN	NaN	NaN	18.8286	NaN	NaN	NaN	NaN	NaN	NaN	NaN	NaN	NaN	NaN	NaN	NaN	20.3226	NaN	NaN	NaN	NaN	NaN	NaN	NaN	NaN	NaN	NaN	NaN	NaN
Q9UNZ2	NSFL1 cofactor p47	NSFL1C	24.4388	23.8	24.269	NaN	NaN	NaN	19.8289	NaN	NaN	NaN	NaN	NaN	NaN	NaN	NaN	NaN	NaN	NaN	NaN	NaN	NaN	NaN	NaN	NaN	NaN	NaN	NaN	NaN	NaN	NaN	NaN	NaN	NaN	NaN	NaN	NaN	NaN	NaN	NaN	NaN	NaN	NaN	NaN	NaN	NaN	NaN	NaN
Q9H0G5	Nuclear speckle splicing regulatory protein 1	NSRP1	NaN	NaN	NaN	23.1343	24.3225	24.3618	24.0948	NaN	NaN	NaN	NaN	NaN	NaN	NaN	NaN	NaN	NaN	NaN	NaN	NaN	18.9041	NaN	NaN	NaN	NaN	NaN	NaN	NaN	NaN	NaN	NaN	NaN	NaN	NaN	NaN	NaN	NaN	NaN	NaN	NaN	NaN	NaN	NaN	NaN	NaN	NaN	NaN
Q08J23	tRNA (cytosine(34)-C(5))-methyltransferase	NSUN2	27.9571	27.973	27.8969	21.811	23.0622	22.773	21.9838	21.9658	21.6091	21.5525	21.5132	NaN	NaN	NaN	NaN	NaN	NaN	NaN	19.0895	NaN	NaN	NaN	NaN	NaN	NaN	NaN	NaN	20.6221	NaN	NaN	NaN	NaN	NaN	NaN	NaN	NaN	NaN	NaN	NaN	NaN	NaN	NaN	NaN	NaN	NaN	NaN	NaN
Q96CB9	5-methylcytosine rRNA methyltransferase NSUN4	NSUN4	NaN	NaN	NaN	24.0368	23.8385	24.1297	23.6677	20.9515	20.4764	20.464	20.443	NaN	NaN	NaN	NaN	NaN	NaN	NaN	NaN	NaN	NaN	NaN	NaN	NaN	NaN	NaN	NaN	NaN	18.6506	NaN	NaN	NaN	NaN	NaN	NaN	NaN	NaN	NaN	NaN	NaN	NaN	NaN	NaN	NaN	NaN	NaN	NaN
Q96P11	Probable 28S rRNA (cytosine-C(5))-methyltransferase	NSUN5	NaN	NaN	22.0041	20.6952	22.153	21.914	21.7052	19.4875	19.5756	19.3212	NaN	NaN	NaN	NaN	NaN	NaN	NaN	NaN	NaN	NaN	NaN	NaN	NaN	NaN	NaN	NaN	NaN	NaN	NaN	NaN	NaN	NaN	NaN	NaN	NaN	NaN	NaN	NaN	NaN	NaN	NaN	NaN	NaN	NaN	NaN	NaN	NaN
Q5TFE4	5-nucleotidase domain-containing protein 1	NT5DC1	25.2689	25.4075	25.2919	NaN	NaN	NaN	NaN	NaN	NaN	NaN	NaN	NaN	NaN	NaN	NaN	NaN	NaN	NaN	NaN	NaN	NaN	NaN	NaN	NaN	NaN	NaN	NaN	NaN	NaN	NaN	NaN	NaN	NaN	NaN	NaN	NaN	NaN	NaN	NaN	NaN	NaN	NaN	NaN	NaN	NaN	NaN	NaN
Q9H857	5-nucleotidase domain-containing protein 2	NT5DC2	23.258	23.5298	23.5665	NaN	NaN	NaN	NaN	NaN	NaN	NaN	NaN	NaN	NaN	NaN	NaN	NaN	20.7392	NaN	NaN	NaN	NaN	NaN	NaN	NaN	NaN	NaN	NaN	NaN	NaN	NaN	NaN	NaN	NaN	NaN	NaN	NaN	NaN	NaN	NaN	NaN	NaN	NaN	NaN	NaN	NaN	NaN	NaN
P78549	Endonuclease III-like protein 1	NTHL1	NaN	NaN	NaN	NaN	NaN	NaN	NaN	NaN	NaN	NaN	NaN	NaN	NaN	NaN	NaN	NaN	NaN	NaN	NaN	23.7099	23.8075	23.9677	23.7032	NaN	NaN	NaN	NaN	NaN	NaN	NaN	NaN	NaN	NaN	NaN	NaN	NaN	NaN	NaN	NaN	NaN	NaN	NaN	NaN	28.0743	NaN	NaN	NaN
Q9BSD7	Cancer-related nucleoside-triphosphatase	NTPCR	24.7963	24.729	24.2131	NaN	NaN	NaN	NaN	NaN	NaN	NaN	NaN	NaN	NaN	NaN	NaN	NaN	NaN	NaN	NaN	NaN	NaN	NaN	NaN	NaN	NaN	NaN	NaN	18.462	NaN	NaN	26.549	26.7972	27.366	27.0967	18.325	18.515	19.5674	17.023	NaN	19.6098	16.8765	NaN	19.5385	18.2473	NaN	NaN	16.9672
P53384	Cytosolic Fe-S cluster assembly factor NUBP1	NUBP1	22.7847	22.7687	NaN	NaN	NaN	NaN	NaN	NaN	NaN	NaN	NaN	NaN	NaN	NaN	NaN	NaN	NaN	NaN	NaN	NaN	NaN	NaN	NaN	NaN	NaN	NaN	NaN	NaN	NaN	NaN	NaN	NaN	NaN	19.2353	NaN	NaN	NaN	NaN	NaN	NaN	NaN	NaN	NaN	NaN	NaN	NaN	NaN
Q9Y5Y2	Cytosolic Fe-S cluster assembly factor NUBP2	NUBP2	24.7133	24.9868	24.9531	NaN	NaN	NaN	NaN	NaN	NaN	NaN	NaN	NaN	NaN	NaN	NaN	NaN	NaN	NaN	NaN	NaN	NaN	NaN	NaN	NaN	NaN	NaN	NaN	NaN	NaN	NaN	NaN	NaN	NaN	NaN	NaN	NaN	NaN	NaN	NaN	NaN	NaN	NaN	NaN	NaN	NaN	NaN	NaN
P80303	Nucleobindin-2;Nesfatin-1	NUCB2	28.3681	28.8178	28.5972	NaN	NaN	NaN	NaN	NaN	NaN	NaN	NaN	NaN	NaN	NaN	NaN	NaN	18.4438	NaN	NaN	NaN	NaN	NaN	NaN	NaN	NaN	NaN	NaN	NaN	NaN	NaN	NaN	NaN	NaN	20.3966	NaN	NaN	NaN	NaN	NaN	NaN	NaN	NaN	NaN	NaN	NaN	NaN	20.5029
Q9Y266	Nuclear migration protein nudC	NUDC	28.2084	28.9729	28.6251	NaN	NaN	18.3838	NaN	NaN	NaN	NaN	NaN	NaN	NaN	NaN	NaN	NaN	NaN	NaN	NaN	NaN	NaN	NaN	NaN	NaN	NaN	NaN	NaN	NaN	19.527	NaN	NaN	NaN	NaN	NaN	NaN	NaN	NaN	NaN	NaN	NaN	NaN	NaN	NaN	NaN	NaN	NaN	NaN
Q96RS6	NudC domain-containing protein 1	NUDCD1	24.6099	24.5501	24.4393	NaN	NaN	NaN	NaN	NaN	NaN	NaN	NaN	NaN	NaN	NaN	NaN	NaN	NaN	NaN	NaN	NaN	NaN	NaN	NaN	NaN	NaN	NaN	NaN	NaN	NaN	NaN	NaN	NaN	NaN	NaN	19.7307	NaN	NaN	NaN	NaN	NaN	NaN	NaN	NaN	NaN	NaN	NaN	NaN
P36639	7,8-dihydro-8-oxoguanine triphosphatase	NUDT1	25.7649	25.4009	25.5539	NaN	NaN	NaN	NaN	NaN	NaN	NaN	NaN	NaN	NaN	NaN	NaN	NaN	NaN	NaN	NaN	NaN	NaN	NaN	NaN	NaN	NaN	NaN	NaN	NaN	NaN	NaN	NaN	NaN	NaN	NaN	NaN	NaN	NaN	NaN	NaN	NaN	NaN	NaN	NaN	NaN	NaN	NaN	NaN
Q96DE0	U8 snoRNA-decapping enzyme	NUDT16	24.1155	23.7182	24.373	NaN	18.1691	NaN	NaN	NaN	NaN	NaN	NaN	NaN	NaN	NaN	NaN	NaN	NaN	NaN	NaN	NaN	NaN	NaN	NaN	NaN	NaN	NaN	NaN	NaN	NaN	NaN	NaN	NaN	NaN	NaN	NaN	NaN	NaN	NaN	NaN	NaN	NaN	NaN	NaN	NaN	NaN	NaN	NaN
Q9BRJ7	Protein syndesmos	NUDT16L1	NaN	NaN	NaN	23.4832	24.4605	23.8915	23.7426	20.3674	20.6398	20.2801	20.6901	NaN	NaN	NaN	NaN	NaN	NaN	NaN	NaN	NaN	NaN	NaN	NaN	NaN	NaN	NaN	NaN	17.8997	NaN	NaN	NaN	NaN	NaN	NaN	NaN	NaN	NaN	NaN	NaN	NaN	NaN	NaN	NaN	NaN	NaN	NaN	NaN
P50583	Bis(5-nucleosyl)-tetraphosphatase [asymmetrical]	NUDT2	25.5901	25.9488	25.8251	NaN	NaN	NaN	18.5968	NaN	NaN	NaN	NaN	NaN	NaN	NaN	NaN	NaN	NaN	NaN	NaN	NaN	NaN	NaN	NaN	NaN	NaN	NaN	NaN	NaN	NaN	NaN	NaN	NaN	NaN	NaN	NaN	NaN	NaN	NaN	NaN	NaN	NaN	NaN	NaN	NaN	NaN	NaN	NaN
O43809	Cleavage and polyadenylation specificity factor subunit 5	NUDT21	28.8193	28.5985	28.5662	24.7933	25.4959	26.0345	25.6659	21.8249	22.6416	22.2118	20.8535	NaN	NaN	19.2882	NaN	NaN	NaN	NaN	NaN	NaN	NaN	NaN	NaN	NaN	22.127	NaN	NaN	NaN	NaN	NaN	20.0125	20.1019	19.6417	20.2375	20.2633	19.9373	20.1229	20.0657	20.2834	19.925	20.1479	NaN	NaN	NaN	NaN	NaN	20.7124
Q7Z417	Nuclear fragile X mental retardation-interacting protein 2	NUFIP2	24.6376	24.9232	24.5756	23.9642	24.7458	24.477	24.4256	24.4967	24.0836	23.7736	23.6489	22.8148	22.9131	22.9242	22.8882	22.3507	23.3956	22.7952	22.8924	NaN	NaN	21.3183	NaN	NaN	NaN	NaN	NaN	NaN	NaN	NaN	23.4531	23.3024	23.4233	22.9497	23.2393	23.8885	23.614	23.29	22.6264	22.7641	23.4753	23.0247	22.6181	23.3251	23.6467	23.1057	22.6552
P49757	Protein numb homolog	NUMB	NaN	NaN	NaN	21.3057	23.0655	23.0831	22.2798	NaN	NaN	NaN	18.8314	16.4835	NaN	NaN	NaN	NaN	NaN	NaN	NaN	NaN	NaN	NaN	NaN	17.9658	NaN	NaN	NaN	NaN	NaN	NaN	19.6752	NaN	NaN	NaN	NaN	NaN	NaN	NaN	NaN	NaN	NaN	NaN	NaN	NaN	NaN	NaN	NaN
O75694	Nuclear pore complex protein Nup155	NUP155	26.903	26.8301	26.7304	NaN	NaN	NaN	NaN	NaN	NaN	20.4621	NaN	NaN	NaN	NaN	NaN	NaN	NaN	NaN	NaN	27.9577	27.7976	27.8584	27.8615	28.0246	28.2445	27.8426	27.5525	27.4017	27.4723	27.7131	NaN	NaN	NaN	27.0771	NaN	NaN	NaN	NaN	NaN	NaN	NaN	NaN	NaN	NaN	NaN	NaN	NaN
Q12769	Nuclear pore complex protein Nup160	NUP160	25.943	26.299	25.9052	NaN	NaN	NaN	NaN	NaN	NaN	NaN	NaN	NaN	NaN	NaN	NaN	NaN	NaN	NaN	NaN	NaN	NaN	NaN	NaN	NaN	NaN	NaN	NaN	NaN	NaN	NaN	NaN	NaN	NaN	NaN	NaN	NaN	NaN	NaN	NaN	NaN	NaN	NaN	NaN	NaN	NaN	NaN	18.1968
P37198	Nuclear pore glycoprotein p62	NUP62	24.5897	24.9532	24.237	NaN	NaN	NaN	NaN	NaN	NaN	NaN	NaN	NaN	NaN	NaN	NaN	NaN	NaN	NaN	NaN	NaN	NaN	NaN	NaN	NaN	NaN	NaN	NaN	NaN	NaN	NaN	NaN	NaN	NaN	NaN	NaN	NaN	NaN	NaN	NaN	NaN	NaN	NaN	NaN	NaN	19.7641	NaN	NaN
P52948	Nuclear pore complex protein Nup98-Nup96;Nuclear pore complex protein Nup98;Nuclear pore complex protein Nup96	NUP98	22.7622	23.5074	22.7613	NaN	NaN	NaN	NaN	NaN	NaN	NaN	NaN	NaN	24.0963	NaN	NaN	NaN	NaN	NaN	NaN	NaN	NaN	NaN	NaN	NaN	NaN	NaN	NaN	NaN	NaN	NaN	NaN	NaN	NaN	NaN	NaN	NaN	NaN	NaN	NaN	NaN	NaN	NaN	NaN	NaN	NaN	NaN	NaN
Q96E22	Dehydrodolichyl diphosphate syntase complex subunit NUS1	NUS1	22.4966	22.5023	22.3315	NaN	NaN	NaN	NaN	NaN	NaN	NaN	NaN	NaN	NaN	NaN	NaN	NaN	NaN	NaN	NaN	22.0396	21.0775	21.6363	22.0807	23.5097	23.3944	22.6085	21.4647	22.0671	22.3632	22.4694	23.5213	NaN	23.587	NaN	NaN	NaN	NaN	NaN	NaN	NaN	NaN	NaN	23.4972	NaN	23.8256	NaN	23.1376
Q9BXS6	Nucleolar and spindle-associated protein 1	NUSAP1	24.6288	25.1889	24.5534	NaN	NaN	NaN	21.8803	NaN	NaN	NaN	NaN	19.1018	19.5218	19.0776	19.413	19.4399	19.549	20.1724	19.6428	20.8784	20.9808	NaN	19.8463	20.2044	19.4184	18.9841	NaN	NaN	19.9741	NaN	NaN	NaN	NaN	NaN	NaN	NaN	NaN	NaN	NaN	NaN	NaN	NaN	NaN	NaN	NaN	NaN	NaN
P61970	Nuclear transport factor 2	NUTF2	28.2293	27.7823	27.9435	NaN	NaN	NaN	NaN	NaN	NaN	NaN	NaN	NaN	NaN	NaN	NaN	NaN	NaN	NaN	NaN	NaN	NaN	NaN	NaN	NaN	NaN	NaN	21.7675	NaN	NaN	NaN	NaN	NaN	NaN	20.3357	NaN	NaN	NaN	NaN	NaN	NaN	NaN	NaN	NaN	NaN	NaN	NaN	21.5761
Q9UBU9	Nuclear RNA export factor 1	NXF1	24.2335	24.7963	24.6861	21.4458	21.9651	21.4797	21.6181	NaN	NaN	NaN	NaN	NaN	NaN	NaN	NaN	NaN	NaN	NaN	NaN	NaN	NaN	NaN	NaN	NaN	NaN	NaN	NaN	NaN	NaN	NaN	NaN	NaN	NaN	22.423	NaN	NaN	NaN	NaN	NaN	NaN	NaN	NaN	NaN	NaN	NaN	NaN	NaN
P29728	2-5-oligoadenylate synthase 2	OAS2	23.3958	22.9476	23.0489	22.6324	21.6159	23.3932	21.6707	21.3372	20.7708	21.2737	20.549	NaN	NaN	19.6561	NaN	NaN	NaN	NaN	NaN	NaN	NaN	NaN	NaN	NaN	NaN	NaN	NaN	NaN	NaN	NaN	NaN	NaN	NaN	NaN	NaN	NaN	NaN	NaN	NaN	NaN	NaN	NaN	NaN	NaN	NaN	NaN	NaN
Q9Y6K5	2-5-oligoadenylate synthase 3	OAS3	24.7686	NaN	24.3892	22.9313	23.1828	23.3856	23.1459	22.5583	22.8356	22.7003	22.9008	NaN	NaN	NaN	NaN	NaN	NaN	19.7944	NaN	NaN	NaN	NaN	NaN	NaN	NaN	NaN	NaN	NaN	NaN	19.1367	NaN	NaN	NaN	NaN	19.2785	NaN	NaN	NaN	NaN	NaN	NaN	NaN	NaN	NaN	NaN	NaN	NaN
Q15646	2-5-oligoadenylate synthase-like protein	OASL	NaN	NaN	22.9042	22.5998	22.0983	22.0475	21.4375	25.0704	25.1594	24.9602	24.659	NaN	NaN	NaN	NaN	NaN	NaN	NaN	NaN	NaN	NaN	NaN	NaN	NaN	NaN	NaN	NaN	NaN	NaN	NaN	NaN	NaN	NaN	NaN	NaN	NaN	NaN	NaN	19.4565	NaN	NaN	NaN	NaN	NaN	NaN	NaN	NaN
P04181	Ornithine aminotransferase, mitochondrial;Ornithine aminotransferase, hepatic form;Ornithine aminotransferase, renal form	OAT	25.9694	25.9304	25.8663	NaN	NaN	NaN	NaN	NaN	NaN	NaN	NaN	NaN	NaN	NaN	NaN	NaN	NaN	NaN	NaN	NaN	NaN	NaN	NaN	NaN	NaN	NaN	NaN	NaN	NaN	NaN	NaN	NaN	NaN	27.5659	NaN	NaN	NaN	NaN	NaN	NaN	NaN	NaN	NaN	NaN	NaN	NaN	NaN
Q01968	Inositol polyphosphate 5-phosphatase OCRL-1	OCRL	22.5168	23.1878	22.5017	NaN	NaN	NaN	NaN	20.0784	NaN	NaN	NaN	NaN	NaN	NaN	NaN	NaN	NaN	NaN	NaN	NaN	NaN	NaN	NaN	NaN	NaN	NaN	NaN	NaN	NaN	NaN	NaN	NaN	NaN	NaN	NaN	NaN	NaN	NaN	NaN	NaN	NaN	NaN	NaN	NaN	NaN	NaN	NaN
Q8N543	Prolyl 3-hydroxylase OGFOD1	OGFOD1	23.9081	23.4077	23.4533	NaN	NaN	NaN	NaN	NaN	NaN	NaN	NaN	NaN	NaN	NaN	NaN	NaN	NaN	NaN	NaN	NaN	NaN	NaN	NaN	NaN	NaN	NaN	NaN	NaN	NaN	NaN	NaN	NaN	NaN	NaN	NaN	NaN	NaN	NaN	NaN	21.6103	NaN	NaN	NaN	NaN	NaN	NaN	NaN
Q9NZT2	Opioid growth factor receptor	OGFR	24.6793	25.1274	25.0614	NaN	NaN	NaN	NaN	NaN	NaN	NaN	NaN	NaN	NaN	NaN	18.819	NaN	NaN	NaN	NaN	NaN	NaN	NaN	NaN	NaN	NaN	NaN	NaN	NaN	NaN	NaN	NaN	NaN	NaN	NaN	NaN	NaN	NaN	NaN	NaN	NaN	NaN	NaN	NaN	NaN	NaN	NaN	NaN
O15294	UDP-N-acetylglucosamine--peptide N-acetylglucosaminyltransferase 110 kDa subunit	OGT	26.3827	26.5842	25.8364	NaN	NaN	NaN	NaN	NaN	NaN	NaN	NaN	NaN	NaN	NaN	NaN	NaN	NaN	NaN	NaN	NaN	NaN	NaN	NaN	NaN	NaN	NaN	NaN	NaN	NaN	NaN	NaN	NaN	NaN	NaN	NaN	NaN	NaN	NaN	23.4507	NaN	NaN	NaN	NaN	NaN	NaN	NaN	NaN
Q9NTK5	Obg-like ATPase 1	OLA1	29.2933	29.2225	29.6073	NaN	NaN	NaN	NaN	NaN	NaN	18.7466	NaN	NaN	NaN	NaN	NaN	NaN	NaN	NaN	19.4271	NaN	NaN	NaN	NaN	NaN	NaN	NaN	NaN	NaN	NaN	NaN	NaN	NaN	NaN	NaN	NaN	NaN	NaN	NaN	NaN	NaN	NaN	NaN	NaN	NaN	NaN	NaN	20.5467
P47893;P47888	Olfactory receptor 3A2;Olfactory receptor 3A3	OR3A2;OR3A3	NaN	NaN	NaN	23.5694	22.5151	23.4165	23.1002	23.9913	23.6388	23.3472	24.1736	22.7016	23.1639	22.9182	23.2666	23.662	23.2185	23.6147	23.8594	NaN	NaN	NaN	NaN	NaN	NaN	NaN	NaN	19.273	NaN	NaN	NaN	NaN	NaN	NaN	NaN	NaN	NaN	NaN	NaN	NaN	NaN	NaN	NaN	NaN	NaN	NaN	NaN
Q9H0X9	Oxysterol-binding protein-related protein 5	OSBPL5	24.403	23.7015	23.9333	NaN	NaN	NaN	NaN	NaN	NaN	NaN	NaN	NaN	NaN	NaN	NaN	NaN	NaN	NaN	NaN	NaN	NaN	NaN	NaN	NaN	NaN	NaN	NaN	NaN	NaN	NaN	NaN	NaN	NaN	NaN	20.9355	NaN	NaN	NaN	NaN	NaN	NaN	NaN	NaN	NaN	NaN	NaN	NaN
Q96FW1	Ubiquitin thioesterase OTUB1	OTUB1	28.052	27.7951	28.1072	NaN	NaN	NaN	NaN	NaN	NaN	NaN	NaN	NaN	NaN	NaN	NaN	NaN	NaN	NaN	NaN	NaN	NaN	NaN	NaN	NaN	NaN	NaN	NaN	NaN	NaN	NaN	NaN	NaN	18.6794	NaN	NaN	NaN	NaN	NaN	NaN	NaN	NaN	NaN	NaN	NaN	NaN	NaN	NaN
Q01804	OTU domain-containing protein 4	OTUD4	23.4161	NaN	NaN	23.5975	24.5759	24.4801	24.5525	NaN	21.388	NaN	NaN	NaN	NaN	NaN	NaN	NaN	NaN	NaN	21.1653	NaN	NaN	NaN	NaN	NaN	NaN	NaN	NaN	NaN	NaN	NaN	NaN	NaN	NaN	NaN	NaN	NaN	NaN	NaN	NaN	NaN	NaN	NaN	NaN	NaN	NaN	NaN	NaN
Q8N6M0	OTU domain-containing protein 6B	OTUD6B	22.7837	22.9125	22.9619	NaN	NaN	NaN	NaN	NaN	NaN	NaN	NaN	NaN	NaN	NaN	NaN	NaN	NaN	NaN	NaN	NaN	NaN	NaN	NaN	NaN	NaN	NaN	NaN	18.4085	NaN	NaN	NaN	NaN	NaN	NaN	NaN	NaN	NaN	NaN	NaN	NaN	NaN	NaN	NaN	NaN	NaN	NaN	NaN
P32242;P32243	Homeobox protein OTX1;Homeobox protein OTX2	OTX1;OTX2	NaN	NaN	NaN	NaN	NaN	NaN	18.8121	NaN	NaN	NaN	NaN	NaN	NaN	NaN	NaN	NaN	NaN	NaN	NaN	24.9739	26.016	26.7075	26.2379	NaN	23.1714	23.2842	NaN	23.4519	23.1404	23.1652	NaN	NaN	NaN	NaN	NaN	NaN	NaN	NaN	NaN	NaN	NaN	NaN	NaN	NaN	NaN	NaN	NaN
P55809	Succinyl-CoA:3-ketoacid coenzyme A transferase 1, mitochondrial	OXCT1	26.1077	26.9006	25.9434	NaN	NaN	NaN	NaN	NaN	19.8499	NaN	NaN	NaN	NaN	NaN	NaN	NaN	NaN	NaN	NaN	NaN	NaN	NaN	NaN	NaN	NaN	NaN	NaN	NaN	NaN	NaN	NaN	NaN	NaN	NaN	NaN	NaN	NaN	NaN	NaN	NaN	NaN	NaN	NaN	NaN	NaN	NaN	NaN
O95747	Serine/threonine-protein kinase OSR1	OXSR1	26.2216	26.4645	26.4369	NaN	NaN	NaN	NaN	NaN	NaN	NaN	NaN	NaN	NaN	NaN	NaN	NaN	NaN	NaN	NaN	NaN	NaN	NaN	NaN	NaN	NaN	NaN	NaN	NaN	NaN	NaN	NaN	NaN	NaN	NaN	NaN	NaN	NaN	NaN	NaN	NaN	NaN	NaN	NaN	NaN	NaN	NaN	NaN
P13674	Prolyl 4-hydroxylase subunit alpha-1	P4HA1	26.2442	26.3927	26.1136	NaN	NaN	NaN	NaN	NaN	NaN	NaN	NaN	NaN	NaN	NaN	NaN	NaN	NaN	NaN	NaN	NaN	NaN	NaN	NaN	NaN	NaN	NaN	NaN	NaN	NaN	NaN	NaN	NaN	NaN	NaN	NaN	NaN	NaN	NaN	NaN	NaN	NaN	NaN	NaN	NaN	21.0974	NaN	NaN
P07237	Protein disulfide-isomerase	P4HB	32.7503	32.569	32.697	23.6111	23.4149	23.9526	23.5036	23.3584	23.7072	24.0777	23.4082	NaN	NaN	21.518	NaN	NaN	NaN	NaN	NaN	NaN	NaN	NaN	NaN	NaN	21.4867	NaN	NaN	NaN	NaN	NaN	22.4862	23.2201	20.69	26.0319	22.2759	21.7543	22.0932	22.0871	21.742	20.6602	21.7322	19.9412	21.6786	21.8903	21.2521	19.5223	27.7026
Q9UQ80	Proliferation-associated protein 2G4	PA2G4	30.3158	30.2413	30.4991	21.3059	20.7655	20.8142	20.9324	25.847	25.5343	25.5351	25.689	24.23	24.0584	24.3099	24.7735	23.5367	24.4724	24.4605	24.619	NaN	16.7192	NaN	NaN	NaN	NaN	NaN	NaN	NaN	NaN	NaN	19.8695	20.2136	19.6195	21.6952	20.9922	21.2289	19.9053	21.1869	21.4156	21.0282	20.9801	20.9575	20.479	20.8725	20.9817	NaN	23.234
Q9BRP4	Proteasomal ATPase-associated factor 1	PAAF1	25.1172	24.716	25.0625	NaN	NaN	NaN	NaN	NaN	NaN	NaN	NaN	NaN	NaN	NaN	NaN	NaN	NaN	NaN	NaN	NaN	NaN	NaN	NaN	NaN	NaN	20.3272	NaN	NaN	NaN	NaN	NaN	NaN	NaN	NaN	NaN	NaN	NaN	NaN	NaN	NaN	NaN	NaN	NaN	NaN	NaN	NaN	NaN
P11940	Polyadenylate-binding protein 1	PABPC1	30.704	30.2903	30.4853	30.0664	29.7973	29.6028	29.7655	31.387	31.4318	31.4266	31.5368	32.3757	32.2367	32.3258	32.4478	24.2168	24.4499	25.4937	25.7795	21.6226	21.9223	21.6375	22.8883	24.2476	24.1768	24.1837	23.0554	23.5503	23.7357	24.2532	23.1129	23.1648	21.3682	24.6048	24.9117	23.9075	23.6029	23.4468	30.188	29.6841	30.0808	30.3775	29.1294	29.3853	29.0535	29.1424	24.8126
Q13310	Polyadenylate-binding protein 4	PABPC4	29.8932	29.3185	29.3157	29.1539	29.0056	28.7839	28.8503	30.8211	30.7741	30.7111	30.7196	31.5407	31.2539	31.4391	31.7004	24.15	24.8879	25.0034	25.204	21.7204	21.5361	21.2808	NaN	22.7601	22.7667	22.9905	NaN	23.6928	23.8054	22.7994	21.4059	23.2378	21.0483	23.9925	23.5527	21.6	21.8981	22.8509	29.4341	28.6879	29.0507	29.7381	28.2588	28.0183	28.1259	28.615	23.1786
Q86U42	Polyadenylate-binding protein 2	PABPN1	26.0952	26.0401	25.66	23.1315	23.5476	23.0619	23.4117	24.5877	24.2083	23.9614	23.7975	29.2573	29.0991	29.1648	29.4165	21.6848	22.9631	23.5084	23.0821	NaN	NaN	NaN	NaN	NaN	NaN	18.4654	NaN	NaN	NaN	NaN	NaN	NaN	NaN	NaN	NaN	NaN	NaN	NaN	20.5433	NaN	NaN	NaN	NaN	NaN	NaN	NaN	NaN
Q8N7H5	RNA polymerase II-associated factor 1 homolog	PAF1	24.9483	25.2443	24.8931	19.8152	21.4905	NaN	21.1034	NaN	18.5388	NaN	NaN	NaN	NaN	NaN	NaN	NaN	NaN	NaN	19.1843	NaN	NaN	NaN	21.116	NaN	NaN	NaN	NaN	NaN	NaN	NaN	NaN	NaN	NaN	17.8738	NaN	NaN	NaN	NaN	NaN	NaN	NaN	NaN	NaN	NaN	NaN	NaN	NaN
P68402	Platelet-activating factor acetylhydrolase IB subunit beta	PAFAH1B2	28.1783	27.8617	27.952	NaN	NaN	NaN	NaN	NaN	NaN	NaN	NaN	NaN	NaN	NaN	NaN	NaN	NaN	NaN	NaN	NaN	NaN	NaN	NaN	NaN	NaN	NaN	NaN	NaN	NaN	NaN	NaN	NaN	NaN	NaN	NaN	NaN	NaN	NaN	NaN	NaN	NaN	NaN	NaN	NaN	NaN	NaN	NaN
P22234	Multifunctional protein ADE2;Phosphoribosylaminoimidazole-succinocarboxamide synthase;Phosphoribosylaminoimidazole carboxylase	PAICS	29.9788	29.948	29.9268	23.2674	23.6329	23.5964	23.6745	24.1883	24.6535	24.3509	23.7171	NaN	NaN	NaN	NaN	NaN	NaN	NaN	19.7448	NaN	NaN	NaN	NaN	NaN	NaN	NaN	19.5917	NaN	NaN	NaN	19.3226	NaN	NaN	19.9854	19.266	19.3801	18.8905	19.1023	19.3598	19.8748	20.0096	19.5437	NaN	NaN	NaN	NaN	22.0597
Q9H074	Polyadenylate-binding protein-interacting protein 1	PAIP1	26.027	26.0411	25.627	NaN	NaN	NaN	NaN	NaN	19.1528	NaN	NaN	24.97	24.6709	24.6882	24.6989	NaN	NaN	NaN	NaN	NaN	NaN	17.9682	NaN	NaN	NaN	NaN	NaN	NaN	NaN	NaN	NaN	NaN	NaN	NaN	NaN	NaN	NaN	NaN	NaN	NaN	NaN	19.803	NaN	NaN	NaN	NaN	NaN
Q9BPZ3	Polyadenylate-binding protein-interacting protein 2	PAIP2	23.4862	23.5463	23.6162	NaN	NaN	NaN	NaN	NaN	NaN	20.4696	NaN	22.8194	21.7583	22.1323	23.3166	NaN	NaN	NaN	NaN	NaN	NaN	NaN	NaN	NaN	NaN	NaN	NaN	NaN	NaN	NaN	NaN	NaN	NaN	NaN	NaN	NaN	NaN	NaN	NaN	NaN	NaN	NaN	NaN	NaN	NaN	NaN	NaN
Q8NDF8	Non-canonical poly(A) RNA polymerase PAPD5	PAPD5	NaN	NaN	NaN	NaN	NaN	18.7988	NaN	NaN	NaN	NaN	NaN	NaN	NaN	NaN	NaN	NaN	NaN	NaN	NaN	NaN	NaN	NaN	NaN	NaN	NaN	NaN	NaN	NaN	NaN	NaN	23.9243	24.0211	23.3844	24.0248	NaN	NaN	NaN	NaN	NaN	NaN	NaN	NaN	NaN	NaN	NaN	NaN	NaN
P51003	Poly(A) polymerase alpha	PAPOLA	27.6452	27.4995	27.491	NaN	NaN	19.217	NaN	NaN	NaN	NaN	NaN	NaN	NaN	NaN	NaN	NaN	NaN	NaN	NaN	NaN	NaN	NaN	NaN	NaN	NaN	NaN	18.1483	NaN	NaN	NaN	NaN	NaN	NaN	NaN	NaN	NaN	NaN	NaN	NaN	NaN	NaN	NaN	NaN	NaN	NaN	NaN	NaN
Q9BYG4	Partitioning defective 6 homolog gamma	PARD6G	NaN	NaN	NaN	22.8964	22.0112	22.2202	22.2389	22.3304	22.3832	22.5036	22.7046	NaN	NaN	21.8735	21.9552	21.7202	22.0086	22.4096	NaN	NaN	NaN	NaN	NaN	25.524	25.9352	NaN	24.4526	25.87	NaN	25.8008	25.1614	NaN	NaN	NaN	NaN	NaN	NaN	NaN	NaN	NaN	NaN	NaN	NaN	NaN	NaN	NaN	NaN
Q99497	Protein deglycase DJ-1	PARK7	30.3997	30.1169	30.5477	NaN	NaN	NaN	18.8897	NaN	NaN	NaN	NaN	NaN	NaN	NaN	NaN	NaN	NaN	NaN	NaN	NaN	NaN	NaN	NaN	NaN	NaN	NaN	NaN	NaN	NaN	NaN	19.5654	20.1939	NaN	21.2903	NaN	NaN	NaN	19.8016	NaN	18.6999	19.7073	NaN	NaN	NaN	NaN	NaN	24.3633
O95453	Poly(A)-specific ribonuclease PARN	PARN	25.559	25.898	26.4706	NaN	NaN	NaN	NaN	20.9864	NaN	NaN	NaN	NaN	NaN	18.2666	NaN	NaN	NaN	NaN	NaN	NaN	NaN	NaN	NaN	NaN	NaN	NaN	17.7547	NaN	NaN	NaN	NaN	NaN	NaN	NaN	NaN	NaN	NaN	NaN	26.2618	24.9198	25.1881	25.1771	NaN	22.3365	NaN	NaN	NaN
P09874	Poly [ADP-ribose] polymerase 1	PARP1	30.2261	30.2754	30.1828	30.7744	31.3079	31.1834	31.1288	23.4358	23.3087	26.3399	23.1872	23.1631	22.5005	NaN	23.0152	23.0143	23.32	NaN	24.7477	35.2852	35.1909	35.0356	35.3095	35.039	35.265	35.0759	35.2609	35.1069	35.1604	35.5722	NaN	NaN	NaN	NaN	NaN	NaN	NaN	NaN	24.1816	NaN	NaN	NaN	NaN	NaN	25.144	NaN	NaN
Q9H0J9	Poly [ADP-ribose] polymerase 12	PARP12	NaN	NaN	NaN	22.2182	NaN	22.589	22.8702	22.3753	22.6171	22.5674	21.8592	29.0324	28.5919	28.5634	28.3981	NaN	NaN	NaN	NaN	NaN	NaN	NaN	NaN	NaN	NaN	NaN	NaN	NaN	NaN	NaN	NaN	NaN	NaN	NaN	NaN	NaN	NaN	NaN	NaN	NaN	NaN	NaN	NaN	NaN	NaN	NaN	NaN
Q9UGN5	Poly [ADP-ribose] polymerase 2	PARP2	NaN	20.0828	NaN	NaN	21.1152	NaN	NaN	NaN	NaN	NaN	NaN	NaN	NaN	NaN	NaN	NaN	NaN	18.5511	NaN	28.2006	28.4098	28.2489	28.6053	28.2464	28.2341	28.1792	28.7588	26.3042	26.374	26.573	NaN	NaN	NaN	20.208	NaN	NaN	NaN	NaN	NaN	NaN	NaN	NaN	NaN	NaN	NaN	NaN	NaN
Q9UKK3	Poly [ADP-ribose] polymerase 4	PARP4	NaN	NaN	NaN	20.1515	NaN	NaN	NaN	21.246	21.0405	21.396	21.1059	23.0713	23.6186	23.7056	NaN	23.0157	23.831	24.0002	23.4449	NaN	NaN	NaN	NaN	NaN	NaN	NaN	NaN	NaN	NaN	NaN	NaN	NaN	NaN	NaN	NaN	NaN	NaN	NaN	NaN	NaN	NaN	NaN	NaN	NaN	NaN	NaN	NaN
Q8IXQ6	Poly [ADP-ribose] polymerase 9	PARP9	NaN	NaN	NaN	21.5074	22.0323	21.3749	21.8567	20.2455	20.1791	20.3679	NaN	NaN	NaN	NaN	NaN	NaN	NaN	18.7396	NaN	NaN	NaN	NaN	NaN	NaN	NaN	NaN	NaN	NaN	NaN	NaN	NaN	NaN	NaN	NaN	NaN	NaN	NaN	NaN	NaN	NaN	NaN	NaN	NaN	NaN	20.4256	20.3179	NaN
Q86TB9	Protein PAT1 homolog 1	PATL1	25.1765	24.8003	24.8648	NaN	NaN	21.9066	NaN	NaN	NaN	NaN	NaN	22.9814	23.5442	23.6637	23.2047	22.2423	22.1096	22.5869	22.3099	NaN	NaN	NaN	NaN	NaN	NaN	NaN	NaN	19.86	NaN	NaN	NaN	NaN	NaN	NaN	NaN	NaN	NaN	NaN	NaN	NaN	NaN	NaN	NaN	NaN	NaN	NaN	19.2832
P40425	Pre-B-cell leukemia transcription factor 2	PBX2	NaN	NaN	NaN	NaN	NaN	NaN	NaN	NaN	NaN	NaN	NaN	NaN	NaN	NaN	NaN	NaN	18.7875	NaN	NaN	26.3016	26.1354	26.1911	26.3042	NaN	NaN	NaN	NaN	NaN	NaN	NaN	NaN	NaN	NaN	NaN	NaN	NaN	NaN	NaN	NaN	NaN	NaN	NaN	NaN	NaN	NaN	NaN	NaN
P40426	Pre-B-cell leukemia transcription factor 3	PBX3	NaN	NaN	NaN	NaN	NaN	NaN	19.0998	NaN	NaN	NaN	NaN	NaN	NaN	NaN	NaN	NaN	NaN	NaN	NaN	25.6327	25.3677	25.3659	25.6471	NaN	NaN	NaN	NaN	NaN	NaN	NaN	NaN	19.0814	NaN	NaN	NaN	NaN	NaN	NaN	NaN	NaN	NaN	NaN	NaN	NaN	NaN	NaN	NaN
Q96AQ6	Pre-B-cell leukemia transcription factor-interacting protein 1	PBXIP1	23.5853	23.0686	23.2442	21.4575	22.5226	22.9543	21.9393	20.4955	NaN	21.0362	NaN	NaN	NaN	NaN	18.8702	NaN	NaN	NaN	NaN	NaN	NaN	NaN	NaN	NaN	NaN	NaN	NaN	NaN	NaN	NaN	NaN	NaN	NaN	NaN	NaN	NaN	NaN	NaN	NaN	NaN	NaN	NaN	NaN	NaN	NaN	NaN	NaN
P11498	Pyruvate carboxylase, mitochondrial	PC	NaN	NaN	22	NaN	NaN	NaN	NaN	23.1522	NaN	NaN	NaN	NaN	NaN	NaN	NaN	19.2379	NaN	NaN	NaN	29.2483	29.0673	29.4685	29.3081	29.701	29.8211	30.4264	30.4016	29.4778	29.288	29.6888	31.7969	31.5829	31.6597	31.4768	31.8443	31.6905	31.7494	31.7537	31.4066	31.3109	31.6112	31.4135	31.5969	31.7963	31.7592	31.8675	31.2295
Q15365	Poly(rC)-binding protein 1	PCBP1	30.153	30.0237	30.1263	29.5078	30.1207	29.8995	30.2246	30.9559	31.5035	31.5874	31.0522	NaN	NaN	NaN	NaN	NaN	NaN	23.0536	NaN	NaN	NaN	NaN	NaN	NaN	21.1482	NaN	NaN	NaN	NaN	NaN	NaN	NaN	NaN	NaN	NaN	NaN	NaN	NaN	NaN	NaN	NaN	NaN	NaN	NaN	NaN	NaN	NaN
Q15366	Poly(rC)-binding protein 2	PCBP2	30.7741	31.1266	30.641	32.7828	32.7885	32.7589	32.6359	33.8984	33.9503	33.8491	34.0768	23.801	23.4211	23.9575	23.7309	28.1382	27.2736	24.9355	24.6983	NaN	NaN	NaN	NaN	NaN	NaN	NaN	21.4319	NaN	NaN	NaN	NaN	NaN	NaN	22.726	22.8967	24.2296	23.1216	23.694	NaN	23.8726	NaN	23.7454	NaN	23.9278	NaN	NaN	18.5969
P57721	Poly(rC)-binding protein 3	PCBP3	23.1524	23.9029	23.0678	25.856	26.7036	26.3725	26.3448	27.552	27.6247	27.6723	27.4601	NaN	NaN	NaN	NaN	NaN	NaN	NaN	NaN	NaN	NaN	NaN	NaN	NaN	NaN	NaN	NaN	NaN	NaN	NaN	NaN	NaN	NaN	NaN	NaN	NaN	NaN	NaN	NaN	NaN	NaN	NaN	NaN	NaN	NaN	NaN	NaN
P05165	Propionyl-CoA carboxylase alpha chain, mitochondrial	PCCA	22.793	NaN	NaN	NaN	NaN	NaN	NaN	NaN	NaN	NaN	21.1113	NaN	NaN	NaN	21.8626	NaN	NaN	NaN	NaN	30.7176	30.7208	30.8153	31.0172	31.4228	31.5787	31.6177	32.1628	31.2734	30.9835	31.2095	32.0816	31.8144	32.0082	31.6995	32.0929	31.9434	32.0042	32.2217	31.8288	31.6335	31.8719	31.8171	31.8636	32.2005	32.1364	32.1334	31.6047
P05166	Propionyl-CoA carboxylase beta chain, mitochondrial	PCCB	NaN	NaN	21.4316	NaN	21.0123	NaN	NaN	NaN	NaN	NaN	NaN	NaN	NaN	NaN	NaN	NaN	NaN	19.673	NaN	29.9041	30.0962	30.0709	30.1528	30.8589	30.7917	30.7856	31.1573	30.3343	30.2517	30.276	30.92	30.6839	30.6516	30.6922	31.096	31.0415	31.2338	31.3747	30.8454	30.5052	30.9298	30.9331	30.8605	31.0906	31.0249	31.1298	30.4738
O94913	Pre-mRNA cleavage complex 2 protein Pcf11	PCF11	21.7855	21.8659	21.892	26.24	27.9103	27.7288	26.8561	23.886	24.8093	24.3335	24.2921	23.1067	22.0159	21.3207	22.4009	20.7942	19.5903	NaN	NaN	NaN	NaN	NaN	NaN	NaN	NaN	20.7313	NaN	NaN	NaN	NaN	25.3893	27.3509	26.1199	25.5452	NaN	NaN	NaN	NaN	NaN	NaN	NaN	NaN	NaN	NaN	NaN	NaN	22.8613
Q15154	Pericentriolar material 1 protein	PCM1	26.155	26.3387	25.9692	NaN	NaN	17.0217	NaN	NaN	NaN	NaN	NaN	NaN	NaN	NaN	NaN	NaN	NaN	NaN	NaN	NaN	NaN	NaN	NaN	NaN	NaN	NaN	NaN	NaN	NaN	NaN	NaN	NaN	NaN	NaN	NaN	NaN	NaN	NaN	NaN	NaN	NaN	NaN	NaN	NaN	NaN	21.6111	NaN
P22061	Protein-L-isoaspartate(D-aspartate) O-methyltransferase	PCMT1	28.2462	27.8739	28.112	NaN	19.463	NaN	NaN	NaN	NaN	NaN	NaN	20.5064	NaN	NaN	NaN	NaN	NaN	NaN	NaN	28.1662	28.011	28.4503	28.0265	28.6015	28.7086	28.8707	28.3937	28.0529	28.1494	27.8359	29.159	29.1238	29.0041	29.0249	29.4881	29.6302	29.6659	29.4871	29.3618	29.202	29.3102	29.2612	29.2507	29.4644	29.3464	29.2394	28.7051
Q96MG8	Protein-L-isoaspartate O-methyltransferase domain-containing protein 1	PCMTD1	NaN	NaN	NaN	NaN	NaN	NaN	NaN	NaN	NaN	NaN	NaN	NaN	NaN	NaN	NaN	NaN	NaN	22.2391	NaN	NaN	NaN	NaN	NaN	NaN	NaN	NaN	NaN	NaN	20.0833	NaN	24.12	24.3582	23.9387	24.4038	23.6128	24.1444	24.1957	24.2584	23.6552	23.5295	24.0307	24.1781	24.1675	24.244	23.8656	23.8621	23.384
Q9NV79	Protein-L-isoaspartate O-methyltransferase domain-containing protein 2	PCMTD2	NaN	NaN	NaN	NaN	NaN	NaN	NaN	NaN	NaN	NaN	NaN	NaN	NaN	NaN	NaN	NaN	NaN	NaN	NaN	NaN	NaN	NaN	NaN	NaN	NaN	NaN	NaN	NaN	NaN	NaN	22.1145	21.9299	21.8845	21.8566	22.0723	21.9274	22.5493	21.7907	21.9264	21.6584	22.2494	21.6884	21.7538	22.2027	22.3363	21.4242	21.5653
P12004	Proliferating cell nuclear antigen	PCNA	27.5967	27.918	27.6053	NaN	NaN	NaN	NaN	NaN	NaN	NaN	NaN	NaN	NaN	NaN	NaN	NaN	NaN	NaN	NaN	NaN	NaN	NaN	NaN	NaN	NaN	NaN	NaN	NaN	NaN	NaN	NaN	NaN	NaN	NaN	NaN	NaN	NaN	NaN	NaN	NaN	NaN	NaN	NaN	NaN	NaN	NaN	NaN
Q9UHG3	Prenylcysteine oxidase 1	PCYOX1	25.8776	26.3632	26.0263	NaN	NaN	NaN	NaN	NaN	NaN	NaN	NaN	NaN	NaN	NaN	NaN	NaN	NaN	NaN	NaN	NaN	NaN	NaN	NaN	NaN	NaN	NaN	19.2553	NaN	NaN	NaN	NaN	NaN	NaN	NaN	NaN	18.6002	NaN	NaN	NaN	NaN	NaN	NaN	NaN	NaN	NaN	NaN	NaN
Q8NBM8	Prenylcysteine oxidase-like	PCYOX1L	25.2438	25.0342	24.9934	NaN	NaN	NaN	NaN	NaN	NaN	NaN	NaN	NaN	NaN	NaN	NaN	NaN	NaN	NaN	NaN	NaN	NaN	NaN	NaN	NaN	NaN	NaN	NaN	NaN	NaN	NaN	NaN	NaN	24.477	NaN	NaN	NaN	NaN	NaN	NaN	NaN	NaN	23.8035	NaN	NaN	25.2359	NaN	NaN
Q13442	28 kDa heat- and acid-stable phosphoprotein	PDAP1	23.9089	24.9771	24.8853	22.4902	NaN	23.3016	NaN	23.1086	23.0914	NaN	22.1923	22.0193	21.2752	22.098	23.1806	20.9245	22.165	22.2848	22.5366	NaN	NaN	NaN	NaN	NaN	NaN	NaN	NaN	NaN	NaN	NaN	NaN	NaN	NaN	NaN	NaN	NaN	NaN	NaN	NaN	NaN	NaN	NaN	NaN	NaN	NaN	NaN	22.0669
Q14690	Protein RRP5 homolog	PDCD11	NaN	NaN	NaN	NaN	NaN	NaN	NaN	NaN	NaN	NaN	NaN	NaN	NaN	NaN	NaN	NaN	NaN	NaN	NaN	NaN	NaN	NaN	19.3407	22.795	22.3946	21.6728	21.1804	22.3519	21.5657	21.3954	NaN	NaN	NaN	NaN	NaN	NaN	NaN	NaN	NaN	NaN	NaN	17.1789	NaN	NaN	NaN	NaN	NaN
Q16342	Programmed cell death protein 2	PDCD2	24.2597	24.4868	24.6827	NaN	NaN	NaN	NaN	NaN	NaN	NaN	NaN	NaN	NaN	NaN	NaN	NaN	NaN	NaN	NaN	NaN	NaN	NaN	NaN	NaN	NaN	NaN	NaN	NaN	NaN	NaN	NaN	NaN	NaN	NaN	NaN	18.5861	NaN	NaN	NaN	NaN	NaN	NaN	NaN	NaN	NaN	NaN	NaN
Q53EL6	Programmed cell death protein 4	PDCD4	28.6434	28.6322	28.5326	NaN	NaN	NaN	NaN	NaN	NaN	22.3037	NaN	19.6995	NaN	19.7378	20.9265	18.9924	NaN	NaN	19.8136	NaN	NaN	19.7211	NaN	NaN	NaN	NaN	NaN	NaN	NaN	NaN	NaN	NaN	NaN	NaN	NaN	NaN	NaN	NaN	NaN	NaN	NaN	NaN	NaN	NaN	NaN	NaN	NaN
O14737	Programmed cell death protein 5	PDCD5	28.0486	27.9115	27.6833	NaN	NaN	NaN	NaN	NaN	NaN	NaN	NaN	NaN	NaN	NaN	NaN	NaN	17.9838	NaN	NaN	NaN	NaN	NaN	NaN	NaN	NaN	NaN	NaN	NaN	NaN	NaN	NaN	NaN	NaN	NaN	NaN	NaN	NaN	NaN	NaN	NaN	NaN	NaN	NaN	NaN	NaN	NaN	NaN
O75340	Programmed cell death protein 6	PDCD6	26.6717	26.7681	26.9725	24.3558	24.2141	24.3063	24.6825	24.6078	24.5342	24.6073	23.5678	NaN	NaN	NaN	NaN	NaN	NaN	NaN	NaN	NaN	NaN	NaN	NaN	NaN	NaN	NaN	20.3096	NaN	NaN	NaN	NaN	NaN	NaN	NaN	NaN	NaN	NaN	NaN	NaN	NaN	NaN	NaN	NaN	NaN	NaN	NaN	18.3902
Q8WUM4	Programmed cell death 6-interacting protein	PDCD6IP	29.086	28.6224	28.6438	NaN	NaN	NaN	NaN	NaN	NaN	NaN	NaN	NaN	NaN	NaN	NaN	NaN	NaN	NaN	NaN	NaN	NaN	NaN	18.4218	NaN	NaN	NaN	NaN	NaN	NaN	NaN	NaN	NaN	NaN	NaN	NaN	NaN	NaN	NaN	NaN	NaN	NaN	NaN	NaN	NaN	NaN	NaN	NaN
P30101	Protein disulfide-isomerase A3	PDIA3	31.8202	32.038	32.0254	24.4681	23.8468	24.376	23.8626	24.2678	24.2526	24.5616	24.1579	NaN	NaN	21.2998	NaN	NaN	NaN	NaN	NaN	NaN	NaN	NaN	NaN	NaN	NaN	NaN	21.0706	NaN	NaN	NaN	21.3205	20.895	19.1749	24.5165	21.165	19.1202	19.1509	20.6648	20.9884	18.2553	NaN	18.795	18.7587	19.3305	NaN	19.0776	27.4253
P13667	Protein disulfide-isomerase A4	PDIA4	29.8167	30.0712	29.8392	NaN	NaN	NaN	NaN	NaN	20.3046	NaN	NaN	NaN	NaN	16.6549	NaN	NaN	NaN	NaN	NaN	NaN	NaN	NaN	NaN	NaN	NaN	NaN	NaN	NaN	NaN	NaN	NaN	NaN	NaN	20.1127	NaN	NaN	NaN	19.2701	NaN	NaN	NaN	NaN	NaN	19.6461	NaN	NaN	23.167
Q14554	Protein disulfide-isomerase A5	PDIA5	NaN	NaN	NaN	25.8416	26.5773	26.5138	26.3546	NaN	NaN	19.1407	NaN	NaN	17.1494	NaN	NaN	NaN	NaN	NaN	NaN	NaN	NaN	NaN	NaN	NaN	NaN	NaN	NaN	NaN	NaN	21.9586	NaN	NaN	NaN	NaN	NaN	NaN	NaN	NaN	NaN	NaN	NaN	NaN	NaN	NaN	NaN	NaN	NaN
Q15084	Protein disulfide-isomerase A6	PDIA6	31.4122	31.3471	31.288	25.6142	25.9282	25.7332	25.8403	26.0323	26.0473	26.1107	25.8309	NaN	NaN	NaN	NaN	NaN	21.043	NaN	NaN	NaN	NaN	NaN	NaN	21.6547	NaN	NaN	NaN	NaN	NaN	NaN	22.5538	22.5736	20.6824	24.8538	22.9945	22.6485	22.4178	22.9359	22.1757	22.0738	22.1773	22.1197	22.4029	22.7801	22.5077	22.553	25.4966
O00151	PDZ and LIM domain protein 1	PDLIM1	28.3232	28.2218	28.3853	NaN	NaN	NaN	21.18	NaN	NaN	NaN	NaN	NaN	NaN	NaN	NaN	NaN	NaN	20.8394	NaN	NaN	20.2682	NaN	NaN	NaN	NaN	NaN	NaN	NaN	NaN	NaN	NaN	20.0976	NaN	NaN	NaN	NaN	NaN	NaN	NaN	NaN	NaN	NaN	NaN	NaN	NaN	NaN	NaN
Q29RF7	Sister chromatid cohesion protein PDS5 homolog A	PDS5A	27.5569	27.3698	27.0832	NaN	NaN	NaN	NaN	NaN	NaN	NaN	NaN	NaN	NaN	NaN	NaN	NaN	NaN	NaN	NaN	20.7452	NaN	NaN	NaN	NaN	NaN	NaN	NaN	NaN	NaN	NaN	NaN	NaN	NaN	NaN	NaN	21.2549	20.8722	NaN	21.3408	20.7074	21.0657	NaN	20.9087	NaN	21.6356	21.7531	NaN
Q9NTI5	Sister chromatid cohesion protein PDS5 homolog B	PDS5B	25.1714	24.9136	24.7649	21.7358	22.3978	21.8453	22.503	NaN	NaN	NaN	NaN	NaN	NaN	NaN	NaN	NaN	NaN	NaN	NaN	NaN	NaN	17.6531	NaN	NaN	NaN	NaN	NaN	NaN	NaN	NaN	NaN	NaN	NaN	NaN	NaN	NaN	NaN	NaN	NaN	NaN	NaN	NaN	NaN	NaN	NaN	NaN	NaN
P30086	Phosphatidylethanolamine-binding protein 1;Hippocampal cholinergic neurostimulating peptide	PEBP1	28.7544	29.4149	29.1877	NaN	NaN	NaN	NaN	NaN	NaN	21.0234	NaN	NaN	NaN	NaN	NaN	20.3599	NaN	NaN	NaN	NaN	NaN	NaN	NaN	NaN	NaN	20.2406	NaN	NaN	NaN	NaN	NaN	19.9951	NaN	21.1913	20.7673	NaN	NaN	NaN	NaN	NaN	NaN	NaN	NaN	NaN	NaN	NaN	23.801
[truncated: 911 more rows]
[truncated: 82 more columns]
