# Supplementary material for: Cross-species analysis of viral nucleic acid interacting proteins identifies TAOKs as innate immune regulators
Source: Nat Commun. 2021 Dec 1;12:7009. doi: 10.1038/s41467-021-27192-w (PMC8636641; doi:10.1038/s41467-021-27192-w)
Supplement: Supplementary file 6 — Supplementary Data 3 [file 41467_2021_27192_MOESM6_ESM.xlsx]

## Sheet: RAW
Protein information			LFQ intensity (log2, normalized)
Majority protein IDs	Protein names	Gene names	RAW_Proteome_01	RAW_Proteome_02	RAW_Proteome_03	RAW_PIC_01	RAW_PIC_02	RAW_PIC_03	RAW_PIC_04	RAW_PC_01	RAW_PC_02	RAW_PC_03	RAW_PC_04	RAW_PUA_01	RAW_PUA_02	RAW_PUA_03	RAW_PUA_04	RAW_PU_01	RAW_PU_02	RAW_PU_03	RAW_PU_04	RAW_dsISD_01	RAW_dsISD_02	RAW_dsISD_03	RAW_dsISD_04	RAW_RNAISD_01	RAW_RNAISD_02	RAW_RNAISD_03	RAW_RNAISD_04	RAW_ssISD_01	RAW_ssISD_02	RAW_ssISD_03	RAW_ssISD_04	RAW_ssRNA_PPP_01	RAW_ssRNA_PPP_02	RAW_ssRNA_PPP_03	RAW_ssRNA_PPP_04	RAW_ssRNA_CAP_01	RAW_ssRNA_CAP_02	RAW_ssRNA_CAP_03	RAW_ssRNA_CAP_04	RAW_ssRNA_CAP0_01	RAW_ssRNA_CAP0_02	RAW_ssRNA_CAP0_03	RAW_ssRNA_CAP0_04	RAW_ssRNA_CAP1_01	RAW_ssRNA_CAP1_02	RAW_ssRNA_CAP1_03	RAW_ssRNA_CAP1_04
Q9JKV1;A0A0A6YVU8	Proteasomal ubiquitin receptor ADRM1	Adrm1;Gm9774	27.9986	28.187	27.4421	NaN	NaN	NaN	NaN	NaN	NaN	NaN	NaN	NaN	NaN	NaN	NaN	NaN	NaN	NaN	NaN	NaN	NaN	NaN	NaN	NaN	NaN	16.2969	NaN	NaN	NaN	NaN	NaN	NaN	17.9704	NaN	NaN	NaN	NaN	NaN	NaN	NaN	NaN	NaN	NaN	NaN	NaN	NaN	NaN
A0A0B4J1I0;F6XWB2;P01631;A0A0G2JDE5	Ig kappa chain V-II region 26-10	Igkv1-110;Igkv1-115	NaN	NaN	NaN	NaN	NaN	NaN	NaN	NaN	NaN	NaN	NaN	NaN	NaN	NaN	NaN	NaN	NaN	NaN	NaN	NaN	NaN	NaN	NaN	NaN	NaN	NaN	NaN	NaN	NaN	NaN	NaN	NaN	17.8667	17.1321	NaN	NaN	25.177	NaN	NaN	NaN	NaN	NaN	NaN	NaN	NaN	NaN	17.5511
A1L314	Macrophage-expressed gene 1 protein	Mpeg1	30.3542	30.2575	30.1487	NaN	NaN	19.0322	NaN	NaN	NaN	NaN	NaN	NaN	NaN	NaN	NaN	21.7004	NaN	NaN	NaN	NaN	NaN	19.4313	NaN	NaN	NaN	NaN	NaN	NaN	NaN	NaN	NaN	NaN	NaN	NaN	NaN	NaN	NaN	NaN	NaN	NaN	NaN	NaN	NaN	NaN	19.931	NaN	NaN
Q8BU11;Q80W03;A2A472	TOX high mobility group box family member 4;TOX high mobility group box family member 3	Tox4;Tox3;Tox2	NaN	NaN	24.3004	20.5005	18.6391	NaN	18.7256	NaN	NaN	NaN	17.8323	NaN	NaN	NaN	NaN	NaN	NaN	NaN	NaN	NaN	NaN	NaN	NaN	NaN	NaN	NaN	NaN	NaN	NaN	NaN	NaN	NaN	NaN	NaN	NaN	NaN	NaN	NaN	NaN	NaN	NaN	NaN	NaN	NaN	NaN	NaN	NaN
A2A4P0	ATP-dependent RNA helicase DHX8	Dhx8	NaN	NaN	NaN	21.1747	20.8881	21.1666	22.0234	19.7718	19.5262	NaN	19.5565	NaN	NaN	NaN	19.209	NaN	NaN	NaN	NaN	NaN	NaN	NaN	NaN	NaN	NaN	NaN	NaN	NaN	NaN	NaN	NaN	NaN	NaN	NaN	NaN	NaN	NaN	NaN	NaN	NaN	NaN	NaN	NaN	NaN	NaN	NaN	NaN
Q3THG9;A2A4P4	Alanyl-tRNA editing protein Aarsd1	Aarsd1;Gm27029	26.9651	27.4859	26.7226	NaN	18.388	NaN	NaN	NaN	NaN	NaN	NaN	NaN	NaN	NaN	NaN	NaN	NaN	NaN	NaN	NaN	NaN	NaN	NaN	NaN	NaN	NaN	NaN	NaN	NaN	NaN	NaN	NaN	NaN	NaN	NaN	NaN	NaN	NaN	NaN	NaN	NaN	NaN	NaN	NaN	NaN	NaN	NaN
A2A5R2;G3X9K3	Brefeldin A-inhibited guanine nucleotide-exchange protein 2;Brefeldin A-inhibited guanine nucleotide-exchange protein 1	Arfgef2;Arfgef1	25.6222	25.6752	25.7456	18.3311	NaN	NaN	NaN	NaN	NaN	NaN	NaN	NaN	NaN	NaN	19.7694	NaN	NaN	NaN	NaN	NaN	NaN	NaN	NaN	NaN	NaN	NaN	NaN	NaN	18.9733	NaN	NaN	NaN	NaN	NaN	NaN	NaN	NaN	NaN	NaN	NaN	NaN	NaN	NaN	NaN	NaN	NaN	NaN
A2A6A1	G patch domain-containing protein 8	Gpatch8	NaN	NaN	NaN	21.8632	20.5935	21.6318	19.1712	18.3344	NaN	NaN	NaN	NaN	19.6605	19.6934	NaN	20.5171	21.8368	20.621	20.4374	NaN	NaN	NaN	NaN	NaN	NaN	NaN	NaN	NaN	NaN	NaN	NaN	NaN	NaN	NaN	NaN	NaN	NaN	NaN	NaN	NaN	NaN	NaN	NaN	NaN	NaN	NaN	NaN
A2A8T1		Cyp4a32	NaN	NaN	NaN	NaN	NaN	NaN	NaN	NaN	NaN	NaN	NaN	NaN	NaN	NaN	NaN	NaN	NaN	NaN	NaN	23.0556	23.0343	23.084	23.1942	NaN	23.1115	23.6727	23.4511	23.9809	23.2901	23.4237	NaN	24.8536	NaN	NaN	25.0967	23.2613	22.8349	22.9049	NaN	24.4149	22.9131	22.9777	NaN	NaN	NaN	NaN	22.8198
A2AAY5	SH3 and PX domain-containing protein 2B	Sh3pxd2b	NaN	NaN	25.8073	23.2544	23.0279	24.21	22.7612	20.3684	19.493	20.2321	20.2097	NaN	18.4311	NaN	NaN	NaN	NaN	NaN	NaN	20.2448	NaN	NaN	NaN	NaN	NaN	NaN	NaN	NaN	NaN	NaN	NaN	NaN	NaN	NaN	NaN	NaN	NaN	20.7223	NaN	NaN	NaN	NaN	NaN	NaN	NaN	NaN	NaN
A2AF47	Dedicator of cytokinesis protein 11	Dock11	26.9846	NaN	26.789	25.6958	23.8033	24.464	23.375	20.3564	NaN	NaN	NaN	NaN	NaN	NaN	NaN	NaN	NaN	NaN	NaN	NaN	NaN	NaN	NaN	NaN	NaN	NaN	NaN	NaN	NaN	NaN	NaN	NaN	NaN	NaN	NaN	NaN	NaN	NaN	NaN	NaN	NaN	NaN	NaN	NaN	NaN	NaN	NaN
A2AGH6	Mediator of RNA polymerase II transcription subunit 12	Med12	NaN	NaN	NaN	17.4371	19.9428	19.3447	20.1397	21.4448	20.8484	18.9153	19.4091	NaN	NaN	NaN	NaN	NaN	NaN	NaN	NaN	NaN	NaN	NaN	NaN	NaN	NaN	NaN	NaN	NaN	NaN	NaN	NaN	NaN	NaN	NaN	NaN	NaN	NaN	NaN	NaN	NaN	NaN	NaN	NaN	NaN	NaN	NaN	NaN
A2AGT5	Cytoskeleton-associated protein 5	Ckap5	27.3661	26.8781	27.3522	24.1401	23.4579	25.1231	22.819	NaN	NaN	22.0101	21.5136	20.2158	NaN	NaN	NaN	NaN	NaN	NaN	NaN	NaN	NaN	NaN	NaN	NaN	20.2029	NaN	NaN	NaN	NaN	NaN	NaN	NaN	NaN	NaN	NaN	NaN	NaN	NaN	NaN	NaN	NaN	NaN	NaN	NaN	20.6385	NaN	NaN
A2AIV8	Caspase recruitment domain-containing protein 9	Card9	27.0457	26.5058	25.5789	21.7999	21.5523	23.7428	21.5216	NaN	19.6695	NaN	19.6086	NaN	NaN	19.2675	NaN	NaN	NaN	NaN	NaN	NaN	NaN	NaN	NaN	NaN	18.734	NaN	NaN	NaN	NaN	NaN	NaN	NaN	NaN	NaN	NaN	NaN	NaN	NaN	NaN	NaN	NaN	NaN	NaN	NaN	NaN	NaN	NaN
A2AIX1		Sec16a	NaN	26.3475	NaN	26.9324	27.1205	26.4943	26.9403	27.3881	27.5841	27.3285	27.3694	NaN	NaN	NaN	NaN	NaN	NaN	19.2185	NaN	NaN	NaN	NaN	NaN	22.904	NaN	NaN	NaN	NaN	NaN	NaN	NaN	23.2355	23.9185	23.1832	23.4618	23.6095	23.9838	24.1679	24.6852	23.6864	23.6631	23.1399	23.9227	22.9323	NaN	NaN	23.0059
A2AJ76	Hemicentin-2	Hmcn2	NaN	NaN	NaN	NaN	NaN	NaN	NaN	NaN	NaN	NaN	NaN	NaN	NaN	NaN	NaN	NaN	NaN	NaN	NaN	NaN	NaN	NaN	NaN	NaN	24.158	26.9363	NaN	27.8945	NaN	24.0208	NaN	27.5305	27.1703	27.582	26.5371	27.3825	28.3027	27.8577	27.6077	26.901	28.1576	25.3293	27.5024	25.8746	25.1831	27.7197	26.2842
A2AJI0	MAP7 domain-containing protein 1	Map7d1	24.8344	25.2958	25.0753	21.8997	21.7814	21.7754	20.5865	20.2748	20.4127	NaN	20.3347	NaN	NaN	NaN	20.8778	NaN	NaN	NaN	NaN	NaN	NaN	NaN	NaN	NaN	NaN	NaN	18.7631	NaN	NaN	NaN	NaN	NaN	NaN	NaN	NaN	NaN	NaN	NaN	NaN	NaN	NaN	NaN	NaN	NaN	NaN	NaN	NaN
A2AN08	E3 ubiquitin-protein ligase UBR4	Ubr4	25.0392	25.3184	25.3089	NaN	NaN	NaN	NaN	NaN	NaN	NaN	NaN	NaN	NaN	NaN	NaN	NaN	NaN	NaN	NaN	20.5966	20.9533	21.058	20.9821	21.1497	21.4923	21.6719	NaN	22.4179	21.531	22.0976	21.6405	NaN	NaN	20.2595	NaN	NaN	NaN	NaN	NaN	NaN	NaN	NaN	NaN	NaN	NaN	NaN	NaN
A2ANY6		Mdn1	26.432	26.3289	26.5153	NaN	NaN	NaN	NaN	NaN	NaN	NaN	NaN	NaN	NaN	NaN	NaN	NaN	NaN	NaN	NaN	NaN	NaN	NaN	NaN	NaN	NaN	NaN	NaN	NaN	NaN	NaN	NaN	NaN	NaN	NaN	19.0743	NaN	NaN	NaN	NaN	NaN	NaN	NaN	NaN	NaN	NaN	NaN	NaN
A2APB8	Targeting protein for Xklp2	Tpx2	NaN	NaN	23.8011	22.9813	22.0835	23.4851	21.5368	19.5093	20.0486	NaN	NaN	NaN	NaN	NaN	18.3187	NaN	NaN	NaN	NaN	NaN	NaN	NaN	18.7243	NaN	NaN	NaN	NaN	NaN	NaN	NaN	NaN	NaN	NaN	NaN	NaN	NaN	NaN	NaN	NaN	NaN	NaN	NaN	NaN	NaN	NaN	NaN	NaN
A2APY7	NADH dehydrogenase [ubiquinone] 1 alpha subcomplex assembly factor 5	Ndufaf5	25.5781	24.3605	24.5185	NaN	NaN	NaN	NaN	NaN	NaN	NaN	NaN	NaN	NaN	NaN	NaN	NaN	NaN	NaN	NaN	NaN	NaN	NaN	NaN	NaN	NaN	NaN	NaN	NaN	NaN	NaN	NaN	NaN	NaN	19.1528	NaN	NaN	NaN	NaN	NaN	NaN	NaN	NaN	NaN	NaN	NaN	NaN	NaN
A2AR02	Peptidyl-prolyl cis-trans isomerase G	Ppig	NaN	NaN	NaN	19.7212	20.0684	20.7054	20.0186	19.3657	19.2585	NaN	18.9093	19.3846	19.3448	19.5561	19.65	21.1371	NaN	21.3607	21.1321	NaN	NaN	NaN	NaN	18.0609	NaN	NaN	NaN	NaN	NaN	NaN	NaN	18.4222	NaN	NaN	NaN	NaN	NaN	NaN	NaN	NaN	NaN	NaN	NaN	NaN	NaN	NaN	NaN
A2AS55	Ankyrin repeat domain-containing protein 16	Ankrd16	26.123	24.6704	NaN	NaN	NaN	NaN	NaN	NaN	NaN	NaN	NaN	NaN	NaN	NaN	NaN	NaN	NaN	NaN	NaN	NaN	NaN	NaN	23.8957	24.3394	NaN	23.7487	NaN	22.0763	NaN	NaN	NaN	19.9185	NaN	NaN	NaN	NaN	25.1554	NaN	25.9848	NaN	25.0737	24.7478	24.8827	24.6316	24.7768	NaN	NaN
A2ASS6	Titin	Ttn	30.1482	30.202	30.07	20.5567	20.3941	21.1607	NaN	20.7673	20.8758	NaN	20.4252	NaN	22.5291	21.7461	NaN	NaN	NaN	NaN	NaN	NaN	NaN	NaN	NaN	NaN	NaN	21.1607	NaN	NaN	NaN	NaN	NaN	NaN	NaN	NaN	NaN	NaN	22.6826	NaN	NaN	NaN	NaN	NaN	NaN	NaN	NaN	22.5809	NaN
A2AT37		Upf2	NaN	24.3732	NaN	22.412	20.7498	21.1981	22.1869	19.1386	NaN	19.6919	19.111	NaN	NaN	NaN	NaN	NaN	NaN	NaN	18.0223	NaN	NaN	NaN	NaN	NaN	NaN	NaN	NaN	NaN	NaN	NaN	NaN	NaN	NaN	NaN	NaN	NaN	NaN	NaN	NaN	NaN	NaN	NaN	NaN	NaN	NaN	NaN	NaN
A2AWA9	Rab GTPase-activating protein 1	Rabgap1	24.8932	NaN	26.5016	18.8823	16.876	20.3502	16.6028	NaN	NaN	NaN	NaN	NaN	NaN	NaN	NaN	NaN	NaN	NaN	NaN	NaN	NaN	NaN	NaN	NaN	NaN	NaN	NaN	NaN	NaN	NaN	25.5148	NaN	NaN	NaN	NaN	NaN	NaN	NaN	NaN	NaN	NaN	NaN	NaN	NaN	NaN	NaN	NaN
A2AWP8	Rho guanine nucleotide exchange factor 10-like protein	Arhgef10l	26.2941	26.5878	26.5846	22.4275	22.0019	22.239	22.3528	19.8394	19.7797	20.2882	NaN	NaN	NaN	NaN	NaN	17.4107	NaN	NaN	NaN	NaN	21.2297	NaN	NaN	NaN	NaN	NaN	NaN	NaN	NaN	NaN	NaN	NaN	NaN	NaN	NaN	NaN	NaN	NaN	NaN	NaN	NaN	NaN	NaN	NaN	NaN	NaN	NaN
A2BH40	AT-rich interactive domain-containing protein 1A	Arid1a	29.4433	NaN	29.0861	26.9984	27.2653	26.71	27.1912	27.4327	27.5641	27.5657	27.5343	NaN	NaN	NaN	NaN	17.2018	NaN	NaN	NaN	20.8029	NaN	NaN	NaN	NaN	NaN	NaN	NaN	NaN	NaN	NaN	NaN	NaN	20.2303	NaN	NaN	NaN	NaN	NaN	NaN	NaN	NaN	NaN	NaN	NaN	NaN	NaN	NaN
A2RSY6	TRMT1-like protein	Trmt1l	NaN	NaN	26.0135	NaN	NaN	NaN	18.9575	NaN	NaN	NaN	NaN	NaN	NaN	NaN	NaN	NaN	NaN	NaN	NaN	22.1761	21.8466	22.9494	23.1296	21.1768	21.2819	NaN	NaN	NaN	NaN	NaN	NaN	NaN	NaN	NaN	NaN	NaN	NaN	NaN	NaN	NaN	NaN	NaN	NaN	NaN	NaN	NaN	NaN
A2RTL5	Arginine/serine-rich coiled-coil protein 2	Rsrc2	NaN	NaN	NaN	23.9115	23.7008	24.7784	23.5215	21.2834	19.959	21.1474	20.664	NaN	NaN	NaN	NaN	22.0723	NaN	NaN	NaN	NaN	NaN	NaN	NaN	NaN	19.7485	NaN	NaN	NaN	NaN	NaN	NaN	NaN	NaN	NaN	NaN	NaN	NaN	NaN	NaN	NaN	NaN	NaN	NaN	NaN	19.343	NaN	NaN
A3KGA4	Transcription elongation factor A protein-like 7	Tceal7	NaN	NaN	NaN	NaN	NaN	NaN	NaN	NaN	NaN	NaN	NaN	NaN	NaN	NaN	NaN	NaN	NaN	NaN	NaN	27.0036	NaN	NaN	NaN	NaN	NaN	18.786	NaN	NaN	NaN	NaN	NaN	NaN	NaN	NaN	26.8192	NaN	NaN	NaN	NaN	NaN	NaN	NaN	NaN	NaN	NaN	NaN	NaN
A6H611	Mitochondrial intermediate peptidase	Mipep	26.2443	26.3115	26.6095	NaN	NaN	NaN	19.6635	NaN	NaN	NaN	NaN	NaN	NaN	NaN	NaN	NaN	NaN	NaN	NaN	NaN	NaN	NaN	NaN	NaN	NaN	NaN	NaN	18.135	NaN	NaN	NaN	NaN	NaN	NaN	NaN	NaN	NaN	NaN	NaN	NaN	NaN	NaN	NaN	NaN	NaN	NaN	NaN
A6PWY4	WD repeat-containing protein 76	Wdr76	23.7578	NaN	NaN	NaN	19.8062	NaN	NaN	NaN	NaN	NaN	NaN	NaN	NaN	NaN	18.3626	NaN	NaN	NaN	NaN	25.4714	25.5269	25.6468	25.6798	25.6352	25.608	25.8617	25.9864	27.1246	26.2753	26.1868	26.5279	NaN	NaN	NaN	NaN	NaN	NaN	NaN	NaN	NaN	NaN	NaN	NaN	NaN	NaN	NaN	NaN
B1AR17		Chd3	NaN	NaN	23.984	21.6507	17.7777	18.8212	18.0522	20.49	18.5028	23.8568	24.7189	24.3516	22.0503	22.0251	24.4119	18.6763	25.4012	20.4397	19.3462	NaN	NaN	NaN	NaN	NaN	NaN	NaN	NaN	NaN	NaN	NaN	NaN	NaN	NaN	NaN	NaN	NaN	NaN	NaN	NaN	NaN	NaN	NaN	NaN	NaN	NaN	NaN	NaN
B1AUN2		Eif2b3	27.4305	27.2203	27.7819	NaN	NaN	20.2348	NaN	NaN	NaN	NaN	NaN	21.1893	21.327	21.3465	21.1396	NaN	NaN	NaN	NaN	NaN	NaN	NaN	NaN	NaN	NaN	NaN	NaN	NaN	NaN	NaN	NaN	NaN	NaN	NaN	NaN	NaN	NaN	NaN	NaN	NaN	NaN	NaN	NaN	NaN	NaN	20.1051	NaN
B1AZI6	THO complex subunit 2	Thoc2	25.5314	25.2831	25.2326	24.1941	23.8444	24.1136	22.6125	NaN	NaN	NaN	NaN	NaN	NaN	16.9928	NaN	NaN	NaN	NaN	NaN	20.0253	19.8456	19.6989	19.8534	20.0697	20.7484	NaN	19.7545	NaN	NaN	NaN	NaN	NaN	NaN	NaN	NaN	NaN	NaN	NaN	NaN	NaN	18.3606	NaN	NaN	NaN	NaN	NaN	NaN
B2RQC6	CAD protein;Glutamine-dependent carbamoyl-phosphate synthase;Aspartate carbamoyltransferase;Dihydroorotase	Cad	31.4961	31.3787	31.4281	25.8343	25.9336	24.9672	25.6423	26.0108	25.9522	26.3991	26.0387	NaN	NaN	NaN	22.7479	NaN	NaN	NaN	NaN	22.7423	22.1208	22.4662	23.2425	24.6185	24.4536	24.1997	23.7774	25.065	24.2851	24.515	24.6675	24.3272	24.1503	24.1639	24.2371	24.7604	24.6517	25.026	24.7402	24.195	23.6539	23.8525	24.2061	23.7834	25.6797	24.7539	24.588
B2RQG2		Phf3	NaN	NaN	22.45	23.1648	21.7614	23.1276	21.9865	NaN	NaN	NaN	NaN	NaN	NaN	NaN	NaN	NaN	18.155	NaN	NaN	NaN	NaN	NaN	NaN	NaN	NaN	NaN	16.4754	NaN	NaN	NaN	NaN	NaN	NaN	NaN	NaN	NaN	NaN	NaN	NaN	NaN	NaN	NaN	NaN	NaN	16.8847	NaN	NaN
B2RR83	Probable ATP-dependent RNA helicase YTHDC2	Ythdc2	NaN	NaN	24.9681	NaN	NaN	NaN	NaN	21.7772	NaN	NaN	NaN	NaN	NaN	NaN	NaN	NaN	NaN	NaN	NaN	21.622	21.903	21.7706	21.8362	25.4903	25.7395	25.5463	25.3523	NaN	NaN	NaN	NaN	NaN	NaN	NaN	NaN	NaN	NaN	NaN	NaN	NaN	NaN	19.849	NaN	NaN	NaN	NaN	NaN
B2RRE7	OTU domain-containing protein 4	Otud4	20.6385	NaN	22.3887	21.235	19.1704	21.5126	17.7305	18.518	18.4065	18.2797	NaN	NaN	NaN	NaN	NaN	NaN	NaN	NaN	NaN	NaN	NaN	NaN	NaN	NaN	NaN	NaN	NaN	NaN	NaN	NaN	NaN	NaN	NaN	NaN	NaN	NaN	NaN	NaN	NaN	NaN	15.502	NaN	NaN	NaN	NaN	NaN	NaN
B2RWS6;P45481	Histone acetyltransferase p300;CREB-binding protein	Ep300;Crebbp	NaN	24.6931	NaN	20.962	20.1003	20.5385	20.1739	20.3606	19.8503	20.3641	20.0566	NaN	NaN	NaN	NaN	NaN	NaN	NaN	NaN	NaN	NaN	NaN	NaN	18.1687	NaN	NaN	NaN	NaN	NaN	NaN	NaN	NaN	NaN	NaN	NaN	NaN	NaN	NaN	NaN	NaN	NaN	NaN	NaN	NaN	NaN	NaN	NaN
B2RX14	Terminal uridylyltransferase 4	Zcchc11	NaN	NaN	NaN	19.8868	19.0266	19.3084	19.1193	18.377	NaN	NaN	18.5955	NaN	NaN	NaN	NaN	NaN	NaN	NaN	NaN	NaN	NaN	NaN	NaN	NaN	NaN	NaN	NaN	NaN	NaN	NaN	NaN	NaN	NaN	NaN	NaN	NaN	NaN	NaN	NaN	NaN	NaN	NaN	NaN	NaN	NaN	NaN	NaN
B2RXC1	Trafficking protein particle complex subunit 11	Trappc11	23.0861	23.6523	23.9094	NaN	NaN	NaN	NaN	NaN	NaN	NaN	NaN	NaN	NaN	NaN	NaN	NaN	NaN	NaN	NaN	NaN	NaN	NaN	NaN	18.182	NaN	NaN	NaN	NaN	NaN	NaN	NaN	NaN	NaN	NaN	NaN	NaN	NaN	NaN	NaN	NaN	NaN	NaN	NaN	NaN	NaN	NaN	NaN
B2RXC6	DNA-directed RNA polymerase	Polr3a	25.7207	NaN	NaN	NaN	NaN	NaN	22.9044	NaN	NaN	NaN	NaN	27.4171	28.5894	27.1936	28.2558	18.1966	16.2204	16.9165	20.2136	29.9813	29.9063	29.9791	30.022	27.9815	27.9166	28.0559	28.1573	28.415	28.8827	28.9496	28.7091	NaN	NaN	NaN	NaN	NaN	NaN	NaN	NaN	NaN	NaN	NaN	NaN	NaN	NaN	NaN	22.9135
B2RXQ2		Ppfia1	NaN	NaN	NaN	20.6512	20.0518	21.4438	19.9631	20.5216	21.9588	20.5214	19.9704	NaN	NaN	NaN	NaN	NaN	NaN	NaN	NaN	NaN	NaN	NaN	NaN	NaN	NaN	NaN	NaN	NaN	NaN	NaN	NaN	NaN	NaN	NaN	NaN	NaN	NaN	NaN	NaN	NaN	NaN	NaN	NaN	NaN	NaN	NaN	NaN
B2RXS4	Plexin-B2	Plxnb2	28.3292	28.481	28.451	NaN	NaN	NaN	NaN	NaN	NaN	NaN	NaN	NaN	NaN	NaN	NaN	NaN	NaN	NaN	NaN	NaN	NaN	NaN	NaN	NaN	NaN	19.5693	NaN	NaN	NaN	NaN	NaN	NaN	NaN	NaN	NaN	NaN	NaN	NaN	NaN	18.6605	NaN	NaN	NaN	NaN	NaN	NaN	NaN
B2RY56	RNA-binding protein 25	Rbm25	27.5554	27.4619	27.5102	21.3057	22.2655	22.1272	22.6253	20.958	21.1223	NaN	NaN	22.4783	22.1029	21.4696	21.966	24.6357	24.7196	23.8684	24.35	NaN	NaN	NaN	NaN	NaN	19.6003	NaN	NaN	NaN	NaN	NaN	NaN	NaN	NaN	NaN	NaN	NaN	NaN	NaN	NaN	NaN	NaN	NaN	NaN	NaN	NaN	NaN	NaN
B7ZNL8		Pus7	27.407	27.1142	26.736	NaN	NaN	NaN	18.1467	NaN	NaN	NaN	NaN	NaN	NaN	NaN	NaN	NaN	NaN	NaN	NaN	NaN	NaN	NaN	NaN	NaN	NaN	NaN	NaN	NaN	NaN	NaN	NaN	NaN	NaN	NaN	NaN	NaN	NaN	NaN	NaN	NaN	NaN	NaN	NaN	NaN	NaN	NaN	NaN
B9EJ54		Nup205	28.9155	29.0952	29.2725	NaN	NaN	NaN	19.1118	NaN	NaN	NaN	NaN	NaN	NaN	NaN	NaN	19.6852	NaN	NaN	NaN	NaN	NaN	NaN	NaN	NaN	NaN	NaN	NaN	NaN	19.2745	NaN	NaN	NaN	NaN	NaN	NaN	NaN	NaN	NaN	NaN	NaN	NaN	NaN	NaN	NaN	NaN	NaN	NaN
B9EJ86	Oxysterol-binding protein	Osbpl8	30.6175	30.6332	30.7909	26.344	25.6745	26.2973	25.7681	22.2822	21.6901	22.6482	22.7957	NaN	22.327	NaN	NaN	NaN	NaN	NaN	NaN	NaN	17.9141	NaN	NaN	NaN	NaN	NaN	NaN	NaN	NaN	NaN	NaN	NaN	NaN	NaN	NaN	NaN	NaN	NaN	NaN	NaN	NaN	NaN	NaN	NaN	NaN	NaN	NaN
D0QMC3	Myeloid cell nuclear differentiation antigen-like protein	Mndal	27.4448	27.4561	27.4425	24.9511	24.5592	25.3547	24.4079	21.1996	21.254	20.514	19.0243	NaN	NaN	NaN	19.2753	NaN	NaN	NaN	NaN	23.0375	22.1912	22.5413	22.4576	20.9093	20.8493	20.5814	NaN	NaN	NaN	19.993	NaN	NaN	NaN	NaN	NaN	NaN	NaN	NaN	NaN	NaN	NaN	NaN	NaN	NaN	21.6712	20.2374	NaN
Q8BFR5;D3YVN7	Elongation factor Tu, mitochondrial;Elongation factor Tu	Tufm;Gm9755	32.3175	32.2756	32.429	25.1364	25.0074	25.0007	24.8448	24.4585	24.4911	24.2912	24.5796	NaN	NaN	NaN	NaN	NaN	NaN	20.3255	NaN	23.7031	23.8485	24.2025	24.3383	24.5297	25.1796	24.8927	24.8372	24.4419	24.7321	24.4038	24.8015	27.4262	27.231	27.0691	27.099	27.733	27.4609	27.3646	27.5238	27.2315	27.3728	27.13	27.2269	26.9528	26.2772	26.197	27.1892
D3YXK2	Scaffold attachment factor B1	Safb	NaN	NaN	NaN	21.7338	20.09	21.8648	21.0728	20.239	20.0764	19.9926	19.7828	NaN	NaN	NaN	NaN	18.4799	NaN	NaN	NaN	NaN	NaN	NaN	NaN	NaN	NaN	18.2622	NaN	NaN	NaN	NaN	NaN	NaN	NaN	NaN	NaN	NaN	NaN	NaN	NaN	NaN	NaN	NaN	NaN	NaN	NaN	NaN	18.4706
D3YZZ5		Tmed7	28.0232	28.1973	28.0277	NaN	NaN	NaN	NaN	NaN	NaN	NaN	NaN	NaN	NaN	NaN	NaN	NaN	NaN	NaN	NaN	NaN	NaN	NaN	NaN	NaN	NaN	NaN	NaN	NaN	NaN	NaN	NaN	NaN	NaN	16.7702	NaN	NaN	NaN	NaN	NaN	NaN	NaN	NaN	NaN	NaN	NaN	NaN	NaN
D3Z0M9		Ddx23	26.5048	26.8696	25.8512	22.287	22.7683	23.9213	23.4996	NaN	NaN	21.746	NaN	NaN	NaN	NaN	19.0346	20.265	19.5225	19.0409	18.8893	NaN	NaN	NaN	17.5407	NaN	NaN	NaN	NaN	NaN	NaN	NaN	NaN	NaN	NaN	NaN	17.2357	NaN	NaN	NaN	NaN	NaN	NaN	NaN	NaN	NaN	NaN	NaN	NaN
D3Z2H9		Tpm3-rs7	33.7381	33.6133	33.6783	21.4638	22.1507	21.9524	22.2353	22.0125	21.7989	21.8661	22.4997	22.5389	23.0414	22.0624	21.5306	20.0364	NaN	20.6555	20.2491	NaN	NaN	22.4769	NaN	NaN	NaN	NaN	NaN	NaN	NaN	NaN	NaN	23.0603	23.3347	24.6154	21.6255	22.7663	NaN	23.4492	NaN	24.5079	23.0371	23.3494	22.2081	23.0304	NaN	21.8086	22.4654
D3Z3N4		Hnrnph3	NaN	NaN	NaN	24.8736	24.7041	24.196	24.2138	24.0266	24.0304	24.3439	24.2083	NaN	NaN	NaN	24.2244	NaN	NaN	NaN	NaN	NaN	NaN	NaN	NaN	NaN	NaN	NaN	NaN	NaN	NaN	NaN	NaN	NaN	NaN	NaN	NaN	NaN	NaN	NaN	NaN	NaN	NaN	NaN	NaN	21.1448	NaN	NaN	NaN
Q6PHQ9;D3Z5M2	Polyadenylate-binding protein	Pabpc4;Gm10110	27.2486	28.0725	27.7942	25.8814	26.1545	25.8316	25.587	27.2679	27.226	26.9046	27.1835	28.0499	27.9829	28.1111	28.1668	25.6582	25.6214	25.6099	25.4233	21.6978	NaN	21.6484	21.6015	22.1874	22.4688	22.8831	21.9887	22.5076	NaN	NaN	22.3787	20.4124	20.3877	20.7078	20.8003	21.9164	20.6489	20.9256	20.7757	25.6092	25.4491	25.2187	25.4195	24.1239	22.9789	24.3805	24.5854
D3Z7P3	Glutaminase kidney isoform, mitochondrial	Gls	30.0178	29.8276	29.9198	20.1274	21.3853	20.5899	20.8358	20.8161	21.193	20.8058	20.6635	NaN	NaN	NaN	NaN	18.4498	NaN	NaN	NaN	NaN	NaN	NaN	NaN	NaN	NaN	NaN	NaN	NaN	NaN	22.5125	NaN	NaN	NaN	19.7005	NaN	NaN	NaN	NaN	NaN	NaN	NaN	NaN	NaN	NaN	NaN	NaN	NaN
D4AFX7		Dnajc13	26.5251	26.4096	25.7083	20.6686	20.4866	20.3239	20.9807	21.5959	21.7462	20.7564	20.7169	NaN	NaN	NaN	NaN	NaN	NaN	19.6221	NaN	NaN	19.2613	NaN	NaN	NaN	NaN	NaN	NaN	NaN	NaN	NaN	NaN	NaN	19.6873	NaN	NaN	NaN	NaN	NaN	NaN	NaN	NaN	NaN	NaN	NaN	NaN	NaN	NaN
Q9QWT9;E9PUA5	Kinesin-like protein KIFC1;Kinesin-like protein	Kifc1;Kifc5b	24.6061	NaN	24.3022	22.8221	20.2457	22.2031	19.9365	19.1711	19.4414	19.5022	19.423	NaN	NaN	NaN	NaN	NaN	NaN	NaN	NaN	NaN	NaN	NaN	20.4738	NaN	NaN	NaN	NaN	NaN	NaN	NaN	NaN	NaN	NaN	17.8518	NaN	NaN	NaN	NaN	NaN	NaN	NaN	NaN	NaN	NaN	NaN	NaN	NaN
E9PV48		I830012O16Rik	NaN	NaN	NaN	NaN	NaN	NaN	NaN	NaN	NaN	NaN	NaN	NaN	NaN	NaN	NaN	NaN	NaN	NaN	NaN	NaN	NaN	NaN	NaN	NaN	NaN	NaN	NaN	NaN	NaN	NaN	NaN	NaN	NaN	NaN	NaN	19.8078	19.9381	19.7585	19.706	21.4444	21.894	21.5125	21.6664	20.9403	17.1994	NaN	21.2433
E9PVA8		Gcn1l1	29.5993	29.5158	29.8567	22.955	22.4093	23.0872	21.9487	19.7204	NaN	19.6728	19.05	NaN	NaN	NaN	NaN	NaN	NaN	NaN	NaN	NaN	NaN	NaN	NaN	NaN	20.3109	NaN	NaN	NaN	NaN	NaN	NaN	NaN	NaN	NaN	18.3647	NaN	NaN	NaN	NaN	NaN	NaN	NaN	NaN	NaN	NaN	NaN	NaN
E9PVX6		Mki67	30.4129	30.623	30.5884	28.112	27.4703	28.1385	27.1202	23.9997	24.0297	23.2188	23.1804	NaN	NaN	20.8077	NaN	NaN	NaN	NaN	NaN	25.0271	24.0103	23.672	24.2171	22.9905	24.3864	22.9061	22.8428	21.7977	22.6039	22.5476	22.5504	NaN	NaN	NaN	NaN	NaN	NaN	NaN	NaN	NaN	NaN	NaN	NaN	NaN	22.3665	NaN	NaN
E9PW37		Rasal2	NaN	NaN	22.7664	21.1486	21.3134	22.3334	20.361	19.6259	19.0057	19.434	NaN	NaN	NaN	NaN	NaN	NaN	NaN	NaN	NaN	NaN	NaN	19.1862	NaN	NaN	NaN	NaN	NaN	NaN	NaN	NaN	NaN	NaN	NaN	NaN	NaN	NaN	NaN	NaN	NaN	NaN	NaN	NaN	NaN	NaN	NaN	NaN	NaN
E9PWG6		Ncapg	28.0853	27.8813	28.2884	NaN	NaN	NaN	19.3528	NaN	NaN	NaN	NaN	NaN	NaN	NaN	NaN	NaN	NaN	NaN	NaN	NaN	NaN	NaN	19.9167	NaN	NaN	NaN	NaN	NaN	NaN	NaN	NaN	NaN	NaN	NaN	NaN	NaN	NaN	NaN	NaN	NaN	NaN	NaN	NaN	NaN	NaN	NaN	NaN
Q9CZY3;E9PY39	Ubiquitin-conjugating enzyme E2 variant 1	Ube2v1;Gm20431	30.3735	30.3547	30.5579	NaN	NaN	NaN	16.16	NaN	NaN	NaN	NaN	NaN	NaN	NaN	NaN	NaN	NaN	NaN	NaN	NaN	16.9115	NaN	NaN	NaN	NaN	NaN	NaN	NaN	NaN	NaN	NaN	NaN	NaN	NaN	NaN	NaN	NaN	NaN	NaN	NaN	NaN	20.4269	NaN	NaN	NaN	NaN	NaN
E9PY46		Ift140	NaN	NaN	NaN	NaN	19.1556	18.6975	NaN	23.1387	21.8243	NaN	22.5344	NaN	17.3849	NaN	NaN	NaN	NaN	NaN	NaN	NaN	NaN	NaN	NaN	NaN	NaN	NaN	NaN	NaN	NaN	NaN	NaN	NaN	NaN	NaN	NaN	NaN	NaN	NaN	NaN	NaN	NaN	NaN	NaN	NaN	NaN	NaN	NaN
E9PYB0		Ahnak2	29.2752	29.6596	29.8055	20.7402	19.5372	21.9734	19.4697	18.9783	19.9365	19.9642	20.2221	NaN	NaN	NaN	17.9104	NaN	NaN	NaN	NaN	NaN	NaN	16.642	NaN	NaN	NaN	NaN	NaN	NaN	NaN	NaN	NaN	NaN	NaN	21.8008	NaN	NaN	NaN	NaN	NaN	NaN	NaN	NaN	NaN	NaN	NaN	NaN	NaN
E9PYG6		Rasa1	27.3135	27.2147	27.6157	NaN	NaN	NaN	19.0226	NaN	NaN	NaN	NaN	NaN	NaN	NaN	NaN	NaN	NaN	NaN	NaN	20.667	NaN	NaN	NaN	NaN	NaN	NaN	NaN	NaN	NaN	NaN	NaN	NaN	NaN	NaN	NaN	NaN	NaN	NaN	NaN	NaN	NaN	NaN	NaN	NaN	NaN	NaN	NaN
Q9CXW4;E9PYL9	60S ribosomal protein L11	Rpl11;Gm10036	31.2069	30.3704	30.6526	25.2852	24.7564	24.9606	24.6209	26.4269	26.2207	26.4235	26.3212	22.828	23.2857	22.8077	22.8588	24.2369	24.8286	24.4606	23.9229	24.5983	24.6539	24.6953	24.8771	25.2889	25.0236	25.4305	25.4928	24.0429	24.8485	25.2304	24.5439	26.3589	25.9201	25.6433	26.01	25.7718	25.6206	25.5395	25.4332	25.1619	25.1181	24.8829	24.9902	25.1386	24.9137	25.471	25.2135
E9PZB3		Gm5093	NaN	22.2423	NaN	NaN	NaN	NaN	NaN	NaN	NaN	NaN	NaN	NaN	NaN	NaN	NaN	NaN	NaN	NaN	NaN	NaN	NaN	NaN	NaN	NaN	NaN	NaN	NaN	NaN	NaN	NaN	NaN	19.6093	19.5639	19.4136	NaN	NaN	NaN	NaN	NaN	19.7126	NaN	19.3737	NaN	20.119	23.6544	20.6613	NaN
E9PZF0;Q01768	Nucleoside diphosphate kinase;Nucleoside diphosphate kinase B	Gm20390;Nme2	33.8656	33.7713	33.7724	NaN	20.1674	NaN	NaN	NaN	NaN	NaN	NaN	NaN	NaN	NaN	NaN	NaN	NaN	NaN	18.3044	NaN	NaN	18.7688	NaN	NaN	NaN	NaN	NaN	NaN	NaN	NaN	NaN	21.3372	21.2508	23.4579	NaN	20.6154	20.5969	NaN	NaN	21.5242	20.8775	23.2627	NaN	20.3713	20.8203	18.7414	NaN
E9PZJ8	Activating signal cointegrator 1 complex subunit 3	Ascc3	26.9322	NaN	NaN	22.7753	21.4493	22.5622	22.2494	21.55	21.5357	21.2369	NaN	20.2834	NaN	NaN	NaN	NaN	NaN	NaN	NaN	NaN	NaN	NaN	NaN	NaN	NaN	22.1331	NaN	23.5071	24.8138	25.9549	26.1024	29.4035	28.1427	27.3562	27.9031	NaN	NaN	17.8815	NaN	16.1445	14.9032	NaN	14.6398	16.8805	16.0155	NaN	NaN
E9PZM7		Scaf11	NaN	NaN	25.4694	22.4785	21.7368	22.9979	22.847	19.7284	19.6887	19.5704	19.6068	19.3101	19.4908	19.2557	19.2917	21.2427	22.2865	21.6604	21.7359	NaN	NaN	NaN	NaN	25.3183	NaN	NaN	NaN	25.2589	NaN	25.8185	NaN	25.2414	25.5875	25.0544	24.8483	25.0653	25.2935	25.6632	25.3422	24.8217	24.2481	23.7998	24.9688	24.368	NaN	NaN	24.8543
P47758;E9Q035	Signal recognition particle receptor subunit beta	Srprb;Gm20425	29.189	29.2852	28.6237	25.7383	25.2874	26.1774	24.9657	18.6236	18.0182	18.4107	19.5765	NaN	NaN	NaN	NaN	NaN	NaN	NaN	18.4204	NaN	19.6709	NaN	NaN	NaN	NaN	NaN	NaN	NaN	NaN	NaN	NaN	NaN	NaN	NaN	NaN	NaN	NaN	NaN	NaN	NaN	NaN	NaN	NaN	NaN	21.3453	NaN	NaN
E9Q070		Gm8730	32.4618	32.3863	32.3642	24.1043	24.0894	23.6551	23.3188	25.5764	25.8481	25.0519	25.0275	NaN	NaN	NaN	NaN	23.3794	22.4249	22.4502	23.1715	22.8545	22.8403	22.4787	22.9709	23.3697	22.5158	23.443	22.9236	NaN	22.1247	22.1193	21.508	25.6179	25.4095	25.2113	25.585	24.5147	24.6259	24.5534	24.8621	24.6642	24.6248	24.2952	24.5297	24.4089	25.6446	24.9483	24.3587
E9Q0T8;A0A087WR13		Dnah7a;Dnah7c	NaN	NaN	NaN	NaN	NaN	NaN	NaN	NaN	NaN	NaN	NaN	20.9074	NaN	19.043	NaN	NaN	NaN	NaN	18.8191	23.3943	23.0245	22.9579	NaN	NaN	22.4546	NaN	NaN	21.9797	22.8133	22.8714	22.6991	22.0397	NaN	NaN	NaN	NaN	NaN	NaN	NaN	NaN	NaN	NaN	NaN	NaN	NaN	NaN	NaN
E9Q1Z6		Gm14548	NaN	24.3178	NaN	20.7237	21.5839	20.9213	21.9474	21.7667	21.1179	21.5172	21.5303	NaN	NaN	NaN	NaN	NaN	NaN	NaN	NaN	NaN	NaN	NaN	NaN	NaN	NaN	NaN	NaN	NaN	NaN	20.3496	NaN	NaN	NaN	NaN	NaN	NaN	NaN	NaN	NaN	NaN	NaN	NaN	NaN	NaN	NaN	NaN	NaN
E9Q2M9		Wdfy4	28.273	28.2852	28.3722	17.8364	NaN	NaN	NaN	NaN	NaN	NaN	NaN	NaN	NaN	NaN	NaN	NaN	NaN	NaN	NaN	NaN	NaN	20.9727	NaN	NaN	NaN	NaN	NaN	NaN	NaN	NaN	NaN	25.0629	NaN	NaN	23.9349	NaN	NaN	25.0276	NaN	NaN	24.7684	NaN	NaN	NaN	NaN	NaN	25.1253
E9Q2Z1		Cecr2	25.4548	25.6769	25.3538	21.735	NaN	NaN	19.4728	19.8334	19.3788	22.2788	23.464	NaN	NaN	NaN	NaN	NaN	NaN	NaN	NaN	NaN	NaN	NaN	NaN	NaN	NaN	NaN	NaN	NaN	NaN	NaN	NaN	NaN	NaN	NaN	NaN	NaN	NaN	NaN	NaN	NaN	NaN	NaN	NaN	NaN	NaN	NaN	NaN
P09602;E9Q2Z4;J3QM43	Non-histone chromosomal protein HMG-17	Hmgn2;Gm16494;Gm6594	26.1814	26.2229	26.7839	21.2178	20.6571	21.1396	19.5292	NaN	NaN	NaN	NaN	NaN	NaN	NaN	17.1119	NaN	NaN	NaN	NaN	21.0515	20.3182	19.7016	19.5183	18.1439	23.3112	18.9811	18.01	NaN	NaN	NaN	NaN	NaN	NaN	NaN	NaN	NaN	NaN	NaN	NaN	NaN	NaN	NaN	NaN	19.6636	NaN	NaN	NaN
E9Q3G8		Nup153	27.1486	NaN	NaN	26.6328	25.9604	26.5013	25.7902	24.603	24.3739	23.983	24.2204	NaN	NaN	NaN	NaN	18.2753	NaN	NaN	NaN	23.0002	21.7668	21.4505	22.6454	21.731	22.135	21.6906	21.4106	NaN	NaN	20.8739	20.295	NaN	NaN	NaN	NaN	NaN	NaN	NaN	NaN	NaN	NaN	21.2976	NaN	NaN	NaN	NaN	NaN
E9Q3L2		Pi4ka	26.0859	25.5799	26.0122	21.3432	21.2995	21.5208	21.9736	21.0464	20.8272	21.2768	20.886	NaN	NaN	NaN	NaN	NaN	NaN	NaN	NaN	NaN	NaN	NaN	NaN	NaN	NaN	NaN	NaN	26.6834	NaN	NaN	NaN	22.8848	22.2191	23.2392	20.3967	21.8487	22.4845	22.3513	22.2906	NaN	NaN	NaN	NaN	23.9136	21.4521	22.0392	NaN
E9Q3L4		AI607873	27.2907	27.167	26.9754	24.0825	22.9719	23.8966	23.1535	18.7351	19.5505	19.7019	19.6413	NaN	NaN	NaN	NaN	NaN	NaN	NaN	NaN	20.6836	NaN	NaN	NaN	NaN	NaN	NaN	NaN	NaN	NaN	NaN	NaN	NaN	NaN	NaN	NaN	NaN	26.0405	NaN	NaN	NaN	NaN	NaN	NaN	NaN	NaN	NaN	NaN
E9Q474		Akap13	28.3823	NaN	NaN	20.836	20.7598	21.3663	20.8755	NaN	20.1183	NaN	20.2129	NaN	NaN	NaN	NaN	NaN	NaN	NaN	NaN	NaN	NaN	NaN	NaN	NaN	NaN	NaN	NaN	NaN	NaN	NaN	18.2748	NaN	NaN	21.9227	NaN	NaN	NaN	NaN	NaN	NaN	NaN	NaN	NaN	NaN	NaN	NaN	NaN
E9Q4N7		Arid1b	23.8475	NaN	NaN	24.1521	24.509	23.8834	24.4699	24.799	24.7456	24.8765	24.9109	NaN	NaN	NaN	NaN	NaN	NaN	NaN	NaN	NaN	NaN	NaN	NaN	NaN	NaN	NaN	NaN	NaN	NaN	19.0721	NaN	NaN	NaN	NaN	NaN	NaN	NaN	NaN	NaN	NaN	NaN	NaN	NaN	NaN	NaN	NaN	NaN
E9Q4Z2	Acetyl-CoA carboxylase 2;Biotin carboxylase	Acacb	24.3371	NaN	NaN	NaN	NaN	NaN	NaN	NaN	NaN	NaN	19.4141	NaN	NaN	NaN	NaN	NaN	NaN	NaN	NaN	26.2988	26.3436	26.7182	26.6141	27.0749	27.5939	27.3802	27.6694	28.3108	26.9633	27.4911	27.1974	28.6829	28.6163	28.3252	28.8056	28.9747	29.0524	28.9259	29.3528	28.3658	28.3514	28.2837	28.4154	28.5941	28.5839	29.0322	28.7427
E9Q555	E3 ubiquitin-protein ligase RNF213	Rnf213	30.4059	30.6147	30.4786	23.652	23.9921	23.9919	24.1778	23.865	23.6928	23.8885	23.7078	17.039	NaN	NaN	NaN	NaN	NaN	NaN	NaN	NaN	NaN	NaN	NaN	19.6298	NaN	NaN	NaN	NaN	NaN	NaN	NaN	NaN	NaN	19.4117	NaN	NaN	NaN	NaN	NaN	NaN	NaN	NaN	NaN	NaN	NaN	NaN	NaN
E9Q557	Desmoplakin	Dsp	NaN	25.5111	NaN	24.6266	24.0618	24.4792	23.717	25.8359	25.5861	24.2913	26.0306	27.1165	26.9704	26.42	26.513	24.0777	25.1285	25.816	25.282	23.2621	22.1245	23.1976	21.8735	22.6968	23.1375	22.7085	23.157	22.667	21.9052	23.7292	NaN	20.9239	21.6303	23.9648	21.8636	18.413	21.6758	21.7618	21.0184	18.3018	17.732	26.4765	21.7816	26.362	19.7185	19.9526	18.8914
E9Q5C9		Nolc1	29.6725	29.5079	29.4525	25.9321	23.7627	25.4737	23.7416	18.2247	17.8976	17.2559	17.2538	NaN	20.775	NaN	NaN	NaN	NaN	NaN	NaN	23.3835	23.4847	22.5943	23.0904	23.1062	21.8584	22.377	23.0414	20.7406	21.0949	NaN	20.1825	NaN	NaN	NaN	NaN	NaN	NaN	NaN	NaN	NaN	NaN	NaN	NaN	NaN	NaN	NaN	22.0266
E9Q5G3	Kinesin-like protein KIF23	Kif23	NaN	24.0349	NaN	24.0069	22.6674	23.5799	22.8245	20.0356	20.4544	19.9401	19.7838	NaN	NaN	NaN	NaN	16.5972	NaN	NaN	NaN	NaN	21.8165	NaN	NaN	NaN	NaN	NaN	NaN	NaN	NaN	NaN	NaN	27.9991	28.0779	27.8519	28.0874	NaN	NaN	NaN	NaN	17.6441	17.1271	NaN	NaN	16.8982	NaN	NaN	17.6883
E9Q616		Ahnak	35.5574	35.5188	35.5815	29.3625	28.698	29.6263	28.9782	25.9403	26.2003	26.4663	26.5675	23.9475	22.4548	22.6569	22.8231	NaN	22.5563	NaN	21.7305	24.6551	24.34	24.8183	24.862	25.4002	25.9411	25.2346	24.6734	25.2522	24.985	24.5171	23.4723	25.6928	25.9715	26.8649	24.0527	25.0053	24.9404	25.2837	24.019	25.633	23.7781	24.0862	23.4315	24.7168	26.2465	24.2023	23.022
E9Q634	Unconventional myosin-Ie	Myo1e	28.973	28.9955	28.8006	22.6336	22.5998	22.4632	22.802	22.6875	22.5323	22.5598	22.7133	NaN	16.773	NaN	NaN	NaN	NaN	NaN	NaN	NaN	24.5582	NaN	24.9895	25.1231	27.416	25.6399	NaN	NaN	NaN	NaN	25.2388	25.8603	23.9996	23.8169	24.0239	22.8298	22.5264	22.4833	NaN	22.5496	NaN	NaN	22.4576	NaN	22.8155	22.8219	22.1423
E9Q6D6		Zfp277	NaN	NaN	25.1924	NaN	NaN	NaN	NaN	NaN	NaN	NaN	NaN	NaN	NaN	NaN	NaN	NaN	NaN	NaN	NaN	NaN	NaN	NaN	NaN	NaN	NaN	NaN	NaN	NaN	NaN	NaN	NaN	NaN	NaN	NaN	NaN	NaN	NaN	NaN	21.0547	21.582	21.3092	21.4318	22.4582	20.4006	21.5241	21.802	NaN
E9Q6E5		Srsf11	27.4241	27.4988	27.3584	23.4948	23.3679	24.0103	23.7552	23.5482	23.0789	23.0776	23.1973	25.9219	25.5452	25.7452	25.8385	29.0499	29.1056	28.6291	28.9037	NaN	NaN	NaN	NaN	21.574	NaN	NaN	NaN	NaN	NaN	NaN	NaN	24.0868	23.9121	23.6438	23.4659	18.6362	18.8276	18.9782	18.8775	18.4928	18.9491	19.0253	18.6664	19.5218	19.7573	20.1801	18.9737
E9Q6J5		Bod1l	NaN	25.0567	NaN	23.7846	22.5781	23.5175	21.2399	NaN	NaN	18.7886	NaN	NaN	NaN	NaN	NaN	NaN	NaN	NaN	NaN	NaN	NaN	NaN	NaN	NaN	NaN	NaN	19.3386	NaN	NaN	NaN	NaN	NaN	NaN	NaN	NaN	NaN	NaN	NaN	NaN	NaN	NaN	NaN	NaN	17.2358	NaN	NaN	NaN
E9Q784		Zc3h13	NaN	NaN	23.5798	22.7452	21.0271	23.1403	20.3456	18.9268	19.5912	NaN	NaN	NaN	NaN	NaN	NaN	NaN	NaN	NaN	NaN	NaN	NaN	NaN	NaN	NaN	NaN	NaN	NaN	NaN	NaN	NaN	NaN	NaN	NaN	NaN	NaN	NaN	NaN	NaN	NaN	NaN	NaN	NaN	NaN	NaN	NaN	NaN	NaN
E9Q7G0		Numa1	28.6385	28.5167	28.4798	21.2824	20.9471	20.1214	19.4856	NaN	NaN	19.1354	18.5409	NaN	NaN	NaN	NaN	NaN	17.8553	NaN	NaN	18.6958	19.2758	NaN	19.4459	18.8226	NaN	18.6944	NaN	17.3915	NaN	NaN	NaN	NaN	NaN	NaN	NaN	NaN	NaN	NaN	NaN	NaN	NaN	NaN	NaN	NaN	NaN	NaN	NaN
E9Q8D0		Dnajc21	25.1987	25.1128	26.1061	21.1562	20.7121	21.5463	20.6413	NaN	20.8207	20.7851	20.5585	NaN	19.1938	NaN	NaN	NaN	NaN	NaN	NaN	NaN	NaN	NaN	NaN	NaN	NaN	NaN	NaN	NaN	18.4877	NaN	NaN	NaN	NaN	NaN	NaN	NaN	NaN	NaN	NaN	NaN	NaN	NaN	NaN	NaN	NaN	NaN	NaN
E9Q9Q2		R3hdm1	NaN	NaN	23.0016	21.1607	20.3676	21.5176	21.7579	20.2643	19.8736	20.5582	20.0681	NaN	NaN	NaN	NaN	NaN	18.8286	NaN	NaN	NaN	NaN	NaN	NaN	NaN	NaN	20.3344	NaN	NaN	NaN	NaN	NaN	NaN	NaN	NaN	NaN	NaN	NaN	NaN	NaN	NaN	NaN	NaN	NaN	NaN	NaN	NaN	NaN
E9QAM5	Helicase with zinc finger domain 2	Helz2	NaN	NaN	23.3496	22.6868	22.6505	22.6425	22.0342	23.1031	22.9784	22.9931	23.0152	NaN	NaN	19.8358	NaN	NaN	NaN	NaN	NaN	NaN	NaN	19.6665	NaN	NaN	NaN	NaN	NaN	NaN	NaN	NaN	NaN	24.0598	23.8289	23.493	24.008	NaN	NaN	NaN	NaN	NaN	NaN	NaN	NaN	NaN	NaN	23.9561	NaN
Q9CZM2;E9QAZ2	60S ribosomal protein L15;Ribosomal protein L15	Rpl15;Gm10020	32.237	31.8211	31.9805	24.375	24.6399	23.6992	22.8949	26.3461	26.5551	26.4569	26.1339	20.0659	19.7537	19.135	NaN	23.6988	21.2415	23.3412	23.2978	22.9436	22.758	23.196	23.0359	23.3556	23.6372	23.058	23.1998	21.433	21.6647	21.3854	21.5859	24.4913	24.0398	24.4221	24.292	23.6758	23.3465	23.6658	23.2833	23.2747	23.4425	23.4334	23.1062	23.8955	23.8847	23.6942	23.6558
P47915;F6QL70;W4VSN7;D3Z1N9	60S ribosomal protein L29	Rpl29;Gm17669;Gm3550;Gm10709	30.4191	29.647	30.3067	23.4528	22.7953	21.9325	21.9374	24.4455	25.1043	24.5077	24.1249	21.9056	19.8538	19.91	NaN	23.0282	21.1201	22.3999	22.5481	23.5774	23.359	23.6818	23.5308	24.1432	23.6243	23.5019	23.703	23.348	22.3816	21.861	21.1959	24.7737	21.6566	22.5501	25.1812	21.5226	22.2552	NaN	NaN	22.6348	22.0415	21.5734	21.3631	22.5131	20.2907	21.8336	22.8511
F6SAC3	Glucose-6-phosphate isomerase	Gm1840	27.9672	27.6429	28.1679	17.4251	NaN	NaN	NaN	NaN	NaN	NaN	NaN	NaN	NaN	NaN	NaN	NaN	NaN	NaN	NaN	NaN	NaN	NaN	NaN	NaN	NaN	NaN	NaN	NaN	NaN	NaN	NaN	NaN	NaN	NaN	NaN	NaN	NaN	NaN	NaN	NaN	NaN	NaN	NaN	NaN	NaN	NaN	NaN
P62270;F6YVP7	40S ribosomal protein S18	Rps18;Gm10260	32.1597	32.3547	32.5283	26.0811	26.36	26.0862	25.7414	27.7939	27.9024	27.0803	27.3993	22.991	23.4501	23.3785	23.2614	25.2798	24.2929	25.174	24.8219	24.7702	24.4712	24.4433	24.6573	25.2195	24.8323	25.0745	24.9194	25.216	24.7782	24.5502	24.0002	25.9258	25.7672	25.4939	25.7398	25.577	25.3261	25.6794	25.576	26.4008	26.3601	26.3639	26.3139	25.777	25.477	25.321	26.0197
F6ZDS4	Nucleoprotein TPR	Tpr	29.2192	28.9211	28.9576	NaN	NaN	NaN	NaN	NaN	NaN	NaN	21.0613	NaN	NaN	NaN	NaN	NaN	NaN	NaN	NaN	NaN	NaN	NaN	NaN	NaN	NaN	NaN	NaN	NaN	NaN	NaN	NaN	NaN	NaN	NaN	NaN	NaN	NaN	NaN	NaN	NaN	NaN	NaN	NaN	NaN	21.394	NaN	NaN
F8VPK0		Ttc37	23.9388	23.8219	23.7569	NaN	NaN	NaN	17.8368	NaN	NaN	NaN	NaN	NaN	NaN	NaN	NaN	NaN	NaN	NaN	NaN	NaN	NaN	NaN	NaN	NaN	NaN	NaN	NaN	NaN	NaN	NaN	NaN	NaN	NaN	NaN	NaN	NaN	NaN	NaN	NaN	NaN	NaN	NaN	NaN	NaN	NaN	NaN	NaN
F8VPN4		Agl	NaN	NaN	22.1569	21.8646	22.4188	21.3656	21.6635	22.5347	21.9398	22.7982	22.5191	NaN	NaN	NaN	NaN	NaN	NaN	NaN	NaN	NaN	NaN	NaN	NaN	NaN	NaN	NaN	NaN	NaN	NaN	NaN	NaN	18.9939	NaN	18.9511	NaN	23.2561	NaN	19.3251	NaN	NaN	NaN	19.1667	NaN	18.4298	NaN	NaN	NaN
F8VQC1	Signal recognition particle subunit SRP72	Srp72	27.9249	28.1227	28.0636	25.5326	21.3575	24.2041	23.3951	22.2089	22.6597	25.4297	NaN	NaN	NaN	NaN	23.1911	NaN	NaN	NaN	NaN	NaN	NaN	NaN	NaN	NaN	NaN	21.3175	NaN	NaN	NaN	NaN	NaN	NaN	NaN	24.1442	NaN	NaN	NaN	NaN	NaN	NaN	NaN	NaN	NaN	NaN	NaN	NaN	NaN
F8VQG7		N4bp2	23.0872	NaN	NaN	20.2289	20.4379	NaN	NaN	NaN	NaN	NaN	NaN	NaN	NaN	NaN	NaN	NaN	NaN	21.3052	NaN	24.8799	25.4397	24.8227	24.8762	18.8303	18.3657	NaN	19.5343	NaN	18.0716	NaN	NaN	NaN	19.9598	NaN	NaN	NaN	NaN	NaN	NaN	NaN	NaN	NaN	NaN	NaN	NaN	NaN	NaN
Q64523;Q6GSS7;F8WIX8	Histone H2A type 2-C;Histone H2A type 2-A;Histone H2A	Hist2h2ac;Hist2h2aa1;Hist1h2al	26.1452	26.2544	26.6998	NaN	NaN	NaN	NaN	NaN	NaN	NaN	NaN	NaN	NaN	NaN	NaN	NaN	NaN	NaN	NaN	NaN	NaN	NaN	NaN	NaN	NaN	NaN	NaN	NaN	NaN	NaN	NaN	NaN	NaN	NaN	NaN	NaN	NaN	NaN	NaN	NaN	NaN	NaN	NaN	NaN	NaN	NaN	NaN
Q9R0X0;G3UVU6	Mediator of RNA polymerase II transcription subunit 20	Med20;Gm20517	23.3527	24.2944	23.57	NaN	NaN	NaN	NaN	NaN	NaN	NaN	NaN	NaN	NaN	NaN	NaN	NaN	NaN	NaN	NaN	NaN	NaN	NaN	NaN	NaN	NaN	NaN	NaN	NaN	NaN	NaN	NaN	NaN	NaN	NaN	NaN	NaN	NaN	NaN	NaN	NaN	NaN	NaN	NaN	NaN	NaN	NaN	NaN
G3UWG1;P62897	Cytochrome c, somatic	Gm10108;Cycs	31.8577	32.0655	32.0195	NaN	NaN	NaN	NaN	NaN	NaN	21.1559	NaN	NaN	18.7985	NaN	NaN	NaN	NaN	NaN	NaN	22.5259	23.0605	22.5354	22.4985	22.4422	NaN	23.0862	22.7954	NaN	NaN	NaN	NaN	20.8771	20.6178	20.0613	21.0725	20.6577	20.8852	21.4126	20.5225	NaN	19.5417	NaN	21.4978	NaN	19.6874	NaN	21.254
Q9D7G0;G3UXL2;Q9CS42	Ribose-phosphate pyrophosphokinase 1;Ribose-phosphate pyrophosphokinase 2	Prps1;Prps1l3;Prps2	30.3205	30.2537	30.3915	NaN	20.6614	NaN	NaN	NaN	NaN	NaN	NaN	NaN	NaN	NaN	NaN	NaN	NaN	NaN	NaN	NaN	NaN	NaN	NaN	NaN	NaN	NaN	NaN	NaN	NaN	21.0121	NaN	24.0111	23.9476	23.1396	NaN	NaN	NaN	NaN	NaN	23.9392	23.144	23.7481	NaN	NaN	25.1325	23.6524	22.7282
G3UYK7		Gm20537	NaN	NaN	NaN	20.6946	NaN	20.2714	21.1064	21.7058	21.4787	22.0954	21.8242	NaN	24.6817	24.8205	24.9091	22.0735	23.0392	22.6821	22.1507	NaN	NaN	NaN	21.2134	NaN	NaN	NaN	NaN	NaN	NaN	NaN	NaN	NaN	18.1796	NaN	NaN	NaN	NaN	NaN	NaN	NaN	NaN	NaN	NaN	NaN	NaN	NaN	NaN
G3X8X0		Dhx16	NaN	NaN	24.6468	22.859	22.3386	23.9447	22.9278	NaN	NaN	NaN	NaN	NaN	NaN	NaN	NaN	NaN	NaN	NaN	NaN	NaN	NaN	NaN	NaN	NaN	NaN	NaN	NaN	NaN	NaN	NaN	NaN	NaN	NaN	NaN	NaN	NaN	NaN	NaN	NaN	NaN	NaN	NaN	NaN	NaN	17.758	NaN	NaN
G3X972		Sec24c	28.7885	29.2811	29.1495	26.1697	26.1384	25.5011	25.9029	26.4031	26.2157	26.5346	26.4127	NaN	NaN	NaN	NaN	NaN	NaN	NaN	NaN	NaN	NaN	NaN	NaN	NaN	NaN	NaN	NaN	NaN	19.2055	NaN	NaN	NaN	NaN	NaN	NaN	NaN	NaN	NaN	NaN	NaN	18.4937	NaN	NaN	NaN	NaN	NaN	NaN
Q9DCX2;G3X9L6	ATP synthase subunit d, mitochondrial	Atp5h;Gm10250	NaN	26.357	NaN	NaN	NaN	20.0255	NaN	NaN	NaN	NaN	NaN	NaN	NaN	NaN	NaN	NaN	NaN	NaN	NaN	NaN	NaN	NaN	NaN	NaN	NaN	NaN	NaN	NaN	NaN	NaN	NaN	26.3005	26.6647	26.0238	26.1934	18.9926	17.962	19.0521	18.8991	18.8513	18.2376	18.6235	18.4817	18.129	18.7095	18.5443	18.0779
G3X9Z4		Pcf11	NaN	24.397	NaN	22.8879	23.0695	24.3416	23.1817	20.0868	21.4018	NaN	21.2852	NaN	NaN	NaN	NaN	18.7053	NaN	NaN	NaN	NaN	NaN	NaN	NaN	NaN	25.3972	NaN	NaN	NaN	NaN	NaN	NaN	26.7761	26.8767	26.6822	26.7922	NaN	NaN	NaN	NaN	NaN	NaN	NaN	NaN	NaN	NaN	NaN	NaN
G5E829	Plasma membrane calcium-transporting ATPase 1	Atp2b1	28.2328	28.3842	28.2343	NaN	NaN	NaN	17.6727	NaN	NaN	NaN	NaN	NaN	NaN	NaN	NaN	NaN	NaN	NaN	NaN	NaN	NaN	NaN	NaN	NaN	NaN	NaN	NaN	NaN	NaN	18.0306	NaN	NaN	NaN	NaN	NaN	NaN	NaN	NaN	NaN	NaN	NaN	NaN	NaN	NaN	NaN	NaN	NaN
G5E870	E3 ubiquitin-protein ligase TRIP12	Trip12	26.5095	26.5273	26.0947	21.933	20.4675	21.4655	21.4309	20.0383	19.5396	20.238	20.0947	NaN	NaN	NaN	NaN	NaN	NaN	NaN	NaN	NaN	NaN	19.1306	NaN	NaN	NaN	NaN	NaN	NaN	NaN	NaN	NaN	NaN	NaN	NaN	NaN	NaN	NaN	NaN	NaN	NaN	NaN	NaN	NaN	NaN	17.7642	NaN	NaN
G5E897		Kdelc2	27.4211	27.4518	27.5057	NaN	NaN	NaN	18.2425	NaN	NaN	NaN	NaN	NaN	NaN	NaN	NaN	NaN	NaN	NaN	NaN	NaN	NaN	NaN	NaN	NaN	NaN	NaN	NaN	NaN	NaN	NaN	NaN	NaN	NaN	NaN	NaN	NaN	NaN	NaN	NaN	NaN	NaN	NaN	NaN	NaN	NaN	NaN	NaN
G5E8V9;E9QAY5		Arfip1	27.8801	28.6415	28.5345	NaN	19.2012	NaN	NaN	NaN	NaN	NaN	NaN	NaN	NaN	NaN	NaN	NaN	NaN	NaN	NaN	NaN	NaN	NaN	NaN	NaN	NaN	NaN	NaN	NaN	NaN	NaN	NaN	NaN	NaN	NaN	NaN	NaN	NaN	NaN	NaN	NaN	NaN	NaN	NaN	NaN	NaN	NaN	NaN
J3KMK0		Gm9923	NaN	NaN	NaN	NaN	NaN	NaN	19.1056	NaN	NaN	NaN	NaN	NaN	NaN	NaN	NaN	21.2539	NaN	20.8027	20.7142	NaN	NaN	NaN	NaN	NaN	NaN	NaN	NaN	NaN	NaN	NaN	NaN	NaN	NaN	NaN	NaN	NaN	NaN	NaN	NaN	NaN	NaN	NaN	NaN	NaN	NaN	NaN	NaN
Q99M28;J3QK23	RNA-binding protein with serine-rich domain 1	Rnps1;Gm9825	NaN	NaN	25.0344	23.1487	22.8156	23.4174	23.0143	20.9089	20.8526	21.1477	20.6741	20.3986	20.415	20.6373	20.3396	22.7892	23.7454	23.1576	23.355	NaN	NaN	NaN	NaN	NaN	NaN	NaN	18.8538	NaN	NaN	NaN	NaN	NaN	NaN	NaN	20.4393	NaN	NaN	NaN	NaN	NaN	NaN	NaN	NaN	NaN	NaN	NaN	NaN
J3QNY1;B2RXM2;E9Q7H5		Gm9242;Gm6793;Gm8991	31.3279	31.6121	31.7633	29.1195	29.9863	29.3417	29.9606	30.4356	30.4536	30.3491	30.1363	24.7202	24.9574	25.2692	25.2268	26.2038	25.8718	25.6612	26.315	26.7206	26.8099	26.9078	26.8634	29.6621	29.7954	29.6278	29.4655	26.0479	28.2571	27.892	27.2678	23.1286	23.4439	23.4962	23.9625	24.1759	23.3902	25.1157	23.1871	23.8001	21.5049	23.9972	23.0578	25.8648	27.1244	26.3142	25.1422
L0N7N1	Kinesin-like protein KIF14	Kif14	23.3573	NaN	NaN	NaN	19.1682	NaN	NaN	NaN	NaN	NaN	NaN	NaN	NaN	NaN	NaN	NaN	NaN	NaN	NaN	NaN	NaN	NaN	NaN	NaN	NaN	NaN	NaN	20.6958	NaN	NaN	NaN	28.0841	26.2226	26.0935	27.9826	NaN	19.1015	NaN	NaN	NaN	NaN	NaN	NaN	NaN	NaN	19.1563	NaN
O08528	Hexokinase-2	Hk2	30.5178	30.5407	30.6043	22.9556	23.1864	22.8653	23.3109	23.6515	23.3479	23.3927	23.4649	NaN	NaN	NaN	NaN	17.5746	NaN	NaN	NaN	NaN	NaN	NaN	NaN	NaN	NaN	NaN	NaN	NaN	21.833	NaN	NaN	NaN	NaN	NaN	NaN	NaN	NaN	NaN	NaN	NaN	21.2903	NaN	NaN	NaN	NaN	NaN	NaN
O08529	Calpain-2 catalytic subunit	Capn2	29.0424	28.9248	29.0916	NaN	NaN	NaN	NaN	18.8556	NaN	NaN	NaN	NaN	NaN	NaN	NaN	NaN	NaN	NaN	NaN	NaN	NaN	NaN	NaN	NaN	NaN	NaN	18.6745	NaN	NaN	NaN	NaN	NaN	NaN	NaN	NaN	NaN	NaN	NaN	NaN	NaN	NaN	NaN	NaN	NaN	NaN	21.2514	NaN
O08547	Vesicle-trafficking protein SEC22b	Sec22b	27.3588	27.6287	27.6357	NaN	NaN	NaN	18.3768	NaN	NaN	NaN	NaN	NaN	NaN	NaN	NaN	NaN	NaN	NaN	NaN	NaN	NaN	NaN	NaN	18.6195	NaN	NaN	NaN	NaN	NaN	NaN	NaN	NaN	NaN	NaN	NaN	NaN	NaN	NaN	NaN	NaN	NaN	NaN	NaN	NaN	NaN	NaN	NaN
O08553	Dihydropyrimidinase-related protein 2	Dpysl2	31.5725	31.7285	31.7491	NaN	22.177	NaN	NaN	NaN	NaN	NaN	NaN	NaN	17.1036	NaN	NaN	NaN	NaN	NaN	NaN	NaN	NaN	NaN	NaN	NaN	NaN	NaN	NaN	18.0616	NaN	NaN	NaN	21.0248	NaN	NaN	NaN	NaN	NaN	NaN	NaN	NaN	NaN	NaN	NaN	NaN	NaN	NaN	NaN
O08573	Galectin-9	Lgals9	NaN	NaN	21.5491	NaN	NaN	NaN	17.6581	NaN	NaN	NaN	NaN	22.1611	21.9508	22.2559	23.0524	21.4092	21.5011	21.359	20.7369	NaN	NaN	NaN	NaN	NaN	NaN	NaN	NaN	NaN	NaN	NaN	NaN	NaN	NaN	NaN	NaN	NaN	NaN	NaN	NaN	NaN	NaN	NaN	NaN	NaN	NaN	NaN	NaN
O08582	GTP-binding protein 1	Gtpbp1	26.1278	26.7452	26.5379	25.038	24.4833	24.9778	24.3346	22.0932	21.8425	21.5097	21.4037	NaN	19.81	NaN	NaN	NaN	NaN	NaN	NaN	NaN	NaN	NaN	NaN	NaN	20.0026	NaN	NaN	NaN	NaN	NaN	NaN	NaN	NaN	NaN	NaN	NaN	NaN	NaN	NaN	NaN	NaN	NaN	NaN	18.2977	NaN	NaN	NaN
O08583;Q9JJW6	THO complex subunit 4;Aly/REF export factor 2	Alyref;Alyref2	28.5133	28.8278	28.7771	27.334	26.9669	27.5214	27.0502	24.9641	25.2798	25.1542	25.1152	23.0384	23.2987	23.4666	22.6078	22.4428	22.7932	22.6998	22.2968	27.6626	27.7445	27.4103	27.5556	26.7824	27.5041	27.3253	27.2086	23.9907	26.3837	25.6038	25.5953	NaN	20.8801	NaN	NaN	NaN	20.4889	21.3903	21.7889	21.0806	NaN	21.4177	21.647	22.1669	22.6656	22.6878	22.3975
O08585	Clathrin light chain A	Clta	28.8527	29.3032	29.2361	25.5024	25.6774	25.1326	25.1077	26.4614	25.8517	25.7364	25.2941	NaN	NaN	NaN	NaN	NaN	NaN	NaN	17.3364	NaN	NaN	NaN	NaN	NaN	NaN	NaN	NaN	17.8977	NaN	NaN	NaN	NaN	NaN	NaN	NaN	NaN	NaN	NaN	NaN	NaN	NaN	NaN	NaN	NaN	NaN	NaN	21.6251
O08599	Syntaxin-binding protein 1	Stxbp1	26.8694	26.8049	27.0842	NaN	16.7444	NaN	NaN	NaN	NaN	NaN	NaN	NaN	NaN	NaN	NaN	NaN	NaN	NaN	NaN	NaN	NaN	NaN	NaN	NaN	NaN	NaN	NaN	NaN	NaN	NaN	NaN	NaN	NaN	NaN	NaN	NaN	NaN	NaN	NaN	NaN	NaN	NaN	NaN	NaN	NaN	NaN	NaN
O08603;Q9JI58;O08602;Q9CZQ6;O08604	Retinoic acid early-inducible protein 1-beta;Retinoic acid early-inducible protein 1-delta;Retinoic acid early-inducible protein 1-alpha;Retinoic acid early-inducible protein 1-epsilon;Retinoic acid early-inducible protein 1-gamma	Raet1b;Raet1d;Raet1a;Raet1e;Raet1c	27.6112	27.486	27.222	NaN	NaN	NaN	NaN	NaN	NaN	NaN	NaN	NaN	NaN	NaN	18.1584	NaN	NaN	NaN	NaN	NaN	NaN	NaN	NaN	NaN	NaN	NaN	NaN	NaN	NaN	NaN	NaN	NaN	NaN	NaN	NaN	NaN	NaN	NaN	NaN	NaN	NaN	NaN	NaN	NaN	NaN	NaN	NaN
O08609	Max-like protein X	Mlx	NaN	NaN	23.5741	NaN	NaN	NaN	NaN	NaN	NaN	NaN	NaN	NaN	18.4613	NaN	NaN	NaN	NaN	NaN	NaN	25.7665	25.6107	26.2153	25.9311	20.4055	20.4378	19.8431	19.5704	19.9659	21.3162	19.7461	20.5538	NaN	NaN	NaN	NaN	NaN	NaN	NaN	NaN	22.3969	NaN	NaN	NaN	NaN	NaN	NaN	NaN
O08709	Peroxiredoxin-6	Prdx6	32.5586	32.5093	32.3872	NaN	21.0574	NaN	NaN	NaN	NaN	NaN	NaN	NaN	NaN	NaN	NaN	NaN	NaN	NaN	NaN	NaN	NaN	NaN	NaN	NaN	NaN	NaN	NaN	NaN	NaN	NaN	NaN	NaN	NaN	NaN	NaN	NaN	NaN	NaN	NaN	24.5674	NaN	NaN	NaN	NaN	NaN	NaN	NaN
O08740	DNA-directed RNA polymerase II subunit RPB11	Polr2j	21.5617	NaN	NaN	22.8781	22.5735	22.9306	22.9585	23.5968	23.9393	23.7535	23.3419	NaN	NaN	NaN	21.4931	NaN	NaN	NaN	NaN	NaN	NaN	17.9998	NaN	NaN	NaN	NaN	NaN	NaN	NaN	NaN	NaN	NaN	NaN	NaN	NaN	NaN	NaN	NaN	NaN	NaN	NaN	18.3679	NaN	NaN	NaN	NaN	NaN
O08749	Dihydrolipoyl dehydrogenase, mitochondrial	Dld	31.8738	31.9651	32.1093	NaN	NaN	20.4401	NaN	NaN	NaN	NaN	NaN	NaN	NaN	18.1549	NaN	NaN	NaN	NaN	NaN	NaN	NaN	NaN	NaN	NaN	NaN	NaN	NaN	NaN	NaN	20.3857	NaN	NaN	NaN	NaN	NaN	NaN	NaN	NaN	NaN	NaN	NaN	NaN	NaN	NaN	NaN	NaN	NaN
O08756	3-hydroxyacyl-CoA dehydrogenase type-2	Hsd17b10	31.1128	30.8984	30.8882	NaN	NaN	NaN	19.9876	NaN	NaN	NaN	NaN	NaN	NaN	NaN	NaN	NaN	NaN	NaN	NaN	NaN	NaN	NaN	NaN	NaN	NaN	NaN	NaN	NaN	NaN	NaN	NaN	NaN	NaN	NaN	NaN	NaN	NaN	NaN	NaN	NaN	NaN	NaN	NaN	NaN	NaN	NaN	NaN
O08760	N-glycosylase/DNA lyase;8-oxoguanine DNA glycosylase;DNA-(apurinic or apyrimidinic site) lyase	Ogg1	NaN	NaN	NaN	NaN	NaN	18.3507	NaN	NaN	NaN	NaN	NaN	NaN	NaN	NaN	NaN	NaN	NaN	NaN	NaN	23.8426	24.0364	23.9311	23.8409	16.6228	NaN	NaN	NaN	20.9054	22.774	22.0874	21.798	NaN	NaN	NaN	NaN	NaN	NaN	NaN	NaN	NaN	NaN	NaN	NaN	NaN	NaN	NaN	NaN
O08784	Treacle protein	Tcof1	28.5443	28.6608	28.4875	26.7868	26.4986	26.9647	26.002	23.4988	23.604	22.2765	22.533	22.6074	23.2264	23.8024	22.9269	21.9238	20.288	21.6379	21.9096	23.9213	23.9044	23.8464	23.8854	22.5073	23.7441	23.0096	22.6724	21.7753	20.2182	20.9134	NaN	NaN	NaN	NaN	NaN	NaN	NaN	NaN	NaN	NaN	NaN	NaN	NaN	NaN	22.4464	NaN	NaN
O08788	Dynactin subunit 1	Dctn1	27.3066	27.056	27.2267	NaN	NaN	NaN	18.7077	NaN	NaN	NaN	NaN	NaN	NaN	NaN	NaN	NaN	NaN	NaN	NaN	NaN	NaN	NaN	NaN	NaN	24.0198	NaN	NaN	NaN	NaN	NaN	NaN	NaN	NaN	NaN	25.3377	NaN	NaN	NaN	NaN	NaN	NaN	NaN	NaN	NaN	NaN	NaN	NaN
O08795	Glucosidase 2 subunit beta	Prkcsh	31.0118	31.3694	31.5668	NaN	NaN	NaN	NaN	NaN	NaN	20.8543	NaN	NaN	18.3803	NaN	NaN	NaN	NaN	NaN	NaN	NaN	NaN	NaN	NaN	NaN	NaN	16.1542	NaN	NaN	NaN	NaN	NaN	NaN	NaN	NaN	NaN	NaN	NaN	NaN	NaN	NaN	NaN	NaN	17.4639	NaN	NaN	NaN	NaN
O08804		Serpinb6b	25.1721	25.853	25.4722	NaN	17.8636	NaN	NaN	NaN	NaN	NaN	NaN	NaN	NaN	NaN	NaN	NaN	NaN	NaN	NaN	NaN	NaN	NaN	NaN	NaN	NaN	NaN	NaN	NaN	NaN	NaN	NaN	NaN	NaN	NaN	NaN	NaN	NaN	NaN	NaN	NaN	NaN	NaN	NaN	NaN	NaN	NaN	NaN
O08807	Peroxiredoxin-4	Prdx4	31.7476	32.0448	32.0894	24.8192	24.2587	24.0438	24.2695	24.1752	24.1413	24.6363	24.3534	NaN	NaN	NaN	18.5044	NaN	NaN	NaN	NaN	NaN	NaN	NaN	18.5395	NaN	NaN	NaN	NaN	NaN	NaN	NaN	NaN	23.6103	23.7418	23.3153	22.1257	23.1113	22.8025	22.9723	23.1143	23.0752	22.8044	22.7557	22.2768	22.3682	22.994	NaN	21.6826
O08808	Protein diaphanous homolog 1	Diaph1	28.2701	28.0755	27.8919	NaN	NaN	NaN	NaN	19.9627	NaN	NaN	NaN	NaN	NaN	NaN	NaN	NaN	NaN	NaN	NaN	NaN	NaN	NaN	NaN	NaN	NaN	NaN	NaN	26.2737	NaN	NaN	NaN	28.1948	NaN	28.1611	28.1897	27.7587	27.6046	NaN	NaN	27.5903	28.0865	NaN	23.2301	NaN	NaN	NaN	NaN
O08810	116 kDa U5 small nuclear ribonucleoprotein component	Eftud2	28.5717	28.7278	28.7765	23.4288	22.8996	23.2946	23.8997	23.1605	22.8548	23.2564	22.9957	23.9378	24.0237	23.7658	24.0326	23.8597	24.0239	23.2249	23.2909	NaN	NaN	NaN	NaN	NaN	20.9594	NaN	NaN	NaN	NaN	NaN	NaN	NaN	NaN	NaN	NaN	NaN	NaN	NaN	NaN	NaN	NaN	NaN	NaN	NaN	21.6544	NaN	NaN
O08811	TFIIH basal transcription factor complex helicase XPD subunit	Ercc2	25.2996	NaN	NaN	NaN	NaN	17.0907	NaN	NaN	NaN	NaN	NaN	NaN	NaN	NaN	NaN	NaN	NaN	NaN	NaN	NaN	NaN	NaN	NaN	NaN	NaN	NaN	NaN	21.6238	21.4956	21.7293	20.9227	19.3968	NaN	NaN	NaN	NaN	NaN	NaN	NaN	NaN	NaN	NaN	NaN	NaN	NaN	NaN	NaN
O08919	Numb-like protein	Numbl	NaN	NaN	NaN	22.837	22.2749	23.0448	21.8626	NaN	NaN	NaN	NaN	NaN	NaN	NaN	NaN	NaN	NaN	NaN	NaN	NaN	NaN	NaN	NaN	NaN	NaN	NaN	NaN	NaN	NaN	NaN	NaN	NaN	NaN	NaN	NaN	NaN	NaN	NaN	NaN	NaN	NaN	NaN	NaN	NaN	NaN	NaN	NaN
O08997	Copper transport protein ATOX1	Atox1	29.8982	29.7591	29.8448	NaN	NaN	17.9574	NaN	NaN	NaN	NaN	NaN	16.214	NaN	NaN	NaN	NaN	NaN	NaN	NaN	NaN	NaN	NaN	NaN	18.8016	NaN	NaN	NaN	NaN	NaN	NaN	NaN	20.9469	NaN	NaN	NaN	NaN	NaN	NaN	NaN	NaN	NaN	NaN	NaN	NaN	NaN	NaN	NaN
O09043	Napsin-A	Napsa	28.811	28.523	28.4218	NaN	16.4569	NaN	NaN	NaN	NaN	NaN	NaN	NaN	NaN	NaN	NaN	NaN	NaN	NaN	NaN	NaN	NaN	NaN	NaN	NaN	NaN	NaN	NaN	NaN	NaN	NaN	NaN	NaN	NaN	NaN	NaN	NaN	NaN	NaN	NaN	NaN	NaN	NaN	NaN	NaN	NaN	NaN	NaN
O09053	Werner syndrome ATP-dependent helicase homolog	Wrn	22.727	NaN	NaN	20.213	NaN	NaN	NaN	NaN	NaN	NaN	NaN	NaN	18.7102	NaN	NaN	NaN	NaN	NaN	NaN	25.574	25.7725	25.7459	25.5988	NaN	NaN	NaN	NaN	20.3682	21.9852	21.1776	20.8131	NaN	NaN	20.3242	NaN	NaN	NaN	NaN	NaN	NaN	NaN	NaN	NaN	NaN	NaN	NaN	NaN
O09061	Proteasome subunit beta type-1	Psmb1	31.0709	30.9347	30.7547	NaN	16.8806	NaN	NaN	NaN	NaN	NaN	NaN	NaN	18.9841	NaN	NaN	NaN	NaN	NaN	NaN	NaN	NaN	NaN	NaN	NaN	NaN	NaN	20.1303	NaN	NaN	NaN	NaN	NaN	NaN	18.825	NaN	NaN	NaN	NaN	NaN	NaN	NaN	NaN	NaN	NaN	NaN	NaN	NaN
O09106;D3YYI8	Histone deacetylase 1;Histone deacetylase	Hdac1;Gm10093	30.2595	30.1633	30.2242	21.81	20.9054	21.6857	21.3868	NaN	NaN	20.7603	21.2047	NaN	NaN	NaN	NaN	NaN	20.5079	NaN	NaN	21.183	21.2251	21.0708	21.1245	NaN	NaN	NaN	NaN	21.3697	21.6881	22.8731	21.4275	NaN	NaN	NaN	NaN	NaN	NaN	NaN	NaN	NaN	NaN	NaN	NaN	NaN	20.285	NaN	NaN
O09110	Dual specificity mitogen-activated protein kinase kinase 3	Map2k3	25.9925	27.4765	27.3408	NaN	NaN	NaN	NaN	NaN	NaN	NaN	NaN	NaN	NaN	NaN	NaN	NaN	NaN	NaN	NaN	NaN	NaN	NaN	18.3623	NaN	NaN	NaN	NaN	NaN	NaN	NaN	NaN	20.8011	NaN	NaN	NaN	NaN	NaN	NaN	NaN	NaN	NaN	NaN	NaN	NaN	NaN	NaN	NaN
O09130	NFATC2-interacting protein	Nfatc2ip	NaN	NaN	NaN	22.2944	20.6144	22.1216	20.3427	NaN	NaN	NaN	NaN	NaN	NaN	NaN	NaN	NaN	NaN	NaN	NaN	NaN	NaN	NaN	18.9081	NaN	NaN	NaN	NaN	NaN	NaN	NaN	NaN	NaN	NaN	NaN	NaN	NaN	NaN	NaN	NaN	NaN	NaN	NaN	NaN	NaN	NaN	NaN	NaN
O09159	Lysosomal alpha-mannosidase	Man2b1	28.8917	28.8504	28.8222	NaN	18.7387	NaN	NaN	NaN	NaN	NaN	NaN	18.7387	NaN	NaN	NaN	NaN	NaN	NaN	NaN	NaN	18.4053	NaN	NaN	NaN	NaN	NaN	NaN	NaN	NaN	NaN	NaN	NaN	NaN	NaN	NaN	NaN	NaN	NaN	NaN	NaN	NaN	NaN	NaN	NaN	NaN	NaN	NaN
O09167	60S ribosomal protein L21	Rpl21	30.7071	30.882	30.5502	24.2642	25.3557	24.358	24.794	27.0435	26.9952	26.4938	26.8654	21.4293	22.5099	NaN	22.2248	24.7671	23.2726	24.9476	24.6348	22.8384	23.0333	22.8978	23.1711	23.2086	23.3644	23.1737	23.34	NaN	23.2581	22.4279	NaN	25.4007	25.0255	24.5086	25.4715	22.924	22.6345	24.185	23.8178	24.7098	24.354	24.4303	24.747	24.8879	23.3709	21.5124	24.6699
O09172	Glutamate--cysteine ligase regulatory subunit	Gclm	28.0013	27.8984	28.0311	21.871	NaN	NaN	NaN	NaN	22.4243	NaN	21.7427	NaN	18.6903	NaN	NaN	NaN	NaN	NaN	NaN	NaN	NaN	NaN	NaN	NaN	NaN	NaN	NaN	21.9193	NaN	NaN	NaN	NaN	NaN	NaN	NaN	NaN	NaN	NaN	NaN	NaN	NaN	NaN	NaN	NaN	NaN	20.951	NaN
O35075	Down syndrome critical region protein 3 homolog	Dscr3	25.8666	26.2799	25.923	NaN	NaN	NaN	17.6582	NaN	NaN	NaN	NaN	NaN	NaN	NaN	NaN	NaN	NaN	NaN	NaN	NaN	NaN	17.1875	NaN	NaN	NaN	NaN	NaN	NaN	NaN	NaN	NaN	NaN	NaN	NaN	NaN	NaN	NaN	NaN	NaN	NaN	NaN	NaN	NaN	NaN	NaN	NaN	18.5102
O35129	Prohibitin-2	Phb2	26.2751	26.9867	26.8675	NaN	NaN	NaN	NaN	NaN	NaN	NaN	NaN	NaN	NaN	NaN	18.9907	NaN	NaN	NaN	NaN	NaN	NaN	NaN	NaN	NaN	NaN	NaN	NaN	NaN	NaN	NaN	18.3037	NaN	NaN	NaN	19.904	20.6214	NaN	NaN	NaN	19.8716	NaN	NaN	NaN	NaN	NaN	20.0495	NaN
O35130	Ribosomal RNA small subunit methyltransferase NEP1	Emg1	NaN	NaN	NaN	19.2265	18.4641	18.9142	NaN	18.6093	18.6948	NaN	18.5228	NaN	NaN	NaN	NaN	NaN	NaN	NaN	17.2663	NaN	NaN	NaN	NaN	NaN	NaN	NaN	NaN	NaN	NaN	NaN	NaN	NaN	NaN	NaN	NaN	NaN	NaN	NaN	NaN	NaN	NaN	NaN	NaN	NaN	NaN	NaN	NaN
O35134	DNA-directed RNA polymerase I subunit RPA1	Polr1a	24.8577	24.8707	24.4243	16.9418	NaN	NaN	NaN	NaN	NaN	NaN	NaN	NaN	NaN	NaN	NaN	NaN	NaN	NaN	NaN	NaN	NaN	NaN	NaN	NaN	NaN	NaN	18.7846	NaN	NaN	NaN	NaN	NaN	NaN	NaN	NaN	NaN	NaN	NaN	NaN	NaN	NaN	NaN	NaN	NaN	NaN	NaN	NaN
O35143	ATPase inhibitor, mitochondrial	Atpif1	30.739	29.7624	31.2497	22.6292	21.8147	21.3888	20.1307	NaN	NaN	19.319	NaN	NaN	NaN	NaN	18.646	NaN	NaN	NaN	NaN	17.0636	18.2039	17.9405	17.3298	21.4535	19.7153	22.2123	NaN	NaN	17.2106	NaN	17.1625	NaN	NaN	NaN	NaN	NaN	NaN	NaN	21.5026	NaN	NaN	NaN	NaN	NaN	NaN	NaN	NaN
O35215;G3UYJ7	D-dopachrome decarboxylase	Ddt;Gm20441	28.4487	28.1724	28.265	NaN	NaN	NaN	NaN	NaN	NaN	NaN	NaN	NaN	NaN	NaN	NaN	NaN	NaN	NaN	NaN	NaN	NaN	NaN	NaN	NaN	NaN	NaN	NaN	NaN	NaN	19.1598	NaN	NaN	NaN	NaN	NaN	NaN	19.1464	NaN	NaN	NaN	NaN	NaN	NaN	NaN	NaN	NaN	NaN
O35218	Cleavage and polyadenylation specificity factor subunit 2	Cpsf2	26.8799	26.8214	28.1863	NaN	NaN	NaN	NaN	NaN	23.3623	NaN	NaN	26.7336	26.9738	26.7197	26.6585	27.3706	27.206	26.7425	27.0486	NaN	NaN	NaN	NaN	NaN	NaN	NaN	NaN	19.2031	NaN	NaN	NaN	NaN	NaN	NaN	NaN	NaN	NaN	NaN	NaN	NaN	NaN	NaN	NaN	NaN	NaN	NaN	17.8853
O35226	26S proteasome non-ATPase regulatory subunit 4	Psmd4	28.3228	28.7972	28.9903	NaN	NaN	20.2143	NaN	NaN	NaN	NaN	NaN	NaN	16.8148	NaN	NaN	NaN	NaN	NaN	NaN	NaN	NaN	NaN	18.517	NaN	NaN	NaN	NaN	NaN	NaN	NaN	NaN	NaN	NaN	NaN	NaN	NaN	NaN	NaN	NaN	NaN	NaN	NaN	NaN	NaN	20.8411	NaN	NaN
O35231;O35066;Q61771	Kinesin-like protein KIFC3;Kinesin-like protein KIF3C;Kinesin-like protein KIF3B;Kinesin-like protein KIF3B, N-terminally processed	Kifc3;Kif3c;Kif3b	26.0036	26.3616	25.9542	NaN	NaN	NaN	17.752	NaN	NaN	NaN	NaN	NaN	NaN	NaN	NaN	NaN	NaN	NaN	NaN	NaN	NaN	17.0598	NaN	NaN	NaN	NaN	NaN	NaN	NaN	NaN	NaN	23.7695	23.6993	23.3996	NaN	NaN	NaN	NaN	NaN	NaN	NaN	NaN	NaN	NaN	NaN	NaN	NaN
O35286	Pre-mRNA-splicing factor ATP-dependent RNA helicase DHX15	Dhx15	30.9659	30.948	31.0343	27.3129	27.4155	27.2016	27.307	27.112	27.0724	27.0396	27.1141	29.031	29.0833	29.2396	28.9288	27.9718	27.9242	27.9119	27.612	NaN	NaN	NaN	NaN	22.8111	NaN	NaN	NaN	NaN	NaN	NaN	NaN	24.6385	25.0976	24.577	24.7756	32.9421	33.4046	33.2109	33.4368	32.6705	33.0675	32.6715	32.7662	31.3654	30.625	31.5134	31.5902
O35295	Transcriptional activator protein Pur-beta	Purb	NaN	NaN	25.9227	20.4465	NaN	20.6612	21.7568	22.2479	22.7381	22.8516	22.0395	NaN	17.681	NaN	NaN	NaN	NaN	NaN	NaN	19.9034	20.3096	20.1078	NaN	NaN	19.4771	19.7946	19.906	20.3773	22.2824	20.8501	20.7182	NaN	NaN	NaN	NaN	NaN	NaN	NaN	NaN	NaN	NaN	NaN	NaN	NaN	NaN	17.2484	NaN
O35317	Pre-B-cell leukemia transcription factor 3	Pbx3	NaN	NaN	NaN	NaN	NaN	NaN	NaN	NaN	NaN	NaN	NaN	NaN	NaN	NaN	NaN	NaN	NaN	NaN	NaN	23.9894	23.8994	23.7705	24.8368	NaN	NaN	NaN	21.3937	NaN	NaN	NaN	NaN	NaN	NaN	NaN	18.1747	NaN	NaN	NaN	NaN	NaN	NaN	NaN	NaN	NaN	NaN	NaN	NaN
O35326	Serine/arginine-rich splicing factor 5	Srsf5	27.4784	27.8576	27.4492	22.3014	22.8149	23.2901	22.9188	22.8162	23.2555	22.3282	22.6798	19.878	19.9462	19.9909	19.6822	22.1995	NaN	22.4218	22.5023	NaN	NaN	NaN	NaN	20.7683	NaN	NaN	NaN	NaN	NaN	NaN	NaN	20.7104	NaN	20.8343	20.9355	NaN	NaN	NaN	20.8758	21.6797	21.8202	21.6878	21.1336	NaN	21.9154	23.1777	21.4771
O35343	Importin subunit alpha-3	Kpna4	27.888	26.1634	26.5816	NaN	NaN	NaN	NaN	NaN	NaN	NaN	NaN	NaN	NaN	NaN	NaN	NaN	NaN	NaN	NaN	NaN	NaN	NaN	NaN	NaN	NaN	NaN	NaN	NaN	NaN	NaN	NaN	NaN	NaN	NaN	NaN	23.1037	22.2645	23.3287	22.6513	22.2807	23.4113	NaN	NaN	NaN	22.2476	22.541	NaN
O35344	Importin subunit alpha-4	Kpna3	29.2805	28.9698	29.1736	22.0427	21.737	21.9452	21.6476	21.0313	20.6184	21.3449	21.0043	NaN	18.6236	NaN	NaN	NaN	NaN	NaN	NaN	NaN	NaN	NaN	NaN	NaN	NaN	NaN	18.4558	NaN	NaN	NaN	NaN	NaN	NaN	NaN	18.857	26.5339	26.1133	25.9547	26.5385	25.9369	26.1028	25.7483	25.9393	26.9125	26.2969	26.4496	26.197
O35368	Interferon-activable protein 203	Ifi203	NaN	NaN	24.215	22.7035	22.3783	22.6048	22.109	20.2644	20.1872	20.5106	20.5368	NaN	NaN	NaN	18.5926	NaN	NaN	NaN	NaN	NaN	NaN	NaN	NaN	NaN	NaN	NaN	NaN	NaN	NaN	NaN	NaN	NaN	NaN	NaN	NaN	NaN	NaN	NaN	NaN	NaN	NaN	NaN	NaN	NaN	NaN	NaN	NaN
O35375	Neuropilin-2	Nrp2	26.8547	26.418	26.7394	NaN	NaN	NaN	17.7954	NaN	NaN	NaN	NaN	NaN	NaN	NaN	NaN	NaN	NaN	NaN	NaN	NaN	NaN	NaN	16.7664	NaN	NaN	NaN	NaN	NaN	NaN	NaN	NaN	NaN	NaN	NaN	NaN	NaN	NaN	20.9938	NaN	NaN	NaN	NaN	NaN	NaN	NaN	NaN	NaN
O35381	Acidic leucine-rich nuclear phosphoprotein 32 family member A	Anp32a	31.1513	30.986	31.0134	NaN	NaN	NaN	17.3309	NaN	NaN	NaN	NaN	NaN	22.3173	NaN	NaN	NaN	NaN	NaN	NaN	NaN	20.964	NaN	NaN	NaN	NaN	NaN	NaN	NaN	NaN	NaN	NaN	23.8319	NaN	NaN	NaN	NaN	NaN	NaN	NaN	NaN	NaN	NaN	NaN	NaN	NaN	NaN	NaN
O35427	DNA-directed RNA polymerase III subunit RPC9	Crcp	NaN	22.7523	NaN	NaN	NaN	NaN	18.2802	NaN	NaN	NaN	NaN	24.4901	24.3537	24.6232	23.9894	18.6849	NaN	NaN	NaN	25.8366	25.964	25.7686	25.8324	24.3997	24.5038	25	24.6426	24.2515	24.9258	24.9843	25.1221	NaN	NaN	NaN	NaN	NaN	NaN	NaN	NaN	NaN	NaN	NaN	NaN	NaN	NaN	NaN	NaN
O35459	Delta(3,5)-Delta(2,4)-dienoyl-CoA isomerase, mitochondrial	Ech1	27.5975	27.4301	27.072	NaN	NaN	NaN	21.0459	NaN	NaN	NaN	NaN	NaN	NaN	NaN	NaN	NaN	19.884	NaN	NaN	NaN	NaN	NaN	NaN	NaN	NaN	NaN	NaN	NaN	NaN	NaN	NaN	NaN	NaN	NaN	NaN	NaN	NaN	NaN	NaN	NaN	NaN	NaN	NaN	NaN	NaN	NaN	NaN
O35465	Peptidyl-prolyl cis-trans isomerase FKBP8	Fkbp8	27.5612	27.9514	27.7099	NaN	NaN	20.3631	NaN	NaN	NaN	NaN	NaN	NaN	18.0591	NaN	NaN	NaN	NaN	NaN	NaN	NaN	NaN	NaN	16.7697	NaN	NaN	NaN	NaN	NaN	NaN	NaN	NaN	NaN	NaN	NaN	NaN	NaN	NaN	NaN	NaN	NaN	NaN	NaN	NaN	NaN	NaN	19.3023	NaN
O35593	26S proteasome non-ATPase regulatory subunit 14	Psmd14	29.3843	29.9239	29.9991	19.2085	NaN	NaN	NaN	NaN	NaN	NaN	NaN	NaN	NaN	NaN	NaN	NaN	NaN	NaN	NaN	NaN	NaN	NaN	NaN	NaN	NaN	NaN	NaN	NaN	NaN	NaN	NaN	NaN	NaN	16.8783	NaN	NaN	NaN	NaN	NaN	NaN	NaN	NaN	NaN	NaN	NaN	NaN	NaN
O35601	FYN-binding protein	Fyb	NaN	26.0565	NaN	24.3697	21.1839	24.9315	23.7644	16.6098	15.1319	NaN	NaN	NaN	NaN	NaN	NaN	NaN	NaN	16.8925	NaN	NaN	NaN	NaN	18.4797	NaN	NaN	NaN	NaN	NaN	NaN	NaN	NaN	NaN	NaN	NaN	NaN	NaN	NaN	NaN	NaN	NaN	NaN	NaN	NaN	NaN	NaN	18.9201	NaN
O35609	Secretory carrier-associated membrane protein 3	Scamp3	26.8203	26.3604	26.9729	NaN	NaN	NaN	17.3271	NaN	NaN	NaN	NaN	NaN	NaN	NaN	NaN	NaN	NaN	NaN	NaN	NaN	NaN	NaN	NaN	NaN	NaN	NaN	NaN	NaN	NaN	NaN	17.7905	NaN	NaN	NaN	NaN	NaN	NaN	NaN	NaN	NaN	NaN	NaN	NaN	NaN	NaN	NaN	NaN
O35613	Death domain-associated protein 6	Daxx	NaN	NaN	24.2952	22.1406	22.6876	22.3657	22.801	19.0597	NaN	19.8094	NaN	NaN	NaN	NaN	NaN	NaN	NaN	NaN	NaN	NaN	NaN	NaN	NaN	NaN	NaN	NaN	NaN	NaN	NaN	NaN	NaN	NaN	NaN	NaN	NaN	NaN	NaN	NaN	NaN	NaN	NaN	NaN	NaN	NaN	NaN	NaN	NaN
O35638	Cohesin subunit SA-2	Stag2	23.5449	25.1178	23.8225	NaN	NaN	NaN	18.1067	NaN	NaN	NaN	NaN	NaN	NaN	NaN	NaN	NaN	NaN	NaN	NaN	NaN	NaN	NaN	NaN	NaN	NaN	NaN	NaN	NaN	NaN	17.9488	NaN	NaN	NaN	NaN	NaN	NaN	NaN	NaN	NaN	NaN	NaN	NaN	NaN	NaN	NaN	NaN	NaN
O35639	Annexin A3	Anxa3	29.3583	29.4058	29.4078	NaN	NaN	19.4325	NaN	NaN	NaN	NaN	NaN	NaN	NaN	NaN	NaN	NaN	NaN	NaN	NaN	NaN	NaN	NaN	NaN	NaN	NaN	NaN	19.0404	NaN	NaN	NaN	NaN	NaN	NaN	NaN	18.5276	NaN	NaN	NaN	NaN	NaN	NaN	NaN	NaN	NaN	NaN	NaN	NaN
O35643	AP-1 complex subunit beta-1	Ap1b1	30.8038	30.6081	30.6597	23.8873	23.2584	23.3169	24.0581	22.1268	22.0896	21.8196	21.933	18.8888	NaN	NaN	NaN	NaN	NaN	NaN	NaN	NaN	NaN	NaN	19.3851	NaN	NaN	NaN	NaN	NaN	NaN	NaN	NaN	NaN	NaN	19.4864	NaN	NaN	NaN	NaN	NaN	NaN	NaN	NaN	NaN	NaN	NaN	NaN	NaN
O35648	Centrin-3	Cetn3	24.3161	24.3728	24.8228	NaN	NaN	NaN	18.7403	NaN	NaN	NaN	NaN	NaN	NaN	NaN	NaN	NaN	NaN	NaN	NaN	NaN	NaN	NaN	NaN	NaN	NaN	NaN	NaN	NaN	NaN	18.8947	NaN	NaN	NaN	NaN	NaN	NaN	NaN	NaN	NaN	NaN	NaN	NaN	NaN	NaN	NaN	20.3507	NaN
O35654	DNA polymerase delta subunit 2	Pold2	26.8452	27.2627	26.9389	NaN	NaN	21.1445	NaN	NaN	NaN	NaN	NaN	NaN	NaN	NaN	NaN	NaN	NaN	NaN	NaN	NaN	NaN	NaN	NaN	NaN	NaN	NaN	NaN	NaN	NaN	NaN	NaN	NaN	NaN	NaN	NaN	NaN	NaN	NaN	NaN	NaN	NaN	NaN	NaN	NaN	NaN	NaN	19.108
O35658	Complement component 1 Q subcomponent-binding protein, mitochondrial	C1qbp	31.4984	31.5653	29.9717	NaN	NaN	NaN	20.8081	NaN	20.5432	NaN	20.9815	NaN	NaN	NaN	NaN	21.9108	NaN	21.8159	22.4886	NaN	NaN	NaN	19.8157	25.5107	25.9453	25.5583	25.2986	23.4684	23.4266	24.1986	25.4285	22.3423	22.5528	23.0245	23.2175	23.7679	23.4537	22.744	23.4738	22.8946	22.6179	22.5492	22.4017	NaN	22.5967	22.251	22.548
O35680	28S ribosomal protein S12, mitochondrial	Mrps12	NaN	NaN	23.5112	NaN	NaN	NaN	18.9139	NaN	NaN	NaN	NaN	NaN	NaN	NaN	19.3289	21.0505	20.7423	NaN	20.2512	23.1709	21.9825	22.404	21.4972	23.2442	23.7808	23.7204	23.12	23.37	NaN	NaN	22.877	NaN	21.2591	NaN	NaN	NaN	NaN	NaN	NaN	NaN	NaN	NaN	NaN	NaN	NaN	NaN	NaN
O35685	Nuclear migration protein nudC	Nudc	31.4494	31.4113	31.4595	NaN	NaN	NaN	19.8416	NaN	NaN	NaN	NaN	NaN	NaN	NaN	18.5119	NaN	NaN	NaN	NaN	NaN	NaN	NaN	NaN	NaN	NaN	NaN	NaN	NaN	NaN	NaN	19.8926	NaN	NaN	19.2956	NaN	NaN	NaN	NaN	NaN	NaN	NaN	NaN	NaN	NaN	NaN	NaN	NaN
O35704	Serine palmitoyltransferase 1	Sptlc1	26.0645	26.8723	25.8782	NaN	17.9732	NaN	NaN	NaN	NaN	NaN	NaN	NaN	NaN	NaN	NaN	NaN	NaN	NaN	NaN	NaN	NaN	NaN	NaN	NaN	18.6292	NaN	NaN	NaN	NaN	NaN	NaN	NaN	NaN	NaN	NaN	NaN	NaN	NaN	NaN	NaN	NaN	NaN	NaN	NaN	NaN	NaN	NaN
O35719	DNA repair protein RAD51 homolog 2	Rad51b	NaN	NaN	NaN	NaN	NaN	NaN	NaN	NaN	NaN	NaN	NaN	NaN	NaN	NaN	NaN	NaN	NaN	NaN	NaN	NaN	NaN	NaN	NaN	NaN	NaN	NaN	NaN	NaN	NaN	NaN	NaN	22.3742	22.1942	22.0124	22.2642	NaN	NaN	NaN	NaN	NaN	NaN	NaN	NaN	NaN	NaN	NaN	NaN
O35737	Heterogeneous nuclear ribonucleoprotein H;Heterogeneous nuclear ribonucleoprotein H, N-terminally processed	Hnrnph1	29.7342	29.4573	29.9338	28.3843	28.9556	28.5841	28.9407	29.0772	29.1026	29.3958	29.1301	21.2396	21.4462	21.3433	21.3273	21.4674	NaN	21.3492	20.9465	NaN	NaN	NaN	NaN	NaN	NaN	NaN	18.9475	NaN	NaN	NaN	NaN	NaN	NaN	NaN	NaN	NaN	NaN	NaN	NaN	NaN	NaN	NaN	NaN	NaN	21.519	NaN	NaN
O35841	Apoptosis inhibitor 5	Api5	29.6519	29.3984	29.1785	21.4962	20.5844	22.0669	NaN	19.6091	20.6482	NaN	NaN	NaN	18.3379	NaN	NaN	NaN	NaN	NaN	NaN	20.1376	21.2235	21.0348	21.3515	22.3043	23.5926	21.773	23.044	21.8145	21.0008	22.3172	20.7558	NaN	NaN	NaN	NaN	NaN	NaN	NaN	NaN	NaN	NaN	NaN	NaN	18.5484	NaN	NaN	NaN
O35855	Branched-chain-amino-acid aminotransferase, mitochondrial	Bcat2	29.9983	30.5311	30.6665	NaN	NaN	NaN	19.8396	NaN	NaN	NaN	NaN	NaN	NaN	NaN	NaN	NaN	NaN	NaN	NaN	NaN	NaN	NaN	NaN	NaN	18.174	NaN	NaN	NaN	NaN	NaN	NaN	NaN	NaN	19.9925	NaN	NaN	NaN	NaN	NaN	NaN	NaN	NaN	NaN	NaN	NaN	NaN	NaN
O35857	Mitochondrial import inner membrane translocase subunit TIM44	Timm44	28.6906	28.7576	28.7085	NaN	NaN	NaN	NaN	NaN	NaN	NaN	NaN	NaN	20.1858	NaN	NaN	NaN	NaN	NaN	NaN	NaN	NaN	19.4874	NaN	NaN	NaN	NaN	NaN	NaN	NaN	NaN	NaN	NaN	NaN	NaN	NaN	NaN	NaN	NaN	NaN	22.7162	NaN	NaN	NaN	NaN	NaN	NaN	NaN
O35864	COP9 signalosome complex subunit 5	Cops5	28.6605	28.7109	28.7994	NaN	NaN	NaN	NaN	NaN	NaN	NaN	18.2768	NaN	NaN	NaN	NaN	NaN	NaN	NaN	NaN	NaN	NaN	NaN	NaN	NaN	NaN	NaN	NaN	NaN	NaN	NaN	NaN	NaN	NaN	NaN	NaN	NaN	NaN	NaN	NaN	NaN	NaN	NaN	NaN	NaN	NaN	NaN	NaN
O35887	Calumenin	Calu	30.8492	31.0424	30.9461	21.6073	22.823	20.9506	21.1962	21.4304	21.62	21.9033	21.5336	NaN	19.1006	NaN	NaN	NaN	NaN	NaN	NaN	20.6762	20.1778	20.5757	20.4167	NaN	20.9538	21.1677	21.0237	20.7273	20.4841	20.8448	20.8723	NaN	21.8634	NaN	NaN	NaN	NaN	NaN	NaN	NaN	NaN	NaN	NaN	NaN	NaN	NaN	NaN
O35900	U6 snRNA-associated Sm-like protein LSm2	Lsm2	28.279	28.5913	28.2359	NaN	NaN	NaN	NaN	19.6145	NaN	NaN	NaN	24.4981	24.7169	24.2985	24.9251	28.5481	28.1185	27.458	27.5983	NaN	19.0598	NaN	NaN	NaN	NaN	NaN	NaN	NaN	NaN	NaN	NaN	NaN	NaN	NaN	NaN	NaN	NaN	NaN	NaN	NaN	NaN	21.5545	NaN	NaN	NaN	NaN	NaN
O35955	Proteasome subunit beta type-10	Psmb10	27.2651	27.3198	26.8567	NaN	NaN	NaN	17.3023	NaN	NaN	NaN	NaN	NaN	NaN	NaN	NaN	NaN	NaN	NaN	NaN	NaN	NaN	NaN	NaN	NaN	NaN	NaN	NaN	NaN	NaN	NaN	NaN	NaN	NaN	18.004	NaN	NaN	NaN	NaN	NaN	NaN	NaN	NaN	NaN	NaN	NaN	NaN	NaN
O35980	Endonuclease III-like protein 1	Nthl1	NaN	NaN	NaN	NaN	NaN	16.0782	NaN	NaN	NaN	NaN	NaN	NaN	NaN	NaN	NaN	NaN	NaN	NaN	NaN	22.6268	22.3842	23.2384	22.7242	NaN	NaN	NaN	NaN	NaN	NaN	NaN	NaN	18.3303	NaN	NaN	NaN	NaN	NaN	NaN	NaN	NaN	NaN	NaN	NaN	NaN	NaN	NaN	NaN
O35984	Pre-B-cell leukemia transcription factor 2	Pbx2	26.4389	NaN	NaN	NaN	NaN	NaN	17.6596	NaN	NaN	NaN	NaN	NaN	NaN	NaN	NaN	NaN	NaN	NaN	NaN	25.5911	24.2511	26.1513	25.9261	NaN	NaN	19.313	NaN	NaN	NaN	22.7164	NaN	NaN	NaN	NaN	NaN	NaN	NaN	NaN	NaN	NaN	NaN	NaN	NaN	NaN	NaN	NaN	19.9651
O54692	Centromere/kinetochore protein zw10 homolog	Zw10	26.2305	26.3495	26.2277	NaN	NaN	NaN	NaN	NaN	NaN	NaN	NaN	NaN	NaN	NaN	NaN	NaN	NaN	NaN	NaN	NaN	NaN	NaN	NaN	NaN	NaN	NaN	NaN	NaN	NaN	NaN	NaN	NaN	18.8569	NaN	NaN	NaN	NaN	NaN	NaN	NaN	NaN	NaN	NaN	NaN	NaN	NaN	NaN
O54734	Dolichyl-diphosphooligosaccharide--protein glycosyltransferase 48 kDa subunit	Ddost	29.1765	29.1659	29.2237	20.6046	20.2011	20.7797	21.4951	20.3832	NaN	20.1115	NaN	NaN	17.9807	NaN	NaN	NaN	NaN	NaN	NaN	NaN	NaN	NaN	27.1311	NaN	NaN	NaN	NaN	NaN	NaN	NaN	NaN	NaN	NaN	NaN	NaN	NaN	NaN	NaN	NaN	NaN	NaN	NaN	NaN	NaN	NaN	20.6665	NaN
O54774	AP-3 complex subunit delta-1	Ap3d1	29.1373	29.0284	29.1893	25.117	25.016	25.8722	24.4525	19.7596	19.0249	18.5239	19.1828	NaN	NaN	20.7497	NaN	NaN	NaN	NaN	NaN	NaN	18.7902	NaN	NaN	NaN	NaN	NaN	NaN	NaN	NaN	NaN	NaN	NaN	21.4581	NaN	NaN	NaN	NaN	NaN	NaN	NaN	NaN	NaN	NaN	NaN	NaN	NaN	NaN
O54782	Epididymis-specific alpha-mannosidase	Man2b2	28.7852	29.2184	29.3807	NaN	NaN	NaN	NaN	NaN	18.2086	NaN	NaN	NaN	NaN	NaN	NaN	NaN	NaN	NaN	NaN	NaN	NaN	NaN	NaN	NaN	NaN	NaN	NaN	NaN	NaN	NaN	NaN	NaN	NaN	NaN	NaN	NaN	NaN	NaN	NaN	NaN	NaN	NaN	NaN	NaN	NaN	NaN	NaN
O54825	Bystin	Bysl	27.0686	26.7345	27.0732	21.4913	19.9813	22.1153	19.8742	19.3939	19.4664	NaN	NaN	NaN	NaN	NaN	NaN	17.5381	NaN	NaN	NaN	NaN	NaN	NaN	NaN	NaN	NaN	NaN	18.8705	NaN	NaN	NaN	NaN	NaN	NaN	NaN	NaN	NaN	NaN	NaN	NaN	NaN	NaN	NaN	NaN	NaN	NaN	NaN	NaN
O54833	Casein kinase II subunit alpha	Csnk2a2	27.7969	27.3347	27.8054	21.3019	21.2436	21.3586	21.3987	20.5463	20.2624	20.6142	20.0422	NaN	NaN	NaN	NaN	18.3982	NaN	NaN	NaN	NaN	NaN	NaN	NaN	NaN	NaN	NaN	NaN	NaN	NaN	NaN	NaN	NaN	NaN	NaN	NaN	NaN	NaN	NaN	NaN	NaN	NaN	NaN	NaN	19.2068	NaN	NaN	NaN
O54836	Zinc finger matrin-type protein 3	Zmat3	NaN	NaN	NaN	22.0501	NaN	21.9932	21.8104	NaN	NaN	NaN	NaN	26.3683	26.0332	27.1195	26.2474	NaN	NaN	NaN	NaN	NaN	NaN	NaN	NaN	24.4986	24.8654	24.363	24.8429	NaN	NaN	NaN	NaN	NaN	NaN	NaN	NaN	NaN	NaN	NaN	NaN	NaN	NaN	NaN	NaN	NaN	NaN	NaN	NaN
O54879	High mobility group protein B3	Hmgb3	26.6738	26.9785	27.0483	22.0219	NaN	22.2504	20.0964	NaN	NaN	NaN	NaN	NaN	NaN	NaN	NaN	18.219	NaN	NaN	NaN	23.5295	24.1238	23.4197	23.3076	18.9511	20.6223	18.9792	19.9603	29.4577	30.5331	30.896	30.8523	NaN	NaN	NaN	NaN	NaN	NaN	NaN	NaN	NaN	NaN	NaN	NaN	NaN	NaN	NaN	NaN
O54941	SWI/SNF-related matrix-associated actin-dependent regulator of chromatin subfamily E member 1	Smarce1	26.7453	NaN	NaN	23.5013	23.744	23.8453	23.9222	24.106	24.0853	23.5512	23.1746	NaN	NaN	17.3857	NaN	NaN	NaN	NaN	NaN	NaN	NaN	NaN	NaN	NaN	NaN	NaN	NaN	NaN	NaN	18.7553	NaN	NaN	NaN	NaN	NaN	NaN	NaN	NaN	NaN	NaN	NaN	NaN	NaN	NaN	NaN	19.6342	NaN
O54946	DnaJ homolog subfamily B member 6	Dnajb6	24.2955	24.5381	24.3102	NaN	NaN	NaN	17.768	NaN	NaN	NaN	NaN	NaN	NaN	NaN	NaN	NaN	NaN	NaN	NaN	NaN	NaN	NaN	NaN	NaN	NaN	NaN	NaN	NaN	NaN	19.0803	NaN	NaN	NaN	NaN	19.8994	NaN	NaN	NaN	NaN	NaN	NaN	NaN	NaN	NaN	NaN	NaN	NaN
O54962	Barrier-to-autointegration factor;Barrier-to-autointegration factor, N-terminally processed	Banf1	28.5984	28.1832	28.2848	NaN	NaN	NaN	NaN	20.7812	20.9343	NaN	21.8179	NaN	21.1452	21.2286	22.1133	NaN	21.0841	20.8399	NaN	27.7129	27.5668	28.4283	28.1599	20.8464	20.638	20.1016	NaN	25.3266	25.9773	25.4011	26.0921	20.2332	20.4763	NaN	22.6084	21.1798	21.4298	22.9394	20.6239	NaN	NaN	20.7888	NaN	22.3559	24.6353	24.1551	21.2312
O54984	ATPase Asna1	Asna1	29.396	29.3736	29.3706	NaN	NaN	NaN	20.3273	NaN	NaN	NaN	NaN	NaN	NaN	NaN	NaN	NaN	NaN	NaN	19.456	NaN	NaN	NaN	NaN	NaN	NaN	NaN	NaN	NaN	NaN	NaN	NaN	NaN	NaN	18.6383	NaN	NaN	NaN	NaN	NaN	NaN	NaN	NaN	NaN	NaN	NaN	NaN	NaN
O54988	STE20-like serine/threonine-protein kinase	Slk	28.8463	28.6248	28.8292	24.4138	24.1536	25.0396	24.2953	18.8527	17.6214	NaN	18.2172	22.6177	22.4161	22.077	21.5649	NaN	NaN	NaN	NaN	NaN	22.1096	NaN	NaN	NaN	NaN	NaN	NaN	NaN	NaN	NaN	NaN	NaN	NaN	NaN	NaN	NaN	NaN	NaN	17.9119	NaN	NaN	NaN	NaN	NaN	NaN	NaN	NaN
O55023	Inositol monophosphatase 1	Impa1	27.4249	27.7009	27.8547	NaN	NaN	NaN	18.5036	NaN	NaN	NaN	NaN	NaN	NaN	NaN	18.3835	NaN	NaN	NaN	NaN	NaN	NaN	NaN	NaN	NaN	NaN	NaN	NaN	NaN	NaN	NaN	NaN	NaN	NaN	20.1945	NaN	NaN	NaN	NaN	NaN	NaN	NaN	NaN	NaN	NaN	NaN	NaN	NaN
O55028	[3-methyl-2-oxobutanoate dehydrogenase [lipoamide]] kinase, mitochondrial	Bckdk	NaN	24.9961	NaN	24.8628	24.6891	24.7575	24.4427	23.2849	23.0701	23.0404	23.3473	NaN	17.1233	NaN	NaN	NaN	NaN	NaN	NaN	NaN	NaN	NaN	NaN	NaN	NaN	NaN	NaN	NaN	NaN	NaN	NaN	NaN	NaN	19.135	NaN	NaN	NaN	NaN	NaN	NaN	NaN	NaN	NaN	NaN	NaN	NaN	NaN
O55029	Coatomer subunit beta	Copb2	30.1427	29.9557	30.1242	NaN	20.0336	NaN	NaN	NaN	NaN	NaN	NaN	18.2101	NaN	NaN	NaN	NaN	NaN	NaN	NaN	NaN	NaN	19.1579	NaN	NaN	NaN	NaN	NaN	NaN	NaN	NaN	NaN	NaN	NaN	19.3429	NaN	NaN	NaN	NaN	NaN	NaN	NaN	NaN	NaN	NaN	NaN	NaN	NaN
O55098	Serine/threonine-protein kinase 10	Stk10	27.2498	26.742	26.7677	25.1001	24.4183	25.1184	24.2152	NaN	NaN	NaN	NaN	NaN	22.2919	22.5826	22.313	NaN	NaN	NaN	NaN	NaN	21.5689	NaN	NaN	NaN	NaN	NaN	NaN	NaN	NaN	NaN	NaN	NaN	NaN	16.1627	NaN	NaN	NaN	NaN	NaN	NaN	NaN	NaN	NaN	NaN	NaN	NaN	NaN
O55100	Synaptogyrin-1	Syngr1	26.1476	25.078	25.35	NaN	NaN	NaN	NaN	NaN	NaN	22.169	NaN	NaN	NaN	NaN	NaN	NaN	NaN	NaN	NaN	NaN	NaN	NaN	NaN	NaN	NaN	NaN	NaN	NaN	NaN	22.1261	NaN	NaN	NaN	NaN	NaN	NaN	NaN	NaN	NaN	NaN	NaN	NaN	NaN	NaN	NaN	NaN	19.4155
O55125	Protein NipSnap homolog 1	Nipsnap1	28.9328	29.005	28.4168	20.1382	20.1157	20.4017	20.0929	19.7039	20.4953	20.0934	20.6769	NaN	18.2346	NaN	NaN	NaN	NaN	NaN	NaN	NaN	NaN	NaN	NaN	NaN	NaN	NaN	NaN	NaN	18.2054	NaN	NaN	NaN	19.8439	NaN	NaN	NaN	NaN	NaN	NaN	NaN	NaN	NaN	NaN	NaN	NaN	NaN	NaN
O55126	Protein NipSnap homolog 2	Gbas	26.7657	27.1763	26.8977	NaN	NaN	NaN	NaN	NaN	NaN	NaN	NaN	NaN	NaN	NaN	NaN	NaN	NaN	NaN	NaN	NaN	NaN	NaN	NaN	NaN	NaN	NaN	NaN	NaN	NaN	NaN	NaN	NaN	NaN	NaN	NaN	NaN	NaN	NaN	NaN	NaN	NaN	NaN	NaN	NaN	19.3068	NaN	NaN
O55128	Histone deacetylase complex subunit SAP18	Sap18	NaN	NaN	NaN	NaN	18.9548	NaN	NaN	NaN	NaN	NaN	NaN	NaN	18.0127	18.1237	NaN	20.3651	18.345	18.8882	18.7958	NaN	NaN	NaN	NaN	NaN	NaN	NaN	NaN	NaN	NaN	NaN	NaN	NaN	NaN	18.7817	NaN	NaN	NaN	NaN	NaN	NaN	NaN	NaN	NaN	NaN	NaN	NaN	NaN
O55131	Septin-7	2019-09-07	30.5317	30.2271	30.1376	NaN	NaN	NaN	NaN	19.7401	NaN	NaN	NaN	NaN	19.3457	NaN	NaN	NaN	NaN	NaN	NaN	NaN	NaN	NaN	NaN	NaN	NaN	NaN	NaN	18.4095	NaN	NaN	NaN	NaN	NaN	NaN	NaN	NaN	NaN	NaN	NaN	NaN	NaN	NaN	NaN	NaN	NaN	NaN	NaN
O55135	Eukaryotic translation initiation factor 6	Eif6	28.4003	28.615	29.1784	NaN	NaN	NaN	NaN	19.2508	NaN	NaN	NaN	NaN	20.2878	NaN	NaN	NaN	NaN	NaN	NaN	NaN	NaN	NaN	NaN	NaN	NaN	NaN	19.9731	NaN	NaN	NaN	NaN	22.477	21.4633	21.5017	21.2244	NaN	NaN	NaN	NaN	NaN	NaN	NaN	NaN	20.5715	20.5357	NaN	NaN
O55137;Q9QYR9	Acyl-coenzyme A thioesterase 1;Acyl-coenzyme A thioesterase 2, mitochondrial	Acot1;Acot2	26.4322	26.936	26.7551	NaN	NaN	NaN	NaN	NaN	NaN	NaN	NaN	NaN	NaN	NaN	NaN	NaN	NaN	NaN	NaN	NaN	NaN	21.0808	NaN	21.6801	21.8181	21.9739	NaN	NaN	21.891	20.8405	21.7483	21.7516	21.6202	NaN	21.8511	NaN	NaN	NaN	NaN	21.4072	NaN	NaN	NaN	NaN	NaN	NaN	NaN
O55142	60S ribosomal protein L35a	Rpl35a	29.4363	29.172	29.4063	22.1555	20.8724	20.3677	21.4252	25.1051	24.8673	23.7538	24.1491	NaN	NaN	NaN	NaN	22.0646	NaN	NaN	NaN	NaN	NaN	NaN	NaN	NaN	NaN	21.724	NaN	NaN	NaN	NaN	NaN	NaN	NaN	NaN	NaN	NaN	NaN	NaN	NaN	NaN	NaN	NaN	NaN	NaN	NaN	22.2225	NaN
O55143	Sarcoplasmic/endoplasmic reticulum calcium ATPase 2	Atp2a2	30.9662	31.0685	31.1761	21.7427	21.5687	21.7461	22.3224	21.3312	21.151	21.2627	22.3357	NaN	NaN	20.4679	NaN	NaN	NaN	NaN	NaN	21.2622	NaN	NaN	NaN	NaN	NaN	NaN	NaN	NaN	NaN	NaN	NaN	NaN	22.4038	22.2153	NaN	22.4194	22.1753	22.4069	22.4284	22.6177	22.0764	22.1173	22.3151	22.0857	NaN	21.3854	21.962
O55201	Transcription elongation factor SPT5	Supt5h	27.9357	27.3621	28.1249	24.1391	24.42	24.4579	24.2164	23.8469	23.6716	23.8774	23.7526	NaN	NaN	NaN	NaN	NaN	19.0408	NaN	NaN	NaN	NaN	NaN	NaN	NaN	NaN	NaN	NaN	NaN	NaN	NaN	NaN	NaN	NaN	NaN	NaN	NaN	NaN	NaN	NaN	NaN	NaN	NaN	NaN	NaN	18.7379	NaN	NaN
O55222	Integrin-linked protein kinase	Ilk	29.2658	29.1597	29.2202	21.3127	21.1716	20.0856	19.7552	19.3257	19.2764	NaN	19.7767	NaN	NaN	NaN	NaN	NaN	NaN	NaN	NaN	NaN	NaN	NaN	NaN	NaN	NaN	NaN	NaN	NaN	NaN	NaN	NaN	18.3255	NaN	NaN	NaN	NaN	NaN	NaN	NaN	NaN	NaN	NaN	NaN	NaN	NaN	NaN	NaN
O55234	Proteasome subunit beta type-5	Psmb5	29.5891	29.4703	29.2325	NaN	16.9144	NaN	NaN	NaN	NaN	NaN	NaN	NaN	18.3835	NaN	NaN	NaN	NaN	NaN	NaN	NaN	NaN	NaN	NaN	NaN	16.5812	NaN	NaN	NaN	NaN	NaN	NaN	NaN	NaN	NaN	NaN	NaN	NaN	NaN	NaN	NaN	NaN	18.1154	NaN	NaN	NaN	NaN	NaN
O70126	Aurora kinase B	Aurkb	26.569	26.0284	NaN	20.5472	20.5602	20.1549	20.5794	21.0512	21.1938	20.6399	20.5336	18.6352	NaN	NaN	NaN	NaN	NaN	NaN	NaN	NaN	NaN	NaN	NaN	NaN	NaN	NaN	20.2731	NaN	NaN	NaN	NaN	NaN	NaN	NaN	NaN	NaN	NaN	NaN	NaN	NaN	NaN	NaN	NaN	NaN	18.6249	NaN	NaN
O70133	ATP-dependent RNA helicase A	Dhx9	28.5481	28.5548	28.7131	28.0942	28.6388	27.9119	28.3295	28.5787	28.7609	28.5639	28.5275	28.3848	28.8572	28.5646	28.7298	22.8295	21.3772	22.5527	21.6396	NaN	21.4461	NaN	NaN	22.4342	22.3395	22.4875	24.1961	NaN	21.0261	21.5582	NaN	NaN	NaN	NaN	NaN	NaN	NaN	NaN	NaN	NaN	NaN	NaN	NaN	NaN	24.4255	23.3879	22.6919
O70145	Neutrophil cytosol factor 2	Ncf2	29.779	29.5	29.8835	19.4245	NaN	NaN	NaN	NaN	NaN	NaN	NaN	NaN	NaN	NaN	NaN	NaN	NaN	NaN	NaN	NaN	NaN	NaN	NaN	NaN	NaN	NaN	NaN	NaN	NaN	NaN	NaN	NaN	NaN	NaN	NaN	NaN	NaN	19.1627	NaN	NaN	NaN	NaN	NaN	NaN	NaN	NaN	NaN
O70152	Dolichol-phosphate mannosyltransferase subunit 1	Dpm1	25.7219	26.0868	26.1476	20.4245	19.8831	19.7389	19.9332	NaN	NaN	NaN	19.8585	NaN	NaN	NaN	NaN	NaN	NaN	NaN	NaN	NaN	NaN	NaN	NaN	NaN	NaN	18.9903	NaN	NaN	NaN	NaN	NaN	NaN	NaN	NaN	18.8314	NaN	NaN	NaN	NaN	NaN	NaN	NaN	NaN	NaN	NaN	NaN	NaN
O70157	DNA topoisomerase 3-alpha	Top3a	24.4321	NaN	NaN	NaN	NaN	NaN	19.5835	NaN	NaN	NaN	NaN	NaN	NaN	NaN	NaN	19.8198	NaN	NaN	NaN	24.8764	25.0736	24.7626	25.0518	25.5163	25.5515	25.6897	26.0482	26.6636	26.4064	26.3294	26.5734	NaN	NaN	NaN	NaN	NaN	NaN	NaN	NaN	NaN	NaN	NaN	NaN	NaN	NaN	20.0498	NaN
O70172	Phosphatidylinositol 5-phosphate 4-kinase type-2 alpha	Pip4k2a	27.6891	27.0157	27.622	21.1469	19.8383	20.929	20.1956	NaN	NaN	NaN	NaN	NaN	17.8863	NaN	NaN	NaN	NaN	NaN	NaN	NaN	NaN	NaN	NaN	NaN	NaN	NaN	NaN	NaN	NaN	NaN	NaN	NaN	NaN	NaN	NaN	NaN	NaN	NaN	NaN	NaN	NaN	NaN	NaN	NaN	NaN	NaN	NaN
O70194	Eukaryotic translation initiation factor 3 subunit D	Eif3d	30.2769	30.0347	29.7987	24.9137	24.1477	24.5258	24.6233	23.2011	23.2288	23.6379	23.0525	21.1197	21.3833	21.1507	21.258	23.1661	23.3306	22.9189	22.8258	NaN	NaN	NaN	NaN	20.8584	NaN	NaN	NaN	NaN	NaN	NaN	NaN	21.1599	21.2692	20.9952	20.9357	21.3268	21.6219	21.7894	21.7152	26.0688	26.1152	25.8852	25.9338	25.3692	24.9942	24.9414	25.7261
O70218	Homeobox protein HMX1	Hmx1	NaN	NaN	NaN	NaN	NaN	NaN	NaN	NaN	NaN	NaN	NaN	NaN	NaN	NaN	NaN	NaN	NaN	NaN	NaN	26.4695	26.3017	26.1823	26.4734	26.7809	25.6671	26.8319	26.8483	25.3316	26.3098	26.2092	26.1932	25.3038	25.6969	24.7039	25.658	25.6762	25.7414	24.7187	25.0761	24.2151	24.0124	23.7518	24.0387	24.2495	26.5081	25.9588	23.185
O70251	Elongation factor 1-beta	Eef1b	31.4575	31.4639	31.8008	23.3048	23.2977	23.9533	23.9658	21.7874	21.9966	21.9276	21.9304	NaN	NaN	NaN	20.0599	NaN	NaN	NaN	NaN	NaN	NaN	NaN	NaN	NaN	22.0853	NaN	NaN	NaN	NaN	NaN	NaN	21.0917	21.3598	22.3419	19.7171	19.6897	19.7262	20.4116	NaN	20.2535	19.369	19.9035	NaN	NaN	22.2833	20.2597	NaN
O70252	Heme oxygenase 2	Hmox2	29.7586	29.8577	29.9794	NaN	NaN	NaN	NaN	18.2564	NaN	NaN	NaN	NaN	NaN	NaN	NaN	20.2167	NaN	NaN	NaN	NaN	NaN	NaN	NaN	NaN	NaN	NaN	NaN	NaN	NaN	NaN	NaN	NaN	NaN	NaN	NaN	NaN	NaN	NaN	NaN	NaN	NaN	NaN	NaN	NaN	NaN	NaN	NaN
O70293;Q8VEB1	G protein-coupled receptor kinase 6;G protein-coupled receptor kinase 5	Grk6;Grk5	NaN	NaN	NaN	22.2325	21.6684	22.0947	21.0303	NaN	NaN	NaN	NaN	20.8339	NaN	NaN	NaN	NaN	NaN	NaN	NaN	NaN	NaN	NaN	NaN	NaN	NaN	NaN	NaN	NaN	NaN	NaN	28.8711	29.5457	28.5782	29.6321	29.481	29.9321	28.9731	29.5526	29.6631	28.9349	28.9561	28.4587	28.7829	29.0077	30.6272	30.4383	29.0985
O70305	Ataxin-2	Atxn2	NaN	NaN	21.745	22.2022	21.6028	21.516	20.9186	21.1104	20.9897	20.8261	21.2651	NaN	19.2488	NaN	NaN	NaN	NaN	NaN	NaN	21.1816	20.9144	20.382	20.1123	19.3052	NaN	18.6944	18.8761	NaN	NaN	NaN	NaN	NaN	NaN	NaN	NaN	NaN	NaN	NaN	NaN	18.6672	NaN	NaN	NaN	NaN	NaN	NaN	NaN
O70309	Integrin beta-5	Itgb5	26.9872	27.3899	27.4088	NaN	NaN	NaN	NaN	NaN	NaN	NaN	NaN	NaN	NaN	NaN	NaN	NaN	NaN	NaN	NaN	NaN	NaN	NaN	NaN	NaN	NaN	NaN	NaN	NaN	NaN	NaN	NaN	NaN	NaN	18.8352	NaN	NaN	NaN	NaN	NaN	NaN	NaN	NaN	NaN	NaN	NaN	NaN	NaN
O70310	Glycylpeptide N-tetradecanoyltransferase 1	Nmt1	30.2058	30.0879	30.0556	26.2512	25.933	26.9078	25.7171	20.1792	19.363	19.5307	20.0942	20.6878	NaN	NaN	NaN	NaN	NaN	NaN	NaN	NaN	NaN	NaN	NaN	NaN	22.5846	NaN	NaN	NaN	NaN	NaN	NaN	NaN	NaN	NaN	22.6156	NaN	NaN	NaN	NaN	NaN	NaN	NaN	NaN	NaN	NaN	NaN	NaN
O70311	Glycylpeptide N-tetradecanoyltransferase 2	Nmt2	NaN	NaN	22.6141	22.4993	20.4109	22.2303	19.5895	18.2493	NaN	19.1232	18.2266	NaN	NaN	NaN	NaN	NaN	NaN	NaN	NaN	NaN	NaN	NaN	NaN	NaN	16.5069	NaN	NaN	NaN	NaN	NaN	NaN	NaN	NaN	NaN	NaN	NaN	NaN	NaN	NaN	NaN	NaN	NaN	NaN	NaN	NaN	NaN	NaN
O70318	Band 4.1-like protein 2	Epb41l2	27.891	27.9174	27.9065	20.7772	20.9704	22.0164	22.0821	19.1828	19.3351	NaN	19.4231	NaN	NaN	NaN	NaN	19.8013	NaN	NaN	NaN	21.1274	20.8528	20.9654	21.8861	20.8514	20.2642	NaN	20.0858	NaN	21.0704	22.1957	20.5362	NaN	NaN	NaN	NaN	NaN	NaN	NaN	NaN	NaN	NaN	NaN	NaN	NaN	NaN	NaN	19.8147
O70338	Ribonuclease H1	Rnaseh1	NaN	23.7122	NaN	NaN	NaN	NaN	NaN	NaN	19.6343	NaN	NaN	NaN	NaN	NaN	NaN	NaN	NaN	NaN	NaN	23.2398	23.2365	23.7707	23.7102	28.5062	28.4188	28.3823	28.4773	25.7249	26.3029	26.047	25.8259	NaN	NaN	NaN	NaN	NaN	NaN	NaN	NaN	NaN	NaN	NaN	NaN	NaN	NaN	NaN	NaN
O70370	Cathepsin S	Ctss	30.1096	30.2926	30.2975	20.514	21.483	20.8626	21.0352	21.0564	21.4563	21.8861	21.2857	NaN	NaN	NaN	NaN	NaN	NaN	NaN	NaN	NaN	NaN	NaN	NaN	NaN	NaN	NaN	NaN	NaN	NaN	NaN	NaN	NaN	NaN	20.7872	NaN	NaN	NaN	NaN	NaN	NaN	NaN	NaN	NaN	NaN	NaN	NaN	NaN
O70422	General transcription factor IIH subunit 4	Gtf2h4	NaN	NaN	NaN	NaN	NaN	NaN	18.1079	NaN	NaN	NaN	NaN	NaN	NaN	NaN	NaN	NaN	NaN	NaN	NaN	NaN	NaN	NaN	NaN	NaN	NaN	NaN	NaN	NaN	NaN	NaN	NaN	22.5778	21.7471	21.6585	21.607	NaN	NaN	NaN	NaN	20.6651	NaN	NaN	NaN	NaN	NaN	NaN	NaN
O70435	Proteasome subunit alpha type-3	Psma3	31.3094	31.0159	31.0986	NaN	NaN	NaN	NaN	NaN	20.1278	NaN	NaN	20.5208	21.1259	NaN	20.7302	NaN	NaN	NaN	NaN	NaN	NaN	NaN	NaN	18.4384	NaN	NaN	NaN	NaN	NaN	NaN	NaN	NaN	NaN	NaN	NaN	NaN	NaN	NaN	NaN	NaN	NaN	NaN	NaN	NaN	NaN	NaN	NaN
O70439	Syntaxin-7	Stx7	27.0711	27.2847	27.4426	NaN	NaN	NaN	18.9024	NaN	NaN	NaN	NaN	NaN	NaN	NaN	NaN	NaN	NaN	NaN	NaN	NaN	NaN	NaN	NaN	NaN	NaN	NaN	NaN	NaN	NaN	NaN	NaN	NaN	NaN	18.8534	NaN	NaN	NaN	NaN	NaN	NaN	NaN	NaN	NaN	NaN	NaN	NaN	NaN
O70456	14-3-3 protein sigma	Sfn	29.9702	30.0855	29.9248	NaN	NaN	NaN	18.6196	NaN	NaN	NaN	NaN	NaN	19.1411	NaN	NaN	NaN	NaN	NaN	NaN	NaN	NaN	NaN	NaN	NaN	NaN	NaN	NaN	NaN	18.4012	NaN	NaN	20.2494	NaN	22.6633	18.8877	NaN	18.7018	NaN	NaN	19.1202	18.6935	19.0923	18.8081	NaN	NaN	18.0415	18.8589
O70477	Homeobox protein PKNOX1	Pknox1	NaN	NaN	NaN	NaN	NaN	NaN	NaN	NaN	NaN	NaN	NaN	NaN	NaN	NaN	NaN	NaN	NaN	NaN	NaN	24.7292	24.8467	24.8744	24.6326	NaN	NaN	NaN	NaN	NaN	NaN	NaN	NaN	NaN	NaN	NaN	NaN	NaN	NaN	NaN	NaN	NaN	NaN	NaN	NaN	NaN	NaN	NaN	NaN
O70492	Sorting nexin-3	Snx3	27.8791	27.4635	27.8674	NaN	NaN	NaN	NaN	NaN	NaN	NaN	NaN	NaN	NaN	NaN	NaN	NaN	NaN	NaN	NaN	NaN	NaN	NaN	16.3922	NaN	NaN	NaN	NaN	NaN	NaN	NaN	NaN	NaN	NaN	18.3603	NaN	NaN	NaN	NaN	NaN	NaN	NaN	NaN	NaN	NaN	NaN	NaN	NaN
O70493	Sorting nexin-12	Snx12	28.8874	28.8607	28.6401	NaN	NaN	NaN	NaN	NaN	NaN	NaN	NaN	NaN	NaN	NaN	NaN	NaN	NaN	NaN	NaN	NaN	NaN	NaN	NaN	NaN	NaN	NaN	NaN	18.9307	NaN	NaN	NaN	NaN	NaN	NaN	NaN	NaN	NaN	NaN	NaN	NaN	NaN	NaN	NaN	NaN	18.2516	NaN	NaN
O70503	Very-long-chain 3-oxoacyl-CoA reductase	Hsd17b12	30.9535	30.7999	30.8744	26.495	26.3332	26.5411	26.383	23.8487	23.2212	23.2763	21.4468	22.0908	23.0254	22.8909	21.9699	21.9287	22.2687	22.3228	22.4946	27.7011	27.5171	27.6835	27.5775	26.1639	26.5783	26.4529	26.256	25.6039	26.263	25.5386	25.222	22.0844	22.1104	22.5616	NaN	22.2106	22.3753	22.3495	22.9902	21.9706	22.1331	22.7386	22.4937	22.5358	23.9886	NaN	22.4061
O70551	SRSF protein kinase 1	Srpk1	25.4058	25.0012	NaN	20.5888	20.3149	21.1323	20.5626	21.8061	21.8174	22.1472	21.514	NaN	NaN	NaN	NaN	20.6446	20.6924	20.6063	NaN	NaN	NaN	NaN	NaN	20.0552	NaN	NaN	NaN	NaN	NaN	NaN	NaN	NaN	NaN	NaN	18.3939	NaN	NaN	NaN	NaN	NaN	NaN	NaN	NaN	NaN	NaN	NaN	NaN
O70591	Prefoldin subunit 2	Pfdn2	28.7816	29.0732	29.2037	21.9283	21.0926	21.2353	21.234	21.1865	21.0846	21.5742	20.8107	NaN	NaN	NaN	NaN	NaN	NaN	NaN	NaN	NaN	NaN	NaN	NaN	NaN	NaN	20.1477	NaN	NaN	NaN	NaN	NaN	21.1041	NaN	NaN	NaN	NaN	NaN	NaN	NaN	NaN	NaN	NaN	NaN	NaN	NaN	NaN	NaN
O88271	Craniofacial development protein 1	Cfdp1	NaN	25.4004	25.3544	NaN	NaN	NaN	NaN	NaN	NaN	NaN	NaN	NaN	16.0409	NaN	NaN	NaN	NaN	NaN	NaN	NaN	NaN	NaN	NaN	NaN	NaN	NaN	NaN	NaN	NaN	NaN	NaN	NaN	NaN	NaN	NaN	NaN	NaN	NaN	NaN	NaN	NaN	NaN	NaN	NaN	NaN	NaN	NaN
O88286	Protein Wiz	Wiz	NaN	NaN	NaN	NaN	NaN	20.3774	NaN	NaN	NaN	NaN	NaN	NaN	NaN	16.9568	NaN	NaN	NaN	NaN	NaN	21.9974	22.2516	22.7901	22.1793	21.1872	NaN	NaN	21.2335	NaN	NaN	NaN	NaN	NaN	NaN	NaN	NaN	NaN	NaN	22.207	22.1053	NaN	NaN	21.3445	21.4884	21.3453	NaN	20.6906	21.2294
O88291	DBIRD complex subunit ZNF326	Znf326	NaN	24.558	NaN	21.7063	22.166	22.0642	21.7377	22.3328	22.3243	21.4855	21.4875	NaN	NaN	NaN	NaN	NaN	16.2558	NaN	NaN	NaN	NaN	NaN	NaN	NaN	NaN	NaN	NaN	NaN	NaN	NaN	NaN	NaN	NaN	NaN	NaN	NaN	NaN	NaN	NaN	NaN	NaN	NaN	NaN	NaN	NaN	NaN	NaN
O88307	Sortilin-related receptor	Sorl1	26.4631	26.2317	26.1721	NaN	NaN	NaN	17.4178	NaN	NaN	NaN	NaN	NaN	NaN	NaN	NaN	NaN	NaN	20.8286	NaN	NaN	NaN	NaN	NaN	NaN	17.2352	NaN	NaN	NaN	NaN	NaN	NaN	20.8493	19.8636	NaN	NaN	20.5616	20.3176	20.3957	20.8025	NaN	NaN	20.205	20.4107	20.036	NaN	NaN	19.71
O88325		Naglu	31.1217	31.3275	31.2923	NaN	NaN	NaN	20.8055	NaN	NaN	NaN	NaN	NaN	NaN	NaN	NaN	NaN	NaN	NaN	NaN	NaN	NaN	NaN	NaN	NaN	NaN	NaN	NaN	NaN	19.5876	NaN	NaN	NaN	NaN	NaN	NaN	NaN	NaN	21.2476	NaN	NaN	NaN	NaN	NaN	NaN	NaN	NaN	NaN
O88342	WD repeat-containing protein 1	Wdr1	31.5177	31.2797	31.3795	NaN	20.8832	NaN	NaN	NaN	NaN	NaN	NaN	NaN	NaN	NaN	NaN	NaN	20.0604	NaN	NaN	NaN	NaN	20.6122	NaN	NaN	NaN	NaN	NaN	NaN	NaN	NaN	NaN	NaN	NaN	NaN	NaN	NaN	NaN	NaN	NaN	NaN	NaN	NaN	NaN	NaN	NaN	NaN	21.0942
O88351	Inhibitor of nuclear factor kappa-B kinase subunit beta	Ikbkb	27.518	27.5606	26.3757	NaN	NaN	18.4069	NaN	NaN	NaN	NaN	NaN	NaN	NaN	NaN	NaN	NaN	NaN	NaN	NaN	NaN	NaN	NaN	NaN	NaN	NaN	NaN	NaN	NaN	NaN	NaN	NaN	NaN	NaN	NaN	NaN	NaN	NaN	NaN	NaN	NaN	NaN	NaN	NaN	NaN	NaN	NaN	NaN
O88384	Vesicle transport through interaction with t-SNAREs homolog 1B	Vti1b	26.75	26.911	26.6126	NaN	NaN	NaN	20.211	NaN	NaN	NaN	NaN	NaN	NaN	NaN	NaN	NaN	NaN	NaN	NaN	NaN	NaN	NaN	NaN	NaN	18.3051	NaN	NaN	NaN	NaN	NaN	NaN	NaN	19.4159	NaN	NaN	NaN	NaN	NaN	NaN	NaN	NaN	NaN	NaN	NaN	NaN	NaN	NaN
O88447	Kinesin light chain 1	Klc1	27.7117	27.8294	28.0566	NaN	NaN	NaN	19.3578	NaN	NaN	NaN	NaN	NaN	NaN	NaN	NaN	NaN	NaN	NaN	NaN	NaN	NaN	NaN	NaN	NaN	NaN	NaN	NaN	NaN	NaN	NaN	NaN	NaN	NaN	20.4491	NaN	NaN	NaN	NaN	NaN	NaN	NaN	NaN	NaN	NaN	NaN	NaN	NaN
O88448;Q9DBS5	Kinesin light chain 2;Kinesin light chain 4	Klc2;Klc4	25.5115	25.2832	25.3226	NaN	NaN	NaN	NaN	NaN	NaN	17.9477	NaN	NaN	NaN	NaN	NaN	NaN	NaN	NaN	NaN	NaN	NaN	NaN	NaN	NaN	NaN	NaN	NaN	NaN	NaN	NaN	NaN	NaN	18.2359	NaN	NaN	NaN	NaN	NaN	NaN	NaN	NaN	NaN	NaN	NaN	NaN	NaN	NaN
O88456;Q9D7J7	Calpain small subunit 1;Calpain small subunit 2	Capns1;Capns2	26.4206	26.6551	26.4751	NaN	NaN	16.7988	NaN	NaN	NaN	NaN	NaN	18.6521	NaN	NaN	NaN	NaN	NaN	NaN	NaN	NaN	NaN	NaN	NaN	NaN	NaN	NaN	NaN	NaN	NaN	NaN	NaN	NaN	NaN	NaN	NaN	NaN	NaN	NaN	NaN	NaN	NaN	NaN	NaN	NaN	NaN	NaN	NaN
O88466	Zinc finger protein 106	Znf106	NaN	NaN	NaN	19.8287	20.0841	20.4077	19.825	NaN	NaN	NaN	NaN	NaN	NaN	NaN	NaN	NaN	NaN	NaN	NaN	NaN	NaN	NaN	NaN	NaN	NaN	NaN	NaN	NaN	NaN	NaN	NaN	NaN	NaN	NaN	NaN	NaN	19.89	NaN	NaN	NaN	NaN	NaN	NaN	NaN	NaN	NaN	NaN
O88487	Cytoplasmic dynein 1 intermediate chain 2	Dync1i2	27.9107	26.9008	27.4745	NaN	NaN	NaN	NaN	NaN	NaN	NaN	NaN	NaN	NaN	NaN	NaN	NaN	NaN	NaN	NaN	NaN	NaN	NaN	NaN	17.7041	NaN	NaN	NaN	NaN	NaN	NaN	NaN	NaN	NaN	16.7437	NaN	NaN	NaN	NaN	NaN	NaN	NaN	NaN	NaN	NaN	NaN	NaN	NaN
O88531	Palmitoyl-protein thioesterase 1	Ppt1	31.6224	31.2002	31.3167	NaN	NaN	NaN	18.9589	NaN	NaN	NaN	NaN	NaN	NaN	NaN	NaN	NaN	19.1011	NaN	NaN	NaN	NaN	NaN	NaN	NaN	16.7245	NaN	NaN	NaN	NaN	NaN	NaN	NaN	NaN	19.2855	NaN	NaN	NaN	NaN	NaN	NaN	NaN	NaN	NaN	NaN	NaN	NaN	NaN
O88532	Zinc finger RNA-binding protein	Zfr	NaN	NaN	25.48	23.7846	24.0711	23.1897	24.0187	24.5459	24.4715	24.5587	24.4078	25.9012	25.8585	26.0528	26.9907	20.3364	20.1682	19.4904	18.5472	NaN	NaN	NaN	NaN	NaN	22.521	NaN	NaN	NaN	NaN	NaN	NaN	NaN	NaN	NaN	NaN	NaN	NaN	NaN	NaN	NaN	NaN	NaN	NaN	NaN	NaN	19.1456	NaN
O88543	COP9 signalosome complex subunit 3	Cops3	28.8075	28.9504	29.1005	NaN	17.4755	NaN	NaN	NaN	NaN	NaN	NaN	NaN	NaN	NaN	NaN	NaN	NaN	NaN	NaN	NaN	NaN	NaN	NaN	NaN	NaN	NaN	NaN	NaN	NaN	NaN	NaN	NaN	NaN	NaN	NaN	NaN	NaN	NaN	NaN	NaN	NaN	NaN	NaN	NaN	18.9546	NaN	NaN
O88544	COP9 signalosome complex subunit 4	Cops4	29.2439	29.5481	29.6766	19.8898	NaN	NaN	NaN	NaN	NaN	NaN	NaN	NaN	NaN	NaN	21.848	NaN	NaN	NaN	NaN	NaN	NaN	NaN	NaN	NaN	NaN	NaN	NaN	NaN	NaN	NaN	NaN	NaN	NaN	NaN	NaN	NaN	NaN	NaN	NaN	NaN	NaN	18.2082	NaN	NaN	NaN	NaN	NaN
O88545	COP9 signalosome complex subunit 6	Cops6	29.3298	28.5092	28.6888	NaN	NaN	NaN	NaN	NaN	NaN	NaN	18.0342	NaN	NaN	NaN	NaN	NaN	NaN	NaN	NaN	NaN	NaN	NaN	NaN	NaN	NaN	NaN	NaN	NaN	NaN	NaN	NaN	NaN	NaN	NaN	NaN	NaN	NaN	NaN	NaN	NaN	NaN	NaN	NaN	NaN	NaN	18.0415	NaN
O88554	Poly [ADP-ribose] polymerase 2	Parp2	NaN	22.5454	NaN	17.3046	NaN	NaN	NaN	NaN	NaN	NaN	NaN	19.137	NaN	NaN	NaN	NaN	NaN	NaN	NaN	25.8825	25.6854	25.3658	25.5062	23.4278	24.3158	24.6768	23.7145	21.8919	21.788	21.5324	20.7381	NaN	NaN	NaN	NaN	NaN	NaN	NaN	NaN	NaN	NaN	19.3092	NaN	NaN	NaN	NaN	NaN
O88569	Heterogeneous nuclear ribonucleoproteins A2/B1	Hnrnpa2b1	31.7085	31.8573	31.8041	30.5405	30.4205	30.0646	30.4533	30.2587	30.4736	30.4736	30.2188	22.9911	23.1069	23.1751	24.4908	24.1996	24.5626	23.8827	25.7618	23.5752	23.6236	23.4939	22.9527	27.0627	27.2113	27.2481	26.8169	22.9637	25.3619	23.7735	24.7437	18.932	21.124	19.3192	22.2537	22.8801	21.601	24.4748	22.8785	22.0249	20.9797	21.3769	21.2843	26.4395	27.6985	26.899	25.9941
O88587	Catechol O-methyltransferase	Comt	28.5557	28.64	28.1085	NaN	NaN	NaN	18.6234	NaN	NaN	NaN	NaN	NaN	NaN	NaN	NaN	17.298	NaN	NaN	NaN	NaN	NaN	NaN	NaN	NaN	NaN	NaN	NaN	NaN	NaN	NaN	NaN	NaN	NaN	NaN	NaN	NaN	NaN	NaN	NaN	NaN	NaN	NaN	NaN	NaN	NaN	NaN	NaN
O88630	Golgi SNAP receptor complex member 1	Gosr1	25.3115	25.8264	26.0335	NaN	NaN	NaN	17.6361	NaN	NaN	NaN	NaN	NaN	NaN	NaN	NaN	NaN	NaN	NaN	NaN	NaN	NaN	NaN	NaN	NaN	20.1811	NaN	NaN	NaN	NaN	NaN	NaN	NaN	NaN	NaN	NaN	NaN	NaN	NaN	NaN	NaN	NaN	NaN	NaN	NaN	NaN	NaN	NaN
O88653	Ragulator complex protein LAMTOR3	Lamtor3	28.7733	28.174	28.3504	NaN	NaN	NaN	NaN	NaN	NaN	NaN	NaN	NaN	NaN	NaN	NaN	NaN	NaN	NaN	19.3635	NaN	NaN	NaN	NaN	NaN	NaN	NaN	NaN	NaN	NaN	NaN	NaN	NaN	NaN	NaN	NaN	NaN	NaN	NaN	NaN	NaN	NaN	NaN	NaN	NaN	NaN	NaN	NaN
O88668	Protein CREG1	Creg1	29.0237	28.5859	28.8252	NaN	NaN	NaN	NaN	NaN	NaN	NaN	NaN	NaN	18.6117	NaN	NaN	NaN	NaN	NaN	NaN	NaN	NaN	NaN	NaN	NaN	NaN	NaN	NaN	NaN	NaN	NaN	NaN	NaN	NaN	NaN	NaN	NaN	NaN	NaN	NaN	NaN	NaN	17.5669	NaN	NaN	NaN	NaN	NaN
O88685	26S protease regulatory subunit 6A	Psmc3	30.8905	31.0319	31.1566	NaN	NaN	NaN	20.1876	NaN	NaN	NaN	NaN	NaN	NaN	NaN	NaN	NaN	NaN	NaN	17.9775	NaN	NaN	NaN	NaN	NaN	NaN	NaN	NaN	NaN	19.1191	NaN	NaN	NaN	NaN	21.0048	NaN	NaN	NaN	NaN	NaN	NaN	NaN	NaN	NaN	NaN	NaN	NaN	NaN
O88696	ATP-dependent Clp protease proteolytic subunit, mitochondrial	Clpp	28.801	28.3951	28.5062	17.8014	NaN	NaN	NaN	NaN	NaN	NaN	NaN	NaN	NaN	NaN	NaN	NaN	NaN	NaN	NaN	NaN	NaN	NaN	NaN	NaN	NaN	NaN	NaN	NaN	NaN	NaN	NaN	NaN	17.9535	NaN	NaN	NaN	NaN	NaN	NaN	NaN	NaN	NaN	NaN	NaN	NaN	NaN	NaN
O88700	Bloom syndrome protein homolog	Blm	23.8378	NaN	NaN	NaN	NaN	20.7561	NaN	NaN	NaN	NaN	NaN	NaN	NaN	NaN	NaN	NaN	18.9645	NaN	NaN	24.6429	24.7143	24.7212	24.5541	23.6991	23.9785	24.0657	23.4656	25.6938	26.4643	26.8066	26.5599	NaN	NaN	NaN	18.3696	NaN	NaN	NaN	NaN	NaN	NaN	NaN	NaN	NaN	NaN	NaN	NaN
O88712	C-terminal-binding protein 1	Ctbp1	27.368	26.9002	27.8319	NaN	NaN	NaN	20.1481	NaN	NaN	NaN	NaN	NaN	NaN	NaN	NaN	NaN	22.1693	NaN	NaN	NaN	NaN	NaN	NaN	NaN	NaN	NaN	NaN	NaN	NaN	NaN	NaN	NaN	NaN	NaN	NaN	NaN	NaN	NaN	NaN	NaN	NaN	NaN	NaN	NaN	NaN	NaN	NaN
O88736	3-keto-steroid reductase	Hsd17b7	25.1523	24.9759	24.9189	NaN	NaN	NaN	NaN	NaN	NaN	NaN	NaN	NaN	NaN	NaN	NaN	NaN	NaN	NaN	NaN	NaN	NaN	16.3349	NaN	NaN	NaN	NaN	NaN	NaN	NaN	NaN	NaN	NaN	NaN	NaN	NaN	NaN	NaN	NaN	NaN	NaN	NaN	NaN	NaN	NaN	NaN	NaN	NaN
O88738	Baculoviral IAP repeat-containing protein 6	Birc6	27.3636	27.4428	27.479	NaN	20.3161	20.1302	20.5945	20.5647	20.5885	20.6722	20.4843	NaN	NaN	NaN	NaN	NaN	NaN	NaN	NaN	NaN	NaN	NaN	NaN	NaN	NaN	NaN	NaN	NaN	NaN	NaN	NaN	NaN	NaN	NaN	NaN	NaN	NaN	NaN	NaN	NaN	NaN	NaN	NaN	NaN	NaN	NaN	NaN
O88746	Target of Myb protein 1	Tom1	27.0964	26.984	26.4565	NaN	NaN	NaN	NaN	NaN	NaN	NaN	NaN	NaN	NaN	NaN	NaN	NaN	NaN	NaN	NaN	NaN	NaN	NaN	NaN	NaN	NaN	NaN	NaN	NaN	NaN	19.6368	NaN	NaN	NaN	NaN	NaN	NaN	NaN	NaN	NaN	NaN	NaN	NaN	NaN	NaN	NaN	NaN	NaN
O88796	Ribonuclease P protein subunit p30	Rpp30	25.1685	25.518	25.8165	19.0691	19.0388	18.9715	19.3068	19.1611	18.7855	18.8094	18.6642	NaN	NaN	NaN	NaN	NaN	NaN	NaN	16.9003	NaN	NaN	NaN	NaN	NaN	NaN	NaN	NaN	NaN	NaN	NaN	NaN	NaN	NaN	NaN	NaN	NaN	NaN	NaN	NaN	NaN	NaN	NaN	NaN	NaN	NaN	NaN	NaN
O88811	Signal transducing adapter molecule 2	Stam2	NaN	NaN	22.2264	20.2309	20.1761	19.9941	19.9445	20.4982	20.1459	20.266	20.5391	NaN	NaN	NaN	NaN	NaN	21.0061	NaN	NaN	NaN	NaN	NaN	NaN	NaN	NaN	NaN	NaN	NaN	NaN	NaN	NaN	NaN	NaN	NaN	NaN	NaN	NaN	NaN	NaN	NaN	NaN	NaN	NaN	NaN	NaN	NaN	NaN
O88842	FYVE, RhoGEF and PH domain-containing protein 3	Fgd3	25.8471	25.7457	25.9911	NaN	NaN	NaN	NaN	NaN	18.8657	NaN	NaN	NaN	NaN	NaN	NaN	NaN	NaN	NaN	NaN	NaN	NaN	NaN	NaN	NaN	NaN	NaN	NaN	NaN	NaN	NaN	NaN	18.8244	NaN	NaN	NaN	NaN	NaN	NaN	NaN	NaN	NaN	NaN	NaN	NaN	NaN	NaN	NaN
O88844	Isocitrate dehydrogenase [NADP] cytoplasmic	Idh1	31.4778	31.3956	31.3838	NaN	NaN	NaN	20.2239	NaN	NaN	NaN	NaN	NaN	NaN	NaN	NaN	NaN	NaN	18.5754	NaN	NaN	NaN	17.706	NaN	NaN	NaN	NaN	NaN	NaN	NaN	NaN	NaN	NaN	NaN	21.0095	NaN	NaN	NaN	NaN	NaN	NaN	NaN	NaN	NaN	NaN	NaN	NaN	NaN
O88958	Glucosamine-6-phosphate isomerase 1	Gnpda1	29.2611	29.3664	29.3651	NaN	NaN	NaN	19.6493	NaN	NaN	NaN	NaN	NaN	NaN	NaN	NaN	NaN	NaN	NaN	NaN	NaN	NaN	NaN	NaN	NaN	NaN	NaN	NaN	NaN	NaN	NaN	NaN	NaN	NaN	NaN	NaN	NaN	NaN	NaN	NaN	NaN	NaN	NaN	NaN	NaN	NaN	NaN	NaN
O88986	2-amino-3-ketobutyrate coenzyme A ligase, mitochondrial	Gcat	28.5993	28.917	28.9191	NaN	NaN	NaN	NaN	NaN	NaN	NaN	20.3255	NaN	NaN	NaN	NaN	NaN	NaN	NaN	NaN	NaN	NaN	20.841	NaN	NaN	NaN	NaN	NaN	NaN	NaN	NaN	NaN	NaN	NaN	18.64	NaN	NaN	NaN	NaN	NaN	NaN	NaN	NaN	NaN	NaN	NaN	NaN	NaN
O89017	Legumain	Lgmn	30.9658	30.8742	30.8474	22.3494	20.8969	21.1038	NaN	20.5532	NaN	NaN	NaN	NaN	NaN	NaN	NaN	19.4068	NaN	NaN	NaN	NaN	NaN	NaN	NaN	NaN	NaN	NaN	NaN	NaN	NaN	NaN	NaN	NaN	20.4633	21.9835	20.2849	20.2098	19.9701	20.0335	NaN	19.8984	20.2544	NaN	NaN	NaN	NaN	NaN	19.4548
O89023	Tripeptidyl-peptidase 1	Tpp1	31.1502	30.8965	30.7572	NaN	NaN	NaN	20.0454	NaN	NaN	NaN	NaN	NaN	NaN	NaN	NaN	NaN	NaN	NaN	NaN	NaN	NaN	NaN	NaN	NaN	NaN	19.6943	NaN	NaN	NaN	NaN	NaN	21.2767	22.2826	21.724	21.7336	21.9991	NaN	22.8284	NaN	21.8601	NaN	NaN	22.0706	21.0452	22.0252	21.2813	21.9002
O89053	Coronin-1A	Coro1a	32.846	32.9525	32.8879	23.1617	22.7474	23.2728	22.415	22.2387	22.3269	22.4527	22.2677	NaN	19.71	NaN	NaN	NaN	NaN	NaN	NaN	NaN	NaN	NaN	NaN	NaN	NaN	NaN	NaN	NaN	NaN	18.9698	NaN	20.5111	NaN	21.185	NaN	NaN	NaN	NaN	20.3342	NaN	20.4249	NaN	NaN	NaN	NaN	NaN	NaN
O89079	Coatomer subunit epsilon	Cope	29.527	29.1738	29.3253	18.8162	NaN	NaN	NaN	NaN	NaN	NaN	NaN	NaN	NaN	NaN	NaN	NaN	NaN	NaN	NaN	NaN	NaN	NaN	NaN	NaN	NaN	NaN	NaN	NaN	NaN	NaN	NaN	NaN	17.9882	NaN	NaN	NaN	NaN	NaN	NaN	NaN	NaN	NaN	NaN	NaN	NaN	NaN	NaN
O89086	RNA-binding protein 3	Rbm3	29.1435	28.9166	29.3505	28.1613	29.0083	29.1437	29.0602	24.775	24.7513	25.6272	25.5142	21.4241	21.8371	21.6242	22.2947	21.9437	22.8189	22.2344	24.0021	21.9728	21.3141	21.7901	22.0798	24.1981	23.8843	24.8986	23.4738	26.296	28.4625	27.929	27.5558	NaN	NaN	NaN	NaN	NaN	NaN	NaN	NaN	22.8508	NaN	NaN	NaN	NaN	NaN	NaN	NaN
O89098	Cystatin-F	Cst7	NaN	NaN	NaN	22.9314	22.3777	22.7921	21.7083	17.4959	NaN	NaN	NaN	NaN	NaN	NaN	NaN	NaN	NaN	NaN	NaN	NaN	NaN	NaN	NaN	NaN	NaN	NaN	NaN	NaN	NaN	NaN	NaN	NaN	NaN	NaN	NaN	NaN	NaN	NaN	NaN	NaN	NaN	NaN	NaN	NaN	NaN	NaN	NaN
P00375	Dihydrofolate reductase	Dhfr	29.0978	28.8725	28.711	NaN	16.6756	NaN	NaN	NaN	NaN	NaN	NaN	NaN	NaN	NaN	NaN	NaN	18.2048	NaN	NaN	NaN	NaN	NaN	NaN	NaN	19.3885	NaN	NaN	NaN	NaN	NaN	NaN	NaN	20.4262	NaN	NaN	NaN	NaN	NaN	NaN	NaN	NaN	NaN	NaN	NaN	NaN	NaN	NaN
P00493	Hypoxanthine-guanine phosphoribosyltransferase	Hprt1	31.1444	30.8723	30.8412	21.4861	22.895	21.7472	22.937	22.628	22.5951	22.8782	23.1897	17.4346	NaN	NaN	NaN	NaN	NaN	NaN	NaN	17.9522	NaN	NaN	NaN	NaN	NaN	NaN	NaN	NaN	NaN	NaN	NaN	NaN	NaN	21.1788	NaN	NaN	NaN	NaN	NaN	NaN	NaN	NaN	NaN	NaN	NaN	NaN	NaN
P00920	Carbonic anhydrase 2	Ca2	31.9778	32.1589	32.0207	NaN	NaN	NaN	NaN	NaN	19.8852	NaN	NaN	NaN	NaN	NaN	NaN	NaN	NaN	NaN	NaN	NaN	NaN	NaN	NaN	NaN	NaN	NaN	NaN	NaN	NaN	NaN	NaN	NaN	NaN	NaN	NaN	NaN	NaN	NaN	NaN	NaN	NaN	NaN	NaN	NaN	21.0238	NaN	NaN
P01101	Proto-oncogene c-Fos	Fos	NaN	NaN	NaN	NaN	NaN	NaN	NaN	NaN	NaN	NaN	NaN	NaN	NaN	NaN	NaN	NaN	NaN	NaN	NaN	24.5527	24.2878	24.3647	24.2241	22.393	21.6458	21.6075	20.8011	20.3934	20.2529	20.4551	20.2847	NaN	NaN	NaN	NaN	NaN	NaN	NaN	NaN	NaN	NaN	NaN	NaN	NaN	NaN	NaN	NaN
P01869	Ig gamma-1 chain C region, membrane-bound form	Ighg1	NaN	NaN	NaN	NaN	NaN	NaN	NaN	NaN	NaN	NaN	NaN	NaN	NaN	NaN	NaN	NaN	NaN	NaN	NaN	NaN	NaN	NaN	NaN	NaN	NaN	NaN	NaN	NaN	NaN	NaN	NaN	NaN	NaN	NaN	NaN	NaN	26.044	NaN	NaN	NaN	NaN	NaN	NaN	NaN	17.7194	NaN	21.5
P01887	Beta-2-microglobulin	B2m	29.6708	29.8571	29.9821	20.9216	21.4853	20.7651	20.7469	20.0597	20.33	19.9659	20.235	NaN	NaN	NaN	NaN	NaN	NaN	NaN	NaN	NaN	NaN	NaN	NaN	NaN	NaN	NaN	NaN	NaN	NaN	NaN	18.0078	NaN	NaN	NaN	NaN	NaN	NaN	NaN	NaN	NaN	NaN	NaN	NaN	NaN	NaN	19.2381	NaN
P01897;P01896	H-2 class I histocompatibility antigen, L-D alpha chain;H-2 class I histocompatibility antigen, alpha chain	H2-L	29.5475	29.3656	29.3082	20.1163	NaN	NaN	NaN	NaN	NaN	NaN	NaN	NaN	NaN	NaN	NaN	NaN	NaN	NaN	NaN	25.3362	25.2857	25.1872	25.8549	26.0044	25.5	25.7883	25.9109	25.3761	25.7953	24.8673	25.2722	NaN	NaN	NaN	NaN	NaN	NaN	NaN	NaN	NaN	NaN	NaN	NaN	NaN	NaN	24.0469	NaN
P01901	H-2 class I histocompatibility antigen, K-B alpha chain	H2-K1	27.867	27.829	27.9029	NaN	NaN	NaN	NaN	NaN	NaN	NaN	NaN	NaN	NaN	NaN	NaN	NaN	NaN	NaN	NaN	NaN	NaN	NaN	NaN	NaN	NaN	NaN	NaN	NaN	NaN	NaN	NaN	NaN	NaN	NaN	NaN	NaN	NaN	NaN	NaN	NaN	NaN	NaN	NaN	NaN	NaN	NaN	NaN
P03930	ATP synthase protein 8	Mtatp8	NaN	NaN	24.6805	NaN	NaN	NaN	NaN	NaN	NaN	NaN	NaN	NaN	NaN	NaN	NaN	NaN	NaN	NaN	NaN	NaN	NaN	NaN	NaN	NaN	NaN	NaN	NaN	NaN	NaN	NaN	NaN	25.0722	25.2396	24.7825	24.9669	NaN	NaN	NaN	NaN	NaN	NaN	NaN	NaN	NaN	NaN	NaN	NaN
P04441	H-2 class II histocompatibility antigen gamma chain	Cd74	28.8241	28.7874	28.9662	NaN	NaN	NaN	17.5076	NaN	NaN	NaN	NaN	NaN	NaN	NaN	NaN	NaN	NaN	NaN	NaN	NaN	21.2398	NaN	21.3262	22.0782	21.7016	21.4629	NaN	NaN	NaN	21.4407	NaN	20.9344	21.1693	NaN	NaN	21.2461	NaN	21.0445	21.1067	21.4752	21.2787	20.9691	20.8251	20.8262	NaN	NaN	20.6386
P05063	Fructose-bisphosphate aldolase C	Aldoc	31.2781	31.2674	31.1895	19.6141	NaN	NaN	NaN	NaN	NaN	NaN	NaN	NaN	NaN	NaN	NaN	NaN	NaN	NaN	17.946	NaN	NaN	NaN	20.5102	NaN	NaN	NaN	NaN	NaN	NaN	NaN	NaN	NaN	NaN	20.7644	NaN	NaN	NaN	NaN	NaN	NaN	NaN	NaN	NaN	NaN	NaN	NaN	NaN
P05064;A6ZI46	Fructose-bisphosphate aldolase A;Fructose-bisphosphate aldolase	Aldoa;Aldoart1	35.0523	34.9324	34.881	24.0055	24.6252	23.9323	24.7257	24.5992	24.9701	24.3797	25.0472	22.029	23.2268	NaN	NaN	NaN	NaN	NaN	NaN	NaN	NaN	22.6548	NaN	NaN	NaN	NaN	NaN	23.4264	NaN	NaN	NaN	24.7709	25.0832	26.5236	19.4039	22.7744	22.6267	23.9822	21.1015	25.3011	23.852	25.1597	21.4752	24.0337	26.1572	22.6537	21.0851
P05201	Aspartate aminotransferase, cytoplasmic	Got1	31.5591	31.406	31.3742	NaN	NaN	21.2392	NaN	NaN	NaN	NaN	NaN	NaN	NaN	NaN	NaN	NaN	NaN	NaN	NaN	NaN	NaN	NaN	NaN	NaN	NaN	NaN	NaN	NaN	NaN	20.2376	NaN	21.7471	22.2639	21.6101	22.1055	21.7381	22.2185	NaN	NaN	NaN	NaN	NaN	NaN	21.7267	20.6748	NaN	NaN
P05202	Aspartate aminotransferase, mitochondrial	Got2	33.8096	33.6642	33.8728	NaN	NaN	NaN	NaN	21.3076	NaN	NaN	NaN	NaN	NaN	NaN	NaN	NaN	NaN	NaN	21.4827	NaN	NaN	NaN	NaN	NaN	NaN	NaN	NaN	NaN	NaN	18.7964	NaN	23.0555	23.4363	23.139	20.4411	20.9878	21.9903	22.214	22.0828	22.5609	21.9545	23.0026	21.6287	21.3963	23.627	21.6604	NaN
P05555	Integrin alpha-M	Itgam	31.4659	31.9027	31.7911	NaN	NaN	NaN	NaN	NaN	NaN	NaN	19.7505	18.0231	NaN	NaN	NaN	NaN	NaN	NaN	NaN	NaN	NaN	NaN	NaN	NaN	NaN	NaN	22.018	NaN	NaN	NaN	NaN	NaN	NaN	NaN	NaN	NaN	NaN	NaN	NaN	NaN	NaN	NaN	NaN	NaN	NaN	NaN	NaN
P05627	Transcription factor AP-1	Jun	NaN	24.0074	NaN	NaN	19.0565	NaN	NaN	NaN	NaN	NaN	NaN	NaN	NaN	NaN	NaN	NaN	NaN	NaN	NaN	26.108	26.1403	26.3681	26.3239	24.6636	25.2624	24.9257	24.2719	21.6782	24.0013	22.9434	23.4841	NaN	NaN	NaN	NaN	NaN	NaN	NaN	NaN	NaN	NaN	NaN	NaN	NaN	NaN	NaN	NaN
P05977;P09542	Myosin light chain 1/3, skeletal muscle isoform;Myosin light chain 3	Myl1;Myl3	28.686	27.8412	27.85	23.887	23.4245	23.7831	NaN	20.5496	20.4578	NaN	NaN	NaN	NaN	NaN	20.8266	NaN	NaN	NaN	NaN	NaN	NaN	NaN	NaN	NaN	NaN	NaN	NaN	NaN	NaN	NaN	19.5456	NaN	NaN	20.6	NaN	NaN	NaN	NaN	NaN	NaN	NaN	NaN	NaN	NaN	NaN	NaN	NaN
P06151	L-lactate dehydrogenase A chain	Ldha	34.6958	34.8525	34.7846	25.6806	25.8005	25.2913	25.8226	26.0327	26.285	25.9586	25.8361	23.4345	24.0558	23.8511	23.7197	21.5148	21.364	21.4069	21.1114	NaN	20.8573	NaN	NaN	NaN	NaN	NaN	NaN	NaN	NaN	NaN	NaN	24.685	24.8459	25.6299	21.4414	21.5166	22.3206	22.4548	21.6128	24.2479	22.0319	23.8632	21.4548	22.6206	24.6036	20.2567	21.0712
P06339;A7VMS2;Q31615;F6T1I5;P14432	H-2 class I histocompatibility antigen, D-37 alpha chain;H-2 class I histocompatibility antigen, TLA(B) alpha chain	H2-T23;Gm11127;H2-T22;H2-T10;H2-T3	28.0433	27.6831	28.1984	NaN	NaN	NaN	17.2298	NaN	NaN	NaN	NaN	NaN	NaN	NaN	NaN	NaN	NaN	NaN	NaN	NaN	NaN	NaN	NaN	NaN	NaN	NaN	NaN	NaN	NaN	NaN	NaN	NaN	NaN	NaN	NaN	NaN	NaN	NaN	NaN	NaN	NaN	NaN	NaN	NaN	NaN	NaN	NaN
P06745	Glucose-6-phosphate isomerase	Gpi	33.9336	33.7858	33.7566	21.2704	21.8133	NaN	21.9199	NaN	22.0503	NaN	22.8381	NaN	NaN	NaN	21.8321	NaN	NaN	NaN	NaN	21.0836	NaN	NaN	NaN	NaN	NaN	NaN	NaN	NaN	NaN	NaN	NaN	21.62	21.1763	23.0965	NaN	NaN	NaN	NaN	NaN	20.9054	NaN	NaN	NaN	NaN	22.383	NaN	NaN
P06797	Cathepsin L1;Cathepsin L1 heavy chain;Cathepsin L1 light chain	Ctsl	26.7002	26.8253	26.644	20.7393	NaN	20.9558	NaN	NaN	NaN	NaN	NaN	NaN	NaN	NaN	NaN	NaN	NaN	NaN	17.945	NaN	NaN	NaN	NaN	NaN	NaN	22.7754	NaN	NaN	NaN	NaN	NaN	NaN	NaN	19.0136	NaN	NaN	NaN	NaN	NaN	NaN	NaN	NaN	NaN	NaN	NaN	NaN	NaN
P06800	Receptor-type tyrosine-protein phosphatase C	Ptprc	29.5982	30.2048	30.2319	NaN	NaN	NaN	16.8103	NaN	NaN	NaN	NaN	NaN	NaN	NaN	NaN	NaN	NaN	NaN	NaN	NaN	NaN	NaN	NaN	NaN	NaN	NaN	NaN	NaN	NaN	NaN	NaN	NaN	NaN	NaN	NaN	NaN	NaN	NaN	NaN	NaN	NaN	NaN	NaN	NaN	NaN	NaN	NaN
P06801	NADP-dependent malic enzyme	Me1	26.6701	27.3652	27.3635	NaN	NaN	NaN	NaN	NaN	NaN	NaN	NaN	NaN	NaN	NaN	NaN	NaN	NaN	NaN	NaN	NaN	NaN	NaN	NaN	NaN	NaN	NaN	NaN	NaN	NaN	NaN	NaN	NaN	NaN	NaN	NaN	NaN	NaN	NaN	NaN	NaN	NaN	NaN	NaN	NaN	NaN	NaN	NaN
P06869	Urokinase-type plasminogen activator;Urokinase-type plasminogen activator long chain A;Urokinase-type plasminogen activator short chain A;Urokinase-type plasminogen activator chain B	Plau	NaN	NaN	23.5982	20.4801	19.8823	20.1083	19.4921	19.0866	19.3088	19.4813	19.3026	NaN	NaN	NaN	NaN	NaN	NaN	NaN	NaN	NaN	NaN	NaN	NaN	NaN	NaN	NaN	NaN	NaN	NaN	NaN	NaN	NaN	NaN	NaN	NaN	NaN	NaN	NaN	NaN	NaN	NaN	NaN	NaN	NaN	NaN	NaN	NaN
P07091	Protein S100-A4	S100a4	33.5439	33.696	33.8827	28.1756	27.5318	27.7748	27.7434	25.9585	26.6161	26.8212	26.4565	26.0029	25.5487	26.0451	26.16	25.9139	24.9731	25.8432	26.0745	26.0943	26.1027	25.9926	26.1055	26.2463	25.7607	26.7157	26.4328	26.0735	26.2916	25.7631	25.6663	28.5172	27.7897	27.8727	28.3935	28.7564	28.6122	28.4025	28.0989	28.5876	28.3189	28.3832	28.3327	28.5508	29.8177	28.9447	28.5138
P07356	Annexin A2	Anxa2	33.4741	33.5444	33.5893	27.548	27.1005	27.6371	26.8893	26.0536	25.9803	26.144	26.2409	25.1262	24.1725	24.1493	23.8621	22.941	23.3606	23.3556	23.1268	NaN	NaN	NaN	NaN	NaN	23.358	NaN	NaN	NaN	NaN	NaN	NaN	22.7888	23.3708	24.8236	21.8229	21.9186	21.4954	22.4035	21.9636	22.1327	21.8439	22.2857	NaN	NaN	NaN	NaN	22.3437
P07742	Ribonucleoside-diphosphate reductase large subunit	Rrm1	25.783	25.5325	25.9234	NaN	NaN	NaN	NaN	NaN	NaN	NaN	18.8557	NaN	NaN	NaN	NaN	NaN	NaN	NaN	NaN	NaN	NaN	NaN	NaN	NaN	NaN	NaN	NaN	NaN	NaN	NaN	NaN	NaN	NaN	NaN	NaN	NaN	NaN	NaN	NaN	NaN	NaN	NaN	NaN	NaN	NaN	NaN	NaN
P07901	Heat shock protein HSP 90-alpha	Hsp90aa1	33.4492	33.5176	33.6017	24.7187	24.4457	23.9092	24.6093	25.0192	24.6339	24.661	24.7022	NaN	22.3511	NaN	NaN	NaN	NaN	NaN	NaN	NaN	NaN	20.1825	NaN	NaN	NaN	NaN	NaN	NaN	NaN	NaN	NaN	23.9298	21.14	24.9632	21.3331	NaN	22.349	24.1251	21.7635	22.723	NaN	22.4656	NaN	22.3222	21.6124	NaN	NaN
P08003	Protein disulfide-isomerase A4	Pdia4	33.5809	33.4824	33.5776	25.3314	25.911	25.0953	25.6053	25.8675	25.6988	25.6441	25.7541	NaN	23.0489	NaN	NaN	NaN	NaN	NaN	NaN	NaN	NaN	NaN	NaN	NaN	NaN	NaN	NaN	NaN	NaN	NaN	17.5965	NaN	NaN	23.0421	NaN	NaN	NaN	NaN	NaN	NaN	NaN	NaN	NaN	NaN	NaN	NaN	NaN
P08030	Adenine phosphoribosyltransferase	Aprt	31.0653	31.0945	31.0177	18.9612	NaN	NaN	NaN	NaN	NaN	NaN	NaN	NaN	NaN	NaN	NaN	NaN	NaN	NaN	NaN	NaN	NaN	NaN	NaN	NaN	22.9254	NaN	NaN	NaN	NaN	NaN	NaN	NaN	NaN	NaN	NaN	NaN	NaN	NaN	NaN	NaN	NaN	NaN	NaN	NaN	18.6281	NaN	NaN
P08103	Tyrosine-protein kinase HCK	Hck	28.3966	28.6206	28.6105	19.8918	20.0462	19.695	19.7077	20.0964	19.9992	20.3599	20.0429	NaN	NaN	NaN	NaN	NaN	NaN	NaN	NaN	NaN	NaN	NaN	NaN	NaN	NaN	NaN	NaN	NaN	NaN	NaN	NaN	17.6948	NaN	NaN	NaN	NaN	NaN	NaN	NaN	NaN	NaN	NaN	NaN	NaN	NaN	NaN	NaN
P08113	Endoplasmin	Hsp90b1	35.431	35.4046	35.4722	25.4527	25.6525	25.2053	25.511	25.7204	25.3852	25.665	25.7748	NaN	25.2472	NaN	20.0119	NaN	NaN	NaN	NaN	NaN	NaN	23.4894	NaN	22.9549	23.8115	23.9954	22.9024	24.0428	NaN	NaN	23.3376	25.6405	24.3169	26.3563	19.4804	20.9694	21.7532	22.4281	NaN	24.9146	23.0357	24.4457	20.3773	22.2108	26.2438	22.5324	NaN
P08207	Protein S100-A10	S100a10	30.3162	30.3982	30.6328	25.0251	24.5136	24.7303	24.2164	22.8603	23.1589	23.5872	22.1297	19.9523	21.2204	21.2577	NaN	21.5117	NaN	22.6686	22.8072	NaN	NaN	NaN	NaN	NaN	NaN	19.2802	NaN	NaN	NaN	NaN	NaN	22.0385	NaN	21.3622	21.2337	NaN	NaN	NaN	NaN	21.9336	21.6047	21.8723	NaN	NaN	NaN	NaN	NaN
P08228	Superoxide dismutase [Cu-Zn]	Sod1	31.7962	31.5884	31.6326	NaN	17.854	NaN	NaN	NaN	NaN	NaN	NaN	NaN	NaN	NaN	NaN	NaN	NaN	NaN	NaN	NaN	NaN	18.034	NaN	NaN	NaN	NaN	NaN	NaN	NaN	NaN	NaN	NaN	23.7674	NaN	NaN	NaN	NaN	NaN	NaN	NaN	NaN	NaN	NaN	NaN	NaN	NaN	NaN
P08249	Malate dehydrogenase, mitochondrial	Mdh2	34.1765	34.1059	34.2556	23.8971	24.07	23.6965	23.8645	24.3631	24.2034	24.4825	24.6634	20.656	NaN	NaN	NaN	NaN	NaN	NaN	NaN	20.638	NaN	NaN	NaN	NaN	NaN	NaN	NaN	NaN	NaN	NaN	NaN	25.4483	25.0561	25.8977	23.6236	24.4425	24.5945	24.8773	24.4616	24.9108	24.6259	25.03	24.0604	24.0122	26.3408	24.4516	23.5342
P08556	GTPase NRas	Nras	26.6228	26.3907	26.5266	NaN	NaN	18.0304	NaN	NaN	NaN	NaN	NaN	NaN	NaN	NaN	NaN	NaN	NaN	NaN	NaN	NaN	NaN	NaN	NaN	NaN	18.5498	NaN	NaN	NaN	NaN	NaN	NaN	NaN	NaN	19.2123	NaN	NaN	NaN	NaN	NaN	NaN	NaN	NaN	NaN	NaN	NaN	NaN	NaN
P08752	Guanine nucleotide-binding protein G(i) subunit alpha-2	Gnai2	29.3335	29.3245	29.5309	21.0925	20.3915	20.3045	20.0726	19.876	19.6638	20.6592	20.0433	NaN	NaN	NaN	NaN	NaN	NaN	NaN	19.6983	NaN	NaN	NaN	NaN	NaN	NaN	NaN	NaN	NaN	NaN	NaN	19.8101	22.1152	21.9139	NaN	NaN	21.9172	21.58	NaN	21.1228	21.3562	NaN	NaN	21.3506	NaN	21.7402	21.5905	NaN
P08775	DNA-directed RNA polymerase II subunit RPB1	Polr2a	29.0228	28.7572	28.7908	28.9702	29.3189	28.4347	29.2182	29.9235	29.6906	29.94	29.6095	25.4059	26.5838	25.71	25.0373	20.2435	20.7643	19.5724	19.9663	25.9565	25.4522	26.4707	25.5605	22.1883	21.952	21.9952	21.5244	NaN	20.272	21.1073	NaN	NaN	NaN	NaN	NaN	24.7901	NaN	NaN	NaN	NaN	NaN	NaN	NaN	NaN	NaN	NaN	NaN
P08905	Lysozyme C-2	Lyz2	32.5045	32.2958	32.4381	21.8106	21.9598	22.1342	21.6109	21.9037	22.2527	22.331	22.1631	21.9753	NaN	NaN	NaN	NaN	NaN	NaN	NaN	22.6167	22.6934	24.4366	23.9655	21.8008	21.1593	20.6382	20.8409	NaN	NaN	20.8379	NaN	22.806	23.8271	24.1032	21.2594	22.5589	22.0882	22.4205	21.324	22.347	21.5456	22.7346	NaN	22.1988	22.1655	21.0096	21.0712
P09055	Integrin beta-1	Itgb1	27.581	26.6127	26.4455	NaN	NaN	NaN	NaN	NaN	NaN	NaN	NaN	NaN	NaN	NaN	19.5048	NaN	NaN	NaN	NaN	NaN	NaN	NaN	NaN	NaN	NaN	NaN	NaN	NaN	NaN	NaN	NaN	NaN	NaN	NaN	NaN	NaN	NaN	NaN	NaN	NaN	NaN	NaN	NaN	NaN	NaN	NaN	NaN
P09103	Protein disulfide-isomerase	P4hb	34.9515	34.8164	34.8095	24.406	24.6044	24.263	24.3437	24.7973	24.6654	24.9579	24.8275	21.8423	25.234	21.7905	NaN	21.858	21.7079	21.7764	21.7058	NaN	NaN	NaN	NaN	NaN	21.0022	NaN	NaN	NaN	NaN	NaN	NaN	23.9074	23.189	25.8017	NaN	20.6232	21.5266	22.1584	20.1462	23.2454	22.7079	23.6258	21.496	21.9804	24.7979	22.3336	21.9648
P09405	Nucleolin	Ncl	32.6468	32.4653	32.4704	25.5964	25.7787	25.1067	27.7592	28.8814	28.0566	28.8547	28.58	24.0779	25.1244	24.4316	24.9241	25.0995	24.8065	24.7193	24.4471	25.994	25.7959	25.7736	26.228	26.7301	26.979	26.852	26.8593	25.9578	27.5813	27.5067	26.8489	25.4559	25.4842	25.4801	25.675	25.4268	25.0753	26.1329	25.2754	25.3295	25.3081	24.9081	25.0145	26.0581	28.1408	27.9577	25.9443
P09411	Phosphoglycerate kinase 1	Pgk1	34.7226	34.6996	34.6689	24.6218	25.123	24.439	25.0352	25.3099	25.2838	25.378	25.5567	NaN	NaN	NaN	NaN	NaN	NaN	19.3028	NaN	NaN	NaN	21.4788	NaN	NaN	NaN	NaN	NaN	NaN	NaN	NaN	NaN	25.2036	25.201	26.7226	20.2573	19.6409	21.4333	22.7111	NaN	24.7031	23.0344	24.1855	18.9725	22.7052	26.5979	22.7878	NaN
P09450	Transcription factor jun-B	Junb	23.5954	NaN	NaN	17.3566	17.1345	23.5642	17.4721	16.8476	16.838	NaN	NaN	NaN	NaN	18.1193	NaN	NaN	NaN	NaN	NaN	26.7688	26.5372	26.8913	26.6846	25.4138	25.866	25.6071	25.6826	22.9984	24.523	24.5371	23.6887	NaN	NaN	NaN	NaN	NaN	NaN	NaN	NaN	NaN	NaN	NaN	NaN	NaN	NaN	17.4635	NaN
P09528	Ferritin heavy chain;Ferritin heavy chain, N-terminally processed	Fth1	27.9581	28.0399	27.8282	18.095	NaN	NaN	NaN	NaN	NaN	NaN	NaN	19.3004	NaN	NaN	NaN	20.1388	20.0129	21.4263	21.7339	NaN	NaN	NaN	NaN	NaN	NaN	NaN	NaN	NaN	NaN	NaN	NaN	NaN	NaN	NaN	NaN	NaN	NaN	NaN	NaN	NaN	NaN	NaN	NaN	NaN	NaN	NaN	NaN
P09581	Macrophage colony-stimulating factor 1 receptor	Csf1r	27.7941	27.6968	27.6075	NaN	23.077	23.2808	23.1646	23.77	NaN	23.6432	23.37	NaN	NaN	NaN	NaN	NaN	NaN	NaN	19.7982	17.0818	NaN	NaN	NaN	NaN	NaN	NaN	NaN	NaN	NaN	NaN	NaN	NaN	NaN	20.2906	NaN	NaN	NaN	NaN	NaN	NaN	NaN	NaN	NaN	NaN	NaN	NaN	NaN
P09671	Superoxide dismutase [Mn], mitochondrial	Sod2	31.3206	31.3563	31.4232	NaN	NaN	NaN	NaN	NaN	19.2234	NaN	NaN	NaN	NaN	NaN	NaN	NaN	NaN	NaN	NaN	NaN	NaN	NaN	NaN	19.0994	NaN	NaN	NaN	NaN	NaN	NaN	NaN	NaN	NaN	NaN	NaN	NaN	NaN	NaN	NaN	NaN	NaN	NaN	NaN	NaN	NaN	NaN	NaN
Q3THW5;P0C0S6	Histone H2A.V;Histone H2A.Z	H2afv;H2afz	28.3818	30.042	28.244	23.5701	24.119	23.5545	24.6722	20.9036	20.9468	21.1641	20.8582	19.9474	20.2816	22.0758	23.4615	19.829	19.4807	20.3779	19.6763	NaN	NaN	21.6329	NaN	NaN	NaN	NaN	NaN	NaN	NaN	NaN	NaN	20.9102	19.8064	20.3135	23.8395	22.8523	NaN	24.0431	20.8659	22.3485	18.8843	NaN	19.6225	25.1799	27.9337	27.9305	24.4257
P0C7N9	Proteasome assembly chaperone 4	Psmg4	24.0394	23.8581	23.6616	NaN	NaN	NaN	NaN	NaN	NaN	NaN	NaN	NaN	NaN	NaN	NaN	NaN	NaN	NaN	NaN	NaN	NaN	NaN	NaN	NaN	NaN	NaN	NaN	NaN	NaN	NaN	NaN	NaN	NaN	NaN	NaN	NaN	NaN	NaN	NaN	NaN	NaN	NaN	NaN	NaN	NaN	NaN	NaN
P10107	Annexin A1	Anxa1	32.8528	32.9964	32.941	23.828	24.3076	23.9559	24.3659	24.1096	24.108	23.9966	24.33	26.7776	21.167	24.445	23.2964	21.2956	22.022	21.8784	22.8977	NaN	NaN	NaN	NaN	NaN	NaN	NaN	20.1889	NaN	NaN	NaN	NaN	NaN	NaN	23.3295	NaN	NaN	NaN	NaN	NaN	NaN	NaN	NaN	NaN	NaN	NaN	NaN	NaN
P10126	Elongation factor 1-alpha 1	Eef1a1	35.2808	35.0989	35.0389	29.4527	28.6269	28.5697	28.7193	27.9803	27.89	28.0107	28.0289	25.7755	26.236	25.3485	25.712	24.8199	25.221	24.9765	24.5675	28.3939	28.3271	28.4775	28.478	29.4721	29.2891	29.4434	29.6132	28.4581	28.0728	28.1097	27.71	28.6438	28.6031	28.4273	28.3315	28.8216	28.7057	28.8714	28.9805	28.6112	28.4956	28.6307	28.3699	28.1635	28.9448	28.6565	28.5538
P10284	Homeobox protein Hox-B4	Hoxb4	NaN	NaN	NaN	NaN	NaN	NaN	NaN	NaN	NaN	NaN	NaN	NaN	NaN	NaN	NaN	NaN	NaN	NaN	NaN	22.1117	22.4261	21.8088	21.5633	NaN	NaN	NaN	NaN	20.3642	20.6958	21.0317	20.8431	NaN	NaN	NaN	22.4815	NaN	NaN	NaN	NaN	NaN	NaN	NaN	NaN	NaN	NaN	NaN	NaN
P10400	Retrovirus-related Pol polyprotein;Reverse transcriptase;Endonuclease	Pol	23.5497	NaN	NaN	NaN	NaN	NaN	18.7461	NaN	NaN	NaN	NaN	NaN	NaN	NaN	NaN	NaN	NaN	NaN	NaN	21.1958	21.2988	21.9125	21.7381	22.8713	21.7271	22.5647	22.6715	NaN	20.2332	20.4101	19.7814	NaN	NaN	NaN	NaN	NaN	NaN	NaN	NaN	NaN	NaN	NaN	NaN	NaN	NaN	NaN	NaN
P10404;P11370	MLV-related proviral Env polyprotein;Surface protein;Transmembrane protein;Retrovirus-related Env polyprotein from Fv-4 locus	Fv4	30.8359	31.0413	31.0405	21.9045	21.5019	22.6889	21.9625	21.2806	22.0373	22.4517	21.9361	NaN	NaN	NaN	NaN	NaN	NaN	NaN	NaN	NaN	19.1546	NaN	NaN	NaN	NaN	NaN	NaN	NaN	NaN	NaN	NaN	NaN	NaN	NaN	NaN	NaN	NaN	NaN	NaN	NaN	NaN	NaN	NaN	NaN	NaN	NaN	NaN
P10605	Cathepsin B;Cathepsin B light chain;Cathepsin B heavy chain	Ctsb	34.0886	34.1056	34.1053	23.0404	24.4497	24.1632	24.9282	24.9751	24.9993	24.1921	25.0508	NaN	NaN	NaN	NaN	21.7721	NaN	NaN	NaN	24.0239	23.4091	23.7208	23.8205	24.4862	23.9613	24.1448	24.1496	26.6341	25.0888	24.6738	24.4172	24.5552	24.2867	24.9938	23.8156	24.2842	24.6379	24.8219	23.7943	25.2075	25.1921	25.466	24.2922	25.8782	23.384	22.1459	24.2924
P10630	Eukaryotic initiation factor 4A-II;Eukaryotic initiation factor 4A-II, N-terminally processed	Eif4a2	26.8709	26.9495	27.3687	NaN	NaN	NaN	16.8676	NaN	NaN	NaN	NaN	NaN	NaN	NaN	NaN	NaN	NaN	NaN	NaN	NaN	NaN	NaN	NaN	NaN	NaN	NaN	NaN	NaN	NaN	NaN	NaN	NaN	NaN	NaN	NaN	NaN	NaN	NaN	NaN	20.1588	20.2229	20.5763	19.9916	19.2882	19.0221	NaN	20.1179
P10639	Thioredoxin	Txn	32.2901	32.3331	31.8752	23.8301	23.7484	23.6892	24.0538	25.2607	25.4596	24.3038	25.3612	22.5249	22.572	22.274	22.431	22.6073	20.8589	22.3119	23.0676	21.0221	NaN	20.5137	20.1912	20.279	NaN	NaN	NaN	20.2761	21.2204	NaN	NaN	24.2833	23.5883	23.9683	23.7599	25.8727	25.9642	25.9387	26.0805	26.6713	26.8747	26.4873	26.5951	26.6702	26.8026	26.7374	26.8471
P10711	Transcription elongation factor A protein 1	Tcea1	29.476	29.4424	29.4985	22.647	21.6594	22.2855	20.2395	19.3624	19.7556	19.7434	19.5373	NaN	NaN	NaN	NaN	NaN	NaN	NaN	NaN	NaN	NaN	NaN	NaN	NaN	17.8418	NaN	NaN	NaN	NaN	NaN	NaN	NaN	NaN	18.1137	NaN	NaN	NaN	NaN	NaN	NaN	NaN	NaN	NaN	NaN	NaN	NaN	NaN
P10810	Monocyte differentiation antigen CD14	Cd14	29.4508	29.6847	29.4533	18.893	NaN	NaN	NaN	NaN	NaN	NaN	NaN	NaN	NaN	20.1901	NaN	NaN	NaN	NaN	NaN	NaN	NaN	NaN	NaN	NaN	NaN	NaN	NaN	NaN	NaN	NaN	NaN	NaN	NaN	NaN	NaN	NaN	NaN	NaN	NaN	NaN	NaN	NaN	NaN	NaN	NaN	NaN	NaN
P10852	4F2 cell-surface antigen heavy chain	Slc3a2	29.7721	30.1856	30.001	NaN	17.5816	NaN	NaN	NaN	NaN	NaN	NaN	NaN	NaN	NaN	NaN	17.4283	NaN	NaN	NaN	NaN	NaN	NaN	NaN	21.1041	NaN	NaN	NaN	NaN	NaN	NaN	NaN	NaN	NaN	NaN	NaN	NaN	NaN	NaN	NaN	NaN	NaN	NaN	NaN	19.9147	NaN	NaN	NaN
Q6ZWY9;P10853;Q64478;Q64475;P10854;Q64525;Q8CGP2;Q8CGP1;Q9D2U9;P70696;Q64524;Q8CGP0	Histone H2B type 1-C/E/G;Histone H2B type 1-F/J/L;Histone H2B type 1-H;Histone H2B type 1-B;Histone H2B type 1-M;Histone H2B type 2-B;Histone H2B type 1-P;Histone H2B type 1-K;Histone H2B type 3-A;Histone H2B type 1-A;Histone H2B type 2-E;Histone H2B type 3-B	Hist1h2bc;Hist1h2bf;Hist1h2bh;Hist1h2bb;Hist1h2bm;Hist2h2bb;Hist1h2bp;Hist1h2bk;Hist3h2ba;Hist1h2ba;Hist2h2be;Hist3h2bb	31.5342	31.4993	31.7384	26.9666	26.4747	26.3025	25.5402	26.148	25.9064	24.9493	25.7469	23.2964	23.937	24.0807	26.727	23.8868	23.5123	23.8103	24.1911	25.7506	25.4418	26.1175	25.8482	25.1279	17.1879	24.8617	24.9201	22.8893	24.3431	26.3961	24.7742	27.8159	27.5222	25.7572	30.2293	28.0059	26.7383	29.7581	27.3375	27.9273	25.1951	26.0371	26.3718	29.779	29.8466	28.9633	28.7309
P10922	Histone H1.0;Histone H1.0, N-terminally processed	H1f0	NaN	NaN	NaN	23.7738	23.0033	23.3827	22.1921	22.7035	22.3635	21.4451	21.6514	20.2957	20.3786	20.6743	23.2161	NaN	NaN	19.856	NaN	NaN	20.8372	NaN	NaN	NaN	NaN	NaN	NaN	NaN	NaN	NaN	NaN	19.7696	19.7922	19.5939	21.1678	20.9738	19.8575	23.3307	20.8467	20.0947	19.341	19.9343	NaN	23.3339	24.3055	21.3788	24.0245
P11031	Activated RNA polymerase II transcriptional coactivator p15	Sub1	NaN	28.1176	27.8368	24.9271	24.5598	26.8132	25.1625	20.5624	19.4871	20.6521	20.4904	23.5142	23.7125	23.687	23.4459	21.3796	22.338	22.2665	22.1005	30.7097	30.6748	30.3544	30.6767	28.7523	28.5465	28.6135	28.5299	31.2625	31.1481	30.707	31.1612	NaN	23.7002	NaN	NaN	NaN	NaN	NaN	NaN	NaN	NaN	NaN	NaN	NaN	NaN	NaN	NaN
P11103	Poly [ADP-ribose] polymerase 1	Parp1	29.8114	29.9702	29.7779	25.6072	25.5696	26.2628	24.9296	20.2471	20.2565	20.4785	19.7361	NaN	20.6415	NaN	NaN	18.6139	NaN	18.8701	NaN	31.9997	31.9267	32.0017	32.0197	30.4867	30.6551	30.4823	30.5187	31.2344	31.8418	31.8162	31.9627	NaN	NaN	NaN	NaN	NaN	NaN	20.144	NaN	NaN	NaN	NaN	NaN	NaN	23.3433	NaN	NaN
P11152	Lipoprotein lipase	Lpl	26.9091	26.7977	26.8334	22.883	21.7371	22.3883	21.8678	18.8173	19.7371	20.0207	20.5299	NaN	NaN	NaN	NaN	NaN	20.3126	NaN	NaN	NaN	19.3089	NaN	NaN	NaN	NaN	NaN	NaN	NaN	NaN	NaN	NaN	NaN	18.4193	NaN	NaN	NaN	NaN	NaN	NaN	NaN	NaN	NaN	NaN	NaN	NaN	NaN	NaN
P11438	Lysosome-associated membrane glycoprotein 1	Lamp1	29.8412	30.579	30.2972	18.7085	NaN	NaN	NaN	NaN	NaN	NaN	NaN	NaN	NaN	NaN	NaN	NaN	NaN	NaN	NaN	NaN	NaN	NaN	19.6932	NaN	NaN	NaN	NaN	NaN	NaN	NaN	NaN	NaN	NaN	21.3787	NaN	NaN	NaN	18.9306	NaN	19.5958	NaN	19.3897	NaN	19.3693	19.5841	NaN	NaN
P11440	Cyclin-dependent kinase 1	Cdk1	29.2444	29.1151	29.1889	22.2276	20.6705	21.0436	20.6992	20.5193	20.2176	20.7732	20.4514	NaN	NaN	NaN	23.9967	NaN	NaN	NaN	NaN	NaN	NaN	NaN	NaN	23.8142	NaN	NaN	NaN	NaN	NaN	NaN	NaN	NaN	NaN	NaN	NaN	NaN	NaN	NaN	NaN	NaN	NaN	NaN	NaN	NaN	NaN	NaN	19.8266
P11499	Heat shock protein HSP 90-beta	Hsp90ab1	35.153	35.0767	35.1529	26.8264	26.75	26.3702	26.5243	27.0181	26.821	27.0182	27.0885	22.7675	24.3439	21.5099	21.9157	20.4425	20.4978	20.8203	22.6415	22.3036	22.2805	NaN	22.5005	22.8394	23.6834	23.1187	NaN	22.9419	23.2028	23.0818	22.6414	25.3178	25.5043	26.3623	24.0365	24.7293	24.4338	24.9111	24.1796	25.6095	24.5015	25.2818	23.9578	24.8804	25.8347	25.0025	23.5948
P11835	Integrin beta-2	Itgb2	30.7708	30.7388	30.7218	NaN	NaN	NaN	NaN	20.8347	NaN	NaN	NaN	NaN	NaN	NaN	NaN	18.9564	NaN	NaN	NaN	NaN	NaN	NaN	NaN	NaN	NaN	NaN	NaN	NaN	NaN	17.6944	NaN	NaN	21.1299	NaN	NaN	NaN	NaN	NaN	NaN	NaN	NaN	NaN	NaN	NaN	NaN	NaN	NaN
P11928;Q8K469	2-5-oligoadenylate synthase 1A	Oas1a;Oas1g	28.4013	28.1517	27.9999	24.0479	25.1152	24.8154	25.0198	23.8945	23.9739	24.3033	24.3237	NaN	NaN	NaN	NaN	NaN	NaN	20.5784	NaN	NaN	NaN	NaN	NaN	NaN	NaN	18.6838	NaN	NaN	NaN	NaN	NaN	NaN	NaN	NaN	NaN	NaN	NaN	NaN	NaN	NaN	NaN	NaN	NaN	NaN	22.4309	NaN	NaN
P11983	T-complex protein 1 subunit alpha	Tcp1	32.9455	32.9161	32.9326	24.3707	24.2141	23.6005	24.3741	24.038	23.9522	24.2368	24.1576	NaN	18.7016	NaN	NaN	NaN	NaN	NaN	NaN	NaN	NaN	NaN	NaN	NaN	NaN	NaN	NaN	NaN	NaN	21.8876	NaN	22.5524	22.7742	22.4754	NaN	23.2221	23.2197	23.3465	23.0871	23.4326	22.7084	22.8963	22.5064	22.0179	24.2936	22.8003	21.7848
P12265	Beta-glucuronidase	Gusb	33.5684	33.3637	33.3035	NaN	NaN	NaN	19.7325	NaN	NaN	NaN	NaN	NaN	NaN	NaN	NaN	NaN	NaN	NaN	NaN	NaN	NaN	NaN	NaN	NaN	NaN	NaN	NaN	NaN	19.4529	NaN	NaN	NaN	NaN	20.0057	NaN	NaN	NaN	NaN	NaN	NaN	NaN	NaN	NaN	NaN	NaN	NaN	NaN
P12382	ATP-dependent 6-phosphofructokinase, liver type	Pfkl	31.497	31.5155	31.6766	23.3888	23.5115	22.9738	23.5773	22.2312	22.4608	21.5355	23.0348	NaN	NaN	NaN	NaN	19.785	NaN	NaN	NaN	21.2946	21.2262	21.5343	21.6259	22.0957	22.1484	22.2687	22.092	23.0387	21.8593	21.7135	NaN	24.3365	24.0002	24.2928	23.526	24.2211	24.9129	24.871	24.8981	23.8604	24.1489	23.6232	23.9351	23.3941	23.432	23.1375	23.6333
P12787	Cytochrome c oxidase subunit 5A, mitochondrial	Cox5a	28.4977	27.9647	27.8148	NaN	NaN	NaN	17.2486	NaN	NaN	NaN	NaN	NaN	NaN	NaN	NaN	NaN	NaN	NaN	NaN	NaN	NaN	NaN	NaN	NaN	NaN	NaN	NaN	NaN	NaN	NaN	NaN	NaN	NaN	NaN	NaN	NaN	NaN	NaN	NaN	NaN	NaN	NaN	NaN	NaN	20.9962	NaN	NaN
P12815	Programmed cell death protein 6	Pdcd6	27.2079	27.359	27.4946	23.8181	25.1898	24.8211	24.7055	24.6836	24.564	25.0513	24.6819	NaN	NaN	19.5886	NaN	NaN	NaN	NaN	NaN	NaN	NaN	16.7423	NaN	NaN	NaN	NaN	NaN	NaN	NaN	NaN	NaN	NaN	NaN	NaN	NaN	NaN	NaN	NaN	NaN	NaN	NaN	NaN	19.8587	NaN	NaN	NaN	NaN
P12970	60S ribosomal protein L7a	Rpl7a	32.3893	32.4458	32.4259	25.4905	25.5586	24.9213	25.1273	27.1264	27.3067	27.0138	27.0397	21.6374	23.072	21.789	22.1603	24.6409	24.9637	24.4093	24.0959	23.9398	23.8773	23.3849	23.5884	24.5096	24.0028	24.2279	24.3417	21.1146	23.4614	23.0834	22.1245	25.6433	25.7611	25.3856	25.7089	24.7462	25.0803	25.115	25.0339	25.092	24.9441	25.1055	24.9388	25.2142	25.6652	25.1877	25.0584
P13439	Uridine 5-monophosphate synthase;Orotate phosphoribosyltransferase;Orotidine 5-phosphate decarboxylase	Umps	29.8331	29.9435	30.0903	NaN	NaN	NaN	17.9507	NaN	NaN	NaN	NaN	NaN	NaN	NaN	NaN	NaN	NaN	NaN	NaN	NaN	NaN	NaN	NaN	NaN	NaN	NaN	NaN	NaN	NaN	NaN	20.8487	NaN	NaN	NaN	NaN	NaN	NaN	NaN	NaN	NaN	NaN	NaN	18.2983	NaN	NaN	NaN	NaN
P13705	DNA mismatch repair protein Msh3	Msh3	NaN	NaN	22.4334	NaN	NaN	NaN	NaN	NaN	NaN	20.742	NaN	NaN	NaN	NaN	20.5067	NaN	NaN	NaN	NaN	28.3698	28.3223	28.5355	28.4007	26.7888	27.2254	26.936	27.0617	29.3355	28.7116	28.3543	28.6691	NaN	NaN	NaN	NaN	NaN	NaN	NaN	NaN	NaN	NaN	NaN	NaN	NaN	21.648	NaN	NaN
P13864	DNA (cytosine-5)-methyltransferase 1	Dnmt1	28.6541	27.8519	28.5483	26.668	26.2219	27.006	24.9163	19.897	19.2667	19.4623	19.0712	NaN	17.9887	NaN	NaN	NaN	NaN	NaN	NaN	NaN	20.331	NaN	NaN	NaN	NaN	NaN	NaN	NaN	NaN	NaN	NaN	NaN	NaN	NaN	NaN	NaN	NaN	NaN	NaN	NaN	NaN	NaN	NaN	NaN	NaN	NaN	24.3545
P14069	Protein S100-A6	S100a6	32.9561	33.1676	33.243	22.1523	21.0782	21.7077	20.3688	21.3818	20.8124	20.9473	20.7274	NaN	NaN	20.6173	NaN	NaN	NaN	NaN	NaN	21.5603	22.0706	21.9397	22.3183	23.4548	23.7796	22.635	23.1541	23.2293	21.7078	21.7938	21.8177	NaN	NaN	NaN	NaN	NaN	NaN	19.6956	NaN	NaN	NaN	NaN	NaN	NaN	NaN	NaN	NaN
P14115	60S ribosomal protein L27a	Rpl27a	30.412	30.6005	30.5949	24.1936	25.2432	23.9589	24.2348	26.7554	26.7058	25.9456	26.5529	NaN	22.5696	22.835	23.0876	23.8738	23.6866	24.2874	23.9607	25.8233	25.8225	25.7955	25.8291	26.2919	26.1862	25.8491	26.1712	25.3103	25.6148	25.4899	25.0318	26.3701	26.3413	26.1623	26.4568	26.2778	26.2137	26.1456	26.2253	25.8484	25.6016	25.5957	25.4444	25.655	25.7502	25.6845	25.1896
P14131	40S ribosomal protein S16	Rps16	31.9324	32.2089	32.2638	25.2096	26.1793	24.8751	25.3619	28.3976	28.1094	27.9231	28.2589	22.7853	23.2371	22.8916	23.4545	25.3801	24.6291	25.0185	24.6175	23.8498	23.8561	23.5829	23.9022	24.1571	24.337	24.2402	24.0982	21.9924	24.0471	23.9865	22.6825	25.7466	25.5009	25.604	25.8267	25.2008	25.2656	25.2894	25.5611	26.5354	26.1261	26.2607	26.3102	25.5913	26.4189	26.1125	25.9882
P14148	60S ribosomal protein L7	Rpl7	33.1196	32.8038	32.631	24.4933	25.6558	24.5327	24.7416	27.8617	27.8008	27.4519	27.3389	21.8107	21.7613	21.7004	21.9091	25.1503	25.226	25.0087	25.0926	24.4752	24.223	24.2025	24.3612	24.6325	23.8995	24.7442	24.7972	24.3492	23.1632	23.1316	22.6516	25.0822	25.0438	25.4276	25.874	24.5337	24.0924	24.2914	23.9296	24.8939	24.1138	24.5098	24.3569	24.3921	25.0876	24.8454	24.1653
P14152	Malate dehydrogenase, cytoplasmic	Mdh1	31.8113	31.4868	31.9943	22.4626	21.8871	21.4139	21.5095	21.7904	21.6156	21.7311	21.9798	NaN	NaN	NaN	NaN	NaN	NaN	NaN	NaN	NaN	NaN	19.6245	NaN	NaN	NaN	NaN	NaN	NaN	NaN	NaN	NaN	NaN	NaN	NaN	NaN	NaN	NaN	NaN	NaN	NaN	NaN	22.5092	NaN	NaN	NaN	NaN	NaN
P14206	40S ribosomal protein SA	Rpsa	32.2668	32.1745	32.0713	25.3	25.2734	25.2519	25.0849	26.0256	26.4213	25.9812	26.0303	24.0007	23.3802	23.8185	NaN	22.9084	23.2886	21.4259	22.017	22.504	22.1814	22.3887	22.1306	23.1533	23.2164	23.6229	22.9411	19.7494	21.7849	22.0407	21.7361	25.7601	25.6543	25.6227	25.31	24.7644	24.7457	24.9976	24.3776	26.5083	26.4709	26.5283	26.003	25.813	26.2486	26.1265	25.6964
P14211	Calreticulin	Calr	34.4224	34.2374	34.4652	NaN	NaN	NaN	NaN	NaN	NaN	NaN	21.1301	NaN	23.6468	NaN	NaN	NaN	NaN	NaN	NaN	NaN	NaN	19.3527	NaN	NaN	NaN	NaN	NaN	NaN	NaN	NaN	NaN	21.5608	21.9036	25.9272	19.705	19.7879	NaN	19.7096	NaN	23.3222	NaN	NaN	19.6642	20.8834	25.0909	20.2419	NaN
P14234	Tyrosine-protein kinase Fgr	Fgr	26.2665	26.4716	26.5798	20.3775	20.2738	20.5019	20.2691	20.2477	20.5011	20.3362	20.1853	NaN	NaN	NaN	19.3785	NaN	NaN	NaN	NaN	NaN	NaN	NaN	NaN	NaN	NaN	NaN	NaN	NaN	NaN	NaN	NaN	NaN	NaN	NaN	NaN	NaN	NaN	NaN	NaN	NaN	NaN	NaN	NaN	NaN	NaN	NaN	NaN
P14576	Signal recognition particle 54 kDa protein	Srp54	28.6667	28.7034	28.8282	20.3447	19.2181	NaN	NaN	NaN	18.4281	NaN	18.826	NaN	NaN	NaN	NaN	NaN	NaN	NaN	NaN	NaN	NaN	NaN	NaN	NaN	17.9623	NaN	NaN	NaN	NaN	NaN	NaN	NaN	NaN	NaN	18.6167	NaN	NaN	NaN	NaN	NaN	NaN	NaN	NaN	NaN	NaN	NaN	NaN
P14685	26S proteasome non-ATPase regulatory subunit 3	Psmd3	31.2644	31.4184	31.4038	NaN	NaN	NaN	NaN	NaN	NaN	19.792	NaN	NaN	NaN	NaN	NaN	NaN	NaN	NaN	NaN	NaN	NaN	NaN	NaN	NaN	NaN	NaN	NaN	NaN	NaN	NaN	20.4066	NaN	NaN	NaN	NaN	NaN	NaN	NaN	NaN	NaN	NaN	NaN	NaN	25.591	NaN	NaN	NaN
P14733	Lamin-B1	Lmnb1	27.4544	27.7276	27.6115	NaN	NaN	NaN	19.2566	NaN	NaN	NaN	NaN	NaN	18.4582	NaN	NaN	NaN	NaN	NaN	NaN	NaN	NaN	NaN	NaN	NaN	NaN	NaN	NaN	NaN	NaN	17.8325	NaN	20.2372	NaN	NaN	20.6122	NaN	NaN	NaN	20.4273	20.2275	NaN	NaN	NaN	23.0415	21.7697	21.5379	21.3378
P14824	Annexin A6	Anxa6	28.9796	28.9206	28.6665	NaN	NaN	NaN	NaN	18.8265	NaN	NaN	NaN	NaN	NaN	NaN	NaN	NaN	NaN	NaN	18.1421	NaN	NaN	NaN	NaN	NaN	NaN	NaN	NaN	NaN	NaN	NaN	NaN	NaN	NaN	NaN	NaN	NaN	NaN	NaN	NaN	NaN	NaN	NaN	NaN	NaN	NaN	18.7243	NaN
P14869	60S acidic ribosomal protein P0	Rplp0	NaN	NaN	25.3874	NaN	19.2719	18.27	18.2808	21.3669	21.8443	NaN	19.8506	NaN	NaN	NaN	NaN	NaN	NaN	NaN	NaN	NaN	NaN	NaN	NaN	NaN	NaN	NaN	NaN	NaN	NaN	NaN	NaN	20.4431	20.3008	21.5784	20.1371	19.2536	19.6583	NaN	NaN	20.8837	19.3579	NaN	NaN	NaN	25.109	21.7284	NaN
P14901	Heme oxygenase 1	Hmox1	28.9262	27.7684	28.1947	NaN	NaN	NaN	17.5576	NaN	NaN	NaN	NaN	NaN	NaN	NaN	NaN	NaN	NaN	NaN	NaN	NaN	NaN	NaN	NaN	NaN	NaN	NaN	NaN	NaN	NaN	18.6197	NaN	NaN	NaN	NaN	NaN	NaN	NaN	NaN	NaN	NaN	NaN	NaN	19.6646	NaN	NaN	NaN	NaN
P15066	Transcription factor jun-D	Jund	NaN	NaN	NaN	NaN	NaN	NaN	17.8279	NaN	NaN	NaN	NaN	NaN	NaN	NaN	NaN	NaN	NaN	NaN	NaN	24.5457	24.619	24.8944	24.8792	23.5374	23.6139	23.5048	23.3388	22.1692	22.4805	NaN	22.1774	NaN	NaN	NaN	NaN	NaN	NaN	NaN	NaN	NaN	NaN	NaN	NaN	NaN	NaN	NaN	NaN
P15092	Interferon-activable protein 204	Ifi204	26.597	26.8676	26.8997	24.4628	23.045	23.2886	22.436	19.5511	18.7078	19.8723	NaN	NaN	15.5642	NaN	NaN	NaN	NaN	NaN	NaN	22.5517	21.1012	21.6163	20.9435	NaN	18.6292	NaN	NaN	NaN	NaN	NaN	NaN	NaN	NaN	NaN	NaN	NaN	NaN	NaN	NaN	NaN	NaN	NaN	NaN	NaN	NaN	NaN	NaN
P15379	CD44 antigen	Cd44	29.3313	28.4574	28.4179	NaN	NaN	NaN	NaN	NaN	NaN	NaN	NaN	NaN	NaN	NaN	NaN	NaN	NaN	NaN	NaN	NaN	NaN	NaN	NaN	NaN	NaN	NaN	NaN	NaN	NaN	NaN	NaN	NaN	18.9514	NaN	NaN	NaN	NaN	NaN	NaN	NaN	NaN	NaN	NaN	NaN	NaN	NaN	NaN
P15532	Nucleoside diphosphate kinase A	Nme1	30.1055	29.5974	30.066	NaN	16.4789	NaN	NaN	NaN	NaN	NaN	NaN	NaN	NaN	NaN	NaN	NaN	NaN	NaN	NaN	NaN	NaN	NaN	NaN	NaN	NaN	NaN	NaN	NaN	NaN	NaN	NaN	NaN	NaN	19.9641	NaN	NaN	NaN	NaN	NaN	NaN	NaN	NaN	NaN	NaN	NaN	NaN	NaN
P15864	Histone H1.2	Hist1h1c	29.6774	30.4183	30.3976	28.0185	27.5488	28.0755	27.5879	26.8452	27.0343	26.58	26.5047	25.213	25.3646	26.5935	27.6803	24.2042	23.951	24.2518	23.6502	27.701	27.4895	27.7179	27.5033	25.9465	26.1713	26.1379	26.0226	19.4506	25.4579	25.7925	24.5364	24.4625	24.7111	24.1686	26.7768	26.5111	24.1102	27.464	25.764	25.1286	23.479	23.6729	23.7487	28.2031	28.3318	28.1972	27.8714
P16045	Galectin-1	Lgals1	31.3406	31.2999	31.48	20.6653	NaN	NaN	20.6044	20.6694	20.1106	NaN	20.7067	25.1593	25.0911	25.0373	25.0356	25.2681	23.9631	24.4057	24.6091	18.7538	NaN	NaN	NaN	NaN	NaN	NaN	NaN	NaN	NaN	NaN	NaN	NaN	NaN	NaN	NaN	NaN	NaN	NaN	NaN	NaN	NaN	NaN	NaN	NaN	22.2748	NaN	NaN
P16110	Galectin-3	Lgals3	33.4741	33.575	33.2815	24.5315	25.59	24.6116	26.1732	26.8093	26.3739	26.6728	26.4709	NaN	NaN	21.4224	NaN	22.5061	21.1085	20.7075	NaN	NaN	NaN	NaN	NaN	NaN	NaN	NaN	NaN	NaN	20.6944	NaN	NaN	22.1261	NaN	24.43	21.1523	NaN	20.2314	20.5592	20.3547	21.4019	NaN	NaN	NaN	20.0255	24.719	21.1867	NaN
P16254	Signal recognition particle 14 kDa protein;Signal recognition particle 14 kDa protein, N-terminally processed	Srp14	27.0557	25.9819	26.4344	22.9653	22.2645	23.0074	22.3654	21.2802	21.3841	21.5048	20.9251	NaN	NaN	NaN	NaN	18.5437	NaN	NaN	NaN	NaN	NaN	NaN	NaN	NaN	NaN	NaN	21.7445	NaN	NaN	NaN	NaN	NaN	NaN	NaN	NaN	NaN	NaN	NaN	NaN	NaN	NaN	NaN	NaN	NaN	NaN	16.6335	NaN
P16332	Methylmalonyl-CoA mutase, mitochondrial	Mut	28.5875	28.612	28.8523	NaN	NaN	17.3877	NaN	NaN	NaN	NaN	NaN	NaN	NaN	NaN	NaN	NaN	NaN	NaN	NaN	NaN	NaN	NaN	NaN	NaN	NaN	NaN	NaN	NaN	NaN	NaN	NaN	NaN	20.0069	NaN	NaN	NaN	NaN	NaN	NaN	NaN	NaN	NaN	NaN	NaN	NaN	NaN	NaN
P16675	Lysosomal protective protein;Lysosomal protective protein 32 kDa chain;Lysosomal protective protein 20 kDa chain	Ctsa	32.8676	32.9001	32.6123	21.0633	21.145	21.2724	21.1363	21.0181	21.3089	NaN	NaN	NaN	NaN	NaN	NaN	NaN	NaN	NaN	NaN	NaN	NaN	NaN	NaN	NaN	19.7306	NaN	NaN	NaN	NaN	NaN	NaN	23.0558	21.4113	22.8913	19.7829	21.4512	20.9497	21.3239	NaN	21.7154	21.54	22.4606	20.9714	21.2216	23.2694	20.4751	NaN
P16858;S4R1W1;D3YYI5	Glyceraldehyde-3-phosphate dehydrogenase	Gapdh;Gm3839;Gm7293	35.4792	35.1831	35.2403	23.9165	24.9049	24.1959	25.7831	26.3398	26.6077	26.3541	26.5678	24.0669	24.5839	23.7557	23.2903	22.7957	NaN	23.8379	24.0832	NaN	22.5973	24.3091	22.3855	23.0611	23.6896	22.8667	22.8699	22.232	22.2405	22.8194	22.9181	26.8268	26.0134	27.2181	25.1432	25.3412	24.6784	24.6424	23.5192	26.2069	25.0123	25.501	23.4908	25.5166	27.5001	25.4873	23.9443
P16879	Tyrosine-protein kinase Fes/Fps	Fes	NaN	NaN	23.7456	20.1423	20.4395	21.4573	19.4684	NaN	17.7603	18.5218	NaN	NaN	NaN	NaN	NaN	NaN	NaN	NaN	NaN	NaN	NaN	NaN	NaN	NaN	NaN	18.5373	NaN	NaN	NaN	NaN	NaN	NaN	NaN	NaN	NaN	NaN	NaN	NaN	NaN	NaN	NaN	NaN	NaN	NaN	NaN	NaN	NaN
P16951	Cyclic AMP-dependent transcription factor ATF-2	Atf2	NaN	NaN	25.4416	NaN	NaN	NaN	NaN	NaN	NaN	NaN	NaN	NaN	NaN	NaN	NaN	NaN	NaN	NaN	NaN	25.5408	25.4368	25.5214	25.6498	21.4618	21.6616	21.2105	21.4755	17.9963	21.5486	21.36	21.1565	NaN	NaN	NaN	NaN	NaN	NaN	NaN	NaN	NaN	NaN	NaN	NaN	NaN	NaN	NaN	NaN
P17047	Lysosome-associated membrane glycoprotein 2	Lamp2	31.2426	30.882	30.9821	18.2877	NaN	NaN	NaN	NaN	NaN	NaN	NaN	NaN	NaN	NaN	NaN	NaN	NaN	NaN	NaN	NaN	NaN	NaN	NaN	NaN	NaN	NaN	NaN	NaN	NaN	NaN	NaN	NaN	NaN	NaN	NaN	NaN	NaN	NaN	NaN	20.6269	NaN	NaN	NaN	NaN	NaN	NaN	NaN
P17095	High mobility group protein HMG-I/HMG-Y	Hmga1	NaN	NaN	NaN	21.0328	21.3671	22.6461	21.1902	NaN	NaN	NaN	NaN	NaN	NaN	NaN	19.0998	NaN	NaN	NaN	NaN	22.8398	22.5524	22.0937	23.0142	NaN	NaN	NaN	NaN	21.9288	22.6473	NaN	22.2327	NaN	NaN	NaN	NaN	NaN	NaN	NaN	NaN	NaN	NaN	NaN	NaN	NaN	NaN	19.0302	NaN
P17182	Alpha-enolase	Eno1	35.2252	35.2735	35.2949	25.9658	26.2399	25.5572	25.9218	26.2111	26.3684	26.328	26.4022	22.1253	22.649	21.8785	NaN	21.2194	NaN	21.2971	NaN	NaN	NaN	22.1586	NaN	NaN	NaN	NaN	NaN	NaN	NaN	NaN	NaN	26.7954	26.146	27.6972	19.6561	22.6761	22.5249	23.6795	19.2564	26.4441	24.8709	26.201	NaN	23.7116	27.4814	23.0362	NaN
P17225	Polypyrimidine tract-binding protein 1	Ptbp1	32.7664	32.8412	32.6894	25.307	25.9351	25.1279	25.8057	26.4737	26.4556	26.4942	26.5053	26.3397	25.183	25.6443	25.2384	31.5667	30.8548	31.7352	31.7576	17.4761	18.8449	18.8263	18.7599	19.426	19.6323	19.5763	19.0548	25.5636	29.1112	26.3079	27.3173	24.6948	24.2834	24.7147	24.3215	24.1105	23.8663	24.4003	23.9429	23.9967	23.3852	23.7666	23.5556	24.6547	26.2212	23.7627	23.8133
P17426	AP-2 complex subunit alpha-1	Ap2a1	28.1705	28.2545	28.2886	21.8578	NaN	21.7132	21.7233	21.3343	21.5016	NaN	21.2699	NaN	NaN	NaN	NaN	NaN	NaN	18.1087	NaN	NaN	NaN	NaN	NaN	NaN	NaN	NaN	NaN	NaN	NaN	NaN	NaN	NaN	NaN	NaN	NaN	NaN	NaN	NaN	NaN	NaN	NaN	NaN	NaN	NaN	NaN	NaN	NaN
P17427	AP-2 complex subunit alpha-2	Ap2a2	28.8048	28.7295	28.7968	22.5458	22.7944	23.4576	23.2379	21.3361	21.7345	21.3176	21.5714	NaN	18.7179	NaN	18.7388	20.6811	NaN	19.1529	19.0287	NaN	NaN	NaN	NaN	NaN	NaN	NaN	NaN	20.1025	NaN	NaN	NaN	NaN	NaN	NaN	NaN	NaN	NaN	NaN	NaN	19.6269	NaN	NaN	NaN	NaN	NaN	NaN	NaN
P17433	Transcription factor PU.1	Spi1	NaN	NaN	21.9154	21.3428	21.1851	21.2804	NaN	NaN	NaN	NaN	NaN	NaN	NaN	NaN	NaN	NaN	NaN	NaN	NaN	24.8775	24.5108	22.6258	24.7359	19.4247	NaN	20.9462	20.5838	NaN	21.9318	21.4996	21.3483	NaN	NaN	NaN	NaN	NaN	NaN	18.8113	NaN	NaN	NaN	NaN	NaN	NaN	NaN	NaN	NaN
P17439	Glucosylceramidase	Gba	28.4439	28.6653	28.6743	NaN	NaN	NaN	NaN	18.2681	NaN	NaN	NaN	NaN	NaN	NaN	NaN	NaN	NaN	NaN	NaN	NaN	NaN	NaN	NaN	NaN	NaN	NaN	NaN	NaN	NaN	23.2141	NaN	NaN	NaN	NaN	NaN	NaN	NaN	NaN	NaN	NaN	NaN	NaN	NaN	NaN	NaN	22.7512	NaN
P17563;Q63836	Selenium-binding protein 1;Selenium-binding protein 2	Selenbp1;Selenbp2	27.4253	27.3006	27.3669	NaN	NaN	NaN	NaN	NaN	NaN	NaN	NaN	NaN	NaN	NaN	NaN	NaN	NaN	NaN	NaN	NaN	NaN	NaN	NaN	NaN	NaN	NaN	NaN	NaN	NaN	NaN	NaN	NaN	NaN	NaN	NaN	NaN	NaN	NaN	25.5339	19.1741	NaN	NaN	NaN	NaN	NaN	NaN	NaN
P17710	Hexokinase-1	Hk1	31.3679	31.7749	31.7168	NaN	22.2006	NaN	NaN	NaN	NaN	NaN	NaN	NaN	NaN	NaN	NaN	NaN	NaN	19.2693	NaN	NaN	NaN	NaN	NaN	NaN	NaN	21.274	NaN	NaN	NaN	NaN	NaN	NaN	NaN	NaN	NaN	NaN	NaN	NaN	NaN	NaN	NaN	NaN	NaN	NaN	NaN	21.353	NaN
P17742	Peptidyl-prolyl cis-trans isomerase A;Peptidyl-prolyl cis-trans isomerase A, N-terminally processed	Ppia	33.7152	33.7363	33.449	25.0452	25.8378	25.0665	25.6578	25.8965	26.1648	25.4251	25.9955	21.7366	NaN	NaN	NaN	NaN	NaN	NaN	NaN	NaN	NaN	NaN	NaN	NaN	NaN	NaN	NaN	20.8741	NaN	NaN	NaN	25.1557	25.213	26.3419	20.2946	21.6032	22.0587	22.4407	NaN	24.9843	24.0759	24.728	NaN	23.7661	26.2177	23.6238	20.804
P17751	Triosephosphate isomerase	Tpi1	33.9921	33.9463	33.8698	24.5111	24.6363	24.2471	24.24	24.2554	24.2523	24.2812	24.4292	22.8292	22.865	22.4233	22.4034	22.18	22.9013	22.1562	22.8576	20.707	20.3796	20.9535	20.2347	NaN	20.7581	NaN	NaN	21.0197	20.062	20.4867	20.1084	25.9781	25.8474	26.9283	24.0263	24.6304	23.9059	25.2696	24.6276	25.7565	24.8094	25.6127	24.1063	25.0539	25.3427	23.0552	23.6859
P17897	Lysozyme C-1	Lyz1	NaN	NaN	NaN	NaN	NaN	19.4211	NaN	NaN	NaN	NaN	NaN	23.5881	18.5274	18.6137	NaN	17.0627	NaN	17.6715	NaN	NaN	NaN	NaN	NaN	NaN	NaN	NaN	NaN	NaN	NaN	NaN	NaN	NaN	NaN	NaN	NaN	NaN	NaN	19.8659	NaN	NaN	NaN	NaN	NaN	NaN	NaN	NaN	NaN
P17918	Proliferating cell nuclear antigen	Pcna	32.2764	32.094	32.2489	NaN	NaN	20.0593	NaN	NaN	NaN	NaN	NaN	NaN	22.0516	NaN	NaN	NaN	NaN	NaN	NaN	20.8372	NaN	NaN	NaN	NaN	NaN	NaN	NaN	NaN	NaN	NaN	NaN	NaN	NaN	23.3481	NaN	NaN	NaN	NaN	NaN	NaN	NaN	NaN	NaN	21.4698	22.5664	21.8816	21.7744
P18052	Receptor-type tyrosine-protein phosphatase alpha	Ptpra	26.8769	26.5256	26.8008	NaN	NaN	NaN	NaN	18.6216	NaN	NaN	NaN	NaN	NaN	NaN	NaN	NaN	NaN	NaN	NaN	NaN	NaN	NaN	NaN	NaN	NaN	NaN	16.4209	NaN	NaN	NaN	NaN	NaN	NaN	16.9395	NaN	NaN	NaN	NaN	NaN	NaN	NaN	NaN	NaN	NaN	NaN	NaN	NaN
P18155	Bifunctional methylenetetrahydrofolate dehydrogenase/cyclohydrolase, mitochondrial;NAD-dependent methylenetetrahydrofolate dehydrogenase;Methenyltetrahydrofolate cyclohydrolase	Mthfd2	30.0057	29.8945	30.0947	NaN	NaN	NaN	19.148	NaN	NaN	NaN	NaN	NaN	NaN	23.4278	NaN	NaN	NaN	NaN	NaN	NaN	NaN	19.3491	NaN	NaN	NaN	NaN	NaN	NaN	NaN	NaN	NaN	22.5718	21.9087	21.1656	21.9784	22.6367	21.6696	21.5215	21.529	21.5203	21.2598	NaN	20.9725	21.1356	21.1355	21.3351	NaN
P18242	Cathepsin D	Ctsd	33.3024	33.3727	33.4839	22.2564	22.948	21.931	22.2909	22.7141	22.154	22.8312	23.8233	19.7502	NaN	NaN	NaN	NaN	NaN	NaN	NaN	NaN	NaN	NaN	NaN	NaN	NaN	NaN	NaN	NaN	NaN	19.0432	NaN	21.7974	22.037	23.6048	NaN	NaN	20.8944	NaN	NaN	21.4421	NaN	21.7399	NaN	20.8656	22.1431	NaN	NaN
P18572	Basigin	Bsg	29.4736	29.5254	29.5145	NaN	NaN	NaN	NaN	NaN	NaN	NaN	NaN	NaN	NaN	NaN	NaN	NaN	19.9511	NaN	NaN	NaN	NaN	NaN	NaN	NaN	NaN	19.7449	NaN	NaN	NaN	NaN	NaN	NaN	NaN	NaN	NaN	NaN	NaN	NaN	NaN	NaN	NaN	NaN	NaN	NaN	NaN	NaN	19.4495
P18608	Non-histone chromosomal protein HMG-14	Hmgn1	NaN	NaN	NaN	21.2473	20.9238	22.1389	20.8711	NaN	NaN	NaN	NaN	NaN	NaN	NaN	NaN	NaN	NaN	NaN	NaN	NaN	NaN	NaN	NaN	NaN	NaN	NaN	21	NaN	NaN	NaN	NaN	NaN	NaN	NaN	NaN	NaN	NaN	NaN	NaN	NaN	NaN	NaN	NaN	NaN	NaN	18.3871	NaN
P18654;P18653	Ribosomal protein S6 kinase alpha-3;Ribosomal protein S6 kinase alpha-1	Rps6ka3;Rps6ka1	27.9867	27.6541	27.314	NaN	NaN	22.2276	NaN	NaN	NaN	NaN	NaN	NaN	NaN	NaN	26.0554	NaN	NaN	NaN	NaN	NaN	NaN	NaN	NaN	NaN	NaN	NaN	NaN	NaN	NaN	NaN	18.9988	NaN	NaN	NaN	NaN	NaN	NaN	NaN	NaN	NaN	NaN	NaN	NaN	NaN	NaN	NaN	NaN
P18760	Cofilin-1	Cfl1	33.2436	33.0086	33.2797	23.9406	23.9232	23.887	23.7842	23.2341	22.2944	23.6202	23.3318	22.5985	21.742	21.6923	22.6559	NaN	21.55	20.8321	21.1802	NaN	NaN	NaN	NaN	NaN	NaN	NaN	NaN	NaN	NaN	18.6668	NaN	23.6017	23.7773	25.1653	21.1821	22.7675	20.9475	23.0748	21.3494	23.6984	23.3764	22.7339	21.1557	22.1994	25.317	22.5491	21.2085
P19096	Fatty acid synthase;[Acyl-carrier-protein] S-acetyltransferase;[Acyl-carrier-protein] S-malonyltransferase;3-oxoacyl-[acyl-carrier-protein] synthase;3-oxoacyl-[acyl-carrier-protein] reductase;3-hydroxyacyl-[acyl-carrier-protein] dehydratase;Enoyl-[acyl-carrier-protein] reductase;Oleoyl-[acyl-carrier-protein] hydrolase	Fasn	33.281	33.4738	33.3941	24.033	24.4826	23.4372	24.1917	24.5697	24.6791	24.7383	23.9448	NaN	NaN	NaN	NaN	NaN	NaN	NaN	19.6088	NaN	NaN	NaN	NaN	NaN	NaN	21.5095	NaN	NaN	NaN	NaN	NaN	NaN	NaN	NaN	NaN	NaN	NaN	NaN	NaN	NaN	NaN	NaN	NaN	NaN	22.787	20.8728	NaN
P19253	60S ribosomal protein L13a	Rpl13a	31.3629	31.008	31.3454	24.3605	24.4803	23.9203	24.1666	26.8561	26.6165	26.208	25.9777	21.7711	21.8814	20.6768	21.0973	24.0423	22.7093	23.623	24.0646	22.6485	22.387	22.491	22.6869	23.1691	22.9978	22.8684	22.8908	23.381	21.4975	22.447	NaN	NaN	NaN	24.6688	25.0103	23.4536	24.0432	23.5057	NaN	23.9115	23.5524	NaN	23.8363	23.8487	23.5128	NaN	24.2778
P19426	Negative elongation factor E	Nelfe	24.7883	NaN	NaN	22.6816	20.1117	22.7443	22.4056	18.7504	18.7182	NaN	19.0876	NaN	NaN	NaN	NaN	18.9226	NaN	NaN	NaN	NaN	NaN	NaN	NaN	NaN	NaN	NaN	NaN	NaN	NaN	NaN	19.1943	20.4988	18.3728	19.775	21.1372	31.6343	31.5636	31.428	31.662	30.9945	31.4206	30.8406	31.0704	30.4534	29.9618	30.497	30.9072
P19973	Lymphocyte-specific protein 1	Lsp1	29.5812	30.0349	29.9094	NaN	19.7852	19.5009	NaN	20.8015	21.0918	NaN	NaN	NaN	NaN	15.6747	NaN	NaN	NaN	NaN	NaN	NaN	NaN	NaN	NaN	NaN	NaN	17.601	NaN	NaN	NaN	NaN	NaN	NaN	NaN	18.0492	NaN	NaN	NaN	NaN	NaN	NaN	NaN	NaN	NaN	NaN	NaN	NaN	NaN
P20029	78 kDa glucose-regulated protein	Hspa5	35.4551	35.406	35.4021	27.7039	27.565	27.6516	27.6759	27.3248	27.2088	27.412	27.3907	25.3172	26.381	25.2745	25.1253	25.1542	25.265	24.732	25.0154	28.9291	28.9582	29.0904	29.0909	28.8008	28.8332	28.739	28.7892	28.4596	28.6534	28.5299	28.3935	29.7151	29.7181	29.8587	29.3003	29.6861	29.5932	29.7132	29.5674	29.6215	29.3616	29.4384	29.1678	29.0567	29.2796	28.9896	29.075
P20060	Beta-hexosaminidase subunit beta	Hexb	32.4654	32.437	32.2702	23.3258	23.7727	22.6852	23.2833	23.1284	22.3799	22.7492	22.5416	NaN	NaN	NaN	NaN	19.5109	NaN	NaN	NaN	NaN	NaN	NaN	NaN	NaN	18.2037	NaN	NaN	NaN	NaN	NaN	NaN	NaN	NaN	23.136	NaN	NaN	NaN	NaN	NaN	NaN	NaN	NaN	NaN	NaN	NaN	NaN	NaN
P20108	Thioredoxin-dependent peroxide reductase, mitochondrial	Prdx3	30.8183	30.8245	30.5585	23.5324	23.7181	22.9602	23.8589	23.9458	24.3135	24.2695	24.3432	NaN	NaN	NaN	NaN	NaN	NaN	NaN	17.7151	NaN	NaN	NaN	NaN	NaN	NaN	NaN	NaN	20.3766	NaN	NaN	NaN	NaN	NaN	NaN	NaN	NaN	NaN	NaN	NaN	NaN	NaN	NaN	NaN	NaN	NaN	NaN	NaN
P20152	Vimentin	Vim	33.7395	33.7887	33.6996	24.7769	24.7383	25.9783	25.9755	25.2885	25.7784	24.7362	26.1073	25.678	25.8898	26.1382	27.6515	24.2983	24.2274	25.3725	24.7347	NaN	23.0759	24.3465	NaN	24.0298	23.6163	24.2638	23.7889	24.7055	NaN	NaN	24.0501	23.8351	23.2181	25.152	26.7447	24.362	24.9182	27.5664	25.7296	23.3914	19.7462	25.2752	22.4317	28.1715	30.0942	29.046	27.6763
P20491	High affinity immunoglobulin epsilon receptor subunit gamma	Fcer1g	28.9998	28.893	28.4988	21.2405	21.3003	NaN	NaN	NaN	NaN	NaN	NaN	NaN	NaN	NaN	NaN	NaN	NaN	19.2818	NaN	NaN	NaN	NaN	NaN	NaN	NaN	NaN	NaN	NaN	NaN	NaN	20.0668	22.624	22.4439	22.4732	22.5258	23.4113	23.3663	23.0323	23.6766	23.2843	23.153	23.3671	22.9547	22.6998	NaN	21.3849	23.3426
P20664	DNA primase small subunit	Prim1	24.1231	24.9344	25.0226	NaN	NaN	NaN	18.5923	NaN	NaN	NaN	NaN	NaN	NaN	NaN	NaN	NaN	NaN	NaN	NaN	NaN	NaN	NaN	NaN	NaN	NaN	NaN	NaN	NaN	NaN	NaN	NaN	NaN	NaN	NaN	NaN	NaN	NaN	NaN	NaN	NaN	NaN	NaN	NaN	NaN	NaN	NaN	NaN
P21107	Tropomyosin alpha-3 chain	Tpm3	28.7888	28.5333	28.8546	NaN	NaN	NaN	18.2314	NaN	NaN	NaN	NaN	NaN	NaN	NaN	NaN	NaN	NaN	NaN	NaN	NaN	NaN	NaN	NaN	NaN	NaN	NaN	NaN	NaN	NaN	NaN	NaN	NaN	NaN	19.7755	NaN	NaN	NaN	NaN	NaN	NaN	NaN	NaN	NaN	NaN	NaN	NaN	NaN
P21300	Aldose reductase-related protein 1	Akr1b7	28.093	27.8909	27.9657	NaN	NaN	NaN	16.0207	NaN	NaN	NaN	NaN	NaN	NaN	NaN	NaN	NaN	NaN	NaN	NaN	NaN	NaN	NaN	NaN	NaN	NaN	NaN	NaN	NaN	NaN	NaN	NaN	NaN	NaN	NaN	NaN	NaN	NaN	NaN	NaN	NaN	NaN	17.5649	NaN	NaN	NaN	NaN	NaN
P21460	Cystatin-C	Cst3	29.1984	29.1865	29.2923	NaN	NaN	NaN	20.9399	NaN	NaN	NaN	NaN	NaN	NaN	NaN	NaN	NaN	NaN	NaN	17.6211	NaN	NaN	NaN	NaN	NaN	NaN	NaN	NaN	NaN	NaN	18.6194	NaN	NaN	NaN	NaN	NaN	NaN	NaN	NaN	NaN	19.4811	NaN	NaN	NaN	NaN	NaN	NaN	NaN
P21550	Beta-enolase	Eno3	27.6797	27.1875	27.4707	NaN	NaN	NaN	NaN	NaN	NaN	17.9937	NaN	NaN	15.6303	NaN	NaN	NaN	NaN	NaN	NaN	NaN	NaN	NaN	NaN	NaN	NaN	NaN	NaN	NaN	NaN	20.1538	NaN	NaN	NaN	NaN	NaN	NaN	NaN	NaN	NaN	NaN	NaN	NaN	NaN	NaN	NaN	18.2824	NaN
P21855	B-cell differentiation antigen CD72	Cd72	NaN	24.9422	NaN	21.6524	20.7905	20.6626	NaN	21.1033	20.0119	21.1315	20.9256	NaN	NaN	NaN	NaN	NaN	NaN	NaN	NaN	NaN	NaN	NaN	NaN	NaN	NaN	NaN	NaN	NaN	NaN	NaN	NaN	NaN	NaN	18.0869	NaN	NaN	NaN	NaN	NaN	NaN	NaN	NaN	NaN	NaN	NaN	NaN	NaN
P22315	Ferrochelatase, mitochondrial	Fech	26.2031	26.0249	25.8641	NaN	NaN	NaN	NaN	16.6921	NaN	NaN	NaN	NaN	NaN	NaN	NaN	NaN	NaN	NaN	NaN	NaN	NaN	NaN	NaN	NaN	NaN	NaN	NaN	NaN	NaN	NaN	NaN	NaN	NaN	NaN	NaN	NaN	NaN	NaN	NaN	NaN	NaN	NaN	NaN	NaN	NaN	NaN	NaN
P22752;Q8CGP5;Q8CGP7;Q8R1M2;Q8BFU2;Q8CGP6;Q8CGP4;P27661	Histone H2A type 1;Histone H2A type 1-F;Histone H2A type 1-K;Histone H2A.J;Histone H2A type 3;Histone H2A type 1-H;Histone H2A;Histone H2AX	Hist1h2ab;Hist1h2af;Hist1h2ak;H2afj;Hist3h2a;Hist1h2ah;Hist1h2aa;H2afx	31.1804	30.5156	30.7948	25.6686	27.1231	26.7295	27.1033	27.2681	28.0918	27.4239	27.8664	24.7167	23.2953	25.669	28.6683	23.7012	25.3688	25.1279	23.838	26.7542	26.6241	26.6764	26.3619	24.4286	24.799	24.7854	24.546	24.5871	25.1892	24.4944	24.8575	24.8969	27.633	26.1557	28.9692	27.973	27.3308	29.9432	28.8932	28.1098	25.5816	26.5993	26.3683	30.0495	31.405	30.758	29.3695
P22892	AP-1 complex subunit gamma-1	Ap1g1	28.6008	28.6132	28.6814	NaN	NaN	NaN	18.446	NaN	NaN	NaN	NaN	NaN	NaN	NaN	NaN	NaN	NaN	NaN	NaN	17.589	NaN	NaN	NaN	NaN	NaN	NaN	NaN	NaN	NaN	NaN	NaN	NaN	NaN	NaN	NaN	NaN	NaN	NaN	NaN	NaN	NaN	NaN	NaN	NaN	NaN	NaN	NaN
P23116	Eukaryotic translation initiation factor 3 subunit A	Eif3a	32.5095	32.3413	32.4006	23.3931	24.1981	24.0191	25.0761	24.712	24.1282	24.5371	24.3477	22.5548	22.6578	22.2402	22.3514	25.5595	23.8394	25.0001	24.3799	NaN	NaN	NaN	NaN	NaN	NaN	21.1392	NaN	NaN	NaN	NaN	NaN	24.8384	24.7705	24.4799	24.9227	24.8145	25.1728	25.3941	25.3589	27.8597	28.0971	28.5214	27.9626	26.9828	27.2642	27.1435	27.2884
P23198	Chromobox protein homolog 3	Cbx3	28.9693	28.8265	29.0497	20.4692	21.9164	22.143	21.8275	NaN	NaN	20.154	20.8925	NaN	NaN	NaN	19.2172	NaN	NaN	NaN	NaN	NaN	NaN	NaN	NaN	NaN	NaN	NaN	NaN	NaN	NaN	NaN	18.0356	NaN	NaN	NaN	NaN	NaN	NaN	NaN	NaN	NaN	NaN	NaN	NaN	NaN	NaN	NaN	21.6495
P23249	Putative helicase MOV-10	Mov10	NaN	27.7229	27.3527	24.6186	24.8977	24.0772	24.4634	26.1436	26.2627	25.808	26.0072	NaN	NaN	NaN	NaN	NaN	20.5602	NaN	NaN	NaN	NaN	NaN	NaN	23.2174	NaN	NaN	23.6359	NaN	NaN	NaN	NaN	24.5613	24.7097	24.3169	24.5629	20.3417	21.0527	21.0649	21.3292	21.4271	21.367	21.1971	22.9792	21.0647	20.8238	21.2675	20.9422
P23298	Protein kinase C eta type	Prkch	24.2605	24.3305	24.3947	22.7562	22.9432	23.4988	22.8829	18.997	19.243	18.6265	18.8354	NaN	NaN	NaN	NaN	NaN	NaN	NaN	NaN	NaN	NaN	NaN	NaN	NaN	NaN	NaN	NaN	NaN	NaN	NaN	NaN	NaN	NaN	NaN	NaN	NaN	NaN	NaN	NaN	NaN	NaN	NaN	NaN	NaN	NaN	NaN	NaN
P23475	X-ray repair cross-complementing protein 6	Xrcc6	24.2205	NaN	NaN	NaN	16.9301	NaN	NaN	NaN	NaN	NaN	NaN	NaN	NaN	NaN	18.8329	NaN	NaN	NaN	NaN	28.435	28.3658	28.5016	28.485	27.4554	27.0328	27.4176	27.4227	26.0582	26.2647	26.3193	25.7754	NaN	NaN	NaN	NaN	NaN	NaN	NaN	NaN	NaN	NaN	NaN	NaN	NaN	NaN	NaN	NaN
P23492	Purine nucleoside phosphorylase	Pnp	30.9719	30.9092	31.0326	NaN	NaN	NaN	NaN	NaN	16.3944	NaN	NaN	NaN	NaN	NaN	NaN	19.0843	NaN	NaN	NaN	NaN	NaN	NaN	NaN	NaN	NaN	NaN	NaN	NaN	NaN	NaN	NaN	NaN	NaN	19.3411	NaN	NaN	NaN	NaN	NaN	NaN	NaN	NaN	NaN	NaN	NaN	NaN	NaN
P23506	Protein-L-isoaspartate(D-aspartate) O-methyltransferase	Pcmt1	28.9104	28.1223	28.6468	NaN	NaN	NaN	NaN	NaN	NaN	NaN	19.0673	NaN	NaN	18.9903	NaN	NaN	NaN	NaN	NaN	24.4871	24.532	24.8886	25.0566	25.1529	24.9163	25.4597	25.3131	25.317	25.3594	24.7284	24.6985	26.859	27.0196	26.9005	26.9402	27.1976	27.2026	27.1786	27.3427	27.056	26.8905	26.826	26.8739	26.4793	25.9051	26.2403	26.6815
P23708	Nuclear transcription factor Y subunit alpha	Nfya	NaN	NaN	NaN	NaN	21.2473	23.3056	21.6842	NaN	NaN	NaN	NaN	NaN	NaN	NaN	NaN	NaN	NaN	NaN	NaN	NaN	NaN	NaN	NaN	NaN	NaN	NaN	19.5313	NaN	NaN	NaN	NaN	NaN	NaN	NaN	NaN	NaN	NaN	NaN	NaN	NaN	NaN	NaN	NaN	NaN	NaN	NaN	NaN
P23780	Beta-galactosidase	Glb1	29.0307	29.0549	29.1287	NaN	NaN	18.2312	NaN	NaN	NaN	NaN	NaN	NaN	NaN	NaN	NaN	16.3183	NaN	NaN	NaN	NaN	NaN	NaN	NaN	NaN	NaN	NaN	NaN	NaN	NaN	NaN	NaN	NaN	NaN	NaN	NaN	NaN	NaN	NaN	NaN	NaN	NaN	NaN	NaN	NaN	NaN	NaN	NaN
P24270	Catalase	Cat	30.7248	30.5774	30.5881	21.7456	NaN	NaN	NaN	NaN	NaN	NaN	NaN	21.441	NaN	NaN	NaN	NaN	NaN	NaN	NaN	NaN	NaN	23.6849	NaN	NaN	NaN	NaN	NaN	NaN	NaN	NaN	NaN	NaN	NaN	NaN	NaN	NaN	NaN	NaN	NaN	NaN	NaN	NaN	NaN	NaN	NaN	NaN	NaN
P24288	Branched-chain-amino-acid aminotransferase, cytosolic	Bcat1	28.569	28.1499	28.1653	NaN	NaN	NaN	17.9861	NaN	NaN	NaN	NaN	NaN	NaN	NaN	NaN	NaN	NaN	NaN	NaN	NaN	NaN	NaN	NaN	NaN	NaN	18.4317	NaN	NaN	NaN	NaN	NaN	NaN	NaN	NaN	NaN	NaN	NaN	NaN	NaN	NaN	NaN	NaN	NaN	NaN	NaN	NaN	NaN
P24369	Peptidyl-prolyl cis-trans isomerase B	Ppib	31.8363	31.7272	31.7322	28.4568	27.5089	27.9513	27.4782	23.5732	23.5598	23.0657	23.5128	20.9733	21.0772	24.3487	21.7002	20.5616	NaN	NaN	NaN	21.8638	22.0467	22.1896	22.02	22.9559	23.4297	25.2038	22.8894	NaN	NaN	NaN	NaN	20.7412	21.2226	22.4062	20.2336	NaN	NaN	21.0438	NaN	NaN	NaN	NaN	NaN	NaN	NaN	NaN	NaN
P24452	Macrophage-capping protein	Capg	33.4561	33.3961	33.3216	23.8182	23.8574	23.0846	23.5931	23.673	23.5081	23.9115	23.572	NaN	NaN	NaN	19.4535	NaN	NaN	NaN	NaN	NaN	NaN	23.0747	NaN	NaN	NaN	NaN	NaN	NaN	NaN	NaN	NaN	22.0948	21.833	23.9248	NaN	NaN	NaN	21.2994	NaN	22.6528	21.246	21.8156	NaN	21.3416	24.0286	NaN	20.0692
P24527	Leukotriene A-4 hydrolase	Lta4h	28.8334	28.8782	28.8153	NaN	NaN	NaN	NaN	18.7143	NaN	NaN	NaN	18.6254	NaN	NaN	NaN	NaN	NaN	NaN	NaN	NaN	NaN	NaN	NaN	NaN	NaN	NaN	NaN	NaN	NaN	NaN	NaN	NaN	NaN	NaN	NaN	NaN	NaN	NaN	NaN	NaN	NaN	NaN	NaN	NaN	NaN	NaN	NaN
P24547	Inosine-5-monophosphate dehydrogenase 2	Impdh2	31.242	31.3794	31.4277	24.8489	24.2452	23.9182	24.2367	24.8088	24.4767	24.9031	24.5342	18.6666	NaN	NaN	NaN	NaN	NaN	NaN	NaN	26.6629	26.7218	26.8692	26.6791	24.4441	24.5331	24.2973	24.359	26.5261	26.0148	25.7496	25.9971	NaN	19.1765	NaN	NaN	NaN	NaN	NaN	NaN	NaN	NaN	NaN	NaN	NaN	NaN	NaN	NaN
P24668	Cation-dependent mannose-6-phosphate receptor	M6pr	29.1141	28.675	29.0998	NaN	NaN	NaN	NaN	NaN	NaN	NaN	NaN	NaN	NaN	NaN	NaN	NaN	NaN	NaN	NaN	NaN	NaN	NaN	NaN	NaN	NaN	NaN	NaN	NaN	NaN	NaN	NaN	NaN	NaN	18.5139	NaN	NaN	NaN	NaN	NaN	NaN	NaN	NaN	NaN	NaN	NaN	NaN	NaN
P24788	Cyclin-dependent kinase 11B	Cdk11b	NaN	NaN	24.4593	21.1052	20.8787	21.3318	21.3599	NaN	19.9416	NaN	NaN	NaN	NaN	NaN	NaN	18.4178	NaN	NaN	NaN	NaN	NaN	NaN	NaN	NaN	NaN	NaN	NaN	NaN	NaN	NaN	26.3199	NaN	NaN	NaN	19.0187	NaN	NaN	NaN	NaN	NaN	NaN	NaN	NaN	NaN	NaN	NaN	NaN
P25206	DNA replication licensing factor MCM3	Mcm3	29.9824	30.3127	30.2079	24.2782	23.9039	24.2252	24.3439	21.8503	20.5739	21.5031	22.0912	NaN	NaN	NaN	NaN	NaN	NaN	19.9403	NaN	NaN	18.1994	NaN	NaN	NaN	NaN	NaN	NaN	NaN	NaN	NaN	NaN	NaN	NaN	NaN	NaN	NaN	NaN	20.3826	NaN	NaN	NaN	NaN	NaN	NaN	NaN	NaN	NaN
P25444;J3QMG5;F6YTZ4;E9Q1N8;D3Z536	40S ribosomal protein S2	Rps2;Gm5786;Gm6576;Gm18025;Gm8225	32.2862	32.3292	32.2697	25.5311	26.0893	25.3077	25.6626	28.2392	28.2493	28.0872	28.2098	21.5117	23.0477	NaN	22.9631	25.5454	25.5159	24.9998	24.6571	24.0911	23.8617	23.8876	23.8778	24.2746	24.5111	24.363	24.2461	NaN	23.4385	23.7201	23.3632	25.4403	25.405	24.6827	24.9058	24.7136	24.6699	25.1112	24.0791	26.5271	26.2557	26.6795	26.0818	25.5642	25.6864	25.7135	25.7761
P25799	Nuclear factor NF-kappa-B p105 subunit;Nuclear factor NF-kappa-B p50 subunit	Nfkb1	25.9478	25.7209	25.9395	19.4137	19.7404	19.3054	19.6731	20.7957	19.9185	20.1356	19.9471	NaN	NaN	NaN	NaN	NaN	NaN	NaN	NaN	NaN	NaN	NaN	NaN	NaN	NaN	NaN	NaN	NaN	NaN	NaN	NaN	NaN	NaN	NaN	NaN	NaN	NaN	NaN	NaN	NaN	NaN	NaN	NaN	NaN	NaN	NaN	NaN
P25911	Tyrosine-protein kinase Lyn	Lyn	28.0001	27.9446	28.3234	20.8655	21.0538	20.7573	20.6781	21.3494	21.4617	21.2997	21.0993	NaN	NaN	NaN	21.8704	NaN	NaN	NaN	NaN	NaN	NaN	NaN	NaN	NaN	NaN	NaN	NaN	17.4722	NaN	NaN	NaN	18.4034	NaN	NaN	NaN	NaN	NaN	NaN	NaN	NaN	NaN	NaN	NaN	NaN	NaN	NaN	NaN
P25916	Polycomb complex protein BMI-1	Bmi1	NaN	NaN	NaN	18.5867	18.0921	19.7229	17.7473	NaN	NaN	NaN	NaN	NaN	NaN	NaN	NaN	NaN	NaN	NaN	NaN	NaN	NaN	NaN	NaN	NaN	NaN	NaN	NaN	NaN	NaN	NaN	NaN	NaN	NaN	NaN	NaN	NaN	NaN	NaN	NaN	NaN	NaN	NaN	NaN	NaN	NaN	NaN	NaN
P25976	Nucleolar transcription factor 1	Ubtf	25.5926	NaN	NaN	23.7544	22.3871	23.2299	21.4976	20.311	20.219	20.1693	NaN	NaN	20.1787	NaN	NaN	NaN	NaN	NaN	NaN	23.1326	22.8376	22.9818	22.6849	26.7601	27.0221	26.9922	27.2806	21.3122	25.5182	24.6836	23.0567	NaN	NaN	NaN	NaN	NaN	NaN	NaN	NaN	NaN	NaN	NaN	NaN	NaN	20.4569	NaN	NaN
P26039	Talin-1	Tln1	34.3653	34.4195	34.4036	25.1289	24.675	25.0404	24.5747	24.2429	24.1327	24.0549	24.1008	21.5491	NaN	NaN	NaN	NaN	NaN	NaN	NaN	22.6181	NaN	22.7251	22.5811	23.302	20.8018	21.7485	22.5174	NaN	21.8153	21.9541	22.2463	NaN	NaN	23.456	NaN	NaN	NaN	NaN	NaN	NaN	NaN	NaN	NaN	NaN	NaN	NaN	NaN
P26041	Moesin	Msn	33.7391	33.6531	33.524	25.6147	24.5788	25.6374	25.4895	22.1312	21.1281	21.9637	22.1761	NaN	NaN	18.2249	NaN	NaN	NaN	NaN	NaN	NaN	NaN	NaN	NaN	NaN	NaN	NaN	NaN	21.057	NaN	NaN	NaN	NaN	NaN	NaN	NaN	NaN	NaN	NaN	NaN	NaN	NaN	NaN	NaN	NaN	21.7971	NaN	NaN
P26043	Radixin	Rdx	29.2696	29.4135	29.0831	23.0076	22.2788	23.8226	23.0657	NaN	NaN	NaN	NaN	16.3682	NaN	NaN	NaN	NaN	NaN	NaN	NaN	NaN	NaN	NaN	NaN	NaN	17.8546	NaN	NaN	NaN	NaN	NaN	NaN	NaN	NaN	NaN	NaN	NaN	NaN	NaN	NaN	NaN	NaN	NaN	NaN	NaN	19.7582	NaN	NaN
P26151	High affinity immunoglobulin gamma Fc receptor I	Fcgr1	27.0521	27.3035	27.1055	18.1453	NaN	NaN	NaN	NaN	NaN	NaN	NaN	NaN	NaN	NaN	NaN	NaN	NaN	NaN	NaN	NaN	NaN	NaN	NaN	NaN	NaN	NaN	NaN	NaN	NaN	NaN	NaN	NaN	NaN	NaN	NaN	NaN	NaN	NaN	NaN	NaN	NaN	NaN	NaN	20.857	NaN	NaN	NaN
P26350	Prothymosin alpha;Prothymosin alpha, N-terminally processed;Thymosin alpha	Ptma	32.7878	32.7065	32.4109	19.6149	19.5172	19.7265	NaN	NaN	NaN	NaN	NaN	NaN	21.5508	NaN	NaN	NaN	NaN	NaN	NaN	NaN	NaN	21.5654	NaN	NaN	NaN	19.519	NaN	NaN	NaN	NaN	NaN	21.5905	21.8991	22.7706	NaN	18.3633	NaN	NaN	NaN	21.1546	20.8575	22.1989	NaN	21.0445	22.8382	20.2226	NaN
P26369	Splicing factor U2AF 65 kDa subunit	U2af2	29.0491	29.2138	29.0661	27.7175	27.8646	28.078	27.9951	28.6956	28.0615	28.5883	28.3477	28.6526	28.252	28.7993	28.4681	31.8635	31.9475	31.7211	32.3008	23.9136	24.3349	23.9028	24.1671	24.4986	24.8823	23.6194	24.5838	21.2051	23.0213	22.9888	22.0731	25.1297	25.3444	25.0418	25.5551	23.3483	22.9745	23.2814	23.4148	23.5361	23.454	23.4334	23.4876	23.6294	24.8313	24.3558	23.8415
P26443	Glutamate dehydrogenase 1, mitochondrial	Glud1	32.4603	32.7111	32.6247	22.7016	23.022	22.4071	23.2541	22.9556	23.0359	23.0814	22.8985	NaN	NaN	NaN	NaN	15.5133	NaN	NaN	NaN	21.9258	22.6412	22.5684	22.4662	21.4914	21.364	NaN	NaN	NaN	21.5987	NaN	21.1825	23.7323	23.879	23.6537	23.3494	23.8577	23.7645	23.4636	23.6286	23.3938	23.7349	23.5426	23.0149	22.754	21.9808	21.6826	22.7726
P26516	26S proteasome non-ATPase regulatory subunit 7	Psmd7	30.6461	30.7874	30.8709	NaN	18.2117	NaN	NaN	NaN	NaN	NaN	NaN	NaN	NaN	NaN	17.7984	NaN	NaN	NaN	NaN	NaN	NaN	19.0633	NaN	NaN	NaN	NaN	NaN	NaN	NaN	NaN	NaN	NaN	NaN	NaN	NaN	NaN	NaN	NaN	NaN	NaN	NaN	NaN	NaN	NaN	NaN	NaN	NaN
P26638	Serine--tRNA ligase, cytoplasmic	Sars	31.3529	31.4895	31.5825	20.0988	NaN	NaN	NaN	NaN	NaN	NaN	NaN	NaN	NaN	17.4766	NaN	NaN	NaN	NaN	NaN	NaN	NaN	NaN	NaN	NaN	NaN	NaN	NaN	NaN	NaN	NaN	22.1803	NaN	NaN	19.7437	NaN	NaN	NaN	NaN	NaN	NaN	NaN	NaN	NaN	NaN	NaN	NaN	NaN
P26883	Peptidyl-prolyl cis-trans isomerase FKBP1A	Fkbp1a	29.392	29.1966	29.3558	NaN	NaN	NaN	NaN	NaN	NaN	NaN	NaN	NaN	NaN	NaN	NaN	NaN	NaN	NaN	NaN	NaN	NaN	NaN	NaN	NaN	NaN	NaN	NaN	NaN	NaN	NaN	NaN	NaN	NaN	NaN	NaN	NaN	NaN	NaN	NaN	NaN	NaN	NaN	NaN	NaN	NaN	NaN	NaN
P27048;P63163	Small nuclear ribonucleoprotein-associated protein B;Small nuclear ribonucleoprotein-associated protein N	Snrpb;Snrpn	29.4704	29.7644	29.7672	25.4853	25.4233	25.3075	25.3727	25.2959	25.1681	25.5758	25.4528	NaN	20.1426	NaN	NaN	NaN	NaN	NaN	NaN	23.3414	22.9477	22.5456	22.6233	23.4884	23.5414	23.2895	23.1983	NaN	20.8586	21.2884	NaN	20.7867	21.7528	21.1942	21.2856	26.0463	26.1546	25.657	26.5989	27.3858	26.4085	26.7839	27.0818	26.9837	25.9419	26.0214	27.0961
P27546	Microtubule-associated protein 4	Map4	28.9125	29.0557	29.0368	24.6387	23.6534	24.688	23.8077	21.5153	21.1454	20.6943	20.5547	NaN	NaN	19.9858	NaN	NaN	NaN	NaN	NaN	23.1764	23.8316	23.5714	23.7514	23.1179	23.1002	21.9003	22.9015	19.0261	21.04	19.8212	19.2769	NaN	NaN	NaN	NaN	NaN	NaN	NaN	23.665	NaN	NaN	NaN	NaN	NaN	NaN	NaN	24.0915
P27601	Guanine nucleotide-binding protein subunit alpha-13	Gna13	26.1154	26.1974	25.9379	19.7515	NaN	NaN	NaN	NaN	NaN	NaN	NaN	NaN	NaN	NaN	NaN	NaN	NaN	NaN	NaN	20.8248	20.7549	20.6201	20.8085	21.0757	21.1499	NaN	21.5534	NaN	NaN	NaN	NaN	NaN	NaN	NaN	NaN	NaN	19.0111	NaN	NaN	NaN	NaN	NaN	NaN	NaN	NaN	NaN	NaN
P27612	Phospholipase A-2-activating protein	Plaa	28.0878	28.6854	28.641	NaN	NaN	NaN	18.1627	NaN	NaN	NaN	NaN	NaN	18.2068	NaN	NaN	NaN	NaN	NaN	NaN	NaN	NaN	NaN	NaN	NaN	NaN	NaN	18.1211	NaN	NaN	NaN	NaN	NaN	NaN	NaN	NaN	NaN	NaN	NaN	NaN	NaN	NaN	NaN	NaN	NaN	22.3345	NaN	NaN
P27641	X-ray repair cross-complementing protein 5	Xrcc5	NaN	NaN	22.2909	NaN	NaN	NaN	NaN	NaN	NaN	NaN	NaN	NaN	NaN	NaN	NaN	NaN	NaN	16.7764	NaN	26.6637	26.6136	26.7229	26.6649	25.6565	25.8763	25.4755	25.0606	24.8777	24.4588	25.0078	24.6552	NaN	NaN	NaN	NaN	NaN	NaN	NaN	NaN	NaN	NaN	NaN	NaN	NaN	NaN	NaN	NaN
P27659	60S ribosomal protein L3	Rpl3	32.3453	32.3699	32.4746	26.3072	26.9385	26.1508	26.1153	28.1947	28.3585	28.153	28.1944	24.1179	24.4456	24.5327	24.0133	26.0628	25.4046	25.9418	25.355	25.0278	25.2588	25.271	23.8916	25.9901	25.7507	25.8795	25.8748	25.7383	24.3611	24.5326	24.3016	26.3648	26.0255	25.8568	25.8026	24.5932	24.7076	25.0646	25.1079	25.5608	25.194	25.126	25.3206	25.3146	25.5713	25.38	25.2437
P27699	cAMP-responsive element modulator	Crem	NaN	NaN	NaN	NaN	NaN	NaN	NaN	NaN	NaN	NaN	NaN	NaN	NaN	NaN	NaN	NaN	NaN	NaN	NaN	21.5315	20.369	21.6281	21.3788	20.2362	20.9888	19.9703	19.6638	NaN	18.9884	19.139	NaN	NaN	NaN	NaN	NaN	NaN	NaN	NaN	NaN	NaN	NaN	NaN	NaN	NaN	NaN	NaN	NaN
P27773	Protein disulfide-isomerase A3	Pdia3	35.0406	35.0343	35.0128	27.0564	27.4288	26.7366	27.2559	27.5026	27.3119	27.6703	27.4219	NaN	23.1429	NaN	NaN	NaN	NaN	NaN	NaN	NaN	NaN	21.4278	NaN	NaN	NaN	NaN	NaN	NaN	NaN	NaN	NaN	25.2022	25.1977	26.5863	21.36	21.9049	22.3535	23.5128	20.6967	25.0086	23.3596	24.5909	19.9974	23.3331	26.2731	22.4189	21.1962
P27870	Proto-oncogene vav	Vav1	30.3464	30.4185	30.6146	25.312	25.3626	25.3481	25.0622	24.0211	23.9861	23.516	23.5582	NaN	16.9536	NaN	NaN	NaN	NaN	NaN	NaN	NaN	NaN	NaN	NaN	NaN	NaN	23.1742	NaN	NaN	NaN	NaN	NaN	NaN	NaN	NaN	NaN	NaN	NaN	NaN	NaN	NaN	NaN	NaN	NaN	NaN	21.9736	NaN	NaN
P28063	Proteasome subunit beta type-8	Psmb8	30.4259	30.5818	30.5606	NaN	NaN	NaN	15.2406	NaN	NaN	NaN	NaN	NaN	NaN	NaN	NaN	NaN	NaN	NaN	NaN	NaN	NaN	NaN	NaN	NaN	NaN	NaN	NaN	NaN	NaN	NaN	NaN	NaN	NaN	NaN	NaN	NaN	NaN	NaN	NaN	NaN	NaN	20.7583	NaN	NaN	NaN	NaN	NaN
P28076	Proteasome subunit beta type-9	Psmb9	28.7791	28.5898	28.5428	NaN	NaN	NaN	17.5544	NaN	NaN	NaN	NaN	NaN	NaN	NaN	18.7772	NaN	NaN	NaN	NaN	NaN	NaN	NaN	NaN	NaN	NaN	NaN	NaN	NaN	NaN	19.748	NaN	NaN	NaN	NaN	NaN	NaN	NaN	NaN	NaN	NaN	NaN	NaN	NaN	NaN	19.3623	NaN	NaN
P28271	Cytoplasmic aconitate hydratase	Aco1	27.7085	27.5013	27.6799	NaN	NaN	NaN	17.2215	NaN	NaN	NaN	NaN	NaN	NaN	NaN	NaN	NaN	NaN	NaN	NaN	NaN	NaN	NaN	NaN	17.6198	NaN	NaN	NaN	NaN	NaN	NaN	NaN	NaN	NaN	NaN	NaN	NaN	NaN	NaN	NaN	NaN	NaN	NaN	NaN	NaN	NaN	NaN	NaN
P28352	DNA-(apurinic or apyrimidinic site) lyase;DNA-(apurinic or apyrimidinic site) lyase, mitochondrial	Apex1	29.1239	29.2906	29.4863	25.3615	23.2905	25.538	23.7503	NaN	18.1867	NaN	NaN	20.0079	NaN	NaN	NaN	NaN	NaN	NaN	NaN	19.8061	19.5112	19.6331	19.1701	20.767	22.6785	22.4076	20.5377	NaN	18.8289	NaN	NaN	NaN	NaN	NaN	NaN	NaN	NaN	NaN	NaN	NaN	NaN	NaN	NaN	NaN	NaN	19.3015	NaN
P28474	Alcohol dehydrogenase class-3	Adh5	29.0225	29.2296	29.424	NaN	NaN	NaN	NaN	NaN	NaN	NaN	NaN	NaN	NaN	NaN	NaN	NaN	NaN	NaN	NaN	NaN	NaN	NaN	NaN	NaN	NaN	NaN	NaN	NaN	NaN	NaN	NaN	NaN	NaN	17.3884	NaN	NaN	NaN	NaN	NaN	NaN	NaN	NaN	NaN	NaN	NaN	NaN	NaN
P28574	Protein max	Max	23.5609	NaN	NaN	NaN	NaN	NaN	19.8773	NaN	NaN	NaN	NaN	NaN	NaN	NaN	NaN	NaN	NaN	NaN	NaN	23.0018	23.08	22.675	22.9296	NaN	NaN	NaN	NaN	NaN	NaN	NaN	NaN	NaN	NaN	NaN	NaN	NaN	NaN	NaN	NaN	NaN	NaN	NaN	NaN	NaN	17.1065	NaN	NaN
P28650	Adenylosuccinate synthetase isozyme 1	Adssl1	30.5006	30.3592	30.4133	NaN	NaN	NaN	20.075	NaN	NaN	NaN	NaN	NaN	NaN	NaN	NaN	17.2253	NaN	NaN	NaN	NaN	NaN	NaN	NaN	NaN	NaN	NaN	NaN	NaN	NaN	18.733	NaN	NaN	NaN	NaN	NaN	NaN	NaN	NaN	NaN	NaN	NaN	NaN	NaN	NaN	NaN	NaN	NaN
P28656	Nucleosome assembly protein 1-like 1	Nap1l1	30.661	30.7582	30.8507	NaN	NaN	NaN	20.8879	NaN	NaN	NaN	NaN	NaN	NaN	NaN	NaN	NaN	NaN	18.2374	NaN	NaN	NaN	NaN	NaN	NaN	NaN	NaN	NaN	20.7369	NaN	NaN	NaN	NaN	21.0418	21.6135	NaN	NaN	NaN	NaN	19.463	19.5797	NaN	NaN	NaN	19.0241	NaN	19.7079	NaN
P28658	Ataxin-10	Atxn10	27.9468	28.1251	28.2265	NaN	NaN	NaN	NaN	NaN	NaN	NaN	NaN	NaN	NaN	NaN	NaN	NaN	NaN	NaN	NaN	17.0001	NaN	NaN	NaN	NaN	NaN	NaN	NaN	NaN	NaN	NaN	NaN	NaN	NaN	18.115	NaN	NaN	NaN	NaN	NaN	NaN	NaN	NaN	NaN	NaN	NaN	NaN	NaN
P28659	CUGBP Elav-like family member 1	Celf1	NaN	26.8464	NaN	NaN	NaN	NaN	20.699	NaN	NaN	NaN	NaN	26.4254	26.1491	26.5081	25.8979	28.9423	28.954	28.6865	29.0318	NaN	NaN	NaN	NaN	28.6923	28.6614	28.7783	28.6286	NaN	NaN	NaN	NaN	NaN	NaN	NaN	NaN	NaN	NaN	NaN	NaN	NaN	NaN	NaN	NaN	NaN	19.7569	NaN	NaN
P28667	MARCKS-related protein	Marcksl1	27.4527	27.3346	26.8029	21.2548	19.3848	21.4008	19.3211	NaN	NaN	NaN	NaN	NaN	NaN	NaN	15.9853	NaN	NaN	NaN	NaN	NaN	NaN	NaN	NaN	NaN	NaN	NaN	NaN	NaN	18.1828	NaN	NaN	NaN	NaN	19.8874	NaN	NaN	NaN	NaN	NaN	NaN	NaN	NaN	NaN	NaN	NaN	NaN	NaN
P28740	Kinesin-like protein KIF2A	Kif2a	25.8843	NaN	NaN	23.7451	22.5653	23.9361	21.5716	19.7608	20.115	20.2995	19.0381	NaN	NaN	NaN	NaN	17.663	NaN	NaN	NaN	NaN	NaN	22.0723	NaN	NaN	NaN	NaN	NaN	NaN	NaN	NaN	NaN	28.2801	27.4741	27.8659	28.4636	16.8412	16.1762	NaN	16.0837	18.2307	NaN	NaN	NaN	NaN	NaN	NaN	NaN
P28867	Protein kinase C delta type;Protein kinase C delta type regulatory subunit;Protein kinase C delta type catalytic subunit	Prkcd	28.6944	29.1359	29.1602	22.0075	21.1395	21.6147	20.9893	20.5599	20.7373	21.0971	21.1971	NaN	NaN	NaN	NaN	NaN	20.9155	NaN	NaN	NaN	NaN	17.4417	NaN	NaN	NaN	NaN	NaN	NaN	NaN	NaN	NaN	21.686	NaN	NaN	NaN	NaN	NaN	NaN	NaN	NaN	NaN	NaN	22.1098	NaN	NaN	NaN	NaN
P29341	Polyadenylate-binding protein 1	Pabpc1	32.307	32.1619	32.2193	28.5371	29.0489	28.6385	28.6811	30.1268	30.212	30.0643	30.0249	31.7733	31.7519	31.9049	31.8358	28.6049	28.4936	28.6058	28.607	24.2147	24.1674	24.4878	24.4692	26.3143	26.5289	26.4877	26.9694	25.248	26.3324	26.3795	25.9313	25.6121	24.601	25.4372	25.3839	25.861	25.3695	25.6404	25.5321	28.8683	28.865	28.7938	28.9366	28.0871	27.6844	27.963	28.4516
P29351	Tyrosine-protein phosphatase non-receptor type 6	Ptpn6	32.7882	32.7371	32.6941	24.7451	23.9304	24.1504	23.1312	22.524	22.3967	22.7537	22.6162	NaN	NaN	NaN	NaN	18.0918	NaN	NaN	NaN	22.7073	22.713	22.4096	24.2912	26.1089	26.8393	25.6773	25.5659	NaN	NaN	18.7092	NaN	NaN	NaN	22.0389	NaN	NaN	NaN	NaN	NaN	NaN	NaN	NaN	NaN	NaN	NaN	NaN	NaN
P29352	Tyrosine-protein phosphatase non-receptor type 22	Ptpn22	NaN	NaN	NaN	19.3799	18.8526	19.5684	18.7344	NaN	NaN	NaN	NaN	NaN	NaN	NaN	NaN	NaN	NaN	NaN	NaN	NaN	NaN	NaN	NaN	NaN	NaN	NaN	NaN	NaN	NaN	NaN	NaN	NaN	NaN	NaN	NaN	NaN	NaN	NaN	NaN	NaN	NaN	NaN	NaN	NaN	NaN	NaN	NaN
P29391;P49945	Ferritin light chain 1;Ferritin light chain 2	Ftl1;Ftl2	27.3994	27.6736	27.5171	NaN	NaN	NaN	NaN	NaN	18.0583	NaN	NaN	19.6472	NaN	20.7307	NaN	21.6052	20.6575	21.3301	21.6648	NaN	NaN	NaN	NaN	NaN	NaN	NaN	NaN	NaN	NaN	NaN	NaN	18.4367	NaN	NaN	NaN	NaN	NaN	NaN	NaN	NaN	NaN	NaN	NaN	NaN	NaN	NaN	NaN
P29416	Beta-hexosaminidase subunit alpha	Hexa	31.8293	31.9707	31.906	22.4104	21.9236	21.9772	22.5633	21.8729	21.5433	21.702	21.803	NaN	NaN	NaN	NaN	19.4091	NaN	NaN	NaN	NaN	NaN	NaN	NaN	NaN	NaN	NaN	NaN	NaN	NaN	18.335	NaN	NaN	NaN	NaN	NaN	NaN	NaN	NaN	NaN	20.5755	NaN	NaN	NaN	NaN	NaN	NaN	NaN
P29758	Ornithine aminotransferase, mitochondrial	Oat	31.7227	31.7285	31.4436	NaN	18.6249	NaN	NaN	NaN	NaN	NaN	NaN	NaN	NaN	NaN	NaN	NaN	NaN	NaN	NaN	NaN	NaN	NaN	NaN	NaN	NaN	NaN	NaN	NaN	NaN	NaN	NaN	NaN	NaN	19.0093	NaN	NaN	NaN	NaN	NaN	NaN	NaN	NaN	NaN	NaN	NaN	NaN	NaN
P30204	Macrophage scavenger receptor types I and II	Msr1	27.1267	26.2572	27.2709	21.8066	22.0382	21.7318	22.6965	22.5083	22.3508	22.2053	22.0725	NaN	19.886	NaN	NaN	NaN	NaN	NaN	NaN	NaN	NaN	NaN	NaN	NaN	NaN	NaN	NaN	NaN	NaN	19.4335	NaN	NaN	NaN	NaN	NaN	NaN	NaN	NaN	NaN	NaN	NaN	20.2269	NaN	NaN	NaN	NaN	NaN
P30285	Cyclin-dependent kinase 4	Cdk4	27.3548	27.2377	NaN	NaN	NaN	NaN	NaN	NaN	NaN	17.151	NaN	NaN	NaN	NaN	NaN	NaN	NaN	18.6799	NaN	NaN	NaN	NaN	NaN	NaN	NaN	NaN	NaN	NaN	NaN	NaN	NaN	NaN	NaN	NaN	NaN	NaN	NaN	NaN	NaN	NaN	NaN	NaN	NaN	NaN	NaN	NaN	NaN
P30355	Arachidonate 5-lipoxygenase-activating protein	Alox5ap	NaN	26.6619	26.7624	NaN	NaN	20.5288	NaN	NaN	NaN	NaN	NaN	NaN	NaN	NaN	NaN	NaN	NaN	NaN	NaN	NaN	NaN	NaN	NaN	NaN	NaN	NaN	24.6681	NaN	NaN	NaN	NaN	NaN	NaN	NaN	NaN	NaN	NaN	NaN	NaN	NaN	NaN	NaN	NaN	NaN	NaN	NaN	NaN
P30412	Peptidyl-prolyl cis-trans isomerase C	Ppic	26.9875	27.3357	27.1009	NaN	NaN	NaN	NaN	17.0162	NaN	NaN	NaN	NaN	NaN	NaN	NaN	NaN	NaN	NaN	NaN	NaN	NaN	NaN	NaN	NaN	NaN	NaN	NaN	NaN	NaN	NaN	NaN	NaN	NaN	17.46	NaN	NaN	NaN	NaN	NaN	NaN	NaN	NaN	NaN	NaN	NaN	NaN	NaN
P30416	Peptidyl-prolyl cis-trans isomerase FKBP4;Peptidyl-prolyl cis-trans isomerase FKBP4, N-terminally processed	Fkbp4	32.0804	32.1692	32.1303	NaN	NaN	NaN	NaN	NaN	20.5347	NaN	NaN	NaN	NaN	NaN	19.7064	NaN	NaN	NaN	NaN	NaN	NaN	NaN	NaN	NaN	NaN	NaN	NaN	NaN	NaN	NaN	21.4176	NaN	NaN	NaN	NaN	NaN	NaN	19.0111	NaN	NaN	NaN	NaN	NaN	NaN	NaN	NaN	NaN
P30681	High mobility group protein B2	Hmgb2	31.9264	31.8361	31.6136	24.8484	21.3783	24.0903	23.295	20.5372	21.7447	21.2385	21.717	NaN	22.2775	NaN	NaN	17.7037	18.2352	NaN	NaN	26.551	26.0338	26.3018	26.213	25.8148	24.8153	25.7964	25.4225	29.673	31.0173	31.3975	30.523	NaN	NaN	21.7598	NaN	NaN	NaN	NaN	NaN	NaN	NaN	NaN	NaN	NaN	NaN	NaN	NaN
P30999	Catenin delta-1	Ctnnd1	28.2776	28.4058	28.3659	26.3463	26.3799	26.8494	26.313	24.5077	24.2779	24.2332	24.2451	NaN	NaN	21.6966	NaN	NaN	NaN	NaN	NaN	NaN	NaN	NaN	NaN	NaN	NaN	23.0299	NaN	NaN	NaN	NaN	NaN	NaN	NaN	NaN	NaN	NaN	NaN	18.7186	NaN	NaN	NaN	NaN	NaN	NaN	NaN	NaN	NaN
P31230	Aminoacyl tRNA synthase complex-interacting multifunctional protein 1;Endothelial monocyte-activating polypeptide 2	Aimp1	29.8818	29.9027	29.893	22.5657	22.3027	22.9116	22.6223	20.482	20.9409	20.6409	20.4801	21.0184	NaN	NaN	NaN	NaN	NaN	NaN	NaN	NaN	NaN	NaN	NaN	NaN	NaN	20.292	NaN	NaN	NaN	NaN	NaN	NaN	21.9261	NaN	NaN	NaN	NaN	NaN	NaN	NaN	NaN	NaN	NaN	NaN	NaN	NaN	NaN
P31266	Recombining binding protein suppressor of hairless	Rbpj	28.2181	28.4227	28.3838	25.0271	24.3698	24.8933	24.3033	23.1438	23.2041	22.1237	23.1929	NaN	22.3708	NaN	NaN	21.9302	NaN	NaN	NaN	27.7641	27.4894	27.4195	27.3805	20.2388	19.7624	20.5796	20.6642	19.7107	21.3122	21.2008	21.4219	21.3703	NaN	NaN	NaN	NaN	NaN	NaN	NaN	NaN	NaN	NaN	NaN	NaN	NaN	NaN	NaN
P31786	Acyl-CoA-binding protein	Dbi	31.0841	30.8291	30.7912	NaN	18.5466	NaN	NaN	NaN	NaN	NaN	NaN	NaN	NaN	NaN	NaN	NaN	NaN	NaN	NaN	NaN	NaN	18.4223	NaN	NaN	NaN	NaN	NaN	NaN	NaN	NaN	NaN	NaN	NaN	NaN	NaN	NaN	NaN	NaN	NaN	NaN	NaN	NaN	NaN	NaN	NaN	NaN	NaN
P31938	Dual specificity mitogen-activated protein kinase kinase 1	Map2k1	29.8892	29.5158	29.4768	NaN	NaN	NaN	NaN	16.7344	NaN	NaN	NaN	NaN	16.6817	NaN	NaN	NaN	NaN	NaN	NaN	NaN	NaN	NaN	NaN	NaN	NaN	NaN	NaN	NaN	NaN	NaN	19.7259	NaN	NaN	NaN	NaN	NaN	NaN	NaN	NaN	NaN	NaN	NaN	NaN	NaN	19.4039	NaN	NaN
P31996	Macrosialin	Cd68	30.8068	30.8027	30.6839	23.1681	21.3738	22.5912	23.1371	NaN	NaN	NaN	NaN	NaN	21.6237	NaN	NaN	NaN	NaN	NaN	NaN	NaN	NaN	19.8311	NaN	NaN	NaN	NaN	NaN	NaN	NaN	NaN	NaN	NaN	NaN	NaN	19.6969	NaN	NaN	NaN	NaN	NaN	NaN	NaN	NaN	NaN	NaN	NaN	NaN
P32020	Non-specific lipid-transfer protein	Scp2	30.6389	30.5892	30.6016	20.9018	NaN	NaN	NaN	NaN	NaN	NaN	NaN	NaN	NaN	NaN	NaN	NaN	NaN	NaN	NaN	NaN	NaN	NaN	19.0922	NaN	NaN	NaN	NaN	NaN	NaN	NaN	NaN	NaN	18.1275	NaN	NaN	NaN	NaN	NaN	NaN	NaN	NaN	NaN	NaN	NaN	NaN	NaN	NaN
P32067	Lupus La protein homolog	Ssb	30.7953	30.5332	30.5597	25.4101	25.4445	25.992	25.7662	26.6405	26.3798	26.3172	26.239	22.4419	24.0275	23.6071	23.4066	25.235	24.0348	24.4643	24.5811	23.6421	23.8209	23.7937	24.6361	25.72	25.8203	25.3273	25.6807	26.3836	26.6415	26.6276	26.0408	24.6882	24.414	24.262	24.4998	23.4136	23.5157	23.5363	23.6067	24.4838	23.7529	24.0559	NaN	24.8446	23.8045	23.9982	24.582
P32233	Developmentally-regulated GTP-binding protein 1	Drg1	26.998	26.1699	26.7722	25.0808	24.3116	24.7275	23.6917	20.454	20.6078	20.1987	21.1335	NaN	21.0471	NaN	NaN	NaN	NaN	NaN	NaN	23.6654	23.6588	23.1815	23.6866	23.6738	23.4486	22.99	23.3327	NaN	NaN	NaN	NaN	NaN	NaN	18.2819	NaN	NaN	NaN	NaN	NaN	NaN	NaN	NaN	NaN	NaN	NaN	NaN	NaN
P32921	Tryptophan--tRNA ligase, cytoplasmic;T1-TrpRS;T2-TrpRS	Wars	30.652	31.135	30.8772	NaN	23.1579	22.3086	22.4104	22.783	22.4124	22.492	22.2064	NaN	NaN	NaN	18.6511	NaN	NaN	NaN	NaN	NaN	NaN	NaN	NaN	NaN	18.1623	NaN	NaN	NaN	NaN	NaN	NaN	NaN	NaN	NaN	NaN	NaN	NaN	NaN	NaN	NaN	NaN	21.8664	NaN	NaN	NaN	NaN	NaN
P33174	Chromosome-associated kinesin KIF4	Kif4	NaN	NaN	27.0132	25.2938	25.1482	25.416	24.1004	17.1075	17.6386	17.7164	NaN	NaN	NaN	NaN	NaN	19.1242	NaN	NaN	NaN	21.3776	NaN	NaN	NaN	NaN	NaN	NaN	NaN	NaN	NaN	NaN	NaN	25.0017	23.9592	24.0127	26.2266	19.975	19.6487	18.5325	NaN	NaN	NaN	20.8877	NaN	NaN	18.5466	18.3264	NaN
P33610	DNA primase large subunit	Prim2	26.0294	25.645	25.6411	19.6254	NaN	NaN	NaN	NaN	NaN	NaN	NaN	NaN	NaN	NaN	NaN	NaN	NaN	NaN	NaN	NaN	NaN	NaN	NaN	NaN	NaN	NaN	NaN	NaN	NaN	NaN	NaN	NaN	NaN	NaN	NaN	17.3699	NaN	NaN	NaN	NaN	NaN	NaN	NaN	NaN	NaN	NaN	NaN
P34022	Ran-specific GTPase-activating protein	Ranbp1	31.0718	31.0702	30.9209	NaN	NaN	19.9638	NaN	NaN	NaN	NaN	NaN	NaN	NaN	NaN	NaN	NaN	NaN	NaN	17.8374	NaN	NaN	17.7568	NaN	NaN	NaN	NaN	NaN	NaN	NaN	NaN	NaN	NaN	NaN	NaN	NaN	NaN	NaN	NaN	NaN	NaN	NaN	20.7576	NaN	NaN	NaN	NaN	NaN
P34152	Focal adhesion kinase 1	Ptk2	26.5868	26.7376	26.5432	23.4059	22.9793	23.1256	22.5948	21.9858	21.6141	21.8711	22.1758	NaN	16.8119	NaN	NaN	NaN	NaN	NaN	NaN	NaN	NaN	NaN	NaN	NaN	NaN	NaN	19.121	NaN	NaN	NaN	NaN	NaN	NaN	NaN	NaN	NaN	NaN	NaN	NaN	22.2813	NaN	22.1297	21.8408	NaN	30.3171	NaN	22.2297
P34884	Macrophage migration inhibitory factor	Mif	33.1527	33.057	32.9342	22.0951	22.2604	21.8955	22.2658	21.9549	22.6018	22.4611	22.7027	NaN	NaN	NaN	NaN	NaN	NaN	NaN	NaN	NaN	NaN	NaN	NaN	NaN	NaN	NaN	NaN	NaN	NaN	NaN	NaN	22.8627	22.6214	24.1952	NaN	NaN	NaN	NaN	NaN	23.6165	21.8968	22.7381	NaN	NaN	23.7451	20.8354	NaN
P35123	Ubiquitin carboxyl-terminal hydrolase 4	Usp4	26.8799	26.7833	27.4402	19.3769	19.5972	NaN	19.5258	19.9784	21.2771	19.9153	19.8275	NaN	NaN	NaN	NaN	NaN	NaN	NaN	NaN	NaN	NaN	NaN	NaN	NaN	NaN	NaN	NaN	NaN	NaN	NaN	NaN	NaN	NaN	NaN	NaN	NaN	NaN	NaN	NaN	NaN	NaN	NaN	NaN	NaN	NaN	NaN	NaN
P35235	Tyrosine-protein phosphatase non-receptor type 11	Ptpn11	25.3606	25.5235	25.68	NaN	NaN	20.7267	NaN	NaN	NaN	NaN	NaN	NaN	NaN	NaN	NaN	NaN	NaN	NaN	NaN	NaN	NaN	NaN	NaN	NaN	NaN	NaN	NaN	NaN	NaN	NaN	NaN	NaN	NaN	NaN	NaN	NaN	NaN	NaN	NaN	NaN	NaN	NaN	NaN	NaN	NaN	NaN	NaN
P35278	Ras-related protein Rab-5C	Rab5c	29.7632	29.5338	29.5517	20.178	20.4075	19.4939	20.298	20.4022	20.2142	20.358	20.6146	NaN	18.0805	NaN	NaN	NaN	NaN	NaN	NaN	NaN	NaN	NaN	NaN	NaN	19.4662	NaN	NaN	NaN	NaN	NaN	NaN	NaN	NaN	20.9745	NaN	NaN	NaN	NaN	NaN	NaN	NaN	NaN	NaN	NaN	NaN	NaN	NaN
P35279;P61294	Ras-related protein Rab-6A;Ras-related protein Rab-6B	Rab6a;Rab6b	30.7495	30.6944	30.9893	19.7856	19.7042	19.5973	NaN	19.1209	NaN	NaN	19.8026	18.7939	NaN	NaN	NaN	NaN	NaN	NaN	NaN	NaN	NaN	NaN	NaN	NaN	NaN	NaN	19.0106	NaN	NaN	NaN	NaN	NaN	21.4402	NaN	NaN	NaN	NaN	NaN	NaN	NaN	NaN	NaN	NaN	NaN	NaN	NaN	NaN
P35282	Ras-related protein Rab-21	Rab21	26.8489	26.9036	27.5316	17.6296	NaN	NaN	NaN	NaN	NaN	NaN	NaN	NaN	NaN	NaN	NaN	NaN	NaN	NaN	NaN	NaN	NaN	NaN	NaN	NaN	NaN	NaN	NaN	NaN	NaN	NaN	NaN	NaN	NaN	NaN	NaN	NaN	17.9585	NaN	NaN	NaN	NaN	NaN	NaN	NaN	NaN	NaN	NaN
Q921E2;P35285	Ras-related protein Rab-31;Ras-related protein Rab-22A	Rab31;Rab22a	25.5514	25.9308	26.0604	NaN	NaN	16.0942	NaN	NaN	NaN	NaN	NaN	NaN	NaN	NaN	NaN	NaN	NaN	NaN	NaN	NaN	NaN	NaN	NaN	NaN	NaN	NaN	NaN	NaN	NaN	NaN	NaN	NaN	NaN	NaN	NaN	NaN	NaN	NaN	NaN	NaN	NaN	NaN	NaN	NaN	NaN	NaN	NaN
P35293	Ras-related protein Rab-18	Rab18	27.3767	27.3042	27.1356	NaN	NaN	NaN	18.2477	NaN	NaN	NaN	NaN	NaN	NaN	NaN	NaN	NaN	NaN	NaN	NaN	NaN	NaN	NaN	NaN	NaN	NaN	NaN	NaN	NaN	NaN	NaN	NaN	NaN	NaN	NaN	NaN	NaN	NaN	NaN	NaN	NaN	NaN	20.0196	NaN	NaN	NaN	NaN	NaN
P35486	Pyruvate dehydrogenase E1 component subunit alpha, somatic form, mitochondrial	Pdha1	26.7321	26.8502	26.8016	16.4712	NaN	NaN	NaN	NaN	NaN	NaN	NaN	NaN	NaN	NaN	NaN	NaN	NaN	NaN	NaN	NaN	NaN	NaN	17.7743	NaN	NaN	NaN	NaN	NaN	NaN	NaN	NaN	NaN	NaN	19.2174	NaN	NaN	NaN	NaN	NaN	NaN	NaN	NaN	NaN	NaN	NaN	NaN	NaN
P35550	rRNA 2-O-methyltransferase fibrillarin	Fbl	27.4518	28.5114	28.4885	23.5657	23.6813	23.2809	24.0582	25.3336	25.5456	25.2652	24.1698	20.8512	20.8365	NaN	21.2849	21.7229	20.5978	20.9988	21.0068	22.5023	23.1466	NaN	NaN	NaN	23.4791	23.2714	23.0926	NaN	21.4476	21.8551	21.3718	NaN	20.1561	20.3806	22.7337	23.1315	23.03	23.1215	NaN	22.2022	22.1152	21.9457	22.1289	23.0381	NaN	22.7374	22.2931
P35564	Calnexin	Canx	32.9773	33.0944	33.1244	NaN	NaN	NaN	NaN	NaN	NaN	21.6664	NaN	19.882	22.026	19.5486	NaN	19.5352	19.5635	19.6992	19.8383	NaN	NaN	21.5088	NaN	NaN	NaN	NaN	NaN	NaN	NaN	NaN	NaN	23.3913	23.9605	24.0812	22.0279	21.8022	22.658	NaN	20.9793	23.1447	22.797	22.7934	NaN	22.3826	22.9953	22.1021	NaN
P35585	AP-1 complex subunit mu-1	Ap1m1	28.9508	29.5104	29.2607	NaN	19.4528	NaN	NaN	NaN	NaN	NaN	NaN	NaN	NaN	NaN	NaN	NaN	19.1412	NaN	NaN	NaN	NaN	20.7958	NaN	NaN	NaN	NaN	NaN	NaN	NaN	NaN	NaN	NaN	NaN	NaN	NaN	NaN	NaN	NaN	NaN	NaN	NaN	NaN	NaN	NaN	NaN	NaN	NaN
P35601	Replication factor C subunit 1	Rfc1	NaN	27.1773	27.3975	24.0537	24.4569	25.0928	23.1938	22.2336	22.3555	20.2599	20.2608	NaN	NaN	21.59	NaN	NaN	NaN	NaN	NaN	29.172	29.3089	29.2821	29.2313	29.2948	29.4281	29.4948	29.5064	25.1289	26.6125	26.5968	25.6516	NaN	NaN	NaN	NaN	NaN	NaN	NaN	NaN	NaN	NaN	NaN	NaN	NaN	NaN	19.709	NaN
P35700	Peroxiredoxin-1	Prdx1	34.0707	34.0065	34.0219	27.7545	27.6853	27.1878	27.793	27.8971	28.1025	27.909	28.2355	24.2207	23.9479	23.8973	23.8633	23.8917	24.3047	22.6956	23.3166	NaN	NaN	22.1427	NaN	NaN	NaN	NaN	22.3147	NaN	NaN	NaN	NaN	25.3399	25.4663	25.7306	24.8039	25.3557	25.7593	25.5109	25.3291	25.5383	25.2013	25.4765	24.8786	25.0885	25.3662	24.7992	24.9018
P35821	Tyrosine-protein phosphatase non-receptor type 1	Ptpn1	27.8343	27.4638	27.2862	NaN	NaN	NaN	NaN	NaN	NaN	NaN	19.3962	NaN	NaN	NaN	NaN	NaN	NaN	18.7321	NaN	NaN	NaN	NaN	NaN	NaN	NaN	NaN	NaN	NaN	NaN	NaN	NaN	NaN	NaN	NaN	NaN	NaN	NaN	NaN	NaN	NaN	NaN	NaN	NaN	NaN	NaN	NaN	NaN
P35831	Tyrosine-protein phosphatase non-receptor type 12	Ptpn12	NaN	NaN	24.2194	21.2216	20.692	21.3403	20.337	NaN	NaN	18.2346	NaN	NaN	NaN	NaN	NaN	NaN	NaN	NaN	NaN	NaN	NaN	NaN	NaN	NaN	NaN	NaN	NaN	NaN	NaN	NaN	NaN	NaN	NaN	NaN	NaN	NaN	NaN	NaN	NaN	NaN	NaN	NaN	NaN	NaN	NaN	NaN	NaN
P35979	60S ribosomal protein L12	Rpl12	30.1828	30.3238	30.0656	23.4997	23.0829	22.6663	22.9769	26.1211	26.2724	25.9262	26.1673	21.1321	21.4702	21.3464	21.4147	23.5077	22.7241	23.4147	22.954	22.2122	22.6749	22.822	22.8224	23.1683	21.2918	22.5121	23.0832	20.2312	20.7107	20.9863	NaN	24.2454	24.3617	24.271	24.6129	23.3196	22.8826	23.2465	22.6184	23.3339	22.9266	22.8887	22.966	23.0971	24.4046	24.1795	23.3489
P35980	60S ribosomal protein L18	Rpl18	32.0611	31.8468	31.7635	24.9667	25.3784	24.723	24.5661	26.8662	27.179	26.5002	27.0124	22.0627	22.6692	22.4863	22.6428	24.602	24.7794	24.4522	23.8502	22.8622	22.7236	22.6341	22.6392	23.1378	23.4531	23.0572	22.8822	22.5533	21.9119	21.4338	21.3631	24.9538	24.0156	24.9068	24.6433	24.1566	23.7519	24.8146	24.3923	24.4957	24.0885	24.2434	24.5214	24.9142	25.339	24.8847	24.7001
P35991	Tyrosine-protein kinase BTK	Btk	28.1883	28.4421	28.0095	21.9429	19.9228	20.4208	19.6324	NaN	19.2795	19.4866	19.4167	NaN	NaN	NaN	NaN	NaN	NaN	NaN	NaN	NaN	NaN	NaN	NaN	NaN	NaN	NaN	NaN	NaN	NaN	NaN	NaN	NaN	NaN	NaN	NaN	NaN	NaN	NaN	NaN	NaN	NaN	NaN	NaN	NaN	NaN	NaN	NaN
P36536	GTP-binding protein SAR1a	Sar1a	28.0026	27.2554	27.9033	NaN	NaN	NaN	NaN	NaN	NaN	NaN	NaN	NaN	NaN	NaN	NaN	NaN	NaN	NaN	NaN	NaN	NaN	NaN	18.4242	NaN	NaN	NaN	NaN	NaN	NaN	NaN	NaN	NaN	NaN	NaN	NaN	NaN	NaN	NaN	NaN	NaN	NaN	NaN	NaN	NaN	NaN	NaN	18.595
P36552	Oxygen-dependent coproporphyrinogen-III oxidase, mitochondrial	Cpox	27.9922	28.1165	28.0558	NaN	NaN	NaN	16.5888	NaN	NaN	NaN	NaN	NaN	NaN	NaN	NaN	NaN	NaN	NaN	NaN	18.6528	NaN	NaN	NaN	NaN	NaN	NaN	NaN	NaN	NaN	NaN	NaN	NaN	16.6386	NaN	NaN	NaN	NaN	NaN	NaN	NaN	NaN	NaN	NaN	NaN	NaN	NaN	NaN
P36916	Guanine nucleotide-binding protein-like 1	Gnl1	26.1558	26.268	26.2002	NaN	NaN	16.4866	NaN	NaN	NaN	NaN	NaN	NaN	NaN	NaN	NaN	NaN	NaN	NaN	NaN	NaN	NaN	NaN	NaN	NaN	NaN	NaN	NaN	NaN	NaN	NaN	NaN	NaN	NaN	NaN	NaN	NaN	NaN	NaN	NaN	NaN	NaN	NaN	NaN	NaN	NaN	NaN	NaN
P37040	NADPH--cytochrome P450 reductase	Por	29.9564	29.9289	29.8992	NaN	NaN	NaN	18.9037	NaN	NaN	NaN	NaN	NaN	NaN	NaN	NaN	NaN	NaN	NaN	NaN	NaN	19.5608	NaN	NaN	NaN	NaN	NaN	NaN	NaN	NaN	NaN	NaN	NaN	NaN	18.1249	NaN	NaN	NaN	NaN	NaN	NaN	NaN	NaN	NaN	NaN	NaN	NaN	NaN
P37913	DNA ligase 1	Lig1	28.0704	28.3504	28.2844	22.8398	21.8768	22.7952	21.184	NaN	NaN	NaN	19.6176	NaN	NaN	NaN	NaN	NaN	21.1201	NaN	NaN	NaN	NaN	NaN	21.5839	NaN	NaN	NaN	NaN	NaN	NaN	NaN	NaN	NaN	NaN	NaN	NaN	NaN	NaN	NaN	NaN	NaN	NaN	NaN	NaN	NaN	NaN	NaN	NaN
P38060	Hydroxymethylglutaryl-CoA lyase, mitochondrial	Hmgcl	29.8529	29.7148	29.7606	22.7223	22.0066	21.8234	21.9506	22.3968	22.1062	22.7434	22.1114	NaN	NaN	NaN	NaN	17.1808	NaN	NaN	NaN	NaN	NaN	NaN	NaN	NaN	NaN	NaN	NaN	NaN	NaN	NaN	18.7576	NaN	NaN	NaN	NaN	NaN	NaN	NaN	NaN	NaN	NaN	NaN	20.0755	NaN	NaN	NaN	NaN
P38647	Stress-70 protein, mitochondrial	Hspa9	34.197	34.2456	34.2623	27.4032	27.5347	27.1942	27.4205	27.5029	27.6177	27.7533	27.5715	24.1849	24.2458	23.5635	23.953	24.0634	21.9619	23.4308	23.5425	28.3692	28.1895	28.124	28.3032	28.8404	28.5955	28.7946	28.6865	28.3856	28.7034	28.5344	28.6082	30.5478	30.497	30.3405	30.456	30.8224	30.5825	30.6499	30.6996	30.2429	30.4449	30.2311	30.2873	29.734	29.6253	29.6282	30.1621
P39054	Dynamin-2	Dnm2	30.2424	30.0538	29.9852	NaN	NaN	NaN	NaN	18.8864	NaN	NaN	NaN	NaN	NaN	NaN	NaN	NaN	NaN	16.7296	NaN	NaN	NaN	NaN	NaN	NaN	19.5532	NaN	NaN	NaN	NaN	NaN	NaN	NaN	NaN	NaN	NaN	22.1753	NaN	NaN	NaN	NaN	NaN	NaN	NaN	NaN	NaN	NaN	NaN
P39749	Flap endonuclease 1	Fen1	29.1999	29.6986	29.8091	22.2705	20.7901	23.4991	21.7502	NaN	NaN	NaN	NaN	NaN	NaN	NaN	NaN	NaN	NaN	NaN	NaN	22.1491	21.905	21.5195	22.249	23.6093	23.7761	22.7181	23.7317	NaN	NaN	NaN	NaN	NaN	NaN	NaN	NaN	NaN	NaN	NaN	NaN	NaN	NaN	20.2057	NaN	NaN	NaN	NaN	NaN
P40124	Adenylyl cyclase-associated protein 1	Cap1	34.0459	34.1316	34.1358	20.9256	22.1319	21.5732	22.1629	22.1949	22.5603	22.227	22.0734	20.3577	21.5419	20.6848	20.6121	18.4127	NaN	NaN	NaN	NaN	NaN	NaN	NaN	NaN	NaN	NaN	NaN	21.6367	NaN	NaN	NaN	21.8179	21.704	22.8017	NaN	NaN	NaN	21.6934	19.9717	23.0538	22.3828	NaN	NaN	20.2346	24.4722	NaN	NaN
P40142	Transketolase	Tkt	34.1785	34.0422	33.9673	23.3791	23.6353	23.5567	23.3347	23.2078	23.4467	23.6742	23.6836	18.7868	NaN	NaN	NaN	NaN	NaN	NaN	NaN	NaN	NaN	18.4255	NaN	NaN	NaN	NaN	NaN	NaN	NaN	NaN	NaN	NaN	NaN	24.9185	NaN	NaN	NaN	NaN	NaN	NaN	NaN	NaN	NaN	NaN	NaN	NaN	NaN
P40240	CD9 antigen	Cd9	28.9899	28.8797	28.9103	NaN	NaN	NaN	NaN	NaN	NaN	NaN	NaN	NaN	NaN	NaN	NaN	NaN	17.9969	NaN	NaN	NaN	NaN	16.5287	NaN	NaN	NaN	NaN	NaN	NaN	NaN	NaN	NaN	NaN	NaN	NaN	17.0465	NaN	NaN	NaN	NaN	NaN	NaN	NaN	NaN	NaN	NaN	NaN	NaN
P40336	Vacuolar protein sorting-associated protein 26A	Vps26a	29.5705	29.7101	29.7315	NaN	17.5745	NaN	NaN	NaN	NaN	NaN	NaN	18.7403	NaN	NaN	NaN	NaN	NaN	NaN	NaN	NaN	NaN	19.1689	NaN	NaN	NaN	NaN	NaN	NaN	NaN	NaN	NaN	NaN	NaN	NaN	NaN	NaN	NaN	NaN	NaN	NaN	NaN	NaN	NaN	NaN	NaN	NaN	NaN
P40630	Transcription factor A, mitochondrial	Tfam	NaN	25.4589	NaN	NaN	NaN	NaN	21.6018	NaN	NaN	NaN	NaN	NaN	NaN	NaN	NaN	NaN	20.1059	NaN	NaN	28.9729	29.0075	29.4005	29.1055	26.8798	27.4792	27.0438	27.1235	30.3198	29.6108	29.4518	30.0324	NaN	NaN	NaN	NaN	NaN	NaN	NaN	NaN	NaN	NaN	NaN	NaN	NaN	21.4618	NaN	NaN
P40694	DNA-binding protein SMUBP-2	Ighmbp2	NaN	NaN	23.4801	NaN	NaN	21.1833	NaN	NaN	NaN	NaN	NaN	NaN	NaN	NaN	NaN	NaN	NaN	NaN	NaN	26.3822	25.9137	26.0513	26.225	24.2454	24.5345	24.3068	24.0537	23.993	NaN	24.6215	24.3111	NaN	NaN	NaN	26.5001	NaN	NaN	NaN	NaN	NaN	NaN	NaN	NaN	NaN	NaN	NaN	NaN
P41105	60S ribosomal protein L28	Rpl28	31.3245	31.1427	31.2568	24.3071	24.5984	23.823	23.4026	26.3782	26.4338	26.0433	26.1557	NaN	22.5813	22.1156	22.2783	24.2705	24.2226	23.8997	23.4339	24.1181	23.743	23.9064	24.1703	24.7448	24.5565	24.6991	24.9663	24.3006	23.7661	23.9958	23.26	25.1815	24.8273	25.3674	25.239	24.2829	23.2456	19.1836	19.1195	23.0564	22.8181	23.1932	21.5747	NaN	22.159	22.3403	23.114
P41183	B-cell lymphoma 6 protein homolog	Bcl6	NaN	NaN	NaN	NaN	NaN	18.8628	NaN	NaN	NaN	NaN	NaN	NaN	NaN	NaN	NaN	NaN	NaN	NaN	NaN	20.3832	20.9764	20.7099	21.398	NaN	NaN	NaN	NaN	NaN	17.8085	NaN	NaN	NaN	NaN	NaN	NaN	NaN	NaN	18.3165	NaN	NaN	NaN	NaN	NaN	NaN	NaN	NaN	NaN
P41216	Long-chain-fatty-acid--CoA ligase 1	Acsl1	28.0257	27.7174	27.8006	NaN	21.3056	NaN	NaN	NaN	NaN	NaN	NaN	NaN	NaN	NaN	NaN	NaN	NaN	NaN	NaN	NaN	NaN	NaN	NaN	NaN	NaN	NaN	NaN	NaN	NaN	NaN	NaN	NaN	NaN	NaN	NaN	NaN	NaN	NaN	NaN	NaN	NaN	NaN	NaN	NaN	NaN	NaN	NaN
P41241	Tyrosine-protein kinase CSK	Csk	27.5261	27.5904	27.7085	NaN	20.5773	NaN	NaN	NaN	NaN	NaN	NaN	NaN	NaN	NaN	NaN	16.385	NaN	NaN	NaN	NaN	NaN	NaN	NaN	NaN	NaN	NaN	NaN	NaN	NaN	NaN	26.3073	NaN	NaN	NaN	NaN	NaN	NaN	NaN	NaN	NaN	NaN	NaN	NaN	NaN	NaN	18.7155	NaN
P41731	CD63 antigen	Cd63	28.6017	28.7253	28.3131	NaN	NaN	NaN	18.1081	NaN	NaN	NaN	NaN	NaN	NaN	NaN	NaN	NaN	NaN	NaN	NaN	NaN	NaN	NaN	NaN	NaN	NaN	NaN	NaN	18.1535	NaN	NaN	NaN	NaN	NaN	NaN	NaN	NaN	NaN	NaN	NaN	NaN	NaN	NaN	NaN	NaN	NaN	NaN	NaN
P42125	Enoyl-CoA delta isomerase 1, mitochondrial	Eci1	30.4905	30.2795	30.5891	NaN	NaN	NaN	NaN	NaN	20.1503	NaN	NaN	NaN	NaN	NaN	NaN	19.2821	NaN	NaN	NaN	NaN	NaN	NaN	NaN	NaN	NaN	NaN	NaN	18.3831	NaN	NaN	NaN	NaN	NaN	NaN	20.5622	NaN	NaN	NaN	NaN	NaN	NaN	NaN	NaN	NaN	NaN	NaN	NaN
P42208	Septin-2	2019-09-02	30.2551	30.663	30.6081	NaN	NaN	NaN	21.4666	NaN	NaN	NaN	NaN	NaN	NaN	NaN	NaN	NaN	NaN	NaN	NaN	NaN	NaN	NaN	NaN	NaN	NaN	NaN	NaN	NaN	NaN	NaN	NaN	NaN	NaN	20.2849	NaN	NaN	NaN	NaN	NaN	NaN	NaN	NaN	NaN	NaN	NaN	NaN	NaN
P42225	Signal transducer and activator of transcription 1	Stat1	28.7286	29.2292	28.8599	20.7939	20.507	20.5258	20.5766	20.7049	20.6561	20.7461	20.4531	NaN	NaN	NaN	NaN	NaN	19.1835	NaN	NaN	NaN	NaN	NaN	NaN	NaN	NaN	NaN	NaN	NaN	NaN	NaN	NaN	NaN	NaN	20.3237	NaN	NaN	NaN	NaN	NaN	NaN	NaN	NaN	NaN	NaN	NaN	NaN	NaN
P42227	Signal transducer and activator of transcription 3	Stat3	26.4438	26.1466	26.8363	NaN	NaN	NaN	NaN	NaN	NaN	NaN	NaN	NaN	NaN	NaN	NaN	NaN	NaN	NaN	NaN	NaN	NaN	NaN	NaN	NaN	NaN	NaN	NaN	NaN	NaN	NaN	NaN	NaN	NaN	NaN	NaN	NaN	NaN	NaN	NaN	NaN	NaN	NaN	NaN	NaN	NaN	NaN	NaN
P42669	Transcriptional activator protein Pur-alpha	Pura	26.2125	25.9096	26.2115	21.3835	21.559	21.5728	22.1001	23.7009	24.452	24.7282	23.7361	18.7319	18.467	NaN	NaN	20.482	19.3017	19.2407	NaN	20.2757	20.2121	20.9958	20.5606	20.5474	21.1336	20.44	NaN	20.7316	24.1037	23.4098	21.2113	NaN	NaN	NaN	NaN	NaN	NaN	NaN	NaN	NaN	NaN	NaN	NaN	NaN	20.2582	NaN	NaN
P42932	T-complex protein 1 subunit theta	Cct8	33.2633	33.2895	33.2364	25.0343	25.2054	24.6014	25.3609	25.0488	25.1803	25.3085	24.9373	NaN	20.6679	NaN	NaN	NaN	NaN	NaN	NaN	NaN	NaN	NaN	NaN	NaN	NaN	NaN	NaN	NaN	21.9121	NaN	NaN	22.5776	22.5864	23.4175	22.2649	NaN	22.9001	NaN	22.838	23.0501	22.2707	NaN	NaN	21.8825	24.1581	21.6165	22.2768
P43120	Hematopoietically-expressed homeobox protein Hhex	Hhex	NaN	NaN	NaN	NaN	NaN	NaN	NaN	NaN	NaN	NaN	NaN	NaN	16.388	NaN	NaN	NaN	NaN	NaN	NaN	22.3515	22.0703	21.6797	22.5046	NaN	NaN	NaN	NaN	NaN	19.8068	NaN	20.8374	NaN	NaN	NaN	NaN	NaN	NaN	NaN	NaN	NaN	NaN	NaN	NaN	NaN	NaN	NaN	NaN
P43247	DNA mismatch repair protein Msh2	Msh2	27.7351	27.8235	27.7256	NaN	NaN	21.5125	NaN	NaN	NaN	NaN	NaN	NaN	19.792	NaN	NaN	NaN	NaN	NaN	NaN	28.3054	28.241	28.3648	28.3729	27.0456	27.3331	27.1924	27.4021	29.6222	28.9656	28.6363	29.029	NaN	NaN	18.8747	NaN	NaN	NaN	NaN	NaN	NaN	NaN	NaN	NaN	NaN	NaN	NaN	NaN
P43274	Histone H1.4	Hist1h1e	28.0429	28.1163	28.0558	26.0613	25.6433	26.072	25.5409	25.1154	25.2792	25.0689	24.9954	22.8651	23.5546	24.5889	25.8347	22.1705	22.9134	22.8945	21.9334	24.549	24.7373	24.2206	23.658	23.3776	23.4594	23.1893	23.4996	20.1258	22.92	22.5943	21.8749	23.2161	23.1234	22.5552	24.8	24.0818	22.7125	25.1766	22.776	23.361	21.4975	21.4324	21.315	25.4752	26.4939	25.6049	25.2445
P43275	Histone H1.1	Hist1h1a	NaN	NaN	NaN	24.1534	23.6199	23.9788	22.9493	21.6676	21.69	NaN	NaN	NaN	20.5665	21.0523	21.7355	NaN	NaN	NaN	NaN	24.1843	23.9335	23.8678	23.9457	20.9436	19.3534	21.0099	20.505	19.7461	21.7083	20.6861	20.0611	NaN	NaN	20.839	22.508	22.0568	21.275	23.954	21.667	20.447	NaN	20.9758	20.2971	24.4807	25.1061	24.6131	24.4433
P43276	Histone H1.5	Hist1h1b	29.0248	28.585	28.5522	26.149	25.703	26.1446	25.5488	24.5307	24.7344	24.7087	24.5127	23.2059	23.634	24.5459	25.9384	NaN	22.7678	22.9008	NaN	25.0499	25.2349	25.2118	24.8911	23.2094	23.7873	23.3106	23.7095	21.1876	22.4802	22.1967	21.6059	23.3228	23.2314	22.67	25.2385	24.4351	23.251	25.6734	24.4986	23.6511	21.8791	22.9479	22.0314	26.1797	26.9627	26.8778	26.1169
P43277	Histone H1.3	Hist1h1d	27.1349	27.3471	27.522	24.8224	24.265	24.7036	24.0611	23.3683	23.6469	23.8401	23.5321	21.0798	21.4975	21.8879	25.0042	20.7089	20.8648	20.788	20.8564	23.1554	24.354	23.2743	24.2162	22.3702	22.6749	22.2772	22.6043	21.5104	22.0429	21.3966	21.4315	21.8865	22.3609	21.344	23.9271	23.0505	21.9936	24.3109	NaN	22.2897	21.0663	NaN	NaN	24.6837	25.4267	25.5954	NaN
P45376	Aldose reductase	Akr1b1	32.3246	32.4234	32.3005	20.7536	NaN	NaN	NaN	NaN	NaN	NaN	NaN	NaN	NaN	NaN	NaN	NaN	18.7328	NaN	NaN	NaN	NaN	22.7118	NaN	NaN	NaN	NaN	NaN	NaN	NaN	NaN	NaN	NaN	NaN	NaN	NaN	NaN	NaN	NaN	NaN	NaN	NaN	20.9127	NaN	NaN	NaN	NaN	NaN
P45377	Aldose reductase-related protein 2	Akr1b8	28.4956	28.8104	28.6471	NaN	NaN	NaN	NaN	20.4208	NaN	NaN	NaN	NaN	NaN	NaN	NaN	NaN	NaN	NaN	19.4243	NaN	NaN	NaN	NaN	18.9944	NaN	NaN	NaN	NaN	NaN	NaN	NaN	NaN	NaN	NaN	NaN	NaN	NaN	NaN	NaN	NaN	NaN	NaN	NaN	NaN	NaN	NaN	NaN
P45878	Peptidyl-prolyl cis-trans isomerase FKBP2	Fkbp2	29.4052	29.6941	29.9946	NaN	NaN	NaN	NaN	NaN	NaN	19.6806	NaN	NaN	NaN	NaN	NaN	NaN	NaN	NaN	NaN	NaN	NaN	NaN	NaN	NaN	NaN	NaN	NaN	NaN	NaN	NaN	NaN	NaN	NaN	NaN	NaN	NaN	NaN	NaN	NaN	NaN	NaN	NaN	NaN	NaN	NaN	NaN	NaN
P45952	Medium-chain specific acyl-CoA dehydrogenase, mitochondrial	Acadm	29.9638	29.8588	29.9256	NaN	NaN	NaN	19.6997	NaN	NaN	NaN	NaN	NaN	17.6774	NaN	NaN	NaN	NaN	NaN	NaN	NaN	NaN	NaN	NaN	NaN	NaN	NaN	17.5864	NaN	NaN	NaN	NaN	NaN	NaN	NaN	NaN	NaN	NaN	NaN	NaN	21.1667	NaN	NaN	NaN	NaN	NaN	NaN	NaN
P46061	Ran GTPase-activating protein 1	Rangap1	27.8281	28.3286	28.2407	19.2653	NaN	NaN	NaN	NaN	NaN	NaN	NaN	NaN	NaN	NaN	20.8389	NaN	NaN	NaN	NaN	NaN	NaN	NaN	NaN	NaN	NaN	NaN	NaN	21.3299	NaN	NaN	NaN	NaN	NaN	NaN	NaN	NaN	17.8144	NaN	NaN	NaN	NaN	NaN	NaN	NaN	NaN	NaN	NaN
P46460	Vesicle-fusing ATPase	Nsf	30.913	30.7924	30.9525	NaN	21.0328	NaN	NaN	NaN	NaN	NaN	NaN	NaN	15.8662	NaN	NaN	NaN	NaN	NaN	NaN	NaN	NaN	NaN	NaN	NaN	NaN	NaN	NaN	NaN	NaN	17.7541	NaN	NaN	NaN	NaN	NaN	NaN	NaN	NaN	NaN	NaN	NaN	NaN	NaN	NaN	NaN	NaN	NaN
P46467	Vacuolar protein sorting-associated protein 4B	Vps4b	28.1201	27.8889	27.9555	NaN	NaN	NaN	NaN	NaN	NaN	NaN	NaN	NaN	NaN	NaN	NaN	NaN	NaN	NaN	NaN	NaN	NaN	NaN	NaN	NaN	NaN	NaN	NaN	22.1991	NaN	NaN	NaN	NaN	NaN	NaN	NaN	NaN	NaN	NaN	NaN	NaN	NaN	NaN	NaN	NaN	NaN	NaN	NaN
P46471	26S protease regulatory subunit 7	Psmc2	31.3046	31.2604	31.1218	20.6718	NaN	NaN	NaN	NaN	NaN	NaN	NaN	NaN	NaN	17.7435	NaN	NaN	NaN	NaN	NaN	NaN	NaN	NaN	NaN	NaN	NaN	NaN	NaN	20.5488	NaN	NaN	NaN	NaN	NaN	NaN	NaN	NaN	NaN	NaN	NaN	NaN	NaN	NaN	NaN	NaN	NaN	17.2027	NaN
P46638;P62492	Ras-related protein Rab-11B;Ras-related protein Rab-11A	Rab11b;Rab11a	30.7519	30.5156	30.4766	NaN	NaN	19.2376	NaN	NaN	NaN	NaN	NaN	17.0693	NaN	NaN	NaN	NaN	NaN	NaN	NaN	NaN	NaN	NaN	NaN	NaN	NaN	NaN	20.0148	NaN	NaN	NaN	NaN	NaN	NaN	NaN	NaN	NaN	NaN	NaN	NaN	18.1875	NaN	NaN	NaN	NaN	NaN	NaN	NaN
P46662	Merlin	Nf2	NaN	NaN	NaN	NaN	NaN	20.3166	20.1268	NaN	NaN	NaN	NaN	NaN	NaN	NaN	NaN	19.8532	NaN	NaN	NaN	NaN	NaN	NaN	18.8605	NaN	NaN	NaN	NaN	NaN	NaN	NaN	NaN	22.4762	NaN	NaN	NaN	19.6442	NaN	NaN	NaN	NaN	NaN	NaN	NaN	NaN	NaN	NaN	NaN
P46664	Adenylosuccinate synthetase isozyme 2	Adss	29.7569	29.7947	29.8005	NaN	NaN	NaN	NaN	NaN	NaN	NaN	17.4444	NaN	NaN	NaN	NaN	NaN	NaN	NaN	NaN	NaN	NaN	NaN	NaN	18.179	NaN	NaN	NaN	NaN	NaN	NaN	NaN	NaN	NaN	NaN	19.5482	NaN	NaN	NaN	NaN	NaN	NaN	NaN	NaN	NaN	NaN	NaN	NaN
P46737	Lys-63-specific deubiquitinase BRCC36	Brcc3	25.9723	26.2365	26.3359	NaN	NaN	NaN	NaN	17.7146	NaN	NaN	NaN	NaN	NaN	NaN	NaN	NaN	NaN	NaN	NaN	NaN	NaN	NaN	NaN	NaN	NaN	NaN	NaN	NaN	NaN	NaN	NaN	NaN	NaN	NaN	NaN	NaN	NaN	NaN	NaN	NaN	NaN	NaN	NaN	NaN	NaN	NaN	NaN
P46978	Dolichyl-diphosphooligosaccharide--protein glycosyltransferase subunit STT3A	Stt3a	26.8118	27.0089	27.7059	NaN	NaN	17.6502	NaN	NaN	NaN	NaN	NaN	NaN	NaN	NaN	NaN	NaN	NaN	NaN	NaN	NaN	NaN	NaN	NaN	17.3166	NaN	NaN	NaN	NaN	NaN	NaN	NaN	NaN	NaN	NaN	NaN	NaN	NaN	NaN	NaN	17.0384	NaN	NaN	NaN	NaN	NaN	NaN	NaN
P47199	Quinone oxidoreductase	Cryz	27.7145	27.8966	27.8278	NaN	20.2819	NaN	NaN	NaN	NaN	NaN	NaN	NaN	NaN	NaN	NaN	NaN	NaN	NaN	NaN	NaN	NaN	NaN	NaN	NaN	NaN	NaN	NaN	NaN	NaN	NaN	NaN	NaN	NaN	NaN	NaN	NaN	NaN	NaN	NaN	NaN	NaN	18.7546	NaN	NaN	NaN	NaN	NaN
P47226	Testin	Tes	26.4973	25.8274	26.4123	NaN	NaN	NaN	NaN	NaN	NaN	NaN	NaN	NaN	NaN	NaN	NaN	NaN	NaN	NaN	NaN	NaN	NaN	NaN	NaN	NaN	NaN	NaN	NaN	NaN	NaN	NaN	NaN	NaN	NaN	NaN	NaN	NaN	NaN	NaN	NaN	NaN	NaN	NaN	NaN	NaN	NaN	NaN	NaN
P47713	Cytosolic phospholipase A2;Phospholipase A2;Lysophospholipase	Pla2g4a	30.5016	30.3744	30.3711	NaN	NaN	NaN	16.9644	NaN	NaN	NaN	NaN	NaN	NaN	NaN	NaN	NaN	NaN	NaN	NaN	NaN	NaN	NaN	NaN	NaN	NaN	NaN	NaN	NaN	NaN	NaN	22.6474	NaN	NaN	NaN	NaN	NaN	NaN	NaN	NaN	NaN	NaN	NaN	NaN	NaN	NaN	NaN	NaN
P47738	Aldehyde dehydrogenase, mitochondrial	Aldh2	33.4556	33.697	33.638	25.5837	25.8546	25.3375	25.7943	25.7037	25.8396	25.4407	25.7077	NaN	NaN	NaN	NaN	18.3942	NaN	NaN	NaN	NaN	NaN	NaN	NaN	NaN	NaN	NaN	20.9661	NaN	NaN	NaN	NaN	25.9343	25.7631	26.2827	25.7376	25.8698	26.1574	25.9887	25.8986	25.6886	25.8902	25.8891	25.3202	25.0554	26.334	25.9417	25.3371
P47740	Fatty aldehyde dehydrogenase	Aldh3a2	27.8713	27.4273	27.4925	NaN	NaN	NaN	19.872	NaN	NaN	NaN	NaN	NaN	18.423	NaN	NaN	NaN	NaN	NaN	NaN	NaN	NaN	NaN	NaN	NaN	NaN	NaN	NaN	NaN	NaN	NaN	NaN	NaN	NaN	NaN	NaN	20.5091	20.6252	20.7638	21.3533	21.5985	21.3578	21.2629	21.177	21.9175	22.1434	21.8801	21.888
P47753	F-actin-capping protein subunit alpha-1	Capza1	30.8268	31.1155	31.0101	23.4387	22.5295	23.2989	22.7807	21.9568	22.2698	22.0832	21.8125	NaN	NaN	NaN	21.2213	NaN	NaN	NaN	NaN	24.4866	24.7989	24.4487	24.2893	19.2291	18.965	19.681	19.7504	21.0613	21.5408	21.1705	20.7007	20.4056	20.4676	22.2657	NaN	20.9167	20.0437	NaN	NaN	NaN	NaN	NaN	NaN	20.5209	NaN	NaN	NaN
P47754	F-actin-capping protein subunit alpha-2	Capza2	30.0483	29.7375	29.8473	22.0328	20.3879	21.3411	20.4188	20.1668	20.0095	20.2768	NaN	NaN	NaN	NaN	NaN	NaN	NaN	NaN	NaN	21.9867	23.0173	22.654	22.9023	NaN	NaN	NaN	NaN	NaN	21.3225	20.9838	NaN	NaN	NaN	NaN	NaN	NaN	NaN	NaN	NaN	NaN	NaN	NaN	NaN	NaN	NaN	20.8846	NaN
P47757	F-actin-capping protein subunit beta	Capzb	31.4638	31.5673	31.5363	21.9293	NaN	NaN	21.5165	NaN	NaN	NaN	NaN	NaN	NaN	NaN	NaN	17.1545	NaN	NaN	NaN	21.793	23.9238	23.6613	23.9868	19.164	19.0924	18.5856	18.5262	20.1624	20.6132	18.7242	19.9442	NaN	NaN	NaN	NaN	NaN	NaN	NaN	NaN	21.3317	NaN	NaN	NaN	NaN	NaN	NaN	NaN
P47791	Glutathione reductase, mitochondrial	Gsr	29.681	30.0454	30.2665	NaN	19.2949	NaN	NaN	NaN	NaN	NaN	NaN	NaN	NaN	17.9035	NaN	NaN	NaN	NaN	NaN	NaN	NaN	NaN	NaN	NaN	NaN	NaN	NaN	NaN	NaN	NaN	NaN	NaN	NaN	NaN	NaN	NaN	19.6611	NaN	NaN	NaN	NaN	NaN	NaN	NaN	NaN	NaN	NaN
P47802	Metaxin-1	Mtx1	25.0851	24.8066	24.7527	18.8542	NaN	NaN	NaN	NaN	NaN	NaN	NaN	NaN	NaN	NaN	NaN	NaN	NaN	NaN	NaN	NaN	NaN	NaN	NaN	NaN	NaN	NaN	NaN	NaN	NaN	NaN	NaN	NaN	NaN	NaN	NaN	NaN	NaN	NaN	NaN	NaN	NaN	NaN	NaN	NaN	NaN	NaN	NaN
P47811	Mitogen-activated protein kinase 14	Mapk14	29.0235	29.2668	29.4317	18.0719	NaN	NaN	NaN	NaN	NaN	NaN	NaN	NaN	NaN	NaN	NaN	NaN	NaN	NaN	NaN	NaN	NaN	NaN	NaN	NaN	NaN	NaN	NaN	NaN	NaN	NaN	NaN	NaN	NaN	NaN	NaN	NaN	NaN	NaN	NaN	NaN	NaN	NaN	NaN	NaN	NaN	NaN	NaN
P47856	Glutamine--fructose-6-phosphate aminotransferase [isomerizing] 1	Gfpt1	29.464	29.2749	29.263	21.2088	21.1965	20.8628	21.4123	21.5427	21.2489	21.3359	21.1733	NaN	NaN	NaN	NaN	NaN	NaN	18.1034	NaN	NaN	NaN	NaN	NaN	16.7482	NaN	NaN	NaN	NaN	NaN	NaN	NaN	NaN	NaN	18.4002	NaN	NaN	NaN	NaN	NaN	NaN	NaN	NaN	NaN	NaN	NaN	NaN	NaN
P47911;E9PUX4	60S ribosomal protein L6	Rpl6;Gm5428	32.3371	32.4932	32.5221	24.8115	25.3672	24.4868	24.6346	27.2955	27.2368	26.8298	26.9099	24.7579	22.268	22.0434	NaN	24.2786	24.3224	24.9165	23.8464	23.6658	23.0081	24.259	23.9701	24.6224	23.8046	24.6734	24.5582	23.5649	23.3752	24.0432	23.8831	25.4029	25.2116	25.2579	25.1414	23.4733	24.3981	24.3385	24.3207	24.4198	24.1801	24.125	24.1481	24.201	24.9812	24.9589	24.2105
P47930	Fos-related antigen 2	Fosl2	23.3027	NaN	NaN	NaN	NaN	NaN	17.1959	NaN	NaN	NaN	NaN	NaN	NaN	NaN	NaN	NaN	NaN	NaN	NaN	26.3647	26.4239	26.5706	26.5182	24.7949	24.9868	24.7161	24.7131	23.0368	24.1959	22.8331	23.7058	NaN	NaN	NaN	NaN	NaN	NaN	NaN	NaN	NaN	NaN	NaN	NaN	NaN	NaN	NaN	17.7487
P47941	Crk-like protein	Crkl	25.7531	25.8818	26.4616	21.2673	22.0781	21.0942	21.1557	20.9733	20.9732	21.2337	21.27	NaN	NaN	NaN	NaN	NaN	NaN	NaN	NaN	NaN	16.4444	NaN	NaN	NaN	NaN	NaN	NaN	NaN	NaN	NaN	NaN	NaN	NaN	NaN	NaN	NaN	NaN	NaN	NaN	NaN	NaN	NaN	NaN	NaN	NaN	NaN	NaN
P47955	60S acidic ribosomal protein P1	Rplp1	30.1343	30.2507	30.3463	24.0565	24.6673	24.9589	24.4214	26.8364	27.8158	26.9187	26.5302	NaN	NaN	NaN	NaN	24.7854	25.0623	NaN	NaN	NaN	NaN	NaN	NaN	NaN	NaN	24.0197	NaN	NaN	NaN	NaN	NaN	24.8384	25.9288	25.4736	25.7634	24.597	23.7599	24.0155	NaN	24.0045	24.2562	24.0163	23.4184	24.6135	25.15	NaN	23.3274
P47962	60S ribosomal protein L5	Rpl5	31.7975	31.8938	31.7959	24.3611	24.9721	24.6337	24.771	26.8482	26.7471	26.6356	26.3762	21.1499	22.7372	18.5713	20.6048	25.0373	23.9083	24.2968	24.5418	21.4828	22.6849	22.1504	22.0593	23.8481	23.5391	24.0466	23.1986	23.0643	22.6659	21.7575	21.9634	25.7229	25.2654	25.2553	25.5104	23.886	24.6408	24.3958	24.1361	23.549	24.4478	24.5612	24.5636	24.5674	23.9409	21.4507	24.3719
P47963	60S ribosomal protein L13	Rpl13	31.8569	32.0756	32.1932	26.2986	25.7945	25.862	25.3274	26.868	27.0345	26.8776	26.8406	22.7111	23.1007	23.2303	21.8623	24.6074	21.1129	24.3428	24.3205	24.6535	24.5633	24.4825	24.3133	24.9508	24.9469	25.1228	24.9801	22.149	23.1337	23.9977	23.4884	25.3057	25.237	24.9945	25.0198	24.4642	24.0489	24.4419	24.1616	24.4806	24.3885	24.0195	24.173	23.8506	24.7695	23.897	24.4452
P47964;D3YX71	60S ribosomal protein L36	Rpl36;Gm8973	28.4402	28.5486	28.2919	20.7812	22.1601	21.3763	22.0364	24.9073	24.7569	22.1597	21.7554	19.2551	19.5515	NaN	NaN	22.4967	NaN	21.0458	22.3435	NaN	NaN	NaN	NaN	NaN	19.6474	NaN	NaN	NaN	NaN	NaN	NaN	23.5853	21.944	23.6422	23.6021	NaN	NaN	22.3357	22.5016	21.8997	21.9901	22.3759	22.4299	22.3361	21.683	21.3921	NaN
P48024;Q9CXU9	Eukaryotic translation initiation factor 1;Eukaryotic translation initiation factor 1b	Eif1;Eif1b	28.9057	28.6823	29.1597	NaN	NaN	NaN	18.7517	NaN	NaN	NaN	NaN	NaN	NaN	NaN	NaN	NaN	NaN	NaN	NaN	NaN	NaN	NaN	NaN	NaN	NaN	18.3943	NaN	NaN	NaN	NaN	NaN	NaN	NaN	19.123	NaN	NaN	NaN	NaN	NaN	NaN	NaN	NaN	NaN	NaN	NaN	NaN	NaN
P48025	Tyrosine-protein kinase SYK	Syk	29.9582	29.141	29.5832	NaN	NaN	27.1764	26.4277	NaN	27.179	27.2507	NaN	NaN	NaN	29.6413	NaN	NaN	NaN	NaN	NaN	NaN	NaN	NaN	NaN	NaN	NaN	NaN	NaN	NaN	NaN	NaN	26.8692	NaN	NaN	19.5686	NaN	NaN	NaN	NaN	NaN	NaN	NaN	NaN	NaN	NaN	NaN	NaN	NaN
P48036	Annexin A5	Anxa5	34.1106	33.9904	34.0784	NaN	20.5181	NaN	NaN	21.9947	21.766	21.4033	21.8915	NaN	NaN	NaN	NaN	NaN	NaN	NaN	NaN	NaN	NaN	NaN	NaN	NaN	NaN	NaN	NaN	NaN	NaN	NaN	NaN	22.2092	22.0031	23.6302	NaN	NaN	NaN	NaN	NaN	NaN	NaN	21.8744	NaN	21.3399	NaN	NaN	NaN
P48428	Tubulin-specific chaperone A	Tbca	29.2185	29.036	29.3075	NaN	17.888	NaN	NaN	NaN	NaN	NaN	NaN	NaN	NaN	NaN	NaN	NaN	NaN	NaN	NaN	NaN	NaN	NaN	NaN	NaN	NaN	NaN	NaN	NaN	18.4255	NaN	NaN	NaN	NaN	17.9678	NaN	NaN	NaN	NaN	NaN	NaN	NaN	NaN	NaN	NaN	NaN	NaN	NaN
P48453;P63328	Serine/threonine-protein phosphatase 2B catalytic subunit beta isoform;Serine/threonine-protein phosphatase 2B catalytic subunit alpha isoform	Ppp3cb;Ppp3ca	27.4395	27.0799	26.8447	NaN	NaN	NaN	18.3726	NaN	NaN	NaN	NaN	NaN	NaN	NaN	NaN	NaN	NaN	NaN	NaN	NaN	NaN	NaN	NaN	NaN	NaN	NaN	NaN	NaN	NaN	NaN	18.6322	NaN	NaN	NaN	NaN	NaN	NaN	NaN	NaN	NaN	NaN	NaN	NaN	NaN	NaN	19.3984	NaN
P48678	Prelamin-A/C;Lamin-A/C	Lmna	32.4117	32.3141	32.2078	25.872	24.9287	25.4512	24.8783	23.179	23.3438	22.4009	22.6861	22.3006	22.6736	22.4639	25.842	21.599	21.3895	21.898	21.4668	NaN	NaN	NaN	NaN	NaN	20.5342	NaN	NaN	NaN	NaN	NaN	NaN	22.55	21.6535	22.0297	24.8702	22.7148	22.1407	25.3536	22.6522	22.4955	19.2283	22.5066	20.5934	26.6241	26.9765	26.6191	26.1281
P48758	Carbonyl reductase [NADPH] 1	Cbr1	27.7968	28.3411	28.3952	NaN	NaN	NaN	NaN	NaN	NaN	NaN	NaN	NaN	NaN	NaN	NaN	NaN	NaN	NaN	NaN	NaN	NaN	NaN	NaN	NaN	NaN	NaN	NaN	NaN	24.1182	NaN	NaN	NaN	NaN	NaN	NaN	NaN	NaN	NaN	NaN	22.6221	NaN	22.6761	22.9167	NaN	NaN	NaN	22.7717
P48962	ADP/ATP translocase 1	Slc25a4	NaN	NaN	24.3142	20.5731	20.3896	20.3784	20.1584	19.8558	19.962	19.1975	20.2251	20.4666	21.3606	20.3928	NaN	19.5739	NaN	19.4992	19.6063	NaN	NaN	NaN	18.4323	18.5679	22.3032	21.8094	22.414	NaN	18.0795	18.8772	NaN	19.9625	20.3829	20.1024	19.954	20.2661	20.0954	NaN	20.1416	20.3146	20.2459	NaN	NaN	20.1965	20.7608	20.3364	19.7917
P48999	Arachidonate 5-lipoxygenase	Alox5	28.2508	28.346	28.7138	NaN	NaN	NaN	16.7778	NaN	NaN	NaN	NaN	NaN	NaN	NaN	NaN	NaN	NaN	NaN	NaN	NaN	NaN	NaN	NaN	NaN	NaN	NaN	NaN	NaN	NaN	NaN	NaN	NaN	NaN	17.7084	NaN	NaN	NaN	NaN	NaN	NaN	NaN	NaN	NaN	NaN	NaN	NaN	NaN
P49117	Nuclear receptor subfamily 2 group C member 2	Nr2c2	NaN	23.1319	NaN	NaN	NaN	NaN	NaN	NaN	NaN	NaN	NaN	NaN	NaN	NaN	NaN	NaN	19.4023	NaN	NaN	23.1155	23.1579	23.5706	23.0947	NaN	NaN	NaN	NaN	NaN	NaN	NaN	NaN	NaN	NaN	NaN	NaN	NaN	NaN	NaN	NaN	NaN	NaN	NaN	NaN	NaN	NaN	NaN	NaN
P49135	TFIIH basal transcription factor complex helicase XPB subunit	Ercc3	NaN	24.7801	NaN	24.2947	23.2034	24.6948	22.6924	19.6224	19.1407	19.5608	17.8329	NaN	NaN	NaN	NaN	17.049	NaN	NaN	NaN	NaN	NaN	NaN	NaN	NaN	NaN	NaN	NaN	NaN	20.0128	NaN	NaN	25.0076	25.0152	24.7813	25.0997	NaN	NaN	NaN	NaN	NaN	NaN	NaN	NaN	NaN	NaN	NaN	NaN
P49138	MAP kinase-activated protein kinase 2	Mapkapk2	28.7677	29.1665	29.1944	20.3053	20.2457	20.4671	NaN	NaN	NaN	NaN	NaN	NaN	NaN	NaN	NaN	NaN	NaN	NaN	NaN	NaN	NaN	NaN	NaN	NaN	NaN	NaN	NaN	NaN	NaN	NaN	NaN	NaN	NaN	18.8402	NaN	NaN	NaN	NaN	NaN	NaN	NaN	NaN	NaN	NaN	NaN	NaN	NaN
P49312	Heterogeneous nuclear ribonucleoprotein A1;Heterogeneous nuclear ribonucleoprotein A1, N-terminally processed	Hnrnpa1	31.281	31.4295	31.2128	27.4608	27.7636	27.3316	27.3535	27.9794	27.9299	27.159	27.1863	21.8934	22.073	21.7184	23.1327	22.9117	23.8008	22.8285	23.9125	27.1939	27.1919	26.9826	27.1623	30.732	30.7092	30.7664	30.6572	27.5511	29.5656	29.1878	28.8796	23.7598	24.2961	23.2297	24.307	23.8527	24.1645	25.7299	23.9121	25.2862	24.1143	24.5567	23.0423	26.0292	26.7784	26.8636	26.1908
P49586;Q811Q9	Choline-phosphate cytidylyltransferase A;Choline-phosphate cytidylyltransferase B	Pcyt1a;Pcyt1b	24.3949	24.6992	24.7095	NaN	NaN	NaN	NaN	NaN	NaN	NaN	NaN	NaN	NaN	NaN	NaN	NaN	NaN	NaN	NaN	NaN	NaN	NaN	NaN	NaN	NaN	NaN	NaN	NaN	NaN	NaN	NaN	NaN	NaN	NaN	NaN	NaN	NaN	NaN	NaN	NaN	NaN	NaN	NaN	NaN	NaN	18.9605	NaN
P49615	Cyclin-dependent-like kinase 5	Cdk5	25.7524	26.4445	26.0084	NaN	NaN	NaN	17.48	NaN	NaN	NaN	NaN	NaN	NaN	NaN	NaN	NaN	NaN	NaN	NaN	NaN	NaN	NaN	NaN	NaN	NaN	NaN	NaN	NaN	NaN	NaN	NaN	NaN	NaN	NaN	NaN	NaN	NaN	NaN	NaN	NaN	NaN	NaN	NaN	NaN	NaN	NaN	NaN
P49710	Hematopoietic lineage cell-specific protein	Hcls1	31.2649	31.0243	31.1965	22.0657	22.6115	21.742	22.3818	22.3526	22.6664	22.9684	22.9085	NaN	20.9481	NaN	NaN	NaN	NaN	NaN	NaN	NaN	NaN	NaN	NaN	NaN	NaN	NaN	NaN	NaN	24.2125	NaN	NaN	NaN	NaN	20.4179	NaN	NaN	NaN	NaN	NaN	NaN	NaN	NaN	NaN	NaN	NaN	NaN	NaN
P49717	DNA replication licensing factor MCM4	Mcm4	30.4197	30.1347	30.0204	21.3115	NaN	20.4197	NaN	NaN	19.9971	19.5514	20.0189	NaN	18.1388	NaN	NaN	NaN	NaN	NaN	NaN	NaN	NaN	NaN	NaN	19.1733	NaN	NaN	NaN	NaN	NaN	NaN	NaN	NaN	NaN	21.5538	NaN	NaN	NaN	NaN	NaN	NaN	NaN	NaN	NaN	NaN	NaN	NaN	NaN
P49718	DNA replication licensing factor MCM5	Mcm5	30.7703	30.929	30.7731	24.645	23.9271	24.3055	24.1398	23.1304	23.1501	23.4988	23.5132	20.0635	NaN	NaN	NaN	NaN	NaN	NaN	NaN	20.7207	NaN	NaN	NaN	NaN	NaN	NaN	NaN	NaN	NaN	NaN	NaN	21.2006	NaN	NaN	NaN	NaN	NaN	NaN	NaN	NaN	NaN	NaN	NaN	NaN	NaN	NaN	NaN
P49722	Proteasome subunit alpha type-2	Psma2	31.1107	31.1102	31.3275	NaN	NaN	NaN	NaN	16.9214	NaN	NaN	NaN	20.0878	NaN	NaN	NaN	NaN	NaN	NaN	NaN	NaN	NaN	NaN	NaN	NaN	NaN	NaN	NaN	NaN	NaN	NaN	NaN	NaN	NaN	20.2938	NaN	NaN	NaN	NaN	NaN	NaN	NaN	NaN	NaN	NaN	NaN	NaN	NaN
P49962	Signal recognition particle 9 kDa protein	Srp9	24.3873	25.3703	24.5342	21.7226	NaN	21.0279	20.2886	NaN	NaN	NaN	NaN	NaN	NaN	NaN	NaN	NaN	NaN	NaN	NaN	NaN	NaN	NaN	NaN	NaN	NaN	20.1432	NaN	NaN	NaN	NaN	NaN	NaN	NaN	NaN	NaN	NaN	NaN	NaN	NaN	NaN	NaN	NaN	NaN	NaN	NaN	17.089	NaN
P50096	Inosine-5-monophosphate dehydrogenase 1	Impdh1	27.3909	27.4054	27.4841	NaN	21.125	NaN	NaN	NaN	NaN	NaN	NaN	NaN	NaN	NaN	NaN	NaN	NaN	NaN	NaN	22.4631	22.3265	22.6634	22.6974	21.1169	21.3859	NaN	NaN	22.4335	21.1444	21.1581	21.2211	NaN	NaN	NaN	NaN	NaN	NaN	NaN	NaN	NaN	NaN	NaN	NaN	NaN	NaN	NaN	NaN
P50136	2-oxoisovalerate dehydrogenase subunit alpha, mitochondrial	Bckdha	24.551	24.6621	NaN	NaN	NaN	NaN	NaN	NaN	NaN	NaN	NaN	NaN	NaN	NaN	NaN	NaN	NaN	NaN	NaN	NaN	NaN	NaN	NaN	NaN	NaN	NaN	NaN	NaN	NaN	NaN	NaN	NaN	NaN	18.7951	NaN	NaN	NaN	NaN	NaN	NaN	NaN	NaN	NaN	NaN	NaN	NaN	NaN
P50171	Estradiol 17-beta-dehydrogenase 8	Hsd17b8	27.0672	26.8253	26.9284	NaN	NaN	NaN	17.1499	NaN	NaN	NaN	NaN	NaN	NaN	NaN	NaN	NaN	NaN	NaN	NaN	NaN	NaN	NaN	NaN	NaN	NaN	NaN	20.8043	NaN	NaN	NaN	NaN	NaN	NaN	NaN	NaN	NaN	NaN	NaN	NaN	NaN	NaN	18.012	NaN	NaN	NaN	NaN	NaN
P50247	Adenosylhomocysteinase	Ahcy	31.8584	31.71	31.842	24.4016	24.1758	23.6058	24.1352	24.1476	23.9377	24.3066	24.262	NaN	20.0989	NaN	NaN	NaN	NaN	NaN	NaN	NaN	NaN	NaN	NaN	NaN	NaN	NaN	NaN	NaN	NaN	NaN	24.7531	NaN	NaN	NaN	NaN	NaN	NaN	NaN	NaN	NaN	NaN	19.9431	NaN	NaN	NaN	NaN	NaN
P50396	Rab GDP dissociation inhibitor alpha	Gdi1	26.4463	26.6509	26.8748	NaN	NaN	NaN	NaN	NaN	NaN	NaN	NaN	NaN	NaN	NaN	NaN	NaN	NaN	NaN	NaN	NaN	NaN	NaN	NaN	NaN	NaN	NaN	NaN	NaN	NaN	NaN	NaN	NaN	NaN	NaN	NaN	NaN	NaN	NaN	NaN	NaN	NaN	NaN	NaN	17.2185	NaN	NaN	NaN
P50429	Arylsulfatase B	Arsb	31.0316	31.1364	31.1071	NaN	NaN	NaN	NaN	NaN	NaN	NaN	20.6465	NaN	NaN	20.0812	NaN	NaN	NaN	NaN	NaN	NaN	NaN	NaN	NaN	NaN	NaN	22.214	NaN	NaN	NaN	NaN	NaN	NaN	NaN	NaN	NaN	NaN	NaN	NaN	NaN	NaN	NaN	NaN	NaN	NaN	NaN	NaN	NaN
P50516	V-type proton ATPase catalytic subunit A	Atp6v1a	32.5906	32.5352	32.4869	NaN	20.9847	NaN	NaN	NaN	NaN	NaN	NaN	16.8895	NaN	NaN	NaN	NaN	NaN	NaN	NaN	NaN	NaN	NaN	NaN	NaN	NaN	NaN	18.9961	NaN	NaN	NaN	NaN	NaN	NaN	NaN	NaN	NaN	NaN	NaN	NaN	NaN	NaN	NaN	NaN	NaN	NaN	NaN	NaN
P50518	V-type proton ATPase subunit E 1	Atp6v1e1	30.7019	30.7095	30.525	NaN	NaN	NaN	18.7563	NaN	NaN	NaN	NaN	NaN	NaN	NaN	NaN	17.4615	NaN	NaN	NaN	NaN	NaN	NaN	NaN	NaN	NaN	NaN	NaN	NaN	NaN	NaN	NaN	NaN	NaN	19.1336	NaN	NaN	NaN	NaN	NaN	NaN	NaN	NaN	NaN	NaN	NaN	NaN	NaN
P50543	Protein S100-A11	S100a11	28.2996	29.126	29.248	22.3378	22.0743	22.1618	NaN	22.2096	22.3404	NaN	21.8686	NaN	NaN	19.2225	NaN	NaN	NaN	NaN	NaN	NaN	NaN	NaN	NaN	NaN	NaN	NaN	NaN	NaN	NaN	NaN	18.8361	22.4942	NaN	NaN	NaN	NaN	NaN	NaN	NaN	NaN	NaN	NaN	NaN	NaN	NaN	NaN	NaN
P50544	Very long-chain specific acyl-CoA dehydrogenase, mitochondrial	Acadvl	28.1512	28.2129	28.0767	NaN	NaN	NaN	NaN	NaN	NaN	NaN	NaN	NaN	NaN	NaN	NaN	NaN	NaN	NaN	NaN	NaN	NaN	NaN	NaN	17.0627	NaN	NaN	NaN	NaN	NaN	NaN	NaN	NaN	NaN	NaN	NaN	NaN	NaN	NaN	NaN	NaN	18.9163	NaN	NaN	NaN	NaN	NaN	NaN
P50580	Proliferation-associated protein 2G4	Pa2g4	31.3254	31.3583	31.4193	NaN	NaN	NaN	NaN	20.1134	NaN	NaN	NaN	NaN	NaN	NaN	NaN	NaN	NaN	NaN	NaN	NaN	NaN	NaN	19.4223	NaN	NaN	NaN	NaN	NaN	NaN	NaN	NaN	23.494	22.2523	21.9401	21.6496	NaN	NaN	NaN	NaN	NaN	NaN	NaN	NaN	NaN	22.1096	NaN	NaN
P51150	Ras-related protein Rab-7a	Rab7a	30.4916	30.614	30.586	NaN	NaN	NaN	NaN	19.8328	NaN	NaN	NaN	20.6841	NaN	NaN	NaN	NaN	NaN	NaN	NaN	NaN	NaN	18.9177	NaN	NaN	NaN	NaN	NaN	NaN	NaN	NaN	NaN	21.9344	22.0762	22.8187	20.5942	21.7397	21.7941	NaN	NaN	21.9823	21.7152	21.5911	NaN	21.782	22.5248	22.1124	NaN
P51174	Long-chain specific acyl-CoA dehydrogenase, mitochondrial	Acadl	31.5453	31.5183	31.7096	23.4708	23.6594	22.5963	23.6925	23.9512	23.5773	23.8344	23.603	19.5619	NaN	NaN	NaN	NaN	NaN	NaN	NaN	NaN	NaN	NaN	NaN	NaN	NaN	NaN	NaN	NaN	NaN	NaN	NaN	NaN	20.7609	20.7147	21.133	21.186	20.9773	NaN	NaN	20.735	20.7451	20.5039	NaN	20.7566	NaN	NaN	NaN
P51175	Protoporphyrinogen oxidase	Ppox	NaN	NaN	NaN	NaN	NaN	NaN	NaN	NaN	NaN	NaN	NaN	NaN	NaN	NaN	NaN	NaN	NaN	NaN	NaN	NaN	NaN	NaN	NaN	NaN	NaN	NaN	NaN	NaN	NaN	NaN	NaN	20.8534	21.1837	20.6609	21.2003	NaN	NaN	NaN	NaN	NaN	NaN	NaN	NaN	NaN	20.0737	20.5618	NaN
P51410	60S ribosomal protein L9	Rpl9	30.8023	30.8189	30.511	25.7864	26.7024	26.5328	25.8766	26.4482	26.9477	26.5547	26.5856	21.8937	22.3738	22.2003	22.0336	22.4615	23.5199	23.2144	23.136	23.1839	23.3087	23.0913	23.2828	24.039	24.1837	24.223	23.887	NaN	22.8967	22.8605	22.6065	25.5997	25.4202	25.448	25.4081	24.4023	24.2375	24.1804	24.2096	24.4291	23.9941	24.2156	23.8865	23.861	26.2569	24.9343	23.5869
P51432	1-phosphatidylinositol 4,5-bisphosphate phosphodiesterase beta-3	Plcb3	25.6722	NaN	NaN	23.2441	21.7226	22.8762	22.1817	NaN	NaN	20.8368	NaN	NaN	NaN	20.5222	NaN	NaN	NaN	NaN	NaN	NaN	NaN	NaN	NaN	NaN	NaN	NaN	NaN	NaN	NaN	NaN	NaN	NaN	NaN	NaN	16.625	NaN	NaN	NaN	NaN	NaN	NaN	NaN	NaN	NaN	NaN	NaN	NaN
P51612	DNA repair protein complementing XP-C cells homolog	Xpc	NaN	NaN	NaN	NaN	NaN	NaN	NaN	NaN	NaN	NaN	NaN	NaN	NaN	NaN	NaN	NaN	NaN	NaN	NaN	21.5336	22.1588	21.0813	21.1961	21.2793	20.7966	20.8901	21.1664	20.7606	20.7992	21.0422	21.2074	NaN	NaN	NaN	NaN	NaN	NaN	NaN	NaN	NaN	NaN	NaN	NaN	NaN	NaN	NaN	NaN
P51660	Peroxisomal multifunctional enzyme type 2;(3R)-hydroxyacyl-CoA dehydrogenase;Enoyl-CoA hydratase 2	Hsd17b4	30.2505	30.2853	30.482	26.5688	26.4423	26.0751	26.1244	26.4743	26.5551	26.5946	26.48	NaN	NaN	NaN	NaN	18.4547	NaN	NaN	NaN	NaN	NaN	NaN	NaN	NaN	NaN	NaN	NaN	NaN	NaN	NaN	18.0508	NaN	NaN	NaN	NaN	NaN	NaN	NaN	NaN	NaN	NaN	NaN	NaN	NaN	NaN	NaN	NaN
P51670	C-C motif chemokine 9;CCL9(29-101);CCL9(30-101);CCL9(31-101)	Ccl9	25.3162	25.6241	25.5123	NaN	NaN	20.0671	NaN	NaN	NaN	NaN	NaN	NaN	NaN	NaN	NaN	NaN	NaN	NaN	NaN	NaN	NaN	NaN	NaN	NaN	NaN	NaN	NaN	NaN	NaN	NaN	NaN	NaN	NaN	NaN	NaN	NaN	NaN	NaN	NaN	NaN	NaN	NaN	NaN	NaN	NaN	NaN	NaN
P51807	Dynein light chain Tctex-type 1	Dynlt1	26.5459	28.1329	27.5049	NaN	NaN	NaN	NaN	NaN	NaN	NaN	NaN	NaN	NaN	NaN	NaN	NaN	NaN	NaN	NaN	NaN	NaN	NaN	NaN	NaN	NaN	NaN	NaN	NaN	NaN	NaN	NaN	NaN	NaN	NaN	NaN	NaN	NaN	NaN	NaN	NaN	NaN	NaN	NaN	NaN	NaN	NaN	NaN
P51859	Hepatoma-derived growth factor	Hdgf	30.8805	30.6567	30.7138	23.4865	22.8131	24.0952	21.2701	19.6451	19.4635	19.6103	19.4129	NaN	20.7089	NaN	NaN	NaN	NaN	NaN	NaN	NaN	NaN	NaN	NaN	21.5486	NaN	NaN	NaN	NaN	NaN	NaN	NaN	NaN	NaN	20.0084	NaN	NaN	NaN	NaN	NaN	NaN	NaN	NaN	NaN	NaN	NaN	NaN	NaN
P51863	V-type proton ATPase subunit d 1	Atp6v0d1	27.3588	27.3064	27.6882	NaN	NaN	NaN	NaN	NaN	NaN	NaN	19.714	NaN	NaN	NaN	18.1216	NaN	NaN	NaN	NaN	NaN	NaN	NaN	NaN	NaN	NaN	NaN	NaN	NaN	NaN	NaN	NaN	NaN	NaN	NaN	NaN	NaN	NaN	NaN	NaN	NaN	NaN	NaN	17.9833	NaN	NaN	NaN	NaN
P51881	ADP/ATP translocase 2;ADP/ATP translocase 2, N-terminally processed	Slc25a5	29.9739	30.2002	30.3402	25.205	24.7543	24.8104	24.9969	24.6051	24.732	24.3015	25.0348	24.5581	24.858	24.701	24.4017	23.4885	20.9068	23.353	23.2103	25.5782	25.599	25.1531	25.5404	25.3699	25.9028	25.4858	25.9769	20.9985	24.9339	24.838	24.6082	25.5906	25.9147	25.609	25.4002	26.0302	26.1527	25.8206	25.9875	25.7521	25.4618	25.5412	25.5918	25.4803	25.1386	25.3843	25.5223
P51908	C->U-editing enzyme APOBEC-1	Apobec1	25.5793	25.481	NaN	NaN	21.2368	NaN	22.3251	24.6457	25.0225	23.5854	23.3554	NaN	NaN	NaN	NaN	21.5509	21.8804	21.1362	20.9238	NaN	NaN	NaN	NaN	NaN	NaN	NaN	NaN	NaN	NaN	NaN	NaN	21.1296	20.95	20.667	21.0501	NaN	20.6282	NaN	20.7726	20.9825	20.8065	NaN	20.8536	20.7185	20.77	20.4918	NaN
P52019	Squalene monooxygenase	Sqle	25.8199	26.7453	25.7704	NaN	NaN	17.2206	NaN	NaN	NaN	NaN	NaN	NaN	NaN	NaN	NaN	NaN	NaN	NaN	NaN	NaN	NaN	NaN	NaN	NaN	19.0046	NaN	NaN	NaN	NaN	NaN	NaN	NaN	NaN	NaN	NaN	NaN	NaN	NaN	NaN	NaN	NaN	NaN	NaN	NaN	NaN	NaN	NaN
P52293	Importin subunit alpha-1	Kpna2	28.4878	28.4066	28.6468	22.5299	21.511	22.9342	21.1489	21.4759	19.9978	20.3499	21.1499	NaN	NaN	NaN	NaN	NaN	NaN	18.5735	NaN	NaN	16.8627	NaN	NaN	NaN	NaN	NaN	NaN	NaN	NaN	NaN	NaN	NaN	NaN	NaN	NaN	26.3935	26.2864	26.0467	26.3189	25.7292	26.0928	25.5929	25.8992	25.8304	25.0763	25.7826	26.4062
P52332	Tyrosine-protein kinase JAK1	Jak1	NaN	NaN	25.4048	23.8301	22.9999	24.1878	22.8953	18.8129	18.7613	19.2814	17.9175	NaN	NaN	17.4502	NaN	NaN	NaN	NaN	NaN	NaN	NaN	NaN	NaN	24.3011	NaN	24.4118	24.3612	NaN	NaN	NaN	NaN	NaN	NaN	NaN	24.0173	24.5818	24.2279	24.3933	24.7478	NaN	24.0879	NaN	NaN	NaN	23.8772	NaN	24.2778
P52431	DNA polymerase delta catalytic subunit	Pold1	26.5121	26.8686	27.0129	20.7364	20.3142	21.6829	20.5645	19.6453	19.7786	NaN	20.4367	NaN	NaN	NaN	NaN	NaN	NaN	NaN	NaN	NaN	NaN	NaN	NaN	NaN	NaN	NaN	NaN	NaN	18.3239	NaN	NaN	NaN	NaN	NaN	NaN	NaN	NaN	NaN	NaN	NaN	NaN	NaN	NaN	NaN	NaN	NaN	NaN
P52432	DNA-directed RNA polymerases I and III subunit RPAC1	Polr1c	27.2161	26.8624	27.2298	21.5237	20.2475	21.8942	21.6218	19.6903	19.9763	20.1069	NaN	25.191	25.1182	25.0547	25.6479	19.5898	NaN	20.28	18.7788	27.6287	27.5433	27.6742	27.7097	25.9729	26.3472	26.0153	25.9834	25.6149	26.5942	26.58	26.2492	NaN	NaN	NaN	NaN	NaN	NaN	NaN	NaN	NaN	NaN	NaN	NaN	NaN	NaN	NaN	NaN
P52479	Ubiquitin carboxyl-terminal hydrolase 10	Usp10	25.9604	25.9995	26.067	NaN	NaN	NaN	NaN	NaN	NaN	18.2905	NaN	NaN	NaN	NaN	NaN	NaN	NaN	NaN	NaN	NaN	NaN	NaN	NaN	NaN	NaN	NaN	NaN	NaN	NaN	NaN	NaN	NaN	NaN	NaN	NaN	NaN	NaN	NaN	NaN	NaN	NaN	NaN	NaN	NaN	NaN	NaN	NaN
P52480	Pyruvate kinase PKM	Pkm	35.7481	35.663	35.6068	26.7822	27.0349	26.6881	27.1653	27.0913	27.369	27.152	27.4713	23.3844	23.623	22.7912	22.6255	21.1462	21.8891	21.3169	21.4412	29.2383	29.5186	29.5515	29.1713	19.719	20.2812	20.6325	18.9337	19.1355	20.572	19.5075	18.1994	26.4906	26.4487	27.1955	22.7062	23.8175	23.9731	25.4796	22.7262	26.3396	25.3109	26.2271	22.6684	25.2186	27.6319	24.1602	22.928
P52912	Nucleolysin TIA-1	Tia1	23.4689	NaN	NaN	24.7113	24.9284	24.2982	24.6178	25.8339	25.3955	24.7711	25.0261	25.5541	25.2122	25.5467	25.2371	28.781	27.8949	28.5331	28.8195	NaN	NaN	NaN	NaN	NaN	NaN	NaN	NaN	NaN	NaN	NaN	NaN	NaN	NaN	NaN	NaN	NaN	NaN	NaN	NaN	NaN	NaN	NaN	NaN	NaN	NaN	NaN	23.5732
P52927	High mobility group protein HMGI-C	Hmga2	NaN	NaN	NaN	20.4766	NaN	NaN	NaN	NaN	NaN	NaN	NaN	NaN	16.6802	NaN	NaN	NaN	NaN	NaN	NaN	23.066	22.5095	22.5341	22.7488	17.6901	NaN	18.4738	NaN	16.4444	18.1947	19.0078	18.6249	NaN	NaN	NaN	NaN	NaN	NaN	NaN	NaN	NaN	NaN	NaN	NaN	16.3943	NaN	NaN	NaN
P53026	60S ribosomal protein L10a	Rpl10a	31.7906	31.5951	31.412	24.6266	24.6608	24.3555	24.3443	26.7528	26.571	26.3161	26.1323	20.9183	21.6933	20.9458	20.3512	25.037	21.101	24.316	24.0893	23.4565	22.63	23.2491	23.2594	23.6751	23.5108	23.2836	23.9604	18.182	23.0982	NaN	22.7694	25.3087	25.2516	24.9386	25.337	24.6247	24.1709	24.227	23.9339	24.1235	24.104	24.5452	24.4119	24.1157	25.3327	25.4115	24.5022
P53395	Lipoamide acyltransferase component of branched-chain alpha-keto acid dehydrogenase complex, mitochondrial	Dbt	27.7563	26.8956	27.7054	20.7044	NaN	20.9678	21.1341	20.3732	NaN	NaN	20.7121	NaN	NaN	NaN	NaN	NaN	NaN	NaN	NaN	NaN	NaN	NaN	NaN	NaN	NaN	NaN	NaN	NaN	NaN	20.546	NaN	26.7479	26.4334	26.0184	25.919	26.7632	26.6869	26.8861	26.9084	26.423	26.5627	26.5002	26.1073	25.9982	26.4312	26.185	26.3624
P53564	Homeobox protein cut-like 1	Cux1	28.0217	28.107	27.9987	NaN	NaN	NaN	NaN	21.072	NaN	NaN	NaN	20.4769	NaN	NaN	NaN	NaN	NaN	NaN	NaN	28.918	28.2703	29.3398	28.4305	NaN	NaN	NaN	NaN	17.6469	17.8754	18.0635	17.9261	NaN	NaN	NaN	NaN	NaN	19.5492	NaN	NaN	NaN	NaN	NaN	NaN	NaN	NaN	NaN	NaN
P53810	Phosphatidylinositol transfer protein alpha isoform	Pitpna	30.0948	30.3455	30.1819	NaN	NaN	NaN	18.5151	NaN	NaN	NaN	NaN	NaN	NaN	NaN	NaN	NaN	NaN	NaN	NaN	NaN	NaN	NaN	NaN	NaN	NaN	NaN	NaN	NaN	NaN	NaN	NaN	NaN	NaN	NaN	NaN	NaN	NaN	NaN	NaN	NaN	NaN	NaN	NaN	NaN	17.9087	NaN	NaN
P53986	Monocarboxylate transporter 1	Slc16a1	27.9501	27.0709	26.8345	NaN	NaN	NaN	17.6627	NaN	NaN	NaN	NaN	NaN	NaN	NaN	NaN	NaN	NaN	NaN	NaN	NaN	NaN	NaN	NaN	NaN	NaN	NaN	NaN	NaN	NaN	NaN	NaN	NaN	NaN	NaN	18.6261	NaN	NaN	NaN	NaN	NaN	NaN	NaN	NaN	NaN	NaN	NaN	NaN
P53994;P59279	Ras-related protein Rab-2A;Ras-related protein Rab-2B	Rab2a;Rab2b	29.6023	29.7699	29.4028	17.4955	NaN	NaN	NaN	NaN	NaN	NaN	NaN	NaN	NaN	NaN	NaN	NaN	NaN	NaN	NaN	NaN	NaN	NaN	NaN	NaN	NaN	NaN	NaN	20.7984	NaN	NaN	NaN	NaN	NaN	NaN	NaN	NaN	NaN	NaN	NaN	NaN	NaN	15.8734	NaN	NaN	NaN	NaN	NaN
P54071	Isocitrate dehydrogenase [NADP], mitochondrial	Idh2	32.6436	32.5397	32.6239	23.5484	24.5449	23.4298	24.5069	24.7325	24.7519	24.3669	24.8392	NaN	NaN	NaN	NaN	17.9873	NaN	NaN	NaN	NaN	19.0937	NaN	NaN	NaN	NaN	NaN	NaN	NaN	NaN	NaN	NaN	23.8126	22.7819	24.1334	22.0909	22.9363	22.5603	22.9811	23.2791	22.933	22.3558	23.3373	22.2673	22.2697	23.4692	21.9347	21.8167
P54099	DNA polymerase subunit gamma-1	Polg	NaN	NaN	NaN	NaN	NaN	NaN	NaN	NaN	NaN	NaN	NaN	NaN	NaN	NaN	NaN	16.6889	NaN	NaN	NaN	21.7099	22.5137	22.6295	22.4672	20.1848	20.8156	20.345	20.2706	20.7228	21.0918	20.9864	20.8167	NaN	NaN	NaN	NaN	NaN	NaN	NaN	NaN	NaN	NaN	NaN	NaN	18.5547	NaN	NaN	NaN
P54103	DnaJ homolog subfamily C member 2;DnaJ homolog subfamily C member 2, N-terminally processed	Dnajc2	27.6424	27.3051	27.2989	27.2112	26.7599	27.2874	26.1112	18.2738	18.5533	18.9668	18.8494	21.2578	22.4395	21.6974	21.1326	19.9353	NaN	NaN	NaN	NaN	NaN	NaN	NaN	NaN	NaN	20.4783	NaN	NaN	NaN	NaN	NaN	NaN	NaN	NaN	NaN	NaN	NaN	NaN	NaN	NaN	NaN	NaN	NaN	NaN	NaN	NaN	18.5082
P54116	Erythrocyte band 7 integral membrane protein	Stom	29.4154	29.1836	29.4543	NaN	19.4169	NaN	NaN	NaN	NaN	NaN	NaN	NaN	NaN	18.5036	NaN	NaN	NaN	NaN	NaN	NaN	NaN	NaN	NaN	NaN	NaN	18.2251	NaN	NaN	NaN	NaN	NaN	NaN	NaN	NaN	NaN	NaN	NaN	21.18	NaN	NaN	NaN	NaN	NaN	NaN	NaN	NaN	NaN
P54227	Stathmin	Stmn1	30.415	30.0081	30.1682	NaN	NaN	NaN	18.7649	NaN	NaN	NaN	NaN	NaN	NaN	NaN	NaN	NaN	NaN	NaN	NaN	NaN	NaN	NaN	NaN	NaN	NaN	NaN	NaN	17.5386	NaN	NaN	NaN	NaN	NaN	NaN	NaN	NaN	NaN	NaN	NaN	NaN	NaN	NaN	NaN	NaN	NaN	NaN	NaN
P54276	DNA mismatch repair protein Msh6	Msh6	27.5546	26.94	26.4731	22.6266	21.5815	22.695	21.1888	22.2514	21.4291	21.5812	NaN	NaN	NaN	NaN	NaN	19.8955	NaN	NaN	NaN	21.0213	21.428	20.8472	20.9592	NaN	NaN	NaN	19.1135	24.6155	22.295	24.7848	24.0276	NaN	NaN	NaN	NaN	NaN	NaN	NaN	NaN	NaN	NaN	NaN	NaN	NaN	NaN	18.6681	NaN
P54726	UV excision repair protein RAD23 homolog A	Rad23a	25.7671	26.3091	26.1807	NaN	NaN	NaN	NaN	NaN	NaN	NaN	NaN	NaN	NaN	NaN	NaN	NaN	NaN	NaN	NaN	NaN	NaN	NaN	NaN	NaN	NaN	NaN	NaN	NaN	NaN	NaN	NaN	NaN	NaN	NaN	NaN	NaN	NaN	NaN	NaN	NaN	NaN	NaN	NaN	NaN	NaN	NaN	NaN
P54728	UV excision repair protein RAD23 homolog B	Rad23b	30.3167	30.4447	30.4129	NaN	NaN	17.7429	NaN	NaN	NaN	NaN	NaN	NaN	NaN	NaN	NaN	NaN	17.3289	NaN	NaN	NaN	21.9993	NaN	NaN	NaN	NaN	NaN	NaN	NaN	NaN	NaN	NaN	NaN	NaN	17.2371	NaN	NaN	NaN	NaN	NaN	NaN	NaN	NaN	NaN	NaN	NaN	NaN	NaN
P54729	NEDD8 ultimate buster 1	Nub1	25.845	28.2349	27.1154	NaN	NaN	NaN	NaN	NaN	NaN	17.8873	NaN	NaN	NaN	NaN	NaN	NaN	NaN	NaN	NaN	NaN	NaN	NaN	NaN	NaN	NaN	NaN	NaN	NaN	NaN	NaN	NaN	NaN	NaN	NaN	NaN	NaN	NaN	NaN	NaN	NaN	NaN	NaN	NaN	NaN	NaN	NaN	NaN
P54731	FAS-associated factor 1	Faf1	27.2915	27.2909	27.058	NaN	16.6415	NaN	NaN	NaN	NaN	NaN	NaN	NaN	NaN	NaN	NaN	NaN	NaN	NaN	NaN	NaN	NaN	NaN	NaN	NaN	NaN	NaN	NaN	NaN	NaN	NaN	NaN	NaN	NaN	NaN	NaN	NaN	NaN	NaN	NaN	NaN	NaN	NaN	18.2367	NaN	NaN	NaN	NaN
P54775	26S protease regulatory subunit 6B	Psmc4	30.696	30.3723	30.5692	NaN	18.4094	NaN	NaN	NaN	NaN	NaN	NaN	NaN	NaN	NaN	NaN	15.8035	NaN	NaN	NaN	NaN	NaN	NaN	NaN	NaN	19.1259	NaN	NaN	NaN	NaN	NaN	NaN	NaN	NaN	NaN	NaN	NaN	NaN	NaN	NaN	NaN	NaN	NaN	19.3167	NaN	NaN	NaN	NaN
P54818	Galactocerebrosidase	Galc	25.1648	NaN	NaN	23.94	24.6341	23.9372	24.3229	24.4832	24.5603	24.5365	24.1969	NaN	NaN	NaN	NaN	NaN	16.8546	NaN	NaN	NaN	NaN	NaN	NaN	NaN	20.7061	NaN	NaN	NaN	NaN	NaN	NaN	NaN	NaN	NaN	NaN	NaN	NaN	NaN	NaN	NaN	NaN	NaN	NaN	NaN	NaN	18.3105	NaN
P54822	Adenylosuccinate lyase	Adsl	30.1054	30.3641	30.0465	NaN	NaN	NaN	NaN	21.3001	NaN	NaN	NaN	NaN	NaN	NaN	NaN	NaN	NaN	NaN	NaN	NaN	NaN	NaN	19.1791	NaN	NaN	NaN	NaN	NaN	NaN	NaN	NaN	NaN	NaN	17.8334	NaN	NaN	NaN	NaN	NaN	NaN	NaN	NaN	NaN	NaN	NaN	NaN	NaN
P54823	Probable ATP-dependent RNA helicase DDX6	Ddx6	29.4292	29.3947	29.8309	24.0294	24.2979	24.701	24.9636	22.3906	22.618	22.8429	23.1609	21.2851	21.8179	21.5854	21.5689	20.9711	NaN	21.2847	NaN	23.503	24.5392	24.0049	24.6625	23.8215	23.6549	24.8459	NaN	NaN	NaN	NaN	NaN	24.4109	NaN	NaN	24.2565	25.1902	24.9959	NaN	25.5163	24.6212	24.9569	23.9561	24.8766	24.5673	NaN	22.3182	24.6296
P54923	[Protein ADP-ribosylarginine] hydrolase	Adprh	27.5576	27.3604	27.2433	19.0237	NaN	NaN	NaN	NaN	NaN	NaN	NaN	NaN	NaN	NaN	NaN	NaN	NaN	NaN	NaN	NaN	NaN	NaN	NaN	NaN	NaN	NaN	NaN	NaN	NaN	NaN	NaN	NaN	NaN	NaN	NaN	NaN	NaN	NaN	NaN	NaN	NaN	NaN	NaN	NaN	NaN	NaN	NaN
P54987	Cis-aconitate decarboxylase	Irg1	29.9989	29.6839	29.8973	NaN	NaN	NaN	NaN	NaN	NaN	NaN	20.2352	NaN	NaN	NaN	NaN	NaN	18.4074	NaN	NaN	22.6869	22.4406	22.9996	22.8143	22.3353	23.312	21.994	23.2918	20.6598	22.0789	22.2725	21.9922	24.4374	24.4116	24.1534	24.5228	24.7322	24.2071	24.7867	23.9539	24.1208	23.6509	23.7779	23.8736	23.8123	23.7182	24.2025	23.2584
P55096	ATP-binding cassette sub-family D member 3	Abcd3	26.0361	26.7943	26.8362	NaN	NaN	NaN	NaN	NaN	NaN	NaN	NaN	NaN	NaN	NaN	NaN	NaN	NaN	NaN	NaN	NaN	NaN	NaN	NaN	NaN	NaN	NaN	NaN	NaN	20.0575	NaN	NaN	NaN	NaN	NaN	NaN	NaN	NaN	NaN	NaN	NaN	NaN	NaN	NaN	NaN	NaN	NaN	NaN
P55097	Cathepsin K	Ctsk	NaN	NaN	22.4473	20.4284	20.3419	22.0495	21.2922	18.8588	NaN	NaN	18.9053	NaN	NaN	NaN	20.0307	NaN	NaN	NaN	NaN	NaN	NaN	NaN	NaN	NaN	NaN	NaN	NaN	NaN	19.1564	NaN	NaN	NaN	NaN	NaN	NaN	NaN	NaN	NaN	NaN	NaN	NaN	NaN	NaN	NaN	NaN	NaN	NaN
P55194	SH3 domain-binding protein 1	Sh3bp1	26.2677	26.8153	26.3149	NaN	NaN	18.0477	NaN	NaN	NaN	NaN	NaN	NaN	NaN	NaN	NaN	NaN	NaN	NaN	NaN	NaN	NaN	NaN	NaN	NaN	NaN	NaN	NaN	NaN	NaN	NaN	NaN	NaN	NaN	NaN	18.9922	NaN	NaN	NaN	NaN	NaN	NaN	NaN	NaN	NaN	NaN	NaN	NaN
P55258;P61028	Ras-related protein Rab-8A;Ras-related protein Rab-8B	Rab8a;Rab8b	27.5214	27.4109	27.273	16.8982	NaN	NaN	NaN	NaN	NaN	NaN	NaN	NaN	NaN	NaN	NaN	NaN	NaN	NaN	NaN	NaN	NaN	NaN	NaN	NaN	NaN	NaN	NaN	NaN	NaN	NaN	NaN	NaN	NaN	18.381	NaN	NaN	NaN	NaN	NaN	NaN	NaN	NaN	NaN	NaN	NaN	NaN	NaN
P55264	Adenosine kinase	Adk	29.2247	29.1898	28.8928	NaN	NaN	19.0767	NaN	NaN	NaN	NaN	NaN	16.7309	NaN	NaN	NaN	NaN	NaN	NaN	NaN	NaN	NaN	NaN	NaN	NaN	NaN	NaN	NaN	NaN	NaN	NaN	NaN	NaN	NaN	NaN	NaN	NaN	NaN	17.9011	NaN	NaN	NaN	NaN	NaN	NaN	NaN	NaN	NaN
P55302	Alpha-2-macroglobulin receptor-associated protein	Lrpap1	29.8632	30.4322	30.5086	20.3296	21.001	20.8007	20.6006	20.6619	20.7065	20.6105	20.6612	NaN	NaN	NaN	NaN	NaN	NaN	NaN	NaN	NaN	NaN	NaN	NaN	NaN	NaN	NaN	19.4108	NaN	NaN	NaN	NaN	NaN	NaN	NaN	NaN	NaN	NaN	NaN	NaN	NaN	NaN	NaN	NaN	NaN	19.006	NaN	NaN
P55821	Stathmin-2	Stmn2	28.867	28.8936	28.6695	16.6447	NaN	NaN	NaN	NaN	NaN	NaN	NaN	NaN	NaN	NaN	NaN	NaN	NaN	NaN	NaN	NaN	NaN	NaN	NaN	20.6662	NaN	NaN	NaN	NaN	NaN	NaN	NaN	NaN	NaN	NaN	21.5088	NaN	NaN	NaN	NaN	NaN	NaN	NaN	NaN	NaN	NaN	NaN	NaN
P56135	ATP synthase subunit f, mitochondrial	Atp5j2	26.1721	26.6543	23.9051	NaN	NaN	NaN	NaN	NaN	NaN	NaN	NaN	NaN	NaN	NaN	NaN	NaN	NaN	NaN	NaN	NaN	NaN	NaN	NaN	NaN	NaN	NaN	NaN	NaN	NaN	NaN	NaN	22.2463	22.6388	23.3776	23.8208	NaN	NaN	NaN	NaN	NaN	NaN	NaN	NaN	19.2327	NaN	18.8819	NaN
P56183	Ribosomal RNA processing protein 1 homolog A	Rrp1	NaN	25.3341	27.1398	22.3056	20.9011	23.3343	22.1092	19.9586	20.2894	NaN	NaN	NaN	NaN	NaN	NaN	17.5162	NaN	NaN	NaN	19.5941	19.9066	20.0471	19.6819	19.4754	NaN	19.3475	19.344	NaN	NaN	NaN	NaN	NaN	NaN	NaN	NaN	NaN	NaN	NaN	NaN	NaN	NaN	NaN	NaN	NaN	NaN	NaN	20.192
P56395	Cytochrome b5	Cyb5a	27.3641	27.6924	27.6909	NaN	NaN	NaN	NaN	NaN	NaN	NaN	NaN	NaN	17.5063	NaN	NaN	NaN	NaN	NaN	NaN	NaN	NaN	NaN	NaN	NaN	NaN	NaN	NaN	NaN	NaN	NaN	NaN	NaN	NaN	20.3494	NaN	NaN	NaN	NaN	NaN	NaN	NaN	NaN	NaN	NaN	NaN	NaN	NaN
P56399	Ubiquitin carboxyl-terminal hydrolase 5	Usp5	30.5279	30.5106	30.73	NaN	NaN	NaN	NaN	17.0613	NaN	NaN	NaN	NaN	NaN	NaN	NaN	NaN	NaN	NaN	NaN	NaN	NaN	NaN	NaN	NaN	NaN	NaN	NaN	NaN	NaN	NaN	20.6471	NaN	NaN	NaN	NaN	NaN	NaN	NaN	NaN	19.1363	NaN	NaN	NaN	NaN	NaN	NaN	NaN
P56477	Interferon regulatory factor 5	Irf5	25.3035	25.1737	25.8964	NaN	NaN	NaN	NaN	NaN	NaN	NaN	NaN	NaN	NaN	NaN	NaN	NaN	NaN	NaN	NaN	NaN	NaN	NaN	NaN	NaN	NaN	NaN	18.4913	NaN	NaN	NaN	NaN	NaN	NaN	NaN	NaN	NaN	NaN	NaN	NaN	NaN	NaN	NaN	NaN	NaN	NaN	NaN	19.5607
P56480	ATP synthase subunit beta, mitochondrial	Atp5b	32.4916	32.4191	32.4879	NaN	22.182	NaN	NaN	NaN	NaN	NaN	NaN	NaN	NaN	NaN	19.9344	NaN	NaN	NaN	NaN	NaN	NaN	NaN	NaN	NaN	NaN	NaN	NaN	22.0002	NaN	NaN	NaN	29.6361	29.5606	29.1919	29.6242	25.7836	25.4327	24.1069	24.9722	24.9994	22.3374	24.8376	25.0242	23.6085	25.7751	23.099	24.3454
P56542	Deoxyribonuclease-2-alpha	Dnase2	28.3697	28.1313	28.3809	NaN	NaN	NaN	NaN	NaN	NaN	NaN	NaN	NaN	NaN	NaN	21.2954	NaN	NaN	NaN	NaN	NaN	NaN	NaN	NaN	NaN	NaN	NaN	NaN	NaN	19.3339	NaN	NaN	NaN	18.6552	NaN	NaN	NaN	NaN	NaN	NaN	NaN	NaN	NaN	NaN	NaN	NaN	NaN	NaN
P56546	C-terminal-binding protein 2	Ctbp2	28.7491	29.0461	28.9486	22.0589	23.1252	21.7824	23	22.865	22.9463	23.092	23.2909	NaN	NaN	18.7268	NaN	NaN	NaN	NaN	NaN	NaN	NaN	NaN	NaN	NaN	NaN	NaN	NaN	NaN	NaN	NaN	NaN	NaN	NaN	NaN	NaN	NaN	NaN	NaN	NaN	NaN	NaN	NaN	NaN	NaN	NaN	NaN	NaN
P56581	G/T mismatch-specific thymine DNA glycosylase	Tdg	NaN	NaN	NaN	NaN	19.8756	NaN	NaN	NaN	NaN	NaN	NaN	NaN	16.6929	NaN	NaN	NaN	NaN	NaN	NaN	24.1122	23.7997	23.5359	23.3822	20.5975	19.6765	20.4425	20.2637	21.2712	22.3363	21.0898	21.1506	NaN	NaN	NaN	NaN	NaN	NaN	NaN	23.8489	NaN	NaN	NaN	NaN	NaN	NaN	NaN	NaN
P56812	Programmed cell death protein 5	Pdcd5	29.2597	28.8193	29.1244	19.3798	NaN	NaN	NaN	NaN	NaN	NaN	NaN	NaN	18.1896	NaN	NaN	NaN	NaN	NaN	NaN	NaN	NaN	NaN	NaN	NaN	NaN	NaN	NaN	NaN	NaN	NaN	NaN	NaN	NaN	18.6637	NaN	NaN	NaN	NaN	NaN	NaN	NaN	NaN	NaN	NaN	NaN	NaN	NaN
P56959	RNA-binding protein FUS	Fus	29.4556	28.6419	28.5483	29.0258	29.6642	29.0904	29.5914	30.3004	30.3462	30.0795	30.2891	25.5435	25.7568	25.8451	26.1797	23.9851	24.6517	23.9607	25.6882	27.832	27.5332	27.2147	27.8567	27.2844	28.4956	28.027	28.2851	NaN	19.0703	20.0514	19.4981	NaN	21.3204	20.5044	NaN	21.1514	20.5991	21.1083	21.3842	22.7874	21.5897	21.8337	21.2923	23.1413	23.2453	22.0637	23.6365
P56960	Exosome component 10	Exosc10	25.2253	26.4857	26.1209	22.1333	21.7263	22.504	22.1157	21.601	21.8313	21.4216	21.3876	19.4581	NaN	NaN	NaN	21.5099	22.4367	20.9575	20.6974	NaN	NaN	NaN	NaN	NaN	NaN	NaN	NaN	NaN	NaN	21.959	NaN	NaN	NaN	NaN	NaN	NaN	NaN	NaN	NaN	NaN	NaN	NaN	NaN	NaN	NaN	NaN	NaN
P57716	Nicastrin	Ncstn	27.5096	26.9459	27.0635	NaN	NaN	NaN	NaN	NaN	NaN	NaN	17.941	NaN	NaN	NaN	NaN	NaN	NaN	NaN	NaN	NaN	NaN	NaN	NaN	NaN	NaN	NaN	NaN	NaN	NaN	NaN	NaN	NaN	NaN	NaN	NaN	NaN	NaN	NaN	NaN	NaN	NaN	NaN	NaN	NaN	NaN	NaN	NaN
P57746	V-type proton ATPase subunit D	Atp6v1d	28.304	28.1414	28.0454	NaN	NaN	NaN	16.7342	NaN	NaN	NaN	NaN	NaN	NaN	NaN	NaN	NaN	NaN	NaN	NaN	NaN	NaN	NaN	NaN	NaN	NaN	NaN	NaN	NaN	NaN	NaN	NaN	NaN	NaN	NaN	NaN	NaN	NaN	NaN	NaN	NaN	NaN	NaN	NaN	NaN	NaN	NaN	NaN
P57759	Endoplasmic reticulum resident protein 29	Erp29	32.1007	32.1707	32.1316	24.8127	25.3311	24.589	25.1004	25.0749	24.8985	25.073	25.1335	NaN	NaN	NaN	18.8147	NaN	NaN	NaN	NaN	NaN	NaN	NaN	NaN	NaN	NaN	NaN	18.3486	NaN	NaN	NaN	NaN	NaN	NaN	NaN	NaN	NaN	NaN	NaN	NaN	NaN	NaN	NaN	NaN	NaN	22.9382	NaN	NaN
P57776	Elongation factor 1-delta	Eef1d	32.2077	32.3657	32.2344	24.6799	23.4751	25.0364	24.6732	22.225	22.0324	22.6091	22.5797	19.6041	NaN	NaN	NaN	NaN	NaN	NaN	NaN	NaN	NaN	NaN	NaN	NaN	21.6223	NaN	NaN	NaN	NaN	NaN	NaN	NaN	NaN	NaN	NaN	NaN	NaN	NaN	NaN	NaN	NaN	NaN	NaN	NaN	22.5881	20.992	NaN
P57780	Alpha-actinin-4	Actn4	33.0613	33.1339	33.2196	22.2121	23.2767	21.6161	23.3145	23.5776	22.5897	22.6243	22.7659	NaN	20.0059	NaN	NaN	NaN	NaN	NaN	NaN	NaN	NaN	NaN	NaN	NaN	NaN	NaN	NaN	18.8436	NaN	NaN	NaN	NaN	NaN	20.7332	NaN	NaN	NaN	NaN	NaN	NaN	NaN	NaN	NaN	NaN	NaN	NaN	NaN
P57784	U2 small nuclear ribonucleoprotein A	Snrpa1	28.8409	28.51	28.2761	23.397	23.2221	23.4717	23.3981	23.8503	23.4383	23.3539	23.2463	22.8638	23.0676	23.0017	23.0942	22.1448	21.7941	22.2723	22.002	NaN	NaN	21.0697	NaN	NaN	NaN	NaN	NaN	NaN	NaN	NaN	NaN	20.7494	20.4168	20.3467	20.4116	20.9899	22.1613	21.234	20.9596	21.4879	21.8353	21.1689	21.5609	23.0789	22.8611	23.0432	22.6965
P58021	Transmembrane 9 superfamily member 2	Tm9sf2	27.0559	27.6804	27.7632	NaN	NaN	NaN	NaN	NaN	17.5247	NaN	NaN	NaN	NaN	NaN	NaN	NaN	NaN	NaN	NaN	NaN	NaN	NaN	NaN	NaN	NaN	NaN	NaN	NaN	NaN	NaN	NaN	NaN	NaN	NaN	NaN	NaN	NaN	NaN	NaN	NaN	NaN	22.7737	NaN	NaN	NaN	NaN	NaN
P58044	Isopentenyl-diphosphate Delta-isomerase 1	Idi1	28.8066	28.7068	28.4565	NaN	NaN	NaN	NaN	NaN	NaN	NaN	NaN	NaN	NaN	NaN	NaN	NaN	NaN	NaN	NaN	NaN	NaN	NaN	NaN	NaN	NaN	NaN	NaN	NaN	NaN	NaN	NaN	NaN	NaN	16.4131	NaN	NaN	NaN	NaN	NaN	NaN	NaN	NaN	NaN	NaN	NaN	NaN	NaN
P58058	NAD kinase	Nadk	26.9929	28.0839	27.3622	NaN	NaN	NaN	19.3647	NaN	NaN	NaN	NaN	NaN	NaN	NaN	NaN	NaN	NaN	NaN	NaN	NaN	NaN	NaN	NaN	NaN	NaN	NaN	NaN	NaN	NaN	NaN	NaN	NaN	NaN	NaN	NaN	NaN	NaN	NaN	NaN	NaN	NaN	NaN	NaN	NaN	NaN	NaN	NaN
P58059	28S ribosomal protein S21, mitochondrial	Mrps21	25.3333	25.6829	25.7614	NaN	NaN	NaN	NaN	NaN	NaN	NaN	NaN	NaN	NaN	NaN	NaN	NaN	NaN	NaN	NaN	NaN	NaN	NaN	NaN	NaN	NaN	NaN	NaN	NaN	NaN	NaN	NaN	NaN	NaN	NaN	NaN	NaN	NaN	NaN	NaN	NaN	NaN	NaN	NaN	NaN	NaN	18.6995	NaN
P58064	28S ribosomal protein S6, mitochondrial	Mrps6	26.6306	26.8643	26.72	NaN	NaN	NaN	NaN	NaN	NaN	NaN	NaN	NaN	NaN	NaN	NaN	NaN	NaN	NaN	NaN	NaN	NaN	NaN	NaN	NaN	NaN	NaN	18.0281	NaN	NaN	NaN	NaN	NaN	NaN	NaN	NaN	NaN	NaN	NaN	NaN	NaN	NaN	NaN	NaN	NaN	NaN	NaN	NaN
P58242	Acid sphingomyelinase-like phosphodiesterase 3b	Smpdl3b	25.4877	26.4552	26.1855	NaN	NaN	NaN	NaN	NaN	NaN	NaN	NaN	NaN	NaN	NaN	NaN	NaN	NaN	NaN	NaN	NaN	NaN	NaN	NaN	NaN	NaN	NaN	NaN	NaN	NaN	NaN	NaN	NaN	NaN	NaN	NaN	NaN	NaN	NaN	NaN	NaN	NaN	NaN	NaN	NaN	NaN	NaN	NaN
P58252	Elongation factor 2	Eef2	34.7438	34.699	34.6869	24.2681	25.1157	24.5765	24.534	24.8233	24.4568	24.8055	24.9802	NaN	NaN	NaN	NaN	NaN	NaN	NaN	20.9245	NaN	NaN	NaN	NaN	22.3099	NaN	NaN	NaN	NaN	NaN	NaN	NaN	23.2967	24.1915	24.9018	23.0115	22.872	23.6038	23.4039	23.1352	24.1568	23.0611	23.4134	22.8124	22.5606	25.5711	23.4359	22.5741
P58281	Dynamin-like 120 kDa protein, mitochondrial;Dynamin-like 120 kDa protein, form S1	Opa1	28.2242	28.793	28.4381	24.6487	24.5378	24.1733	24.4333	24.5639	24.5913	24.4225	24.4172	NaN	NaN	NaN	NaN	NaN	NaN	NaN	18.1146	NaN	NaN	NaN	NaN	NaN	NaN	NaN	NaN	NaN	19.6837	NaN	NaN	NaN	NaN	NaN	NaN	NaN	NaN	NaN	NaN	NaN	NaN	NaN	18.0014	NaN	NaN	NaN	NaN
P58468	Protein FAM207A	Fam207a	NaN	NaN	NaN	23.2102	21.922	23.0006	22.2637	19.5265	20.5548	20.703	20.513	NaN	NaN	NaN	NaN	18.2401	NaN	NaN	NaN	NaN	NaN	21.0484	NaN	NaN	NaN	NaN	NaN	NaN	NaN	NaN	NaN	NaN	NaN	NaN	NaN	NaN	NaN	NaN	NaN	NaN	NaN	NaN	NaN	NaN	NaN	17.737	NaN
P58501	PAX3- and PAX7-binding protein 1	Paxbp1	22.4041	NaN	NaN	17.4745	NaN	NaN	NaN	NaN	NaN	NaN	NaN	21.4265	21.7604	21.2236	19.8084	19.3248	18.7561	19.4377	18.9886	NaN	NaN	NaN	NaN	NaN	NaN	NaN	NaN	NaN	NaN	NaN	NaN	NaN	NaN	NaN	NaN	NaN	NaN	NaN	NaN	NaN	NaN	NaN	NaN	NaN	NaN	NaN	NaN
P58681	Toll-like receptor 7	Tlr7	26.1099	26.1939	26.2834	NaN	NaN	NaN	20.1674	NaN	NaN	NaN	NaN	NaN	NaN	NaN	17.9192	NaN	NaN	NaN	NaN	NaN	NaN	NaN	NaN	NaN	NaN	NaN	NaN	NaN	NaN	17.6007	NaN	NaN	NaN	NaN	NaN	NaN	NaN	NaN	NaN	NaN	NaN	NaN	NaN	NaN	NaN	NaN	18.3147
P58742	Aladin	Aaas	27.1449	27.7516	27.7051	18.829	NaN	NaN	NaN	NaN	NaN	NaN	NaN	NaN	NaN	NaN	17.3135	NaN	NaN	NaN	NaN	NaN	NaN	16.84	NaN	NaN	NaN	NaN	NaN	NaN	NaN	NaN	NaN	NaN	NaN	NaN	NaN	NaN	NaN	NaN	NaN	NaN	NaN	NaN	NaN	NaN	NaN	NaN	NaN
P58771	Tropomyosin alpha-1 chain	Tpm1	26.0752	NaN	NaN	NaN	NaN	NaN	NaN	NaN	NaN	NaN	NaN	NaN	NaN	NaN	NaN	NaN	NaN	NaN	NaN	NaN	NaN	NaN	NaN	NaN	NaN	NaN	NaN	NaN	NaN	NaN	NaN	NaN	NaN	NaN	NaN	NaN	NaN	NaN	NaN	NaN	NaN	NaN	NaN	NaN	NaN	NaN	NaN
P59016	Vacuolar protein sorting-associated protein 33B	Vps33b	24.7411	24.6287	24.0206	18.8679	19.3033	20.1946	NaN	NaN	NaN	NaN	NaN	NaN	NaN	NaN	NaN	NaN	NaN	NaN	NaN	NaN	NaN	NaN	NaN	NaN	NaN	NaN	NaN	NaN	NaN	NaN	NaN	NaN	NaN	NaN	NaN	NaN	NaN	NaN	NaN	NaN	NaN	NaN	NaN	NaN	NaN	NaN	NaN
P59048	p53 and DNA damage-regulated protein 1	Pdrg1	24.4977	25.6267	NaN	NaN	NaN	NaN	NaN	20.6973	20.6124	20.2701	20.2933	NaN	NaN	NaN	NaN	NaN	NaN	NaN	NaN	NaN	NaN	NaN	NaN	NaN	NaN	NaN	NaN	NaN	NaN	NaN	NaN	NaN	NaN	NaN	NaN	18.7701	NaN	NaN	NaN	NaN	NaN	NaN	NaN	NaN	NaN	NaN	NaN
P59108	Copine-2	Cpne2	25.1665	24.5549	25.0419	22.1258	22.0692	22.019	21.7258	20.3636	21.2319	20.643	20.3976	NaN	NaN	NaN	NaN	NaN	NaN	NaN	17.4142	NaN	NaN	NaN	NaN	NaN	NaN	NaN	NaN	NaN	NaN	NaN	NaN	NaN	NaN	NaN	NaN	NaN	NaN	NaN	NaN	NaN	NaN	NaN	NaN	NaN	NaN	NaN	NaN
P59235	Nucleoporin Nup43	Nup43	25.9753	25.633	25.9186	NaN	NaN	NaN	19.4579	NaN	NaN	NaN	NaN	NaN	NaN	NaN	NaN	NaN	NaN	NaN	NaN	NaN	NaN	NaN	NaN	NaN	NaN	NaN	NaN	NaN	NaN	NaN	NaN	NaN	NaN	NaN	NaN	NaN	NaN	NaN	NaN	NaN	NaN	NaN	NaN	NaN	NaN	NaN	NaN
P59325	Eukaryotic translation initiation factor 5	Eif5	29.0439	28.9133	28.9961	25.3732	24.7539	25.6739	23.3233	17.769	NaN	NaN	NaN	NaN	NaN	NaN	NaN	NaN	NaN	NaN	NaN	NaN	NaN	NaN	NaN	NaN	NaN	19.7705	NaN	NaN	NaN	NaN	NaN	NaN	NaN	NaN	NaN	NaN	NaN	NaN	NaN	NaN	NaN	20.3869	NaN	NaN	NaN	NaN	NaN
P59326	YTH domain-containing family protein 1	Ythdf1	NaN	NaN	23.5147	21.3949	21.2504	20.6725	20.9264	21.3669	20.769	21.4128	21.343	NaN	NaN	NaN	NaN	NaN	NaN	NaN	NaN	NaN	NaN	NaN	NaN	NaN	NaN	NaN	NaN	NaN	NaN	NaN	18.6141	NaN	NaN	NaN	NaN	NaN	NaN	NaN	NaN	NaN	NaN	NaN	NaN	NaN	NaN	NaN	NaN
P59470	DNA-directed RNA polymerase III subunit RPC2	Polr3b	24.8983	NaN	NaN	NaN	NaN	NaN	22.0215	NaN	NaN	NaN	NaN	27.1023	27.3172	27.6141	27.014	18.051	18.7775	17.98	NaN	29.3569	29.4267	29.4108	29.4375	27.52	27.6977	27.6061	27.6703	27.4863	28.2305	28.1509	28.0293	NaN	NaN	NaN	NaN	NaN	NaN	NaN	NaN	NaN	NaN	NaN	NaN	NaN	18.8801	NaN	NaN
P59708	Splicing factor 3B subunit 6	Sf3b6	26.8821	26.7212	27.1339	21.7487	22.0286	21.9586	22.0895	22.7581	22.9211	22.0529	21.7671	19.8124	NaN	19.521	19.3301	21.2734	19.3973	21.1075	20.5394	NaN	NaN	NaN	NaN	NaN	NaN	NaN	NaN	NaN	NaN	NaN	NaN	NaN	NaN	NaN	NaN	NaN	NaN	NaN	NaN	NaN	NaN	NaN	NaN	NaN	NaN	20.2872	NaN
P59913	Protein-L-isoaspartate O-methyltransferase domain-containing protein 1	Pcmtd1	NaN	NaN	NaN	NaN	NaN	NaN	NaN	NaN	NaN	NaN	NaN	NaN	NaN	NaN	NaN	NaN	NaN	NaN	NaN	NaN	NaN	NaN	20.3809	NaN	NaN	NaN	NaN	NaN	NaN	NaN	NaN	22.6794	22.4175	21.8877	21.9763	22.9585	22.8768	22.8412	NaN	22.4408	22.4074	22.7439	22.3452	22.2506	21.4204	21.9575	21.4359
P59999	Actin-related protein 2/3 complex subunit 4	Arpc4	30.9002	31.2642	31.6173	21.5451	20.431	20.9226	20.9975	NaN	19.9862	19.9428	20.4013	NaN	18.695	NaN	NaN	NaN	NaN	NaN	NaN	NaN	NaN	NaN	NaN	NaN	NaN	19.5027	NaN	NaN	NaN	NaN	NaN	20.4495	NaN	NaN	NaN	NaN	NaN	NaN	NaN	NaN	NaN	NaN	NaN	NaN	NaN	NaN	NaN
P60122	RuvB-like 1	Ruvbl1	31.3326	30.9244	31.0726	23.5717	23.1089	23.4933	23.3709	22.7695	22.8786	22.105	NaN	NaN	NaN	20.7663	NaN	NaN	NaN	NaN	NaN	24.574	23.9618	NaN	NaN	25.0522	NaN	NaN	24.6767	23.5386	25.0555	NaN	24.2299	23.6194	23.7295	22.9669	23.0655	23.7495	23.0811	24.4881	24.3304	23.5636	24.0093	23.4462	23.67	22.9655	NaN	NaN	23.2383
P60229	Eukaryotic translation initiation factor 3 subunit E	Eif3e	30.9213	31.2118	31.1945	22.205	22.5128	22.506	23.2461	22.4886	22.4549	22.2964	22.3547	NaN	21.4959	NaN	NaN	23.9227	21.8831	22.7713	22.6181	NaN	NaN	NaN	NaN	NaN	20.3902	NaN	NaN	NaN	NaN	NaN	NaN	23.0494	22.6894	21.1624	22.4285	22.8079	23.3337	23.6262	23.9144	26.3719	26.3739	26.4247	26.6197	25.2913	24.263	24.4488	25.7297
P60335	Poly(rC)-binding protein 1	Pcbp1	31.9924	31.5885	31.6438	29.7933	29.8269	29.4954	30.6364	31.9052	32.5013	31.9007	32.3952	24.6452	22.7986	22.6861	NaN	22.8649	21.3971	NaN	24.0064	21.8052	21.8432	22.3051	21.6518	21.9887	22.2989	21.7724	21.6976	21.1916	21.8508	21.29	21.4479	24.0633	23.9033	23.4427	22.9195	23.4251	23.5443	23.4732	23.5356	23.4504	23.0656	22.947	23.0606	22.8804	23.719	23.6094	23.4292
P60605	Ubiquitin-conjugating enzyme E2 G2	Ube2g2	27.3191	26.6942	26.9912	NaN	NaN	17.5728	NaN	NaN	NaN	NaN	NaN	NaN	NaN	NaN	NaN	NaN	NaN	NaN	NaN	NaN	NaN	NaN	NaN	NaN	NaN	NaN	NaN	NaN	NaN	NaN	NaN	NaN	NaN	NaN	NaN	NaN	NaN	NaN	NaN	NaN	NaN	NaN	NaN	NaN	NaN	NaN	NaN
P60670	Nuclear protein localization protein 4 homolog	Nploc4	26.3132	26.4126	26.5454	NaN	NaN	NaN	NaN	NaN	NaN	NaN	NaN	NaN	NaN	NaN	NaN	NaN	NaN	NaN	NaN	NaN	NaN	NaN	NaN	NaN	NaN	NaN	NaN	NaN	NaN	NaN	NaN	NaN	NaN	NaN	NaN	NaN	NaN	NaN	NaN	NaN	NaN	NaN	NaN	NaN	NaN	NaN	NaN
P60710	Actin, cytoplasmic 1;Actin, cytoplasmic 1, N-terminally processed	Actb	36.5045	36.4824	36.4631	28.2309	28.3472	27.9944	28.5164	28.2831	28.3067	28.26	28.3487	26.8703	27.4665	26.509	26.9017	25.3029	25.8584	25.483	25.7265	26.7332	26.4743	27.0764	26.6235	27.194	27.1587	27.3685	26.9348	26.2722	26.9345	27.1984	26.761	28.7766	28.6883	29.0722	28.0029	28.0728	28.0486	28.2162	28.0314	28.5236	28.1888	28.4615	27.7259	28.0675	29.1836	28.1961	27.8847
P60766	Cell division control protein 42 homolog	Cdc42	29.4518	29.6195	29.6216	22.9989	21.1078	21.6854	21.2997	19.5764	19.6739	19.5776	20.6346	NaN	16.7877	NaN	NaN	NaN	NaN	NaN	NaN	NaN	NaN	NaN	NaN	NaN	NaN	NaN	NaN	NaN	19.828	NaN	NaN	NaN	20.0057	20.9565	NaN	NaN	19.2517	NaN	NaN	19.6254	NaN	NaN	NaN	NaN	23.8648	20.6195	NaN
P60824	Cold-inducible RNA-binding protein	Cirbp	NaN	22.0634	NaN	20.9707	21.641	22.1065	22.3081	21.0806	21.4071	21.2598	21.3591	NaN	NaN	NaN	NaN	20.2778	NaN	NaN	NaN	20.2286	20.3593	20.544	20.4066	20.4722	NaN	NaN	20.2279	25.2699	23.6123	25.9327	22.9187	NaN	NaN	NaN	NaN	NaN	NaN	NaN	NaN	NaN	NaN	NaN	NaN	NaN	NaN	NaN	NaN
P60840;P56212	Alpha-endosulfine;cAMP-regulated phosphoprotein 19	Ensa;Arpp19	26.4427	26.5348	26.4449	NaN	NaN	NaN	NaN	NaN	NaN	NaN	NaN	NaN	NaN	NaN	NaN	NaN	NaN	NaN	NaN	NaN	NaN	NaN	NaN	NaN	NaN	NaN	NaN	NaN	NaN	NaN	NaN	NaN	NaN	18.2165	NaN	NaN	NaN	NaN	NaN	NaN	NaN	NaN	NaN	NaN	NaN	NaN	NaN
P60843	Eukaryotic initiation factor 4A-I	Eif4a1	33.4219	33.6435	33.5901	23.2651	23.098	22.9381	22.8292	22.3655	22.1938	22.216	22.5931	21.0844	22.9222	NaN	NaN	NaN	NaN	NaN	NaN	NaN	19.69	NaN	NaN	NaN	NaN	NaN	NaN	NaN	NaN	NaN	NaN	21.369	21.3167	23.0011	20.8437	19.2543	NaN	21.1818	NaN	25.9829	26.0738	26.3665	25.7316	24.3452	25.4172	24.6977	24.2833
P60867	40S ribosomal protein S20	Rps20	31.1429	31.3642	31.3443	22.8711	23.5532	22.8092	24.1849	26.843	26.8964	26.6982	26.9841	21.6076	21.5213	21.6382	NaN	23.6394	22.8389	23.8974	22.4934	23.8349	23.85	24.0562	24.1197	24.6785	NaN	23.9886	24.0577	22.7584	24.3307	22.7178	22.8886	23.5242	23.7583	23.3817	22.786	23.5841	22.9039	22.5402	22.7721	24.2554	23.9891	24.4649	24.82	24.0059	24.8067	24.4542	24.2378
P60898	DNA-directed RNA polymerase II subunit RPB9	Polr2i	NaN	NaN	22.7573	23.5499	24.0699	23.3062	23.7269	24.1455	24.2734	23.7904	23.5678	NaN	NaN	NaN	NaN	NaN	NaN	NaN	18.6872	NaN	NaN	20.78	NaN	NaN	NaN	NaN	NaN	NaN	NaN	NaN	NaN	NaN	NaN	NaN	NaN	NaN	NaN	NaN	NaN	NaN	NaN	NaN	NaN	NaN	NaN	NaN	NaN
P61022	Calcineurin B homologous protein 1	Chp1	25.8112	25.7345	26.2428	NaN	NaN	NaN	17.802	NaN	NaN	NaN	NaN	NaN	NaN	NaN	NaN	NaN	NaN	NaN	NaN	NaN	NaN	NaN	NaN	NaN	NaN	NaN	NaN	NaN	NaN	NaN	NaN	17.7997	NaN	NaN	NaN	NaN	NaN	NaN	NaN	NaN	NaN	NaN	NaN	NaN	NaN	NaN	NaN
P61027	Ras-related protein Rab-10	Rab10	28.9309	29.1111	29.0104	NaN	NaN	NaN	NaN	NaN	NaN	NaN	NaN	NaN	NaN	NaN	NaN	15.8191	NaN	NaN	NaN	NaN	NaN	NaN	NaN	NaN	NaN	NaN	17.5299	NaN	NaN	NaN	NaN	NaN	NaN	NaN	NaN	NaN	NaN	NaN	21.0719	NaN	NaN	NaN	NaN	NaN	NaN	NaN	NaN
P61079;Q6ZWY6;P62838	Ubiquitin-conjugating enzyme E2 D3;Ubiquitin-conjugating enzyme E2 D2B;Ubiquitin-conjugating enzyme E2 D2	Ube2d3;Ube2d2b;Ube2d2	27.9092	27.9717	27.8779	NaN	NaN	NaN	17.4618	NaN	NaN	NaN	NaN	NaN	NaN	NaN	NaN	NaN	NaN	NaN	NaN	NaN	NaN	NaN	NaN	NaN	NaN	NaN	NaN	NaN	NaN	NaN	NaN	NaN	NaN	17.1341	NaN	NaN	NaN	NaN	NaN	NaN	NaN	NaN	NaN	NaN	NaN	NaN	NaN
P61082	NEDD8-conjugating enzyme Ubc12	Ube2m	28.9433	28.5114	28.5111	NaN	17.3263	NaN	NaN	NaN	NaN	NaN	NaN	NaN	NaN	NaN	NaN	NaN	NaN	NaN	NaN	NaN	NaN	NaN	NaN	NaN	NaN	NaN	NaN	NaN	NaN	NaN	NaN	NaN	NaN	18.4297	NaN	NaN	NaN	NaN	NaN	NaN	NaN	NaN	NaN	NaN	NaN	NaN	NaN
P61089	Ubiquitin-conjugating enzyme E2 N	Ube2n	30.9123	30.9408	31.3066	NaN	NaN	NaN	19.2086	NaN	NaN	NaN	NaN	NaN	NaN	NaN	NaN	NaN	NaN	NaN	NaN	NaN	NaN	NaN	NaN	NaN	NaN	NaN	NaN	NaN	NaN	NaN	NaN	NaN	NaN	21.676	NaN	NaN	NaN	NaN	NaN	NaN	NaN	NaN	NaN	NaN	NaN	NaN	NaN
P61161	Actin-related protein 2	Actr2	31.8182	31.9593	31.9695	22.0743	22.033	22.0619	22.2461	22.0151	NaN	NaN	NaN	19.023	NaN	NaN	NaN	NaN	NaN	NaN	NaN	NaN	NaN	NaN	NaN	NaN	NaN	NaN	NaN	NaN	20.2798	NaN	NaN	NaN	NaN	NaN	NaN	NaN	NaN	NaN	NaN	NaN	NaN	NaN	NaN	NaN	NaN	NaN	NaN
P61164	Alpha-centractin	Actr1a	30.8137	30.609	30.7346	23.8939	NaN	NaN	NaN	NaN	NaN	NaN	NaN	NaN	NaN	NaN	NaN	21.3776	NaN	NaN	NaN	NaN	NaN	25.3455	NaN	NaN	NaN	NaN	NaN	NaN	NaN	NaN	NaN	NaN	NaN	NaN	NaN	NaN	NaN	NaN	NaN	NaN	NaN	NaN	NaN	NaN	NaN	NaN	NaN
P61202	COP9 signalosome complex subunit 2	Cops2	29.4413	29.6781	29.8375	NaN	NaN	NaN	NaN	19.2747	NaN	NaN	NaN	NaN	NaN	NaN	NaN	NaN	NaN	NaN	NaN	NaN	NaN	NaN	NaN	NaN	NaN	NaN	NaN	NaN	NaN	NaN	NaN	NaN	NaN	NaN	NaN	NaN	NaN	NaN	NaN	NaN	NaN	NaN	19.6715	NaN	NaN	NaN	NaN
P61205;P84078;Q8BSL7	ADP-ribosylation factor 3;ADP-ribosylation factor 1;ADP-ribosylation factor 2	Arf3;Arf1;Arf2	31.8837	31.8605	31.9012	NaN	20.4281	NaN	NaN	NaN	NaN	NaN	NaN	NaN	NaN	NaN	NaN	NaN	NaN	NaN	NaN	NaN	NaN	NaN	NaN	NaN	NaN	NaN	NaN	NaN	NaN	20.6932	NaN	NaN	NaN	NaN	NaN	NaN	NaN	20.1493	NaN	NaN	NaN	NaN	NaN	NaN	NaN	NaN	NaN
P61211	ADP-ribosylation factor-like protein 1	Arl1	28.0102	27.7492	27.9645	NaN	NaN	NaN	18.3221	NaN	NaN	NaN	NaN	NaN	NaN	NaN	NaN	NaN	NaN	NaN	NaN	NaN	NaN	NaN	NaN	NaN	NaN	NaN	NaN	NaN	NaN	18.3195	NaN	NaN	NaN	NaN	NaN	NaN	20.4341	NaN	NaN	NaN	NaN	NaN	NaN	NaN	NaN	NaN	NaN
P61222	ATP-binding cassette sub-family E member 1	Abce1	30.8746	30.7436	30.8088	20.445	NaN	NaN	NaN	NaN	NaN	NaN	NaN	18.4582	NaN	NaN	NaN	NaN	NaN	NaN	NaN	NaN	NaN	NaN	NaN	NaN	18.2896	NaN	NaN	NaN	NaN	NaN	NaN	22.5712	22.6339	NaN	NaN	NaN	NaN	NaN	NaN	NaN	NaN	NaN	NaN	NaN	NaN	NaN	NaN
P61255	60S ribosomal protein L26	Rpl26	31.4812	31.0365	31.0593	25.3825	25.7305	25.4911	25.4731	27.0319	27.066	26.6266	26.3851	22.0243	22.3396	22.2166	22.1161	24.3143	24.2659	23.8419	24.5726	24.5834	23.7676	22.3186	23.3259	24.9052	NaN	25.2214	24.9169	24.6098	25.0772	25.6901	25.1705	25.1881	25.1014	24.5143	23.9298	22.8143	22.8235	22.9805	24.0931	23.8654	22.7345	19.2406	22.1057	21.7975	24.2762	24.1444	22.963
P61290	Proteasome activator complex subunit 3	Psme3	29.6415	29.643	29.7384	21.3093	NaN	NaN	NaN	NaN	NaN	NaN	NaN	NaN	NaN	NaN	NaN	NaN	NaN	NaN	NaN	NaN	NaN	NaN	NaN	NaN	NaN	NaN	NaN	NaN	NaN	NaN	NaN	NaN	NaN	NaN	NaN	NaN	NaN	NaN	NaN	NaN	NaN	NaN	17.394	NaN	NaN	NaN	NaN
Q9CQL1;P61327	Protein mago nashi homolog 2;Protein mago nashi homolog	Magohb;Magoh	27.4886	27.3521	27.634	NaN	19.7049	NaN	NaN	NaN	NaN	NaN	NaN	NaN	NaN	NaN	NaN	NaN	NaN	NaN	NaN	NaN	18.6901	NaN	NaN	NaN	NaN	NaN	NaN	NaN	NaN	NaN	NaN	NaN	NaN	NaN	20.3995	NaN	NaN	NaN	NaN	NaN	NaN	NaN	NaN	NaN	NaN	NaN	NaN
P61358	60S ribosomal protein L27	Rpl27	31.2484	31.3762	31.4029	25.7537	25.7425	25.9923	25.7258	26.6386	26.967	26.53	26.3325	23.6616	24.7391	23.4924	23.5013	24.5476	24.7183	24.0025	24.5676	23.9291	24.0609	NaN	23.4752	23.5419	23.6404	23.3156	NaN	NaN	NaN	23.5614	23.0035	24.3379	24.5533	24.5504	24.9137	24.1691	23.7925	24.5064	23.1247	24.6755	23.6364	24.32	23.9711	24.6839	24.3579	24.5926	24.2403
P61514	60S ribosomal protein L37a	Rpl37a	30.3288	30.0847	30.5727	22.8203	23.0559	23.0522	22.0865	21.4597	21.3497	22.4148	22.2528	NaN	19.9752	19.9679	NaN	21.0177	NaN	20.6794	21.0467	21.8283	21.3013	22.5293	21.353	NaN	20.5101	21.2286	20.9925	NaN	20.2323	19.8319	19.4614	NaN	NaN	19.6407	23.3724	NaN	NaN	18.5672	NaN	20.232	19.3355	19.6454	19.1495	20.226	20.8619	20.1468	NaN
P61620;Q9JLR1	Protein transport protein Sec61 subunit alpha isoform 1;Protein transport protein Sec61 subunit alpha isoform 2	Sec61a1;Sec61a2	28.9609	28.8721	29.4044	NaN	NaN	NaN	20.5174	NaN	NaN	NaN	NaN	NaN	NaN	18.0069	NaN	NaN	NaN	NaN	NaN	NaN	NaN	NaN	NaN	NaN	NaN	NaN	NaN	NaN	NaN	NaN	NaN	NaN	NaN	NaN	NaN	NaN	NaN	NaN	20.8404	NaN	NaN	NaN	NaN	NaN	NaN	NaN	NaN
P61750	ADP-ribosylation factor 4	Arf4	28.7025	28.6236	28.6132	NaN	NaN	NaN	NaN	NaN	NaN	NaN	NaN	NaN	NaN	NaN	17.0733	NaN	NaN	NaN	NaN	NaN	NaN	NaN	NaN	NaN	NaN	NaN	NaN	NaN	NaN	NaN	19.0112	NaN	NaN	18.339	NaN	NaN	NaN	NaN	NaN	NaN	NaN	NaN	NaN	NaN	NaN	NaN	NaN
P61759	Prefoldin subunit 3	Vbp1	28.4309	27.8014	28.0015	NaN	NaN	NaN	NaN	18.1787	NaN	NaN	NaN	NaN	NaN	NaN	NaN	NaN	NaN	NaN	NaN	NaN	NaN	NaN	NaN	NaN	NaN	NaN	NaN	NaN	NaN	NaN	NaN	NaN	NaN	17.6044	NaN	NaN	NaN	NaN	NaN	NaN	NaN	NaN	NaN	NaN	NaN	NaN	NaN
P61924	Coatomer subunit zeta-1	Copz1	28.52	28.6948	28.5643	NaN	NaN	NaN	NaN	NaN	NaN	NaN	NaN	NaN	NaN	NaN	NaN	NaN	NaN	NaN	NaN	NaN	NaN	NaN	NaN	NaN	NaN	NaN	NaN	NaN	NaN	NaN	NaN	NaN	NaN	18.8487	NaN	NaN	NaN	NaN	NaN	NaN	NaN	NaN	NaN	NaN	NaN	NaN	NaN
P61957	Small ubiquitin-related modifier 2	Sumo2	29.021	29.3681	29.6126	NaN	NaN	NaN	NaN	NaN	NaN	NaN	NaN	NaN	NaN	NaN	NaN	NaN	NaN	NaN	NaN	NaN	NaN	NaN	NaN	NaN	NaN	NaN	NaN	NaN	18.7633	NaN	NaN	NaN	18.0699	NaN	NaN	NaN	NaN	NaN	NaN	NaN	NaN	NaN	NaN	NaN	NaN	NaN	NaN
P61961	Ubiquitin-fold modifier 1	Ufm1	28.7304	28.956	29.116	NaN	NaN	NaN	NaN	NaN	NaN	17.9755	NaN	NaN	18.213	NaN	NaN	NaN	NaN	NaN	NaN	NaN	NaN	NaN	NaN	NaN	NaN	NaN	NaN	NaN	NaN	18.8084	NaN	NaN	NaN	NaN	NaN	NaN	NaN	NaN	NaN	NaN	NaN	NaN	NaN	NaN	17.5213	NaN	NaN
P61963	DDB1- and CUL4-associated factor 7	Dcaf7	NaN	25.0189	NaN	20.0814	19.3852	19.9843	19.8118	19.4923	19.4387	19.4786	NaN	NaN	NaN	NaN	NaN	NaN	NaN	NaN	NaN	NaN	NaN	NaN	NaN	NaN	NaN	NaN	NaN	NaN	NaN	NaN	NaN	NaN	NaN	NaN	NaN	NaN	NaN	NaN	NaN	NaN	NaN	NaN	NaN	NaN	NaN	NaN	NaN
P61965	WD repeat-containing protein 5	Wdr5	27.2507	26.9832	26.8275	22.5594	22.1228	22.6302	22.2354	19.879	19.8993	19.6367	19.8655	NaN	18.5927	NaN	NaN	NaN	NaN	NaN	NaN	18.3379	NaN	NaN	NaN	NaN	NaN	NaN	NaN	NaN	NaN	NaN	NaN	NaN	NaN	18.7328	NaN	NaN	NaN	NaN	NaN	NaN	NaN	NaN	NaN	NaN	NaN	NaN	NaN
P61971	Nuclear transport factor 2	Nutf2	29.3802	29.4703	29.4915	NaN	NaN	NaN	NaN	17.8387	NaN	NaN	NaN	NaN	NaN	NaN	NaN	NaN	NaN	NaN	NaN	NaN	NaN	NaN	NaN	18.1743	NaN	NaN	NaN	NaN	NaN	NaN	NaN	NaN	NaN	18.9091	NaN	NaN	NaN	NaN	NaN	NaN	NaN	NaN	NaN	NaN	NaN	NaN	NaN
P61979;D3YWG1	Heterogeneous nuclear ribonucleoprotein K	Hnrnpk;Gm7964	32.9626	33.0618	33.0492	31.8467	32.1579	31.7873	32.5061	33.3197	33.5303	33.0929	33.1306	26.3133	25.2301	25.5556	24.4015	25.3537	25.4942	24.7899	26.4299	26.8348	27.3483	26.4565	26.5956	27.5856	28.0598	27.3017	27.7837	20.9628	22.5155	22.2316	19.6466	24.1119	24.0062	24.2372	23.5607	23.9957	24.3891	24.8071	25.0781	25.191	24.8069	24.8805	24.2364	24.558	27.0469	26.3034	24.301
P61982	14-3-3 protein gamma;14-3-3 protein gamma, N-terminally processed	Ywhag	32.4165	32.4845	32.5034	22.0498	21.9991	21.9171	21.7285	20.2557	19.8232	19.2563	20.1183	20.7416	23.1659	20.818	21.891	19.4795	20.2041	19.9906	19.78	NaN	NaN	NaN	NaN	NaN	NaN	18.8728	NaN	NaN	NaN	NaN	NaN	23.8833	23.7646	24.1703	21.8526	21.4954	21.0911	21.9031	21.4652	21.9264	21.9035	21.9261	20.8503	21.6899	21.3028	20.6105	21.0656
P62075	Mitochondrial import inner membrane translocase subunit Tim13	Timm13	29.8498	29.9564	30.1213	23.1983	21.1287	23.5104	22.0459	18.9388	19.637	NaN	NaN	NaN	NaN	NaN	NaN	NaN	NaN	NaN	18.9868	NaN	NaN	NaN	22.2478	NaN	NaN	NaN	NaN	NaN	NaN	NaN	NaN	21.4073	22.0816	21.6734	21.4751	22.1516	21.9117	NaN	22.0808	21.6595	21.1826	21.2235	21.2877	21.6624	22.3613	22.1093	21.7218
P62077	Mitochondrial import inner membrane translocase subunit Tim8 B	Timm8b	25.1361	24.9379	24.9457	21.5402	19.2767	21.6118	20.3734	NaN	17.8818	NaN	19.3296	NaN	NaN	NaN	18.4042	NaN	NaN	NaN	NaN	NaN	NaN	NaN	NaN	NaN	NaN	NaN	NaN	17.7227	NaN	NaN	NaN	NaN	NaN	NaN	NaN	NaN	NaN	NaN	NaN	NaN	NaN	NaN	NaN	NaN	NaN	NaN	NaN
P62082;F6SVV1	40S ribosomal protein S7	Rps7;Gm9493	32.5509	32.5567	32.3397	26.837	27.3944	27.8187	27.5945	26.9207	26.7251	26.3546	26.6536	22.6833	23.9444	22.7889	23.223	25.2981	24.1417	26.3614	25.8363	24.868	22.9812	NaN	24.5556	23.9687	26.2455	NaN	NaN	24.3361	24.4176	24.2452	23.5706	25.5643	25.0859	26.9056	24.6942	24.7115	22.901	24.97	24.0751	27.5534	24.8155	26.1682	25.79	25.6521	25.0904	25.2804	25.2268
P62137	Serine/threonine-protein phosphatase PP1-alpha catalytic subunit	Ppp1ca	30.4368	30.4944	30.6549	22.8041	20.944	22.0873	21.6965	19.3404	19.9339	19.7864	20.0326	NaN	NaN	NaN	NaN	NaN	NaN	NaN	NaN	NaN	NaN	17.8448	NaN	NaN	NaN	NaN	NaN	NaN	NaN	NaN	NaN	NaN	NaN	20.1853	NaN	NaN	NaN	NaN	NaN	NaN	NaN	NaN	NaN	NaN	NaN	NaN	NaN
P62141	Serine/threonine-protein phosphatase PP1-beta catalytic subunit	Ppp1cb	NaN	27.1582	26.9064	22.329	20.7102	20.5625	20.5677	20.7602	20.6172	20.7577	20.2696	NaN	NaN	NaN	NaN	NaN	NaN	NaN	NaN	NaN	NaN	NaN	NaN	NaN	NaN	NaN	NaN	NaN	NaN	NaN	21.1255	NaN	NaN	NaN	NaN	NaN	NaN	NaN	NaN	NaN	NaN	NaN	NaN	NaN	NaN	NaN	NaN
P62192	26S protease regulatory subunit 4	Psmc1	30.9613	30.9101	30.8994	NaN	NaN	NaN	NaN	21.5045	NaN	NaN	NaN	NaN	NaN	NaN	NaN	NaN	NaN	NaN	NaN	NaN	NaN	19.8256	NaN	NaN	NaN	NaN	NaN	NaN	NaN	NaN	NaN	NaN	NaN	NaN	NaN	NaN	NaN	NaN	NaN	NaN	NaN	NaN	NaN	NaN	NaN	NaN	NaN
P62196	26S protease regulatory subunit 8	Psmc5	30.9962	30.8273	30.7455	NaN	NaN	NaN	NaN	19.5921	NaN	NaN	NaN	NaN	NaN	NaN	NaN	NaN	NaN	NaN	NaN	NaN	NaN	NaN	NaN	NaN	NaN	NaN	NaN	NaN	NaN	NaN	19.2809	NaN	NaN	20.6148	NaN	NaN	NaN	NaN	NaN	NaN	NaN	NaN	NaN	NaN	NaN	NaN	NaN
P62204	Calmodulin	Calm1	32.4881	32.6015	32.6827	24.2138	24.1049	24.83	24.5813	23.3094	23.1422	23.396	23.7426	23.2567	23.8467	22.6064	22.7105	20.5775	21.1913	21.4562	20.7014	23.0042	22.5701	22.9915	22.9116	23.0612	23.3677	23.2371	23.2091	20.3574	22.6229	22.5969	22.6018	23.9094	23.9881	24.2673	23.3873	22.3955	22.6797	23.1582	22.7891	23.1528	22.9561	23.1688	22.0063	22.6614	24.2165	NaN	22.1614
P62242	40S ribosomal protein S8	Rps8	31.8756	31.9515	32.1895	25.8099	26.1554	25.5765	25.9848	27.1731	27.4645	27.1702	27.1879	23.4242	23.9056	23.5147	23.6224	25.5297	25.6019	25.4459	24.9456	23.188	23.1856	23.2577	22.7518	23.7385	24.1564	24.4352	23.9167	23.0185	22.6566	22.3697	22.5081	25.131	25.3165	25.4475	25.5695	24.6425	24.4839	24.6829	24.5218	25.8583	25.8758	25.7961	26.0788	25.599	25.8906	25.2969	25.842
P62245	40S ribosomal protein S15a	Rps15a	31.136	31.2648	31.4128	24.2921	24.7107	23.2811	24.0955	25.6995	25.5108	25.1001	25.522	19.4165	18.8166	20.1322	18.6644	24.5309	23.4144	23.4768	23.3741	20.7771	NaN	NaN	NaN	22.0507	NaN	22.5935	NaN	NaN	21.8531	NaN	NaN	22.7339	23.1591	23.9518	24.104	22.5382	22.3417	23.4505	23.639	24.4418	24.6086	24.0721	24.1871	22.7328	25.1932	25.0389	24.061
P62259	14-3-3 protein epsilon	Ywhae	32.9902	32.9175	32.9578	21.8293	21.3985	21.6931	21.4723	20.7823	20.6731	20.9717	21.5623	20.3466	22.6993	21.7279	20.6049	18.8619	19.751	19.2767	19.155	NaN	NaN	22.1664	22.0187	NaN	19.3859	NaN	NaN	NaN	19.7325	NaN	NaN	23.2278	23.2928	23.7588	21.3945	NaN	21.1629	21.2047	20.1143	21.8078	21.4367	22.7496	20.811	21.2652	22.6876	20.4688	20.379
P62264	40S ribosomal protein S14	Rps14	31.4633	31.4348	31.5478	25.8194	25.689	25.6673	25.6665	26.8168	27.0508	26.6994	26.9402	23.1592	23.6163	23.2835	23.1287	25.0302	23.9499	24.9607	24.7077	25.5402	25.2379	25.119	25.1727	25.3872	24.9081	25.0071	25.2699	23.6586	23.5523	23.2593	22.8472	25.2141	25.7188	25.1661	25.6549	25.4497	25.3031	25.3085	25.1382	26.0004	26.2501	26.2147	26.026	25.553	25.6117	25.2052	25.8005
P62267	40S ribosomal protein S23	Rps23	30.4759	30.292	30.2412	24.2809	24.5103	24.4698	23.7545	24.898	25.1304	24.713	24.8313	21.3574	22.4738	21.694	21.956	24.1064	22.7345	23.6307	23.4502	23.1817	23.2151	22.9624	23.1398	23.8244	23.7982	24.1627	23.7802	23.8786	23.8762	23.4171	23.1649	25.2331	25.1247	24.8915	25.2374	24.0059	NaN	NaN	24.3795	25.7903	25.3317	25.4217	25.5197	24.7591	24.3572	23.8656	24.6873
P62274	40S ribosomal protein S29	Rps29	29.7816	29.3249	28.8212	23.8957	22.8427	23.8245	23.6286	24.1806	24.4815	24.871	24.9243	NaN	NaN	20.7717	NaN	NaN	NaN	NaN	NaN	22.8377	23.0791	NaN	NaN	21.9299	NaN	NaN	NaN	22.0334	20.0465	21.721	NaN	NaN	23.0977	NaN	NaN	NaN	NaN	NaN	NaN	NaN	NaN	NaN	NaN	NaN	NaN	NaN	NaN
P62281	40S ribosomal protein S11	Rps11	31.8544	31.7205	31.699	25.799	25.6644	25.8444	25.7085	26.4532	26.081	26.7317	26.3796	21.5507	22.9773	22.9231	22.9051	25.0539	23.9614	24.2204	23.9556	25.8227	25.9546	25.8851	26.2333	26.4266	26.1785	26.174	26.1531	25.7752	26.9799	24.2534	26.3385	25.9192	25.5958	24.7835	25.4249	25.1157	24.7351	25.5141	25.6856	26.0163	25.7425	25.8679	26.0211	25.6799	23.9372	24.259	25.9762
P62301	40S ribosomal protein S13	Rps13	31.4733	31.6077	31.5179	24.3294	25.1124	23.8483	24.4614	26.7279	27.4765	27.1412	27.2373	NaN	NaN	NaN	NaN	24.3311	24.2791	24.1639	24.1378	23.6536	23.4942	23.0431	23.5318	24.0222	23.4102	NaN	NaN	NaN	NaN	NaN	NaN	24.4237	24.6641	23.9984	24.2366	23.7258	23.5287	23.9508	NaN	24.806	24.6629	24.9345	24.9031	24.6129	25.4099	25.0729	24.8825
P62305	Small nuclear ribonucleoprotein E	Snrpe	28.0453	28.1537	27.9423	23.7383	24.0974	23.8915	24.1287	24.7377	24.577	24.5187	24.8703	22.1506	NaN	NaN	NaN	NaN	NaN	NaN	NaN	NaN	NaN	NaN	NaN	NaN	20.4066	NaN	NaN	NaN	NaN	NaN	NaN	NaN	20.9218	20.9651	NaN	23.4868	23.179	23.5478	21.2028	25.3143	24.8788	24.9948	24.7237	24.5318	25.1021	23.994	24.1201
P62307	Small nuclear ribonucleoprotein F	Snrpf	28.8312	28.5922	28.3365	25.2974	26.5296	25.823	26.2463	26.2081	25.861	25.1139	25.1051	NaN	NaN	NaN	NaN	21.764	NaN	NaN	NaN	22.3518	22.437	22.2757	21.6468	23.2686	22.8685	22.0163	22.13	NaN	20.3057	20.3045	19.3803	22.8611	21.5505	20.8018	22.8881	25.7842	25.615	25.7253	26.0326	26.939	26.869	26.8295	27.4192	26.3593	25.0451	25.1555	26.7204
P62309	Small nuclear ribonucleoprotein G	Snrpg	27.4904	28.0157	28.264	25.9105	26.2747	25.8209	25.1283	25.2341	24.2613	25.324	24.9061	NaN	NaN	NaN	NaN	NaN	NaN	NaN	21.5077	NaN	18.1369	NaN	NaN	NaN	NaN	NaN	NaN	NaN	NaN	NaN	NaN	20.6217	17.7676	NaN	16.8318	22.9529	22.0635	25.839	25.4257	25.4778	26.3395	25.1721	25.3709	25.2853	27.7094	24.5175	26.1541
P62311	U6 snRNA-associated Sm-like protein LSm3	Lsm3	27.8897	28.0394	27.7941	20.1061	NaN	NaN	NaN	NaN	NaN	NaN	NaN	25.7954	25.3829	25.2259	25.2166	27.7391	27.9675	27.2297	27.2439	NaN	NaN	NaN	NaN	NaN	NaN	NaN	NaN	NaN	NaN	19.7041	NaN	19.4837	NaN	NaN	NaN	NaN	NaN	NaN	NaN	NaN	NaN	NaN	NaN	NaN	NaN	NaN	NaN
P62313	U6 snRNA-associated Sm-like protein LSm6	Lsm6	27.7062	27.7139	27.3357	NaN	NaN	NaN	18.5493	NaN	NaN	NaN	NaN	23.5362	23.8433	23.394	23.174	27.5003	26.5616	25.9007	25.627	NaN	18.858	NaN	NaN	NaN	NaN	NaN	NaN	NaN	NaN	NaN	NaN	NaN	NaN	17.5909	NaN	NaN	NaN	NaN	NaN	NaN	NaN	NaN	NaN	NaN	NaN	NaN	NaN
P62315	Small nuclear ribonucleoprotein Sm D1	Snrpd1	30.196	30.0046	29.9067	25.9547	26.5468	26.0285	27.0435	27.8585	27.6469	27.101	27.7178	21.8333	21.4224	21.495	22.0509	22.8268	23.1849	23.2487	23.7794	NaN	21.6919	NaN	21.732	21.6186	21.6716	NaN	22.8057	NaN	20.598	20.8603	20.525	22.2759	21.1317	23.1689	22.3783	26.3101	26.5416	25.8953	26.6815	27.6769	27.439	27.3864	27.6007	27.706	28.2947	28.1525	27.2905
P62317;D3Z5N9	Small nuclear ribonucleoprotein Sm D2	Snrpd2;Gm5449	29.2961	28.8134	28.9874	26.343	26.1549	26.216	26.6713	26.7112	26.4438	26.0548	26.1806	23.7052	20.7613	24.0001	21.1085	20.9026	22.2798	20.8874	21.0819	NaN	NaN	NaN	22.5354	NaN	23.6507	NaN	NaN	NaN	NaN	NaN	NaN	20.968	20.9332	21.1887	21.8533	26.2036	25.941	25.5812	26.3899	26.6191	27.077	26.5925	26.6029	26.5882	25.429	25.6851	27.0665
P62320	Small nuclear ribonucleoprotein Sm D3	Snrpd3	28.9164	29.3131	28.9889	27.2139	27.4498	27.254	27.2425	27.0258	27.1645	27.2173	27.0941	23.1375	22.9339	22.9466	23.2728	22.7936	23.4103	22.8998	22.779	22.8303	22.9967	22.9499	23.1833	23.6612	23.866	23.9573	23.3664	NaN	NaN	22.2941	NaN	22.7125	23.2754	22.6827	22.5004	26.3842	27.0284	27.1182	27.4773	27.8695	28.1358	27.7831	27.8668	27.9254	27.5369	28.2323	28.0174
P62322	U6 snRNA-associated Sm-like protein LSm5	Lsm5	NaN	NaN	NaN	NaN	NaN	20.5596	NaN	NaN	NaN	NaN	NaN	25.9683	25.7614	25.7568	27.0432	28.4416	28.9744	27.9966	27.4991	NaN	NaN	NaN	NaN	NaN	NaN	NaN	NaN	20.0985	NaN	NaN	NaN	NaN	NaN	NaN	NaN	NaN	NaN	NaN	NaN	NaN	NaN	NaN	NaN	NaN	NaN	NaN	20.8586
P62331	ADP-ribosylation factor 6	Arf6	27.5644	27.8246	27.9396	NaN	NaN	NaN	17.5754	NaN	NaN	NaN	NaN	NaN	NaN	NaN	NaN	NaN	NaN	NaN	NaN	NaN	NaN	NaN	NaN	NaN	NaN	NaN	NaN	NaN	17.5466	NaN	NaN	NaN	16.8119	NaN	NaN	NaN	NaN	NaN	NaN	NaN	NaN	NaN	NaN	NaN	NaN	NaN	NaN
P62334	26S protease regulatory subunit 10B	Psmc6	30.7239	30.6465	30.8675	NaN	NaN	NaN	NaN	NaN	NaN	NaN	18.9896	NaN	17.7486	NaN	NaN	NaN	NaN	NaN	NaN	NaN	NaN	26.7111	NaN	NaN	NaN	NaN	NaN	NaN	NaN	NaN	NaN	NaN	NaN	21.939	NaN	NaN	NaN	NaN	NaN	NaN	NaN	NaN	NaN	NaN	NaN	NaN	NaN
P62482	Voltage-gated potassium channel subunit beta-2	Kcnab2	28.6809	28.4381	28.3996	22.3838	23.6614	21.7755	23.8057	24.0952	23.9948	24.5557	23.9736	NaN	18.4704	NaN	NaN	NaN	NaN	NaN	NaN	NaN	NaN	19.0915	NaN	NaN	NaN	NaN	NaN	NaN	NaN	NaN	NaN	NaN	NaN	NaN	NaN	NaN	NaN	NaN	NaN	NaN	NaN	NaN	NaN	NaN	NaN	NaN	NaN
P62488	DNA-directed RNA polymerase II subunit RPB7	Polr2g	NaN	NaN	25.7742	23.0502	21.4145	21.5195	22.0941	23.0324	23.2746	23.563	22.011	NaN	NaN	NaN	NaN	NaN	19.2103	NaN	NaN	NaN	NaN	NaN	18.5906	NaN	NaN	NaN	NaN	NaN	NaN	NaN	NaN	NaN	NaN	NaN	NaN	NaN	NaN	NaN	NaN	NaN	NaN	NaN	NaN	NaN	NaN	NaN	NaN
P62627	Dynein light chain roadblock-type 1	Dynlrb1	28.8291	28.8015	28.766	19.7506	NaN	20.9435	19.3321	NaN	18.6306	18.7893	NaN	NaN	NaN	NaN	NaN	NaN	NaN	NaN	NaN	NaN	NaN	NaN	NaN	18.0594	NaN	NaN	NaN	NaN	NaN	NaN	NaN	21.1312	NaN	NaN	NaN	NaN	NaN	NaN	NaN	NaN	NaN	NaN	NaN	NaN	NaN	NaN	NaN
P62702;Q3V1Z5	40S ribosomal protein S4, X isoform;40S ribosomal protein S4	Rps4x;Rps4l	33.0507	33.0685	33.0031	25.7753	26.4175	25.4326	26.2713	28.0226	27.9146	27.7749	27.4368	23.3935	23.6008	23.2898	23.3926	25.6333	25.8512	25.5077	24.8554	26.5139	26.5048	26.3934	26.3273	26.5853	26.2784	26.6395	26.8124	25.8752	26.0395	25.7131	25.6976	26.2237	26.2588	26.1317	26.281	25.705	25.4831	25.5584	25.706	26.8912	26.66	26.7176	26.6835	26.3836	26.9576	26.5922	26.2476
P63330;P62715	Serine/threonine-protein phosphatase 2A catalytic subunit alpha isoform;Serine/threonine-protein phosphatase 2A catalytic subunit beta isoform	Ppp2ca;Ppp2cb	29.5106	29.4397	29.6652	20.524	NaN	20.6772	20.6046	NaN	NaN	NaN	NaN	NaN	18.1547	NaN	NaN	NaN	NaN	NaN	NaN	NaN	NaN	NaN	21.145	NaN	NaN	NaN	NaN	NaN	NaN	NaN	NaN	NaN	NaN	NaN	NaN	NaN	NaN	NaN	NaN	NaN	NaN	21.2844	NaN	NaN	NaN	NaN	NaN
P62717	60S ribosomal protein L18a	Rpl18a	31.0258	30.8661	31.1284	22.3478	23.5479	22.7203	22.7383	25.1999	25.3362	24.0406	24.6722	19.4661	19.7794	19.3893	NaN	23.5182	NaN	23.4488	22.0678	23.1628	22.0007	22.5594	21.8745	22.1808	22.2687	22.5231	23.2569	21.599	22.2327	22.6993	21.9485	NaN	24.6255	22.7738	23.2748	23.2867	22.7332	23.1478	23.4	23.8429	23.0627	22.6865	22.713	24.0891	23.377	23.0743	23.0805
P62743	AP-2 complex subunit sigma	Ap2s1	26.9619	26.8851	27.0704	20.0415	19.269	20.9453	20.2573	19.487	19.4437	19.1937	19.1755	NaN	NaN	NaN	NaN	NaN	NaN	16.9938	NaN	NaN	NaN	NaN	NaN	NaN	NaN	17.6573	NaN	NaN	NaN	NaN	NaN	NaN	NaN	NaN	NaN	NaN	NaN	NaN	NaN	NaN	NaN	NaN	NaN	NaN	NaN	NaN	NaN
P62748;P84075	Hippocalcin-like protein 1;Neuron-specific calcium-binding protein hippocalcin	Hpcal1;Hpca	27.4485	27.4041	27.7749	NaN	NaN	NaN	16.6479	NaN	NaN	NaN	NaN	NaN	NaN	NaN	NaN	NaN	NaN	NaN	NaN	NaN	NaN	NaN	NaN	NaN	NaN	17.8558	NaN	NaN	NaN	NaN	NaN	NaN	NaN	NaN	NaN	NaN	NaN	NaN	NaN	NaN	NaN	NaN	NaN	NaN	NaN	NaN	NaN
P62751	60S ribosomal protein L23a	Rpl23a	31.896	32.165	32.1828	27.684	27.2888	27.5328	27.0993	26.7016	26.7787	26.6029	26.6089	23.2957	23.797	23.5048	23.6985	24.5536	23.8942	24.0157	23.9201	25.5891	25.3325	25.616	25.5428	26.0264	26.2834	26.142	26.2566	23.6331	25.6349	25.2794	24.9781	25.187	25.1633	24.9964	24.9859	23.8242	24.1747	24.1509	24.0647	24.744	24.502	23.2644	24.7733	24.0437	25.4256	25.7956	24.1978
P62754	40S ribosomal protein S6	Rps6	31.607	31.51	31.6896	25.5019	26.0511	25.728	26.0299	26.2248	26.0058	25.9196	25.7111	23.2925	23.5292	23.1875	22.122	24.9114	24.111	25.05	25.5997	24.5101	24.4275	24.869	24.8195	25.4478	25.2321	25.158	25.2939	25.24	24.8736	23.0279	24.1984	25.4858	25.3525	24.8207	25.391	24.824	24.6828	24.8164	24.8872	25.9198	25.7457	25.6099	25.341	24.4089	24.8483	24.5968	25.3011
P62774	Myotrophin	Mtpn	29.4067	29.6524	29.3211	20.4951	20.3591	19.8454	20.1357	NaN	NaN	19.8272	20.2341	NaN	18.3143	NaN	NaN	NaN	NaN	NaN	NaN	NaN	NaN	NaN	NaN	NaN	NaN	NaN	NaN	NaN	NaN	NaN	NaN	NaN	NaN	NaN	NaN	NaN	NaN	NaN	NaN	NaN	NaN	NaN	NaN	NaN	NaN	NaN	NaN
P62806	Histone H4	Hist1h4a	30.9515	30.9096	31.2151	24.3173	25.2864	24.9173	25.336	26.4136	26.3869	25.8149	26.4061	24.876	25.2934	26.4282	27.9166	23.741	23.5856	25.0041	24.4293	26.8312	26.9832	26.8451	26.8301	24.7958	25.1858	25.1903	25.7443	25.1689	25.5887	25.0134	26.1674	27.4695	27.4927	25.7028	28.6434	27.4745	26.919	28.8883	28.4219	27.4758	25.3408	26.4211	25.64	29.6015	30.6074	29.6656	29.2419
P62814	V-type proton ATPase subunit B, brain isoform	Atp6v1b2	31.4915	31.4585	31.3966	NaN	19.7396	NaN	NaN	NaN	NaN	NaN	NaN	NaN	NaN	18.0208	NaN	NaN	NaN	NaN	NaN	NaN	NaN	NaN	NaN	NaN	NaN	NaN	NaN	NaN	NaN	21.0309	NaN	NaN	NaN	22.6434	NaN	NaN	NaN	NaN	NaN	NaN	NaN	NaN	NaN	NaN	NaN	NaN	NaN
P62821	Ras-related protein Rab-1A	Rab1A	30.9974	30.8962	31.2882	NaN	NaN	20.0179	NaN	20.6525	NaN	NaN	NaN	NaN	NaN	NaN	NaN	NaN	21.059	NaN	NaN	NaN	NaN	NaN	NaN	NaN	NaN	NaN	NaN	NaN	18.1881	NaN	NaN	22.8942	23.0835	23.2274	NaN	23.3789	23.6721	23.5397	23.1554	22.8056	21.9167	22.6346	20.6657	21.7665	NaN	NaN	NaN
P62827;Q14AA6	GTP-binding nuclear protein Ran	Ran;1700009N14Rik	32.7111	32.5682	32.9033	22.4214	23.0327	22.8969	22.8935	22.1366	22.2795	22.0848	22.3128	NaN	NaN	NaN	18.7628	NaN	NaN	NaN	NaN	NaN	NaN	NaN	NaN	NaN	NaN	NaN	NaN	NaN	17.9655	NaN	NaN	21.3484	21.5206	22.8307	20.2418	23.6111	23.6578	24.033	23.724	22.046	NaN	21.5603	NaN	NaN	22.6569	21.9146	NaN
P62830	60S ribosomal protein L23	Rpl23	30.817	30.729	30.8926	24.157	25.2068	25.3906	24.6502	25.1393	25.3497	24.0057	24.3126	22.6565	22.686	22.8744	21.5319	22.7711	22.3224	22.2451	23.4419	26.9734	26.8853	26.7074	27.0004	27.1674	26.871	26.7832	26.8608	27.6461	27.2044	26.9277	26.6457	26.7412	26.7033	26.6679	26.7152	26.615	26.6768	26.7573	27.2529	26.5231	26.3077	26.38	26.3084	26.1928	25.9181	26.0058	26.2368
P62843	40S ribosomal protein S15	Rps15	30.5237	31.4274	30.9786	24.1999	24.5443	24.7886	25.3141	26.3842	26.9488	26.2997	26.7523	NaN	NaN	NaN	NaN	24.4413	22.9919	21.1967	NaN	NaN	19.1902	21.4413	20.1484	22.1759	22.3731	NaN	NaN	NaN	NaN	NaN	NaN	NaN	22.6809	NaN	24.733	22.1094	21.5504	21.6582	23.1192	24.4193	23.7349	23.1176	23.9945	NaN	24.204	23.439	NaN
P62849	40S ribosomal protein S24	Rps24	30.3473	30.3769	30.5407	24.8111	25.3392	24.5996	25.174	26.2256	26.2285	25.8637	26.2063	21.1246	21.073	21.1225	20.5971	21.8957	23.131	23.5249	23.5805	23.1425	22.8562	22.8571	22.8297	23.4848	23.745	23.6842	23.1473	22.7781	23.3435	22.6878	22.1847	23.4837	23.4325	23.1651	23.4974	22.9051	22.655	22.6564	22.7557	23.8163	23.5436	23.6436	23.3727	23.163	23.6797	23.5881	22.8648
P62852	40S ribosomal protein S25	Rps25	31.6543	30.3945	30.766	26.015	26.0242	25.817	25.5849	27.3881	27.3496	26.7841	27.3199	21.388	22.3803	21.2327	22.5124	24.2757	20.793	24.1532	23.0913	25.4461	25.3177	25.6112	25.4082	25.4962	25.4236	25.2828	25.5215	23.9862	24.7877	24.8432	24.3623	25.2385	24.9457	24.6855	25.0734	24.8269	24.5619	24.4575	24.2625	25.6584	25.1379	25.2948	25.4852	25.1059	25.3592	25.1966	25.383
P62855	40S ribosomal protein S26	Rps26	29.7598	30.256	30.2254	21.8761	23.9977	23.9964	23.6369	24.359	24.3763	23.7752	24.2278	NaN	NaN	NaN	NaN	21.3326	NaN	21.8971	21.5956	22.2161	22.3811	22.2995	22.5682	22.7359	22.7566	22.6822	22.7833	21.8782	22.4516	22.2804	22.0567	23.7232	23.7013	23.3028	23.2578	23.0853	23.1568	23.4935	23.5147	23.8841	23.6921	23.7515	23.5296	23.4934	24.0935	24.0438	23.6986
P62858	40S ribosomal protein S28	Rps28	30.601	30.1962	30.62	24.0193	24.4115	24.285	24.4812	25.9257	26.5968	25.4836	25.637	21.7122	21.5543	22.8268	21.4353	23.5038	22.7255	22.6639	23.663	22.1526	21.6089	21.7854	21.4598	22.3825	22.7679	21.9277	22.4743	20.9589	21.439	22.2372	20.4821	23.8	24.1009	24.166	24.0189	23.3568	23.2594	23.7331	22.2071	24.9936	24.687	24.755	24.751	23.9361	24.0861	23.6231	23.7216
P62869	Transcription elongation factor B polypeptide 2	Tceb2	29.2491	29.4098	29.1542	22.8917	21.8119	22.0939	22.1143	20.173	20.5573	NaN	20.0441	NaN	NaN	NaN	NaN	19.3528	NaN	NaN	NaN	23.439	24.1628	23.7804	23.4909	23.2002	23.5681	23.1034	23.3975	23.8426	23.5469	23.2475	23.4065	24.0741	24.5982	23.7144	23.4654	24.4445	24.4889	23.9018	24.1957	24.2582	23.835	23.825	23.8616	23.6888	23.1173	23.3723	23.5417
P62874	Guanine nucleotide-binding protein G(I)/G(S)/G(T) subunit beta-1	Gnb1	30.2324	30.4603	30.4043	18.8597	NaN	20.9443	20.909	19.7324	19.7443	20.2731	19.9652	NaN	NaN	NaN	NaN	19.506	NaN	NaN	NaN	NaN	NaN	NaN	NaN	NaN	NaN	NaN	18.5151	NaN	NaN	NaN	NaN	NaN	NaN	NaN	NaN	NaN	NaN	NaN	NaN	NaN	NaN	NaN	NaN	21.4248	NaN	NaN	21.4125
P62876	DNA-directed RNA polymerases I, II, and III subunit RPABC5	Polr2l	25.7862	25.3131	25.5076	23.4401	23.5308	23.1065	23.5374	23.5924	23.5175	22.9384	22.8781	22.0659	22.4595	NaN	NaN	NaN	NaN	NaN	NaN	24.9676	24.9034	24.6998	24.9565	22.2707	22.4178	22.4734	21.8755	22.4857	22.5152	24.0208	22.1889	NaN	NaN	NaN	NaN	NaN	NaN	NaN	NaN	NaN	NaN	NaN	NaN	NaN	NaN	17.5829	NaN
P62880;P29387	Guanine nucleotide-binding protein G(I)/G(S)/G(T) subunit beta-2;Guanine nucleotide-binding protein subunit beta-4	Gnb2;Gnb4	28.1426	28.5801	28.3531	NaN	NaN	20.6234	20.2745	NaN	NaN	NaN	NaN	NaN	NaN	NaN	NaN	NaN	NaN	NaN	NaN	NaN	NaN	NaN	NaN	NaN	NaN	NaN	NaN	NaN	NaN	NaN	NaN	21.3439	21.1661	NaN	20.2313	NaN	20.9863	21.0759	NaN	21.5081	20.6896	20.9376	NaN	20.7865	NaN	NaN	20.858
P62889	60S ribosomal protein L30	Rpl30	29.9167	29.8614	29.9047	22.7423	24.1729	23.6908	23.6127	25.8896	25.8591	24.448	25.6303	20.0681	20.0536	20.1834	NaN	23.7041	20.7436	23.3434	23.4692	22.3981	22.2093	21.7744	22.2598	23.0167	22.9614	22.4865	NaN	NaN	22.1703	22.2327	NaN	23.0514	23.5436	23.169	23.3023	22.5865	21.9855	22.3598	22.2062	23.1066	22.3423	22.3849	22.2578	22.238	24.8808	23.2277	22.3652
P62892	60S ribosomal protein L39	Rpl39	30.1023	29.2157	28.9525	22.4586	23.1844	23.1802	24.0381	23.2646	23.4217	22.6147	23.4668	NaN	NaN	NaN	NaN	21.2117	NaN	NaN	NaN	NaN	NaN	NaN	NaN	NaN	NaN	NaN	NaN	NaN	NaN	NaN	NaN	22.3638	23.3483	NaN	22.7164	NaN	21.9593	NaN	22.1872	NaN	22.9352	22.4495	21.9578	NaN	NaN	NaN	21.3786
P62900	60S ribosomal protein L31	Rpl31	31.3842	30.8328	30.9682	25.5179	25.1349	25.6342	25.2553	27.1577	26.897	26.8964	26.5144	20.9318	21.4781	21.5624	21.6243	23.946	21.3585	23.6716	21.7319	23.4151	23.4941	23.9071	23.9567	24.5955	24.1456	24.0997	24.5114	23.1935	22.7781	23.1587	22.8129	23.6907	23.1414	22.4828	25.3983	21.0635	NaN	21.1033	22.1844	NaN	21.1819	22.145	21.8198	23.5995	23.3205	23.0511	23.1723
P62908	40S ribosomal protein S3	Rps3	32.5676	32.5767	32.6049	25.9312	25.7515	24.5177	25.2718	28.6987	28.5312	28.3051	28.5353	23.5534	23.9995	23.7372	23.6241	25.9724	25.7143	25.8584	25.4676	24.2617	23.9931	23.966	24.3129	24.9219	24.5127	25.1991	24.8539	22.3322	23.5031	24.1452	23.3166	25.977	26.132	25.7905	25.7725	25.7419	25.8165	25.7155	25.4926	26.7216	26.6532	26.56	26.5839	26.0854	26.441	26.2376	26.6109
P62911	60S ribosomal protein L32	Rpl32	31.4402	31.096	31.0947	21.0873	22.6846	20.2538	22.4506	25.7247	25.5197	25.4467	24.376	19.9418	20.6811	20.602	20.5086	23.8352	21.5129	23.2693	22.9313	23.4917	23.309	22.8895	23.4397	23.7108	23.3926	NaN	NaN	23.8121	NaN	NaN	NaN	23.9563	23.7157	23.7389	23.7926	22.0745	22.196	NaN	NaN	22.5696	23.0194	23.3811	23.1599	22.8492	22.977	22.4546	NaN
P62915	Transcription initiation factor IIB	Gtf2b	NaN	NaN	23.2466	22.8823	21.9553	23.0556	21.7674	19.281	NaN	18.868	19.2716	NaN	NaN	NaN	NaN	NaN	NaN	NaN	17.1698	NaN	NaN	NaN	NaN	NaN	NaN	NaN	18.6375	NaN	NaN	NaN	NaN	NaN	NaN	NaN	NaN	NaN	NaN	NaN	NaN	NaN	NaN	NaN	NaN	NaN	NaN	NaN	20.0174
P62918	60S ribosomal protein L8	Rpl8	31.5938	31.6966	31.5967	24.3824	24.1668	23.7045	23.6336	26.3186	26.1774	25.8363	25.54	19.9016	20.9504	21.02	20.3182	24.3273	22.1793	23.0147	23.1437	24.7404	24.8672	24.5733	24.4581	25.1444	24.8292	25.1329	25.0499	25.1932	24.3049	24.498	23.8294	25.6046	23.7509	24.1067	24.6175	22.2019	22.2231	23.0409	NaN	23.0473	NaN	20.6871	NaN	24.5599	24.8132	23.2495	24.0006
P62960	Nuclease-sensitive element-binding protein 1	Ybx1	31.6241	31.3488	31.1444	25.8543	25.4998	26.1989	26.5678	27.3701	27.9589	27.8498	27.4594	26.0506	26.2828	26.4652	25.421	27.4576	26.8634	26.8191	26.9665	26.4401	26.5006	26.4889	26.485	29.1813	29.2464	29.2646	29.2949	30.8052	31.0348	30.3647	30.8572	23.9497	23.7398	23.5	23.5953	23.9506	24.1596	24.4227	24.173	25.2181	25.3463	25.3139	25.5417	25.3187	24.6627	23.2447	25.5182
P62983;P0CG50;P0CG49;A0A0A6YW67	Ubiquitin-40S ribosomal protein S27a;Ubiquitin;40S ribosomal protein S27a;Polyubiquitin-C;Ubiquitin;Ubiquitin-related 1;Ubiquitin-related 2;Polyubiquitin-B;Ubiquitin	Rps27a;Ubc;Ubb;Gm8797	33.2869	33.2498	33.2901	25.7911	25.9308	25.2899	25.7323	26.0366	26.0155	26.5737	26.6772	26.9051	26.7817	26.7166	26.6615	24.4447	25.0471	25.3789	25.0178	24.713	24.8148	24.6555	24.6815	24.9794	24.9639	25.2501	25.241	23.9916	24.3171	24.6256	24.6619	25.9526	25.669	27.0932	26.2366	26.3172	26.1726	26.2414	25.6643	26.7323	25.7251	25.8793	25.4504	26.3487	27.8737	26.6381	25.739
P62984;D3YYZ2;J3QK04	Ubiquitin-60S ribosomal protein L40;Ubiquitin;60S ribosomal protein L40	Uba52;Gm5239;Gm7808	27.2955	26.1579	26.5548	NaN	NaN	18.5841	NaN	NaN	NaN	NaN	NaN	NaN	NaN	NaN	NaN	NaN	NaN	NaN	NaN	18.1039	18.1118	NaN	18.2546	17.622	NaN	NaN	NaN	17.1993	NaN	NaN	17.5094	NaN	NaN	NaN	NaN	NaN	NaN	NaN	NaN	15.657	NaN	NaN	NaN	NaN	NaN	NaN	NaN
P62996	Transformer-2 protein homolog beta	Tra2b	NaN	NaN	22.0806	20.6372	20.6446	20.2091	20.2376	20.5913	20.2921	20.3686	20.3356	NaN	NaN	NaN	NaN	20.9772	NaN	21.1182	NaN	NaN	NaN	NaN	NaN	NaN	15.9771	NaN	NaN	NaN	NaN	NaN	NaN	NaN	NaN	NaN	19.4996	19.5768	19.6851	20.1845	19.4883	20.8479	20.3287	20.547	20.4026	22.6358	24.53	21.735	20.7379
P63001;P60764	Ras-related C3 botulinum toxin substrate 1;Ras-related C3 botulinum toxin substrate 3	Rac1;Rac3	29.3694	29.0533	29.4037	NaN	NaN	18.9569	NaN	NaN	NaN	NaN	NaN	NaN	17.882	NaN	NaN	NaN	NaN	NaN	NaN	NaN	NaN	NaN	NaN	NaN	NaN	NaN	NaN	NaN	NaN	NaN	NaN	NaN	NaN	NaN	NaN	NaN	NaN	NaN	NaN	NaN	NaN	NaN	NaN	NaN	NaN	20.2136	NaN
P63005	Platelet-activating factor acetylhydrolase IB subunit alpha	Pafah1b1	28.7092	28.8651	28.7776	NaN	NaN	NaN	17.9889	NaN	NaN	NaN	NaN	NaN	NaN	NaN	NaN	NaN	NaN	NaN	NaN	NaN	NaN	NaN	NaN	NaN	NaN	NaN	NaN	NaN	NaN	NaN	NaN	NaN	NaN	NaN	NaN	NaN	NaN	NaN	NaN	17.7361	NaN	NaN	NaN	NaN	NaN	NaN	NaN
P63015	Paired box protein Pax-6	Pax6	NaN	NaN	23.9115	NaN	NaN	17.3499	NaN	NaN	NaN	NaN	NaN	NaN	NaN	NaN	NaN	NaN	NaN	NaN	NaN	22.4919	23.1212	22.9663	23.2726	NaN	NaN	NaN	NaN	18.403	19.5273	19.0683	19.1708	NaN	20.2823	NaN	NaN	NaN	NaN	NaN	NaN	NaN	NaN	NaN	NaN	NaN	NaN	NaN	NaN
P63017	Heat shock cognate 71 kDa protein	Hspa8	35.5039	35.4227	35.4357	29.2534	29.1863	29.0802	29.2439	29.3209	29.1782	29.1672	29.1052	27.4922	27.5492	27.4614	27.196	27.8183	27.5211	27.1894	27.3885	29.6355	29.5153	29.6445	29.6065	29.2606	29.2905	29.2103	29.2747	29.4301	29.4425	29.1787	29.1799	29.8359	29.8192	29.7551	29.7238	30.1756	30.0316	29.9927	30.1041	29.7248	29.8031	29.5283	29.5781	29.362	29.1944	29.3922	29.3545
P63028	Translationally-controlled tumor protein	Tpt1	31.1366	31.246	30.9313	NaN	NaN	NaN	NaN	19.8215	NaN	NaN	NaN	NaN	19.8414	NaN	NaN	NaN	NaN	NaN	NaN	NaN	NaN	NaN	NaN	NaN	NaN	NaN	NaN	NaN	NaN	NaN	NaN	NaN	NaN	NaN	NaN	NaN	NaN	NaN	NaN	NaN	NaN	19.3635	NaN	NaN	NaN	NaN	NaN
P63037	DnaJ homolog subfamily A member 1	Dnaja1	30.6089	30.6701	30.5394	21.605	21.5757	21.9687	21.6623	20.8614	20.8193	NaN	NaN	NaN	NaN	NaN	NaN	NaN	NaN	NaN	NaN	NaN	NaN	NaN	NaN	NaN	NaN	NaN	21.3434	NaN	NaN	NaN	NaN	22.6265	22.8184	22.4297	22.0467	22.6953	22.2617	21.6624	22.1689	22.1636	21.7512	21.4321	21.862	22.065	22.387	22.4865	21.5489
P63038	60 kDa heat shock protein, mitochondrial	Hspd1	34.9716	34.9995	35.0204	25.6873	25.8584	25.5045	26.0417	25.9643	25.9835	25.8081	26.2391	NaN	22.6629	NaN	NaN	NaN	NaN	NaN	NaN	25.2766	25.2051	25.1965	25.3381	26.1645	26.3097	25.9059	25.8843	26.8762	25.9474	25.1593	25.4643	29.3539	29.3429	29.2794	29.2259	29.5396	29.6184	29.4338	29.5584	29.1709	29.1529	29.0574	28.8759	28.7311	28.7184	28.6372	29.037
P63073	Eukaryotic translation initiation factor 4E	Eif4e	29.0881	29.5322	29.3677	NaN	19.7584	NaN	NaN	NaN	NaN	NaN	NaN	NaN	NaN	NaN	NaN	17.1942	NaN	NaN	NaN	NaN	NaN	NaN	NaN	NaN	NaN	NaN	NaN	NaN	NaN	NaN	19.0848	19.4562	NaN	NaN	16.4769	24.1755	24.087	24.1615	25.0575	29.1947	29.3802	28.4066	29.0213	27.3487	25.6054	27.0625	28.6678
P63085	Mitogen-activated protein kinase 1	Mapk1	29.3221	29.2205	29.3165	20.8967	21.3162	21.5034	21.0444	21.366	20.9621	20.6013	20.4053	NaN	NaN	NaN	NaN	17.776	NaN	NaN	NaN	NaN	NaN	NaN	NaN	NaN	NaN	NaN	NaN	NaN	NaN	17.8847	NaN	NaN	NaN	19.8705	NaN	NaN	NaN	NaN	NaN	NaN	NaN	NaN	NaN	NaN	NaN	NaN	NaN
P63087	Serine/threonine-protein phosphatase PP1-gamma catalytic subunit	Ppp1cc	28.0502	27.6034	26.9204	21.9476	19.6348	21.2884	19.7881	18.3253	NaN	NaN	NaN	NaN	NaN	NaN	NaN	NaN	NaN	NaN	NaN	NaN	NaN	NaN	NaN	NaN	NaN	NaN	18.6556	NaN	NaN	NaN	NaN	NaN	NaN	NaN	NaN	NaN	NaN	NaN	NaN	NaN	NaN	NaN	NaN	NaN	19.5203	NaN	NaN
P63101	14-3-3 protein zeta/delta	Ywhaz	31.8709	32.0812	32.0234	20.726	20.4264	20.5352	20.4554	NaN	NaN	NaN	NaN	19.4131	23.0032	NaN	19.7003	19.0152	NaN	NaN	NaN	NaN	NaN	NaN	NaN	NaN	NaN	19.7602	NaN	NaN	NaN	NaN	NaN	21.5856	21.5714	23.0303	20.6909	20.8641	20.8495	21.0526	20.6255	NaN	21.3324	NaN	NaN	NaN	22.0782	NaN	NaN
P63158	High mobility group protein B1	Hmgb1	31.5751	31.9798	32.4917	NaN	NaN	NaN	22.0045	NaN	NaN	NaN	NaN	NaN	21.0992	NaN	NaN	NaN	NaN	NaN	NaN	26.0477	25.8372	25.9012	25.8712	26.3229	25.5277	25.8051	25.4924	28.4782	29.6993	29.4949	28.7608	NaN	NaN	NaN	NaN	NaN	NaN	NaN	NaN	NaN	NaN	NaN	NaN	NaN	20.346	NaN	NaN
P63166	Small ubiquitin-related modifier 1	Sumo1	28.006	28.4781	28.4595	NaN	NaN	NaN	18.055	NaN	NaN	NaN	NaN	NaN	NaN	NaN	NaN	NaN	NaN	NaN	NaN	NaN	NaN	NaN	NaN	NaN	NaN	NaN	NaN	NaN	NaN	NaN	NaN	NaN	NaN	NaN	NaN	NaN	NaN	NaN	NaN	NaN	NaN	NaN	NaN	NaN	NaN	NaN	NaN
P63168;Q80ZS7	Dynein light chain 1, cytoplasmic	Dynll1;BC048507	30.0024	30.3971	30.238	21.3551	21.3386	21.2062	21.659	21.2401	21.3608	21.4035	20.4826	NaN	NaN	NaN	NaN	NaN	NaN	NaN	20.2244	23.7921	24.3899	21.524	22.7841	20.7135	NaN	20.7927	20.9331	NaN	NaN	20.7081	20.1498	20.6685	NaN	20.9386	20.0776	NaN	NaN	20.7194	NaN	20.4813	20.8623	NaN	20.6283	20.7994	NaN	NaN	NaN
P63242;Q8BGY2	Eukaryotic translation initiation factor 5A-1;Eukaryotic translation initiation factor 5A-2	Eif5a;Eif5a2	31.4248	31.7322	31.6337	22.138	22.1211	21.462	22.1741	22.3763	22.2716	22.6923	22.7312	19.4634	24.2629	19.241	19.5779	18.3575	19.2199	18.7122	18.7604	NaN	NaN	NaN	NaN	NaN	22.8954	23.4629	NaN	NaN	NaN	19.9485	NaN	22.3363	20.5856	23.0063	18.9174	18.9702	19.0796	NaN	NaN	20.1864	19.6681	21.9203	NaN	19.3816	25.0184	23.057	NaN
P63254	Cysteine-rich protein 1	Crip1	30.4376	30.4585	30.7979	NaN	NaN	NaN	21.5948	NaN	NaN	NaN	NaN	NaN	NaN	NaN	NaN	NaN	16.7681	NaN	NaN	16.6612	NaN	NaN	NaN	NaN	NaN	NaN	NaN	NaN	NaN	NaN	NaN	NaN	NaN	NaN	NaN	NaN	NaN	NaN	NaN	NaN	NaN	NaN	NaN	NaN	NaN	NaN	NaN
P63276	40S ribosomal protein S17	Rps17	31.6585	30.979	31.42	24.5062	25.6001	25.1061	24.952	26.951	26.8644	26.5496	26.9911	21.4501	21.09	20.6986	NaN	25.0592	22.914	24.57	24.1751	21.9708	22.589	22.236	22.3861	23.1589	23.2259	23.6566	23.615	22.8835	22.2862	23.2402	22.075	23.9249	23.2422	23.0544	23.1789	22.6046	22.4095	22.2466	22.7407	23.5671	23.3217	23.5729	24.0206	22.8237	24.3414	24.1267	23.3855
P63280	SUMO-conjugating enzyme UBC9	Ube2i	30.7449	29.9928	30.1701	NaN	NaN	NaN	17.5147	NaN	NaN	NaN	NaN	NaN	NaN	NaN	NaN	NaN	NaN	NaN	NaN	NaN	NaN	NaN	NaN	NaN	NaN	NaN	NaN	NaN	NaN	NaN	NaN	NaN	NaN	NaN	NaN	NaN	NaN	NaN	NaN	NaN	NaN	NaN	NaN	NaN	NaN	18.5146	NaN
P63323	40S ribosomal protein S12	Rps12	30.9308	31.2375	31.1398	24.7381	25.0201	24.8266	24.8728	26.6239	26.7917	26.2289	25.8402	20.8843	21.117	20.8182	21.1385	23.8524	23.7998	23.3619	22.9522	22.4167	21.6935	22.3988	22.2104	NaN	23.9452	23.3045	22.9935	22.8954	22.4921	NaN	NaN	24.4575	24.3744	23.9754	23.5822	23.2438	23.2431	23.6729	22.5546	24.6948	24.5367	25.3184	24.7774	24.2406	23.5823	23.2439	24.2769
P63325	40S ribosomal protein S10	Rps10	30.6851	30.7202	30.6474	23.8155	25.3188	25.4632	25.2168	27.0519	27.1173	26.4078	26.7771	NaN	NaN	NaN	NaN	23.999	NaN	23.27	NaN	24.9959	24.7291	22.7762	22.0712	22.9309	22.6835	23.1907	23.7224	NaN	23.846	24.2386	20.1538	19.9935	21.0274	22.4771	NaN	22.2281	22.8116	21.5242	NaN	24.2905	23.4034	23.0606	24.4487	23.5579	22.5128	22.7833	24.3644
P67778	Prohibitin	Phb	26.87	26.9636	26.6495	NaN	NaN	NaN	NaN	NaN	NaN	NaN	NaN	NaN	NaN	NaN	NaN	NaN	NaN	NaN	NaN	NaN	NaN	NaN	NaN	NaN	NaN	NaN	NaN	NaN	NaN	NaN	NaN	NaN	NaN	17.8296	NaN	NaN	NaN	NaN	NaN	NaN	NaN	NaN	NaN	NaN	NaN	NaN	NaN
P67871	Casein kinase II subunit beta	Csnk2b	28.8061	28.7067	28.3731	NaN	NaN	NaN	NaN	NaN	NaN	NaN	17.4047	NaN	NaN	NaN	NaN	17.5089	NaN	NaN	NaN	NaN	NaN	NaN	NaN	NaN	NaN	NaN	NaN	18.0448	NaN	NaN	NaN	19.1876	NaN	NaN	NaN	20.3189	NaN	21.0392	20.9913	21.0228	21.8643	21.2527	21.1909	21.3763	21.5012	21.6542	21.3963
P67984	60S ribosomal protein L22	Rpl22	29.3965	29.8989	29.7623	25.7993	25.5111	26.0504	25.5901	25.3342	25.218	25.1692	25.4901	21.1382	22.3208	21.504	21.9035	21.9752	21.7189	22.0201	21.7248	23.9301	23.4175	23.4701	23.7129	24.1423	23.8944	23.9233	24.009	21.98	21.649	21.4087	21.1232	23.9881	24.0622	24.3461	24.5473	23.5405	22.921	23.4608	NaN	23.3905	23.1841	23.7588	23.4942	23.427	24.1685	23.9841	23.5562
P68033;P68134;P62737;P63268	Actin, alpha cardiac muscle 1;Actin, alpha skeletal muscle;Actin, aortic smooth muscle;Actin, gamma-enteric smooth muscle	Actc1;Acta1;Acta2;Actg2	32.4764	32.7537	32.5223	25.2836	26.1831	25.9361	26.4647	25.3435	26.166	24.7329	25.0689	24.1183	26.0202	25.1981	25.2016	23.4012	24.2726	24.3086	23.1459	25.0597	24.8074	25.4668	25.1424	25.4498	25.7552	25.8896	25.9998	NaN	25.11	NaN	25.3413	26.1628	26.4558	26.4403	25.6358	25.4435	25.3673	26.0312	25.6676	26.1646	25.8206	26.064	24.9013	25.5128	24.3049	24.6184	24.9946
P68037	Ubiquitin-conjugating enzyme E2 L3	Ube2l3	30.8551	31.0967	30.9318	NaN	17.005	NaN	NaN	NaN	NaN	NaN	NaN	NaN	NaN	NaN	NaN	NaN	NaN	NaN	NaN	NaN	NaN	NaN	NaN	NaN	NaN	NaN	NaN	NaN	NaN	NaN	NaN	NaN	NaN	NaN	NaN	NaN	NaN	NaN	NaN	NaN	NaN	NaN	NaN	22.0388	NaN	NaN	NaN
P68040	Guanine nucleotide-binding protein subunit beta-2-like 1;Guanine nucleotide-binding protein subunit beta-2-like 1, N-terminally processed	Gnb2l1	32.2211	31.9548	32.0091	24.7823	24.4713	24.3279	24.6283	25.3805	26.2705	25.4793	25.6524	NaN	NaN	NaN	NaN	22.6696	22.8345	NaN	21.913	NaN	NaN	NaN	NaN	NaN	NaN	NaN	NaN	NaN	21.9621	NaN	NaN	24.1928	24.6078	24.2616	23.4217	22.9658	22.9843	23.2726	22.8452	25.923	25.9215	26.1515	25.3094	24.1577	24.2958	24.2775	24.3809
P68181	cAMP-dependent protein kinase catalytic subunit beta	Prkacb	28.1065	27.805	27.9892	NaN	16.957	NaN	NaN	NaN	NaN	NaN	NaN	NaN	NaN	NaN	NaN	NaN	NaN	NaN	NaN	NaN	NaN	NaN	NaN	NaN	NaN	NaN	NaN	NaN	NaN	NaN	NaN	NaN	NaN	NaN	NaN	NaN	NaN	NaN	NaN	NaN	NaN	NaN	NaN	NaN	19.1473	NaN	NaN
P68254	14-3-3 protein theta	Ywhaq	30.7737	30.7563	30.9113	NaN	NaN	NaN	20.9227	NaN	NaN	NaN	NaN	NaN	21.2443	NaN	NaN	NaN	NaN	NaN	NaN	NaN	NaN	NaN	NaN	NaN	NaN	NaN	NaN	NaN	19.5196	NaN	NaN	22.0655	21.5997	22.2096	NaN	NaN	NaN	22.0031	NaN	NaN	21.8926	NaN	NaN	19.8131	NaN	NaN	NaN
P68368	Tubulin alpha-4A chain	Tuba4a	28.7647	28.5555	28.7569	NaN	NaN	NaN	NaN	NaN	NaN	20.0009	NaN	NaN	NaN	NaN	20.1783	NaN	NaN	NaN	NaN	NaN	NaN	NaN	NaN	NaN	NaN	NaN	NaN	NaN	NaN	NaN	20.8703	20.7496	20.2202	20.4289	20.2376	20.5758	20.6721	20.3574	20.3414	20.4532	20.3871	21.1737	20.3106	19.8934	21.6485	19.8966	20.3764
P68372	Tubulin beta-4B chain	Tubb4b	34.5891	34.5873	34.5934	26.6393	26.7421	26.4392	26.5538	26.6475	26.5782	26.4389	26.5992	22.3136	24.3695	NaN	22.8628	22.7688	22.901	21.8832	22.3402	27.2476	27.1555	27.2067	27.4077	28.1784	28.1364	28.0642	28.1332	29.025	28.0073	28.2555	28.0076	28.5903	28.6546	28.3805	28.3117	28.8954	28.7584	28.8382	28.9532	28.5757	28.696	28.4306	28.4588	27.974	28.3937	28.4333	28.3791
P68373	Tubulin alpha-1C chain	Tuba1c	29.7723	29.269	29.5299	NaN	NaN	NaN	NaN	NaN	NaN	NaN	NaN	NaN	NaN	NaN	NaN	NaN	NaN	NaN	NaN	NaN	NaN	NaN	NaN	NaN	NaN	NaN	NaN	NaN	NaN	NaN	NaN	NaN	NaN	19.3546	NaN	NaN	NaN	NaN	NaN	NaN	NaN	NaN	NaN	NaN	NaN	NaN	NaN
P68510	14-3-3 protein eta	Ywhah	32.8583	32.8095	32.9049	23.3664	19.3395	18.181	18.0264	17.1994	19.0747	NaN	18.8858	20.2714	21.6104	NaN	NaN	NaN	NaN	NaN	NaN	NaN	NaN	NaN	21.5608	NaN	NaN	NaN	NaN	NaN	NaN	NaN	NaN	25.3956	24.7915	24.7513	22.4293	NaN	NaN	21.4779	NaN	22.6093	21.7089	19.1689	NaN	22.0749	20.8268	21.3713	21.8334
P70168	Importin subunit beta-1	Kpnb1	32.7157	32.676	32.6381	20.1909	22.4269	22.0982	22.4016	22.7991	22.4047	21.4542	21.4956	NaN	NaN	NaN	NaN	NaN	NaN	17.8456	NaN	23.1535	22.6409	NaN	NaN	21.3364	NaN	20.9378	NaN	NaN	23.2178	23.1965	22.9901	25.3565	25.0462	24.8951	25.0245	24.6287	25.1995	24.3564	24.9823	25.2181	25.1198	24.1521	23.278	23.076	22.3495	22.4693	24.0286
P70181	Phosphatidylinositol 4-phosphate 5-kinase type-1 beta	Pip5k1b	NaN	NaN	23.8723	19.4913	19.5376	19.6474	19.6721	NaN	18.9905	NaN	NaN	NaN	17.9174	NaN	NaN	NaN	NaN	NaN	NaN	NaN	NaN	NaN	NaN	NaN	NaN	NaN	NaN	NaN	19.9372	NaN	NaN	NaN	NaN	NaN	NaN	NaN	NaN	NaN	NaN	NaN	NaN	NaN	NaN	NaN	NaN	NaN	19.1445
P70182	Phosphatidylinositol 4-phosphate 5-kinase type-1 alpha	Pip5k1a	22.8925	NaN	NaN	NaN	NaN	NaN	NaN	NaN	17.7249	NaN	NaN	NaN	NaN	NaN	NaN	NaN	NaN	NaN	NaN	21.4104	22.2049	22.2987	22.0755	21.1721	21.125	21.0954	21.3769	21.1164	21.4293	22.0581	20.5083	NaN	NaN	NaN	NaN	NaN	NaN	NaN	NaN	NaN	NaN	NaN	NaN	NaN	NaN	NaN	NaN
P70195	Proteasome subunit beta type-7	Psmb7	30.2515	30.2889	30.4668	NaN	NaN	NaN	NaN	17.672	NaN	NaN	NaN	NaN	NaN	NaN	NaN	NaN	NaN	18.9014	NaN	NaN	NaN	NaN	NaN	NaN	NaN	NaN	NaN	16.8473	NaN	NaN	NaN	NaN	NaN	NaN	NaN	NaN	NaN	NaN	NaN	NaN	NaN	NaN	NaN	NaN	NaN	NaN	NaN
P70218	Mitogen-activated protein kinase kinase kinase kinase 1	Map4k1	22.9627	NaN	NaN	23.04	22.0318	23.2045	22.092	18.7595	NaN	NaN	19.4698	NaN	NaN	NaN	NaN	NaN	NaN	NaN	NaN	NaN	NaN	NaN	NaN	NaN	NaN	NaN	19.1856	NaN	NaN	NaN	NaN	NaN	NaN	NaN	18.8186	NaN	NaN	NaN	NaN	NaN	NaN	NaN	NaN	NaN	NaN	NaN	NaN
P70248	Unconventional myosin-If	Myo1f	NaN	NaN	25.6822	20.5089	20.3842	20.7687	20.3438	20.2614	19.9875	20.2026	20.0126	NaN	NaN	NaN	NaN	NaN	NaN	NaN	NaN	NaN	NaN	NaN	NaN	NaN	NaN	NaN	NaN	NaN	19.0203	NaN	NaN	NaN	NaN	NaN	19.3967	NaN	NaN	NaN	NaN	NaN	NaN	NaN	NaN	NaN	NaN	NaN	NaN
P70268	Serine/threonine-protein kinase N1	Pkn1	26.2229	25.8569	25.941	20.0759	19.0696	19.5672	18.8492	NaN	NaN	NaN	NaN	NaN	NaN	NaN	NaN	NaN	NaN	NaN	NaN	NaN	NaN	NaN	NaN	NaN	NaN	NaN	NaN	NaN	NaN	NaN	NaN	NaN	NaN	NaN	NaN	NaN	NaN	NaN	NaN	NaN	NaN	NaN	NaN	NaN	NaN	NaN	NaN
P70279	Surfeit locus protein 6	Surf6	NaN	NaN	24.3042	22.0897	23.6846	22.5337	21.2659	21.9273	21.8534	20.4045	21.0836	NaN	NaN	NaN	NaN	NaN	NaN	NaN	20.3645	NaN	19.4523	NaN	NaN	NaN	NaN	NaN	NaN	NaN	NaN	NaN	NaN	NaN	NaN	16.7828	NaN	NaN	NaN	NaN	NaN	NaN	NaN	NaN	NaN	NaN	NaN	NaN	NaN
P70288	Histone deacetylase 2	Hdac2	27.437	27.5205	27.434	NaN	NaN	NaN	19.2137	NaN	NaN	NaN	NaN	NaN	NaN	NaN	NaN	NaN	NaN	NaN	NaN	NaN	NaN	NaN	NaN	NaN	NaN	NaN	NaN	NaN	NaN	NaN	19.1586	NaN	NaN	NaN	NaN	NaN	NaN	NaN	NaN	NaN	NaN	NaN	NaN	NaN	18.1622	NaN	NaN
P70290	55 kDa erythrocyte membrane protein	Mpp1	28.996	29.0644	28.9802	21.3341	21.3709	21.2773	20.7942	20.7602	20.8939	20.9284	20.953	NaN	NaN	NaN	NaN	NaN	NaN	NaN	NaN	NaN	NaN	NaN	NaN	NaN	17.4011	NaN	NaN	NaN	NaN	NaN	NaN	NaN	NaN	17.8576	NaN	NaN	NaN	NaN	NaN	NaN	NaN	NaN	NaN	NaN	NaN	NaN	NaN
P70296	Phosphatidylethanolamine-binding protein 1;Hippocampal cholinergic neurostimulating peptide	Pebp1	31.9245	31.8253	31.6227	NaN	NaN	NaN	NaN	NaN	16.8587	NaN	NaN	NaN	NaN	NaN	NaN	NaN	NaN	NaN	NaN	NaN	NaN	NaN	NaN	NaN	NaN	NaN	NaN	NaN	NaN	19.0541	NaN	21.1047	20.7126	23.0702	NaN	NaN	NaN	NaN	NaN	21.0445	20.3604	20.3751	NaN	20.4192	21.295	NaN	NaN
P70315	Wiskott-Aldrich syndrome protein homolog	Was	27.0007	27.2881	27.2485	23.2812	21.9779	23.5736	21.4146	NaN	NaN	20.1173	20.0765	NaN	16.5307	NaN	NaN	NaN	NaN	NaN	NaN	NaN	NaN	NaN	NaN	NaN	NaN	20.9718	NaN	NaN	NaN	NaN	NaN	NaN	NaN	NaN	NaN	NaN	NaN	NaN	NaN	NaN	NaN	NaN	NaN	NaN	NaN	NaN	NaN
P70318	Nucleolysin TIAR	Tial1	28.1929	27.893	27.8602	28.005	28.3949	27.872	28.0889	28.7723	28.3783	28.5835	28.5238	30.536	30.4802	30.6527	30.5142	31.4399	31.0554	31.5595	31.7156	NaN	NaN	NaN	NaN	19.5233	NaN	NaN	NaN	NaN	NaN	NaN	NaN	NaN	21.3468	NaN	NaN	NaN	NaN	NaN	NaN	NaN	NaN	NaN	NaN	NaN	NaN	NaN	NaN
P70333	Heterogeneous nuclear ribonucleoprotein H2	Hnrnph2	30.3188	30.8445	30.4395	28.5843	28.9724	28.4386	29.0401	28.8661	29.2835	29.3456	29.2199	NaN	NaN	NaN	NaN	23.8738	21.3586	22.1835	22.3601	NaN	NaN	NaN	19.6671	NaN	NaN	NaN	NaN	NaN	NaN	NaN	NaN	22.5546	22.5009	23.1928	NaN	22.6867	NaN	22.907	23.05	22.74	23.0914	22.971	NaN	22.8404	23.2534	23.4267	NaN
P70349	Histidine triad nucleotide-binding protein 1	Hint1	31.0963	30.9894	31.0562	20.7188	20.9365	20.2081	20.521	21.0096	20.4472	20.4376	20.7568	NaN	NaN	NaN	NaN	17.9667	NaN	NaN	NaN	NaN	NaN	NaN	18.2107	NaN	NaN	NaN	NaN	NaN	NaN	NaN	NaN	NaN	NaN	20.9393	NaN	NaN	NaN	NaN	NaN	NaN	NaN	NaN	NaN	NaN	NaN	NaN	NaN
P70362	Ubiquitin fusion degradation protein 1 homolog	Ufd1l	26.9385	26.8896	26.7747	NaN	NaN	18.0413	NaN	NaN	NaN	NaN	NaN	NaN	NaN	NaN	NaN	NaN	NaN	NaN	NaN	NaN	NaN	NaN	NaN	NaN	NaN	NaN	NaN	NaN	NaN	NaN	NaN	NaN	NaN	NaN	NaN	NaN	NaN	NaN	NaN	NaN	NaN	NaN	NaN	NaN	NaN	NaN	NaN
P70372	ELAV-like protein 1	Elavl1	28.6586	28.6666	28.9461	25.7114	26.2831	26.0373	26.079	26.5404	26.7205	26.4195	26.5397	30.696	30.7698	30.5788	30.6124	31.3462	30.1951	30.84	31.0791	20.8856	NaN	NaN	21.1773	NaN	21.1552	21.6938	21.2604	NaN	20.7307	20.9275	20.9413	24.5286	24.6462	24.2482	24.8316	23.8312	24.386	24.3242	23.8554	24.8204	23.9967	24.3198	24.2218	24.9597	25.5444	25.3083	25.4142
P70388	DNA repair protein RAD50	Rad50	25.1076	25.5202	25.5911	18.6801	20.1464	20.5005	19.8773	NaN	NaN	23.3388	21.9539	NaN	17.6836	NaN	NaN	NaN	NaN	NaN	NaN	NaN	NaN	NaN	19.9302	NaN	NaN	NaN	NaN	NaN	NaN	NaN	NaN	NaN	NaN	NaN	NaN	NaN	NaN	19.4703	NaN	NaN	NaN	NaN	NaN	NaN	NaN	NaN	NaN
P70398	Probable ubiquitin carboxyl-terminal hydrolase FAF-X	Usp9x	31.8463	31.9151	31.7038	23.988	23.9227	23.2099	23.8063	24.4686	23.9326	23.8692	23.8619	NaN	NaN	NaN	NaN	19.9431	NaN	NaN	NaN	NaN	NaN	NaN	NaN	NaN	17.9598	NaN	NaN	NaN	NaN	NaN	NaN	NaN	NaN	NaN	NaN	NaN	NaN	NaN	NaN	NaN	NaN	NaN	NaN	NaN	NaN	NaN	NaN
P70404	Isocitrate dehydrogenase [NAD] subunit gamma 1, mitochondrial	Idh3g	29.5906	29.9786	29.9222	NaN	NaN	NaN	NaN	NaN	21.0583	NaN	NaN	NaN	NaN	NaN	NaN	NaN	NaN	NaN	NaN	NaN	NaN	NaN	19.5334	NaN	NaN	NaN	NaN	NaN	NaN	NaN	NaN	22.2208	22.3948	NaN	21.5826	22.7538	22.7223	NaN	22.7333	21.9636	22.4813	21.237	21.1007	20.7486	21.4444	NaN	20.2998
P70426	GTP-binding protein Rit1	Rit1	NaN	NaN	27.6329	21.7525	19.3881	20.2364	19.2203	NaN	NaN	19.5367	19.2104	NaN	NaN	NaN	NaN	NaN	NaN	NaN	NaN	NaN	NaN	NaN	NaN	NaN	NaN	NaN	18.0518	NaN	NaN	NaN	NaN	NaN	NaN	NaN	NaN	NaN	NaN	NaN	NaN	NaN	NaN	NaN	NaN	NaN	NaN	NaN	NaN
P70441	Na(+)/H(+) exchange regulatory cofactor NHE-RF1	Slc9a3r1	26.5062	26.636	26.3686	NaN	NaN	NaN	NaN	NaN	NaN	NaN	NaN	NaN	NaN	NaN	NaN	NaN	NaN	NaN	NaN	NaN	NaN	NaN	NaN	NaN	NaN	NaN	NaN	NaN	NaN	NaN	NaN	NaN	NaN	NaN	NaN	NaN	NaN	NaN	NaN	20.3687	NaN	NaN	NaN	NaN	NaN	NaN	NaN
P70445	Eukaryotic translation initiation factor 4E-binding protein 2	Eif4ebp2	25.9132	25.2004	25.6461	NaN	NaN	NaN	NaN	NaN	NaN	NaN	NaN	NaN	NaN	NaN	NaN	NaN	NaN	NaN	NaN	NaN	NaN	NaN	NaN	NaN	NaN	NaN	NaN	14.921	NaN	NaN	NaN	NaN	NaN	NaN	NaN	NaN	NaN	18.7501	NaN	24.7482	24.6093	24.8684	24.9307	24.545	24.3719	23.901	24.4582
P70460	Vasodilator-stimulated phosphoprotein	Vasp	30.7301	30.5575	30.5921	NaN	NaN	NaN	NaN	NaN	NaN	NaN	NaN	NaN	NaN	NaN	19.4296	NaN	NaN	NaN	NaN	NaN	NaN	20.4715	NaN	NaN	NaN	NaN	NaN	NaN	NaN	NaN	NaN	NaN	NaN	NaN	NaN	NaN	NaN	NaN	NaN	NaN	NaN	NaN	NaN	NaN	NaN	NaN	NaN
P70670	Nascent polypeptide-associated complex subunit alpha, muscle-specific form	Naca	30.216	30.4635	30.3024	25.1544	23.4539	25.5863	24.7852	19.0582	18.9992	19.3651	18.1298	NaN	20.4507	NaN	NaN	NaN	NaN	NaN	NaN	NaN	NaN	NaN	NaN	NaN	NaN	NaN	NaN	NaN	NaN	NaN	18.2307	NaN	20.6133	NaN	NaN	NaN	NaN	NaN	NaN	NaN	NaN	NaN	NaN	NaN	NaN	NaN	NaN
P70671	Interferon regulatory factor 3	Irf3	26.0198	25.9595	25.8984	NaN	NaN	NaN	NaN	NaN	NaN	NaN	NaN	NaN	NaN	NaN	20.1174	NaN	NaN	NaN	NaN	NaN	NaN	NaN	NaN	NaN	NaN	NaN	NaN	NaN	NaN	NaN	NaN	NaN	NaN	NaN	NaN	NaN	NaN	NaN	NaN	NaN	NaN	NaN	NaN	NaN	NaN	NaN	NaN
P70698	CTP synthase 1	Ctps1	29.4891	28.9065	28.9373	21.7814	20.9797	21.0843	20.8579	21.1169	21.068	21.5325	22.1326	NaN	17.6516	NaN	NaN	NaN	NaN	NaN	NaN	NaN	17.7166	NaN	NaN	NaN	NaN	NaN	NaN	NaN	NaN	NaN	NaN	NaN	NaN	NaN	NaN	NaN	NaN	NaN	NaN	NaN	NaN	NaN	NaN	NaN	NaN	NaN	20.0989
P70699	Lysosomal alpha-glucosidase	Gaa	29.2985	29.8362	30.0585	17.7473	NaN	NaN	NaN	NaN	NaN	NaN	NaN	NaN	NaN	NaN	NaN	NaN	NaN	NaN	NaN	NaN	NaN	NaN	NaN	NaN	NaN	NaN	NaN	NaN	NaN	21.909	NaN	NaN	NaN	NaN	NaN	NaN	NaN	NaN	NaN	NaN	NaN	18.9296	NaN	NaN	NaN	NaN	NaN
P80313	T-complex protein 1 subunit eta	Cct7	32.1309	32.0149	32.1357	23.4674	23.6187	22.8271	23.623	23.7085	23.4068	23.2569	23.6274	19.0329	NaN	NaN	NaN	NaN	NaN	NaN	NaN	NaN	NaN	NaN	NaN	NaN	NaN	NaN	NaN	18.2129	NaN	NaN	NaN	NaN	17.2246	NaN	NaN	NaN	NaN	NaN	NaN	17.4219	NaN	17.3879	17.0898	16.5076	25.5074	NaN	NaN
P80314	T-complex protein 1 subunit beta	Cct2	32.988	32.7777	32.9333	24.8029	24.9136	24.3242	25.2563	24.8474	25.0648	25.0012	24.8185	NaN	NaN	NaN	21.1246	NaN	NaN	NaN	NaN	NaN	NaN	22.4145	NaN	NaN	NaN	NaN	NaN	NaN	NaN	NaN	NaN	22.2011	23.1029	23.3537	21.5833	22.549	21.7067	22.9559	20.9907	22.8785	21.944	22.8657	21.9619	22.6419	25.0556	22.316	20.9881
P80315	T-complex protein 1 subunit delta	Cct4	33.0065	32.9704	33.0804	23.7735	24.2385	23.6816	24.5897	24.2917	24.3568	24.311	24.3714	NaN	NaN	20.1159	NaN	NaN	NaN	NaN	NaN	NaN	NaN	NaN	NaN	NaN	20.9364	NaN	NaN	NaN	NaN	NaN	NaN	21.4922	21.3497	23.4668	21.3887	21.8004	21.7078	21.7233	21.4129	21.1696	21.7984	21.1555	21.7263	22.8448	23.1326	21.5158	NaN
P80316	T-complex protein 1 subunit epsilon	Cct5	32.9983	32.8727	32.776	24.8424	25.3747	24.8192	25.2066	24.8416	24.9401	25.1755	24.9698	19.9501	NaN	NaN	NaN	NaN	NaN	NaN	NaN	NaN	NaN	20.8308	NaN	NaN	NaN	NaN	NaN	NaN	NaN	NaN	NaN	22.6547	22.4229	23.2689	22.4296	22.5587	22.3869	23.2726	22.5801	23.0836	22.7955	23.0512	22.5207	22.5802	22.9657	22.1854	21.8804
P80317	T-complex protein 1 subunit zeta	Cct6a	32.8669	32.9497	32.8417	24.4638	24.4084	24.2357	24.6048	24.3565	24.1603	24.3615	24.2648	NaN	20.213	NaN	NaN	NaN	NaN	NaN	NaN	NaN	NaN	NaN	NaN	20.7663	NaN	NaN	NaN	NaN	NaN	NaN	NaN	22.1161	21.8933	23.3391	22.2214	22.253	21.7191	22.6794	22.4186	22.6453	22.0565	22.8484	NaN	NaN	23.0074	22.4372	NaN
P80318	T-complex protein 1 subunit gamma	Cct3	33.065	33.0309	32.9393	23.6199	24.0667	23.5115	23.6888	23.8434	24.1771	23.6651	23.9101	NaN	NaN	19.0088	NaN	NaN	NaN	NaN	NaN	NaN	NaN	NaN	21.809	NaN	NaN	NaN	NaN	NaN	NaN	NaN	NaN	20.1505	23.2134	25.8613	22.4188	23.0411	23.0181	23.0719	NaN	22.8225	22.5178	23.2517	NaN	21.7522	24.6105	NaN	21.6931
P81117	Nucleobindin-2;Nesfatin-1	Nucb2	28.3286	28.4885	28.5532	NaN	NaN	NaN	NaN	NaN	NaN	NaN	NaN	NaN	NaN	NaN	NaN	NaN	NaN	NaN	NaN	NaN	NaN	NaN	NaN	NaN	NaN	NaN	NaN	NaN	NaN	NaN	NaN	NaN	NaN	NaN	NaN	NaN	NaN	NaN	NaN	NaN	NaN	NaN	NaN	19.631	NaN	NaN	NaN
P81269	Cyclic AMP-dependent transcription factor ATF-1	Atf1	NaN	NaN	NaN	NaN	NaN	NaN	NaN	NaN	NaN	NaN	NaN	NaN	NaN	NaN	NaN	NaN	NaN	NaN	NaN	24.7921	25.0165	25.1709	24.873	21.5848	23.4306	23.2822	22.3842	20.6244	21.0229	20.5873	20.7411	NaN	NaN	NaN	NaN	NaN	NaN	NaN	NaN	NaN	NaN	NaN	NaN	NaN	NaN	NaN	NaN
P82343	N-acylglucosamine 2-epimerase	Renbp	26.1235	26.4504	26.8186	NaN	NaN	NaN	19.5153	NaN	NaN	NaN	NaN	NaN	NaN	NaN	NaN	NaN	NaN	NaN	NaN	NaN	NaN	NaN	NaN	NaN	NaN	NaN	NaN	NaN	NaN	NaN	NaN	NaN	NaN	NaN	NaN	NaN	NaN	NaN	NaN	NaN	NaN	NaN	NaN	NaN	NaN	NaN	NaN
P83870	PHD finger-like domain-containing protein 5A	Phf5a	25.4912	25.5968	25.2723	20.5796	21.5818	20.6735	21.1297	21.2131	21.7038	21.2856	21.0068	NaN	21.0782	20.8198	20.9208	21.2449	21.5867	21.022	20.9521	NaN	NaN	NaN	NaN	18.0121	NaN	NaN	NaN	NaN	NaN	NaN	NaN	NaN	NaN	NaN	17.5999	NaN	NaN	NaN	NaN	NaN	NaN	NaN	NaN	NaN	NaN	NaN	NaN
P83882	60S ribosomal protein L36a	Rpl36a	28.7467	29.3807	29.3966	23.1163	23.425	23.8673	22.8972	NaN	NaN	NaN	NaN	NaN	NaN	NaN	NaN	19.8023	NaN	NaN	NaN	20.7361	20.5654	20.806	20.3554	20.8582	NaN	22.511	21.2247	20.669	20.7099	20.4023	20.5233	NaN	NaN	NaN	24.283	NaN	NaN	NaN	NaN	NaN	NaN	NaN	NaN	NaN	NaN	NaN	NaN
P83940	Transcription elongation factor B polypeptide 1	Tceb1	29.5561	28.8617	29.0942	22.1709	NaN	22.6993	NaN	NaN	NaN	NaN	NaN	NaN	NaN	NaN	NaN	NaN	19.6732	NaN	NaN	23.7603	23.2721	23.6744	23.8	24.0416	23.7998	23.1684	23.6919	23.4105	24.2639	21.5612	23.0854	24.028	24.5017	23.562	24.0764	24.2499	24.1029	24.1598	24.5265	24.033	24.0325	24.0664	23.8946	23.6372	24.0895	23.6551	24.2405
P84089	Enhancer of rudimentary homolog	Erh	29.8932	29.8819	29.7882	27.3058	27.1497	27.4189	26.9045	23.8	23.8478	23.5446	23.3284	21.5285	21.9012	21.7468	21.968	22.6009	19.3035	21.1274	21.4413	NaN	21.7034	NaN	21.4259	NaN	NaN	NaN	NaN	NaN	NaN	NaN	NaN	20.8814	21.2091	20.9636	21.3379	21.5796	21.1972	NaN	20.5916	21.869	20.9299	NaN	20.8368	21.9174	23.5228	22.6553	22.1693
P84091	AP-2 complex subunit mu	Ap2m1	29.8392	29.8518	29.9839	23.8579	24.2985	23.7212	24.3564	23.4824	23.1383	23.208	23.7745	NaN	NaN	NaN	NaN	22.7624	NaN	NaN	NaN	NaN	NaN	NaN	NaN	NaN	18.5169	NaN	NaN	NaN	NaN	NaN	NaN	NaN	NaN	NaN	NaN	NaN	NaN	NaN	NaN	NaN	NaN	NaN	NaN	NaN	18.8441	NaN	NaN
P84096	Rho-related GTP-binding protein RhoG	Rhog	28.4945	28.4793	28.513	NaN	NaN	NaN	NaN	NaN	NaN	NaN	NaN	NaN	18.6926	NaN	NaN	NaN	NaN	NaN	NaN	NaN	NaN	NaN	NaN	NaN	NaN	NaN	NaN	NaN	NaN	NaN	NaN	NaN	NaN	NaN	NaN	NaN	NaN	NaN	NaN	NaN	NaN	NaN	NaN	NaN	NaN	NaN	NaN
P84099	60S ribosomal protein L19	Rpl19	32.0032	31.9041	31.6654	26.5796	25.9827	26.4565	25.3336	26.4953	26.1868	26.0922	25.7131	21.6374	22.5847	22.7741	21.1795	23.6731	23.1614	23.6666	24.0201	24.3422	24.4441	23.9574	23.8601	25.4074	24.7022	25.2869	25.0634	24.9473	23.7826	23.2316	22.5728	24.9929	25.017	24.8711	25.3134	23.739	24.2585	24.3788	24.6409	24.1471	23.783	24.3374	24.1833	24.154	24.2173	22.177	24.0314
P84102;O88892	Small EDRK-rich factor 2;Small EDRK-rich factor 1	Serf2;Serf1	25.5499	25.2196	NaN	19.6693	NaN	NaN	NaN	NaN	NaN	NaN	NaN	NaN	NaN	NaN	NaN	NaN	NaN	15.6955	NaN	24.7773	24.6241	24.5677	24.4897	24.3737	23.9832	24.7671	24.3096	NaN	NaN	NaN	NaN	NaN	NaN	NaN	NaN	NaN	NaN	NaN	NaN	NaN	NaN	NaN	NaN	NaN	NaN	NaN	NaN
P84104;A2A4X6	Serine/arginine-rich splicing factor 3	Srsf3;Gm12355	29.0355	28.58	28.6385	26.8927	26.604	26.7045	26.5493	26.5787	26.7335	27.0746	26.6044	21.4903	21.2396	21.6336	21.9495	23.0257	22.8405	22.9938	23.4248	23.6882	23.6654	23.0364	23.4065	22.8274	23.0023	22.3243	22.7484	23.8002	24.167	24.2968	23.4114	21.698	NaN	21.6407	22.1386	23.6545	24.3259	24.5761	24.4757	23.0738	24.2089	23.6004	24.2708	22.9266	22.9111	22.7534	23.5821
P84228	Histone H3.2	Hist1h3b	30.3182	30.8273	30.8579	21.4782	21.6531	21.9776	22.2992	22.4078	22.7232	21.329	22.2157	NaN	21.5406	22.1197	24.396	20.4515	21.6143	21.6151	NaN	25.5226	24.941	24.2027	24.6376	23.2623	NaN	22.709	NaN	NaN	NaN	NaN	NaN	25.1089	25.1334	24.3586	26.7268	25.9074	24.7685	27.3161	25.486	24.4048	23.3938	23.8643	24.0189	27.4814	28.3277	27.8613	26.9655
P85094	Isochorismatase domain-containing protein 2A, mitochondrial	Isoc2a	26.9248	26.9265	26.8939	NaN	NaN	NaN	17.3352	NaN	NaN	NaN	NaN	NaN	NaN	NaN	NaN	NaN	NaN	NaN	NaN	NaN	NaN	NaN	NaN	NaN	NaN	NaN	NaN	NaN	NaN	NaN	NaN	NaN	NaN	NaN	NaN	NaN	NaN	NaN	NaN	NaN	NaN	NaN	NaN	NaN	NaN	NaN	NaN
P97304	DNA-directed RNA polymerases I and III subunit RPAC2	Polr1d	NaN	NaN	25.8973	20.4272	20.9623	21.7844	NaN	19.2995	19.4532	19.4654	NaN	21.3691	24.1375	23.9182	24.3725	17.8375	17.2653	NaN	17.0113	25.496	25.3969	25.6935	25.3578	23.841	24.6635	23.6497	23.5485	21.6033	23.972	24.9101	23.9112	22.5316	22.5596	16.7443	17.6637	22.4624	22.3499	21.9959	21.0013	20.8498	21.191	NaN	22.9901	22.0717	17.1711	17.2872	22.497
P97310	DNA replication licensing factor MCM2	Mcm2	30.2393	29.9038	30.0034	NaN	18.8624	NaN	NaN	NaN	NaN	NaN	NaN	NaN	NaN	NaN	NaN	NaN	NaN	NaN	NaN	19.8454	NaN	NaN	NaN	NaN	NaN	NaN	NaN	NaN	NaN	NaN	NaN	NaN	NaN	NaN	NaN	NaN	NaN	NaN	NaN	NaN	NaN	NaN	NaN	NaN	NaN	NaN	NaN
P97311	DNA replication licensing factor MCM6	Mcm6	30.3132	29.923	30.1442	19.9031	NaN	NaN	NaN	NaN	NaN	NaN	NaN	NaN	NaN	20.0156	NaN	NaN	NaN	NaN	NaN	NaN	NaN	NaN	NaN	NaN	NaN	NaN	NaN	NaN	18.7397	NaN	NaN	NaN	NaN	NaN	NaN	NaN	NaN	NaN	NaN	NaN	NaN	NaN	NaN	NaN	19.7528	NaN	NaN
P97351	40S ribosomal protein S3a	Rps3a	32.2638	32.5057	32.4158	26.1006	26.1867	25.6318	25.9763	27.9951	27.8847	27.9398	27.4764	24.1192	24.8794	23.8248	24.8135	25.8481	23.9902	25.6159	25.3952	25.0424	24.6885	25.0653	24.7358	25.8112	25.6082	25.8139	25.5406	25.2656	24.5811	24.849	23.0014	25.5699	25.6356	25.4519	25.6268	25.1754	24.8179	25.3955	24.3137	26.4203	26.1471	26.1809	25.9607	25.3608	25.7879	24.5493	25.9248
P97352	Protein S100-A13	S100a13	28.1031	28.2012	28.1853	NaN	NaN	NaN	NaN	NaN	NaN	NaN	NaN	NaN	NaN	17.7526	NaN	NaN	NaN	NaN	NaN	NaN	NaN	NaN	NaN	NaN	NaN	19.2578	NaN	NaN	NaN	NaN	NaN	NaN	NaN	NaN	NaN	NaN	NaN	NaN	NaN	NaN	NaN	NaN	NaN	NaN	NaN	NaN	NaN
P97363	Serine palmitoyltransferase 2	Sptlc2	27.1254	26.9108	27.0819	NaN	17.4581	NaN	NaN	NaN	NaN	NaN	NaN	NaN	NaN	NaN	NaN	NaN	NaN	NaN	NaN	NaN	NaN	NaN	NaN	NaN	17.963	NaN	NaN	NaN	NaN	NaN	NaN	NaN	17.8267	NaN	NaN	NaN	NaN	NaN	NaN	NaN	NaN	NaN	NaN	NaN	NaN	NaN	NaN
P97369	Neutrophil cytosol factor 4	Ncf4	28.3195	28.1976	28.0873	NaN	NaN	NaN	NaN	NaN	NaN	NaN	NaN	NaN	NaN	NaN	NaN	NaN	NaN	NaN	NaN	NaN	NaN	NaN	NaN	NaN	NaN	NaN	NaN	NaN	NaN	NaN	NaN	NaN	NaN	NaN	NaN	NaN	NaN	NaN	NaN	NaN	17.5602	NaN	NaN	NaN	NaN	NaN	NaN
P97370	Sodium/potassium-transporting ATPase subunit beta-3	Atp1b3	30.0092	30.3829	30.5388	NaN	NaN	NaN	NaN	18.9288	NaN	NaN	NaN	NaN	NaN	NaN	NaN	NaN	NaN	NaN	NaN	NaN	NaN	NaN	NaN	NaN	NaN	NaN	16.2029	NaN	NaN	NaN	NaN	18.0845	NaN	NaN	NaN	NaN	NaN	NaN	NaN	NaN	NaN	NaN	NaN	NaN	NaN	NaN	NaN
P97371	Proteasome activator complex subunit 1	Psme1	31.9833	31.9736	31.964	19.9989	NaN	NaN	NaN	NaN	NaN	NaN	NaN	NaN	NaN	NaN	NaN	NaN	NaN	NaN	NaN	NaN	NaN	NaN	NaN	NaN	NaN	NaN	NaN	NaN	NaN	19.1763	NaN	NaN	NaN	NaN	NaN	NaN	NaN	NaN	NaN	NaN	NaN	NaN	NaN	NaN	NaN	NaN	NaN
P97372	Proteasome activator complex subunit 2	Psme2	30.9331	30.1229	30.5504	NaN	NaN	NaN	NaN	NaN	NaN	NaN	NaN	NaN	NaN	NaN	NaN	NaN	NaN	NaN	NaN	NaN	NaN	NaN	NaN	NaN	NaN	NaN	NaN	NaN	NaN	NaN	NaN	NaN	NaN	17.5254	NaN	NaN	NaN	NaN	NaN	NaN	NaN	NaN	NaN	NaN	NaN	NaN	NaN
P97376	Protein FRG1	Frg1	NaN	NaN	24.6371	25.4991	25.2317	25.9954	24.6565	20.3929	20.0939	17.798	20.8388	NaN	NaN	NaN	NaN	20.599	NaN	NaN	NaN	21.3092	21.1111	21.1292	21.4102	23.1438	23.8195	23.4158	23.0237	NaN	20.3872	20.4853	20.9744	NaN	NaN	NaN	NaN	NaN	NaN	NaN	NaN	NaN	NaN	NaN	NaN	NaN	NaN	NaN	17.8428
P97379	Ras GTPase-activating protein-binding protein 2	G3bp2	27.2926	27.2953	27.3352	NaN	NaN	NaN	NaN	NaN	17.118	NaN	NaN	NaN	17.6531	NaN	NaN	NaN	NaN	NaN	NaN	21.9495	21.5076	21.5304	21.7144	21.843	21.7233	21.7563	21.7013	NaN	22.1324	21.7477	21.4147	NaN	NaN	NaN	NaN	NaN	NaN	NaN	NaN	NaN	NaN	16.3498	NaN	NaN	NaN	NaN	NaN
P97384	Annexin A11	Anxa11	26.5133	28.1421	28.1674	23.8394	24.1116	23.3797	23.7823	24.2621	23.8341	23.9129	24.0289	NaN	NaN	NaN	NaN	NaN	NaN	NaN	NaN	NaN	NaN	NaN	NaN	NaN	NaN	NaN	NaN	NaN	NaN	NaN	18.014	NaN	NaN	NaN	NaN	NaN	NaN	NaN	NaN	NaN	NaN	NaN	NaN	NaN	19.0815	NaN	NaN
P97386	DNA ligase 3	Lig3	24.9847	NaN	NaN	19.0231	NaN	NaN	NaN	NaN	NaN	NaN	NaN	NaN	20.0126	NaN	NaN	NaN	NaN	NaN	NaN	28.3759	28.3308	28.4574	28.4044	27.4716	27.4877	27.6563	27.6174	27.5469	27.7353	27.9044	27.8171	NaN	NaN	NaN	NaN	NaN	NaN	NaN	NaN	NaN	NaN	NaN	NaN	19.7888	NaN	NaN	NaN
P97429	Annexin A4	Anxa4	32.5117	32.48	32.3871	18.4889	NaN	NaN	NaN	NaN	NaN	NaN	NaN	NaN	NaN	NaN	NaN	NaN	NaN	NaN	NaN	NaN	NaN	NaN	NaN	NaN	NaN	NaN	NaN	NaN	NaN	NaN	NaN	NaN	NaN	NaN	NaN	NaN	NaN	NaN	NaN	20.1101	NaN	NaN	NaN	NaN	NaN	NaN	NaN
P97449	Aminopeptidase N	Anpep	28.5692	28.4706	28.6822	NaN	NaN	NaN	NaN	NaN	NaN	NaN	NaN	NaN	NaN	NaN	NaN	NaN	NaN	NaN	NaN	NaN	NaN	NaN	NaN	NaN	NaN	NaN	NaN	NaN	NaN	NaN	NaN	NaN	NaN	NaN	NaN	NaN	NaN	NaN	NaN	NaN	NaN	NaN	NaN	NaN	NaN	NaN	NaN
P97450	ATP synthase-coupling factor 6, mitochondrial	Atp5j	NaN	NaN	25.8235	NaN	NaN	NaN	19.0184	NaN	NaN	NaN	NaN	NaN	NaN	NaN	NaN	NaN	NaN	NaN	NaN	NaN	NaN	NaN	NaN	NaN	NaN	NaN	NaN	NaN	NaN	NaN	NaN	24.5598	25.1181	23.271	23.6042	NaN	NaN	NaN	NaN	19.0339	NaN	NaN	NaN	18.9882	NaN	NaN	NaN
P97452	Ribosome biogenesis protein BOP1	Bop1	NaN	NaN	25.1695	19.9402	19.7126	20.0281	21.4729	18.7747	NaN	NaN	19.3765	NaN	NaN	NaN	NaN	NaN	NaN	NaN	18.2318	NaN	NaN	NaN	NaN	NaN	NaN	NaN	NaN	NaN	NaN	NaN	NaN	19.0896	NaN	NaN	NaN	NaN	NaN	NaN	NaN	NaN	NaN	NaN	NaN	NaN	NaN	NaN	NaN
P97461	40S ribosomal protein S5;40S ribosomal protein S5, N-terminally processed	Rps5	31.6927	31.518	31.5929	24.9355	24.6356	23.5487	23.9969	26.1075	26.2517	25.191	25.5284	NaN	NaN	NaN	NaN	23.1758	NaN	NaN	23.865	22.6931	23.037	22.6243	23.0966	23.0965	23.8509	22.7594	22.8283	NaN	23.4065	21.9818	21.3763	NaN	22.7786	22.7539	23.0434	21.8231	22.3671	21.6397	21.6919	23.8796	24.2664	24.4542	23.969	23.2485	21.5421	22.285	22.9706
P97470	Serine/threonine-protein phosphatase 4 catalytic subunit	Ppp4c	27.1892	27.2584	27.6035	NaN	NaN	17.6839	NaN	NaN	NaN	NaN	NaN	NaN	NaN	NaN	NaN	NaN	NaN	NaN	NaN	NaN	NaN	NaN	NaN	19.4469	NaN	NaN	NaN	NaN	NaN	NaN	NaN	NaN	NaN	20.5622	NaN	NaN	NaN	NaN	NaN	NaN	NaN	NaN	NaN	NaN	NaN	NaN	NaN
P97473	RISC-loading complex subunit TARBP2	Tarbp2	NaN	24.7733	NaN	22.2761	22.3807	22.3828	22.2322	NaN	NaN	NaN	NaN	23.9203	24.049	24.2218	23.7951	NaN	NaN	NaN	NaN	NaN	NaN	NaN	NaN	NaN	NaN	NaN	NaN	NaN	17.5238	NaN	NaN	NaN	NaN	NaN	NaN	NaN	NaN	NaN	NaN	NaN	NaN	NaN	NaN	NaN	NaN	NaN	NaN
P97484	Leukocyte immunoglobulin-like receptor subfamily B member 3	Lilrb3	NaN	NaN	NaN	20.7364	20.5508	NaN	20.4425	19.7895	19.4318	20.8943	20.239	NaN	NaN	NaN	NaN	NaN	NaN	17.617	NaN	NaN	NaN	NaN	NaN	NaN	NaN	NaN	NaN	NaN	NaN	NaN	NaN	NaN	NaN	NaN	NaN	NaN	NaN	NaN	NaN	NaN	NaN	NaN	NaN	NaN	NaN	NaN	NaN
P97493	Thioredoxin, mitochondrial	Txn2	27.0275	27.7867	27.5828	NaN	NaN	NaN	NaN	NaN	NaN	NaN	NaN	NaN	NaN	NaN	NaN	NaN	NaN	NaN	NaN	NaN	NaN	NaN	NaN	NaN	20.9465	NaN	NaN	NaN	NaN	NaN	NaN	21.1531	NaN	20.9972	NaN	NaN	NaN	20.9842	NaN	20.6266	21.09	21.1904	NaN	20.4052	22.9026	21.8991	20.7684
P97494	Glutamate--cysteine ligase catalytic subunit	Gclc	27.0092	26.7963	26.7132	16.7948	NaN	NaN	NaN	NaN	NaN	NaN	NaN	NaN	NaN	NaN	NaN	NaN	NaN	NaN	NaN	NaN	NaN	NaN	NaN	NaN	NaN	NaN	NaN	NaN	NaN	NaN	NaN	NaN	NaN	NaN	NaN	NaN	NaN	NaN	NaN	NaN	NaN	NaN	NaN	NaN	NaN	NaN	NaN
P97496	SWI/SNF complex subunit SMARCC1	Smarcc1	29.2636	28.8344	29.046	25.2655	25.1404	24.7223	24.7609	25.5114	25.573	25.0088	24.678	NaN	NaN	19.8864	NaN	NaN	NaN	NaN	NaN	NaN	NaN	NaN	NaN	21.5523	NaN	NaN	NaN	NaN	NaN	NaN	NaN	NaN	NaN	NaN	NaN	NaN	NaN	NaN	NaN	NaN	NaN	NaN	NaN	NaN	NaN	NaN	NaN
P97742	Carnitine O-palmitoyltransferase 1, liver isoform	Cpt1a	NaN	NaN	24.438	19.1277	20.463	20.7707	19.9844	18.7959	18.664	NaN	18.8127	NaN	NaN	17.923	NaN	NaN	NaN	NaN	NaN	NaN	NaN	NaN	NaN	NaN	NaN	NaN	NaN	NaN	NaN	19.1164	NaN	NaN	NaN	NaN	19.291	NaN	NaN	NaN	NaN	NaN	NaN	NaN	NaN	NaN	NaN	NaN	NaN
P97760	DNA-directed RNA polymerase II subunit RPB3	Polr2c	26.1407	26.7985	27.1967	25.234	25.3074	25.1125	25.2552	25.5377	25.6098	25.4643	25.0118	NaN	21.5148	21.2066	21.3338	NaN	NaN	NaN	NaN	20.8207	NaN	21.1429	NaN	NaN	NaN	NaN	NaN	NaN	NaN	NaN	NaN	NaN	NaN	NaN	18.3471	NaN	NaN	NaN	NaN	NaN	NaN	NaN	NaN	NaN	NaN	NaN	NaN
P97770	THUMP domain-containing protein 3	Thumpd3	22.7503	23.2432	23.9864	NaN	NaN	NaN	18.1325	NaN	NaN	NaN	NaN	NaN	NaN	NaN	NaN	NaN	NaN	NaN	NaN	NaN	NaN	NaN	NaN	NaN	NaN	NaN	NaN	NaN	NaN	NaN	NaN	NaN	NaN	16.7716	NaN	NaN	NaN	NaN	NaN	NaN	NaN	NaN	NaN	NaN	NaN	NaN	NaN
P97789	5-3 exoribonuclease 1	Xrn1	NaN	NaN	26.5174	NaN	NaN	NaN	NaN	22.2978	NaN	NaN	22.0138	26.3181	26.7542	26.7195	26.8422	26.7163	26.4726	26.4049	26.5125	27.4151	27.0148	27.2867	27.3997	26.7753	26.7082	26.5582	26.3767	18.7776	21.8468	21.1462	20.801	27.179	27.1973	27.0264	27.4431	25.6151	25.637	25.351	25.7391	23.0364	23.0318	22.8994	23.0236	25.9523	25.7758	26.2489	26.2416
P97797	Tyrosine-protein phosphatase non-receptor type substrate 1	Sirpa	28.3153	27.8673	28.2601	NaN	NaN	NaN	NaN	NaN	NaN	NaN	NaN	NaN	NaN	NaN	NaN	16.1023	NaN	NaN	NaN	NaN	NaN	NaN	NaN	NaN	NaN	NaN	NaN	NaN	NaN	NaN	NaN	NaN	NaN	NaN	NaN	NaN	NaN	NaN	NaN	NaN	NaN	NaN	NaN	NaN	NaN	NaN	NaN
P97801	Survival motor neuron protein	Smn1	NaN	23.6974	NaN	23.4789	24.1572	23.5729	24.0298	24.6943	25.7318	25.4843	24.6471	NaN	NaN	NaN	NaN	NaN	24.5095	NaN	NaN	NaN	NaN	NaN	NaN	NaN	NaN	20.5285	NaN	NaN	NaN	NaN	NaN	NaN	NaN	NaN	19.1127	30.2277	30.0106	29.9894	30.2767	30.6846	30.8905	30.8182	30.6213	30.5373	26.8943	29.4729	30.516
P97807	Fumarate hydratase, mitochondrial	Fh	32.0335	31.814	32.0569	21.2044	23.3565	21.7739	NaN	21.3662	NaN	NaN	21.6994	NaN	NaN	NaN	NaN	22.3876	NaN	NaN	NaN	NaN	NaN	NaN	NaN	NaN	NaN	NaN	NaN	25.8323	NaN	NaN	NaN	22.9951	23.0957	23.1145	22.9085	22.8797	22.9347	22.9037	22.8699	22.5971	22.6163	22.6152	22.6015	22.8161	NaN	NaN	22.5499
P97814	Proline-serine-threonine phosphatase-interacting protein 1	Pstpip1	25.8899	27.059	27.2224	24.7168	23.4411	24.1418	23.2199	19.0528	18.8292	19.1669	NaN	NaN	NaN	19.5308	NaN	NaN	NaN	NaN	NaN	NaN	NaN	NaN	NaN	NaN	NaN	NaN	NaN	NaN	NaN	NaN	18.3242	NaN	NaN	NaN	NaN	NaN	NaN	NaN	NaN	NaN	NaN	NaN	NaN	NaN	NaN	NaN	NaN
P97820	Mitogen-activated protein kinase kinase kinase kinase 4	Map4k4	NaN	NaN	24.1719	22.2466	21.2765	21.593	21.0614	NaN	NaN	NaN	NaN	NaN	NaN	NaN	NaN	NaN	NaN	NaN	NaN	NaN	NaN	17.6059	NaN	NaN	NaN	NaN	NaN	NaN	NaN	NaN	NaN	NaN	NaN	NaN	NaN	NaN	NaN	NaN	NaN	NaN	NaN	NaN	NaN	NaN	NaN	NaN	NaN
P97822	Acidic leucine-rich nuclear phosphoprotein 32 family member E	Anp32e	28.7525	29.9027	28.3985	NaN	NaN	NaN	17.8893	NaN	NaN	NaN	NaN	NaN	21.7684	NaN	NaN	NaN	NaN	NaN	NaN	NaN	NaN	NaN	NaN	NaN	NaN	NaN	NaN	NaN	NaN	NaN	NaN	NaN	NaN	NaN	NaN	NaN	NaN	19.7438	NaN	NaN	NaN	19.7786	NaN	NaN	21.673	19.9549	NaN
P97823	Acyl-protein thioesterase 1	Lypla1	27.0689	27.3037	27.0358	NaN	NaN	NaN	NaN	NaN	NaN	NaN	19.1377	NaN	NaN	NaN	NaN	19.2785	NaN	NaN	NaN	NaN	NaN	NaN	NaN	NaN	NaN	NaN	NaN	NaN	NaN	NaN	NaN	NaN	NaN	NaN	NaN	NaN	NaN	NaN	NaN	NaN	NaN	NaN	NaN	NaN	NaN	NaN	NaN
P97825	Hematological and neurological expressed 1 protein;Hematological and neurological expressed 1 protein, N-terminally processed	Hn1	28.0365	27.1982	27.9738	NaN	NaN	NaN	NaN	NaN	NaN	NaN	NaN	NaN	NaN	NaN	NaN	NaN	NaN	NaN	NaN	NaN	NaN	NaN	NaN	NaN	18.5257	NaN	NaN	NaN	NaN	NaN	NaN	NaN	NaN	NaN	NaN	NaN	NaN	NaN	NaN	NaN	NaN	NaN	NaN	NaN	NaN	NaN	NaN
P97855	Ras GTPase-activating protein-binding protein 1	G3bp1	30.8419	31.0825	31.0781	23.4609	22.5037	23.656	23.1196	NaN	21.1091	21.1862	21.7091	NaN	NaN	NaN	NaN	NaN	17.1447	NaN	NaN	24.5561	24.7473	24.8481	24.808	24.6328	25.3849	24.8023	24.6461	23.1952	24.9397	24.9333	23.631	20.5269	NaN	NaN	NaN	NaN	NaN	NaN	NaN	NaN	NaN	NaN	NaN	NaN	NaN	NaN	NaN
P97868	E3 ubiquitin-protein ligase RBBP6	Rbbp6	NaN	NaN	NaN	21.2512	21.1886	22.2022	21.4071	NaN	20.6705	NaN	NaN	NaN	18.6653	18.888	NaN	20.6483	NaN	20.6934	20.4517	NaN	NaN	NaN	NaN	NaN	NaN	NaN	NaN	NaN	NaN	NaN	NaN	NaN	NaN	NaN	NaN	NaN	NaN	NaN	NaN	NaN	NaN	NaN	NaN	NaN	NaN	21.721	NaN
P97875	Jun dimerization protein 2	Jdp2	NaN	NaN	NaN	NaN	NaN	NaN	NaN	NaN	NaN	NaN	NaN	NaN	NaN	NaN	NaN	NaN	NaN	NaN	NaN	22.9178	22.4792	23.0079	22.6762	21.8345	22.093	21.4349	21.7381	20.5861	20.0511	20.4065	19.9499	NaN	NaN	NaN	NaN	NaN	NaN	NaN	NaN	NaN	NaN	NaN	NaN	NaN	NaN	NaN	NaN
P98078	Disabled homolog 2	Dab2	29.1326	29.4156	29.3637	23.9293	24.0938	23.7323	23.9047	23.8968	24.0622	24.3759	23.9221	NaN	NaN	17.4003	NaN	NaN	NaN	NaN	NaN	NaN	NaN	NaN	NaN	NaN	NaN	NaN	NaN	19.7309	NaN	NaN	NaN	NaN	NaN	NaN	NaN	NaN	NaN	NaN	NaN	NaN	NaN	NaN	NaN	NaN	NaN	NaN	NaN
P98083	SHC-transforming protein 1	Shc1	25.2203	24.3962	24.6577	17.3972	NaN	NaN	NaN	NaN	NaN	NaN	NaN	NaN	NaN	NaN	NaN	NaN	NaN	NaN	NaN	NaN	NaN	NaN	NaN	NaN	NaN	NaN	NaN	NaN	NaN	NaN	NaN	NaN	NaN	NaN	NaN	NaN	NaN	NaN	NaN	NaN	NaN	NaN	NaN	NaN	NaN	NaN	NaN
P99024	Tubulin beta-5 chain	Tubb5	32.11	32.4738	32.3185	25.6238	25.2245	25.0348	24.9806	24.747	25.1635	25.2299	25.0331	21.6662	21.7122	20.6712	21.0264	20.8324	21.1938	20.5444	21.0909	24.3777	24.6127	24.502	24.862	25.7346	26.2704	25.6886	25.6166	24.1421	25.9382	25.616	25.7609	26.2069	26.1279	25.8962	25.8886	26.1096	26.0805	25.921	26.2394	25.9237	26.0692	25.832	25.4354	25.3769	26.1093	26.0447	25.419
P99026	Proteasome subunit beta type-4	Psmb4	31.0847	31.0122	31.0356	NaN	NaN	NaN	20.5767	NaN	NaN	NaN	NaN	NaN	20.2508	NaN	NaN	NaN	NaN	NaN	NaN	NaN	NaN	NaN	18.2359	NaN	NaN	NaN	NaN	NaN	NaN	NaN	NaN	NaN	NaN	NaN	NaN	NaN	NaN	NaN	NaN	NaN	NaN	NaN	NaN	NaN	18.2914	NaN	NaN
P99027	60S acidic ribosomal protein P2	Rplp2	31.852	32.0364	32.0519	25.4939	25.2371	25.2864	25.2347	26.9273	27.6632	27.1563	26.8846	23.8883	24.6748	23.925	23.8795	25.8799	25.979	25.3426	25.2366	24.8508	24.5995	24.7574	25.2435	25.4319	25.1332	25.1051	24.5307	24.6921	23.1756	23.7893	23.3968	26.1694	26.3245	26.0929	26.0654	25.2952	25.5683	25.566	25.6254	25.8765	25.5387	25.3873	25.0321	25.3732	26.1447	25.688	25.5059
P99029	Peroxiredoxin-5, mitochondrial	Prdx5	31.2568	31.2232	31.207	NaN	NaN	NaN	21.746	NaN	NaN	NaN	NaN	NaN	NaN	NaN	NaN	NaN	NaN	NaN	17.7555	NaN	NaN	24.5295	NaN	NaN	NaN	NaN	NaN	NaN	NaN	NaN	NaN	24.4976	24.4927	24.7621	24.5612	24.6501	NaN	NaN	24.5456	NaN	25.019	24.7534	24.721	24.2255	NaN	NaN	NaN
Q00422	GA-binding protein alpha chain	Gabpa	26.2572	25.4181	25.1136	NaN	NaN	NaN	NaN	NaN	NaN	NaN	NaN	NaN	NaN	NaN	NaN	NaN	NaN	NaN	NaN	NaN	NaN	NaN	NaN	NaN	NaN	NaN	19.8708	NaN	NaN	NaN	NaN	NaN	NaN	NaN	NaN	NaN	NaN	NaN	NaN	NaN	NaN	NaN	NaN	NaN	NaN	NaN	NaN
Q00519	Xanthine dehydrogenase/oxidase;Xanthine dehydrogenase;Xanthine oxidase	Xdh	26.253	26.1082	26.2318	NaN	NaN	NaN	16.6621	NaN	NaN	NaN	NaN	NaN	NaN	NaN	NaN	NaN	NaN	NaN	NaN	NaN	NaN	NaN	NaN	NaN	NaN	NaN	NaN	NaN	NaN	NaN	NaN	NaN	NaN	NaN	NaN	NaN	NaN	NaN	NaN	NaN	NaN	NaN	NaN	NaN	NaN	NaN	NaN
Q00547	Hyaluronan mediated motility receptor	Hmmr	NaN	24.2628	NaN	23.3727	22.4104	23.0435	23.0788	20.3188	20.5016	20.1944	20.7412	NaN	NaN	NaN	18.5733	NaN	NaN	NaN	NaN	NaN	NaN	19.5382	NaN	NaN	NaN	NaN	NaN	NaN	NaN	NaN	NaN	NaN	NaN	NaN	NaN	NaN	NaN	NaN	NaN	NaN	NaN	NaN	NaN	NaN	NaN	NaN	NaN
Q00612	Glucose-6-phosphate 1-dehydrogenase X	G6pdx	32.7831	32.9314	32.9449	NaN	22.5062	21.6526	22.7757	22.7541	22.6249	23.1561	23.1537	NaN	18.7958	NaN	NaN	NaN	NaN	NaN	NaN	NaN	NaN	16.8774	NaN	NaN	NaN	NaN	NaN	NaN	NaN	NaN	NaN	NaN	NaN	21.1307	NaN	NaN	NaN	NaN	NaN	NaN	NaN	NaN	NaN	NaN	NaN	NaN	NaN
Q00651	Integrin alpha-4	Itga4	29.8685	30.1371	29.8994	NaN	NaN	NaN	NaN	NaN	NaN	NaN	20.0542	NaN	NaN	NaN	NaN	NaN	NaN	NaN	NaN	NaN	NaN	NaN	NaN	NaN	NaN	NaN	NaN	NaN	NaN	NaN	NaN	NaN	NaN	NaN	NaN	NaN	NaN	NaN	NaN	NaN	NaN	NaN	20.3295	NaN	NaN	NaN	NaN
Q00PI9	Heterogeneous nuclear ribonucleoprotein U-like protein 2	Hnrnpul2	26.8751	26.8927	26.7599	25.3781	25.5511	25.1417	25.546	26.6619	26.352	26.2836	26.5322	21.1536	21.444	21.2577	21.4771	24.4325	23.078	24.0735	24.3903	NaN	NaN	NaN	NaN	NaN	NaN	NaN	19.5531	NaN	NaN	NaN	NaN	NaN	NaN	NaN	NaN	NaN	NaN	NaN	NaN	NaN	NaN	NaN	NaN	NaN	NaN	22.6447	NaN
Q01147	Cyclic AMP-responsive element-binding protein 1	Creb1	NaN	NaN	NaN	NaN	NaN	19.1967	NaN	NaN	NaN	NaN	NaN	NaN	NaN	NaN	NaN	NaN	NaN	NaN	NaN	26.1663	26.223	26.4328	26.3795	25.0199	25.0401	24.428	24.3526	20.0276	23.4585	22.9826	22.5052	NaN	NaN	NaN	NaN	NaN	NaN	NaN	NaN	NaN	NaN	NaN	NaN	NaN	NaN	NaN	NaN
Q01320	DNA topoisomerase 2-alpha	Top2a	NaN	26.3963	NaN	21.6753	21.3999	21.7241	21.0332	21.2904	21.8621	21.3756	21.6889	NaN	NaN	NaN	NaN	NaN	NaN	18.4976	NaN	24.0844	24.1105	23.8895	22.5958	NaN	NaN	19.3345	17.931	NaN	NaN	NaN	NaN	NaN	NaN	NaN	NaN	NaN	NaN	NaN	NaN	NaN	NaN	NaN	NaN	NaN	22.1885	NaN	NaN
Q01405	Protein transport protein Sec23A	Sec23a	NaN	NaN	24.5743	21.7632	22.806	21.7828	22.0647	23.0933	22.0314	22.7478	22.5673	NaN	NaN	NaN	NaN	NaN	NaN	NaN	NaN	NaN	NaN	NaN	NaN	NaN	NaN	NaN	NaN	NaN	NaN	NaN	NaN	NaN	NaN	NaN	NaN	NaN	NaN	NaN	NaN	NaN	NaN	NaN	NaN	NaN	NaN	NaN	NaN
Q01730	Ras suppressor protein 1	Rsu1	27.8087	28.0791	27.8251	NaN	NaN	NaN	15.7088	NaN	NaN	NaN	NaN	NaN	NaN	NaN	NaN	NaN	NaN	NaN	NaN	NaN	NaN	NaN	NaN	NaN	NaN	NaN	NaN	NaN	NaN	NaN	NaN	NaN	NaN	NaN	NaN	NaN	NaN	NaN	NaN	NaN	NaN	NaN	NaN	NaN	NaN	NaN	NaN
Q01853	Transitional endoplasmic reticulum ATPase	Vcp	33.5331	33.4441	33.4473	24.6748	24.9862	24.6977	24.935	24.4313	24.7297	24.9538	24.701	NaN	21.621	NaN	NaN	NaN	NaN	NaN	NaN	NaN	NaN	NaN	NaN	NaN	NaN	20.9028	NaN	NaN	NaN	NaN	NaN	NaN	22.9731	24.2526	22.3313	NaN	NaN	22.7439	NaN	NaN	NaN	NaN	NaN	NaN	23.0653	NaN	NaN
Q02053	Ubiquitin-like modifier-activating enzyme 1	Uba1	32.7262	32.8879	32.8084	NaN	22.2811	NaN	NaN	NaN	NaN	NaN	NaN	NaN	NaN	NaN	NaN	NaN	NaN	NaN	NaN	NaN	NaN	NaN	NaN	NaN	NaN	21.1054	NaN	NaN	NaN	NaN	NaN	NaN	NaN	20.8588	NaN	NaN	NaN	NaN	NaN	NaN	NaN	NaN	NaN	NaN	NaN	NaN	NaN
Q02257	Junction plakoglobin	Jup	NaN	NaN	24.6828	21.131	21.1656	22.0993	21.2905	23.4113	22.4827	22.4109	24.2172	25.6017	25.3882	24.6378	24.5352	22.7142	23.9028	24.1771	23.4762	NaN	NaN	NaN	NaN	NaN	NaN	NaN	NaN	NaN	NaN	NaN	23.3145	21.2117	21.7017	23.3653	21.8375	19.6097	22.9816	22.6594	21.5865	19.9535	19.5652	24.9963	22.148	23.661	20.616	21.7891	20.6694
Q02614	SAP30-binding protein	Sap30bp	NaN	NaN	NaN	NaN	20.7572	20.4509	20.0511	NaN	NaN	NaN	NaN	NaN	NaN	NaN	NaN	NaN	NaN	NaN	NaN	NaN	19.3853	NaN	NaN	NaN	NaN	NaN	NaN	NaN	NaN	NaN	NaN	NaN	NaN	NaN	NaN	NaN	NaN	NaN	NaN	NaN	NaN	NaN	NaN	NaN	NaN	NaN	NaN
Q02819	Nucleobindin-1	Nucb1	30.9156	30.9494	31.0194	19.9184	NaN	NaN	NaN	NaN	NaN	NaN	NaN	NaN	NaN	NaN	NaN	NaN	NaN	NaN	NaN	NaN	NaN	NaN	19.5078	NaN	NaN	NaN	NaN	NaN	NaN	NaN	NaN	NaN	NaN	19.9861	NaN	NaN	NaN	NaN	NaN	NaN	NaN	NaN	NaN	NaN	NaN	NaN	NaN
Q03147	Cyclin-dependent kinase 7	Cdk7	25.0224	25.4745	25.3244	NaN	NaN	NaN	NaN	NaN	NaN	NaN	NaN	NaN	NaN	NaN	NaN	NaN	NaN	NaN	NaN	NaN	NaN	NaN	NaN	NaN	NaN	NaN	NaN	NaN	NaN	NaN	NaN	NaN	NaN	NaN	NaN	NaN	NaN	NaN	NaN	NaN	NaN	NaN	NaN	NaN	NaN	NaN	18.7885
Q03173	Protein enabled homolog	Enah	NaN	NaN	25.9089	NaN	NaN	25.2677	17.5244	NaN	19.9299	NaN	NaN	NaN	22.4061	NaN	NaN	NaN	NaN	NaN	NaN	NaN	NaN	NaN	NaN	NaN	NaN	NaN	NaN	NaN	NaN	NaN	23.0776	NaN	NaN	NaN	21.2951	NaN	NaN	NaN	NaN	NaN	NaN	NaN	NaN	NaN	NaN	NaN	NaN
Q03265	ATP synthase subunit alpha, mitochondrial	Atp5a1	32.0891	32.0656	32.0833	23.7788	23.2404	23.459	23.2809	23.2828	23.0603	23.6653	23.5506	NaN	NaN	NaN	NaN	20.2734	NaN	NaN	NaN	23.8762	23.825	NaN	24.4071	NaN	23.9008	24.295	25.2333	24.4935	24.0052	24.358	24.0824	30.0621	29.9751	29.6659	29.8155	27.7796	27.7343	27.5284	27.4889	27.2096	27.1036	26.8731	26.9594	26.7842	27.6276	27.2378	27.0338
Q03958	Prefoldin subunit 6	Pfdn6	28.6979	28.8279	28.891	NaN	NaN	NaN	21.1695	NaN	NaN	NaN	NaN	NaN	NaN	NaN	NaN	NaN	NaN	NaN	NaN	NaN	NaN	NaN	NaN	NaN	NaN	NaN	NaN	NaN	18.263	NaN	NaN	NaN	NaN	NaN	NaN	NaN	NaN	NaN	NaN	NaN	NaN	NaN	NaN	NaN	19.641	NaN	NaN
Q03963	Interferon-induced, double-stranded RNA-activated protein kinase	Eif2ak2	27.8057	27.573	27.3966	28.1182	28.3808	28.2621	28.147	23.3761	22.7137	21.7788	20.9339	30.7813	30.8947	30.9943	31.0358	18.3948	16.9571	16.1804	19.1569	NaN	NaN	NaN	NaN	NaN	NaN	NaN	NaN	NaN	18.0203	NaN	NaN	NaN	25.0276	NaN	NaN	NaN	NaN	NaN	NaN	NaN	NaN	NaN	NaN	NaN	NaN	NaN	NaN
Q04447	Creatine kinase B-type	Ckb	32.2361	32.2042	32.2624	20.0608	20.8699	20.0077	19.8964	19.9935	20.1932	20.2105	20.1598	NaN	20.1562	NaN	NaN	NaN	NaN	NaN	NaN	NaN	NaN	NaN	NaN	NaN	NaN	20.552	NaN	NaN	NaN	NaN	NaN	NaN	NaN	NaN	NaN	NaN	NaN	NaN	NaN	NaN	NaN	NaN	NaN	NaN	NaN	NaN	NaN
Q04692	SWI/SNF-related matrix-associated actin-dependent regulator of chromatin subfamily A containing DEAD/H box 1	Smarcad1	NaN	NaN	NaN	20.7868	NaN	20.6837	NaN	17.8558	17.7939	17.8126	NaN	NaN	NaN	NaN	NaN	NaN	NaN	NaN	NaN	NaN	NaN	NaN	NaN	NaN	17.5102	NaN	NaN	NaN	NaN	NaN	NaN	NaN	18.2055	NaN	NaN	NaN	NaN	NaN	NaN	NaN	NaN	NaN	NaN	NaN	NaN	NaN	NaN
Q04736;P39688;P05480	Tyrosine-protein kinase Yes;Tyrosine-protein kinase Fyn;Neuronal proto-oncogene tyrosine-protein kinase Src	Yes1;Fyn;Src	26.403	25.4112	25.3829	NaN	17.6828	NaN	NaN	NaN	NaN	NaN	NaN	NaN	NaN	NaN	NaN	NaN	NaN	NaN	NaN	NaN	NaN	NaN	NaN	NaN	NaN	22.7826	NaN	NaN	NaN	22.0846	NaN	NaN	NaN	NaN	NaN	NaN	NaN	NaN	NaN	NaN	NaN	NaN	NaN	NaN	NaN	NaN	19.55
Q04750	DNA topoisomerase 1	Top1	NaN	26.5379	NaN	25.7473	25.1485	25.4542	24.7177	22.6877	22.3741	22.2275	21.957	25.5449	26.1257	25.8115	26.2234	20.4284	20.2985	20.5671	18.5705	28.7068	28.6194	28.7036	28.7139	21.7092	21.2915	21.2151	19.9436	16.9844	17.8755	17.3221	16.9815	NaN	NaN	NaN	NaN	NaN	NaN	NaN	NaN	NaN	NaN	NaN	NaN	21.234	NaN	NaN	NaN
Q04841	DNA-3-methyladenine glycosylase	Mpg	NaN	NaN	NaN	NaN	NaN	NaN	NaN	NaN	NaN	NaN	NaN	NaN	NaN	NaN	NaN	NaN	NaN	NaN	NaN	22.0726	21.7343	22.0345	21.7182	19.683	19.7645	19.2324	NaN	21.7766	21.8327	21.6159	21.9094	15.2814	NaN	NaN	NaN	NaN	NaN	NaN	NaN	NaN	NaN	NaN	NaN	NaN	NaN	NaN	NaN
Q05117	Tartrate-resistant acid phosphatase type 5	Acp5	NaN	NaN	25.0447	23.6951	23.613	24.5335	23.553	NaN	NaN	NaN	NaN	NaN	NaN	NaN	NaN	NaN	NaN	NaN	NaN	NaN	NaN	NaN	NaN	NaN	NaN	NaN	NaN	19.8235	NaN	NaN	NaN	NaN	NaN	NaN	NaN	NaN	NaN	NaN	NaN	NaN	NaN	NaN	NaN	NaN	NaN	NaN	NaN
Q05144	Ras-related C3 botulinum toxin substrate 2	Rac2	30.7365	30.848	30.3522	22.1133	21.3026	21.5308	22.1261	20.5508	20.8291	20.674	21.1311	NaN	NaN	NaN	18.7314	NaN	NaN	NaN	NaN	NaN	NaN	NaN	NaN	NaN	20.5276	NaN	NaN	NaN	NaN	NaN	NaN	NaN	NaN	22.4452	NaN	22.2426	22.0343	21.9923	22.2177	21.7485	21.6984	21.9239	21.9698	NaN	NaN	21.8154	NaN
Q05512	Serine/threonine-protein kinase MARK2	Mark2	NaN	NaN	NaN	20.6608	20.4492	21.3749	20.0654	NaN	19.6237	NaN	NaN	NaN	NaN	NaN	NaN	NaN	NaN	NaN	NaN	NaN	NaN	NaN	NaN	NaN	NaN	NaN	NaN	NaN	NaN	20.9572	NaN	NaN	NaN	NaN	NaN	NaN	NaN	NaN	NaN	NaN	NaN	NaN	NaN	NaN	NaN	NaN	NaN
Q05816	Fatty acid-binding protein, epidermal	Fabp5	32.1607	32.0244	32.1741	NaN	19.3834	NaN	NaN	NaN	NaN	NaN	NaN	21.4507	21.4928	19.8623	20.2864	19.065	20.3781	19.2793	19.4014	NaN	NaN	19.9441	NaN	NaN	NaN	NaN	NaN	NaN	NaN	NaN	NaN	22.9243	20.855	22.7126	19.9114	19.2364	NaN	NaN	NaN	22.2514	20.4446	21.0975	20.7249	20.3507	21.3967	20.2396	NaN
Q05920	Pyruvate carboxylase, mitochondrial	Pc	29.0778	29.2828	29.1282	NaN	NaN	NaN	NaN	NaN	22.7182	NaN	NaN	NaN	NaN	NaN	NaN	NaN	19.845	NaN	NaN	30.8535	30.8561	30.8574	31.0013	31.3735	31.4906	31.5429	31.6475	32.0109	31.4691	31.3346	31.3617	34.1616	34.1929	33.9764	34.1506	34.643	34.4422	34.3445	34.446	33.7897	34.0776	33.6827	33.8091	33.6795	33.8338	34.2808	33.9607
Q05921	2-5A-dependent ribonuclease	Rnasel	27.7627	NaN	NaN	NaN	21.4473	NaN	NaN	NaN	NaN	NaN	NaN	NaN	NaN	19.591	NaN	NaN	NaN	NaN	NaN	NaN	NaN	NaN	22.0509	NaN	NaN	NaN	NaN	NaN	NaN	NaN	NaN	NaN	NaN	NaN	NaN	NaN	NaN	NaN	NaN	NaN	NaN	NaN	NaN	NaN	NaN	NaN	NaN
Q05CL8;A2AMD0	La-related protein 7	Larp7;Gm12666	NaN	NaN	25.6337	21.7407	21.2281	21.2642	21.1044	22.406	22.5445	22.7215	22.5502	NaN	NaN	19.8699	NaN	NaN	NaN	NaN	NaN	NaN	NaN	NaN	NaN	NaN	NaN	NaN	19.1088	NaN	NaN	NaN	NaN	NaN	NaN	NaN	NaN	NaN	NaN	NaN	NaN	NaN	NaN	NaN	NaN	NaN	NaN	NaN	NaN
Q05D44	Eukaryotic translation initiation factor 5B	Eif5b	28.6404	29.192	29.3805	27.5393	27.3215	27.8549	26.2773	19.061	18.7497	19.4011	18.2402	NaN	19.7662	NaN	NaN	NaN	NaN	NaN	NaN	NaN	NaN	NaN	NaN	NaN	NaN	19.2061	NaN	NaN	NaN	NaN	NaN	NaN	NaN	NaN	NaN	NaN	NaN	NaN	NaN	NaN	NaN	NaN	NaN	NaN	19.1467	NaN	NaN
Q06138	Calcium-binding protein 39	Cab39	28.299	28.3668	28.1367	NaN	NaN	NaN	NaN	20.1614	NaN	NaN	NaN	NaN	NaN	NaN	NaN	NaN	NaN	NaN	NaN	NaN	NaN	NaN	NaN	NaN	NaN	NaN	NaN	NaN	NaN	NaN	NaN	NaN	NaN	NaN	NaN	NaN	NaN	NaN	NaN	NaN	NaN	NaN	NaN	NaN	NaN	NaN	18.5784
Q06185	ATP synthase subunit e, mitochondrial	Atp5i	24.4037	NaN	NaN	NaN	NaN	NaN	18.466	NaN	NaN	NaN	NaN	NaN	NaN	NaN	NaN	NaN	NaN	NaN	NaN	NaN	NaN	NaN	NaN	NaN	NaN	NaN	NaN	NaN	NaN	NaN	NaN	24.2391	24.803	24.4946	24.0523	18.4815	18.1182	18.3316	NaN	18.5155	17.7184	NaN	NaN	NaN	NaN	NaN	NaN
Q07076	Annexin A7	Anxa7	29.7143	29.4132	29.5986	25.7346	26.2694	25.4441	26.1251	26.3201	26.2415	26.6617	26.6256	NaN	NaN	NaN	NaN	15.9693	NaN	NaN	NaN	17.7697	NaN	NaN	NaN	NaN	NaN	NaN	NaN	NaN	NaN	NaN	NaN	NaN	NaN	NaN	NaN	NaN	NaN	NaN	21.3287	NaN	NaN	NaN	NaN	NaN	NaN	NaN	NaN
Q07113	Cation-independent mannose-6-phosphate receptor	Igf2r	28.7046	28.4626	28.6535	NaN	NaN	NaN	20.6147	NaN	NaN	NaN	NaN	NaN	NaN	NaN	NaN	NaN	NaN	NaN	NaN	NaN	NaN	NaN	NaN	NaN	NaN	NaN	NaN	NaN	NaN	NaN	NaN	NaN	NaN	20.1802	NaN	NaN	NaN	NaN	NaN	NaN	NaN	NaN	NaN	NaN	NaN	NaN	NaN
Q07231	Zinc finger and SCAN domain-containing protein 21	Zscan21	NaN	NaN	NaN	NaN	NaN	NaN	NaN	NaN	NaN	NaN	NaN	NaN	NaN	NaN	NaN	NaN	NaN	NaN	NaN	22.4309	22.0882	22.3606	22.6395	NaN	NaN	NaN	NaN	NaN	NaN	18.3933	19.5062	NaN	NaN	NaN	NaN	NaN	NaN	NaN	NaN	NaN	NaN	NaN	NaN	NaN	NaN	NaN	NaN
Q07417	Short-chain specific acyl-CoA dehydrogenase, mitochondrial	Acads	30.1506	30.1716	30.2491	NaN	NaN	NaN	18.6923	NaN	NaN	NaN	NaN	NaN	NaN	NaN	NaN	NaN	NaN	NaN	NaN	NaN	NaN	NaN	NaN	NaN	NaN	NaN	NaN	NaN	NaN	NaN	NaN	NaN	NaN	NaN	19.5361	NaN	NaN	NaN	NaN	NaN	NaN	NaN	NaN	NaN	NaN	NaN	NaN
Q07797	Galectin-3-binding protein	Lgals3bp	29.8021	29.2769	28.7985	24.1249	25.0542	24.5449	25.4539	25.1541	25.9084	25.2199	25.2059	21.9025	22.0063	22.1804	21.6003	23.1147	21.6929	22.7542	23.0859	NaN	NaN	NaN	NaN	20.911	NaN	NaN	NaN	NaN	NaN	NaN	NaN	NaN	NaN	NaN	NaN	NaN	NaN	NaN	NaN	NaN	20.292	NaN	NaN	NaN	NaN	NaN	NaN
Q07813	Apoptosis regulator BAX	Bax	28.9771	28.9709	29.1758	NaN	NaN	NaN	NaN	18.4163	NaN	NaN	NaN	NaN	NaN	NaN	NaN	NaN	NaN	NaN	NaN	NaN	NaN	NaN	NaN	NaN	NaN	NaN	NaN	NaN	NaN	NaN	NaN	NaN	NaN	NaN	23.4539	NaN	NaN	NaN	NaN	NaN	NaN	NaN	NaN	NaN	NaN	NaN	NaN
Q07832	Serine/threonine-protein kinase PLK1	Plk1	NaN	NaN	NaN	21.5501	20.9186	21.4599	19.6503	17.8889	18.0563	18.7857	18.8196	NaN	NaN	17.4512	NaN	NaN	NaN	NaN	NaN	NaN	NaN	NaN	NaN	NaN	NaN	NaN	NaN	NaN	NaN	NaN	NaN	NaN	NaN	NaN	NaN	NaN	NaN	NaN	NaN	NaN	NaN	NaN	NaN	NaN	NaN	NaN	NaN
Q08288	Cell growth-regulating nucleolar protein	Lyar	NaN	26.6043	NaN	24.2251	23.8436	24.637	23.2108	20.5619	20.7318	18.9118	18.7412	19.673	19.7963	19.8265	19.155	NaN	NaN	NaN	NaN	NaN	NaN	NaN	NaN	NaN	NaN	NaN	17.8032	NaN	NaN	NaN	NaN	NaN	NaN	NaN	NaN	NaN	NaN	19.1121	NaN	NaN	NaN	NaN	NaN	NaN	NaN	NaN	NaN
Q08297	DNA repair protein RAD51 homolog 1	Rad51	NaN	NaN	22.5218	NaN	NaN	NaN	NaN	NaN	NaN	NaN	NaN	NaN	NaN	NaN	NaN	NaN	NaN	NaN	NaN	NaN	NaN	NaN	NaN	NaN	NaN	NaN	NaN	NaN	NaN	NaN	21.2901	25.1656	24.7954	24.0803	24.7409	NaN	NaN	NaN	NaN	NaN	NaN	NaN	NaN	NaN	NaN	NaN	NaN
Q08509	Epidermal growth factor receptor kinase substrate 8	Eps8	NaN	26.9745	26.8821	25.3795	24.9374	25.7236	24.3886	21.5908	21.2585	21.7453	21.5771	NaN	NaN	NaN	NaN	NaN	NaN	NaN	NaN	NaN	21.6466	NaN	NaN	NaN	NaN	NaN	NaN	NaN	NaN	NaN	NaN	NaN	18.3367	NaN	NaN	NaN	NaN	NaN	NaN	NaN	NaN	NaN	NaN	NaN	NaN	NaN	NaN
Q08874	Microphthalmia-associated transcription factor	Mitf	21.8727	NaN	NaN	NaN	NaN	NaN	NaN	NaN	NaN	NaN	19.7568	NaN	17.7175	NaN	NaN	NaN	NaN	NaN	NaN	26.1603	26.1995	26.0877	26.4303	22.5927	22.6704	21.5056	22.403	20.323	20.9337	20.4716	20.078	NaN	NaN	NaN	NaN	NaN	NaN	NaN	NaN	NaN	NaN	NaN	NaN	NaN	NaN	NaN	NaN
Q09014	Neutrophil cytosol factor 1	Ncf1	30.0892	30.1272	30.1125	22.8304	21.6127	22.8161	20.7671	20.7033	20.6978	20.9379	20.8723	NaN	NaN	NaN	17.5317	NaN	NaN	NaN	NaN	NaN	NaN	NaN	NaN	NaN	22.3037	NaN	NaN	NaN	NaN	NaN	NaN	NaN	NaN	19.2348	NaN	NaN	NaN	NaN	NaN	NaN	NaN	NaN	NaN	NaN	NaN	NaN	NaN
Q09XV5	Chromodomain-helicase-DNA-binding protein 8	Chd8	NaN	NaN	NaN	NaN	20.1294	20.7075	20.5947	NaN	NaN	NaN	NaN	NaN	NaN	NaN	NaN	NaN	NaN	NaN	NaN	NaN	NaN	NaN	NaN	NaN	NaN	NaN	NaN	NaN	NaN	NaN	NaN	NaN	NaN	NaN	NaN	NaN	NaN	NaN	NaN	NaN	NaN	NaN	NaN	NaN	NaN	NaN	NaN
Q0GNC1	Inverted formin-2	Inf2	28.4258	28.141	28.215	19.1641	NaN	NaN	NaN	NaN	NaN	NaN	NaN	NaN	16.4494	NaN	NaN	NaN	NaN	NaN	NaN	NaN	NaN	NaN	NaN	NaN	17.3428	NaN	NaN	NaN	NaN	NaN	NaN	NaN	NaN	NaN	NaN	NaN	NaN	NaN	NaN	NaN	NaN	NaN	NaN	20.0199	NaN	NaN	NaN
Q0P678	Zinc finger CCCH domain-containing protein 18	Zc3h18	24.5124	NaN	NaN	21.7921	22.0643	23.2224	22.323	22.6031	22.5349	22.3991	22.6376	NaN	NaN	NaN	NaN	21.6688	22.4768	22.2245	22.6233	21.8049	21.869	21.4165	22.2491	21.8682	21.4809	22.0498	21.2754	NaN	NaN	NaN	NaN	NaN	NaN	19.5831	19.6423	22.6683	21.8774	21.5373	22.1877	23.3495	23.6183	23.1208	23.8072	21.7667	20.9572	21.3623	22.391
Q0VBL3		Rbm15	26.1981	25.3208	25.877	24.6125	23.6721	24.232	23.2792	21.9948	22.0066	21.9798	21.464	NaN	NaN	NaN	NaN	22.0026	21.9983	21.8625	21.7374	NaN	NaN	NaN	19.1608	NaN	NaN	NaN	NaN	NaN	NaN	NaN	NaN	NaN	NaN	NaN	18.1167	NaN	NaN	NaN	NaN	NaN	NaN	NaN	NaN	NaN	NaN	NaN	NaN
Q0VGB7	Serine/threonine-protein phosphatase 4 regulatory subunit 2	Ppp4r2	26.5682	26.7011	26.8447	NaN	NaN	NaN	NaN	NaN	NaN	NaN	NaN	NaN	NaN	NaN	18.0983	NaN	NaN	NaN	NaN	NaN	NaN	NaN	NaN	NaN	NaN	NaN	NaN	NaN	NaN	NaN	NaN	NaN	NaN	NaN	NaN	NaN	NaN	NaN	NaN	NaN	NaN	NaN	NaN	NaN	NaN	NaN	NaN
Q0VGT4	Protein ZGRF1	Zgrf1	21.8056	NaN	NaN	18.5339	NaN	NaN	NaN	NaN	NaN	NaN	NaN	NaN	NaN	NaN	NaN	NaN	NaN	NaN	NaN	20.809	20.9809	21.0411	21.1344	NaN	19.5826	20.3904	19.8593	24.1422	23.3489	23.2268	22.7826	NaN	NaN	NaN	NaN	NaN	NaN	NaN	NaN	NaN	NaN	NaN	NaN	NaN	NaN	NaN	NaN
Q11011	Puromycin-sensitive aminopeptidase	Npepps	29.3508	29.6169	29.4411	NaN	NaN	NaN	NaN	NaN	NaN	19.2437	NaN	NaN	NaN	NaN	NaN	NaN	NaN	NaN	NaN	NaN	NaN	NaN	NaN	NaN	NaN	NaN	NaN	NaN	NaN	NaN	NaN	NaN	NaN	17.8511	NaN	NaN	NaN	NaN	NaN	NaN	NaN	NaN	NaN	NaN	NaN	NaN	NaN
Q11136	Xaa-Pro dipeptidase	Pepd	29.2952	29.2421	29.2255	NaN	NaN	NaN	NaN	NaN	17.9736	NaN	NaN	NaN	NaN	NaN	NaN	NaN	NaN	NaN	NaN	NaN	NaN	NaN	NaN	NaN	NaN	NaN	20.6099	NaN	NaN	NaN	NaN	NaN	NaN	NaN	NaN	NaN	NaN	NaN	NaN	NaN	NaN	NaN	NaN	NaN	NaN	NaN	NaN
Q14AI6	RNA pseudouridylate synthase domain-containing protein 3	Rpusd3	NaN	22.4746	NaN	NaN	18.6014	18.8635	18.4779	20.3451	19.7077	19.4403	19.5579	NaN	NaN	NaN	NaN	NaN	NaN	NaN	NaN	NaN	NaN	NaN	NaN	NaN	NaN	NaN	NaN	NaN	NaN	NaN	NaN	NaN	NaN	NaN	NaN	NaN	NaN	NaN	NaN	NaN	NaN	NaN	NaN	NaN	NaN	NaN	NaN
Q14C51	Pentatricopeptide repeat domain-containing protein 3, mitochondrial	Ptcd3	26.6012	26.6524	26.5146	22.78	23.0048	22.9872	22.6209	24.2903	24.3235	24.2844	23.9363	19.573	19.0065	NaN	19.1936	24.2715	23.8177	23.2816	23.2499	NaN	NaN	NaN	NaN	18.5429	NaN	NaN	NaN	NaN	NaN	NaN	NaN	NaN	NaN	NaN	NaN	NaN	21.1938	NaN	NaN	NaN	NaN	NaN	NaN	NaN	NaN	NaN	NaN
Q1HFZ0	tRNA (cytosine(34)-C(5))-methyltransferase	Nsun2	30.6221	30.194	30.3001	20.8812	20.6703	22.9847	23.5132	20.8411	20.6793	20.6085	20.532	NaN	20.4024	NaN	NaN	NaN	NaN	NaN	NaN	NaN	NaN	NaN	NaN	23.6537	23.5523	24.122	23.9602	NaN	NaN	NaN	NaN	NaN	17.0881	NaN	NaN	NaN	NaN	NaN	NaN	NaN	NaN	NaN	NaN	NaN	NaN	NaN	NaN
Q2EMV9	Poly [ADP-ribose] polymerase 14	Parp14	24.5074	24.551	24.5387	21.6471	20.2565	21.5212	20.2267	19.0444	NaN	NaN	NaN	NaN	NaN	NaN	NaN	NaN	NaN	NaN	NaN	NaN	24.4276	22.349	NaN	NaN	NaN	NaN	NaN	NaN	NaN	NaN	23.5155	NaN	NaN	NaN	NaN	NaN	NaN	NaN	NaN	NaN	NaN	NaN	NaN	NaN	NaN	NaN	NaN
Q2TBE6	Phosphatidylinositol 4-kinase type 2-alpha	Pi4k2a	25.3871	25.2086	25.5179	NaN	18.339	NaN	NaN	NaN	NaN	NaN	NaN	NaN	NaN	NaN	NaN	NaN	NaN	NaN	NaN	NaN	NaN	NaN	NaN	NaN	NaN	NaN	NaN	NaN	NaN	NaN	NaN	NaN	NaN	NaN	NaN	NaN	NaN	NaN	NaN	NaN	NaN	NaN	NaN	NaN	NaN	NaN	NaN
Q2VPU4	MLX-interacting protein	Mlxip	NaN	NaN	NaN	NaN	NaN	NaN	NaN	NaN	NaN	NaN	21.5077	NaN	NaN	NaN	22.2075	NaN	NaN	NaN	NaN	25.2935	25.6145	25.0355	25.2915	19.3287	17.4781	18.949	16.7145	16.8578	19.7634	19.4667	19.587	NaN	NaN	NaN	NaN	NaN	NaN	NaN	NaN	NaN	NaN	NaN	NaN	NaN	NaN	NaN	NaN
Q3B7Z2	Oxysterol-binding protein 1	Osbp	26.8569	26.6415	26.3537	NaN	NaN	NaN	NaN	NaN	NaN	NaN	NaN	NaN	NaN	22.5829	NaN	NaN	NaN	NaN	NaN	NaN	NaN	NaN	NaN	NaN	NaN	NaN	NaN	NaN	NaN	NaN	NaN	NaN	NaN	NaN	NaN	NaN	NaN	NaN	NaN	NaN	NaN	NaN	NaN	NaN	NaN	NaN	NaN
Q3SXA6		Tnip3	NaN	NaN	24.5524	22.0059	22.3847	21.9668	21.3276	20.5226	20.9609	20.7336	NaN	NaN	17.4367	NaN	NaN	NaN	NaN	NaN	NaN	NaN	NaN	NaN	NaN	20.3566	NaN	NaN	NaN	NaN	NaN	NaN	NaN	NaN	NaN	NaN	NaN	NaN	NaN	NaN	NaN	NaN	NaN	NaN	NaN	NaN	18.2948	NaN	NaN
Q3TAQ9		Wdr36	NaN	NaN	21.8709	20.278	19.8419	19.798	19.602	19.8234	19.8583	19.7826	19.7704	NaN	NaN	NaN	NaN	NaN	NaN	NaN	NaN	NaN	NaN	NaN	NaN	NaN	NaN	NaN	NaN	NaN	NaN	NaN	NaN	NaN	NaN	NaN	NaN	NaN	NaN	NaN	NaN	NaN	NaN	NaN	NaN	18.2947	NaN	NaN	NaN
Q3TBD2	Minor histocompatibility protein HA-1	Hmha1	28.8343	28.0535	28.4628	24.3916	23.709	24.5499	24.6486	16.5002	18.0277	NaN	16.0136	NaN	19.7256	NaN	NaN	NaN	NaN	NaN	NaN	NaN	NaN	NaN	NaN	19.8222	NaN	NaN	NaN	NaN	NaN	NaN	NaN	NaN	NaN	NaN	NaN	NaN	NaN	NaN	NaN	NaN	NaN	NaN	NaN	20.8748	NaN	NaN	NaN
Q3TC46	Protein PAT1 homolog 1	Patl1	26.1736	NaN	NaN	NaN	NaN	NaN	NaN	NaN	20.3561	NaN	NaN	28.0495	28.2224	28.1909	27.9502	27.4775	27.4442	27.2911	27.1638	NaN	NaN	NaN	23.1295	NaN	NaN	NaN	NaN	NaN	NaN	NaN	NaN	NaN	NaN	NaN	NaN	NaN	NaN	NaN	NaN	NaN	NaN	NaN	NaN	NaN	NaN	20.3433	NaN
Q3TCH7	Cullin-4A	Cul4a	26.6013	26.468	26.4457	NaN	NaN	NaN	17.6551	NaN	NaN	NaN	NaN	NaN	NaN	NaN	NaN	NaN	NaN	NaN	NaN	NaN	NaN	NaN	NaN	NaN	NaN	NaN	NaN	NaN	NaN	NaN	19.2847	NaN	NaN	NaN	NaN	NaN	NaN	NaN	NaN	NaN	NaN	NaN	NaN	NaN	NaN	NaN	NaN
Q3TCN2	Putative phospholipase B-like 2;Putative phospholipase B-like 2 28 kDa form;Putative phospholipase B-like 2 40 kDa form;Putative phospholipase B-like 2 15 kDa form	Plbd2	27.6214	27.548	27.7218	NaN	16.6972	NaN	NaN	NaN	NaN	NaN	NaN	NaN	NaN	NaN	NaN	NaN	NaN	19.3077	NaN	NaN	NaN	NaN	NaN	NaN	NaN	NaN	NaN	NaN	NaN	NaN	NaN	NaN	NaN	NaN	NaN	NaN	NaN	NaN	NaN	NaN	NaN	NaN	NaN	NaN	NaN	NaN	NaN
Q3TEA8	Heterochromatin protein 1-binding protein 3	Hp1bp3	29.0385	28.7489	28.83	24.1563	24.3311	24.3703	23.8304	25.4685	25.2376	25.0185	25.0543	NaN	NaN	NaN	NaN	NaN	NaN	NaN	21.433	19.8095	NaN	NaN	NaN	NaN	NaN	NaN	NaN	NaN	NaN	NaN	NaN	NaN	NaN	NaN	NaN	NaN	NaN	NaN	NaN	NaN	NaN	NaN	NaN	NaN	22.2857	22.0262	NaN
Q3TFD2	Lysophosphatidylcholine acyltransferase 1	Lpcat1	24.1874	24.7853	25.8926	NaN	NaN	NaN	NaN	NaN	NaN	NaN	NaN	NaN	NaN	NaN	NaN	NaN	NaN	NaN	NaN	NaN	NaN	NaN	NaN	NaN	NaN	NaN	NaN	18.6863	NaN	NaN	NaN	NaN	NaN	NaN	NaN	NaN	NaN	NaN	NaN	NaN	NaN	NaN	NaN	NaN	NaN	NaN	NaN
Q3TFK5	G patch domain-containing protein 4	Gpatch4	NaN	22.4167	NaN	22.7177	22.5164	23.1847	22.0753	18.9716	19.4305	19.0842	18.877	NaN	NaN	NaN	20.3718	NaN	NaN	NaN	NaN	20.1079	NaN	NaN	NaN	NaN	NaN	NaN	NaN	NaN	NaN	NaN	NaN	NaN	NaN	NaN	NaN	NaN	NaN	NaN	NaN	NaN	NaN	NaN	NaN	NaN	NaN	NaN	NaN
Q3THE2;Q9CQ19	Myosin regulatory light chain 12B;Myosin regulatory light polypeptide 9	Myl12b;Myl9	29.8461	29.7981	30.0325	NaN	NaN	20.7245	NaN	NaN	NaN	NaN	NaN	20.2302	NaN	NaN	NaN	NaN	NaN	NaN	NaN	NaN	NaN	NaN	NaN	NaN	NaN	NaN	NaN	NaN	18.4228	NaN	NaN	NaN	NaN	NaN	18.9467	NaN	NaN	NaN	NaN	NaN	NaN	NaN	NaN	NaN	NaN	NaN	NaN
Q3THJ3	Probable RNA-binding protein EIF1AD	Eif1ad	NaN	NaN	23.0624	NaN	NaN	NaN	17.7199	NaN	NaN	NaN	NaN	NaN	NaN	NaN	NaN	NaN	NaN	NaN	NaN	NaN	NaN	NaN	NaN	NaN	NaN	NaN	17.6213	NaN	NaN	NaN	NaN	24.0243	23.7477	23.1906	23.5615	23.4162	23.595	23.3577	24.5335	23.3588	23.389	23.512	23.6596	22.7813	22.6024	23.0387	23.1748
Q3THK3	General transcription factor IIF subunit 1	Gtf2f1	NaN	NaN	26.6931	26.4315	25.5417	27.1886	25.6395	19.9071	20.0466	17.8409	19.5161	NaN	NaN	18.3957	NaN	NaN	NaN	NaN	NaN	NaN	NaN	NaN	NaN	NaN	20.6664	NaN	NaN	NaN	NaN	NaN	NaN	NaN	NaN	NaN	NaN	NaN	NaN	NaN	NaN	NaN	NaN	NaN	NaN	NaN	NaN	NaN	18.237
Q3THK7	GMP synthase [glutamine-hydrolyzing]	Gmps	29.8406	29.659	29.8872	NaN	19.6166	NaN	NaN	NaN	NaN	NaN	NaN	NaN	NaN	NaN	NaN	NaN	NaN	19.8576	NaN	20.4662	20.5032	20.3477	20.9169	21.2049	21.0411	21.007	20.9408	24.4736	22.2109	22.3082	23.6673	NaN	NaN	16.0643	NaN	NaN	NaN	NaN	NaN	NaN	NaN	NaN	NaN	NaN	NaN	NaN	NaN
Q3THS6	S-adenosylmethionine synthase isoform type-2	Mat2a	30.327	30.5461	30.3646	21.4952	21.4703	21.2546	21.7432	21.5481	21.4113	21.4818	21.4183	NaN	NaN	17.5124	NaN	NaN	NaN	NaN	NaN	NaN	NaN	NaN	NaN	NaN	NaN	NaN	NaN	NaN	18.4662	NaN	NaN	NaN	NaN	NaN	NaN	NaN	NaN	NaN	NaN	NaN	NaN	NaN	NaN	NaN	NaN	20.2983	NaN
Q3TIU4	2,5-phosphodiesterase 12	Pde12	NaN	25.0164	25.1564	NaN	NaN	18.0592	NaN	NaN	NaN	NaN	NaN	NaN	NaN	NaN	NaN	NaN	NaN	NaN	NaN	NaN	NaN	NaN	NaN	NaN	NaN	NaN	NaN	NaN	NaN	NaN	NaN	NaN	NaN	17.9582	NaN	NaN	NaN	NaN	NaN	NaN	NaN	NaN	NaN	NaN	NaN	NaN	NaN
Q3TIV5	Zinc finger CCCH domain-containing protein 15	Zc3h15	NaN	25.095	NaN	24.6158	24.7675	25.5424	24.2266	19.8023	19.9697	NaN	19.2814	NaN	NaN	NaN	NaN	NaN	21.3455	NaN	NaN	NaN	NaN	NaN	NaN	NaN	NaN	NaN	22.8843	NaN	NaN	NaN	NaN	NaN	NaN	NaN	NaN	NaN	NaN	NaN	NaN	NaN	NaN	NaN	NaN	NaN	18.2227	NaN	NaN
Q3TIX6		Fubp3	26.6755	NaN	NaN	23.2231	24.3441	23.6153	24.5263	24.5251	24.4736	24.6198	24.2756	26.1297	26.0393	26.17	25.8084	30.6363	30.6347	30.2075	30.3849	NaN	NaN	NaN	NaN	25.4937	25.7485	25.4779	25.2423	NaN	NaN	NaN	NaN	NaN	NaN	NaN	NaN	NaN	NaN	NaN	NaN	NaN	NaN	NaN	NaN	23.4624	NaN	NaN	NaN
Q3TIX9	U4/U6.U5 tri-snRNP-associated protein 2	Usp39	27.1161	27.3401	26.9885	22.543	22.401	23.6328	22.5445	20.2347	20.337	20.4457	20.2454	NaN	NaN	NaN	NaN	19.1902	NaN	NaN	NaN	NaN	NaN	NaN	NaN	NaN	19.475	NaN	NaN	NaN	NaN	NaN	NaN	NaN	21.4935	NaN	NaN	NaN	NaN	NaN	NaN	NaN	NaN	NaN	NaN	NaN	NaN	NaN	NaN
Q3TJZ6	Protein FAM98A	Fam98a	25.8108	25.8736	25.5942	25.77	26.4378	25.7082	26.0477	26.7863	26.7694	26.1073	26.3511	NaN	NaN	NaN	20.697	19.7125	NaN	NaN	NaN	24.0193	24.3452	23.9731	24.3447	23.9394	22.7451	22.62	23.6736	NaN	19.0532	NaN	NaN	NaN	NaN	NaN	20.783	NaN	NaN	NaN	NaN	NaN	NaN	NaN	NaN	NaN	NaN	NaN	NaN
Q3TKT4	Transcription activator BRG1	Smarca4	NaN	NaN	27.357	25.3885	25.8072	25.2203	25.7334	26.0833	25.736	25.8332	25.615	NaN	NaN	20.8905	NaN	NaN	NaN	NaN	NaN	NaN	NaN	NaN	19.3767	NaN	NaN	NaN	NaN	NaN	NaN	NaN	NaN	NaN	NaN	NaN	18.6839	NaN	NaN	NaN	NaN	NaN	NaN	NaN	NaN	NaN	NaN	NaN	NaN
Q3TKY6	Peptidyl-prolyl cis-trans isomerase CWC27 homolog	Cwc27	NaN	NaN	NaN	20.7673	20.1525	20.9512	20.3769	NaN	NaN	NaN	NaN	NaN	NaN	NaN	NaN	17.8753	NaN	NaN	NaN	NaN	NaN	NaN	NaN	NaN	NaN	NaN	NaN	NaN	NaN	NaN	NaN	NaN	NaN	NaN	NaN	NaN	NaN	NaN	NaN	NaN	NaN	NaN	NaN	NaN	NaN	NaN	NaN
Q3TLH4	Protein PRRC2C	Prrc2c	27.6407	27.7396	28.1769	23.8338	22.5539	23.7786	22.5817	22.7089	21.6274	22.4205	22.3348	NaN	NaN	NaN	NaN	16.1629	NaN	NaN	NaN	22.6731	21.9047	22.1906	22.3398	21.5323	22.1367	21.7339	NaN	21.6456	23.043	22.3189	21.6847	NaN	18.9427	NaN	NaN	NaN	NaN	NaN	NaN	NaN	NaN	NaN	NaN	NaN	NaN	NaN	NaN
Q3TMX7	Sulfhydryl oxidase 2	Qsox2	24.7258	24.3077	25.0961	NaN	NaN	NaN	NaN	NaN	NaN	NaN	NaN	NaN	NaN	NaN	NaN	NaN	NaN	NaN	NaN	NaN	NaN	NaN	NaN	NaN	NaN	NaN	NaN	NaN	NaN	NaN	NaN	NaN	NaN	NaN	NaN	NaN	NaN	NaN	NaN	NaN	NaN	NaN	NaN	NaN	NaN	NaN	18.763
Q3TRJ4	Keratin, type I cytoskeletal 26	Krt26	NaN	25.011	NaN	22.1192	NaN	NaN	NaN	20.0107	NaN	23.3974	24.069	NaN	22.1315	NaN	NaN	NaN	NaN	21.1493	NaN	NaN	20.1081	NaN	19.8482	21.744	22.9456	21.8232	21.841	NaN	22.0713	22.2694	21.6075	NaN	NaN	24.1556	NaN	NaN	NaN	NaN	NaN	NaN	NaN	NaN	NaN	NaN	NaN	NaN	NaN
Q3TRM8	Hexokinase-3	Hk3	29.8468	30.1569	30.0389	20.9541	21.0808	NaN	20.798	20.9697	NaN	21.1473	20.927	NaN	NaN	NaN	NaN	NaN	NaN	NaN	NaN	NaN	NaN	NaN	NaN	NaN	NaN	NaN	NaN	NaN	NaN	NaN	22.7635	NaN	NaN	NaN	NaN	NaN	NaN	NaN	NaN	NaN	NaN	NaN	NaN	NaN	NaN	NaN	21.9949
Q3TSG4	RNA demethylase ALKBH5	Alkbh5	NaN	NaN	NaN	21.3543	22.3103	23.5034	22.4733	NaN	20.0713	NaN	NaN	NaN	NaN	NaN	NaN	NaN	NaN	NaN	NaN	NaN	NaN	NaN	NaN	19.1101	NaN	NaN	NaN	NaN	NaN	NaN	NaN	NaN	NaN	NaN	NaN	NaN	NaN	NaN	NaN	17.6395	NaN	NaN	NaN	NaN	NaN	NaN	NaN
Q3TUH1	Phosphatidate cytidylyltransferase, mitochondrial	Tamm41	NaN	NaN	23.5762	NaN	NaN	NaN	NaN	NaN	NaN	NaN	NaN	NaN	NaN	NaN	NaN	NaN	NaN	NaN	NaN	20.5263	19.8485	20.783	20.7675	19.3646	18.6	18.9759	19.5227	NaN	NaN	NaN	NaN	NaN	NaN	NaN	NaN	NaN	NaN	NaN	NaN	NaN	NaN	NaN	NaN	NaN	NaN	19.8412	NaN
Q3TVI8	Pre-B-cell leukemia transcription factor-interacting protein 1	Pbxip1	NaN	NaN	23.6182	21.6313	19.9963	22.3315	22.1116	18.6062	18.3958	18.7327	18.432	NaN	NaN	NaN	NaN	NaN	17.5626	NaN	NaN	NaN	NaN	NaN	NaN	NaN	NaN	NaN	NaN	NaN	NaN	NaN	NaN	NaN	NaN	NaN	NaN	NaN	NaN	NaN	NaN	NaN	NaN	NaN	NaN	NaN	NaN	NaN	NaN
Q3TW96	UDP-N-acetylhexosamine pyrophosphorylase-like protein 1	Uap1l1	30.3533	30.4734	30.4412	17.3101	NaN	NaN	NaN	NaN	NaN	NaN	NaN	NaN	NaN	19.5505	NaN	NaN	NaN	NaN	NaN	NaN	NaN	NaN	NaN	NaN	NaN	NaN	NaN	NaN	NaN	NaN	NaN	NaN	NaN	19.4437	NaN	NaN	NaN	NaN	NaN	NaN	NaN	NaN	NaN	NaN	NaN	NaN	NaN
Q3TWW8	Serine/arginine-rich splicing factor 6	Srsf6	28.014	NaN	NaN	24.2531	23.1227	24.048	23.5011	23.9198	23.7267	25.0424	23.7697	20.7799	NaN	NaN	21.5283	24.0042	21.9283	22.7185	23.4751	NaN	NaN	NaN	NaN	NaN	NaN	NaN	NaN	NaN	19.8688	NaN	NaN	20.455	20.6346	20.7057	20.7797	21.7244	20.8589	21.3006	21.653	22.1	22.7331	23.3922	23.5671	21.2091	20.5831	22.1327	22.34
Q3TXS7	26S proteasome non-ATPase regulatory subunit 1	Psmd1	30.8268	30.7256	30.8207	NaN	NaN	NaN	17.9155	NaN	NaN	NaN	NaN	NaN	NaN	NaN	NaN	NaN	17.9041	NaN	NaN	NaN	NaN	NaN	NaN	NaN	NaN	NaN	NaN	NaN	NaN	NaN	NaN	19.9989	NaN	NaN	NaN	NaN	NaN	NaN	NaN	NaN	NaN	NaN	NaN	NaN	NaN	NaN	NaN
Q3TXT3	SOSS complex subunit C	Inip	NaN	NaN	NaN	20.4651	19.1698	19.9303	20.1015	18.9324	18.8753	18.6394	18.7574	21.29	20.9555	21.5963	21.0248	NaN	NaN	NaN	NaN	NaN	22.819	20.462	22.375	NaN	NaN	NaN	NaN	NaN	NaN	18.8248	18.7662	NaN	NaN	NaN	NaN	NaN	NaN	NaN	NaN	NaN	NaN	NaN	NaN	NaN	NaN	NaN	NaN
Q3TYA6	M-phase phosphoprotein 8	Mphosph8	25.9068	NaN	NaN	20.0521	19.9509	20.5167	19.8985	NaN	NaN	NaN	NaN	NaN	NaN	NaN	NaN	NaN	NaN	NaN	NaN	22.7784	NaN	22.2097	21.9932	22.5931	22.7082	23.3324	22.9319	23.1599	NaN	22.8889	NaN	NaN	NaN	NaN	NaN	NaN	NaN	NaN	NaN	NaN	NaN	NaN	NaN	NaN	NaN	NaN	NaN
Q3TZ89	Protein transport protein Sec31B	Sec31b	28.8015	29.2412	29.194	22.0724	NaN	NaN	NaN	NaN	NaN	23.2771	NaN	NaN	NaN	NaN	NaN	NaN	NaN	NaN	NaN	NaN	NaN	NaN	NaN	NaN	NaN	NaN	NaN	NaN	NaN	NaN	NaN	21.4971	NaN	NaN	NaN	NaN	NaN	NaN	NaN	NaN	NaN	NaN	NaN	NaN	NaN	NaN	NaN
Q3TZX8	Polynucleotide 5-hydroxyl-kinase NOL9	Nol9	24.7308	25.0016	25.8198	20.9626	19.469	19.7932	19.578	18.5078	18.6924	NaN	18.6493	NaN	NaN	NaN	NaN	17.1975	NaN	NaN	NaN	NaN	NaN	NaN	NaN	NaN	NaN	NaN	NaN	NaN	NaN	NaN	NaN	NaN	NaN	NaN	NaN	NaN	NaN	NaN	NaN	NaN	NaN	NaN	NaN	NaN	17.0228	NaN	NaN
Q3TZZ7	Extended synaptotagmin-2	Esyt2	26.1784	26.236	26.2206	16.9132	NaN	NaN	NaN	NaN	NaN	NaN	NaN	NaN	NaN	NaN	NaN	NaN	NaN	NaN	NaN	20.2642	NaN	NaN	NaN	NaN	NaN	NaN	NaN	NaN	NaN	NaN	NaN	NaN	NaN	18.2476	NaN	NaN	NaN	NaN	NaN	NaN	NaN	NaN	NaN	NaN	NaN	NaN	NaN
Q3U0V1	Far upstream element-binding protein 2	Khsrp	31.2507	31.5197	31.4183	28.2103	28.3395	27.7922	28.2575	28.1796	28.1366	28.5463	28.3487	26.9008	26.6768	27.1525	26.6663	32.8959	33.2053	32.5679	32.7155	21.291	NaN	21.2716	NaN	22.8106	24.337	22.709	22.7585	NaN	NaN	NaN	NaN	NaN	NaN	NaN	NaN	NaN	NaN	NaN	NaN	NaN	NaN	NaN	NaN	NaN	22.0517	NaN	NaN
Q3U182	CREB-regulated transcription coactivator 2	Crtc2	NaN	NaN	25.0881	NaN	NaN	NaN	NaN	NaN	NaN	NaN	NaN	NaN	NaN	NaN	NaN	NaN	NaN	NaN	NaN	NaN	NaN	NaN	NaN	NaN	NaN	NaN	NaN	NaN	NaN	NaN	NaN	20.8804	21.1536	NaN	21.3441	21.3353	21.7641	21.7745	22.4714	21.3433	21.2119	21.1043	21.3492	NaN	NaN	NaN	21.8278
Q3U1G5	Interferon-stimulated 20 kDa exonuclease-like 2	Isg20l2	NaN	NaN	NaN	NaN	19.2997	19.0693	19.0232	19.9021	20.3347	NaN	NaN	NaN	NaN	NaN	NaN	NaN	NaN	NaN	NaN	NaN	NaN	NaN	NaN	NaN	NaN	NaN	NaN	NaN	NaN	NaN	NaN	NaN	NaN	NaN	NaN	NaN	NaN	NaN	NaN	NaN	NaN	NaN	NaN	NaN	NaN	NaN	NaN
Q3U1J4	DNA damage-binding protein 1	Ddb1	30.5563	30.7195	30.7976	21.3634	20.7839	21.1671	21.3543	21.0255	21.3152	21.088	21.0162	NaN	NaN	20.8142	NaN	NaN	NaN	NaN	NaN	27.6657	27.7436	27.8295	27.9407	23.2558	23.549	23.4187	22.119	27.5444	27.3471	27.7327	27.5857	NaN	NaN	24.4588	NaN	NaN	NaN	NaN	NaN	NaN	NaN	NaN	NaN	NaN	NaN	NaN	NaN
Q9D032;Q9CYZ8;Q3U4B1	Single-stranded DNA-binding protein 3;Single-stranded DNA-binding protein 2	Ssbp3;Ssbp2;Ssbp4	NaN	NaN	NaN	19.1753	21.3905	20.8554	21.5904	21.8694	21.705	21.8059	21.6698	NaN	NaN	NaN	NaN	NaN	NaN	NaN	NaN	NaN	NaN	19.5961	NaN	NaN	NaN	NaN	NaN	NaN	NaN	NaN	NaN	NaN	NaN	NaN	NaN	NaN	NaN	NaN	NaN	NaN	NaN	NaN	NaN	NaN	NaN	NaN	NaN
Q3U687;D3Z6F0		2010002M12Rik;Gm14446	NaN	NaN	NaN	NaN	NaN	NaN	NaN	NaN	NaN	NaN	16.7403	NaN	NaN	NaN	NaN	NaN	NaN	NaN	NaN	NaN	NaN	NaN	NaN	22.1166	21.076	22.5995	22.8436	NaN	NaN	NaN	NaN	25.6847	25.3038	25.3253	24.8067	25.7341	25.7191	25.6881	25.4654	25.5126	25.6483	25.2147	25.2046	24.7003	24.9051	25.1667	24.4694
Q3U7R1	Extended synaptotagmin-1	Esyt1	29.1231	29.378	29.4489	17.3119	NaN	NaN	NaN	NaN	NaN	NaN	NaN	NaN	NaN	17.397	NaN	NaN	NaN	NaN	NaN	NaN	NaN	NaN	NaN	NaN	NaN	NaN	NaN	NaN	18.6363	NaN	NaN	NaN	NaN	NaN	NaN	NaN	NaN	NaN	NaN	NaN	17.8152	NaN	NaN	NaN	NaN	NaN	NaN
Q3U9G9	Lamin-B receptor	Lbr	28.6059	28.7629	28.7361	24.0556	22.9792	24.1991	21.8753	20.7121	20.5787	20.6024	NaN	NaN	NaN	NaN	NaN	NaN	NaN	NaN	18.9407	22.149	NaN	NaN	NaN	NaN	NaN	NaN	NaN	NaN	NaN	NaN	NaN	NaN	NaN	NaN	NaN	NaN	NaN	NaN	NaN	NaN	NaN	NaN	NaN	NaN	NaN	NaN	19.0072
Q3UDE2	Tubulin--tyrosine ligase-like protein 12	Ttll12	28.7021	28.686	28.6946	NaN	NaN	NaN	NaN	NaN	NaN	NaN	NaN	NaN	NaN	NaN	NaN	NaN	NaN	NaN	NaN	NaN	NaN	NaN	NaN	NaN	NaN	NaN	NaN	NaN	NaN	NaN	NaN	NaN	NaN	NaN	NaN	NaN	NaN	NaN	NaN	NaN	NaN	NaN	NaN	NaN	NaN	18.6264	NaN
Q3UEB3	Poly(U)-binding-splicing factor PUF60	Puf60	29.8314	29.8634	29.8433	24.7936	25.1597	25.2768	25.0194	24.1987	24.337	24.4633	24.1285	27.3788	27.1244	27.4552	27.0868	31.3038	30.7537	31.1346	31.4335	NaN	NaN	NaN	NaN	NaN	20.9697	NaN	NaN	NaN	NaN	NaN	NaN	25.0012	24.9537	24.2762	24.6691	NaN	20.1648	20.2997	20.5278	20.4829	20.5653	20.2689	20.3039	20.4681	20.2066	20.5872	20.6802
Q3UFB2	Box C/D snoRNA protein 1	Znhit6	NaN	NaN	23.5776	NaN	19.2457	19.5446	19.6411	20.5466	20.5557	19.5275	18.7701	NaN	NaN	NaN	19.7264	NaN	NaN	NaN	NaN	NaN	NaN	NaN	NaN	NaN	NaN	NaN	NaN	NaN	NaN	NaN	19.6545	NaN	NaN	NaN	NaN	NaN	NaN	NaN	NaN	NaN	NaN	NaN	NaN	NaN	NaN	NaN	NaN
Q3UFY8	Mitochondrial ribonuclease P protein 1	Trmt10c	26.2537	26.407	26.5494	20.9239	21.2819	22.0296	21.0764	19.5785	19.6502	19.2128	19.5722	NaN	NaN	NaN	NaN	NaN	NaN	NaN	NaN	NaN	NaN	NaN	NaN	NaN	NaN	NaN	NaN	NaN	19.6476	NaN	NaN	NaN	NaN	NaN	NaN	NaN	NaN	NaN	NaN	NaN	NaN	NaN	NaN	NaN	18.4284	NaN	NaN
Q3UGC7;Q66JS6	Eukaryotic translation initiation factor 3 subunit J-A;Eukaryotic translation initiation factor 3 subunit J-B	Eif3j1;Eif3j2	28.6345	29.3372	29.1134	NaN	NaN	NaN	NaN	20.6826	NaN	NaN	NaN	NaN	NaN	NaN	20.65	22.919	NaN	21.7919	NaN	NaN	NaN	NaN	NaN	NaN	NaN	NaN	NaN	NaN	NaN	NaN	NaN	19.4934	19.6656	19.2075	19.3632	NaN	18.8904	18.9811	19.0598	25.8315	25.8786	25.3727	25.8968	24.7479	24.0523	24.1869	23.7851
Q3UH60	Disco-interacting protein 2 homolog B	Dip2b	21.9861	NaN	NaN	23.9787	22.6408	23.8563	21.3818	18.8931	19.3259	NaN	18.9398	NaN	NaN	NaN	NaN	NaN	NaN	NaN	NaN	NaN	NaN	NaN	NaN	NaN	NaN	NaN	NaN	NaN	NaN	NaN	NaN	NaN	NaN	NaN	NaN	NaN	NaN	NaN	NaN	NaN	NaN	NaN	NaN	NaN	NaN	NaN	NaN
Q3UHC0	Trinucleotide repeat-containing gene 6C protein	Tnrc6c	21.8939	NaN	NaN	20.7538	20.9784	21.0026	21.1554	21.0908	21.584	21.2241	21.0672	NaN	NaN	NaN	NaN	NaN	NaN	NaN	NaN	NaN	NaN	NaN	NaN	NaN	NaN	NaN	NaN	NaN	NaN	NaN	NaN	NaN	NaN	NaN	NaN	NaN	NaN	NaN	NaN	NaN	NaN	NaN	NaN	NaN	NaN	NaN	NaN
Q3UHD6	Sorting nexin-27	Snx27	26.7044	27.2463	26.9519	NaN	NaN	NaN	19.8762	NaN	NaN	NaN	NaN	NaN	NaN	NaN	NaN	NaN	NaN	NaN	NaN	NaN	NaN	NaN	NaN	NaN	NaN	NaN	NaN	NaN	NaN	NaN	NaN	NaN	NaN	NaN	NaN	NaN	NaN	NaN	NaN	NaN	NaN	NaN	NaN	NaN	NaN	NaN	NaN
Q3UHK8	Trinucleotide repeat-containing gene 6A protein	Tnrc6a	NaN	NaN	NaN	21.9445	22.0569	21.5823	21.3732	22.177	22.1119	22.1664	21.7571	NaN	NaN	NaN	NaN	NaN	NaN	NaN	NaN	NaN	NaN	NaN	NaN	NaN	NaN	NaN	NaN	NaN	NaN	NaN	NaN	NaN	NaN	NaN	NaN	NaN	NaN	NaN	NaN	NaN	NaN	NaN	NaN	NaN	NaN	NaN	NaN
Q3UHX2	28 kDa heat- and acid-stable phosphoprotein	Pdap1	28.9764	29.1639	28.8627	20.9014	19.4781	19.9819	20.1253	NaN	NaN	NaN	NaN	NaN	NaN	NaN	NaN	NaN	NaN	NaN	17.0115	NaN	NaN	NaN	NaN	21.4297	NaN	NaN	NaN	NaN	NaN	NaN	NaN	NaN	NaN	NaN	NaN	NaN	NaN	NaN	NaN	21.5202	21.5434	21.4884	21.1971	20.8888	NaN	NaN	NaN
Q3UI43	BRISC and BRCA1-A complex member 1	Babam1	26.6238	26.5823	26.6447	16.9959	NaN	NaN	NaN	NaN	NaN	NaN	NaN	NaN	NaN	NaN	NaN	NaN	NaN	NaN	NaN	NaN	NaN	NaN	NaN	NaN	NaN	NaN	NaN	NaN	NaN	NaN	NaN	NaN	NaN	NaN	NaN	NaN	NaN	NaN	NaN	NaN	NaN	NaN	NaN	NaN	NaN	NaN	NaN
Q3UIA2	Rho GTPase-activating protein 17	Arhgap17	27.6289	27.6667	27.9504	NaN	NaN	NaN	17.7379	NaN	NaN	NaN	NaN	NaN	NaN	NaN	NaN	NaN	NaN	NaN	NaN	NaN	NaN	NaN	NaN	NaN	NaN	NaN	NaN	NaN	NaN	NaN	NaN	NaN	NaN	NaN	NaN	NaN	NaN	NaN	NaN	NaN	NaN	NaN	NaN	NaN	NaN	NaN	NaN
Q3UIR3	E3 ubiquitin-protein ligase DTX3L	Dtx3l	25.3349	NaN	NaN	23.8946	23.9823	24.3302	23.621	23.2451	23.2323	23.1081	23.0577	NaN	NaN	NaN	NaN	NaN	NaN	NaN	NaN	NaN	NaN	NaN	17.2176	NaN	NaN	NaN	NaN	NaN	NaN	NaN	NaN	NaN	NaN	NaN	NaN	NaN	NaN	NaN	NaN	NaN	NaN	NaN	NaN	NaN	NaN	NaN	NaN
Q3UJB0		Sf3b2	29.9906	30.3905	30.2764	24.9323	25.1068	24.9513	25.3336	25.7948	25.8908	25.6486	25.6683	25.1769	25.3803	25.5016	25.2657	25.2686	25.4486	25.081	25.5912	NaN	NaN	NaN	NaN	NaN	22.9498	NaN	NaN	NaN	NaN	NaN	NaN	NaN	22.3873	NaN	NaN	NaN	NaN	NaN	NaN	NaN	NaN	NaN	NaN	NaN	NaN	NaN	NaN
Q3UJB9	Enhancer of mRNA-decapping protein 4	Edc4	26.5241	25.5907	25.6486	NaN	NaN	18.9915	NaN	NaN	NaN	NaN	NaN	NaN	NaN	NaN	NaN	NaN	NaN	NaN	NaN	NaN	NaN	NaN	NaN	NaN	NaN	NaN	NaN	NaN	NaN	NaN	NaN	NaN	NaN	NaN	17.7359	NaN	NaN	NaN	NaN	NaN	NaN	NaN	NaN	NaN	NaN	NaN	NaN
Q3UKJ7	WD40 repeat-containing protein SMU1;WD40 repeat-containing protein SMU1, N-terminally processed	Smu1	26.7327	27.5866	27.1581	22.9281	24.1755	25.5043	22.9227	18.9064	19.9522	NaN	19.0443	NaN	NaN	NaN	NaN	NaN	NaN	NaN	NaN	NaN	NaN	NaN	NaN	NaN	NaN	NaN	NaN	17.693	NaN	NaN	NaN	NaN	NaN	NaN	NaN	NaN	NaN	NaN	NaN	NaN	NaN	NaN	NaN	NaN	19.7062	NaN	NaN
Q3UL36	Arginine and glutamate-rich protein 1	Arglu1	26.6033	26.9168	26.6839	24.5155	24.1363	24.1287	22.6845	22.2633	21.313	20.8862	21.1031	21.8064	21.9419	22.4533	21.9983	24.3473	24.2325	23.7264	24.4106	NaN	NaN	NaN	21.6631	NaN	NaN	NaN	NaN	NaN	NaN	NaN	NaN	NaN	NaN	NaN	20.7488	NaN	NaN	NaN	NaN	NaN	NaN	NaN	NaN	NaN	NaN	NaN	NaN
Q3ULD5	Methylcrotonoyl-CoA carboxylase beta chain, mitochondrial	Mccc2	28.3692	28.2034	27.6242	NaN	NaN	NaN	20.3437	NaN	NaN	NaN	NaN	18.5029	NaN	NaN	NaN	NaN	NaN	NaN	NaN	30.0394	30.1236	30.1285	30.2032	30.6732	31.0033	30.7168	30.7692	31.3455	30.8016	30.687	30.944	33.3675	33.5458	33.1881	33.1706	33.8004	33.7645	33.4821	33.6346	33.1722	33.4583	33.1068	33.1208	32.9671	32.9	33.4865	33.1493
Q3ULL6		Upf3b	NaN	23.766	NaN	21.2642	21.802	22.5695	22.2358	19.8819	20.4686	20.5971	20.4645	NaN	NaN	NaN	NaN	19.3537	NaN	NaN	NaN	NaN	NaN	NaN	NaN	NaN	NaN	17.9605	NaN	NaN	NaN	NaN	NaN	NaN	NaN	NaN	NaN	NaN	NaN	NaN	NaN	NaN	NaN	NaN	NaN	NaN	NaN	NaN	NaN
Q3ULW8		Parp3	NaN	NaN	22.8935	NaN	NaN	19.9676	NaN	NaN	NaN	NaN	NaN	NaN	NaN	NaN	NaN	NaN	NaN	NaN	20.1061	24.1752	24.4554	24.7358	24.5395	NaN	NaN	NaN	NaN	NaN	NaN	NaN	NaN	NaN	NaN	NaN	NaN	NaN	NaN	NaN	NaN	NaN	18.7677	NaN	NaN	NaN	NaN	NaN	NaN
Q3UM45	Protein phosphatase 1 regulatory subunit 7	Ppp1r7	28.9113	28.9602	28.9378	NaN	NaN	17.0823	NaN	NaN	NaN	NaN	NaN	NaN	NaN	NaN	NaN	NaN	NaN	NaN	NaN	NaN	NaN	NaN	NaN	NaN	NaN	NaN	19.8176	NaN	NaN	NaN	NaN	NaN	NaN	17.9958	NaN	NaN	NaN	NaN	NaN	NaN	NaN	NaN	NaN	NaN	NaN	NaN	NaN
Q3UMB9	WASH complex subunit 7	Kiaa1033	25.685	26.4025	25.7098	NaN	NaN	NaN	NaN	NaN	NaN	NaN	NaN	NaN	NaN	NaN	NaN	NaN	NaN	NaN	NaN	NaN	NaN	NaN	NaN	NaN	NaN	NaN	NaN	NaN	NaN	NaN	NaN	NaN	NaN	NaN	20.4515	NaN	NaN	NaN	NaN	NaN	NaN	NaN	NaN	NaN	NaN	NaN	NaN
Q3UMT1	Protein phosphatase 1 regulatory subunit 12C	Ppp1r12c	26.6905	25.8792	26.1344	21.1922	20.8355	22.1703	21.6442	NaN	NaN	NaN	NaN	NaN	NaN	NaN	NaN	NaN	NaN	NaN	NaN	NaN	NaN	NaN	NaN	NaN	NaN	NaN	NaN	NaN	NaN	NaN	NaN	NaN	NaN	NaN	19.1302	NaN	NaN	NaN	NaN	NaN	NaN	NaN	NaN	NaN	NaN	NaN	NaN
Q3UMU9	Hepatoma-derived growth factor-related protein 2	Hdgfrp2	24.6236	NaN	24.0752	23.2389	23.01	24.2648	22.107	20.4827	NaN	NaN	NaN	NaN	NaN	19.4957	NaN	NaN	NaN	NaN	NaN	NaN	NaN	NaN	20.3168	NaN	NaN	NaN	NaN	NaN	NaN	NaN	NaN	NaN	NaN	NaN	NaN	NaN	NaN	NaN	NaN	NaN	NaN	NaN	NaN	NaN	NaN	NaN	NaN
Q3UMY5	Echinoderm microtubule-associated protein-like 4	Eml4	26.4912	26.5007	26.7526	23.0049	22.0165	23.1843	22.5749	19.6456	19.3637	19.6841	19.0818	NaN	17.8455	NaN	NaN	NaN	NaN	NaN	NaN	NaN	NaN	17.4839	NaN	NaN	NaN	NaN	NaN	NaN	NaN	NaN	NaN	NaN	NaN	NaN	NaN	NaN	NaN	NaN	NaN	NaN	NaN	NaN	NaN	NaN	NaN	NaN	NaN
Q3UND0	Src kinase-associated phosphoprotein 2	Skap2	NaN	26.5738	NaN	23.6821	22.5705	22.913	22.6934	NaN	NaN	NaN	NaN	NaN	19.4263	NaN	NaN	NaN	NaN	NaN	NaN	NaN	NaN	NaN	NaN	NaN	NaN	NaN	NaN	NaN	NaN	NaN	NaN	NaN	NaN	NaN	NaN	NaN	NaN	NaN	NaN	NaN	NaN	NaN	NaN	NaN	NaN	NaN	NaN
Q3UPF5	Zinc finger CCCH-type antiviral protein 1	Zc3hav1	24.4217	NaN	NaN	22.1202	22.4359	22.2167	22.9235	23.2205	23.0506	23.2472	22.6859	NaN	NaN	NaN	NaN	20.5893	NaN	NaN	NaN	20.3945	19.7543	19.9783	19.7458	23.1669	23.0785	23.1669	21.1585	19.8932	20.441	20.2401	20.5651	23.4944	24.7276	24.0704	24.0344	21.5796	22.3173	22.0068	21.4462	21.6751	22.1492	22.2009	21.9393	21.0688	NaN	NaN	21.3309
Q3UPL0	Protein transport protein Sec31A	Sec31a	29.8944	30.3956	30.2806	26.899	27.2271	26.48	26.9696	27.6149	27.3385	27.4199	27.3223	NaN	NaN	NaN	NaN	NaN	NaN	NaN	18.0416	NaN	NaN	18.8588	NaN	NaN	NaN	NaN	NaN	NaN	NaN	NaN	NaN	NaN	NaN	18.1083	NaN	NaN	NaN	NaN	NaN	NaN	NaN	NaN	NaN	NaN	NaN	NaN	NaN
Q3UQ84	Threonine--tRNA ligase, mitochondrial	Tars2	26.9795	27.7779	27.3294	NaN	20.7074	NaN	NaN	NaN	NaN	NaN	NaN	NaN	NaN	NaN	20.3012	NaN	NaN	NaN	NaN	NaN	NaN	NaN	NaN	NaN	NaN	17.061	NaN	NaN	NaN	NaN	NaN	NaN	NaN	NaN	NaN	NaN	NaN	21.3173	NaN	NaN	NaN	NaN	NaN	NaN	NaN	NaN	NaN
Q3UQN2	F-BAR domain only protein 2	Fcho2	NaN	23.0412	NaN	19.848	19.0024	19.7818	19.0598	NaN	NaN	NaN	NaN	NaN	NaN	NaN	NaN	NaN	NaN	NaN	NaN	NaN	NaN	NaN	NaN	NaN	NaN	NaN	NaN	NaN	NaN	NaN	NaN	NaN	NaN	NaN	NaN	NaN	NaN	NaN	NaN	NaN	NaN	NaN	NaN	NaN	NaN	NaN	NaN
Q3URQ0	Testis-expressed sequence 10 protein	Tex10	26.3854	26.4243	26.462	21.0911	NaN	22.3341	NaN	20.1927	18.9565	NaN	NaN	NaN	NaN	NaN	NaN	NaN	NaN	NaN	18.959	NaN	NaN	22.0411	NaN	NaN	NaN	NaN	NaN	NaN	NaN	NaN	NaN	NaN	NaN	NaN	NaN	NaN	NaN	NaN	NaN	NaN	NaN	NaN	NaN	NaN	NaN	NaN	NaN
Q3US59;Q8R0S1	Cyclic AMP-dependent transcription factor ATF-7	Gm28047;Atf7	NaN	NaN	NaN	NaN	NaN	NaN	NaN	NaN	NaN	NaN	NaN	NaN	NaN	NaN	NaN	NaN	NaN	NaN	NaN	24.2148	24.4406	24.4664	24.6025	20.3688	20.5436	20.3309	20.7113	20.4145	20.7024	20.1935	20.5116	NaN	NaN	NaN	NaN	NaN	NaN	NaN	NaN	NaN	NaN	NaN	NaN	NaN	18.2032	NaN	NaN
Q3UV17	Keratin, type II cytoskeletal 2 oral	Krt76	NaN	23.9032	NaN	27.6317	27.4887	27.4664	27.0697	28.3771	27.8375	27.6043	28.4995	29.6534	29.8077	29.7933	30.1311	27.7877	28.9255	28.9983	28.0609	26.1757	27.7346	26.9125	26.6544	27.8532	27.6748	27.8393	28.1496	28.1973	26.7535	26.9903	27.9589	27.4471	27.5786	27.8662	27.7452	26.2403	27.3155	27.1375	27.0906	26.5906	26.5029	28.061	27.4821	27.9192	23.8889	24.4647	26.5902
Q3UW53	Protein Niban	Fam129a	28.934	29.3953	29.2661	NaN	NaN	NaN	NaN	18.3764	NaN	NaN	NaN	NaN	NaN	NaN	NaN	NaN	NaN	NaN	NaN	NaN	NaN	NaN	NaN	NaN	NaN	NaN	NaN	22.7293	NaN	NaN	NaN	NaN	NaN	NaN	NaN	NaN	NaN	NaN	NaN	NaN	NaN	19.7278	NaN	NaN	NaN	NaN	NaN
Q3UWL8	Prefoldin subunit 4	Pfdn4	25.6516	26.2686	25.9811	NaN	17.2414	NaN	NaN	NaN	NaN	NaN	NaN	NaN	NaN	NaN	NaN	NaN	NaN	NaN	NaN	NaN	NaN	NaN	NaN	NaN	NaN	NaN	NaN	NaN	NaN	NaN	NaN	NaN	NaN	NaN	NaN	NaN	NaN	NaN	NaN	NaN	NaN	NaN	NaN	NaN	NaN	NaN	NaN
Q3UY34	Uncharacterized protein C12orf43 homolog		NaN	NaN	NaN	21.5733	19.578	20.0333	19.5914	NaN	18.4899	18.2684	NaN	NaN	NaN	NaN	NaN	NaN	NaN	NaN	NaN	NaN	NaN	NaN	NaN	NaN	NaN	NaN	NaN	NaN	NaN	NaN	NaN	NaN	NaN	NaN	NaN	NaN	NaN	NaN	NaN	NaN	NaN	NaN	NaN	NaN	NaN	NaN	NaN
Q3UYV9	Nuclear cap-binding protein subunit 1	Ncbp1	27.8075	27.329	27.7132	22.7051	22.8652	22.0749	22.3272	23.6512	24.0135	23.3568	22.9224	NaN	NaN	NaN	NaN	22.3016	22.2383	NaN	NaN	NaN	20.3244	NaN	NaN	NaN	NaN	NaN	NaN	NaN	NaN	NaN	NaN	21.6602	22.0019	21.4065	22.1476	32.8279	32.8117	32.8032	32.9751	32.5718	33.1393	32.6355	32.5974	32.4497	32.5064	32.7439	32.6884
Q3UZ39	Leucine-rich repeat flightless-interacting protein 1	Lrrfip1	27.5962	27.4161	27.3123	21.5627	21.5205	21.9553	21.9589	20.2335	NaN	NaN	20.981	18.8685	NaN	NaN	NaN	NaN	NaN	NaN	NaN	NaN	NaN	NaN	NaN	NaN	18.6842	NaN	NaN	NaN	NaN	NaN	NaN	NaN	NaN	19.1544	NaN	NaN	NaN	NaN	NaN	NaN	NaN	NaN	NaN	NaN	NaN	NaN	NaN
Q3V1V3	ESF1 homolog	Esf1	NaN	NaN	24.1917	24.2596	23.3446	24.2751	23.0702	NaN	NaN	NaN	NaN	NaN	NaN	NaN	NaN	NaN	NaN	NaN	NaN	NaN	NaN	NaN	NaN	NaN	20.0675	NaN	NaN	NaN	NaN	NaN	NaN	NaN	NaN	NaN	NaN	NaN	NaN	NaN	NaN	NaN	NaN	NaN	NaN	NaN	17.4527	NaN	NaN
Q3V300	Kinesin-like protein KIF22	Kif22	NaN	NaN	21.9826	21.7026	NaN	21.598	20.3912	NaN	NaN	NaN	NaN	18.8437	NaN	NaN	NaN	NaN	NaN	NaN	NaN	NaN	21.9391	NaN	NaN	NaN	NaN	NaN	NaN	NaN	NaN	NaN	NaN	22.2903	22.5641	22.3811	23.2919	NaN	NaN	NaN	NaN	NaN	NaN	NaN	NaN	NaN	NaN	NaN	NaN
Q3V3R1	Monofunctional C1-tetrahydrofolate synthase, mitochondrial	Mthfd1l	31.555	31.3051	31.2992	NaN	NaN	NaN	NaN	NaN	20.1883	NaN	NaN	NaN	17.4405	NaN	NaN	NaN	NaN	NaN	NaN	NaN	NaN	18.7263	NaN	NaN	NaN	NaN	NaN	NaN	NaN	NaN	NaN	NaN	NaN	NaN	NaN	NaN	21.9776	NaN	NaN	NaN	NaN	NaN	NaN	NaN	NaN	NaN	NaN
Q3V4B5	COMM domain-containing protein 6	Commd6	25.7227	26.2317	26.2662	17.2019	NaN	NaN	NaN	NaN	NaN	NaN	NaN	NaN	NaN	NaN	NaN	NaN	NaN	NaN	NaN	NaN	NaN	NaN	NaN	NaN	NaN	NaN	NaN	NaN	NaN	NaN	NaN	NaN	NaN	NaN	NaN	NaN	NaN	NaN	NaN	NaN	NaN	NaN	NaN	NaN	NaN	NaN	NaN
Q4FK66	Pre-mRNA-splicing factor 38A	Prpf38a	NaN	NaN	22.5461	NaN	NaN	20.6299	20.96	NaN	NaN	NaN	20.3114	NaN	NaN	20.8685	NaN	20.4007	NaN	20.6737	NaN	NaN	21.8777	21.3483	21.775	21.4072	21.8914	21.386	21.4982	NaN	NaN	NaN	NaN	NaN	NaN	19.1545	NaN	NaN	NaN	NaN	NaN	NaN	NaN	NaN	NaN	NaN	NaN	NaN	NaN
Q4JK59	Methylcytosine dioxygenase TET2	Tet2	NaN	NaN	NaN	NaN	NaN	NaN	18.6235	NaN	NaN	NaN	NaN	NaN	NaN	NaN	NaN	NaN	NaN	NaN	NaN	NaN	19.6802	19.9635	19.3828	19.7035	19.8138	19.8563	20.1254	20.401	21.3122	20.6429	21.7697	NaN	NaN	NaN	NaN	NaN	NaN	NaN	NaN	NaN	NaN	NaN	NaN	NaN	NaN	NaN	NaN
Q4KML4	Costars family protein ABRACL	Abracl	28.5045	28.9139	29.214	NaN	NaN	NaN	NaN	NaN	NaN	17.4647	NaN	NaN	NaN	NaN	NaN	NaN	NaN	NaN	NaN	NaN	NaN	NaN	NaN	NaN	NaN	NaN	NaN	NaN	NaN	NaN	NaN	NaN	NaN	NaN	NaN	NaN	NaN	NaN	NaN	NaN	NaN	NaN	NaN	NaN	NaN	NaN	NaN
Q4LDD4	Arf-GAP with Rho-GAP domain, ANK repeat and PH domain-containing protein 1	Arap1	25.7309	25.782	25.145	NaN	NaN	NaN	NaN	NaN	NaN	18.7782	NaN	NaN	NaN	NaN	20.5852	NaN	NaN	NaN	NaN	NaN	NaN	NaN	NaN	NaN	NaN	21.5476	NaN	NaN	NaN	NaN	NaN	NaN	NaN	NaN	19.8812	NaN	NaN	NaN	NaN	NaN	NaN	NaN	NaN	NaN	NaN	NaN	NaN
Q4VA53	Sister chromatid cohesion protein PDS5 homolog B	Pds5b	26.4458	26.8054	26.5526	22.4024	22.8732	23.7446	22.6268	20.1269	20.4917	22.2108	NaN	NaN	NaN	NaN	NaN	NaN	NaN	21.6049	20.74	NaN	NaN	17.2574	NaN	NaN	NaN	NaN	NaN	NaN	NaN	NaN	NaN	NaN	NaN	NaN	NaN	NaN	NaN	NaN	NaN	NaN	NaN	18.6728	NaN	NaN	NaN	NaN	NaN
Q4VAA2	Protein CDV3	Cdv3	26.4512	26.9924	27.177	NaN	NaN	NaN	NaN	NaN	NaN	NaN	NaN	NaN	NaN	NaN	NaN	NaN	NaN	NaN	NaN	23.9044	23.0752	23.2678	23.0737	24.2861	NaN	24.8133	24.4965	22.6545	22.7327	23.2604	23.6893	24.0255	24.0381	23.6887	24.5424	24.9174	24.1049	24.3162	23.6346	23.3135	24.1932	23.8359	24.6319	23.817	20.8461	21.7637	24.5851
Q4VBE8	WD repeat-containing protein 18	Wdr18	26.3939	26.0685	26.3462	NaN	NaN	NaN	19.4951	NaN	NaN	NaN	NaN	NaN	NaN	NaN	NaN	NaN	NaN	NaN	NaN	NaN	NaN	NaN	NaN	NaN	NaN	NaN	NaN	NaN	NaN	NaN	NaN	NaN	NaN	NaN	NaN	NaN	NaN	NaN	NaN	NaN	NaN	NaN	NaN	NaN	NaN	NaN	NaN
Q501J6	Probable ATP-dependent RNA helicase DDX17	Ddx17	29.2082	29.2632	29.5274	27.8126	28.1397	27.76	27.4608	28.0118	27.9201	27.9694	27.8177	NaN	NaN	NaN	NaN	22.2074	NaN	NaN	NaN	NaN	NaN	NaN	NaN	NaN	NaN	22.2949	NaN	NaN	NaN	NaN	NaN	NaN	NaN	NaN	NaN	NaN	NaN	NaN	NaN	NaN	NaN	NaN	NaN	NaN	NaN	21.4167	NaN
Q505B7	Protein archease	Zbtb8os	25.5967	NaN	25.9905	NaN	NaN	NaN	NaN	NaN	NaN	NaN	NaN	NaN	NaN	NaN	NaN	NaN	NaN	NaN	NaN	NaN	NaN	NaN	NaN	NaN	NaN	NaN	NaN	NaN	NaN	NaN	NaN	NaN	NaN	NaN	NaN	NaN	NaN	NaN	NaN	NaN	NaN	NaN	NaN	NaN	NaN	NaN	NaN
Q505F5	Leucine-rich repeat-containing protein 47	Lrrc47	28.4435	28.3199	28.2447	23.4429	22.5566	24.025	23.2683	20.2851	18.9464	20.3276	18.7939	NaN	NaN	NaN	NaN	NaN	NaN	NaN	NaN	NaN	NaN	NaN	NaN	NaN	NaN	NaN	NaN	NaN	NaN	19.4528	NaN	NaN	NaN	18.7634	NaN	NaN	NaN	NaN	NaN	NaN	NaN	NaN	NaN	NaN	NaN	NaN	NaN
Q52KI8	Serine/arginine repetitive matrix protein 1	Srrm1	28.3379	27.7651	27.6231	27.3501	26.5059	27.3017	26.2544	23.0275	23.0211	23.1538	22.7879	22.9483	23.4052	23.3913	23.2153	23.3119	22.723	22.9209	23.2646	25.1577	24.5774	24.524	23.7067	23.7646	22.9032	23.2132	23.5089	NaN	20.955	NaN	20.9906	20.3297	22.6824	20.4367	NaN	NaN	20.0739	NaN	20.2332	19.8233	NaN	19.8853	NaN	20.4763	NaN	19.5928	20.3505
Q566J8	AarF domain-containing protein kinase 4	Adck4	30.0803	29.822	29.973	NaN	NaN	NaN	NaN	NaN	NaN	NaN	NaN	NaN	NaN	NaN	NaN	NaN	NaN	NaN	18.7682	NaN	NaN	NaN	NaN	NaN	NaN	19.4616	NaN	NaN	NaN	NaN	NaN	20.9656	20.8835	20.6482	20.6967	21.4026	21.3047	21.2626	21.4597	20.7732	20.7388	21.0051	20.9138	20.5849	NaN	NaN	20.986
Q569Z5	Probable ATP-dependent RNA helicase DDX46	Ddx46	28.9481	28.9735	29.3009	24.8841	24.1995	25.0346	24.129	22.9164	22.8444	22.9566	22.6346	22.8461	23.1193	23.2276	23.1307	23.26	23.361	23.2248	23.2098	22.6681	NaN	NaN	NaN	NaN	NaN	NaN	NaN	NaN	NaN	NaN	NaN	29.2758	29.3981	29.9157	29.1315	14.8147	15.4306	14.7554	14.5129	15.4998	14.7326	14.7889	15.989	15.6475	15.7778	14.6965	14.8056
Q569Z6	Thyroid hormone receptor-associated protein 3	Thrap3	29.3968	29.4443	29.3925	26.9707	26.6267	27.1701	26.7539	24.753	24.5065	24.7475	24.453	23.0458	23.0806	23.1932	23.139	22.8839	23.0815	22.8974	22.9444	23.0862	22.6961	23.2903	23.4495	23.2491	22.4519	22.5315	23.3709	22.2673	22.5112	21.9569	21.8186	20.1093	NaN	NaN	NaN	NaN	19.6391	NaN	NaN	22.2858	19.7039	NaN	NaN	20.9319	NaN	NaN	23.1956
Q56A08	G patch domain and KOW motifs-containing protein	Gpkow	24.7351	25.0398	24.9204	24.0843	23.573	23.8681	23.1053	19.5577	19.2161	20.3304	19.8466	NaN	NaN	NaN	NaN	NaN	NaN	NaN	NaN	NaN	NaN	NaN	NaN	NaN	NaN	NaN	NaN	NaN	NaN	NaN	NaN	NaN	NaN	NaN	NaN	NaN	NaN	NaN	NaN	NaN	NaN	NaN	NaN	NaN	NaN	NaN	NaN
Q58NB6	Dehydrogenase/reductase SDR family member 9	Dhrs9	25.975	25.6563	26.5433	NaN	NaN	NaN	NaN	NaN	NaN	NaN	NaN	NaN	NaN	NaN	NaN	NaN	NaN	NaN	NaN	NaN	NaN	NaN	NaN	NaN	NaN	NaN	NaN	NaN	NaN	NaN	NaN	NaN	NaN	NaN	NaN	NaN	NaN	NaN	NaN	NaN	NaN	NaN	NaN	17.2735	NaN	NaN	NaN
Q5BL07	Peroxisome biogenesis factor 1	Pex1	NaN	23.9771	NaN	NaN	17.7346	NaN	NaN	NaN	NaN	NaN	NaN	NaN	NaN	NaN	NaN	NaN	18.4647	NaN	NaN	NaN	NaN	NaN	NaN	NaN	NaN	18.8829	NaN	NaN	NaN	NaN	NaN	28.2287	27.74	27.3109	27.6644	NaN	NaN	NaN	NaN	NaN	16.5598	NaN	19.1993	NaN	NaN	NaN	NaN
Q5F2E7	Nuclear fragile X mental retardation-interacting protein 2	Nufip2	26.1462	NaN	NaN	25.0975	24.4687	25.0373	24.4975	23.8772	23.8236	23.966	23.7294	21.0266	21.6733	21.426	21.6053	20.1912	20.1135	20.1694	19.7106	24.0076	24.016	24.1803	23.8999	23.592	23.9542	23.874	23.5374	21.8088	20.9485	21.9497	21.5553	NaN	NaN	23.0945	NaN	NaN	NaN	NaN	NaN	NaN	NaN	NaN	NaN	NaN	NaN	NaN	NaN
Q5F2E8	Serine/threonine-protein kinase TAO1	Taok1	NaN	27.5488	NaN	23.3382	22.8851	24.1511	23.6241	NaN	21.4767	21.2719	NaN	23.2815	23.5346	23.6293	23.5602	NaN	NaN	NaN	NaN	NaN	NaN	19.2461	NaN	NaN	NaN	NaN	NaN	NaN	NaN	NaN	NaN	NaN	21.1128	NaN	NaN	NaN	NaN	NaN	NaN	NaN	NaN	NaN	NaN	NaN	NaN	NaN	NaN
Q5FWK3	Rho GTPase-activating protein 1	Arhgap1	29.0424	29.3844	29.3605	NaN	NaN	NaN	16.8912	NaN	NaN	NaN	NaN	NaN	NaN	NaN	NaN	NaN	NaN	NaN	NaN	NaN	NaN	NaN	17.925	NaN	NaN	NaN	NaN	NaN	NaN	NaN	NaN	NaN	NaN	NaN	NaN	NaN	NaN	NaN	NaN	NaN	NaN	NaN	NaN	NaN	NaN	NaN	NaN
Q5H8C4	Vacuolar protein sorting-associated protein 13A	Vps13a	24.5596	23.6076	23.6885	NaN	NaN	NaN	19.4436	NaN	NaN	NaN	NaN	NaN	NaN	NaN	NaN	NaN	NaN	NaN	NaN	NaN	NaN	NaN	NaN	NaN	NaN	NaN	NaN	NaN	NaN	NaN	NaN	NaN	NaN	NaN	NaN	NaN	NaN	NaN	NaN	NaN	NaN	NaN	NaN	NaN	NaN	NaN	NaN
Q5KU39	Vacuolar protein sorting-associated protein 41 homolog	Vps41	26.0839	26.2473	26.443	NaN	NaN	NaN	18.7537	NaN	NaN	NaN	NaN	NaN	NaN	NaN	NaN	NaN	NaN	NaN	NaN	NaN	NaN	NaN	NaN	NaN	17.4213	NaN	NaN	NaN	NaN	NaN	NaN	NaN	NaN	NaN	NaN	NaN	NaN	NaN	NaN	16.3861	NaN	NaN	NaN	NaN	NaN	NaN	NaN
Q5NCR9	Nuclear speckle splicing regulatory protein 1	Nsrp1	21.6941	NaN	NaN	23.2442	22.9621	23.7632	22.8499	NaN	NaN	NaN	NaN	NaN	NaN	NaN	NaN	NaN	NaN	15.9423	NaN	NaN	NaN	NaN	17.7305	NaN	NaN	NaN	NaN	NaN	NaN	NaN	NaN	NaN	NaN	NaN	NaN	NaN	NaN	NaN	NaN	NaN	NaN	NaN	NaN	NaN	NaN	NaN	NaN
Q5ND34	WD repeat-containing protein 81	Wdr81	24.5904	24.2176	23.3257	NaN	NaN	NaN	NaN	NaN	NaN	NaN	NaN	17.3888	NaN	NaN	NaN	NaN	NaN	NaN	NaN	NaN	NaN	NaN	NaN	NaN	NaN	NaN	NaN	NaN	NaN	NaN	25.1157	NaN	NaN	NaN	NaN	NaN	NaN	NaN	NaN	NaN	NaN	NaN	NaN	NaN	NaN	NaN	NaN
Q5RJ54	Zinc finger and SCAN domain-containing protein 26	Zscan26	NaN	NaN	NaN	NaN	NaN	NaN	NaN	NaN	NaN	NaN	NaN	NaN	NaN	NaN	NaN	NaN	NaN	NaN	NaN	24.1059	23.9724	24.4934	23.9096	19.1362	18.8656	18.978	17.1401	NaN	19.5705	19.1068	NaN	NaN	NaN	NaN	NaN	NaN	NaN	NaN	NaN	NaN	NaN	NaN	NaN	NaN	NaN	NaN	NaN
Q5RJG1	Nucleolar protein 10	Nol10	NaN	NaN	22.245	21.169	19.5174	21.718	20.8711	18.5431	NaN	19.3052	NaN	NaN	NaN	NaN	NaN	NaN	NaN	NaN	NaN	NaN	NaN	NaN	NaN	NaN	NaN	NaN	NaN	NaN	NaN	NaN	NaN	NaN	NaN	NaN	NaN	NaN	NaN	NaN	NaN	NaN	NaN	NaN	NaN	NaN	NaN	NaN	NaN
Q5SFM8	RNA-binding protein 27	Rbm27	NaN	NaN	23.1106	23.575	23.1565	23.2594	21.8965	21.8597	20.6755	19.8973	20.1774	NaN	NaN	NaN	19.5392	NaN	NaN	NaN	NaN	22.0928	21.6928	22.4177	22.0283	21.6065	21.3261	21.0411	21.2126	18.9605	NaN	19.7048	18.9772	NaN	NaN	17.885	NaN	NaN	NaN	NaN	NaN	NaN	NaN	NaN	NaN	NaN	NaN	NaN	NaN
Q5SSK3	Transcription elongation factor, mitochondrial	Tefm	NaN	21.3601	NaN	16.1945	NaN	NaN	NaN	NaN	NaN	NaN	NaN	NaN	NaN	NaN	NaN	NaN	NaN	NaN	NaN	22.545	21.6291	20.6756	21.3983	NaN	NaN	19.0333	NaN	19.4836	19.6822	19.5937	19.522	NaN	NaN	NaN	NaN	NaN	NaN	NaN	NaN	NaN	NaN	NaN	NaN	NaN	NaN	NaN	NaN
Q5SSL4	Active breakpoint cluster region-related protein	Abr	29.0674	29.2205	29.4018	NaN	NaN	NaN	19.8334	NaN	NaN	NaN	NaN	NaN	NaN	NaN	20.1463	NaN	NaN	NaN	NaN	NaN	NaN	NaN	NaN	NaN	18.0335	NaN	NaN	NaN	NaN	NaN	NaN	NaN	NaN	NaN	NaN	NaN	NaN	NaN	NaN	NaN	NaN	NaN	NaN	NaN	NaN	NaN	NaN
Q5SSZ5	Tensin-3	Tns3	26.8326	27.0694	26.9479	NaN	NaN	NaN	21.7328	NaN	NaN	NaN	NaN	NaN	NaN	NaN	NaN	NaN	NaN	NaN	NaN	NaN	NaN	NaN	NaN	NaN	NaN	NaN	18.378	NaN	NaN	NaN	NaN	NaN	NaN	NaN	17.3806	NaN	NaN	NaN	NaN	NaN	NaN	NaN	NaN	NaN	NaN	NaN	NaN
Q5SUA5	Unconventional myosin-Ig	Myo1g	NaN	27.2787	26.5684	NaN	NaN	NaN	NaN	NaN	19.6549	NaN	NaN	NaN	NaN	NaN	NaN	NaN	NaN	NaN	NaN	NaN	NaN	18.8624	NaN	NaN	NaN	NaN	NaN	NaN	NaN	NaN	NaN	NaN	NaN	NaN	NaN	NaN	NaN	NaN	NaN	NaN	NaN	NaN	NaN	NaN	20.7268	NaN	NaN
Q5SUF2	Luc7-like protein 3	Luc7l3	NaN	NaN	24.7836	22.323	22.5404	23.8355	22.1683	21.3922	20.6114	20.4279	20.3969	20.5687	20.9039	21.2262	21.0007	22.1334	20.2971	21.784	21.8353	NaN	NaN	NaN	NaN	NaN	NaN	NaN	19.1754	NaN	NaN	NaN	NaN	NaN	NaN	NaN	NaN	NaN	NaN	NaN	NaN	NaN	NaN	NaN	NaN	NaN	NaN	NaN	19.1637
Q5SUQ9	CST complex subunit CTC1	Ctc1	25.9013	25.4302	25.6824	NaN	NaN	NaN	19.324	NaN	NaN	NaN	NaN	NaN	NaN	NaN	NaN	NaN	NaN	NaN	NaN	NaN	NaN	NaN	NaN	NaN	NaN	NaN	NaN	NaN	NaN	NaN	17.8878	NaN	NaN	NaN	NaN	NaN	NaN	NaN	NaN	NaN	NaN	NaN	NaN	NaN	NaN	NaN	NaN
Q5SUR0	Phosphoribosylformylglycinamidine synthase	Pfas	31.1483	30.5115	30.4701	NaN	NaN	NaN	18.5568	NaN	NaN	NaN	NaN	NaN	NaN	NaN	NaN	NaN	NaN	NaN	NaN	NaN	NaN	NaN	NaN	NaN	NaN	NaN	NaN	NaN	NaN	NaN	NaN	NaN	NaN	NaN	NaN	NaN	NaN	NaN	NaN	NaN	NaN	NaN	18.3598	NaN	NaN	NaN	NaN
Q5SW19	Clustered mitochondria protein homolog	Cluh	28.2059	28.3266	28.3366	NaN	NaN	NaN	17.2726	NaN	NaN	NaN	NaN	NaN	NaN	NaN	NaN	NaN	NaN	NaN	NaN	NaN	NaN	NaN	NaN	NaN	NaN	NaN	NaN	NaN	NaN	NaN	NaN	NaN	NaN	NaN	NaN	NaN	NaN	NaN	NaN	NaN	NaN	NaN	NaN	17.9702	NaN	NaN	NaN
Q5SWD9	Pre-rRNA-processing protein TSR1 homolog	Tsr1	27.2651	27.2776	27.1411	NaN	NaN	NaN	NaN	NaN	20.2832	NaN	NaN	NaN	NaN	NaN	NaN	18.532	NaN	NaN	NaN	NaN	NaN	NaN	NaN	NaN	NaN	NaN	NaN	NaN	NaN	NaN	NaN	NaN	NaN	NaN	NaN	NaN	NaN	NaN	NaN	NaN	NaN	NaN	21.5054	NaN	NaN	NaN	NaN
Q5SWU9	Acetyl-CoA carboxylase 1;Biotin carboxylase	Acaca	29.9117	30.0593	30.019	24.6893	24.3699	24.208	24.1455	24.5051	24.7235	24.9097	24.9961	NaN	NaN	NaN	NaN	20.9394	NaN	NaN	NaN	33.8927	33.8912	33.9594	33.9962	34.4257	34.4963	34.5096	34.6674	34.8451	34.3817	34.3774	34.5268	35.906	35.9511	35.6939	35.9854	36.3946	36.1349	36.0583	36.3044	35.5288	35.9814	35.4752	35.701	35.443	35.5559	35.9562	35.7306
Q5SXJ3	Fanconi anemia group J protein homolog	Brip1	NaN	NaN	NaN	NaN	NaN	NaN	NaN	NaN	NaN	NaN	NaN	NaN	NaN	NaN	NaN	NaN	NaN	NaN	NaN	NaN	NaN	NaN	18.4516	19.8518	19.7964	19.8713	20.2446	20.2713	21.3397	22.8769	22.1826	NaN	NaN	NaN	NaN	NaN	NaN	NaN	NaN	NaN	NaN	NaN	NaN	NaN	NaN	NaN	NaN
Q5SXY1	Cytospin-B	Specc1	24.6701	25.5619	25.3502	22.3926	20.7832	22.6431	22.0861	19.7018	NaN	19.9053	19.4087	NaN	NaN	NaN	NaN	NaN	NaN	NaN	NaN	21.0752	21.2356	21.6786	22.3076	21.119	20.7444	21.0386	20.7621	NaN	19.1735	NaN	NaN	NaN	NaN	NaN	NaN	NaN	NaN	NaN	NaN	NaN	NaN	NaN	NaN	NaN	NaN	NaN	NaN
Q5SYD0	Unconventional myosin-Id	Myo1d	27.0175	27.0207	27.037	NaN	NaN	NaN	NaN	18.0193	NaN	NaN	NaN	NaN	NaN	NaN	NaN	NaN	NaN	NaN	NaN	NaN	NaN	21.112	NaN	NaN	NaN	NaN	NaN	NaN	NaN	NaN	NaN	NaN	NaN	NaN	NaN	NaN	NaN	NaN	NaN	NaN	NaN	NaN	NaN	NaN	20.232	NaN	NaN
Q5U3K5	Rab-like protein 6	Rabl6	NaN	NaN	NaN	NaN	19.6097	20.3492	NaN	NaN	NaN	NaN	NaN	NaN	NaN	NaN	NaN	NaN	NaN	NaN	NaN	NaN	NaN	NaN	NaN	NaN	NaN	NaN	NaN	NaN	NaN	NaN	NaN	NaN	NaN	NaN	NaN	NaN	NaN	NaN	NaN	NaN	NaN	NaN	NaN	NaN	NaN	NaN	NaN
Q5U5Q9	BRCA1-A complex subunit RAP80	Uimc1	NaN	NaN	NaN	20.6018	20.7217	21.4096	20.5091	NaN	NaN	NaN	NaN	NaN	NaN	NaN	NaN	NaN	NaN	NaN	NaN	NaN	NaN	NaN	NaN	NaN	18.8681	NaN	NaN	NaN	NaN	NaN	NaN	NaN	NaN	NaN	NaN	NaN	NaN	NaN	NaN	NaN	NaN	NaN	NaN	NaN	NaN	NaN	NaN
Q5XJY5	Coatomer subunit delta	Arcn1	29.6479	29.8805	29.804	NaN	NaN	NaN	18.6545	NaN	NaN	NaN	NaN	NaN	17.1533	NaN	NaN	NaN	NaN	NaN	NaN	NaN	NaN	NaN	NaN	NaN	NaN	NaN	NaN	NaN	NaN	NaN	NaN	NaN	NaN	NaN	NaN	NaN	NaN	NaN	NaN	NaN	NaN	NaN	NaN	NaN	NaN	NaN	17.5178
Q60596	DNA repair protein XRCC1	Xrcc1	NaN	NaN	23.9438	NaN	NaN	19.5297	NaN	NaN	NaN	NaN	NaN	NaN	NaN	NaN	NaN	NaN	NaN	NaN	NaN	26.7275	26.7987	27.0076	26.9854	25.3889	25.6661	25.4099	25.3295	26.5945	26.7108	26.5744	26.5294	NaN	NaN	NaN	NaN	NaN	NaN	NaN	NaN	NaN	NaN	NaN	NaN	NaN	17.74	NaN	NaN
Q60597	2-oxoglutarate dehydrogenase, mitochondrial	Ogdh	30.6173	30.5734	30.6922	NaN	NaN	NaN	20.2817	NaN	NaN	NaN	NaN	NaN	NaN	18.0446	NaN	NaN	NaN	NaN	NaN	NaN	NaN	NaN	NaN	NaN	NaN	NaN	NaN	NaN	NaN	NaN	22.24	22.3304	NaN	22.2847	22.2755	23.4214	NaN	22.3675	NaN	21.9776	22.1044	22.1279	21.7269	21.6397	NaN	NaN	21.7315
Q60605	Myosin light polypeptide 6	Myl6	31.7498	31.6003	31.6094	26.8014	26.4062	27.4465	27.1603	24.2613	24.0372	23.7719	23.4505	23.178	22.6415	22.6369	22.6349	20.8961	NaN	20.8814	20.9163	NaN	NaN	21.5939	NaN	22.4411	22.7305	NaN	NaN	22.8736	21.4641	21.5858	21.4201	22.3186	22.7917	22.6625	22.1918	22.28	22.5565	23.049	NaN	22.8377	22.0237	22.5025	22.2067	23.0663	22.6192	22.0369	22.6703
Q60631	Growth factor receptor-bound protein 2	Grb2	29.8681	29.9886	30.0879	22.7865	23.0255	22.7633	23.0734	23.3307	23.3229	23.2409	23.0911	NaN	NaN	NaN	NaN	NaN	NaN	17.7928	NaN	NaN	NaN	NaN	NaN	NaN	NaN	NaN	NaN	NaN	NaN	18.1634	NaN	21.3759	21.141	21.1819	21.0446	21.711	NaN	NaN	NaN	21.1846	NaN	NaN	20.7023	19.5267	NaN	NaN	20.2642
Q60649	Caseinolytic peptidase B protein homolog	Clpb	26.1978	NaN	NaN	21.6328	NaN	NaN	NaN	NaN	NaN	NaN	NaN	NaN	18.7809	NaN	NaN	NaN	NaN	NaN	NaN	NaN	NaN	NaN	NaN	NaN	19.6056	NaN	NaN	NaN	NaN	NaN	NaN	32.3954	32.1705	32.0643	31.6643	22.0604	17.48	18.0167	18.2718	17.3158	15.8104	15.8265	16.5233	13.3134	16.8052	15.4853	NaN
Q60668	Heterogeneous nuclear ribonucleoprotein D0	Hnrnpd	29.4477	29.0428	28.8589	25.6705	26.5104	25.6635	26.7301	27.4498	27.8078	27.1256	27.625	28.7931	28.502	28.6274	28.0915	31.3975	31.0767	31.6669	31.9119	30.9814	31.0351	31.0833	31.213	29.7616	30.1072	29.8242	30.1747	31.7062	32.2551	32.0056	32.3903	25.9111	25.9992	25.905	25.775	24.332	24.6844	24.7571	24.9294	25.1001	24.6673	24.4119	24.3509	25.0386	25.8485	25.8107	24.7678
Q60676	Serine/threonine-protein phosphatase 5	Ppp5c	28.3656	28.2035	28.333	NaN	17.1177	NaN	NaN	NaN	NaN	NaN	NaN	NaN	NaN	NaN	NaN	NaN	NaN	NaN	NaN	NaN	NaN	NaN	NaN	NaN	NaN	NaN	NaN	NaN	NaN	NaN	NaN	NaN	NaN	NaN	NaN	NaN	NaN	NaN	NaN	NaN	NaN	NaN	NaN	NaN	NaN	NaN	NaN
Q60692	Proteasome subunit beta type-6	Psmb6	30.2658	30.3546	30.3701	NaN	NaN	NaN	NaN	18.9542	NaN	NaN	NaN	NaN	19.1728	NaN	NaN	NaN	NaN	NaN	NaN	NaN	NaN	NaN	NaN	NaN	NaN	NaN	NaN	NaN	21.2656	NaN	NaN	NaN	NaN	21.524	NaN	NaN	NaN	NaN	NaN	NaN	NaN	NaN	NaN	NaN	NaN	NaN	NaN
Q60710	Deoxynucleoside triphosphate triphosphohydrolase SAMHD1	Samhd1	29.9629	30.1522	30.2712	24.4122	23.9202	24.7754	23.9965	21.1282	20.8619	20.9116	20.9526	NaN	NaN	20.0854	NaN	NaN	NaN	NaN	NaN	NaN	NaN	19.1913	NaN	NaN	NaN	NaN	NaN	NaN	NaN	NaN	NaN	20.2278	NaN	NaN	NaN	NaN	NaN	NaN	NaN	NaN	NaN	NaN	NaN	NaN	NaN	NaN	NaN
Q60715	Prolyl 4-hydroxylase subunit alpha-1	P4ha1	30.6914	30.8386	30.605	NaN	19.3265	NaN	NaN	NaN	NaN	NaN	NaN	NaN	NaN	NaN	NaN	NaN	NaN	NaN	21.0238	NaN	NaN	NaN	NaN	NaN	NaN	NaN	19.1845	NaN	NaN	NaN	NaN	NaN	NaN	NaN	NaN	NaN	NaN	NaN	NaN	NaN	NaN	19.6803	NaN	NaN	NaN	NaN	NaN
Q60737	Casein kinase II subunit alpha	Csnk2a1	29.9668	29.9599	30.1501	22.4318	21.359	21.9541	22.744	22.1336	21.2716	21.8422	21.5916	NaN	NaN	NaN	NaN	19.7786	NaN	NaN	NaN	NaN	NaN	NaN	NaN	NaN	NaN	17.3188	NaN	NaN	NaN	NaN	NaN	NaN	NaN	NaN	NaN	NaN	20.1802	20.2826	NaN	21.053	NaN	NaN	NaN	NaN	20.341	20.3346	NaN
Q60749	KH domain-containing, RNA-binding, signal transduction-associated protein 1	Khdrbs1	30.0061	29.9424	30.5288	27.4855	27.9469	27.7893	27.1411	27.4876	27.1415	26.7869	27.2041	32.7139	32.422	32.4342	32.2982	24.5021	23.598	24.4331	25.0558	27.2553	27.3462	27.5131	26.875	26.9574	26.4987	25.5204	25.6918	19.0854	21.8229	19.9607	17.8392	21.5349	21.7378	21.7128	21.8553	22.04	21.9824	22.3324	22.4777	21.9406	21.7832	22.0562	22.1529	NaN	21.7527	21.6127	NaN
Q60759	Glutaryl-CoA dehydrogenase, mitochondrial	Gcdh	23.8167	24.4205	24.4155	NaN	NaN	NaN	18.6749	NaN	NaN	NaN	NaN	NaN	NaN	NaN	NaN	NaN	NaN	NaN	NaN	NaN	NaN	NaN	NaN	NaN	NaN	NaN	NaN	NaN	NaN	NaN	NaN	NaN	NaN	NaN	NaN	NaN	NaN	NaN	NaN	NaN	NaN	NaN	NaN	NaN	NaN	NaN	NaN
Q60765	Cyclic AMP-dependent transcription factor ATF-3	Atf3	NaN	NaN	NaN	NaN	NaN	NaN	NaN	NaN	NaN	NaN	NaN	NaN	NaN	NaN	NaN	NaN	NaN	NaN	NaN	19.9413	20.705	21.005	20.3925	19.7762	19.7266	20.1733	NaN	NaN	19.4106	NaN	NaN	NaN	NaN	NaN	NaN	NaN	NaN	NaN	NaN	NaN	NaN	NaN	NaN	NaN	NaN	NaN	NaN
Q60780	Growth arrest-specific protein 7	Gas7	29.6618	29.6527	29.668	28.8186	28.175	28.8663	28.3973	17.8408	18.4421	18.4425	17.5535	NaN	NaN	NaN	NaN	NaN	19.8835	NaN	NaN	NaN	NaN	NaN	NaN	NaN	19.5098	NaN	NaN	NaN	NaN	NaN	NaN	NaN	NaN	NaN	19.6426	NaN	NaN	NaN	NaN	NaN	NaN	NaN	NaN	NaN	NaN	NaN	NaN
Q60787	Lymphocyte cytosolic protein 2	Lcp2	28.5164	28.4667	28.574	21.6965	20.3196	20.7261	18.6333	19.2191	NaN	21.0612	22.3092	NaN	NaN	NaN	NaN	NaN	NaN	NaN	NaN	NaN	NaN	NaN	NaN	NaN	NaN	NaN	21.6964	NaN	NaN	NaN	NaN	19.3945	NaN	NaN	NaN	NaN	NaN	NaN	NaN	NaN	NaN	NaN	NaN	NaN	NaN	NaN	NaN
Q60790	Ras GTPase-activating protein 3	Rasa3	NaN	25.1851	NaN	23.0966	23.2898	23.5518	22.4473	20.0489	20.0204	19.5775	19.7618	NaN	18.7405	NaN	NaN	NaN	NaN	NaN	NaN	NaN	NaN	NaN	NaN	NaN	NaN	NaN	NaN	NaN	NaN	NaN	NaN	NaN	NaN	NaN	NaN	NaN	NaN	NaN	NaN	NaN	NaN	NaN	NaN	NaN	NaN	NaN	NaN
Q60809	CCR4-NOT transcription complex subunit 7	Cnot7	24.94	24.7766	25.0604	NaN	20.3529	NaN	20.5086	21.2984	21.4177	20.1442	20.4879	NaN	NaN	NaN	NaN	NaN	NaN	NaN	NaN	NaN	NaN	NaN	NaN	NaN	NaN	NaN	NaN	NaN	NaN	NaN	NaN	NaN	NaN	NaN	NaN	NaN	NaN	NaN	NaN	NaN	NaN	NaN	NaN	NaN	NaN	NaN	NaN
Q60821	Zinc finger and BTB domain-containing protein 17	Zbtb17	NaN	NaN	24.2525	NaN	NaN	NaN	NaN	NaN	NaN	17.7245	NaN	NaN	NaN	NaN	NaN	NaN	NaN	NaN	NaN	22.2953	21.9786	22.4094	22.3697	NaN	NaN	NaN	NaN	NaN	NaN	NaN	NaN	NaN	NaN	NaN	NaN	NaN	NaN	NaN	NaN	NaN	NaN	NaN	NaN	NaN	NaN	NaN	NaN
Q60848	Lymphocyte-specific helicase	Hells	23.2077	NaN	NaN	23.6612	22.2173	24.1876	22.1921	NaN	19.979	NaN	20.7984	NaN	21.4283	NaN	21.1972	20.8225	NaN	NaN	20.5951	21.9971	22.7102	22.433	22.4812	21.5085	21.2449	21.5047	21.3488	23.3363	22.643	21.4164	22.8773	NaN	NaN	NaN	NaN	NaN	NaN	NaN	NaN	NaN	NaN	NaN	NaN	NaN	NaN	18.0156	NaN
Q60854	Serpin B6	Serpinb6	26.6154	27.5489	26.7044	22.4262	22.7583	22.2775	22.6294	22.7031	22.6531	22.8195	22.713	NaN	NaN	NaN	NaN	NaN	NaN	NaN	NaN	NaN	NaN	17.285	NaN	NaN	NaN	NaN	NaN	NaN	NaN	NaN	NaN	NaN	NaN	NaN	NaN	NaN	NaN	NaN	NaN	NaN	NaN	NaN	NaN	NaN	NaN	NaN	NaN
Q60862	Origin recognition complex subunit 2	Orc2	NaN	NaN	22.8096	21.9142	21.8234	22.079	21.3346	NaN	NaN	NaN	NaN	NaN	NaN	NaN	NaN	NaN	NaN	NaN	NaN	NaN	NaN	NaN	NaN	NaN	NaN	NaN	NaN	NaN	NaN	NaN	NaN	NaN	NaN	NaN	NaN	NaN	NaN	NaN	NaN	NaN	NaN	NaN	NaN	NaN	NaN	NaN	NaN
Q60864	Stress-induced-phosphoprotein 1	Stip1	32.8715	32.815	32.8424	NaN	NaN	NaN	20.4968	NaN	NaN	NaN	NaN	NaN	NaN	18.2432	NaN	NaN	NaN	NaN	NaN	NaN	NaN	NaN	NaN	NaN	NaN	20.886	NaN	NaN	NaN	NaN	NaN	NaN	NaN	23.2097	NaN	NaN	NaN	NaN	NaN	NaN	NaN	NaN	NaN	NaN	NaN	NaN	NaN
Q60865	Caprin-1	Caprin1	30.8609	31.1146	30.7092	23.3577	23.4193	23.7803	23.6056	23.4355	23.4008	22.6694	22.515	NaN	19.5966	NaN	NaN	NaN	NaN	NaN	NaN	25.8781	25.95	25.6153	25.2065	24.8361	23.3672	24.4971	24.095	NaN	18.8287	18.7512	NaN	NaN	NaN	NaN	NaN	NaN	NaN	NaN	NaN	NaN	NaN	21.6048	NaN	NaN	NaN	NaN	NaN
Q60870	Receptor expression-enhancing protein 5	Reep5	28.9697	29.0045	29.0462	NaN	17.1129	NaN	NaN	NaN	NaN	NaN	NaN	NaN	NaN	NaN	NaN	NaN	NaN	NaN	NaN	NaN	NaN	NaN	NaN	NaN	NaN	NaN	NaN	NaN	NaN	NaN	NaN	17.5754	NaN	NaN	NaN	NaN	NaN	NaN	NaN	NaN	NaN	NaN	NaN	NaN	NaN	NaN	NaN
Q8BMJ3;Q60872;J3QPQ5;Q8BX20;Q3UTA4;Q3UT53;Q3TQZ4;M0QWL1;J3QQ02;J3QPI8;J3QP87;J3QNT6;J3QMW5;D3Z367	Eukaryotic translation initiation factor 1A, X-chromosomal;Eukaryotic translation initiation factor 1A	Eif1ax;Eif1a;Gm10264;Gm5662;Gm8300;Gm4027;Gm2016;Gm21936;Gm2056;Gm6803;Gm2035;Gm5039;Gm2075;Gm2046	29.0145	29.1588	28.7669	23.0558	21.5555	22.8	21.1683	NaN	18.4511	NaN	NaN	NaN	19.4581	NaN	NaN	NaN	NaN	NaN	NaN	20.517	NaN	20.6602	NaN	NaN	23.6723	21.5688	21.6489	NaN	NaN	NaN	NaN	NaN	NaN	NaN	NaN	NaN	NaN	NaN	NaN	NaN	NaN	NaN	NaN	NaN	18.3275	NaN	NaN
Q60875	Rho guanine nucleotide exchange factor 2	Arhgef2	29.6236	29.3773	29.5823	25.6833	25.1721	25.908	25.1585	24.45	24.4244	24.4855	24.2077	NaN	NaN	NaN	NaN	19.2509	NaN	NaN	NaN	NaN	NaN	NaN	NaN	NaN	NaN	NaN	NaN	17.9054	NaN	NaN	NaN	NaN	NaN	NaN	NaN	NaN	NaN	NaN	NaN	NaN	NaN	NaN	NaN	NaN	NaN	NaN	NaN
Q60876	Eukaryotic translation initiation factor 4E-binding protein 1	Eif4ebp1	NaN	NaN	NaN	NaN	17.7839	NaN	NaN	NaN	NaN	NaN	NaN	NaN	NaN	17.1695	NaN	NaN	NaN	NaN	NaN	NaN	NaN	NaN	NaN	NaN	NaN	NaN	NaN	NaN	NaN	NaN	NaN	NaN	NaN	19.548	NaN	22.6208	22.4801	22.0252	22.0422	25.6055	25.9972	25.1863	25.719	25.3618	24.7763	25.49	24.8606
Q60902	Epidermal growth factor receptor substrate 15-like 1	Eps15l1	26.9547	26.4708	26.5422	NaN	NaN	NaN	20.4518	NaN	NaN	NaN	NaN	NaN	NaN	NaN	NaN	NaN	NaN	NaN	NaN	NaN	NaN	NaN	NaN	NaN	NaN	NaN	NaN	NaN	NaN	NaN	NaN	NaN	NaN	NaN	NaN	NaN	NaN	NaN	NaN	NaN	NaN	NaN	NaN	NaN	NaN	NaN	18.9541
Q8CFN5;Q63943;Q60929	Myocyte-specific enhancer factor 2C;Myocyte-specific enhancer factor 2D;Myocyte-specific enhancer factor 2A	Mef2c;Mef2d;Mef2a	NaN	NaN	NaN	NaN	NaN	NaN	NaN	NaN	17.8866	NaN	NaN	NaN	NaN	NaN	NaN	18.919	NaN	NaN	NaN	23.3218	22.8485	22.6502	22.893	NaN	NaN	NaN	NaN	NaN	NaN	NaN	NaN	NaN	NaN	NaN	NaN	NaN	NaN	NaN	NaN	NaN	NaN	NaN	NaN	NaN	NaN	17.4534	NaN
Q60930	Voltage-dependent anion-selective channel protein 2	Vdac2	28.6496	29.0275	29.0605	NaN	NaN	NaN	NaN	18.2862	NaN	NaN	NaN	NaN	18.8026	NaN	NaN	NaN	NaN	NaN	NaN	NaN	NaN	NaN	NaN	NaN	NaN	NaN	NaN	NaN	NaN	NaN	NaN	NaN	NaN	18.5235	NaN	NaN	NaN	18.617	NaN	NaN	NaN	NaN	NaN	NaN	22.9531	22.5395	17.4857
Q60932	Voltage-dependent anion-selective channel protein 1	Vdac1	28.734	28.3889	28.0174	NaN	17.0416	NaN	NaN	NaN	NaN	NaN	NaN	NaN	NaN	NaN	NaN	NaN	NaN	NaN	NaN	NaN	NaN	NaN	NaN	18.1883	NaN	NaN	NaN	NaN	NaN	NaN	NaN	19.3626	NaN	19.5819	NaN	NaN	NaN	NaN	NaN	19.5229	NaN	19.2848	NaN	19.2954	23.3048	20.6943	NaN
Q60960	Importin subunit alpha-5;Importin subunit alpha-5, N-terminally processed	Kpna1	27.3392	27.4572	27.1215	23.1937	23.0465	22.8778	22.5958	22.5315	22.7298	23.484	22.7554	NaN	NaN	NaN	NaN	NaN	NaN	NaN	NaN	NaN	NaN	NaN	NaN	NaN	NaN	NaN	NaN	NaN	NaN	NaN	NaN	NaN	NaN	NaN	NaN	NaN	NaN	NaN	NaN	NaN	NaN	NaN	NaN	21.4845	NaN	NaN	NaN
Q60967	Bifunctional 3-phosphoadenosine 5-phosphosulfate synthase 1;Sulfate adenylyltransferase;Adenylyl-sulfate kinase	Papss1	25.3227	25.7717	26.0568	NaN	NaN	NaN	NaN	NaN	18.0552	NaN	NaN	NaN	NaN	NaN	NaN	NaN	NaN	NaN	NaN	NaN	NaN	NaN	NaN	NaN	NaN	NaN	NaN	NaN	NaN	NaN	NaN	NaN	NaN	NaN	NaN	NaN	NaN	NaN	NaN	NaN	NaN	NaN	NaN	NaN	NaN	NaN	NaN
Q60972	Histone-binding protein RBBP4	Rbbp4	29.5482	29.4458	29.3283	22.0247	22.1437	23.0875	23.1943	20.5847	21.0684	NaN	NaN	NaN	21.7704	NaN	NaN	NaN	NaN	NaN	NaN	20.0718	NaN	19.964	20.2852	21.0711	22.2679	20.9138	NaN	NaN	NaN	NaN	NaN	NaN	NaN	NaN	19.3303	NaN	NaN	NaN	NaN	NaN	NaN	NaN	NaN	NaN	NaN	NaN	NaN
Q60973	Histone-binding protein RBBP7	Rbbp7	31.285	31.4818	31.441	22.9924	22.515	23.3586	22.9303	20.7664	21.0777	20.8461	20.8195	21.4162	21.3626	21.615	21.4009	NaN	NaN	NaN	NaN	20.4294	20.0899	20.1602	20.2703	22.47	22.7971	22.6581	21.7719	NaN	NaN	NaN	NaN	NaN	NaN	NaN	NaN	NaN	NaN	NaN	NaN	NaN	NaN	NaN	NaN	NaN	NaN	21.3666	NaN
Q61024	Asparagine synthetase [glutamine-hydrolyzing]	Asns	30.4308	30.7631	30.7229	NaN	19.6567	NaN	NaN	NaN	NaN	NaN	NaN	NaN	NaN	NaN	NaN	NaN	NaN	NaN	NaN	NaN	NaN	NaN	NaN	NaN	NaN	NaN	NaN	NaN	NaN	NaN	20.8887	NaN	NaN	21.217	NaN	NaN	NaN	NaN	NaN	NaN	NaN	NaN	NaN	NaN	NaN	NaN	NaN
Q61033	Lamina-associated polypeptide 2, isoforms alpha/zeta	Tmpo	30.9938	31.3157	31.2603	25.338	24.4934	25.5147	23.8501	19.2855	19.1013	17.022	19.4876	NaN	NaN	NaN	20.5008	NaN	NaN	NaN	NaN	NaN	NaN	NaN	NaN	NaN	NaN	NaN	NaN	15.7639	NaN	NaN	NaN	20.3934	20.8661	21.2128	NaN	20.6818	NaN	20.7745	20.4661	20.6128	19.5196	NaN	NaN	21.4014	NaN	NaN	21.6591
Q61035	Histidine--tRNA ligase, cytoplasmic	Hars	30.2602	30.184	30.2672	20.4355	18.9404	18.9784	18.6944	NaN	NaN	NaN	NaN	NaN	NaN	20.5691	NaN	NaN	NaN	NaN	NaN	NaN	NaN	NaN	NaN	NaN	18.4539	NaN	NaN	NaN	NaN	NaN	NaN	NaN	NaN	NaN	NaN	NaN	NaN	NaN	NaN	NaN	NaN	NaN	NaN	NaN	NaN	NaN	NaN
Q61069	Upstream stimulatory factor 1	Usf1	NaN	NaN	NaN	NaN	NaN	NaN	17.2854	NaN	NaN	NaN	NaN	NaN	NaN	NaN	NaN	NaN	NaN	NaN	NaN	23.8825	23.6109	23.6622	23.4252	21.0102	20.4223	21.0557	21.0094	NaN	NaN	NaN	NaN	NaN	NaN	NaN	NaN	NaN	NaN	NaN	NaN	NaN	NaN	NaN	NaN	NaN	NaN	NaN	NaN
Q61074	Protein phosphatase 1G	Ppm1g	29.6385	29.2637	29.1351	NaN	NaN	NaN	21.6825	NaN	NaN	NaN	NaN	NaN	NaN	NaN	20.0589	NaN	NaN	NaN	NaN	NaN	NaN	NaN	NaN	NaN	21.0532	NaN	NaN	NaN	NaN	NaN	NaN	NaN	NaN	17.8006	NaN	NaN	NaN	NaN	NaN	NaN	NaN	NaN	NaN	NaN	NaN	NaN	NaN
Q61081	Hsp90 co-chaperone Cdc37;Hsp90 co-chaperone Cdc37, N-terminally processed	Cdc37	31.1385	31.0861	31.2928	NaN	22.4591	21.7967	22.3877	21.6095	22.4298	NaN	NaN	NaN	NaN	NaN	NaN	NaN	NaN	NaN	NaN	NaN	NaN	NaN	NaN	NaN	NaN	20.4719	NaN	NaN	NaN	NaN	NaN	NaN	NaN	NaN	NaN	NaN	NaN	NaN	NaN	NaN	NaN	NaN	NaN	NaN	NaN	NaN	NaN
Q61093	Cytochrome b-245 heavy chain	Cybb	30.782	30.8355	31.0447	NaN	NaN	19.5291	20.9298	NaN	NaN	19.3775	NaN	NaN	19.5727	NaN	NaN	NaN	NaN	NaN	NaN	NaN	NaN	NaN	NaN	16.5175	NaN	NaN	NaN	NaN	NaN	NaN	NaN	21.1679	19.8339	20.7795	20.2289	NaN	NaN	NaN	NaN	17.8396	NaN	NaN	NaN	19.7301	NaN	NaN	NaN
Q61103	Zinc finger protein ubi-d4	Dpf2	NaN	23.7216	24.008	21.1369	23.138	23.0203	22.9681	23.1252	23.1121	22.1706	22.0271	NaN	NaN	NaN	NaN	NaN	NaN	NaN	NaN	NaN	NaN	NaN	NaN	NaN	NaN	NaN	NaN	NaN	20.7578	NaN	NaN	NaN	NaN	NaN	NaN	NaN	NaN	NaN	21.0495	NaN	NaN	NaN	NaN	NaN	NaN	NaN	NaN
Q61136	Serine/threonine-protein kinase PRP4 homolog	Prpf4b	25.3915	25.2496	25.1586	24.4263	22.6805	24.9469	23.4814	20.7639	20.1291	20.3778	NaN	21.7576	21.8236	22.0638	NaN	22.4195	22.6982	NaN	23.054	NaN	NaN	NaN	NaN	NaN	NaN	NaN	NaN	16.3653	NaN	NaN	NaN	NaN	NaN	NaN	NaN	NaN	NaN	NaN	NaN	NaN	NaN	NaN	NaN	NaN	19.296	NaN	NaN
Q61152	Tyrosine-protein phosphatase non-receptor type 18	Ptpn18	NaN	NaN	25.4033	24.9684	24.7474	25.3565	24.6572	NaN	17.7863	NaN	17.9603	NaN	18.3061	NaN	NaN	NaN	NaN	NaN	NaN	NaN	NaN	NaN	NaN	NaN	NaN	NaN	NaN	NaN	NaN	NaN	NaN	NaN	NaN	NaN	NaN	NaN	NaN	NaN	NaN	NaN	NaN	NaN	NaN	NaN	NaN	NaN	NaN
Q61164	Transcriptional repressor CTCF	Ctcf	24.9522	24.9977	24.4994	NaN	NaN	17.0201	NaN	NaN	NaN	NaN	NaN	NaN	NaN	NaN	NaN	NaN	NaN	NaN	NaN	NaN	NaN	NaN	NaN	NaN	NaN	NaN	NaN	NaN	NaN	NaN	NaN	NaN	NaN	NaN	NaN	NaN	NaN	NaN	NaN	NaN	NaN	NaN	NaN	NaN	NaN	NaN	NaN
Q61166	Microtubule-associated protein RP/EB family member 1	Mapre1	30.2704	30.2193	30.1293	NaN	NaN	NaN	NaN	NaN	NaN	18.982	NaN	NaN	NaN	NaN	NaN	16.646	NaN	NaN	NaN	NaN	NaN	NaN	NaN	NaN	NaN	NaN	18.2728	NaN	NaN	NaN	NaN	NaN	NaN	NaN	NaN	NaN	NaN	NaN	NaN	NaN	NaN	NaN	NaN	NaN	19.0815	NaN	NaN
Q61171	Peroxiredoxin-2	Prdx2	31.5067	31.7484	32.2735	24.2777	25.2031	24.4986	24.7128	24.98	25.0082	24.9334	24.8621	22.1628	21.6532	20.9584	NaN	NaN	NaN	NaN	NaN	NaN	NaN	NaN	NaN	NaN	NaN	NaN	NaN	18.4574	NaN	NaN	NaN	21.9277	20.8155	21.4807	20.2532	19.8912	20.6553	20.8503	20.2124	21.9211	20.5408	22.4216	20.8937	21.1607	21.1609	NaN	21.1068
Q61176	Arginase-1	Arg1	NaN	NaN	NaN	NaN	18.7504	NaN	NaN	NaN	NaN	NaN	NaN	21.2498	22.1481	20.565	20.8036	19.6801	19.9678	20.7011	NaN	NaN	NaN	NaN	NaN	NaN	NaN	NaN	NaN	NaN	18.8673	NaN	NaN	NaN	NaN	NaN	NaN	NaN	NaN	NaN	NaN	NaN	NaN	NaN	NaN	NaN	NaN	NaN	NaN
Q61183	Poly(A) polymerase alpha	Papola	27.753	27.8503	27.9999	NaN	NaN	NaN	17.8532	NaN	NaN	NaN	NaN	NaN	NaN	NaN	NaN	NaN	NaN	NaN	NaN	NaN	NaN	NaN	NaN	NaN	NaN	NaN	NaN	NaN	NaN	NaN	NaN	NaN	NaN	NaN	NaN	NaN	NaN	NaN	NaN	NaN	NaN	NaN	NaN	NaN	NaN	NaN	NaN
Q61187	Tumor susceptibility gene 101 protein	Tsg101	24.9428	25.5226	25.3546	17.1819	15.8946	16.4289	NaN	NaN	NaN	NaN	NaN	NaN	NaN	NaN	NaN	NaN	NaN	NaN	NaN	NaN	NaN	NaN	NaN	NaN	NaN	NaN	NaN	NaN	NaN	NaN	NaN	NaN	NaN	NaN	NaN	NaN	NaN	NaN	NaN	NaN	NaN	NaN	NaN	NaN	NaN	NaN	NaN
Q61189	Methylosome subunit pICln	Clns1a	27.317	27.4748	27.6103	NaN	NaN	NaN	NaN	NaN	NaN	NaN	NaN	NaN	NaN	NaN	NaN	NaN	NaN	NaN	NaN	NaN	NaN	NaN	NaN	NaN	18.3091	NaN	NaN	NaN	NaN	NaN	NaN	NaN	17.3876	18.5315	NaN	22.196	23.3202	23.2035	23.0565	24.0772	23.9308	23.5302	23.6438	22.6776	23.4046	23.7539	23.7043
Q61191	Host cell factor 1;HCF N-terminal chain 1;HCF N-terminal chain 2;HCF N-terminal chain 3;HCF N-terminal chain 4;HCF N-terminal chain 5;HCF N-terminal chain 6;HCF C-terminal chain 1;HCF C-terminal chain 2;HCF C-terminal chain 3;HCF C-terminal chain 4;HCF C-terminal chain 5;HCF C-terminal chain 6	Hcfc1	27.9655	28.5029	28.4127	23.7847	21.1366	21.8393	21.2316	22.1763	21.3823	23.6457	24.0429	NaN	NaN	NaN	NaN	NaN	NaN	18.1619	NaN	NaN	19.1386	NaN	NaN	NaN	NaN	NaN	NaN	NaN	NaN	NaN	NaN	NaN	NaN	18.9691	NaN	NaN	NaN	NaN	NaN	NaN	NaN	NaN	NaN	NaN	NaN	NaN	NaN
Q61207	Prosaposin	Psap	31.9253	32.7228	33.0394	NaN	NaN	NaN	NaN	NaN	19.1307	NaN	NaN	NaN	17.9241	NaN	NaN	NaN	NaN	NaN	NaN	NaN	NaN	20.0044	NaN	NaN	NaN	NaN	NaN	NaN	NaN	NaN	NaN	22.5996	21.8606	22.9142	NaN	NaN	20.6049	20.5743	NaN	21.2865	20.2671	20.5648	NaN	19.8994	NaN	NaN	NaN
Q61210	Rho guanine nucleotide exchange factor 1	Arhgef1	28.8845	29.3624	29.2289	22.9869	23.1477	25.0014	23.6372	20.4978	20.598	20.5326	20.7211	NaN	20.3104	NaN	NaN	NaN	NaN	NaN	NaN	24.2935	24.4628	24.6554	NaN	25.1888	NaN	24.5319	24.4836	NaN	25.1121	NaN	25.0298	24.6954	24.8714	24.3648	24.9733	25.0128	25.1918	24.7895	NaN	24.448	24.0374	23.8925	24.6659	24.1245	NaN	NaN	24.3189
Q61216	Double-strand break repair protein MRE11A	Mre11a	NaN	NaN	24.5234	20.1578	19.6838	20.1387	19.7233	NaN	NaN	NaN	NaN	NaN	NaN	NaN	NaN	22.5349	NaN	22.0792	NaN	NaN	NaN	NaN	NaN	NaN	NaN	NaN	NaN	NaN	NaN	NaN	NaN	NaN	NaN	NaN	NaN	NaN	NaN	NaN	NaN	NaN	NaN	NaN	NaN	NaN	NaN	NaN	NaN
Q61233	Plastin-2	Lcp1	34.9295	35.0617	35.1005	23.8128	24.4027	23.7452	24.0031	24.2935	24.1869	24.1087	24.3809	18.7877	21.723	18.8749	NaN	19.2086	NaN	NaN	NaN	NaN	NaN	NaN	NaN	NaN	NaN	NaN	NaN	NaN	17.5845	NaN	NaN	23.0972	22.8428	25.8271	20.5422	22.1728	22.3368	22.5011	21.232	22.8484	22.6746	23.0352	21.6692	22.3543	24.2748	21.9808	20.3612
Q61249	Immunoglobulin-binding protein 1	Igbp1	25.758	NaN	25.2148	17.174	NaN	NaN	NaN	NaN	NaN	NaN	NaN	NaN	NaN	NaN	NaN	NaN	NaN	NaN	NaN	NaN	NaN	NaN	NaN	NaN	NaN	NaN	NaN	NaN	NaN	NaN	NaN	NaN	NaN	NaN	NaN	NaN	NaN	NaN	NaN	NaN	NaN	NaN	NaN	16.165	NaN	NaN	NaN
Q61263	Sterol O-acyltransferase 1	Soat1	27.9584	28.7548	29.0257	NaN	NaN	NaN	NaN	NaN	NaN	NaN	NaN	NaN	NaN	NaN	NaN	NaN	NaN	NaN	NaN	NaN	NaN	NaN	18.7676	NaN	NaN	NaN	NaN	NaN	NaN	NaN	NaN	NaN	NaN	NaN	NaN	NaN	NaN	NaN	NaN	NaN	NaN	NaN	NaN	NaN	NaN	NaN	NaN
Q61316	Heat shock 70 kDa protein 4	Hspa4	31.8899	32.2304	32.2439	21.7573	22.3548	20.8337	21.8283	21.1195	20.6582	21.466	21.2756	NaN	NaN	NaN	NaN	NaN	NaN	NaN	17.793	19.1926	NaN	NaN	NaN	NaN	NaN	NaN	NaN	NaN	NaN	NaN	NaN	NaN	NaN	21.9417	NaN	NaN	NaN	NaN	NaN	NaN	NaN	NaN	NaN	NaN	NaN	NaN	NaN
Q61335	B-cell receptor-associated protein 31	Bcap31	29.5418	29.6269	28.9762	NaN	18.5474	NaN	NaN	NaN	NaN	NaN	NaN	NaN	NaN	NaN	NaN	NaN	NaN	NaN	NaN	NaN	NaN	NaN	NaN	NaN	NaN	NaN	NaN	NaN	19.4382	NaN	NaN	20.6036	NaN	NaN	NaN	NaN	NaN	NaN	NaN	NaN	NaN	NaN	NaN	NaN	NaN	NaN	NaN
Q61425	Hydroxyacyl-coenzyme A dehydrogenase, mitochondrial	Hadh	29.9962	29.9407	29.7711	19.3677	NaN	NaN	NaN	NaN	NaN	NaN	NaN	NaN	NaN	NaN	NaN	NaN	NaN	NaN	NaN	NaN	NaN	NaN	NaN	NaN	NaN	NaN	NaN	NaN	NaN	NaN	NaN	NaN	NaN	NaN	NaN	NaN	NaN	NaN	NaN	NaN	NaN	NaN	NaN	NaN	NaN	NaN	NaN
Q61462	Cytochrome b-245 light chain	Cyba	28.1832	28.1359	27.3535	NaN	NaN	19.6334	NaN	NaN	NaN	NaN	NaN	NaN	16.4337	NaN	NaN	NaN	NaN	NaN	NaN	NaN	NaN	NaN	NaN	NaN	19.0577	NaN	19.4848	NaN	NaN	NaN	NaN	NaN	NaN	NaN	NaN	NaN	NaN	NaN	NaN	NaN	NaN	NaN	NaN	18.1202	NaN	NaN	NaN
Q61464	Zinc finger protein 638	Znf638	27.1774	26.5584	26.8801	23.9375	23.0945	23.7654	22.93	22.1334	21.8675	21.1288	21.5853	NaN	NaN	NaN	NaN	NaN	NaN	18.8864	NaN	23.7378	23.4641	23.6401	23.9648	22.8528	22.8966	22.5877	23.4089	22.4876	22.008	21.6481	21.0988	20.7825	NaN	NaN	NaN	NaN	NaN	NaN	NaN	NaN	NaN	NaN	NaN	NaN	NaN	NaN	NaN
Q61490	CD166 antigen	Alcam	29.3627	29.2966	29.6218	18.4321	NaN	NaN	NaN	NaN	NaN	NaN	NaN	NaN	NaN	NaN	NaN	NaN	NaN	17.4776	NaN	NaN	NaN	NaN	NaN	NaN	NaN	NaN	NaN	NaN	NaN	NaN	NaN	NaN	NaN	NaN	NaN	NaN	NaN	NaN	NaN	NaN	NaN	NaN	NaN	NaN	19.2904	NaN	NaN
Q61495;Q7TSF1	Desmoglein-1-alpha;Desmoglein-1-beta	Dsg1a;Dsg1b	NaN	NaN	NaN	20.3306	21.216	21.04	21.1463	22.1458	22.2412	21.648	23.3886	23.7789	23.8647	23.8292	23.3884	22.1876	22.5471	22.6263	21.8484	NaN	NaN	NaN	NaN	NaN	NaN	NaN	NaN	NaN	NaN	NaN	18.0479	NaN	18.6348	19.5254	18.467	NaN	23.1599	20.1345	NaN	18.9639	18.6686	23.8168	19.1963	19.288	NaN	NaN	NaN
Q61510	E3 ubiquitin/ISG15 ligase TRIM25	Trim25	27.4561	27.8913	27.5318	23.0406	22.643	22.844	22.0336	22.6661	22.2176	22.4765	22.2934	NaN	NaN	NaN	NaN	NaN	19.8615	NaN	NaN	NaN	NaN	NaN	NaN	21.4259	NaN	NaN	NaN	NaN	NaN	NaN	NaN	NaN	NaN	NaN	NaN	NaN	NaN	NaN	NaN	NaN	NaN	NaN	NaN	NaN	19.6536	NaN	NaN
Q61543	Golgi apparatus protein 1	Glg1	26.9993	27.221	27.3374	23.428	21.8477	24.2078	24.3126	19.1136	19.5822	20.1122	20.1899	NaN	NaN	NaN	NaN	NaN	NaN	NaN	NaN	NaN	NaN	NaN	NaN	NaN	NaN	NaN	NaN	NaN	NaN	25.9698	NaN	NaN	NaN	NaN	NaN	NaN	NaN	NaN	NaN	NaN	NaN	NaN	NaN	NaN	20.2432	NaN	NaN
Q61545	RNA-binding protein EWS	Ewsr1	29.4944	29.7532	29.8713	29.0265	29.2941	29.0407	29.1284	29.3112	29.457	29.2162	29.1448	24.2568	24.5697	25.1293	24.2831	23.2143	23.139	22.79	23.6814	28.5994	28.645	28.4331	28.4875	28.1771	28.0148	28.0903	27.5993	15.3492	17.0549	17.1016	18.4532	NaN	NaN	NaN	NaN	NaN	NaN	NaN	21.4055	NaN	NaN	NaN	NaN	NaN	NaN	NaN	NaN
Q61548	Clathrin coat assembly protein AP180	Snap91	NaN	NaN	25.4861	NaN	NaN	NaN	NaN	NaN	NaN	NaN	NaN	NaN	NaN	NaN	NaN	NaN	NaN	NaN	NaN	NaN	NaN	NaN	NaN	NaN	NaN	NaN	NaN	NaN	NaN	NaN	23.9449	NaN	NaN	NaN	24.4022	NaN	NaN	NaN	NaN	NaN	NaN	NaN	NaN	NaN	NaN	NaN	NaN
Q61550	Double-strand-break repair protein rad21 homolog	Rad21	24.2662	24.9039	25.2688	18.6368	21.1176	21.6718	19.8619	17.2745	NaN	NaN	NaN	NaN	NaN	NaN	NaN	NaN	NaN	NaN	NaN	NaN	NaN	NaN	NaN	NaN	NaN	NaN	NaN	NaN	NaN	NaN	NaN	NaN	NaN	NaN	NaN	NaN	NaN	NaN	NaN	NaN	NaN	NaN	NaN	NaN	NaN	17.7134	NaN
Q61584	Fragile X mental retardation syndrome-related protein 1	Fxr1	27.5533	26.7203	28.0607	24.7331	24.5687	24.8183	24.2175	23.6263	23.688	22.0046	22.7286	NaN	NaN	NaN	NaN	NaN	NaN	19.2503	NaN	NaN	NaN	NaN	NaN	NaN	21.459	NaN	NaN	NaN	NaN	NaN	NaN	NaN	NaN	NaN	18.864	NaN	NaN	NaN	NaN	NaN	NaN	NaN	NaN	NaN	NaN	NaN	NaN
Q61598	Rab GDP dissociation inhibitor beta	Gdi2	33.0964	33.0153	33.1778	20.2703	20.9592	20.7148	NaN	22.1435	21.3397	NaN	21.184	NaN	NaN	NaN	17.5037	NaN	NaN	NaN	NaN	NaN	NaN	NaN	NaN	NaN	NaN	NaN	20.1875	NaN	NaN	NaN	NaN	NaN	NaN	21.3646	NaN	NaN	NaN	NaN	NaN	NaN	NaN	NaN	NaN	NaN	NaN	NaN	NaN
Q61599	Rho GDP-dissociation inhibitor 2	Arhgdib	32.0107	31.9999	32.0786	NaN	17.2044	NaN	NaN	NaN	NaN	NaN	NaN	NaN	NaN	NaN	NaN	NaN	NaN	NaN	NaN	NaN	NaN	NaN	18.545	NaN	NaN	NaN	NaN	NaN	NaN	NaN	NaN	20.3757	20.5117	22.598	NaN	NaN	NaN	NaN	NaN	NaN	NaN	20.2983	NaN	20.2652	21.243	NaN	NaN
Q61655;Q8BZY3	ATP-dependent RNA helicase DDX19A	Ddx19a;Ddx19b	25.9532	25.7041	25.0931	NaN	NaN	NaN	21.6952	22.6331	23.9743	22.1001	22.2336	NaN	NaN	NaN	NaN	NaN	NaN	23.4327	NaN	NaN	NaN	NaN	NaN	NaN	NaN	NaN	NaN	NaN	NaN	NaN	NaN	NaN	NaN	NaN	NaN	NaN	NaN	NaN	22.4818	NaN	NaN	NaN	NaN	NaN	NaN	NaN	NaN
Q61656	Probable ATP-dependent RNA helicase DDX5	Ddx5	31.2792	31.3009	31.3669	29.2335	29.6519	29.3259	29.1402	30.1712	30.2855	30.1278	30.1772	23.0076	23.6741	23.3127	23.8188	24.8064	24.0794	24.8481	24.999	23.3491	23.5793	23.0309	23.6286	25.1452	25.2774	25.1885	25.2627	21.6326	23.0386	22.5161	23.14	22.6479	22.1605	22.1634	22.8532	22.3361	22.3445	23.8537	22.3088	23.7683	23.4399	23.2797	23.4099	23.7566	24.8951	24.7794	23.6866
Q61686	Chromobox protein homolog 5	Cbx5	NaN	NaN	NaN	20.7969	20.1104	20.6114	20.1609	NaN	NaN	NaN	NaN	NaN	NaN	NaN	NaN	NaN	NaN	NaN	NaN	NaN	NaN	NaN	NaN	NaN	NaN	NaN	NaN	NaN	NaN	NaN	NaN	NaN	NaN	NaN	19.0679	NaN	NaN	NaN	NaN	NaN	NaN	NaN	NaN	NaN	NaN	NaN	NaN
Q61687	Transcriptional regulator ATRX	Atrx	23.3258	NaN	NaN	21.6869	19.8401	22.3485	17.2353	NaN	NaN	NaN	NaN	NaN	NaN	NaN	NaN	NaN	NaN	NaN	NaN	NaN	NaN	NaN	NaN	NaN	NaN	NaN	NaN	NaN	NaN	NaN	NaN	NaN	NaN	NaN	NaN	NaN	NaN	NaN	NaN	NaN	NaN	NaN	NaN	NaN	NaN	NaN	NaN
Q61699	Heat shock protein 105 kDa	Hsph1	31.5846	31.787	31.6866	NaN	NaN	NaN	NaN	NaN	21.9136	NaN	NaN	NaN	NaN	19.6854	NaN	NaN	NaN	NaN	NaN	NaN	NaN	19.6941	NaN	NaN	NaN	NaN	NaN	NaN	NaN	NaN	NaN	NaN	NaN	NaN	NaN	NaN	NaN	NaN	NaN	NaN	NaN	NaN	NaN	NaN	21.6642	NaN	NaN
Q61712	DnaJ homolog subfamily C member 1	Dnajc1	21.6824	NaN	NaN	21.1126	21.0697	21.8902	20.7099	NaN	NaN	NaN	NaN	NaN	NaN	NaN	NaN	NaN	NaN	NaN	NaN	NaN	NaN	NaN	NaN	NaN	19.2242	NaN	NaN	NaN	NaN	NaN	NaN	NaN	NaN	NaN	NaN	NaN	NaN	NaN	NaN	NaN	NaN	NaN	NaN	NaN	NaN	NaN	NaN
Q61733	28S ribosomal protein S31, mitochondrial	Mrps31	26.2602	26.664	26.6617	22.2169	22.9912	22.8354	22.7858	24.8534	24.3992	23.9117	23.243	NaN	NaN	NaN	NaN	24.3329	23.2264	23.8547	24.1755	NaN	NaN	NaN	NaN	NaN	19.2142	NaN	NaN	NaN	NaN	NaN	NaN	NaN	NaN	NaN	NaN	NaN	NaN	NaN	NaN	22.0783	NaN	NaN	NaN	NaN	NaN	NaN	NaN
Q61749	Translation initiation factor eIF-2B subunit delta	Eif2b4	27.0355	27.2959	27.239	22.7517	21.8747	22.9117	22.6427	NaN	NaN	NaN	NaN	22.2401	22.3384	22.5866	21.9332	NaN	NaN	NaN	NaN	NaN	NaN	NaN	NaN	NaN	NaN	NaN	NaN	NaN	NaN	NaN	NaN	NaN	NaN	NaN	17.7136	NaN	NaN	NaN	NaN	NaN	NaN	NaN	NaN	NaN	NaN	NaN	NaN
Q61753	D-3-phosphoglycerate dehydrogenase	Phgdh	33.2866	33.3357	33.2779	22.7119	22.3184	21.8934	22.275	22.557	22.4094	22.966	22.7926	NaN	NaN	NaN	NaN	NaN	NaN	18.5059	NaN	NaN	NaN	19.626	NaN	NaN	NaN	NaN	NaN	NaN	NaN	NaN	NaN	25.6388	25.8865	27.7373	24.2694	24.9587	25.1208	25.5141	25.1625	25.6447	25.008	25.8188	24.8456	25.8329	27.4114	25.6964	24.5968
Q61768	Kinesin-1 heavy chain	Kif5b	30.4877	30.3487	30.2363	21.638	NaN	NaN	22.7182	21.1463	20.6778	20.788	20.4278	NaN	NaN	NaN	21.2225	NaN	NaN	NaN	NaN	NaN	NaN	NaN	NaN	NaN	NaN	NaN	NaN	18.4924	NaN	NaN	NaN	23.6684	23.7444	22.993	23.0311	20.1629	NaN	NaN	NaN	20.477	NaN	NaN	NaN	NaN	NaN	NaN	NaN
Q61792	LIM and SH3 domain protein 1	Lasp1	30.5215	30.7098	30.7305	22.1877	22.3312	21.7624	22.0974	21.8582	21.7144	22.0358	22.1983	NaN	NaN	NaN	NaN	NaN	NaN	NaN	NaN	NaN	19.6067	NaN	NaN	NaN	NaN	NaN	NaN	NaN	NaN	NaN	NaN	20.4489	NaN	NaN	NaN	NaN	NaN	NaN	NaN	NaN	NaN	NaN	NaN	NaN	NaN	NaN	NaN
Q61823	Programmed cell death protein 4	Pdcd4	25.9103	25.6165	25.4817	NaN	NaN	NaN	NaN	NaN	NaN	NaN	NaN	NaN	NaN	NaN	NaN	NaN	NaN	NaN	NaN	NaN	18.527	NaN	NaN	NaN	NaN	NaN	NaN	NaN	NaN	NaN	NaN	NaN	NaN	NaN	NaN	NaN	NaN	NaN	NaN	NaN	NaN	NaN	19.0111	NaN	NaN	NaN	NaN
Q61881	DNA replication licensing factor MCM7	Mcm7	30.6884	30.7486	30.7465	21.2007	NaN	NaN	NaN	NaN	NaN	NaN	NaN	NaN	NaN	NaN	22.594	NaN	NaN	NaN	NaN	NaN	NaN	NaN	NaN	NaN	NaN	18.434	NaN	NaN	NaN	NaN	NaN	NaN	NaN	NaN	NaN	NaN	NaN	NaN	NaN	NaN	19.4857	NaN	NaN	NaN	NaN	NaN	NaN
Q61937;E9Q5T3	Nucleophosmin	Npm1;Gm5611	33.8218	33.7629	33.8068	27.4679	26.5121	27.1416	26.1102	24.8358	24.6732	24.781	24.4266	25.7952	26.1673	25.8901	26.1314	22.9033	23.1614	22.7204	22.9098	27.2544	28.0556	27.5254	27.8184	30.3469	30.758	30.4255	30.4847	22.5599	20.3101	21.3206	22.9536	24.9566	24.9402	25.682	24.9027	25.0553	24.2299	25.3151	24.4537	25.0043	24.2885	25.1133	24.2318	26.2722	25.9014	26.3537	25.9042
Q61990	Poly(rC)-binding protein 2	Pcbp2	31.0966	31.0673	30.9378	30.2787	30.3986	30.0873	30.9987	31.7629	32.3889	31.8446	32.2127	24.9539	23.4176	23.5587	22.6032	23.5902	23.1977	22.0298	24.2536	NaN	20.7232	NaN	NaN	NaN	NaN	NaN	NaN	NaN	21.4798	NaN	NaN	23.4846	22.5756	23.0964	23.4442	23.6234	22.9295	23.2488	23.5445	22.8385	22.0354	23.3881	22.8804	23.0295	23.3355	21.2438	22.5462
Q62018	RNA polymerase-associated protein CTR9 homolog	Ctr9	25.3539	25.6811	26.3378	22.0749	21.5877	22.5932	21.5613	NaN	NaN	NaN	NaN	NaN	NaN	NaN	NaN	NaN	NaN	NaN	NaN	NaN	NaN	NaN	NaN	NaN	NaN	NaN	NaN	NaN	NaN	NaN	NaN	NaN	NaN	NaN	NaN	NaN	NaN	NaN	NaN	NaN	NaN	NaN	NaN	NaN	NaN	NaN	NaN
Q62086	Serum paraoxonase/arylesterase 2	Pon2	27.7589	26.8368	27.1576	NaN	NaN	NaN	NaN	NaN	NaN	NaN	NaN	NaN	NaN	NaN	NaN	NaN	NaN	NaN	NaN	NaN	NaN	NaN	NaN	NaN	NaN	NaN	NaN	NaN	NaN	NaN	NaN	NaN	NaN	NaN	NaN	NaN	NaN	NaN	NaN	NaN	NaN	NaN	NaN	NaN	NaN	17.3797	NaN
Q62087	Serum paraoxonase/lactonase 3	Pon3	29.0126	29.1898	29.2575	NaN	NaN	NaN	16.0037	NaN	NaN	NaN	NaN	NaN	NaN	NaN	NaN	NaN	20.9365	NaN	NaN	NaN	NaN	NaN	NaN	NaN	NaN	NaN	17.8199	NaN	NaN	NaN	NaN	NaN	NaN	19.666	NaN	NaN	NaN	NaN	NaN	NaN	NaN	NaN	NaN	NaN	NaN	NaN	NaN
Q62093	Serine/arginine-rich splicing factor 2	Srsf2	29.0017	28.9602	29.0568	26.2767	25.7506	26.3018	26.6954	24.4755	24.4872	24.4725	24.737	23.416	23.8716	23.8097	23.4705	23.5064	24.0417	23.6323	23.4844	22.2522	22.4801	22.0474	22.1452	24.3858	22.7061	22.6348	22.8035	21.6381	22.078	21.7631	21.5888	NaN	21.3495	NaN	NaN	NaN	NaN	NaN	NaN	NaN	NaN	NaN	NaN	NaN	NaN	NaN	NaN
Q62095	ATP-dependent RNA helicase DDX3Y	Ddx3y	NaN	NaN	25.0453	23.8648	25.5746	25.0075	24.8242	25.1298	25.1789	25.2295	25.6442	NaN	NaN	NaN	NaN	15.9943	NaN	NaN	NaN	NaN	NaN	NaN	NaN	NaN	20.6996	NaN	NaN	NaN	NaN	NaN	NaN	NaN	NaN	NaN	NaN	NaN	NaN	NaN	NaN	NaN	NaN	NaN	NaN	NaN	NaN	19.9155	NaN
Q62167;P16381	ATP-dependent RNA helicase DDX3X;Putative ATP-dependent RNA helicase Pl10	Ddx3x;D1Pas1	31.6891	31.5001	31.4656	28.9611	29.1084	28.6821	28.8286	29.5913	29.4911	29.167	29.3087	NaN	NaN	NaN	NaN	NaN	NaN	NaN	22.7758	22.333	22.9986	22.9986	22.4679	24.4833	23.858	22.9333	24.5031	NaN	22.2449	21.748	22.8561	21.753	22.0801	NaN	21.149	22.293	22.7922	22.4808	22.3878	22.2677	22.3407	23.876	22.2795	23.5979	24.3142	23.9299	22.5295
Q62176;D3Z4I3	RNA-binding protein 38;RNA-binding protein 24	Rbm38;Rbm24	NaN	NaN	25.2185	NaN	NaN	NaN	21.6084	NaN	NaN	NaN	NaN	19.57	19.3653	20.2287	19.9692	26.6017	26.1687	26.0227	26.3692	NaN	NaN	NaN	NaN	NaN	NaN	NaN	NaN	NaN	NaN	NaN	NaN	NaN	NaN	NaN	NaN	NaN	NaN	NaN	NaN	NaN	NaN	NaN	NaN	NaN	NaN	20.2925	NaN
Q62186	Translocon-associated protein subunit delta	Ssr4	27.9972	27.3646	27.2366	NaN	NaN	NaN	NaN	NaN	18.9128	NaN	NaN	NaN	NaN	NaN	NaN	NaN	NaN	NaN	NaN	NaN	NaN	NaN	NaN	NaN	NaN	NaN	NaN	NaN	NaN	NaN	NaN	NaN	18.0218	NaN	NaN	NaN	NaN	NaN	NaN	NaN	NaN	NaN	NaN	NaN	NaN	NaN	NaN
Q62189	U1 small nuclear ribonucleoprotein A	Snrpa	26.8931	28.2336	28.2619	25.7848	26.4203	26.0493	26.0122	25.5617	25.8898	25.6547	26.0014	NaN	NaN	NaN	NaN	19.9627	NaN	NaN	NaN	19.8143	19.8343	19.6762	20.4566	21.5037	20.872	21.6155	21.1383	24.5614	25.7109	26.1875	25.5178	20.092	19.3495	19.7522	20.5991	25.4289	25.6619	25.7075	26.0025	25.8313	26.4223	26.0837	25.8779	26.6344	26.1992	26.3594	26.5052
Q62192	CD180 antigen	Cd180	30.0141	30.1499	30.2089	NaN	NaN	NaN	NaN	NaN	NaN	NaN	NaN	NaN	NaN	NaN	NaN	NaN	NaN	NaN	NaN	22.9911	NaN	NaN	NaN	NaN	NaN	NaN	NaN	NaN	NaN	NaN	NaN	NaN	NaN	NaN	19.6364	NaN	NaN	NaN	NaN	NaN	NaN	NaN	NaN	NaN	NaN	NaN	NaN
Q62193	Replication protein A 32 kDa subunit	Rpa2	27.9893	27.5555	27.2607	20.9927	20.7311	20.2949	21.9328	21.0141	21.1256	21.2755	21.4272	NaN	NaN	NaN	NaN	NaN	NaN	19.4148	NaN	27.911	27.89	27.68	27.8371	29.7175	29.9096	29.8121	29.8152	29.8901	29.8297	29.4984	29.9217	NaN	NaN	NaN	NaN	NaN	NaN	NaN	NaN	NaN	NaN	19.7971	NaN	NaN	NaN	NaN	NaN
Q62203	Splicing factor 3A subunit 2	Sf3a2	28.0565	27.7286	27.7595	NaN	NaN	NaN	21.3842	NaN	NaN	NaN	NaN	19.9678	19.9756	20.125	NaN	20.6865	20.8182	20.154	20.0675	NaN	NaN	NaN	NaN	19.7931	NaN	NaN	NaN	NaN	NaN	NaN	NaN	NaN	NaN	NaN	19.8708	NaN	NaN	NaN	NaN	NaN	NaN	NaN	NaN	NaN	NaN	NaN	NaN
Q62241	U1 small nuclear ribonucleoprotein C	Snrpc	26.0659	26.0998	25.8819	24.9419	25.814	25.4857	25.4993	25.4223	25.625	26.1566	25.091	NaN	NaN	NaN	19.0571	NaN	NaN	NaN	NaN	21.832	21.8276	21.5039	21.9341	21.8195	21.823	21.7928	21.9203	NaN	19.3477	NaN	19.1705	18.6967	NaN	NaN	18.7795	20.9727	20.5586	19.6725	20.1207	21.5095	21.6002	20.549	21.5002	21.4682	22.2248	22.5543	21.2274
Q62276	Mediator of RNA polymerase II transcription subunit 22	Med22	24.4126	24.0189	24.2262	NaN	NaN	NaN	18.9757	NaN	NaN	NaN	NaN	NaN	NaN	NaN	NaN	NaN	NaN	NaN	NaN	NaN	NaN	NaN	NaN	NaN	NaN	NaN	NaN	NaN	NaN	NaN	NaN	NaN	NaN	NaN	NaN	NaN	NaN	NaN	NaN	NaN	NaN	NaN	NaN	NaN	NaN	NaN	NaN
Q62280	Protein SSXT	Ss18	25.5411	NaN	NaN	24.3951	24.1301	23.8476	24.152	24.8064	24.5174	24.6242	24.3805	NaN	NaN	NaN	NaN	NaN	NaN	NaN	NaN	NaN	NaN	NaN	NaN	NaN	NaN	NaN	NaN	NaN	NaN	NaN	NaN	NaN	NaN	NaN	NaN	NaN	NaN	NaN	NaN	NaN	NaN	NaN	NaN	NaN	NaN	NaN	NaN
Q62318	Transcription intermediary factor 1-beta	Trim28	31.1275	31.1573	31.1764	23.2666	23.3302	23.0101	23.4551	24.4576	24.8361	24.0943	24.3142	NaN	NaN	NaN	NaN	NaN	NaN	21.1321	NaN	23.95	24.4166	24.2157	24.6126	22.473	22.8225	22.201	22.8343	23.8228	25.7711	26.0486	25.2728	21.0066	NaN	NaN	NaN	NaN	NaN	NaN	NaN	NaN	NaN	NaN	NaN	NaN	22.8443	NaN	NaN
Q62348	Translin	Tsn	29.9766	29.2862	29.359	NaN	NaN	NaN	20.6043	NaN	NaN	NaN	NaN	NaN	NaN	NaN	NaN	NaN	NaN	NaN	NaN	NaN	NaN	NaN	NaN	NaN	NaN	NaN	NaN	NaN	18.1741	NaN	NaN	NaN	NaN	NaN	19.1157	NaN	NaN	NaN	NaN	NaN	NaN	NaN	NaN	NaN	NaN	NaN	NaN
Q62351	Transferrin receptor protein 1	Tfrc	30.1931	30.4132	30.336	NaN	21.0037	NaN	NaN	NaN	NaN	NaN	NaN	NaN	18.0961	NaN	NaN	NaN	NaN	NaN	NaN	NaN	NaN	NaN	18.9534	NaN	NaN	NaN	NaN	NaN	NaN	NaN	NaN	NaN	NaN	20.2073	NaN	NaN	NaN	NaN	NaN	NaN	NaN	NaN	NaN	NaN	NaN	NaN	NaN
Q62376	U1 small nuclear ribonucleoprotein 70 kDa	Snrnp70	27.6049	28.0603	27.9591	27.434	27.9657	27.3157	27.6698	27.8514	27.5852	28.0746	27.6714	NaN	21.4568	20.8805	21.5781	22.3817	22.5132	22.1736	22.9583	22.5934	22.3682	22.5849	22.1471	23.9346	NaN	22.8931	22.6904	NaN	NaN	NaN	NaN	20.0511	19.5073	20.4701	20.699	26.4588	26.3551	26.0212	26.955	26.8677	28.1371	27.5261	27.7055	27.0326	26.3879	26.3741	28.1676
Q62393	Tumor protein D52	Tpd52	29.6964	29.6019	29.845	NaN	NaN	NaN	NaN	NaN	NaN	NaN	NaN	NaN	NaN	NaN	NaN	NaN	NaN	NaN	NaN	NaN	NaN	NaN	NaN	NaN	NaN	NaN	NaN	18.4789	NaN	NaN	NaN	NaN	NaN	21.0268	NaN	NaN	NaN	NaN	NaN	NaN	NaN	NaN	NaN	NaN	NaN	NaN	NaN
Q62418	Drebrin-like protein	Dbnl	27.8538	29.0888	28.7203	19.6609	NaN	NaN	NaN	NaN	NaN	NaN	NaN	NaN	NaN	NaN	NaN	NaN	NaN	NaN	NaN	NaN	NaN	NaN	NaN	NaN	NaN	NaN	NaN	NaN	NaN	NaN	19.5641	NaN	NaN	NaN	NaN	NaN	NaN	NaN	NaN	NaN	NaN	NaN	NaN	NaN	NaN	NaN	21.8109
Q62419	Endophilin-A2	Sh3gl1	25.6755	26.352	26.1252	NaN	NaN	18.2243	NaN	NaN	NaN	NaN	NaN	NaN	NaN	NaN	NaN	NaN	NaN	NaN	NaN	NaN	NaN	NaN	NaN	NaN	NaN	NaN	NaN	NaN	NaN	NaN	NaN	NaN	NaN	NaN	NaN	NaN	NaN	NaN	NaN	NaN	NaN	NaN	NaN	NaN	NaN	NaN	NaN
Q62422	Osteoclast-stimulating factor 1	Ostf1	30.4238	30.2297	30.2375	NaN	NaN	NaN	NaN	NaN	NaN	NaN	18.1984	NaN	NaN	NaN	NaN	NaN	NaN	NaN	NaN	NaN	NaN	NaN	NaN	NaN	16.7299	NaN	NaN	NaN	NaN	NaN	NaN	NaN	NaN	NaN	NaN	NaN	NaN	NaN	NaN	NaN	NaN	NaN	NaN	NaN	17.656	NaN	NaN
Q62425	Cytochrome c oxidase subunit NDUFA4	Ndufa4	26.731	26.5042	26.7889	22.0822	NaN	21.9432	21.6133	20.6912	20.1888	NaN	20.5862	NaN	NaN	NaN	NaN	19.268	NaN	NaN	NaN	20.9758	20.9102	21.5803	21.0472	19.3833	21.6045	21.329	21.2433	18.9411	20.6841	20.8598	20.7728	24.1019	23.9607	23.6412	23.8988	24.2615	23.8894	24.0006	24.1069	24.0956	23.9381	23.7143	23.6055	23.8381	22.6394	22.8571	23.8597
Q62426	Cystatin-B	Cstb	31.2291	31.1944	31.1231	21.8947	22.465	22.068	22.7574	22.6104	23.3045	22.9933	23.0376	NaN	NaN	NaN	NaN	NaN	NaN	18.906	NaN	NaN	NaN	NaN	NaN	NaN	NaN	NaN	NaN	NaN	21.7509	NaN	NaN	21.2399	21.1368	23.4811	20.9615	NaN	21.2843	NaN	20.0498	21.4166	NaN	NaN	20.0021	20.57	21.4151	20.2933	NaN
Q62432;Q8BUN5	Mothers against decapentaplegic homolog 2;Mothers against decapentaplegic homolog 3	Smad2;Smad3	25.6888	26.5522	26.1603	19.1663	18	18.0999	17.9134	NaN	NaN	18.1839	NaN	NaN	NaN	NaN	NaN	NaN	NaN	NaN	NaN	NaN	NaN	NaN	NaN	NaN	NaN	NaN	NaN	NaN	NaN	NaN	NaN	NaN	NaN	NaN	NaN	NaN	NaN	NaN	NaN	NaN	NaN	NaN	NaN	NaN	NaN	NaN	NaN
Q62433	Protein NDRG1	Ndrg1	29.2092	29.4833	29.3827	19.4772	NaN	NaN	NaN	NaN	NaN	NaN	NaN	NaN	NaN	NaN	NaN	NaN	NaN	NaN	NaN	NaN	NaN	NaN	NaN	NaN	NaN	NaN	NaN	NaN	18.9358	NaN	NaN	NaN	NaN	NaN	NaN	NaN	NaN	NaN	NaN	19.9446	NaN	NaN	NaN	NaN	NaN	NaN	NaN
Q62446	Peptidyl-prolyl cis-trans isomerase FKBP3	Fkbp3	30.0312	30.0912	30.025	NaN	NaN	NaN	NaN	NaN	NaN	NaN	18.4744	NaN	NaN	NaN	NaN	NaN	20.3137	NaN	NaN	NaN	NaN	NaN	NaN	NaN	NaN	NaN	NaN	NaN	NaN	NaN	NaN	NaN	NaN	19.2996	NaN	NaN	NaN	NaN	NaN	NaN	NaN	NaN	NaN	NaN	NaN	NaN	NaN
Q62448	Eukaryotic translation initiation factor 4 gamma 2	Eif4g2	28.5827	28.9727	28.9236	21.332	19.3913	19.6101	19.2128	18.7932	18.8768	19.2799	18.7806	NaN	NaN	NaN	NaN	NaN	19.1524	NaN	NaN	NaN	NaN	NaN	NaN	NaN	NaN	NaN	NaN	NaN	NaN	NaN	NaN	NaN	NaN	NaN	NaN	NaN	NaN	NaN	NaN	NaN	NaN	NaN	NaN	NaN	NaN	NaN	NaN
Q62465	Synaptic vesicle membrane protein VAT-1 homolog	Vat1	31.3494	31.4019	31.2699	NaN	16.9092	NaN	NaN	NaN	NaN	NaN	NaN	NaN	17.7881	NaN	NaN	NaN	NaN	NaN	NaN	NaN	NaN	NaN	NaN	NaN	NaN	NaN	NaN	NaN	NaN	NaN	NaN	NaN	NaN	NaN	NaN	NaN	NaN	NaN	NaN	NaN	NaN	19.8787	NaN	NaN	NaN	NaN	NaN
Q63810	Calcineurin subunit B type 1	Ppp3r1	25.4266	24.4654	24.5116	NaN	NaN	NaN	18.552	NaN	NaN	NaN	NaN	NaN	NaN	NaN	NaN	NaN	NaN	NaN	NaN	NaN	NaN	NaN	NaN	NaN	NaN	NaN	NaN	NaN	NaN	NaN	NaN	NaN	NaN	NaN	NaN	NaN	NaN	NaN	NaN	NaN	NaN	NaN	NaN	NaN	NaN	NaN	NaN
Q63829	COMM domain-containing protein 3	Commd3	26.4835	25.8856	26.1191	NaN	NaN	15.744	NaN	NaN	NaN	NaN	NaN	NaN	NaN	NaN	NaN	NaN	NaN	NaN	NaN	NaN	NaN	NaN	NaN	NaN	NaN	NaN	NaN	NaN	NaN	NaN	NaN	NaN	NaN	NaN	NaN	NaN	NaN	NaN	NaN	NaN	NaN	NaN	NaN	NaN	NaN	NaN	NaN
Q63844	Mitogen-activated protein kinase 3	Mapk3	27.7511	28.2528	28.1213	NaN	NaN	NaN	20.2397	NaN	NaN	NaN	NaN	NaN	NaN	NaN	18.5442	NaN	NaN	NaN	NaN	NaN	NaN	NaN	NaN	NaN	NaN	NaN	NaN	NaN	NaN	NaN	NaN	NaN	NaN	NaN	NaN	NaN	NaN	NaN	NaN	NaN	NaN	NaN	NaN	NaN	NaN	21.518	NaN
Q63850	Nuclear pore glycoprotein p62	Nup62	28.5959	28.2624	28.1382	22.4157	22.837	22.4145	22.706	22.649	22.63	22.3727	22.3236	NaN	NaN	NaN	NaN	NaN	NaN	17.5064	NaN	NaN	NaN	NaN	NaN	NaN	NaN	19.7463	NaN	NaN	NaN	NaN	NaN	NaN	20.3195	NaN	NaN	NaN	NaN	NaN	NaN	NaN	NaN	NaN	NaN	NaN	NaN	NaN	NaN
Q64012	RNA-binding protein Raly	Raly	NaN	23.5042	NaN	22.8125	22.6054	22.2385	22.2792	23.3226	23.592	24.4061	23.8814	24.7826	25.0114	25.0857	24.8166	26.6084	27.0648	26.5034	26.576	NaN	NaN	NaN	21.8613	NaN	NaN	NaN	NaN	NaN	NaN	NaN	NaN	19.5975	19.7493	19.2613	19.7631	19.6545	NaN	19.0795	19.1984	19.2291	NaN	NaN	NaN	20.0653	23.1852	23.1898	19.8215
Q64092	Transcription factor E3	Tfe3	NaN	NaN	25.626	19.9289	NaN	NaN	NaN	NaN	NaN	NaN	NaN	NaN	NaN	NaN	NaN	NaN	NaN	NaN	NaN	26.8182	27.0703	27.2965	27.3022	24.4207	24.1202	24.4679	24.0506	22.9104	23.7802	23.918	23.09	NaN	NaN	16.7581	NaN	NaN	NaN	NaN	NaN	NaN	NaN	NaN	NaN	NaN	NaN	NaN	NaN
Q640M1	U3 small nucleolar RNA-associated protein 14 homolog A	Utp14a	NaN	NaN	26.3038	25.2462	24.2294	25.7558	24.8009	20.7887	20.0868	18.932	20.5732	NaN	NaN	NaN	NaN	NaN	NaN	21.5598	NaN	21.95	21.8018	21.8955	22.3526	21.4245	21.3437	21.9317	22.032	19.1541	20.9726	20.848	18.7856	NaN	NaN	NaN	NaN	NaN	NaN	NaN	NaN	NaN	NaN	NaN	NaN	19.2859	NaN	NaN	NaN
Q64105	Sepiapterin reductase	Spr	28.8384	28.8663	28.758	NaN	NaN	17.7333	NaN	NaN	NaN	NaN	NaN	NaN	NaN	NaN	NaN	NaN	NaN	NaN	NaN	NaN	NaN	NaN	22.4208	NaN	NaN	NaN	NaN	NaN	NaN	NaN	NaN	NaN	NaN	NaN	NaN	NaN	NaN	NaN	NaN	NaN	NaN	NaN	NaN	NaN	18.6709	NaN	NaN
Q64112	Interferon-induced protein with tetratricopeptide repeats 2	Ifit2	NaN	21.076	NaN	NaN	NaN	20.7233	NaN	NaN	NaN	NaN	NaN	NaN	NaN	18.5857	NaN	NaN	NaN	NaN	NaN	NaN	NaN	NaN	NaN	18.1895	NaN	NaN	NaN	NaN	NaN	NaN	NaN	21.5968	NaN	20.1974	NaN	25.9692	26.7162	26.4652	26.0455	26.6315	27.9994	26.8468	27.7764	27.688	27.0171	27.5266	27.1568
Q64152	Transcription factor BTF3	Btf3	30.454	30.291	30.657	22.7358	21.2385	23.6153	23.2458	20.1936	NaN	NaN	NaN	NaN	NaN	NaN	NaN	17.0915	NaN	NaN	NaN	NaN	NaN	NaN	NaN	22.3755	NaN	NaN	NaN	NaN	NaN	NaN	NaN	NaN	NaN	NaN	NaN	NaN	NaN	NaN	NaN	NaN	NaN	20.1255	NaN	NaN	NaN	NaN	NaN
Q64213	Splicing factor 1	Sf1	30.2402	30.4527	30.4486	24.2817	24.2026	23.689	23.8268	24.1178	24.0149	24.2441	23.9772	NaN	NaN	NaN	NaN	22.3507	NaN	NaN	NaN	21.7523	NaN	NaN	NaN	NaN	NaN	NaN	NaN	NaN	NaN	NaN	NaN	NaN	20.4814	NaN	NaN	NaN	NaN	NaN	NaN	NaN	NaN	NaN	NaN	NaN	NaN	NaN	NaN
Q64267	DNA repair protein complementing XP-A cells homolog	Xpa	NaN	NaN	NaN	NaN	18.778	NaN	NaN	NaN	NaN	NaN	NaN	NaN	NaN	NaN	NaN	NaN	NaN	NaN	NaN	23.7976	24.4404	24.484	24.3815	NaN	NaN	NaN	NaN	20.0296	20.0041	21.3401	19.4861	NaN	NaN	NaN	NaN	NaN	NaN	NaN	NaN	NaN	NaN	NaN	NaN	NaN	NaN	NaN	NaN
Q64281	Leukocyte immunoglobulin-like receptor subfamily B member 4	Lilrb4	26.6558	27.1976	27.348	19.5008	19.8868	19.5159	19.6088	19.2878	19.486	20.1431	19.7776	NaN	NaN	NaN	NaN	NaN	19.3257	NaN	NaN	NaN	NaN	NaN	NaN	NaN	NaN	NaN	NaN	NaN	NaN	NaN	NaN	NaN	NaN	NaN	NaN	NaN	NaN	NaN	NaN	NaN	NaN	NaN	NaN	NaN	NaN	NaN	NaN
Q64282	Interferon-induced protein with tetratricopeptide repeats 1	Ifit1	NaN	26.3956	NaN	NaN	21.5591	NaN	NaN	NaN	NaN	NaN	NaN	NaN	NaN	20.4424	NaN	NaN	NaN	NaN	NaN	NaN	NaN	NaN	NaN	25.954	25.7222	26.0553	25.9436	NaN	NaN	NaN	NaN	29.7016	29.7892	29.4875	29.8135	30.3728	29.9809	29.8421	30.2805	29.5329	29.9889	29.4256	29.5805	28.9645	28.6336	29.1829	29.5599
Q64310	Surfeit locus protein 4	Surf4	27.4891	26.5643	26.7603	NaN	NaN	NaN	NaN	NaN	19.7865	NaN	NaN	NaN	NaN	NaN	NaN	NaN	NaN	16.5363	NaN	NaN	NaN	NaN	NaN	NaN	NaN	NaN	NaN	NaN	NaN	NaN	NaN	NaN	NaN	NaN	NaN	NaN	NaN	NaN	NaN	NaN	NaN	NaN	NaN	NaN	NaN	NaN	NaN
Q64337	Sequestosome-1	Sqstm1	28.5133	28.3184	28.306	NaN	NaN	NaN	NaN	NaN	NaN	NaN	NaN	NaN	NaN	NaN	NaN	NaN	NaN	NaN	NaN	NaN	NaN	NaN	NaN	NaN	NaN	NaN	NaN	NaN	NaN	17.1098	NaN	NaN	NaN	NaN	NaN	NaN	NaN	NaN	NaN	NaN	NaN	NaN	NaN	16.8113	NaN	NaN	NaN
Q64339	Ubiquitin-like protein ISG15	Isg15	25.4153	25.1694	24.4919	NaN	NaN	NaN	NaN	NaN	NaN	NaN	NaN	NaN	NaN	NaN	NaN	NaN	NaN	NaN	NaN	NaN	NaN	NaN	NaN	NaN	NaN	NaN	NaN	NaN	NaN	22.3305	NaN	NaN	NaN	NaN	23.2933	NaN	NaN	NaN	NaN	23.2144	NaN	NaN	NaN	NaN	NaN	23.2466	NaN
Q64345	Interferon-induced protein with tetratricopeptide repeats 3	Ifit3	NaN	NaN	NaN	NaN	NaN	NaN	NaN	NaN	NaN	NaN	NaN	NaN	NaN	NaN	NaN	NaN	NaN	22.5293	NaN	NaN	19.5127	NaN	NaN	NaN	NaN	NaN	NaN	NaN	NaN	NaN	NaN	NaN	NaN	NaN	NaN	27.3593	27.4741	27.502	27.3644	28.3543	28.9858	28.5057	28.6186	28.3097	27.2993	27.9393	28.5315
Q64433	10 kDa heat shock protein, mitochondrial	Hspe1	32.7416	32.7784	32.7892	22.2675	22.2706	22.1587	22.3617	22.0167	22.0486	21.8743	22.1386	NaN	NaN	20.5897	NaN	NaN	NaN	NaN	NaN	NaN	NaN	NaN	NaN	NaN	NaN	NaN	NaN	NaN	NaN	NaN	22.6442	25.7991	25.5457	25.8991	25.7481	25.5181	25.4989	25.5153	25.4901	25.2501	25.2818	25.2775	25.0265	25.1588	24.6594	25.034	25.1158
Q64514	Tripeptidyl-peptidase 2	Tpp2	29.9887	29.9917	30.1358	NaN	NaN	17.3588	NaN	NaN	NaN	NaN	NaN	NaN	18.7135	NaN	NaN	NaN	NaN	NaN	NaN	NaN	NaN	NaN	NaN	NaN	NaN	NaN	NaN	NaN	NaN	NaN	NaN	NaN	NaN	NaN	NaN	NaN	NaN	NaN	NaN	NaN	NaN	NaN	NaN	NaN	NaN	NaN	NaN
Q64521	Glycerol-3-phosphate dehydrogenase, mitochondrial	Gpd2	29.1823	28.9046	29.2299	NaN	NaN	NaN	NaN	NaN	NaN	NaN	17.7336	NaN	NaN	NaN	NaN	NaN	NaN	NaN	NaN	NaN	NaN	NaN	NaN	NaN	NaN	NaN	NaN	NaN	NaN	NaN	NaN	NaN	NaN	NaN	NaN	NaN	NaN	NaN	NaN	NaN	NaN	18.3781	NaN	NaN	NaN	NaN	NaN
Q64674	Spermidine synthase	Srm	30.5	30.611	30.3993	NaN	NaN	NaN	17.4547	NaN	NaN	NaN	NaN	NaN	NaN	NaN	NaN	NaN	NaN	NaN	NaN	NaN	NaN	NaN	NaN	NaN	NaN	NaN	NaN	NaN	NaN	NaN	NaN	NaN	NaN	21.1722	NaN	NaN	NaN	NaN	NaN	NaN	NaN	NaN	NaN	NaN	NaN	NaN	NaN
Q64727	Vinculin	Vcl	29.8697	29.8186	30.0354	NaN	NaN	NaN	NaN	19.3936	NaN	NaN	NaN	20.1982	NaN	NaN	NaN	NaN	NaN	NaN	NaN	NaN	NaN	NaN	NaN	NaN	NaN	NaN	NaN	NaN	NaN	18.2811	NaN	NaN	NaN	NaN	NaN	NaN	NaN	NaN	NaN	NaN	19.2256	NaN	NaN	NaN	NaN	NaN	NaN
Q64737	Trifunctional purine biosynthetic protein adenosine-3;Phosphoribosylamine--glycine ligase;Phosphoribosylformylglycinamidine cyclo-ligase;Phosphoribosylglycinamide formyltransferase	Gart	30.8005	30.6371	30.6834	NaN	NaN	NaN	NaN	20.912	NaN	NaN	NaN	19.1636	NaN	NaN	NaN	NaN	NaN	NaN	NaN	NaN	NaN	NaN	NaN	NaN	NaN	NaN	NaN	NaN	NaN	NaN	NaN	NaN	NaN	19.429	NaN	NaN	NaN	NaN	NaN	NaN	NaN	NaN	NaN	NaN	NaN	NaN	NaN
Q689Z5	Protein strawberry notch homolog 1	Sbno1	NaN	NaN	NaN	21.7618	21.0441	22.1034	21.3323	NaN	NaN	NaN	NaN	NaN	NaN	NaN	NaN	NaN	NaN	NaN	NaN	NaN	NaN	NaN	NaN	NaN	NaN	NaN	NaN	NaN	NaN	NaN	NaN	NaN	NaN	NaN	NaN	NaN	NaN	NaN	NaN	NaN	NaN	NaN	NaN	NaN	NaN	NaN	NaN
Q68FD5	Clathrin heavy chain 1	Cltc	34.2796	34.3574	34.3511	29.1266	29.6826	28.9369	29.7485	30.4103	30.2182	30.1784	30.1472	NaN	NaN	NaN	NaN	19.6646	NaN	NaN	NaN	NaN	NaN	NaN	NaN	NaN	NaN	23.7703	NaN	NaN	NaN	NaN	NaN	23.5342	23.6316	23.964	23.1812	23.3077	23.3546	23.4708	23.4112	23.0675	22.7739	23.7512	22.697	NaN	23.1811	NaN	NaN
Q68FG3	Protein SPT2 homolog	Spty2d1	NaN	NaN	NaN	21.0435	20.9577	21.5863	20.3961	NaN	NaN	NaN	NaN	NaN	NaN	NaN	NaN	NaN	NaN	NaN	NaN	NaN	NaN	NaN	20.3002	NaN	NaN	NaN	NaN	NaN	NaN	NaN	NaN	NaN	NaN	NaN	NaN	NaN	NaN	NaN	NaN	NaN	NaN	NaN	NaN	NaN	NaN	NaN	NaN
Q68FH4	N-acetylgalactosamine kinase	Galk2	26.9212	27.2	27.3501	NaN	NaN	NaN	NaN	NaN	NaN	NaN	NaN	NaN	NaN	NaN	NaN	NaN	NaN	NaN	NaN	NaN	NaN	NaN	NaN	NaN	NaN	NaN	NaN	NaN	NaN	NaN	NaN	NaN	NaN	NaN	NaN	NaN	NaN	NaN	NaN	NaN	NaN	NaN	NaN	NaN	NaN	NaN	NaN
Q68FL6	Methionine--tRNA ligase, cytoplasmic	Mars	31.0528	31.2521	31.3544	21.2323	21.6994	21.406	22.1903	21.1535	21.5986	21.1293	21.1843	NaN	NaN	19.6612	NaN	NaN	NaN	NaN	NaN	NaN	NaN	NaN	20.2273	NaN	NaN	NaN	NaN	NaN	NaN	NaN	NaN	NaN	NaN	NaN	NaN	NaN	NaN	NaN	NaN	NaN	NaN	NaN	NaN	NaN	NaN	NaN	NaN
Q69Z23	Dynein heavy chain 17, axonemal	Dnah17	NaN	NaN	16.1936	NaN	NaN	NaN	NaN	NaN	NaN	NaN	NaN	NaN	NaN	NaN	NaN	NaN	NaN	16.6716	NaN	NaN	25.8248	NaN	NaN	NaN	25.3673	26.3621	NaN	NaN	NaN	NaN	NaN	27.2629	27.4696	26.4859	27.9303	27.5432	27.4474	27.4642	27.7329	NaN	NaN	NaN	27.5085	NaN	NaN	NaN	NaN
Q69Z37	Sterile alpha motif domain-containing protein 9-like	Samd9l	NaN	23.0461	NaN	NaN	NaN	20.3161	NaN	NaN	NaN	NaN	NaN	NaN	NaN	NaN	NaN	NaN	NaN	NaN	NaN	NaN	NaN	NaN	NaN	24.2738	23.9842	24.1483	24.3142	NaN	NaN	NaN	NaN	NaN	21.2181	NaN	NaN	NaN	NaN	NaN	NaN	NaN	NaN	NaN	NaN	NaN	NaN	NaN	NaN
Q69Z38	Pseudopodium-enriched atypical kinase 1	Peak1	NaN	NaN	26.9813	20.9597	20.4753	21.0229	19.6726	18.6637	18.4503	NaN	NaN	NaN	NaN	NaN	NaN	NaN	NaN	NaN	NaN	NaN	NaN	NaN	NaN	22.0303	NaN	NaN	NaN	NaN	NaN	NaN	NaN	NaN	NaN	NaN	NaN	NaN	NaN	NaN	NaN	NaN	NaN	NaN	NaN	NaN	NaN	NaN	NaN
Q69ZC8	GPALPP motifs-containing protein 1	Gpalpp1	NaN	NaN	NaN	19.2874	18.0894	18.4981	18.0979	NaN	NaN	NaN	NaN	NaN	NaN	NaN	NaN	NaN	NaN	NaN	NaN	NaN	NaN	NaN	NaN	NaN	NaN	NaN	NaN	NaN	NaN	NaN	NaN	NaN	NaN	NaN	NaN	NaN	NaN	NaN	NaN	NaN	NaN	NaN	NaN	NaN	NaN	NaN	NaN
Q69ZK0	Phosphatidylinositol 3,4,5-trisphosphate-dependent Rac exchanger 1 protein	Prex1	27.1797	27.3016	27.2966	NaN	18.2888	NaN	NaN	NaN	NaN	NaN	NaN	NaN	NaN	NaN	NaN	NaN	NaN	NaN	NaN	NaN	NaN	NaN	NaN	NaN	NaN	NaN	NaN	NaN	NaN	NaN	NaN	NaN	NaN	NaN	NaN	NaN	NaN	NaN	NaN	NaN	NaN	NaN	NaN	NaN	NaN	NaN	NaN
Q69ZN7	Myoferlin	Myof	29.8931	29.9703	30.0456	NaN	NaN	NaN	21.7897	NaN	NaN	NaN	NaN	NaN	NaN	NaN	NaN	NaN	NaN	18.7331	NaN	NaN	NaN	NaN	NaN	NaN	NaN	NaN	NaN	NaN	21.2733	NaN	NaN	NaN	NaN	19.2299	NaN	NaN	NaN	NaN	NaN	NaN	NaN	NaN	NaN	NaN	NaN	NaN	NaN
Q69ZQ2	Pre-mRNA-splicing factor ISY1 homolog	Isy1	24.6005	NaN	NaN	21.2408	21.6445	21.6006	22.4756	20.9177	21.4654	20.8742	21.0011	25.3818	25.6308	25.3213	25.1583	25.8591	24.9859	25.1191	25.305	NaN	19.2531	NaN	NaN	NaN	NaN	NaN	NaN	NaN	NaN	NaN	NaN	NaN	NaN	NaN	18.4085	NaN	NaN	NaN	NaN	NaN	NaN	NaN	NaN	NaN	NaN	NaN	NaN
Q69ZS7	HBS1-like protein	Hbs1l	NaN	NaN	23.2978	21.8615	21.0351	22.2925	21.205	NaN	NaN	NaN	NaN	NaN	NaN	NaN	NaN	NaN	NaN	NaN	NaN	NaN	NaN	NaN	NaN	NaN	NaN	NaN	NaN	NaN	NaN	NaN	NaN	NaN	NaN	NaN	NaN	NaN	NaN	NaN	NaN	NaN	NaN	NaN	NaN	19.0407	NaN	NaN	NaN
Q6A026	Sister chromatid cohesion protein PDS5 homolog A	Pds5a	29.7372	29.4595	29.8093	NaN	19.7205	NaN	NaN	NaN	NaN	NaN	NaN	NaN	NaN	NaN	NaN	NaN	NaN	NaN	NaN	NaN	NaN	NaN	NaN	NaN	NaN	NaN	NaN	19.9559	NaN	NaN	NaN	NaN	NaN	NaN	NaN	NaN	NaN	NaN	NaN	NaN	NaN	NaN	NaN	NaN	NaN	NaN	NaN
Q6A028	Switch-associated protein 70	Swap70	29.2176	29.2212	29.3303	NaN	NaN	NaN	20.7953	NaN	NaN	NaN	NaN	NaN	NaN	NaN	NaN	NaN	NaN	NaN	NaN	NaN	NaN	NaN	NaN	NaN	NaN	NaN	NaN	NaN	NaN	20.246	NaN	NaN	NaN	18.1347	NaN	NaN	NaN	NaN	NaN	NaN	NaN	NaN	NaN	NaN	NaN	NaN	NaN
Q6A065	Centrosomal protein of 170 kDa	Cep170	24.7512	24.3328	23.5334	24.2136	23.5462	24.5299	23.5077	21.3343	21.0433	21.7805	21.4526	NaN	NaN	NaN	23.717	NaN	NaN	NaN	NaN	20.8121	NaN	NaN	NaN	NaN	NaN	NaN	NaN	NaN	NaN	NaN	NaN	NaN	NaN	NaN	18.4185	NaN	NaN	NaN	NaN	NaN	NaN	NaN	NaN	NaN	NaN	NaN	NaN
Q6A068	Cell division cycle 5-like protein	Cdc5l	28.7203	28.7054	28.9729	27.1604	26.5359	27.5293	26.7812	23.9866	23.955	22.9416	23.7558	24.7935	24.8933	24.9956	24.4764	23.736	23.4161	23.32	23.6409	21.9318	NaN	NaN	NaN	NaN	NaN	NaN	NaN	NaN	NaN	NaN	NaN	19.6947	NaN	NaN	NaN	NaN	NaN	NaN	NaN	NaN	NaN	NaN	NaN	NaN	NaN	NaN	NaN
Q6A0A2	La-related protein 4B	Larp4b	25.0226	25.2754	24.8428	20.457	20.4355	20.1624	19.7764	20.711	20.2266	19.8821	20.7919	NaN	NaN	NaN	NaN	16.7625	NaN	NaN	NaN	NaN	NaN	NaN	NaN	NaN	18.591	NaN	NaN	NaN	NaN	NaN	NaN	NaN	NaN	NaN	NaN	NaN	NaN	NaN	NaN	NaN	NaN	NaN	NaN	NaN	NaN	19.9613	NaN
Q6A0A9	Constitutive coactivator of PPAR-gamma-like protein 1	FAM120A	NaN	27.398	NaN	25.1934	25.8335	24.8954	25.3115	26.6562	26.6277	26.7139	26.6712	23.1716	23.3748	23.7345	22.8679	23.0813	22.7111	22.5511	22.0082	24.8241	24.5137	24.2974	24.4499	25.0288	25.1764	25.2034	24.9899	24.469	24.8404	24.5959	24.4725	24.1218	24.3465	24.04	24.2065	24.1588	25.0564	24.5177	24.4839	24.2499	24.1768	23.884	24.2876	24.1103	23.263	23.2918	24.3533
Q6A0D4	Raftlin	Rftn1	NaN	NaN	NaN	19.8385	19.5543	19.9062	19.9392	NaN	18.3737	18.7996	NaN	NaN	NaN	NaN	NaN	NaN	NaN	NaN	NaN	NaN	NaN	NaN	NaN	NaN	NaN	NaN	NaN	NaN	NaN	NaN	NaN	NaN	NaN	NaN	NaN	NaN	NaN	NaN	NaN	NaN	NaN	NaN	NaN	NaN	NaN	NaN	NaN
Q6A4J8	Ubiquitin carboxyl-terminal hydrolase 7	Usp7	28.0232	27.6476	27.9764	NaN	21.0207	20.6349	21.3886	21.0269	21.2038	20.982	20.6093	NaN	NaN	NaN	20.1304	NaN	NaN	NaN	NaN	NaN	NaN	NaN	NaN	NaN	NaN	NaN	NaN	NaN	NaN	NaN	19.6815	NaN	NaN	NaN	NaN	NaN	NaN	NaN	NaN	NaN	NaN	NaN	NaN	NaN	NaN	NaN	NaN
[truncated: 1,560 more rows]
[truncated: 82 more columns]
