# Supplementary material for: Cross-species analysis of viral nucleic acid interacting proteins identifies TAOKs as innate immune regulators
Source: Nat Commun. 2021 Dec 1;12:7009. doi: 10.1038/s41467-021-27192-w (PMC8636641; doi:10.1038/s41467-021-27192-w)
Supplement: Supplementary file 7 — Supplementary Data 4 [file 41467_2021_27192_MOESM7_ESM.xlsx]

## Sheet: Fly
Protein information			LFQ intensity (log2, normalized)
Majority protein IDs	Protein names	Gene names	Fly_Proteome_01	Fly_Proteome_02	Fly_Proteome_03	Fly_PIC_01	Fly_PIC_02	Fly_PIC_03	Fly_PIC_04	Fly_PC_01	Fly_PC_02	Fly_PC_03	Fly_dsISD_02	Fly_dsISD_03	Fly_dsISD_04	Fly_RNAISD_01	Fly_RNAISD_02	Fly_RNAISD_03	Fly_ssISD_01	Fly_ssISD_02	Fly_ssISD_03	Fly_ssISD_04	Fly_ssRNA_PPP_02	Fly_ssRNA_PPP_03	Fly_ssRNA_PPP_04	Fly_ssRNA_CAP_01	Fly_ssRNA_CAP_03	Fly_ssRNA_CAP_04	Fly_ssRNA_CAP0_01	Fly_ssRNA_CAP0_02	Fly_ssRNA_CAP0_03	Fly_ssRNA_CAP0_04	Fly_ssRNA_CAP1_01	Fly_ssRNA_CAP1_02	Fly_ssRNA_CAP1_03	Fly_ssRNA_CAP1_04	Fly_ssRNA_CAP2_01	Fly_ssRNA_CAP2_02	Fly_ssRNA_CAP2_04	Fly_ssRNA_OH_01	Fly_ssRNA_OH_02	Fly_ssRNA_OH_03	Fly_ssRNA_OH_04	Fly_dsRNA_PPP_01	Fly_dsRNA_PPP_02	Fly_dsRNA_PPP_03	Fly_dsRNA_CAP0_01	Fly_dsRNA_CAP0_02	Fly_dsRNA_CAP0_03
A0A023GRW3			NaN	NaN	NaN	16.8193	17.2886	16.882	17.4273	NaN	NaN	NaN	NaN	NaN	NaN	NaN	NaN	NaN	NaN	NaN	NaN	NaN	NaN	NaN	NaN	NaN	NaN	NaN	NaN	NaN	NaN	NaN	NaN	NaN	NaN	NaN	NaN	NaN	NaN	NaN	NaN	NaN	NaN	NaN	NaN	NaN	NaN	NaN	NaN
A0A0B4JCZ0	Oxysterol-binding protein		24.4271	24.4883	25.1741	23.1046	23.1711	23.2014	23.4753	NaN	NaN	NaN	NaN	19.2626	NaN	NaN	NaN	NaN	NaN	NaN	NaN	NaN	NaN	NaN	NaN	NaN	NaN	NaN	NaN	NaN	NaN	NaN	NaN	NaN	NaN	NaN	NaN	NaN	NaN	NaN	20.4529	NaN	NaN	NaN	NaN	NaN	NaN	NaN	NaN
A0A0B4JCZ3		pre-mod(mdg4)-W	NaN	NaN	NaN	18.5791	18.466	18.4971	18.1296	NaN	NaN	15.8001	NaN	NaN	NaN	NaN	NaN	NaN	NaN	NaN	NaN	NaN	NaN	NaN	NaN	NaN	NaN	NaN	NaN	NaN	NaN	NaN	NaN	NaN	NaN	NaN	NaN	NaN	NaN	NaN	NaN	NaN	NaN	NaN	NaN	NaN	NaN	NaN	NaN
A0A0B4JDG4		pre-mod(mdg4)-V	NaN	NaN	NaN	18.7914	18.9229	18.8912	19.4694	NaN	NaN	NaN	NaN	NaN	NaN	NaN	NaN	NaN	NaN	NaN	NaN	NaN	NaN	NaN	NaN	NaN	NaN	NaN	NaN	NaN	NaN	NaN	NaN	NaN	NaN	NaN	NaN	NaN	NaN	NaN	NaN	NaN	NaN	NaN	NaN	NaN	NaN	NaN	NaN
A0A0B4K5Z8		Sec23	29.8846	29.8536	29.8911	19.2849	19.2506	19.2289	18.8932	NaN	NaN	NaN	NaN	NaN	NaN	NaN	NaN	NaN	NaN	NaN	NaN	20.3447	NaN	NaN	20.4757	NaN	NaN	NaN	NaN	NaN	NaN	NaN	NaN	NaN	NaN	NaN	NaN	NaN	NaN	NaN	NaN	NaN	NaN	NaN	NaN	NaN	NaN	NaN	NaN
A0A0B4K657		btsz	NaN	NaN	23.057	19.8341	20.1333	20.0536	19.83	NaN	NaN	NaN	NaN	NaN	NaN	NaN	NaN	NaN	NaN	NaN	22.9697	NaN	NaN	NaN	20.506	NaN	NaN	NaN	NaN	NaN	NaN	NaN	NaN	NaN	NaN	NaN	NaN	NaN	NaN	NaN	NaN	NaN	NaN	NaN	NaN	NaN	NaN	NaN	NaN
A0A0B4K6F9		Esyt2	26.5034	26.5909	26.1776	17.7666	17.6519	17.7605	18.2758	NaN	NaN	NaN	NaN	NaN	NaN	NaN	NaN	NaN	NaN	NaN	NaN	19.1529	NaN	19.9689	NaN	NaN	NaN	NaN	NaN	NaN	NaN	NaN	NaN	NaN	NaN	NaN	NaN	NaN	NaN	NaN	NaN	NaN	NaN	NaN	NaN	NaN	NaN	NaN	NaN
A0A0B4K6G3		pps	NaN	NaN	NaN	18.2357	17.8832	18.7672	18.4019	NaN	17.9317	NaN	NaN	NaN	NaN	NaN	NaN	NaN	NaN	NaN	NaN	NaN	NaN	NaN	NaN	NaN	NaN	NaN	NaN	NaN	NaN	NaN	NaN	NaN	NaN	NaN	NaN	NaN	NaN	NaN	NaN	NaN	NaN	NaN	NaN	NaN	NaN	NaN	NaN
A0A0B4K6I6			31.6549	31.7077	31.7063	NaN	15.8401	NaN	NaN	NaN	NaN	NaN	NaN	20.542	NaN	NaN	NaN	NaN	NaN	NaN	NaN	NaN	NaN	NaN	NaN	NaN	NaN	NaN	NaN	NaN	NaN	NaN	NaN	NaN	NaN	NaN	NaN	NaN	NaN	NaN	19.7165	NaN	NaN	NaN	NaN	NaN	NaN	NaN	NaN
A0A0B4K6L3			NaN	NaN	NaN	19.1065	19.643	19.6445	19.18	NaN	NaN	NaN	NaN	NaN	NaN	NaN	NaN	NaN	NaN	NaN	NaN	NaN	NaN	NaN	NaN	NaN	NaN	NaN	NaN	NaN	NaN	NaN	NaN	NaN	NaN	NaN	NaN	NaN	NaN	NaN	NaN	NaN	NaN	NaN	NaN	NaN	NaN	NaN	NaN
A0A0B4K6V8		alpha-Est5	28.0961	28.2617	28.5868	NaN	NaN	NaN	NaN	NaN	NaN	NaN	NaN	NaN	NaN	NaN	NaN	NaN	NaN	NaN	NaN	NaN	NaN	NaN	NaN	20.3364	NaN	NaN	NaN	NaN	NaN	NaN	NaN	NaN	NaN	NaN	NaN	NaN	NaN	NaN	NaN	NaN	NaN	NaN	NaN	NaN	NaN	NaN	NaN
A0A0B4K6W9		heph	NaN	24.1795	25.0829	19.4959	19.1476	19.2882	19.4842	NaN	17.7201	NaN	22.7374	NaN	NaN	NaN	NaN	NaN	NaN	NaN	NaN	NaN	22.607	22.8197	21.3917	22.1241	22.3981	NaN	21.9146	NaN	22.2176	22.3511	21.8042	22.0243	23.8262	22.3147	21.8081	22.1885	22.1556	NaN	21.0889	22.5443	22.1575	NaN	NaN	NaN	NaN	NaN	NaN
A0A0B4K6Y7		pyd	NaN	NaN	NaN	18.6998	19.026	18.641	18.2282	17.6181	NaN	NaN	NaN	NaN	NaN	NaN	NaN	NaN	NaN	NaN	NaN	NaN	NaN	NaN	NaN	NaN	NaN	NaN	NaN	NaN	NaN	NaN	NaN	NaN	NaN	NaN	NaN	NaN	NaN	NaN	NaN	18.9434	NaN	NaN	NaN	NaN	NaN	NaN	NaN
A0A0B4K700		msps	NaN	NaN	24.1125	20.1865	19.9281	19.8126	19.9476	NaN	NaN	NaN	20.6959	21.1677	21.0261	22.285	21.0734	21.1656	21.4031	20.9942	20.2363	20.1951	21.4225	22.6022	21.9538	22.291	21.9196	23.8927	21.869	21.704	21.8322	21.7404	21.8267	21.583	22.2235	21.3818	21.9926	21.8943	21.5607	22.3085	22.053	22.2101	21.3059	22.0379	20.7273	22.2699	NaN	21.6067	21.3262
A0A0B4K765		Sin3A	NaN	23.3498	NaN	20.3908	20.5453	20.1153	20.2343	NaN	NaN	NaN	NaN	NaN	NaN	NaN	NaN	NaN	NaN	NaN	NaN	NaN	NaN	NaN	NaN	NaN	NaN	NaN	NaN	NaN	NaN	NaN	NaN	NaN	NaN	NaN	NaN	NaN	NaN	NaN	NaN	NaN	NaN	NaN	NaN	NaN	NaN	NaN	NaN
A0A0B4K774		Abi	NaN	NaN	NaN	23.5517	23.6588	21.7388	23.1124	17.5463	17.9093	18.3173	NaN	NaN	NaN	NaN	NaN	NaN	NaN	NaN	NaN	NaN	NaN	NaN	NaN	NaN	NaN	NaN	NaN	NaN	NaN	NaN	NaN	NaN	NaN	NaN	NaN	NaN	NaN	NaN	NaN	NaN	NaN	NaN	NaN	NaN	NaN	NaN	NaN
A0A0B4K7C5		Fkbp14	29.6642	29.8376	29.6424	NaN	NaN	NaN	NaN	NaN	16.2316	NaN	NaN	NaN	NaN	NaN	NaN	NaN	NaN	23.3192	NaN	NaN	23.9288	NaN	NaN	NaN	NaN	NaN	NaN	NaN	NaN	NaN	NaN	NaN	NaN	NaN	NaN	NaN	NaN	NaN	NaN	NaN	NaN	NaN	NaN	NaN	NaN	NaN	NaN
A0A0B4K7J2		Nup358	28.572	28.8856	28.4464	22.9391	23.1359	22.9744	23.2723	17.6548	18.0181	NaN	21.5019	21.8943	21.48	21.4075	NaN	22.134	21.8599	21.7217	21.6856	21.1778	NaN	NaN	NaN	NaN	NaN	NaN	NaN	NaN	NaN	NaN	NaN	NaN	NaN	NaN	NaN	NaN	NaN	NaN	NaN	NaN	NaN	NaN	NaN	NaN	NaN	21.7471	NaN
A0A0B4K897			29.3817	29.3002	29.0755	NaN	NaN	NaN	NaN	NaN	NaN	NaN	NaN	NaN	NaN	NaN	NaN	NaN	18.0992	NaN	NaN	NaN	NaN	NaN	NaN	NaN	NaN	NaN	NaN	NaN	NaN	NaN	NaN	NaN	NaN	NaN	NaN	NaN	NaN	NaN	NaN	NaN	NaN	NaN	NaN	NaN	NaN	NaN	NaN
A0A0B4KEE7			NaN	NaN	NaN	20.2959	20.3173	20.0551	20.3991	NaN	NaN	NaN	NaN	NaN	NaN	NaN	NaN	NaN	NaN	NaN	NaN	NaN	NaN	NaN	NaN	NaN	NaN	NaN	NaN	NaN	NaN	NaN	NaN	NaN	NaN	NaN	NaN	NaN	NaN	NaN	NaN	NaN	NaN	NaN	NaN	NaN	NaN	NaN	NaN
A0A0B4KEG0			NaN	NaN	NaN	16.8078	16.9876	17.3188	17.5121	NaN	NaN	NaN	NaN	NaN	NaN	NaN	NaN	NaN	NaN	NaN	NaN	NaN	NaN	NaN	NaN	NaN	NaN	NaN	NaN	NaN	NaN	NaN	NaN	NaN	NaN	NaN	NaN	NaN	NaN	NaN	NaN	NaN	NaN	NaN	NaN	NaN	NaN	NaN	NaN
A0A0B4KEJ7	Coronin	coro	29.7544	29.9134	29.6566	18.308	18.1149	18.6714	18.6836	NaN	NaN	NaN	NaN	NaN	NaN	NaN	NaN	18.8878	NaN	NaN	NaN	NaN	NaN	NaN	NaN	NaN	NaN	NaN	NaN	NaN	NaN	NaN	NaN	NaN	NaN	NaN	NaN	NaN	NaN	20.9581	NaN	NaN	NaN	NaN	NaN	NaN	NaN	NaN	NaN
A0A0B4KER0		row	NaN	NaN	24.9635	23.6083	24.356	24.4905	24.4297	17.8487	17.8638	18.7344	22.4575	NaN	22.9013	NaN	22.8314	22.5246	23.1597	23.0645	22.2407	22.5718	23.7606	23.7435	23.7495	23.1392	23.8576	NaN	23.4251	NaN	NaN	23.7227	24.2221	NaN	NaN	23.1873	NaN	NaN	NaN	NaN	24.0327	NaN	24.0561	NaN	23.8441	23.9847	NaN	23.576	NaN
A0A0B4KEU2		sbb	NaN	NaN	NaN	17.9017	18.4679	18.6862	18.8849	NaN	NaN	NaN	NaN	NaN	NaN	NaN	NaN	NaN	NaN	NaN	NaN	NaN	NaN	NaN	NaN	NaN	NaN	NaN	NaN	NaN	NaN	NaN	NaN	NaN	NaN	NaN	NaN	NaN	NaN	NaN	NaN	NaN	NaN	NaN	NaN	NaN	NaN	NaN	NaN
A0A0B4KEW2			NaN	NaN	NaN	19.5967	20.0668	19.6289	19.9706	NaN	NaN	NaN	NaN	NaN	NaN	NaN	NaN	NaN	NaN	NaN	NaN	NaN	NaN	NaN	NaN	NaN	NaN	NaN	NaN	NaN	NaN	NaN	NaN	NaN	NaN	NaN	NaN	NaN	NaN	NaN	NaN	NaN	NaN	NaN	NaN	NaN	NaN	NaN	NaN
A0A0B4KF06		Aats-val	30.2179	30.2393	30.338	24.3832	24.1501	24.3222	24.3246	NaN	NaN	NaN	NaN	NaN	NaN	NaN	NaN	19.1556	NaN	NaN	NaN	NaN	NaN	NaN	NaN	19.5684	NaN	NaN	NaN	NaN	NaN	NaN	NaN	NaN	NaN	NaN	NaN	NaN	NaN	NaN	NaN	NaN	NaN	NaN	NaN	NaN	NaN	NaN	NaN
A0A0B4KF19			NaN	NaN	NaN	17.7566	17.5745	17.8824	17.8504	NaN	NaN	NaN	NaN	NaN	NaN	NaN	NaN	NaN	NaN	NaN	NaN	NaN	NaN	NaN	NaN	NaN	NaN	NaN	NaN	NaN	NaN	NaN	NaN	NaN	NaN	NaN	NaN	NaN	NaN	NaN	NaN	NaN	NaN	NaN	NaN	NaN	NaN	NaN	NaN
A0A0B4KF25		Rcd1	27.9338	27.8099	NaN	21.7943	21.9692	22.2658	22.019	20.4595	20.4603	19.1933	24.6851	24.1612	24.4304	24.4575	24.832	24.3255	NaN	25.8955	24.5218	24.2944	26.353	25.7083	27.2666	26.7442	25.9941	26.3472	26.7685	26.3096	26.7774	27.1218	26.5922	26.1184	26.4875	26.085	26.4542	NaN	27.1532	26.4941	26.5574	27.0635	26.8964	25.9018	26.161	NaN	NaN	25.1486	25.7736
A0A0B4KF69		SRPK	23.8898	NaN	NaN	23.3608	23.1452	23.1505	22.9161	23.866	24.4377	24.4887	NaN	NaN	NaN	NaN	NaN	NaN	NaN	NaN	NaN	NaN	NaN	NaN	NaN	NaN	NaN	NaN	NaN	NaN	NaN	NaN	NaN	NaN	NaN	NaN	NaN	NaN	NaN	NaN	NaN	NaN	NaN	NaN	NaN	NaN	NaN	NaN	NaN
A0A0B4KFB8			NaN	NaN	22.8785	23.468	23.7331	23.4305	23.6234	24.1961	24.694	24.1632	NaN	NaN	NaN	NaN	NaN	NaN	NaN	18.9451	NaN	NaN	NaN	NaN	NaN	NaN	NaN	NaN	NaN	NaN	NaN	NaN	NaN	NaN	NaN	NaN	NaN	NaN	NaN	NaN	NaN	NaN	NaN	18.3135	NaN	NaN	NaN	NaN	NaN
A0A0B4KFC0		shn	NaN	NaN	NaN	17.4046	17.5505	17.755	17.5914	NaN	NaN	NaN	NaN	NaN	25.5978	NaN	NaN	24.8258	NaN	NaN	25.3856	NaN	NaN	NaN	NaN	NaN	NaN	NaN	NaN	NaN	NaN	NaN	NaN	NaN	NaN	NaN	NaN	NaN	27.4678	NaN	NaN	NaN	NaN	NaN	NaN	NaN	NaN	NaN	NaN
A0A0B4KFE1			NaN	NaN	NaN	NaN	NaN	NaN	NaN	NaN	NaN	NaN	25.4251	22.3962	23.6639	NaN	NaN	20.1852	20.1634	21.2213	20.6787	20.5448	NaN	NaN	NaN	NaN	NaN	NaN	NaN	NaN	NaN	NaN	NaN	NaN	NaN	NaN	NaN	NaN	NaN	NaN	NaN	NaN	NaN	NaN	NaN	NaN	NaN	NaN	NaN
A0A0B4KFE4		Acsl	31.0693	31.0439	31.112	22.6403	22.0291	21.9764	22.9789	21.3168	20.7271	20.1005	24.707	24.7368	24.4808	24.2979	23.6396	24.0263	24.7027	23.9521	24.4287	24.5803	23.9536	23.7852	23.8312	23.8979	23.5118	24.0922	24.4095	23.4045	23.8528	23.7175	23.6209	23.4387	23.8041	23.265	23.5207	24.5299	23.4601	23.6653	24.1355	23.4517	23.526	23.4809	23.8941	23.493	23.5343	23.1607	23.4104
A0A0B4KFF9		jbug	NaN	NaN	23.0442	18.8627	19.5991	19.5031	19.3531	NaN	NaN	NaN	NaN	NaN	NaN	NaN	NaN	NaN	NaN	NaN	NaN	NaN	NaN	NaN	NaN	NaN	NaN	NaN	NaN	NaN	NaN	NaN	NaN	NaN	NaN	NaN	NaN	NaN	NaN	NaN	NaN	NaN	NaN	NaN	NaN	NaN	NaN	NaN	NaN
A0A0B4KFK7;P18106	Tyrosine-protein kinase;Tyrosine-protein kinase Fps85D	FER;Fps85D	NaN	22.3269	NaN	17.4305	17.1505	17.4059	17.4718	NaN	NaN	NaN	NaN	NaN	NaN	NaN	NaN	NaN	NaN	NaN	NaN	NaN	NaN	NaN	NaN	NaN	NaN	NaN	NaN	NaN	NaN	NaN	NaN	NaN	NaN	NaN	NaN	NaN	NaN	NaN	NaN	NaN	NaN	NaN	NaN	NaN	NaN	NaN	NaN
A0A0B4KFP5			NaN	NaN	25.6387	23.7817	22.2986	21.5836	23.8422	17.625	17.2704	NaN	NaN	NaN	NaN	NaN	NaN	NaN	NaN	NaN	20.0576	NaN	NaN	NaN	NaN	NaN	NaN	NaN	NaN	NaN	NaN	NaN	NaN	NaN	NaN	NaN	NaN	NaN	NaN	NaN	NaN	NaN	21.1644	NaN	NaN	NaN	NaN	NaN	NaN
A0A0B4KFT9		qkr54B	NaN	NaN	NaN	20.8071	21.3066	20.9254	20.6518	NaN	NaN	NaN	NaN	NaN	NaN	NaN	NaN	NaN	NaN	NaN	NaN	NaN	NaN	NaN	NaN	NaN	NaN	NaN	NaN	NaN	NaN	NaN	NaN	NaN	NaN	NaN	NaN	NaN	NaN	NaN	NaN	NaN	20.8494	NaN	NaN	NaN	NaN	NaN	NaN
A0A0B4KG35		Strn-Mlck	33.1021	33.0096	32.9347	26.7136	26.6982	26.8753	26.838	23.2067	22.7304	22.4122	25.6906	25.4441	25.514	25.404	25.2532	25.8515	25.6674	25.0668	25.5151	25.4264	24.498	24.8251	24.3234	24.1199	24.5607	24.677	24.0796	24.3554	24.2641	24.24	24.0155	24.1583	24.0692	23.9841	24.1609	24.4854	24.2179	25.0825	25.3039	24.8999	24.7916	23.9558	23.8745	23.7102	24.2361	23.6603	24.434
A0A0B4KG69		ear	NaN	NaN	NaN	19.7238	19.6594	20.1479	19.8791	20.5661	19.5941	19.6929	NaN	NaN	NaN	NaN	NaN	NaN	NaN	NaN	NaN	NaN	NaN	NaN	NaN	NaN	NaN	NaN	NaN	NaN	NaN	NaN	NaN	NaN	NaN	NaN	NaN	NaN	NaN	NaN	NaN	NaN	NaN	NaN	NaN	NaN	NaN	NaN	NaN
A0A0B4KG70		MTA1-like	NaN	NaN	22.6071	19.7728	19.8832	19.2273	19.7614	NaN	NaN	NaN	NaN	NaN	NaN	NaN	NaN	NaN	NaN	NaN	NaN	20.3859	NaN	20.7251	NaN	NaN	NaN	NaN	NaN	NaN	NaN	NaN	NaN	NaN	NaN	NaN	NaN	NaN	NaN	NaN	NaN	NaN	NaN	NaN	NaN	NaN	NaN	NaN	NaN
A0A0B4KG96		hrg	NaN	22.8933	NaN	17.6071	17.7914	17.4446	18.2838	NaN	NaN	NaN	NaN	NaN	NaN	NaN	NaN	NaN	NaN	NaN	NaN	NaN	NaN	NaN	NaN	NaN	NaN	NaN	NaN	NaN	NaN	NaN	NaN	NaN	NaN	NaN	NaN	NaN	NaN	NaN	NaN	NaN	NaN	NaN	NaN	NaN	NaN	NaN	NaN
A0A0B4KGG5		vib	28.7061	29.0033	29.2449	NaN	NaN	NaN	NaN	NaN	NaN	NaN	NaN	NaN	NaN	NaN	NaN	NaN	NaN	18.7844	NaN	NaN	NaN	NaN	NaN	NaN	NaN	NaN	NaN	NaN	NaN	NaN	NaN	NaN	NaN	NaN	NaN	NaN	NaN	NaN	NaN	NaN	NaN	NaN	NaN	NaN	NaN	NaN	NaN
A0A0B4KGN4			NaN	NaN	24.7939	23.4862	23.6712	23.5705	23.8986	24.3732	23.8245	24.1926	NaN	NaN	NaN	NaN	NaN	19.6161	NaN	NaN	NaN	NaN	NaN	NaN	NaN	NaN	NaN	NaN	NaN	NaN	NaN	NaN	NaN	NaN	NaN	NaN	20.0978	NaN	NaN	NaN	NaN	NaN	NaN	NaN	NaN	NaN	NaN	NaN	NaN
A0A0B4KGW6		Ssdp	NaN	23.7137	NaN	19.3541	20.3547	19.7553	19.5492	NaN	NaN	NaN	NaN	NaN	NaN	NaN	NaN	NaN	NaN	NaN	NaN	NaN	NaN	NaN	NaN	NaN	NaN	NaN	NaN	NaN	NaN	NaN	NaN	NaN	NaN	NaN	NaN	NaN	NaN	NaN	NaN	NaN	NaN	NaN	NaN	22.1338	NaN	NaN	NaN
A0A0B4KGX8			NaN	NaN	NaN	20.5154	20.2334	20.5861	20.8412	NaN	NaN	NaN	NaN	NaN	NaN	NaN	NaN	NaN	NaN	NaN	NaN	26.736	NaN	NaN	NaN	NaN	NaN	NaN	NaN	NaN	NaN	NaN	NaN	NaN	NaN	NaN	NaN	NaN	NaN	NaN	23.7478	NaN	NaN	NaN	NaN	NaN	NaN	NaN	NaN
A0A0B4KGY6		ps	29.2392	29.0761	29.3416	21.8784	22.1718	22.2867	22.3831	27.6163	27.9965	28.0862	23.9765	24.6441	24.4121	24.7729	24.5673	24.4292	24.289	24.7183	24.9545	24.1869	24.6836	24.6445	24.8948	24.556	24.9354	24.3219	24.6073	24.4983	24.715	24.6517	24.3156	24.2533	24.3476	24.0404	23.9392	24.3121	24.4019	24.5118	25.063	24.4937	24.7581	24.4434	24.3935	24.2719	23.9704	24.2412	24.4414
A0A0B4KH26;Q9VH20	TATA box-binding protein-associated factor RNA polymerase I subunit B	TAF1B;CG6241	NaN	NaN	NaN	17.5783	17.4254	17.4915	18.1138	NaN	NaN	NaN	NaN	NaN	NaN	NaN	NaN	NaN	NaN	NaN	NaN	NaN	NaN	NaN	NaN	NaN	NaN	NaN	NaN	NaN	NaN	NaN	NaN	NaN	NaN	NaN	NaN	NaN	NaN	NaN	NaN	NaN	NaN	NaN	NaN	NaN	NaN	NaN	NaN
A0A0B4KH28		Synd	27.8533	27.1423	26.9998	25.0428	23.4467	25.1016	25.0294	17.0816	NaN	NaN	NaN	NaN	NaN	NaN	16.5276	NaN	NaN	NaN	NaN	NaN	NaN	NaN	NaN	NaN	NaN	NaN	NaN	NaN	NaN	NaN	NaN	NaN	NaN	NaN	NaN	NaN	NaN	24.1414	NaN	NaN	NaN	NaN	NaN	NaN	NaN	NaN	NaN
A0A0B4KH64		btz	NaN	NaN	NaN	21.2017	20.9414	21.0648	20.7903	20.692	20.4186	20.4183	NaN	NaN	NaN	NaN	NaN	NaN	NaN	NaN	NaN	NaN	NaN	NaN	NaN	NaN	NaN	NaN	NaN	NaN	NaN	NaN	NaN	NaN	NaN	NaN	NaN	NaN	NaN	NaN	NaN	NaN	NaN	NaN	NaN	NaN	NaN	NaN	NaN
A0A0B4KHC3	Serine/threonine-protein kinase	PKD	NaN	NaN	22.4326	20.6931	20.857	20.5325	20.8856	NaN	NaN	NaN	NaN	NaN	NaN	NaN	NaN	NaN	NaN	17.4745	NaN	NaN	NaN	NaN	NaN	NaN	NaN	NaN	NaN	NaN	NaN	NaN	NaN	NaN	NaN	NaN	NaN	NaN	21.1494	NaN	NaN	NaN	NaN	NaN	NaN	NaN	NaN	NaN	NaN
A0A0B4KHF0	Ferritin	Fer2LCH	32.8868	32.791	32.7402	27.1453	26.8756	27.0225	26.7595	22.1004	19.0758	19.2283	22.4495	23.7438	22.2701	21.881	22.6332	22.8653	21.4308	21.799	21.9803	22.5001	22.2409	22.2784	NaN	22.4979	22.0681	22.6625	22.163	22.3234	NaN	22.2931	NaN	22.4158	21.8878	22.8154	22.4721	NaN	22.4456	22.7008	22.929	23.2577	22.9093	22.1527	NaN	21.5963	NaN	NaN	22.4711
A0A0B4KHF1			26.8237	NaN	NaN	22.4731	22.3068	22.4952	22.3966	19.5874	NaN	NaN	NaN	NaN	NaN	NaN	NaN	NaN	NaN	NaN	NaN	19.862	NaN	NaN	NaN	NaN	NaN	NaN	NaN	22.8065	NaN	NaN	NaN	NaN	NaN	NaN	NaN	NaN	NaN	NaN	NaN	NaN	NaN	NaN	NaN	NaN	NaN	NaN	NaN
A0A0B4KHI4		Syp	29.8468	29.729	29.9089	26.3979	26.5935	26.3957	26.4375	27.1209	27.2584	27.801	24.1667	24.6324	24.3731	24.4877	24.0532	23.7926	24.4049	24.179	25.4292	24.9885	28.7719	28.8767	28.6263	28.4353	28.0273	27.6912	27.5622	27.4345	27.6684	27.3748	28.4682	28.5784	28.6623	28.3633	28.5554	28.9478	27.9918	26.5785	26.411	26.5805	26.4971	27.369	27.406	27.3386	26.0876	26.3315	26.3616
A0A0B4KHK1		slmb	23.478	NaN	NaN	20.9977	20.3755	20.2611	21.0867	NaN	NaN	NaN	NaN	NaN	NaN	NaN	NaN	NaN	NaN	NaN	NaN	NaN	NaN	NaN	NaN	NaN	NaN	NaN	NaN	NaN	NaN	NaN	NaN	NaN	NaN	NaN	NaN	NaN	NaN	NaN	NaN	NaN	NaN	NaN	NaN	NaN	NaN	NaN	NaN
A0A0B4KHL2;Q8I0G5	Coatomer subunit gamma	gammaCOP;gammaCop	29.8153	30.068	29.9677	23.3416	23.1071	23.1897	23.0935	18.0774	18.2307	17.7282	24.1165	24.0063	24.2628	24.6983	24.5376	24.6329	24.2865	24.4441	25.046	24.7775	24.6568	25.2472	25.0249	25.1744	25.0653	24.7467	25.1937	24.5994	24.9916	25.0826	25.2203	25.1305	25.2555	24.6263	25.4138	NaN	24.975	24.9184	24.918	25.2894	24.8221	25.1705	25.159	24.9522	24.8114	25.2986	24.9676
A0A0B4KHL4		gish	NaN	NaN	NaN	21.2934	21.2564	21.3273	20.9686	NaN	NaN	NaN	NaN	NaN	NaN	17.7524	NaN	NaN	NaN	NaN	NaN	NaN	NaN	NaN	NaN	NaN	NaN	NaN	NaN	NaN	NaN	NaN	NaN	NaN	NaN	NaN	NaN	NaN	NaN	NaN	NaN	NaN	NaN	NaN	NaN	NaN	NaN	NaN	NaN
A0A0B4KHR2			NaN	22.3535	NaN	18.9965	19.3152	18.8067	19.4433	NaN	NaN	NaN	NaN	NaN	NaN	NaN	NaN	NaN	NaN	NaN	NaN	NaN	NaN	NaN	NaN	NaN	NaN	NaN	NaN	NaN	NaN	NaN	NaN	NaN	NaN	20.06	NaN	NaN	NaN	NaN	NaN	NaN	NaN	NaN	NaN	NaN	NaN	NaN	NaN
A0A0B4KHZ4	Diacylglycerol kinase		23.5728	23.8461	23.7089	18.2812	18.2006	17.636	18.1749	NaN	NaN	NaN	NaN	NaN	NaN	NaN	18.9628	NaN	NaN	NaN	NaN	NaN	NaN	NaN	21.9876	NaN	NaN	NaN	NaN	NaN	NaN	NaN	NaN	NaN	NaN	NaN	NaN	NaN	NaN	NaN	NaN	NaN	NaN	NaN	NaN	NaN	NaN	NaN	NaN
A0A0B4KHZ9			NaN	NaN	NaN	18.7903	18.7816	18.7181	18.7425	20.8976	21.9486	21.6811	NaN	NaN	NaN	NaN	NaN	NaN	NaN	NaN	NaN	NaN	NaN	NaN	NaN	NaN	NaN	NaN	NaN	NaN	NaN	NaN	NaN	NaN	NaN	NaN	NaN	NaN	NaN	NaN	NaN	NaN	NaN	NaN	NaN	NaN	NaN	NaN	NaN
A0A0B4KI27	Ferritin	Fer1HCH	32.0115	32.2659	31.789	26.6078	26.2944	26.298	26.208	25.3131	21.9375	18.9153	NaN	24.1762	NaN	NaN	21.4383	21.9874	NaN	21.6168	NaN	NaN	NaN	NaN	NaN	NaN	NaN	NaN	NaN	NaN	NaN	NaN	NaN	NaN	NaN	NaN	NaN	NaN	NaN	NaN	23.2274	NaN	NaN	NaN	NaN	NaN	NaN	NaN	NaN
A0A0B4LEY9;Q9V411	Nucleolar GTP-binding protein 1;Probable nucleolar GTP-binding protein 1	Non1;CG8801	NaN	26.84	NaN	24.3947	24.4445	24.3148	24.3424	24.9788	24.8902	24.6291	NaN	NaN	NaN	NaN	NaN	22.4242	NaN	NaN	NaN	NaN	22.4261	23.1587	21.9546	22.3228	22.2344	NaN	21.7834	21.8789	21.8415	21.8676	NaN	21.7687	22.0882	21.519	21.7061	NaN	22.2184	22.7617	22.7883	22.9776	22.5132	22.1427	22.2045	22.3216	22.6447	21.8354	22.3989
A0A0B4LEZ1		Sec31	28.4611	28.7595	28.2338	19.1001	18.9994	18.3543	18.8562	NaN	NaN	NaN	21.9988	23.4269	22.2362	22.327	22.4974	22.3089	23.243	22.708	21.9123	22.1037	22.3657	22.931	22.1108	22.2394	22.0545	22.6716	21.678	22.3291	NaN	22.6938	21.6333	21.7241	22.7774	19.7288	21.4432	23.6657	22.1564	23.1574	23.2497	22.8515	23.2312	21.6505	21.6168	20.9939	23.103	21.6163	21.8879
A0A0B4LEZ3		Not1	28.6326	28.3607	29.101	17.2279	NaN	NaN	NaN	NaN	NaN	NaN	NaN	NaN	NaN	NaN	NaN	NaN	NaN	NaN	NaN	22.0423	23.0954	23.0521	22.9808	23.1054	23.8827	23.2463	23.4296	23.9598	22.8669	23.6663	22.9717	22.9974	22.8471	22.8644	22.7404	NaN	23.1541	NaN	23.4677	22.6631	23.1513	23.3261	22.571	22.6629	23.0906	22.8	22.792
A0A0B4LFW5		Glycogenin	30.0008	29.7598	29.7758	NaN	NaN	NaN	NaN	NaN	NaN	NaN	NaN	21.7706	NaN	NaN	NaN	NaN	NaN	NaN	NaN	NaN	NaN	NaN	NaN	NaN	NaN	NaN	NaN	NaN	NaN	NaN	NaN	NaN	NaN	NaN	NaN	NaN	NaN	NaN	NaN	NaN	NaN	NaN	NaN	21.8737	NaN	NaN	NaN
A0A0B4LFY6			29.5546	29.4302	29.4759	NaN	24.1331	NaN	NaN	NaN	NaN	NaN	NaN	NaN	NaN	NaN	NaN	23.9793	NaN	NaN	NaN	NaN	NaN	22.7947	NaN	NaN	NaN	NaN	NaN	NaN	NaN	NaN	NaN	NaN	NaN	NaN	NaN	NaN	NaN	NaN	NaN	NaN	NaN	NaN	NaN	NaN	NaN	NaN	NaN
A0A0B4LGA2			NaN	NaN	NaN	19.0241	18.5675	19.6118	20.0155	NaN	NaN	NaN	NaN	NaN	NaN	NaN	NaN	NaN	18.4763	NaN	NaN	NaN	NaN	NaN	NaN	NaN	NaN	NaN	NaN	NaN	NaN	NaN	NaN	NaN	NaN	NaN	NaN	NaN	NaN	NaN	NaN	NaN	NaN	NaN	NaN	NaN	NaN	NaN	NaN
A0A0B4LGD3		kcc	NaN	26.6548	NaN	22.3008	22.5243	22.7192	22.6802	NaN	NaN	NaN	NaN	19.19	NaN	NaN	NaN	NaN	NaN	NaN	NaN	NaN	NaN	NaN	NaN	NaN	NaN	NaN	NaN	NaN	NaN	NaN	NaN	NaN	NaN	NaN	NaN	NaN	NaN	19.4743	NaN	NaN	NaN	NaN	NaN	NaN	NaN	NaN	NaN
A0A0B4LGH8	Oxysterol-binding protein		NaN	24.3391	25.3797	NaN	NaN	NaN	NaN	NaN	NaN	NaN	NaN	NaN	NaN	NaN	NaN	NaN	NaN	NaN	NaN	NaN	NaN	NaN	NaN	NaN	NaN	NaN	NaN	NaN	NaN	NaN	NaN	NaN	NaN	NaN	NaN	NaN	NaN	NaN	NaN	19.8076	NaN	NaN	NaN	NaN	NaN	NaN	NaN
A0A0B4LGJ9			26.3678	25.7344	NaN	20.0327	19.6615	20.0117	19.9062	NaN	NaN	NaN	NaN	NaN	20.7768	NaN	21.2573	NaN	21.4666	NaN	NaN	21.3544	NaN	NaN	22.1867	22.9229	22.2485	NaN	NaN	22.2409	NaN	NaN	22.1524	NaN	NaN	NaN	22.2291	NaN	NaN	NaN	22.8778	NaN	23.0657	22.4114	22.4397	22.3856	NaN	NaN	23.2086
A0A0B4LGM5		Hcs	NaN	NaN	NaN	NaN	NaN	NaN	16.7052	NaN	NaN	NaN	25.3002	23.0755	23.2023	22.7424	22.8292	22.8396	22.0586	23.5204	23.0937	22.7675	NaN	NaN	NaN	22.5889	NaN	NaN	NaN	23.6717	23.2377	23.3534	NaN	23.0688	23.4316	22.4115	23.0128	NaN	23.6345	26.9901	22.4349	22.7079	NaN	NaN	22.6628	NaN	NaN	23.1912	NaN
A0A0B4LGZ7;Q9VGX3	Protein anoxia up-regulated	fau	26.7809	NaN	26.5965	19.9215	19.9283	20.5283	20.1139	NaN	19.0463	NaN	25.6125	25.0583	25.1693	25.5556	25.4553	25.4512	25.7539	25.5917	25.5387	25.7015	25.1736	25.3566	25.1557	25.2994	25.3598	24.6665	25.2732	25.3326	25.3865	25.3804	24.9103	24.9519	24.9732	24.949	25.0375	27.1942	24.9223	24.8488	25.4166	25.5658	25.2101	25.0067	24.8226	25.0955	24.9611	24.8618	24.7712
A0A0B4LH29			29.1645	29.3554	29.1422	21.9663	22.0554	22.0478	22.0921	16.4085	NaN	NaN	NaN	20.6672	NaN	NaN	NaN	NaN	NaN	NaN	NaN	NaN	NaN	NaN	NaN	NaN	NaN	NaN	NaN	NaN	NaN	NaN	NaN	16.9876	NaN	NaN	NaN	NaN	NaN	NaN	NaN	NaN	NaN	NaN	NaN	NaN	NaN	NaN	NaN
A0A0B4LHC9			26.5938	26.6487	26.0831	NaN	NaN	14.0196	NaN	NaN	NaN	NaN	NaN	NaN	NaN	NaN	NaN	NaN	NaN	NaN	NaN	NaN	NaN	NaN	NaN	NaN	NaN	NaN	NaN	NaN	NaN	NaN	NaN	NaN	NaN	NaN	NaN	NaN	NaN	NaN	NaN	NaN	NaN	NaN	NaN	NaN	NaN	NaN	NaN
A0A0B4LHU7		dgt1	NaN	NaN	NaN	16.953	NaN	17.2199	17.8919	20.1663	19.2202	18.622	NaN	NaN	NaN	NaN	NaN	NaN	NaN	NaN	NaN	NaN	NaN	NaN	NaN	NaN	NaN	NaN	NaN	NaN	NaN	NaN	NaN	NaN	NaN	NaN	NaN	NaN	NaN	NaN	NaN	NaN	NaN	NaN	NaN	NaN	NaN	NaN	NaN
A0A0B4LID7			NaN	26.6562	26.6302	20.9317	21.5432	21.2493	21.5604	20.034	18.7648	18.0422	25.8453	25.5342	26.0991	26.3983	26.3658	26.0563	25.887	26.1159	25.9927	25.9306	26.714	26.7473	26.3941	26.1489	26.6242	26.6697	26.4692	26.7367	26.3482	26.4346	26.3224	26.4704	26.3124	26.5034	26.0844	27.2654	26.3379	26.7075	26.7167	26.8386	26.8203	26.4227	26.0978	26.5566	26.4908	26.334	26.2269
A0A0C4DHC8		Aldh-III	30.0392	30.0034	30.0353	19.7322	19.41	20.4653	19.675	19.6911	18.7136	18.8353	NaN	NaN	NaN	NaN	NaN	21.0978	NaN	NaN	NaN	NaN	NaN	NaN	NaN	NaN	NaN	NaN	NaN	NaN	NaN	NaN	NaN	NaN	NaN	NaN	NaN	NaN	NaN	NaN	NaN	NaN	NaN	NaN	19.4088	NaN	NaN	NaN	NaN
A0A0C4FEI8		grsm	29.3711	29.5729	29.5489	18.7099	18.6132	17.9571	18.3678	18.8484	18.2271	17.6586	NaN	NaN	NaN	NaN	NaN	NaN	NaN	NaN	NaN	NaN	NaN	NaN	NaN	NaN	NaN	NaN	NaN	NaN	NaN	NaN	NaN	NaN	21.3206	NaN	NaN	NaN	NaN	NaN	NaN	NaN	NaN	NaN	NaN	NaN	NaN	NaN	NaN
A0A1F4	Protein eyes shut	eys	NaN	NaN	25.1607	18.7413	19.4626	18.7213	18.5355	NaN	NaN	NaN	NaN	NaN	NaN	NaN	NaN	NaN	NaN	NaN	NaN	NaN	NaN	NaN	NaN	NaN	NaN	NaN	NaN	NaN	NaN	NaN	NaN	NaN	NaN	NaN	NaN	NaN	NaN	NaN	NaN	NaN	NaN	NaN	NaN	NaN	NaN	NaN	NaN
A0AQH0	Proteasome subunit beta type	Prosbeta1	30.7882	30.577	30.5578	NaN	NaN	NaN	NaN	15.2727	NaN	NaN	19.0303	22.4044	19.1713	NaN	19.6139	19.8141	NaN	19.186	NaN	NaN	NaN	NaN	NaN	NaN	NaN	NaN	NaN	NaN	NaN	NaN	NaN	NaN	NaN	NaN	NaN	NaN	NaN	NaN	NaN	NaN	NaN	NaN	NaN	NaN	NaN	NaN	NaN
A1Z6L9		Trap1	29.2583	29.0023	29.4773	20.4308	20.3461	20.3952	21.9696	18.3677	NaN	18.3216	23.9353	24.1411	24.1485	23.9877	24.3241	24.852	24.0817	24.3932	24.0962	23.8627	24.2434	24.4052	24.2334	24.2745	24.263	24.8963	24.2693	24.7229	23.7523	24.3631	24.2047	23.8488	23.7673	24.0236	23.7327	24.8998	24.1675	24.9936	24.963	25.0816	24.5024	23.8526	23.6192	24.1268	24.9333	23.7065	23.6462
A1Z6N5		CG3270-RA	26.1411	26.3142	26.3136	NaN	17.9576	NaN	NaN	NaN	NaN	NaN	NaN	NaN	NaN	NaN	NaN	NaN	NaN	NaN	NaN	20.6493	NaN	19.6976	NaN	NaN	NaN	NaN	NaN	NaN	NaN	NaN	NaN	NaN	NaN	NaN	NaN	NaN	NaN	NaN	NaN	NaN	NaN	NaN	NaN	NaN	NaN	NaN	NaN
A1Z6S7		vimar	21.8112	21.8671	26.7977	22.6101	22.5778	22.8352	22.9713	26.4449	25.9785	26.384	20.5577	20.658	20.8621	20.9804	21.1579	21.5425	22.4411	24.8126	24.421	NaN	22.6606	22.69	22.7317	NaN	NaN	25.0005	NaN	24.3901	NaN	22.9805	23.329	NaN	NaN	NaN	25.2579	20.0751	25.1308	21.2904	21.3337	NaN	21.7171	21.7651	NaN	22.0279	21.3798	21.4033	21.1644
A1Z6X6			29.8117	29.6395	29.9978	NaN	NaN	NaN	NaN	16.4361	NaN	NaN	NaN	NaN	NaN	NaN	NaN	NaN	NaN	NaN	NaN	NaN	NaN	NaN	NaN	NaN	NaN	NaN	NaN	NaN	NaN	NaN	NaN	NaN	NaN	NaN	NaN	NaN	NaN	NaN	NaN	NaN	NaN	NaN	NaN	NaN	NaN	NaN	NaN
A1Z6Z8		didum	26.4194	25.9139	26.4953	18.7977	18.749	19.269	19.4675	NaN	NaN	NaN	NaN	NaN	NaN	NaN	NaN	18.66	NaN	NaN	NaN	NaN	NaN	NaN	NaN	NaN	NaN	NaN	NaN	NaN	NaN	NaN	NaN	NaN	NaN	NaN	NaN	NaN	NaN	NaN	NaN	NaN	NaN	21.3974	NaN	NaN	NaN	NaN	NaN
A1Z713		Vps13	30.2491	30.3169	30.1502	19.7952	19.9987	19.8528	19.9025	NaN	NaN	NaN	21.9154	23.1001	NaN	NaN	NaN	25.2202	21.6012	22.0778	NaN	NaN	NaN	23.3002	23.271	23.1281	23.4422	24.1382	NaN	23.7778	NaN	23.755	23.7642	23.3693	NaN	NaN	24.0743	NaN	NaN	24.3122	NaN	23.028	20.713	NaN	23.3928	23.9068	24.7813	NaN	NaN
A1Z729;Q7JYX2			27.3479	27.9936	27.6544	20.8298	20.5728	20.292	20.0789	18.047	NaN	18.0349	NaN	NaN	NaN	NaN	NaN	NaN	NaN	NaN	NaN	20.9755	NaN	NaN	NaN	NaN	NaN	NaN	NaN	NaN	NaN	NaN	NaN	NaN	NaN	NaN	NaN	NaN	NaN	NaN	NaN	NaN	NaN	20.9345	NaN	21.4898	NaN	NaN	NaN
A1Z743			NaN	NaN	NaN	NaN	NaN	NaN	NaN	NaN	NaN	NaN	23.0319	21.1165	22.3133	21.9853	21.4331	22.9276	23.7069	22.4584	23.5347	22.4097	25.0039	NaN	25.1113	25.7031	23.8845	NaN	25.383	NaN	25.266	24.6679	25.6974	24.9773	24.8573	23.8238	24.7006	24.8937	24.3807	23.5124	25.6323	25.082	25.2351	25.0828	24.722	NaN	22.9276	23.59	23.5575
A1Z782		CG8726-RB	NaN	NaN	NaN	18.8565	18.398	NaN	18.5896	NaN	NaN	NaN	NaN	NaN	NaN	NaN	NaN	NaN	NaN	NaN	NaN	NaN	NaN	NaN	20.3845	NaN	NaN	NaN	NaN	NaN	NaN	NaN	NaN	NaN	NaN	NaN	NaN	NaN	NaN	NaN	NaN	NaN	NaN	NaN	NaN	NaN	NaN	NaN	NaN
A1Z784		ACC	33.6042	33.6813	33.6419	26.6999	26.7786	26.7894	26.8604	24.672	24.2921	24.1999	35.9079	35.201	35.6505	35.5161	35.6315	35.42	35.7038	35.4633	35.6264	35.7057	36.1737	35.8976	36.2578	36.3667	36.4093	36.2721	36.4325	36.0312	36.4861	36.3893	36.304	36.1581	36.2979	36.1004	36.1922	34.7235	36.39	36.0278	36.3576	36.3569	36.4319	36.284	36.3026	36.2368	36.3808	36.2818	36.4589
A1Z7A6		Asap	NaN	NaN	22.5315	21.5099	21.5886	21.713	21.8693	NaN	NaN	NaN	NaN	NaN	NaN	NaN	NaN	NaN	NaN	NaN	NaN	NaN	NaN	NaN	NaN	NaN	NaN	NaN	NaN	NaN	NaN	NaN	NaN	NaN	NaN	NaN	NaN	NaN	NaN	NaN	NaN	NaN	NaN	NaN	NaN	NaN	NaN	NaN	NaN
A1Z7A8		coil	NaN	NaN	20.8188	17.9533	18.0096	18.0754	18.1508	NaN	NaN	NaN	NaN	NaN	NaN	NaN	NaN	NaN	NaN	NaN	NaN	NaN	NaN	NaN	NaN	NaN	NaN	NaN	NaN	NaN	NaN	NaN	NaN	NaN	NaN	NaN	NaN	NaN	NaN	NaN	NaN	NaN	NaN	NaN	NaN	NaN	NaN	NaN	NaN
A1Z7F2		Mal-A7	26.443	26.0765	26.2086	NaN	NaN	NaN	NaN	NaN	NaN	NaN	NaN	NaN	NaN	NaN	NaN	NaN	NaN	NaN	NaN	NaN	NaN	NaN	NaN	NaN	NaN	NaN	NaN	NaN	NaN	NaN	NaN	NaN	NaN	NaN	NaN	NaN	NaN	NaN	NaN	NaN	NaN	NaN	NaN	NaN	NaN	NaN	NaN
A1Z7K2		CG30349-RA	NaN	24.4487	NaN	21.069	21.447	20.3271	21.4762	20.2287	19.2037	18.3122	NaN	NaN	NaN	NaN	NaN	NaN	NaN	NaN	NaN	NaN	NaN	NaN	NaN	NaN	NaN	NaN	NaN	NaN	NaN	18.0487	NaN	NaN	NaN	NaN	NaN	NaN	NaN	NaN	NaN	NaN	NaN	NaN	NaN	NaN	NaN	NaN	NaN
A1Z7K8			28.4366	28.5016	28.3258	25.0863	25.064	25.1744	24.9558	23.4939	23.5929	23.0749	21.5522	NaN	NaN	NaN	NaN	NaN	NaN	NaN	NaN	NaN	NaN	NaN	NaN	NaN	NaN	NaN	NaN	NaN	NaN	NaN	NaN	NaN	NaN	NaN	NaN	NaN	NaN	NaN	NaN	NaN	NaN	22.7567	NaN	NaN	NaN	NaN	NaN
A1Z7P1		Pmm45A	26.5157	NaN	26.7836	NaN	NaN	NaN	NaN	NaN	NaN	NaN	NaN	NaN	NaN	NaN	NaN	NaN	NaN	NaN	NaN	NaN	NaN	NaN	NaN	NaN	NaN	NaN	NaN	NaN	21.0032	NaN	NaN	NaN	NaN	NaN	NaN	NaN	NaN	NaN	NaN	NaN	NaN	NaN	NaN	NaN	NaN	NaN	NaN
A1Z7Q8		alc	NaN	NaN	NaN	NaN	NaN	NaN	17.0776	NaN	NaN	NaN	21.2107	20.3974	20.5258	20.933	21.4263	21.9567	21.1249	21.2838	21.1883	21.3146	20.955	21.726	21.7618	22.4494	21.5495	21.2928	NaN	20.9266	22.459	22.0829	22.3424	21.8617	20.4838	21.5235	21.21	22.7681	21.0693	21.9413	22.0787	20.8493	21.9622	20.92	21.6765	NaN	22.2734	22.0248	21.2807
A1Z7S0		Rme-8	NaN	NaN	24.1167	18.903	18.841	18.9354	19.4198	NaN	NaN	NaN	NaN	NaN	NaN	NaN	NaN	20.0395	NaN	NaN	NaN	NaN	NaN	NaN	21.0276	NaN	NaN	NaN	NaN	NaN	NaN	NaN	NaN	NaN	NaN	NaN	NaN	NaN	NaN	NaN	NaN	NaN	NaN	NaN	NaN	NaN	NaN	NaN	NaN
A1Z7S3		ltd	NaN	NaN	NaN	18.5536	18.0677	17.9242	18.1123	NaN	NaN	NaN	NaN	NaN	NaN	NaN	NaN	NaN	NaN	NaN	NaN	NaN	NaN	NaN	NaN	NaN	NaN	NaN	NaN	NaN	NaN	NaN	NaN	NaN	NaN	NaN	NaN	NaN	NaN	NaN	NaN	NaN	NaN	NaN	NaN	NaN	NaN	NaN	NaN
A1Z7U5			NaN	NaN	NaN	NaN	NaN	NaN	15.2878	NaN	NaN	NaN	25.0359	NaN	23.2869	23.3476	NaN	27.8404	NaN	24.6018	20.4607	22.3262	24.1986	21.5227	24.8644	17.0166	25.6693	26.3473	NaN	24.3599	NaN	25.5801	NaN	24.8961	25.597	NaN	24.1048	NaN	26.3216	26.125	NaN	24.9043	24.7104	25.6312	26.1005	24.4109	26.4146	23.4077	25.8914
A1Z7V9		CG1814-RA	27.469	27.3943	27.6897	25.1618	24.9442	25.145	25.2926	NaN	NaN	NaN	NaN	NaN	NaN	NaN	NaN	NaN	NaN	NaN	NaN	NaN	NaN	NaN	NaN	NaN	NaN	NaN	NaN	NaN	NaN	NaN	NaN	NaN	22.548	NaN	NaN	NaN	NaN	NaN	NaN	NaN	NaN	NaN	NaN	NaN	NaN	NaN	NaN
A1Z7Z4			33.2924	33.199	32.607	18.1272	NaN	18.0657	NaN	19.3486	19.0036	19.1358	22.0871	25.6771	22.2245	21.546	21.427	22.6557	22.8459	21.9476	21.8777	21.6008	NaN	NaN	NaN	22.4529	NaN	NaN	NaN	NaN	NaN	NaN	NaN	22.0531	22.3659	22.3851	22.1709	NaN	NaN	22.8209	22.7948	24.0781	22.6519	NaN	NaN	22.4273	22.4409	NaN	NaN
A1Z7Z6		lectin-46Ca	NaN	NaN	NaN	21.8293	21.771	22.3075	21.8241	NaN	NaN	NaN	NaN	18.7451	NaN	NaN	NaN	NaN	NaN	NaN	NaN	NaN	NaN	NaN	NaN	NaN	NaN	NaN	NaN	NaN	NaN	NaN	NaN	NaN	NaN	NaN	NaN	NaN	NaN	NaN	NaN	NaN	NaN	NaN	NaN	NaN	NaN	NaN	NaN
A1Z813		Sec24AB	24.0725	24.0078	23.9368	NaN	NaN	NaN	NaN	NaN	NaN	NaN	NaN	NaN	NaN	NaN	NaN	NaN	NaN	NaN	NaN	NaN	NaN	NaN	NaN	NaN	NaN	NaN	NaN	NaN	NaN	NaN	NaN	NaN	NaN	NaN	NaN	NaN	NaN	NaN	NaN	NaN	NaN	NaN	NaN	NaN	NaN	NaN	NaN
A1Z830			24.8632	NaN	NaN	19.6576	20.065	19.973	20.3073	20.9963	22.2683	20.2675	NaN	NaN	NaN	NaN	NaN	NaN	NaN	NaN	NaN	NaN	NaN	NaN	NaN	NaN	NaN	NaN	NaN	NaN	NaN	NaN	NaN	NaN	NaN	NaN	NaN	NaN	NaN	NaN	NaN	NaN	NaN	NaN	NaN	NaN	NaN	NaN	NaN
A1Z843			NaN	NaN	21.6824	19.3381	19.6298	19.2055	19.4234	NaN	NaN	NaN	NaN	NaN	NaN	NaN	NaN	NaN	NaN	NaN	NaN	NaN	NaN	NaN	NaN	NaN	NaN	NaN	NaN	NaN	NaN	NaN	NaN	NaN	NaN	NaN	NaN	NaN	NaN	NaN	NaN	NaN	NaN	NaN	NaN	NaN	NaN	NaN	NaN
A1Z851		gem	NaN	NaN	NaN	NaN	NaN	NaN	NaN	NaN	NaN	NaN	24.2386	24.7024	23.2869	23.4387	24.2842	24.6028	23.9528	24.6376	23.6468	24.0868	26.697	26.6907	26.2771	NaN	26.4463	26.8377	25.5216	26.1454	25.8751	NaN	24.94	25.4205	25.2263	24.4306	25.1729	27.31	25.3358	27.2584	26.4824	25.6737	26.5364	24.3834	24.5883	26.2235	25.6533	25.5706	24.4681
Q7JX87;A1Z892;A1Z893		Prx2540-2;Prx2540-1;CG12896-RA	32.4311	32.1334	32.4483	NaN	NaN	NaN	NaN	NaN	16.7814	NaN	19.9985	23.8281	20.3638	19.911	20.0846	22.4566	19.9637	20.1712	20.3302	19.8282	21.2004	21.0403	NaN	21.1169	21.4053	20.754	20.8527	20.7798	20.7272	20.6943	20.3965	20.6869	20.4612	21.1709	20.4795	20.7012	NaN	21.2982	23.2278	21.1551	21.5448	NaN	20.7613	NaN	21.2198	20.6092	21.3972
A1Z898		Caf1-105	25.1389	25.3696	25.0038	19.1413	18.6828	18.5894	18.6142	NaN	NaN	NaN	NaN	NaN	NaN	NaN	NaN	NaN	NaN	NaN	NaN	NaN	NaN	NaN	NaN	NaN	NaN	NaN	NaN	NaN	NaN	NaN	NaN	NaN	NaN	NaN	NaN	NaN	NaN	NaN	NaN	NaN	NaN	NaN	NaN	NaN	NaN	NaN	NaN
A1Z8A6		psq	NaN	NaN	24.9471	18.6698	18.9597	18.7739	19.4618	NaN	NaN	NaN	NaN	NaN	NaN	NaN	NaN	NaN	NaN	NaN	NaN	NaN	NaN	NaN	NaN	NaN	NaN	NaN	NaN	NaN	NaN	NaN	NaN	NaN	NaN	NaN	NaN	NaN	NaN	NaN	NaN	NaN	NaN	NaN	NaN	NaN	NaN	NaN	NaN
A1Z8D1		Pex6	NaN	NaN	24.1678	19.6415	19.7473	19.8111	20.2062	NaN	NaN	NaN	NaN	NaN	NaN	NaN	NaN	NaN	NaN	NaN	NaN	NaN	NaN	NaN	NaN	NaN	NaN	NaN	NaN	NaN	NaN	19.454	NaN	NaN	NaN	NaN	NaN	NaN	NaN	NaN	NaN	NaN	NaN	NaN	NaN	NaN	NaN	NaN	NaN
A1Z8D3			27.9546	28.1705	27.92	NaN	NaN	NaN	18.5869	NaN	NaN	NaN	NaN	NaN	NaN	NaN	NaN	NaN	NaN	21.6919	NaN	NaN	NaN	NaN	NaN	NaN	NaN	NaN	21.1522	21.6947	NaN	21.0198	20.8115	NaN	NaN	20.5649	NaN	NaN	21.2706	NaN	NaN	NaN	NaN	20.7266	21.5622	21.9351	21.9151	21.0414	21.8674
A1Z8G0		metro	24.318	NaN	NaN	18.1986	18.1008	17.8712	18.526	NaN	NaN	NaN	NaN	NaN	NaN	NaN	NaN	18.0149	NaN	NaN	NaN	NaN	NaN	NaN	NaN	23.3052	22.2067	21.8319	24.091	24.8361	23.1809	24.1528	20.715	20.3704	NaN	NaN	20.7536	21.2736	21.3192	NaN	NaN	NaN	NaN	NaN	NaN	NaN	21.3951	20.9247	20.7793
A1Z8H1		Cpr47Ea	NaN	NaN	NaN	NaN	NaN	NaN	16.5273	NaN	NaN	NaN	NaN	22.4296	23.1549	23.4638	23.1595	23.4561	22.9695	22.7091	22.7939	22.7965	22.6597	NaN	NaN	NaN	NaN	NaN	NaN	NaN	NaN	NaN	NaN	NaN	NaN	NaN	NaN	NaN	NaN	NaN	NaN	NaN	NaN	NaN	NaN	NaN	NaN	NaN	NaN
A1Z8H6		Cpr47Ee	NaN	NaN	NaN	NaN	NaN	NaN	NaN	NaN	NaN	NaN	NaN	20.4886	21.4371	NaN	22.0305	21.0226	NaN	21.7795	20.7589	20.8085	NaN	19.6124	NaN	NaN	NaN	NaN	NaN	NaN	NaN	NaN	NaN	NaN	NaN	NaN	NaN	NaN	NaN	NaN	NaN	NaN	NaN	NaN	NaN	NaN	NaN	NaN	NaN
A1Z8K9	Superoxide dismutase [Cu-Zn]	Sod3	28.4941	28.7416	28.6003	NaN	NaN	NaN	19.0358	NaN	NaN	NaN	NaN	19.6249	NaN	NaN	NaN	NaN	NaN	NaN	NaN	NaN	NaN	NaN	NaN	NaN	NaN	NaN	NaN	NaN	NaN	NaN	NaN	NaN	NaN	NaN	NaN	NaN	NaN	NaN	19.8229	NaN	NaN	NaN	NaN	NaN	NaN	NaN	NaN
A1Z8U0		Prp8	27.4408	27.4971	27.427	26.062	26.5049	26.1047	26.268	18.367	17.684	17.2813	25.3502	22.0526	18.8505	18.2187	19.9898	NaN	18.6285	22.2053	NaN	NaN	NaN	NaN	NaN	20.6779	NaN	NaN	NaN	NaN	NaN	NaN	NaN	NaN	NaN	NaN	NaN	NaN	NaN	NaN	NaN	NaN	NaN	NaN	NaN	NaN	NaN	NaN	NaN
A1Z8Y3		Cpr49Ab	28.9811	29.2598	29.0687	NaN	NaN	NaN	NaN	NaN	24.9653	NaN	23.63	23.5407	23.7839	23.2995	24.7755	24.0379	22.8667	23.8584	22.8986	23.5188	22.4263	23.196	21.6706	22.3832	NaN	23.0425	22.9494	22.2971	22.6792	21.952	21.5379	NaN	22.2824	24.0759	22.9064	24.1592	22.5215	21.8355	22.0655	23.2136	22.1716	21.7426	21.311	22.2291	22.8886	22.4111	22.8974
A1Z8Z3		Cpr49Ag	NaN	NaN	NaN	NaN	NaN	NaN	NaN	NaN	NaN	NaN	20.638	19.8542	21.7896	20.6474	21.9999	20.5211	20.2339	20.6871	19.8637	20.5412	NaN	20.0144	NaN	NaN	NaN	NaN	NaN	NaN	NaN	NaN	NaN	NaN	NaN	NaN	NaN	NaN	NaN	NaN	NaN	NaN	NaN	NaN	NaN	NaN	NaN	NaN	NaN
A1Z909		CG8545-RA	26.8304	26.5905	26.9127	25.1175	25.1997	25.2757	25.3145	25.0658	24.8677	24.6116	NaN	20.3148	NaN	NaN	NaN	NaN	NaN	NaN	NaN	NaN	NaN	NaN	NaN	NaN	NaN	NaN	NaN	NaN	NaN	NaN	NaN	NaN	NaN	NaN	NaN	NaN	NaN	NaN	NaN	NaN	NaN	NaN	NaN	NaN	NaN	NaN	NaN
A1Z933		CG33672-RA	26.1205	26.1093	25.8502	NaN	NaN	NaN	NaN	NaN	NaN	NaN	NaN	NaN	NaN	NaN	NaN	NaN	NaN	NaN	NaN	NaN	NaN	NaN	19.4243	NaN	NaN	NaN	NaN	NaN	NaN	NaN	NaN	NaN	NaN	NaN	NaN	NaN	NaN	NaN	NaN	NaN	NaN	NaN	NaN	NaN	NaN	NaN	NaN
A1Z934			28.4882	28.5356	28.4684	19.9022	19.8781	20.106	20.2732	NaN	17.0744	16.8849	23.0408	23.8769	22.7258	23.1875	23.0362	23.8791	23.3962	23.4769	23.0556	22.9067	22.1877	22.3118	NaN	NaN	NaN	22.4855	22.1383	22.6262	23.7588	22.2498	22.1401	21.7775	22.1611	NaN	22.0546	22.4204	21.7797	22.1863	22.8822	22.4609	22.7354	22.1443	21.9665	22.2109	22.7329	21.9761	21.9238
A1Z968		NAT1	27.0956	26.8353	26.9324	21.6991	21.6454	21.8396	21.9575	NaN	NaN	NaN	NaN	NaN	NaN	NaN	NaN	NaN	NaN	NaN	NaN	17.3304	NaN	20.4197	NaN	NaN	NaN	NaN	NaN	NaN	NaN	NaN	NaN	NaN	NaN	NaN	NaN	NaN	NaN	NaN	NaN	NaN	NaN	NaN	NaN	NaN	NaN	NaN	NaN
A1Z992		AGBE	33.035	33.0727	32.9954	NaN	NaN	NaN	NaN	20.9707	21.0087	20.7083	NaN	23.4275	NaN	NaN	NaN	20.5774	NaN	NaN	NaN	20.2183	21.7691	21.0895	21.2821	NaN	NaN	NaN	NaN	NaN	NaN	NaN	NaN	NaN	NaN	NaN	NaN	22.3441	NaN	20.7521	NaN	21.2081	20.7112	NaN	19.5145	21.2156	NaN	19.3479	20.4999
A1Z9A8	Protein PTCD3 homolog, mitochondrial	CG4679	28.4487	28.4393	28.4254	21.9009	22.2567	22.0915	22.1574	20.8155	20.2024	20.497	NaN	NaN	NaN	NaN	NaN	NaN	NaN	19.278	NaN	NaN	NaN	NaN	NaN	NaN	NaN	NaN	NaN	NaN	NaN	NaN	NaN	NaN	NaN	NaN	NaN	NaN	NaN	NaN	NaN	NaN	NaN	NaN	NaN	NaN	NaN	NaN	NaN
A1Z9E3	Elongation factor Tu	EfTuM	31.8144	31.8166	31.8045	25.0398	24.6097	25.0347	25.1029	23.8364	24.2385	23.6836	27.1247	26.8723	27.4001	27.5085	27.4209	27.4049	27.3999	27.0264	27.1142	27.2266	27.2625	27.5891	27.3878	27.3813	27.5527	27.582	27.1198	27.6478	27.4261	27.2563	27.0975	27.529	27.3562	27.2156	27.3799	28.661	27.2537	27.7156	27.5149	27.7288	27.663	27.4629	27.4177	27.4899	27.7838	27.6167	27.5656
A1Z9G2		fand	NaN	NaN	NaN	23.0817	22.7797	21.4049	21.8264	NaN	17.6339	NaN	NaN	NaN	18.4395	NaN	NaN	NaN	NaN	NaN	NaN	NaN	NaN	NaN	19.4187	NaN	NaN	NaN	NaN	NaN	NaN	NaN	NaN	NaN	NaN	NaN	NaN	NaN	NaN	NaN	NaN	NaN	NaN	NaN	NaN	NaN	NaN	NaN	NaN
A1Z9J3		shot	29.4473	28.9928	29.2481	26.2252	26.385	26.3696	26.395	20.4805	21.2991	19.9567	23.3572	23.2733	22.9585	24.7309	23.1108	22.7559	23.0126	23.2033	23.1556	23.0798	23.7482	25.464	NaN	23.3414	NaN	23.8951	NaN	23.5785	NaN	NaN	NaN	23.6406	NaN	25.1458	23.0978	NaN	NaN	23.0332	23.7375	23.5495	NaN	NaN	NaN	NaN	23.258	23.5174	23.1271
A1Z9J6		mRpL53	NaN	24.9182	NaN	21.8531	21.3919	22.6336	22.3464	22.886	23.6427	22.8259	NaN	NaN	NaN	NaN	NaN	NaN	NaN	NaN	NaN	NaN	NaN	NaN	NaN	NaN	NaN	NaN	NaN	NaN	NaN	NaN	NaN	NaN	NaN	NaN	NaN	NaN	NaN	NaN	NaN	NaN	NaN	NaN	NaN	NaN	NaN	NaN	NaN
A1Z9K0			NaN	22.497	NaN	20.4147	20.3663	20.2444	20.7434	20.6923	19.7626	19.926	NaN	NaN	NaN	NaN	NaN	NaN	NaN	NaN	20.1495	NaN	NaN	NaN	20.9641	22.5051	NaN	NaN	20.7587	NaN	20.6439	20.7736	20.8355	20.6788	20.794	20.9812	20.8715	NaN	21.401	19.4305	NaN	NaN	NaN	20.3626	20.6196	NaN	19.9887	NaN	NaN
A1Z9L3		pea	NaN	NaN	NaN	21.1411	21.352	21.4542	21.7727	19.3987	21.4986	20.5668	NaN	NaN	NaN	NaN	NaN	NaN	18.5225	NaN	NaN	NaN	NaN	NaN	NaN	NaN	NaN	NaN	NaN	NaN	NaN	NaN	NaN	NaN	NaN	NaN	NaN	NaN	NaN	NaN	NaN	NaN	20.034	NaN	NaN	NaN	NaN	NaN	NaN
A1Z9M2	Receptor expression-enhancing protein		29.1143	28.9145	29.0054	NaN	NaN	NaN	17.4241	NaN	NaN	NaN	NaN	18.5829	NaN	NaN	NaN	NaN	NaN	NaN	NaN	NaN	NaN	NaN	NaN	NaN	NaN	NaN	NaN	NaN	NaN	NaN	NaN	NaN	NaN	NaN	NaN	NaN	NaN	NaN	NaN	NaN	NaN	NaN	NaN	NaN	NaN	NaN	NaN
A1Z9M5			29.7526	29.421	29.4389	NaN	NaN	NaN	NaN	NaN	NaN	NaN	NaN	NaN	NaN	NaN	NaN	NaN	NaN	NaN	17.52	NaN	NaN	19.3679	NaN	NaN	NaN	NaN	NaN	NaN	NaN	NaN	NaN	NaN	NaN	NaN	NaN	NaN	NaN	NaN	NaN	NaN	NaN	NaN	NaN	NaN	NaN	NaN	NaN
A1Z9N0		Opa1	28.0112	28.1262	28.0888	23.5191	23.6656	23.6552	21.4151	17.931	16.8715	17.4444	24.6679	23.5512	23.3283	23.4438	23.5688	22.9901	23.1568	23.4679	24.5412	23.265	23.42	24.2938	24.3788	24.9665	24.4306	24.7832	24.2997	25.2342	24.4035	24.6048	24.6805	24.3822	24.9254	24.2108	24.7988	24.1932	24.8558	23.7334	25.2435	25.3893	24.4519	NaN	24.105	24.6137	23.9499	25.3225	24.52
A1Z9W8			NaN	NaN	NaN	19.1173	18.2909	18.9475	18.7458	NaN	NaN	NaN	23.55	22.6249	23.1158	18.6598	19.6093	18.8211	NaN	NaN	NaN	NaN	NaN	NaN	NaN	NaN	NaN	NaN	NaN	NaN	NaN	NaN	NaN	NaN	NaN	NaN	NaN	NaN	NaN	NaN	NaN	NaN	NaN	NaN	NaN	NaN	NaN	NaN	NaN
A1Z9X0	Atypical protein kinase C	aPKC	26.1715	25.4066	25.0975	22.5512	23.0842	22.6033	22.8563	18.3138	NaN	NaN	NaN	NaN	NaN	NaN	NaN	NaN	NaN	19.5312	NaN	NaN	NaN	NaN	NaN	NaN	NaN	NaN	NaN	NaN	NaN	NaN	NaN	NaN	NaN	NaN	NaN	NaN	NaN	NaN	NaN	NaN	NaN	NaN	NaN	NaN	NaN	NaN	NaN
A1ZA22		eIF2B-gamma	26.7352	26.9127	26.8954	23.0849	23.2206	23.6236	23.6298	18.4325	NaN	NaN	NaN	NaN	NaN	NaN	NaN	NaN	18.5947	NaN	NaN	NaN	NaN	NaN	NaN	22.1408	NaN	NaN	NaN	22.0877	NaN	NaN	NaN	22.229	21.9525	22.3246	NaN	NaN	NaN	NaN	NaN	NaN	21.9547	NaN	NaN	22.0893	22.5656	22.3362	NaN
A1ZA47	PDZ and LIM domain protein Zasp	Zasp52	32.8788	32.886	32.8006	21.7862	22.4234	22.38	22.3141	21.6065	21.7762	20.6707	24.5063	24.777	23.9709	24.3087	24.1015	24.409	23.8849	23.5105	24.1876	23.8562	24.3965	23.9392	24.5312	25.0139	NaN	23.7076	24.6575	23.992	24.8404	24.2431	24.1265	24.4694	24.1741	24.2066	24.8446	24.8812	24.3111	24.1253	25.2177	24.2736	24.4141	24.2278	24.3996	24.2658	23.9485	24.5004	24.1257
A1ZA77		CG8320-RA	NaN	NaN	NaN	17.6885	17.8779	17.3187	17.6403	NaN	NaN	NaN	NaN	NaN	NaN	NaN	NaN	NaN	NaN	NaN	NaN	NaN	NaN	NaN	NaN	NaN	NaN	NaN	NaN	NaN	NaN	NaN	NaN	NaN	NaN	NaN	NaN	NaN	NaN	NaN	NaN	NaN	NaN	NaN	NaN	NaN	NaN	NaN	NaN
A1ZAA5		Got1	32.2062	32.1315	32.2657	18.3737	18.4561	18.4183	18.3239	20.1507	19.2595	18.7821	20.0421	24.5649	21.7134	20.851	21.6039	22.7637	21.3222	21.6373	20.4295	20.7258	NaN	22.1893	NaN	NaN	NaN	NaN	NaN	NaN	NaN	NaN	NaN	NaN	NaN	NaN	NaN	NaN	NaN	NaN	NaN	NaN	NaN	NaN	NaN	NaN	NaN	NaN	NaN
A1ZAB5	Protein clueless	clu	30.8234	30.5469	30.7981	27.334	27.3777	27.4758	27.4986	17.1382	16.5993	16.1998	23.1661	23.4492	23.4936	23.8088	23.7105	23.4661	24.0556	23.6038	23.9827	23.6218	22.9222	23.1822	23.53	23.5754	23.8389	23.5359	24.473	23.5767	23.2867	24.6085	24.1599	23.5331	23.929	22.582	NaN	NaN	23.9727	23.3426	23.4621	24.4148	23.5316	23.6003	24.0522	24.3953	23.6432	23.2878	24.0642
A1ZAI3	Putative fatty acyl-CoA reductase CG8303	CG8303	NaN	23.8294	NaN	19.1778	19.4943	18.9326	19.0885	NaN	NaN	NaN	NaN	NaN	NaN	NaN	19.9242	NaN	NaN	NaN	NaN	NaN	NaN	19.1479	NaN	NaN	NaN	NaN	NaN	NaN	NaN	NaN	NaN	NaN	NaN	NaN	NaN	23.0858	NaN	NaN	NaN	NaN	NaN	NaN	NaN	NaN	NaN	NaN	NaN
A1ZAK8		Psi	26.535	26.3952	NaN	21.1492	21.099	19.4992	21.0164	NaN	15.9432	16.6115	NaN	NaN	19.774	NaN	NaN	NaN	NaN	NaN	NaN	NaN	22.504	22.6606	21.9744	21.084	21.1549	21.2021	21.0037	21.3607	20.9355	20.9403	21.1486	21.2254	20.8692	21.039	22.1713	NaN	21.4071	19.5732	NaN	NaN	NaN	19.9916	NaN	NaN	20.4606	19.483	19.8139
A1ZAU4		CG4847-RD	30.2719	30.2852	30.4028	NaN	NaN	NaN	NaN	NaN	NaN	NaN	20.1696	23.2788	20.5591	NaN	18.9896	20.0179	19.427	NaN	19.6951	NaN	NaN	NaN	NaN	NaN	NaN	NaN	NaN	NaN	NaN	NaN	NaN	NaN	NaN	NaN	NaN	NaN	NaN	NaN	21.9336	NaN	NaN	NaN	NaN	NaN	NaN	NaN	NaN
A1ZAU8	Patronin	Patronin	NaN	NaN	22.5668	18.0977	18.5623	18.2083	18.784	NaN	NaN	NaN	NaN	NaN	NaN	NaN	NaN	NaN	NaN	NaN	NaN	NaN	NaN	NaN	NaN	NaN	NaN	NaN	NaN	NaN	NaN	NaN	NaN	NaN	NaN	NaN	NaN	NaN	NaN	NaN	NaN	NaN	NaN	NaN	NaN	NaN	NaN	NaN	NaN
A1ZAW0		Dcr-2	27.1859	NaN	NaN	21.9361	23.413	22.304	22.2155	17.8186	18.759	18.778	24.8382	NaN	NaN	NaN	NaN	NaN	24.8598	NaN	22.0073	NaN	19.3865	18.7189	18.733	20.0323	19.2246	19.3724	19.4042	19.76	18.4693	19.3698	19.669	19.0394	19.711	18.8413	19.2698	18.6937	19.7235	19.2414	19.768	19.3408	19.3351	30.9471	31.0113	30.9728	31.0528	30.8134	30.9589
A1ZAW5	Methylosome subunit pICln	icln	25.2207	25.6805	NaN	NaN	NaN	NaN	NaN	NaN	NaN	NaN	NaN	19.2789	NaN	NaN	NaN	NaN	NaN	NaN	NaN	NaN	NaN	NaN	NaN	NaN	NaN	NaN	NaN	NaN	NaN	NaN	NaN	NaN	NaN	NaN	NaN	NaN	NaN	NaN	NaN	NaN	NaN	NaN	NaN	NaN	NaN	NaN	NaN
A1ZAW6			NaN	NaN	NaN	21.2376	21.8056	21.4142	21.363	NaN	NaN	NaN	NaN	NaN	NaN	20.1291	19.6222	20.1418	18.8955	NaN	NaN	18.8744	NaN	19.1638	NaN	NaN	NaN	NaN	NaN	NaN	NaN	NaN	NaN	NaN	NaN	NaN	NaN	NaN	NaN	NaN	NaN	NaN	NaN	NaN	NaN	NaN	NaN	NaN	NaN
A1ZAX1	Eukaryotic translation initiation factor 3 subunit C	eIF3-S8	30.8044	30.7194	30.582	27.7457	27.5394	27.5957	27.5243	23.3091	22.9315	22.7898	26.403	26.4252	26.4262	26.6688	26.6954	26.1824	26.6573	26.4757	26.5709	26.4542	26.0062	26.082	26.2127	26.3168	26.5189	26.1007	26.4226	26.2662	26.294	26.2447	26.4277	26.3773	26.3729	25.935	26.2016	26.4966	26.4972	26.3542	26.3956	26.5263	26.1301	25.8514	26.5243	26.0073	25.9897	26.1056	26.0562
A1ZAX7			NaN	NaN	26.0699	NaN	NaN	NaN	NaN	NaN	NaN	NaN	25.0284	24.9442	25.9622	26.0523	26.4581	25.5516	24.5541	25.5529	25.1672	25.0832	24.317	26.5918	23.5169	23.7898	24.1692	24.8453	23.7883	23.5641	23.6893	23.8688	24.2371	24.5676	23.1844	26.2444	24.3143	24.1935	NaN	23.7399	24.0713	23.8446	24.3209	23.5707	21.8878	NaN	24.9863	25.1744	24.3381
A1ZB68		GstE3	31.1066	31.197	31.275	NaN	16.9349	NaN	NaN	NaN	NaN	NaN	NaN	19.1035	NaN	NaN	NaN	NaN	NaN	NaN	NaN	NaN	NaN	NaN	NaN	NaN	NaN	NaN	NaN	NaN	NaN	NaN	NaN	NaN	NaN	NaN	NaN	NaN	NaN	NaN	NaN	NaN	NaN	NaN	NaN	NaN	NaN	NaN	NaN
A1ZB71		GstE6	30.2795	30.4367	30.4304	NaN	NaN	NaN	NaN	23.0388	NaN	NaN	NaN	NaN	NaN	NaN	20.325	NaN	NaN	NaN	NaN	NaN	NaN	NaN	NaN	NaN	NaN	NaN	NaN	NaN	NaN	NaN	NaN	NaN	NaN	NaN	NaN	NaN	NaN	NaN	NaN	NaN	NaN	NaN	NaN	NaN	NaN	NaN	NaN
A1ZB72		GstE7	27.3634	27.844	27.7526	NaN	NaN	NaN	13.9247	NaN	NaN	NaN	NaN	19.3702	NaN	NaN	NaN	NaN	NaN	NaN	NaN	NaN	NaN	NaN	NaN	NaN	NaN	NaN	NaN	NaN	NaN	NaN	NaN	NaN	NaN	NaN	NaN	NaN	NaN	NaN	20.3995	NaN	NaN	NaN	NaN	NaN	NaN	NaN	NaN
A1ZBA5		mRpS28	25.0033	24.8598	24.6622	20.8234	20.6401	20.9375	21.3091	NaN	NaN	NaN	NaN	NaN	NaN	NaN	NaN	NaN	NaN	NaN	19.3019	NaN	NaN	NaN	NaN	NaN	NaN	NaN	NaN	NaN	NaN	NaN	NaN	NaN	NaN	NaN	NaN	NaN	NaN	NaN	NaN	NaN	NaN	NaN	NaN	19.3891	NaN	NaN	NaN
A1ZBE9			29.8302	29.7608	29.5533	26.7667	26.966	26.7362	26.8986	26.7136	26.6395	26.447	22.9779	22.7241	22.9499	22.5359	23.3893	23.322	22.4762	NaN	22.5761	22.7995	NaN	NaN	NaN	NaN	NaN	NaN	NaN	NaN	NaN	NaN	NaN	NaN	NaN	NaN	NaN	NaN	NaN	NaN	NaN	NaN	NaN	NaN	NaN	NaN	NaN	NaN	NaN
A1ZBH7		hppy	NaN	NaN	23.238	21.4789	21.2087	21.3664	21.4565	NaN	NaN	NaN	NaN	NaN	NaN	NaN	NaN	NaN	NaN	NaN	NaN	NaN	NaN	NaN	NaN	NaN	NaN	NaN	NaN	NaN	NaN	NaN	NaN	NaN	NaN	NaN	NaN	NaN	NaN	NaN	NaN	NaN	NaN	NaN	NaN	NaN	NaN	NaN	NaN
A1ZBJ2			32.2726	32.3522	32.4713	25.8028	25.7888	25.7838	25.5545	22.3917	21.2218	20.7794	23.9943	24.991	24.1862	24.0728	24.6539	24.6469	23.3918	23.5153	23.1633	23.7426	24.1598	25.0444	23.6548	24.0952	24.4634	23.8356	23.52	23.8985	24.0925	23.9474	23.8376	24.4557	23.8533	24.7029	24.2357	NaN	24.683	25.4917	24.031	24.1633	24.4418	24.9807	24.4542	24.8563	24.5248	25.1105	25.7653
A1ZBJ8		CG9975-RA	NaN	23.1158	NaN	21.9887	21.7402	21.8035	21.8607	NaN	NaN	NaN	NaN	NaN	NaN	NaN	NaN	NaN	NaN	NaN	NaN	NaN	NaN	NaN	NaN	NaN	NaN	NaN	NaN	NaN	NaN	NaN	NaN	NaN	NaN	NaN	NaN	NaN	NaN	NaN	NaN	NaN	NaN	NaN	NaN	NaN	18.9097	NaN	NaN
A1ZBK7		cer	26.8043	26.7217	27.3304	NaN	NaN	NaN	NaN	NaN	NaN	18.3086	NaN	19.2022	NaN	NaN	NaN	NaN	NaN	NaN	NaN	NaN	NaN	NaN	NaN	NaN	NaN	NaN	NaN	NaN	NaN	NaN	NaN	NaN	NaN	NaN	NaN	NaN	NaN	NaN	NaN	NaN	NaN	NaN	NaN	NaN	NaN	NaN	NaN
A1ZBL9		par-1	26.1984	26.0389	25.8559	23.85	23.3741	23.8054	23.7895	NaN	NaN	NaN	NaN	NaN	NaN	NaN	21.1516	NaN	NaN	NaN	NaN	NaN	NaN	NaN	NaN	NaN	NaN	NaN	NaN	NaN	NaN	NaN	NaN	NaN	NaN	NaN	NaN	NaN	NaN	NaN	NaN	19.9201	NaN	20.1437	20.8428	20.3344	20.0738	NaN	NaN
A1ZBQ4		Obp56g	27.7134	25.8706	28.1568	NaN	NaN	17.8532	NaN	NaN	NaN	NaN	24.928	24.687	29.0972	29.0345	29.911	28.8303	26.9823	28.8189	27.7776	27.9378	19.8734	26.3411	21.0233	21.8282	NaN	26.312	NaN	20.6208	NaN	NaN	NaN	21.6936	NaN	29.3304	21.4427	28.3223	NaN	NaN	NaN	20.6573	NaN	26.5891	NaN	NaN	26.696	26.7538	21.9363
A1ZBU8			27.6869	27.7432	27.7534	NaN	NaN	NaN	NaN	NaN	16.0906	NaN	25.4405	24.2847	26.0159	26.517	26.6013	25.0479	24.4464	26.2169	26.1208	26.0652	23.2328	26.9617	21.5068	24.3994	21.0222	22.4531	NaN	24.4598	22.1203	NaN	20.8792	22.7207	NaN	25.8615	22.7507	22.0039	NaN	21.5164	23.1482	22.038	21.3812	21.8996	20.82	21.4942	22.5097	23.3244	22.4077
A1ZBW0		bl	27.7504	27.7708	28.149	23.8762	23.966	23.5835	23.3464	29.6737	29.6313	29.5067	23.4395	21.7727	23.083	23.413	23.0624	22.6255	22.4197	22.3705	22.8605	22.9534	22.5995	22.8739	22.4324	22.5257	23.1821	22.3401	22.5626	22.3291	22.5674	22.1027	22.9663	22.8802	23.1488	22.9449	23.0493	24.741	23.5151	22.8901	22.7469	22.562	22.3849	22.6658	22.7456	22.3782	22.3339	22.6503	22.6859
A1ZBW6			NaN	NaN	NaN	17.2537	18.1606	17.3232	17.3593	NaN	NaN	NaN	NaN	NaN	NaN	NaN	NaN	NaN	NaN	NaN	NaN	NaN	NaN	NaN	NaN	NaN	NaN	NaN	NaN	NaN	NaN	NaN	NaN	NaN	NaN	NaN	NaN	NaN	NaN	NaN	NaN	NaN	NaN	NaN	NaN	NaN	NaN	NaN	NaN
A1ZBW7	WASH complex subunit FAM21 homolog	CG16742	NaN	NaN	NaN	19.4701	NaN	19.3042	20.2639	NaN	NaN	NaN	NaN	NaN	NaN	NaN	NaN	NaN	NaN	NaN	NaN	NaN	NaN	NaN	NaN	NaN	NaN	NaN	NaN	NaN	NaN	NaN	NaN	NaN	NaN	NaN	NaN	NaN	NaN	NaN	NaN	NaN	NaN	NaN	NaN	NaN	NaN	NaN	NaN
A2VEI2	Calcium uptake protein 1 homolog, mitochondrial	CG4495	NaN	NaN	NaN	22.7002	22.6997	22.8117	22.5996	18.7654	18.109	18.2961	NaN	18.9529	NaN	NaN	NaN	NaN	NaN	NaN	NaN	NaN	NaN	NaN	NaN	NaN	NaN	NaN	NaN	NaN	NaN	NaN	NaN	NaN	NaN	NaN	NaN	NaN	NaN	NaN	NaN	NaN	NaN	NaN	NaN	NaN	NaN	NaN	NaN
A8DY89			NaN	NaN	NaN	22.1246	21.8928	22.3093	23.4161	19.7222	NaN	NaN	NaN	NaN	NaN	NaN	NaN	NaN	NaN	NaN	NaN	NaN	NaN	NaN	NaN	NaN	NaN	NaN	NaN	NaN	NaN	NaN	NaN	NaN	NaN	NaN	NaN	NaN	NaN	NaN	NaN	NaN	NaN	NaN	NaN	NaN	NaN	NaN	NaN
A8DYA3		tou	NaN	NaN	NaN	19.521	19.6341	19.6461	19.5503	NaN	NaN	NaN	NaN	NaN	NaN	NaN	NaN	NaN	NaN	NaN	NaN	NaN	NaN	NaN	NaN	NaN	NaN	NaN	NaN	NaN	NaN	NaN	NaN	NaN	NaN	NaN	NaN	NaN	NaN	NaN	NaN	NaN	NaN	NaN	NaN	NaN	NaN	NaN	NaN
A8DYB0			24.3009	24.1175	24.3867	19.0766	19.7088	18.9229	19.2895	NaN	NaN	NaN	NaN	19.6403	NaN	NaN	NaN	NaN	NaN	NaN	NaN	NaN	NaN	20.5059	20.9187	21.2829	NaN	NaN	22.2487	NaN	20.5323	NaN	NaN	NaN	NaN	NaN	21.7963	NaN	NaN	NaN	20.6301	NaN	NaN	NaN	NaN	NaN	NaN	NaN	NaN
A8DYD1		cg	NaN	NaN	21.3185	22.1014	21.8661	21.9235	22.2469	20.1386	19.641	19.7813	24.4369	24.0149	24.3588	NaN	18.4383	19.2441	23.186	22.7383	21.6698	21.2133	NaN	NaN	NaN	NaN	NaN	NaN	NaN	NaN	NaN	NaN	NaN	NaN	NaN	NaN	NaN	NaN	NaN	NaN	18.0999	NaN	NaN	NaN	NaN	NaN	NaN	NaN	NaN
A8DYH2	Ubiquitin-fold modifier 1	CG34191	29.2751	29.0941	28.9986	19.6497	20.0323	19.6789	20.5348	18.5925	NaN	NaN	NaN	NaN	NaN	20.4793	20.5263	20.3167	NaN	NaN	NaN	NaN	21.2901	21.3651	21.3318	21.3027	20.8051	21.3614	21.1686	21.2012	21.2276	21.0407	20.9013	21.0145	20.6591	21.0221	20.6847	21.3852	20.565	21.1025	21.5835	21.2756	21.0291	20.832	20.76	20.4553	21.0381	20.7691	20.7822
A8DYI2			NaN	25.7639	NaN	25.7011	25.7249	25.728	25.8574	18.3973	18.0502	16.5264	NaN	NaN	NaN	NaN	19.7627	NaN	NaN	NaN	NaN	NaN	21.4259	NaN	21.5967	NaN	21.1385	22.7804	21.0785	NaN	NaN	NaN	20.6578	NaN	NaN	NaN	NaN	NaN	NaN	NaN	NaN	NaN	NaN	NaN	NaN	20.7198	20.7115	NaN	NaN
A8DYI6		Phb2	30.3415	30.4444	30.3935	20.9416	20.9631	21.1471	20.5454	18.9394	20.8944	20.1688	24.8464	24.6224	24.3123	24.3917	25.3783	24.9971	24.0724	24.7935	24.9974	24.5825	23.3625	23.8297	22.809	23.4016	22.9565	23.0364	23.0801	23.5822	22.8056	23.4187	22.3648	23.3644	22.968	23.32	22.7578	23.5767	22.6402	23.0012	22.7569	22.9945	23.0364	23.1988	23.8266	23.761	NaN	23.4651	23.2961
A8DYK5			NaN	NaN	NaN	19.549	19.4616	15.0121	15.5197	22.8803	23.1641	22.3436	NaN	NaN	NaN	NaN	NaN	NaN	NaN	NaN	NaN	NaN	NaN	NaN	NaN	NaN	NaN	NaN	NaN	NaN	NaN	NaN	NaN	NaN	NaN	NaN	NaN	NaN	NaN	NaN	NaN	NaN	NaN	NaN	NaN	NaN	NaN	NaN	NaN
A8DYP0		Unc-89	33.3762	33.5366	33.4854	25.5066	25.6401	25.5017	25.6956	22.7124	23.1094	22.0177	27.2467	26.9293	27.0862	27.3535	27.2423	27.3704	27.4496	27.0014	27.0118	27.184	26.1889	26.0359	26.048	26.0961	25.8239	25.2166	26.4146	26.3816	25.3001	25.905	25.4614	25.8916	25.7944	25.6744	25.6183	26.7619	26.5766	26.315	26.3443	26.1051	26.058	25.9202	25.6879	25.9705	26.2404	25.8339	25.3137
A8DZ29		eIF4G	30.975	30.9931	30.9296	24.2549	24.1403	24.6454	24.332	21.751	21.6129	21.455	27.6019	27.3742	27.3801	27.6876	27.9814	27.598	27.909	27.5634	27.7018	27.363	28.0156	27.9945	27.9208	28.0413	28.2923	28.5334	28.8162	28.7558	28.5168	28.6936	28.8577	29.1119	29.1589	28.6984	29.2864	30.1987	29.3249	28.5759	28.2031	28.0272	28.1362	28.1029	27.9772	28.281	29.8613	29.4264	29.3364
A8JNI2			NaN	NaN	NaN	19.2673	19.2837	19.6676	19.4274	20.9167	20.5912	21.1621	NaN	NaN	NaN	NaN	NaN	NaN	NaN	NaN	NaN	NaN	NaN	NaN	NaN	NaN	NaN	NaN	NaN	NaN	NaN	NaN	NaN	NaN	NaN	NaN	NaN	NaN	NaN	NaN	NaN	NaN	NaN	NaN	NaN	NaN	NaN	NaN	NaN
A8JNJ6		kst	26.9528	26.9828	27.1044	22.7976	22.9137	22.6864	21.8306	NaN	NaN	18.013	NaN	19.3477	NaN	NaN	NaN	NaN	NaN	NaN	NaN	NaN	NaN	NaN	NaN	NaN	NaN	NaN	NaN	NaN	NaN	NaN	NaN	NaN	NaN	NaN	NaN	NaN	NaN	20.867	NaN	NaN	NaN	NaN	NaN	NaN	NaN	NaN	NaN
A8JNU6		Nc73EF	34.3373	34.4741	34.3518	22.7842	22.8671	22.8855	22.9601	24.7332	24.3095	24.3431	25.0177	27.1226	25.3895	25.0545	24.9737	26.0966	25.2771	25.2056	25.329	25.5773	23.9062	24.4078	23.7792	24.1822	23.7057	23.1652	24.4602	23.9374	24.6373	24.1349	24.1388	24.611	23.6966	23.678	24.2338	24.4771	24.089	24.6113	25.5162	25.2579	24.2993	24.0761	24.0985	24.4322	23.7881	24.1289	24.2757
A8JNW5			NaN	NaN	NaN	19.6886	19.4065	19.5865	20.393	NaN	NaN	NaN	NaN	18.0469	NaN	NaN	NaN	NaN	NaN	NaN	NaN	NaN	NaN	NaN	NaN	NaN	NaN	NaN	NaN	NaN	NaN	NaN	NaN	NaN	NaN	NaN	NaN	NaN	NaN	NaN	NaN	NaN	NaN	NaN	NaN	NaN	NaN	NaN	NaN
A8JQT5		Cdep	NaN	NaN	23.8063	21.5834	21.202	21.7674	21.7881	19.7006	18.5991	18.0958	NaN	24.5259	25.178	25.3386	24.3486	24.737	25.6169	NaN	25.2397	25.1972	26.1742	26.1151	25.8841	26.5771	26.0124	25.8076	26.2842	25.4864	25.8612	26.3711	25.72	26.4073	26.5909	26.2063	26.0737	26.4503	26.1428	26.4093	26.6606	26.602	26.4085	25.61	25.9362	25.4274	26.3351	25.8585	26.5649
A8JQV3			NaN	25.0801	NaN	21.0849	20.355	20.9693	20.3368	18.2016	18.5227	17.6869	NaN	20.3756	NaN	NaN	NaN	NaN	NaN	NaN	NaN	NaN	23.6394	22.2608	22.4424	NaN	21.8654	21.3493	22.1087	21.315	22.0753	21.9654	21.623	21.6651	21.9126	22.1536	21.4377	NaN	21.6597	22.1625	21.4669	NaN	21.6598	21.9911	22.1204	21.9588	23.2515	22.0838	21.9167
A8JQW3		Pnn	NaN	NaN	NaN	NaN	NaN	NaN	NaN	20.3864	20.2322	19.803	NaN	NaN	NaN	NaN	NaN	17.7594	NaN	NaN	NaN	NaN	NaN	NaN	NaN	NaN	NaN	NaN	NaN	NaN	NaN	NaN	NaN	NaN	NaN	NaN	NaN	NaN	20.273	NaN	NaN	NaN	NaN	NaN	NaN	NaN	NaN	NaN	NaN
A8JQY9		CG31342-RB	NaN	NaN	NaN	16.9022	16.2868	16.4142	16.8741	NaN	NaN	NaN	NaN	NaN	NaN	NaN	NaN	NaN	NaN	NaN	NaN	NaN	NaN	NaN	NaN	NaN	NaN	NaN	NaN	NaN	NaN	NaN	NaN	NaN	NaN	NaN	NaN	NaN	NaN	NaN	NaN	NaN	NaN	NaN	NaN	NaN	NaN	NaN	NaN
A8JR46		Ire1	NaN	NaN	NaN	NaN	NaN	NaN	NaN	NaN	NaN	NaN	29.7142	29.3949	29.2833	28.9989	28.9075	28.9915	30.1533	28.7092	29.5047	29.3271	30.5684	30.0723	30.753	30.896	31.0794	30.5408	31.0859	30.7158	30.9616	30.4704	30.4769	30.7481	30.9861	30.5358	30.8348	31.055	30.5444	31.1304	30.6527	30.6443	21.7327	30.5575	30.6575	30.3525	30.4265	30.0221	30.3829
A8JRE3		woc	25.525	NaN	NaN	22.3117	22.2917	22.3777	22.389	17.1886	17.5063	NaN	NaN	17.5413	NaN	NaN	NaN	NaN	NaN	NaN	NaN	NaN	NaN	NaN	22.4383	NaN	NaN	NaN	NaN	NaN	NaN	NaN	NaN	NaN	NaN	NaN	NaN	NaN	NaN	NaN	NaN	NaN	NaN	NaN	NaN	NaN	NaN	NaN	NaN
A8JUV0	Protein strawberry notch	sno	NaN	NaN	23.9622	21.5472	22.0875	21.9616	22.108	17.1003	NaN	16.2347	NaN	NaN	NaN	20.702	NaN	NaN	NaN	NaN	NaN	NaN	NaN	NaN	NaN	NaN	NaN	NaN	NaN	NaN	NaN	NaN	NaN	NaN	NaN	NaN	NaN	NaN	NaN	NaN	NaN	NaN	NaN	NaN	NaN	NaN	NaN	NaN	NaN
A8JUV7		boi	25.5337	NaN	NaN	20.0144	19.9032	20.4936	20.2282	NaN	NaN	NaN	NaN	NaN	NaN	NaN	NaN	NaN	NaN	NaN	NaN	NaN	NaN	NaN	NaN	NaN	NaN	NaN	NaN	NaN	NaN	NaN	NaN	NaN	NaN	NaN	NaN	NaN	NaN	NaN	NaN	NaN	NaN	NaN	NaN	NaN	NaN	NaN	NaN
A8JUY3	DNA-directed RNA polymerase		NaN	NaN	NaN	20.6858	21.2151	20.9675	20.8382	20.434	20.3742	19.7973	NaN	NaN	21.8584	NaN	NaN	NaN	NaN	NaN	NaN	NaN	NaN	NaN	NaN	NaN	NaN	NaN	NaN	NaN	NaN	NaN	NaN	NaN	NaN	NaN	NaN	NaN	NaN	NaN	NaN	NaN	NaN	NaN	NaN	NaN	NaN	NaN	NaN
A8JV30		CG34327-RA	NaN	21.7329	NaN	19.8218	19.6581	19.2831	19.7151	NaN	NaN	NaN	NaN	NaN	NaN	NaN	NaN	20.4932	NaN	NaN	NaN	NaN	23.2829	22.794	NaN	23.0905	22.7828	NaN	NaN	23.3788	23.3523	22.1026	22.7681	NaN	22.9401	22.6271	23.061	23.1754	22.8369	22.8966	22.5468	NaN	22.7319	22.3798	22.5994	22.9589	23.1441	22.4627	23.2367
A8Y535	Cytochrome b-c1 complex subunit 6	UQCR-11	27.8592	27.8812	28.2328	NaN	NaN	NaN	NaN	NaN	NaN	NaN	21.8465	23.3016	21.6249	21.9962	23.2883	NaN	22.0424	NaN	22.6194	22.1921	NaN	21.2691	22.5826	22.429	NaN	NaN	22.3315	22.2748	21.5111	22.1031	NaN	NaN	21.6861	NaN	21.6486	22.1393	21.7352	21.3571	NaN	NaN	NaN	NaN	NaN	NaN	NaN	NaN	21.2805
B4ZJ91		Sfp24Bb	NaN	24.5015	NaN	NaN	13.4106	NaN	NaN	NaN	NaN	NaN	28.7035	29.5747	30.313	30.6138	30.6368	30.2582	27.9953	30.155	29.0742	29.8195	29.9273	30.8829	24.8197	30.3531	NaN	30.4564	20.899	28.8436	21.2478	19.3926	20.3259	28.5093	18.6909	31.513	28.2446	20.3929	18.4258	23.6205	NaN	29.4302	22.9753	28.3624	NaN	NaN	29.5987	29.7095	28.3041
B4ZJA5		Sfp79B	28.3496	28.489	28.2075	NaN	NaN	NaN	NaN	16.1635	NaN	NaN	19.4162	21.6856	NaN	19.5412	19.1926	20.0326	19.7313	19.5605	19.7883	19.877	20.5354	20.3324	20.6259	20.7215	20.7411	NaN	20.7755	NaN	NaN	NaN	20.4246	20.3106	NaN	20.1912	20.1923	NaN	NaN	20.9376	22.2513	21.2796	20.7331	NaN	NaN	NaN	NaN	NaN	NaN
B4ZJA7		Sfp87B	NaN	23.465	NaN	NaN	NaN	NaN	NaN	17.6829	NaN	NaN	30.3066	30.8132	31.1889	31.3862	31.7862	31.1114	30.0407	31.3244	30.8105	30.9561	30.4888	31.1838	26.5961	30.4362	22.5436	31.9509	25.7876	30.7067	25.9408	19.5104	23.46	30.6517	23.3314	32.1919	30.6929	26.4875	23.8262	24.0235	19.5026	30.568	24.7957	30.0509	24.847	22.0809	31.1676	31.2124	29.7778
B6IDY5;Q9V674	Cytochrome P450 6g1	Cyp6g1-RA;Cyp6g1	27.7289	28.3766	28.0151	17.0583	17.4118	17.6386	17.4717	NaN	NaN	NaN	20.5916	20.5656	21.0567	21.0215	21.4433	20.8403	20.8927	20.8041	21.1398	21.2306	NaN	NaN	22.0266	21.909	NaN	NaN	21.6994	21.6907	21.8452	21.5562	21.7394	22.1566	22.5585	21.5684	22.7636	22.2069	22.7915	NaN	NaN	NaN	NaN	22.3331	21.7641	22.2351	NaN	22.6473	21.9587
B7YZK5		Jabba	29.53	29.1467	29.3261	23.2897	23.3715	22.7793	22.8781	22.0672	21.3182	21.8562	23.4079	23.8809	23.6734	22.9048	23.2338	22.7663	22.5621	23.1493	24.2049	23.0247	25.2762	24.3313	24.9807	25.7045	24.8645	24.248	25.1313	24.4914	23.1939	24.6004	24.9257	24.4002	24.2038	24.0876	23.9448	25.6763	24.5155	24.8892	25.319	24.6775	25.4641	25.0593	24.4673	24.5559	24.2058	23.8286	24.7236
B7YZL3			26.0964	NaN	26.5517	20.5775	20.9817	21.0081	20.9068	NaN	NaN	NaN	23.091	22.5868	23.4689	23.0799	22.2395	23.5599	24.3304	22.806	23.1694	23.556	21.9102	NaN	NaN	21.1289	23.3843	24.3151	21.1149	22.7561	NaN	22.8878	NaN	22.7988	21.4591	23.9395	23.2964	NaN	22.532	23.8562	NaN	21.3148	NaN	24.0793	23.1765	22.8446	24.345	24.3452	23.4353
B7YZL9		Fak	NaN	NaN	26.1598	18.0941	18.5223	18.0115	18.7822	NaN	NaN	NaN	19.1314	NaN	NaN	NaN	NaN	NaN	NaN	NaN	NaN	NaN	NaN	NaN	NaN	NaN	NaN	NaN	NaN	NaN	NaN	NaN	NaN	NaN	NaN	NaN	NaN	NaN	NaN	NaN	NaN	NaN	NaN	NaN	NaN	NaN	NaN	NaN	NaN
B7YZW3			25.5738	25.2988	25.2426	19.2712	19.8311	19.6588	19.7676	NaN	NaN	NaN	NaN	NaN	NaN	NaN	NaN	NaN	NaN	NaN	NaN	NaN	NaN	NaN	NaN	NaN	NaN	NaN	NaN	NaN	NaN	NaN	NaN	NaN	NaN	NaN	18.7481	NaN	NaN	NaN	NaN	NaN	NaN	NaN	NaN	NaN	NaN	NaN	NaN
B7YZX6			NaN	NaN	NaN	20.7607	20.8805	20.7046	20.8512	20.638	20.7273	19.9045	NaN	NaN	NaN	NaN	NaN	NaN	NaN	19.3042	NaN	NaN	NaN	NaN	NaN	NaN	NaN	NaN	NaN	NaN	NaN	NaN	NaN	NaN	NaN	19.3725	NaN	NaN	NaN	NaN	NaN	NaN	NaN	NaN	NaN	NaN	NaN	NaN	NaN
B7Z001			35.4462	35.5021	35.4705	26.2354	26.2852	25.9767	26.2735	25.4042	24.9581	24.7528	30.4789	30.3177	30.4737	30.657	30.5335	30.3899	30.4556	30.3846	30.4374	30.3728	29.9523	29.9883	29.7192	29.9679	29.9878	29.8968	29.8326	29.7376	29.8158	29.7942	29.655	29.7755	29.8383	29.6703	29.6709	30.2624	29.5948	29.9058	30.0917	29.8994	29.9765	29.6887	29.7261	29.6217	29.8582	29.8256	29.6145
B7Z002		kis	NaN	24.1685	NaN	22.0694	22.5905	22.2515	21.5343	20.8643	20.3525	20.0065	NaN	16.8157	NaN	NaN	NaN	NaN	NaN	NaN	NaN	NaN	NaN	NaN	NaN	NaN	NaN	NaN	NaN	NaN	NaN	NaN	NaN	NaN	NaN	NaN	NaN	NaN	NaN	NaN	NaN	NaN	NaN	NaN	NaN	22.6755	NaN	NaN	NaN
B7Z028	Acyl-coenzyme A oxidase		30.7727	30.8582	30.8015	19.0058	19.1115	18.9572	18.9473	NaN	NaN	NaN	NaN	NaN	NaN	NaN	NaN	21.2333	NaN	NaN	NaN	NaN	NaN	NaN	NaN	NaN	NaN	NaN	NaN	NaN	NaN	NaN	NaN	NaN	NaN	NaN	NaN	NaN	NaN	NaN	NaN	NaN	NaN	NaN	NaN	NaN	21.5651	NaN	NaN
B7Z0B9			NaN	NaN	NaN	NaN	NaN	NaN	NaN	NaN	NaN	NaN	NaN	23.9232	18.9581	26.8069	19.2917	19.3829	18.627	23.655	24.1453	18.8239	NaN	19.2125	NaN	19.1732	NaN	27.7706	NaN	23.2829	NaN	NaN	NaN	18.7249	NaN	22.9707	19.7196	NaN	NaN	NaN	NaN	25.363	NaN	NaN	NaN	NaN	20.6535	25.7628	NaN
B7Z0D3			25.1775	25.1931	25.0829	16.623	NaN	NaN	NaN	NaN	NaN	NaN	NaN	NaN	NaN	NaN	NaN	NaN	NaN	NaN	NaN	20.4227	NaN	NaN	21.0245	NaN	NaN	NaN	NaN	NaN	NaN	NaN	NaN	NaN	NaN	NaN	NaN	NaN	NaN	NaN	NaN	NaN	NaN	NaN	NaN	NaN	NaN	NaN	NaN
B7Z0E0	Isocitrate dehydrogenase [NADP]	Idh	34.2298	34.27	34.42	NaN	19.0561	18.4166	19.123	21.5835	19.2675	18.7861	19.6715	27.0401	20.4072	21.1116	19.5556	24.3357	19.3822	20.3153	20.5565	20.8354	NaN	NaN	NaN	NaN	NaN	NaN	NaN	NaN	NaN	NaN	NaN	NaN	NaN	NaN	NaN	NaN	NaN	NaN	24.3467	NaN	NaN	NaN	NaN	NaN	NaN	NaN	NaN
B7Z0E2		Unr	NaN	25.0636	NaN	22.9855	21.586	23.7016	24.0686	17.451	16.2333	NaN	NaN	NaN	NaN	NaN	NaN	20.9682	NaN	NaN	NaN	NaN	NaN	NaN	NaN	NaN	NaN	NaN	NaN	NaN	NaN	NaN	NaN	NaN	NaN	NaN	NaN	NaN	NaN	18.769	NaN	NaN	NaN	NaN	NaN	NaN	NaN	NaN	NaN
B7Z107		cin-RB	24.9672	25.0504	25.1227	22.0735	22.1511	22.0079	21.8729	NaN	NaN	NaN	NaN	19.8139	NaN	NaN	NaN	NaN	NaN	NaN	NaN	NaN	NaN	NaN	NaN	NaN	NaN	NaN	NaN	NaN	NaN	NaN	NaN	NaN	NaN	NaN	NaN	NaN	NaN	NaN	NaN	NaN	NaN	NaN	NaN	NaN	NaN	NaN	NaN
B7Z126		tlk	22.4993	NaN	NaN	22.2425	22.0859	21.9447	22.084	19.4334	21.7762	19.1129	25.9182	25.2912	25.747	NaN	NaN	NaN	NaN	NaN	NaN	NaN	NaN	NaN	NaN	NaN	NaN	NaN	20.6621	NaN	NaN	NaN	NaN	NaN	NaN	NaN	NaN	NaN	NaN	NaN	NaN	NaN	NaN	NaN	NaN	NaN	NaN	NaN	NaN
B8A403		AP-1sigma-RA	NaN	NaN	24.5663	18.5677	18.7624	18.3551	18.459	NaN	NaN	NaN	NaN	NaN	NaN	NaN	NaN	NaN	NaN	NaN	NaN	19.4432	NaN	NaN	NaN	NaN	NaN	NaN	NaN	NaN	NaN	NaN	NaN	NaN	NaN	NaN	NaN	NaN	NaN	NaN	NaN	NaN	20.5958	NaN	NaN	NaN	NaN	NaN	NaN
B9EQU3		Sfp24Ba	NaN	22.2179	NaN	NaN	NaN	NaN	NaN	NaN	NaN	NaN	26.7205	26.6688	28.2265	27.7182	27.9676	26.939	26.2588	27.0273	26.8604	27.2224	25.3709	27.5399	22.4989	26.7325	NaN	27.3943	NaN	25.9648	NaN	NaN	NaN	27.4697	NaN	28.8255	27.0274	28.4484	NaN	NaN	NaN	23.6446	NaN	26.9332	NaN	NaN	27.2976	27.5821	26.8463
C4NAN9		Sfp24Bc	NaN	NaN	NaN	NaN	17.536	NaN	NaN	NaN	NaN	NaN	25.8402	27.1244	27.7013	28.304	28.6003	27.4604	27.1942	28.196	26.1772	27.3608	26.3846	28.6788	NaN	26.5948	NaN	27.602	NaN	26.8104	NaN	NaN	NaN	26.7256	NaN	28.2089	26.467	26.8563	NaN	NaN	NaN	25.6418	NaN	25.6519	NaN	NaN	27.7785	27.229	25.0399
C4NAP6		Sfp96F	28.6092	28.923	29.1034	NaN	NaN	NaN	NaN	NaN	NaN	NaN	NaN	22.0257	NaN	NaN	NaN	20.2036	NaN	NaN	NaN	NaN	NaN	NaN	20.5314	NaN	NaN	NaN	NaN	NaN	NaN	NaN	NaN	NaN	NaN	NaN	NaN	NaN	NaN	NaN	NaN	NaN	NaN	NaN	NaN	NaN	NaN	NaN	NaN
Q86DS1;C4NYP8	Hsc70-interacting protein 2;Hsc70-interacting protein 1	HIP-R;HIP	30.7021	30.8576	30.6827	17.2014	17.6303	16.693	16.8877	NaN	NaN	NaN	NaN	NaN	NaN	NaN	NaN	NaN	NaN	NaN	NaN	NaN	NaN	NaN	NaN	NaN	NaN	NaN	NaN	NaN	NaN	NaN	NaN	NaN	NaN	NaN	NaN	NaN	NaN	NaN	NaN	NaN	NaN	NaN	NaN	NaN	NaN	NaN	NaN
C6KI54;P00408	Cytochrome c oxidase subunit 2	COII;mt:CoII	30.7908	30.8633	30.6293	17.0951	16.8618	17.1634	17.0525	NaN	NaN	NaN	NaN	24.0688	NaN	NaN	20.4138	19.9465	NaN	NaN	NaN	NaN	NaN	NaN	NaN	NaN	NaN	NaN	NaN	NaN	NaN	NaN	NaN	NaN	NaN	NaN	NaN	NaN	NaN	NaN	NaN	NaN	NaN	NaN	NaN	NaN	NaN	NaN	NaN
C6TP87;P08736	Elongation factor 1-alpha;Elongation factor 1-alpha 1	Ef1alpha48D-RA;Ef1alpha48D	35.5403	35.4673	35.3647	28.5679	28.3403	28.4523	28.4023	27.1706	27.2336	27.0341	30.982	30.352	31.1466	31.1138	30.968	30.712	30.7353	30.7183	31.0463	30.8635	31.0503	31.1642	31.1777	31.3031	31.2818	30.9064	31.3172	31.0416	31.4421	31.504	31.4574	31.5711	31.5051	31.5068	31.4418	31.9006	31.6068	31.263	31.2946	31.0198	30.9044	31.4956	31.3489	31.5439	30.9512	31.4757	31.678
C7DZL0;P84345	ATP synthase protein 8	ATP8;mt:ATPase8	28.3976	NaN	28.5302	19.1973	18.0314	18.5437	NaN	18.5148	18.4495	18.0597	NaN	NaN	NaN	NaN	NaN	NaN	NaN	NaN	NaN	20.5388	24.4505	24.4762	24.6347	NaN	20.7604	NaN	NaN	NaN	NaN	19.8194	NaN	NaN	NaN	19.3515	NaN	NaN	NaN	NaN	NaN	20.2862	NaN	22.2356	23.8194	24.411	20.632	19.7044	NaN
C7LA75;P11147	Heat shock 70 kDa protein cognate 4	Hsc70-4-RA;Hsc70-4	35.3881	35.3123	35.3973	27.0194	26.8986	27.3974	27.1801	26.7701	26.7829	26.6362	29.9272	30.0504	30.0233	30.0435	29.7534	29.9967	29.7667	29.6714	30.0081	29.8648	30.103	30.0243	29.6403	30.1185	29.9735	29.671	29.9911	30.3427	30.2626	30.2617	30.1168	30.2854	30.3612	30.3401	30.3364	30.5949	30.3358	30.0414	30.0598	30.1586	30.075	29.6908	29.7277	29.7848	30.2003	30.5078	30.2148
C9QPE7	Trehalose 6-phosphate phosphatase	CG5171-RC	29.1588	29.402	29.2489	14.3021	NaN	NaN	NaN	NaN	NaN	NaN	NaN	NaN	NaN	NaN	18.7371	NaN	NaN	NaN	NaN	NaN	NaN	NaN	NaN	NaN	NaN	NaN	NaN	NaN	NaN	NaN	NaN	NaN	NaN	NaN	NaN	NaN	NaN	NaN	NaN	NaN	NaN	NaN	NaN	NaN	NaN	NaN	NaN
D0Z756		CG14762-RA	25.4152	25.5314	25.3354	NaN	NaN	13.668	NaN	NaN	NaN	NaN	NaN	NaN	NaN	NaN	NaN	NaN	NaN	NaN	NaN	NaN	NaN	NaN	NaN	NaN	NaN	NaN	NaN	NaN	NaN	NaN	NaN	NaN	NaN	NaN	NaN	NaN	NaN	NaN	NaN	NaN	NaN	NaN	NaN	NaN	NaN	NaN	NaN
D1YSG0		bt	34.3672	34.3965	34.415	26.8394	26.9616	26.8158	27.088	23.6571	23.5106	22.6972	26.9579	26.7079	26.433	26.7048	26.1191	26.5413	27.0099	26.4182	27.3015	26.4417	25.2762	25.2246	25.0654	25.0685	24.7991	25.6149	25.1687	24.8931	25.1912	25.0139	25.1747	25.8509	24.9591	25.368	25.1958	25.7545	25.372	25.094	25.414	25.8282	25.1131	25.2399	25.0802	25.0694	25.2888	26.3669	25.0336
D1Z3A2;Q24407	ATP synthase-coupling factor 6, mitochondrial	ATPsyn-Cf6-RA;ATPsyn-Cf6	31.5022	31.4566	31.7545	21.4557	21.3449	21.6373	21.6886	21.876	21.2496	21.2217	23.7451	25.4817	24.5788	24.4588	24.5155	24.7645	24.2736	24.2031	24.2628	24.3354	27.2171	27.3104	27.1395	22.0632	24.4826	NaN	21.7982	NaN	21.6306	21.743	21.7712	21.6602	21.3014	21.5074	21.1419	21.5714	21.5806	21.6381	23.2595	24.0558	21.6174	27.3251	27.0861	26.7895	NaN	22.0092	22.1856
D2A6L6			NaN	NaN	NaN	NaN	NaN	NaN	NaN	NaN	NaN	NaN	24.4433	24.4557	24.5082	24.9275	24.6979	24.578	NaN	25.46	25.7979	24.8741	NaN	NaN	26.0072	25.5064	NaN	NaN	25.8925	25.673	26.0586	25.9394	26.0893	NaN	NaN	25.4908	NaN	26.3199	NaN	25.8156	24.743	NaN	25.1345	25.4645	NaN	25.5229	NaN	25.5019	NaN
D3DMF9;Q24008	Inactivation-no-after-potential D protein	inaD-RA;inaD	NaN	NaN	25.922	24.339	24.332	23.3589	24.4205	15.1737	15.4014	NaN	NaN	NaN	NaN	NaN	NaN	NaN	NaN	NaN	21.0242	NaN	NaN	NaN	NaN	NaN	NaN	NaN	NaN	22.0507	NaN	NaN	NaN	NaN	NaN	NaN	NaN	NaN	NaN	NaN	NaN	NaN	NaN	NaN	NaN	NaN	NaN	NaN	NaN
D3DML3		Cka	26.9396	26.3302	26.6803	NaN	NaN	NaN	NaN	NaN	NaN	NaN	NaN	NaN	NaN	NaN	NaN	NaN	NaN	NaN	NaN	NaN	NaN	NaN	NaN	NaN	NaN	NaN	NaN	18.5299	NaN	NaN	NaN	NaN	NaN	NaN	NaN	NaN	NaN	NaN	NaN	NaN	NaN	NaN	NaN	NaN	NaN	NaN	NaN
D5A7M1;Q9W1C9	Ejaculatory bulb-specific protein 3	PebIII-RA;PebIII	31.2656	31.4413	31.4065	NaN	NaN	NaN	NaN	NaN	19.5515	NaN	20.7946	24.4116	22.9144	22.2743	25.0827	25.4691	21.2709	23.2243	21.1064	22.0219	NaN	NaN	NaN	NaN	NaN	NaN	NaN	NaN	NaN	NaN	NaN	NaN	NaN	NaN	NaN	NaN	NaN	21.9612	NaN	NaN	NaN	NaN	NaN	NaN	NaN	NaN	NaN
D5AEK7			29.2223	29.0751	29.1944	22.0051	22.6027	21.2067	22.0968	20.7892	20.8073	20.2454	25.0359	25.4331	24.6414	25.5155	26.0923	24.9346	24.9747	25.1742	25.2731	24.7512	25.4457	25.1678	25.7569	26.2517	26.413	25.6281	26.0639	26.0647	25.3947	26.4296	26.0615	25.4757	25.6407	25.148	25.3559	27.7498	26.1989	25.3556	25.4749	26.0657	25.6918	25.3142	25.4384	25.4272	26.1596	25.1006	25.7484
E1JGL8			28.7907	28.0522	28.5346	23.4939	23.1519	23.4183	23.3044	23.4826	23.2876	22.9775	NaN	NaN	NaN	NaN	NaN	18.6457	NaN	NaN	NaN	NaN	NaN	NaN	NaN	NaN	NaN	NaN	NaN	21.6127	NaN	NaN	NaN	NaN	NaN	NaN	NaN	NaN	NaN	NaN	NaN	NaN	NaN	NaN	NaN	NaN	NaN	NaN	NaN
E1JGX1		Sfp60F	NaN	NaN	23.725	NaN	NaN	NaN	14.3134	NaN	NaN	NaN	29.3251	29.2841	29.3091	29.4786	29.7347	29.158	27.8847	29.5991	29.3404	29.5344	28.0718	29.4745	NaN	28.8488	NaN	29.8081	20.0548	29.4045	21.1166	18.5012	18.1821	27.9689	NaN	30.2755	27.348	NaN	NaN	20.0132	17.7048	29.7439	NaN	27.1894	NaN	17.2584	28.8481	29.4023	27.346
E1JGY6		l(2)01289	30.4403	30.3873	30.39	25.2805	25.1966	25.3447	25.5809	24.0374	24.4548	23.3641	22.6478	22.3931	22.592	22.5661	22.5525	22.8708	24.1108	22.1792	NaN	22.0764	NaN	NaN	NaN	NaN	NaN	NaN	NaN	NaN	NaN	NaN	NaN	NaN	NaN	20.43	NaN	NaN	NaN	NaN	NaN	NaN	NaN	NaN	NaN	NaN	NaN	NaN	NaN
E1JGZ9;Q9XZJ4	Proteasome subunit alpha type;Proteasome subunit alpha type-6	Prosalpha1	31.0417	31.1161	31.1834	NaN	NaN	NaN	NaN	20.2566	18.1804	NaN	NaN	23.6836	19.2336	NaN	NaN	20.361	19.6675	19.3532	19.3438	NaN	NaN	NaN	NaN	NaN	NaN	NaN	NaN	NaN	NaN	NaN	NaN	NaN	NaN	NaN	NaN	NaN	NaN	NaN	NaN	21.3536	NaN	NaN	NaN	NaN	NaN	NaN	NaN
E1JHA6		uif	NaN	25.4186	24.627	19.58	NaN	19.2903	19.9887	NaN	NaN	NaN	NaN	NaN	NaN	NaN	NaN	NaN	NaN	NaN	NaN	NaN	NaN	NaN	NaN	NaN	NaN	NaN	NaN	NaN	NaN	NaN	NaN	NaN	NaN	NaN	NaN	NaN	NaN	NaN	NaN	NaN	NaN	NaN	NaN	NaN	NaN	NaN	NaN
E1JHE4		Fatp	28.743	28.7085	28.4473	22.7561	23.3251	22.553	22.433	19.81	18.2816	18.2865	25.8982	25.516	25.6674	25.818	25.4319	25.6804	25.9086	26.1581	25.9813	25.8992	26.7159	26.5622	26.5178	26.9632	27.1698	26.8938	26.9358	26.7008	26.5113	26.8046	26.7787	26.5475	26.5888	26.1464	26.5475	27.1941	26.4629	26.6951	26.9317	26.7699	26.8109	26.9164	26.5905	26.6585	26.6622	26.8193	26.7005
E1JHG2		Sfp33A3	25.9334	NaN	26.615	NaN	NaN	NaN	NaN	NaN	NaN	17.9336	23.9682	24.1959	NaN	NaN	24.7361	24.5299	NaN	24.4342	24.6384	24.2638	23.1505	24.364	24.1522	NaN	23.44	NaN	NaN	24.7209	NaN	NaN	NaN	NaN	NaN	NaN	24.3031	22.8525	NaN	NaN	25.139	NaN	23.9623	24.7933	NaN	24.8786	24.6291	24.072	24.5043
E1JHS1			NaN	NaN	24.3966	NaN	NaN	NaN	NaN	NaN	NaN	NaN	20.7785	21.2857	21.4714	24.8826	22.6787	22.3298	20.3002	22.859	22.9198	23.3562	NaN	19.0551	NaN	17.6099	NaN	26.0621	NaN	24.2934	NaN	NaN	NaN	20.1663	NaN	22.7818	20.9568	NaN	NaN	NaN	NaN	23.602	NaN	NaN	NaN	NaN	20.2482	23.7612	NaN
E1JHT5		mxt	NaN	NaN	23.3491	NaN	NaN	NaN	15.7865	NaN	NaN	NaN	NaN	NaN	NaN	NaN	NaN	NaN	NaN	20.306	NaN	NaN	17.782	18.1487	NaN	NaN	NaN	NaN	26.0788	26.4458	26.7798	26.2392	26.1635	27.0076	27.1331	26.0098	27.8839	25.0714	27.8071	18.5688	18.2814	20.0505	18.335	16.8594	17.4707	NaN	27.7262	28.5068	28.6478
E1JHT6	Reticulon-like protein	Rtnl1	31.3944	31.3873	31.4239	20.4733	20.1277	20.3389	20.1476	NaN	NaN	NaN	24.4187	22.6082	22.4883	NaN	NaN	20.8842	19.8641	21.0582	21.0847	21.1923	23.1664	22.9527	23.0444	23.4293	23.9836	22.6853	22.6987	23.4916	22.3783	22.5704	23.0813	22.363	22.4576	NaN	22.3587	22.7496	22.2932	22.6688	23.1745	23.0921	23.3512	22.7446	22.093	NaN	22.7047	NaN	NaN
E1JI40		verm	25.2696	25.6855	25.485	NaN	NaN	15.332	NaN	NaN	NaN	NaN	24.1128	23.5505	23.6935	NaN	NaN	NaN	23.821	24.9014	NaN	NaN	NaN	NaN	25.3739	NaN	NaN	NaN	NaN	NaN	NaN	NaN	NaN	NaN	NaN	NaN	NaN	NaN	NaN	NaN	NaN	NaN	NaN	NaN	NaN	NaN	NaN	NaN	NaN
E1JIH3		Unc-115a	NaN	NaN	NaN	18.8844	19.1646	18.9717	18.8985	NaN	NaN	NaN	21.3196	NaN	NaN	NaN	NaN	NaN	NaN	NaN	NaN	NaN	21.9766	21.864	21.8696	22.1407	21.9393	21.8893	NaN	NaN	NaN	NaN	NaN	21.5559	NaN	21.5574	21.749	NaN	21.1531	22.1735	21.9623	22.1339	NaN	21.715	21.786	21.7461	21.5361	21.1871	21.6207
E1JIR1	tRNA pseudouridine synthase		24.6243	NaN	NaN	24.1098	24.2689	24.2153	22.7746	NaN	17.3684	NaN	NaN	NaN	NaN	NaN	NaN	NaN	NaN	NaN	19.9952	NaN	NaN	NaN	NaN	NaN	NaN	NaN	NaN	NaN	NaN	NaN	NaN	NaN	NaN	NaN	NaN	NaN	NaN	NaN	21.0901	NaN	NaN	NaN	NaN	NaN	NaN	NaN	NaN
E1JIT7		Efa6	NaN	NaN	22.6555	18.8169	19.1046	18.4257	17.7869	NaN	NaN	NaN	NaN	NaN	NaN	NaN	NaN	NaN	NaN	NaN	NaN	NaN	NaN	NaN	NaN	NaN	NaN	NaN	NaN	NaN	NaN	NaN	NaN	NaN	NaN	NaN	NaN	NaN	NaN	NaN	NaN	NaN	NaN	NaN	NaN	NaN	NaN	NaN	NaN
E1JIV5		4EHP	NaN	23.1471	NaN	18.873	18.7012	18.683	18.5465	NaN	NaN	NaN	NaN	NaN	NaN	NaN	NaN	NaN	NaN	NaN	NaN	NaN	NaN	NaN	NaN	NaN	NaN	NaN	NaN	NaN	NaN	NaN	NaN	NaN	NaN	NaN	NaN	NaN	NaN	NaN	NaN	NaN	NaN	NaN	NaN	NaN	NaN	20.1332	NaN
E1JIY8		CG42498-RA	NaN	24.4401	NaN	21.1145	21.2253	20.9635	21.0171	NaN	NaN	NaN	NaN	NaN	NaN	NaN	NaN	NaN	NaN	NaN	NaN	NaN	NaN	NaN	19.9228	NaN	NaN	NaN	NaN	NaN	NaN	NaN	NaN	NaN	NaN	NaN	NaN	NaN	NaN	NaN	NaN	NaN	NaN	NaN	NaN	NaN	NaN	NaN	NaN
E1JIZ4	Malic enzyme	Men-b	32.345	32.3737	32.1574	16.8328	NaN	NaN	NaN	NaN	NaN	NaN	NaN	22.2252	NaN	NaN	NaN	NaN	NaN	NaN	NaN	NaN	NaN	NaN	NaN	NaN	NaN	NaN	NaN	NaN	NaN	NaN	NaN	NaN	NaN	NaN	NaN	NaN	NaN	NaN	19.851	NaN	NaN	NaN	NaN	NaN	NaN	NaN	NaN
E1JIZ7			NaN	NaN	NaN	20.7439	20.5738	20.8411	21.1129	NaN	NaN	NaN	NaN	NaN	NaN	NaN	NaN	NaN	NaN	NaN	NaN	NaN	NaN	NaN	NaN	NaN	NaN	NaN	NaN	NaN	NaN	NaN	NaN	NaN	NaN	NaN	NaN	19.1977	NaN	NaN	NaN	NaN	NaN	NaN	NaN	NaN	NaN	NaN	NaN
E1JJR3		pcm	NaN	23.0765	NaN	20.1088	20.0321	19.8217	20.1306	NaN	NaN	NaN	NaN	NaN	NaN	NaN	NaN	NaN	NaN	NaN	NaN	NaN	20.2218	20.7139	20.6068	21.7359	22.1815	21.3312	21.11	20.975	21.0288	21.0128	22.0882	NaN	21.7168	21.7774	21.8029	NaN	22.5328	NaN	NaN	NaN	NaN	19.3355	NaN	NaN	20.3204	NaN	NaN
E1JJS1		GstT3	26.8403	27.1036	26.9519	NaN	NaN	NaN	15.2431	NaN	NaN	NaN	NaN	NaN	NaN	NaN	NaN	NaN	NaN	NaN	NaN	NaN	NaN	NaN	NaN	NaN	NaN	NaN	NaN	NaN	NaN	NaN	NaN	NaN	NaN	NaN	NaN	NaN	NaN	NaN	NaN	NaN	NaN	NaN	NaN	NaN	NaN	NaN	NaN
E2QCS7			27.2684	NaN	NaN	22.1954	22.3846	22.0865	21.7062	20.7706	20.5811	NaN	25.3418	24.6874	25.1221	25.3951	26.0295	25.3467	25.3631	25.3779	24.9301	25.339	25.2018	25.0218	24.5324	25.4978	25.378	25.0547	25.2466	25.0415	24.7233	25.0722	25.4605	25.1946	24.9183	25.6841	24.5834	24.4317	24.8738	24.8256	25.265	24.8601	25.3473	25.2305	24.3781	25.0184	25.2809	25.0314	24.77
E2QCS8		tho2	NaN	NaN	24.3256	20.9378	22.1582	21.0683	21.9338	17.8607	NaN	NaN	NaN	NaN	NaN	NaN	NaN	NaN	NaN	NaN	NaN	NaN	NaN	NaN	NaN	NaN	NaN	NaN	NaN	NaN	NaN	NaN	NaN	NaN	NaN	NaN	NaN	NaN	NaN	NaN	NaN	NaN	NaN	NaN	NaN	NaN	NaN	NaN	NaN
E2QD16		nsl1	NaN	NaN	NaN	20.8788	20.9968	21.0348	21.1779	19.7871	19.5587	19.4529	NaN	NaN	NaN	NaN	NaN	NaN	NaN	NaN	NaN	NaN	NaN	NaN	NaN	NaN	NaN	NaN	NaN	NaN	NaN	NaN	NaN	NaN	NaN	NaN	NaN	NaN	NaN	NaN	NaN	NaN	NaN	NaN	NaN	NaN	NaN	NaN	NaN
E4NKK1		CG5928-RA	NaN	NaN	24.7422	NaN	NaN	NaN	NaN	NaN	NaN	NaN	24.3135	25.1201	26.1481	27.1108	26.6036	25.5509	24.3245	25.786	25.5691	25.2433	23.558	26.1689	NaN	23.6622	NaN	27.9516	NaN	25.8545	NaN	NaN	NaN	23.7367	NaN	27.2493	22.9886	24.1374	21.2844	NaN	NaN	24.3169	NaN	22.9808	NaN	NaN	25.0264	26.1178	22.9616
F2FB81		SCAR	NaN	NaN	24.0155	23.1239	23.37	23.3141	23.5875	18.3101	19.2598	18.8931	NaN	NaN	NaN	NaN	NaN	NaN	NaN	NaN	NaN	NaN	NaN	NaN	NaN	NaN	NaN	NaN	NaN	NaN	NaN	NaN	NaN	NaN	NaN	NaN	NaN	NaN	NaN	NaN	NaN	NaN	NaN	NaN	NaN	NaN	NaN	NaN	NaN
F3YDF1		CG3499-RC	NaN	23.7199	NaN	21.0259	20.9732	20.4117	20.6652	19.3585	19.7875	19.4652	NaN	NaN	NaN	NaN	NaN	NaN	NaN	NaN	NaN	19.3066	NaN	NaN	19.9236	NaN	NaN	NaN	NaN	NaN	NaN	NaN	NaN	NaN	NaN	NaN	NaN	NaN	NaN	NaN	NaN	NaN	NaN	NaN	NaN	NaN	NaN	NaN	NaN
G2J5Z0		CG8446-RE	29.6273	29.5917	29.8848	19.7961	20.1074	20.1958	20.2828	19.8606	20.347	19.979	18.1251	21.6601	18.3491	17.9533	18.0476	18.5181	18.0659	17.8938	18.1114	17.6867	NaN	NaN	17.996	NaN	NaN	NaN	NaN	NaN	NaN	NaN	NaN	NaN	NaN	NaN	NaN	NaN	NaN	NaN	NaN	NaN	NaN	NaN	NaN	NaN	NaN	NaN	NaN
H8F4T3		smp-30-RB	30.9803	31.2619	31.0929	NaN	NaN	NaN	NaN	20.1473	NaN	NaN	NaN	22.8914	NaN	NaN	NaN	21.1215	NaN	NaN	NaN	NaN	NaN	NaN	NaN	NaN	NaN	NaN	NaN	NaN	NaN	NaN	NaN	NaN	NaN	NaN	NaN	NaN	NaN	NaN	21.5127	NaN	NaN	NaN	NaN	NaN	NaN	NaN	NaN
H9XVM9			28.2602	27.9623	28.0414	NaN	NaN	NaN	16.7031	NaN	NaN	NaN	NaN	NaN	NaN	NaN	NaN	17.3424	NaN	NaN	NaN	NaN	NaN	NaN	NaN	NaN	NaN	NaN	NaN	NaN	NaN	NaN	NaN	NaN	NaN	NaN	NaN	NaN	NaN	NaN	NaN	19.8627	NaN	NaN	NaN	NaN	NaN	NaN	NaN
M9MRJ4		Msp300	27.9597	26.0057	24.8511	22.6506	22.2936	22.4596	21.9162	NaN	18.2025	17.0637	NaN	NaN	NaN	NaN	NaN	NaN	17.7469	NaN	NaN	NaN	NaN	19.6501	NaN	NaN	NaN	NaN	NaN	NaN	NaN	NaN	NaN	NaN	NaN	NaN	NaN	NaN	NaN	NaN	NaN	NaN	NaN	NaN	NaN	NaN	NaN	NaN	NaN
M9MRX4		Ank2	25.7228	26.031	25.7292	20.8126	20.5928	20.3113	20.2155	NaN	NaN	NaN	21.6749	21.2761	20.9312	21.1435	21.3051	20.8665	21.7363	21.1977	21.1305	21.2382	22.0536	22.9462	22.185	23.3713	22.7598	24.051	23.5282	24.0424	23.443	25.0264	22.6551	21.9208	NaN	22.3579	22.7982	23.4819	22.8999	22.9101	NaN	NaN	NaN	22.5498	21.6056	22.7751	22.866	21.8808	23.2351
M9MS40		nej	NaN	NaN	NaN	NaN	NaN	17.3369	17.608	NaN	NaN	NaN	NaN	NaN	NaN	NaN	NaN	NaN	NaN	NaN	NaN	NaN	NaN	NaN	NaN	NaN	NaN	NaN	NaN	NaN	NaN	NaN	NaN	NaN	NaN	NaN	NaN	NaN	NaN	NaN	NaN	NaN	NaN	NaN	NaN	NaN	NaN	NaN	NaN
M9MS48		Rbp1-like	28.0127	28.3578	28.8153	22.0964	21.6406	21.7648	23.2775	27.0891	27.2151	27.2306	NaN	21.0497	20.6122	NaN	20.1963	19.8178	21.2392	22.4343	21.6244	21.8524	22.3422	22.3173	22.2605	22.3064	23.0202	NaN	22.3857	21.4832	NaN	22.0702	22.5661	21.9663	21.6873	21.5156	22.5011	23.6018	22.2864	21.8536	21.5363	21.5298	21.2252	20.3051	20.1163	21.0652	22.0886	NaN	NaN
M9MS77			28.6325	28.8656	28.9796	NaN	NaN	NaN	NaN	NaN	NaN	NaN	NaN	NaN	NaN	NaN	NaN	NaN	NaN	NaN	NaN	19.8057	NaN	NaN	NaN	NaN	NaN	NaN	NaN	NaN	NaN	NaN	NaN	NaN	NaN	NaN	NaN	NaN	NaN	NaN	NaN	NaN	NaN	NaN	NaN	NaN	NaN	NaN	NaN
M9MSL3		Hsc70Cb	32.8956	32.851	32.8975	19.5574	19.8635	19.3002	19.4293	NaN	NaN	NaN	NaN	24.2458	21.365	NaN	21.3684	21.684	NaN	21.3895	NaN	21.3985	NaN	NaN	NaN	NaN	NaN	NaN	NaN	NaN	NaN	NaN	NaN	22.1765	NaN	NaN	NaN	NaN	NaN	NaN	NaN	NaN	NaN	NaN	NaN	NaN	NaN	NaN	NaN
M9ND00		Dap160	27.0909	27.2721	26.9749	19.4695	19.3694	19.4846	19.5332	NaN	NaN	NaN	NaN	NaN	NaN	NaN	NaN	NaN	NaN	NaN	NaN	NaN	NaN	NaN	NaN	NaN	NaN	NaN	NaN	19.0326	NaN	NaN	NaN	NaN	NaN	NaN	NaN	NaN	NaN	NaN	NaN	NaN	NaN	NaN	NaN	NaN	NaN	NaN	NaN
M9NDI3		Snx6	NaN	26.3117	26.3563	NaN	NaN	NaN	18.1014	NaN	NaN	NaN	NaN	NaN	NaN	NaN	NaN	NaN	NaN	NaN	NaN	NaN	NaN	NaN	NaN	NaN	NaN	NaN	NaN	NaN	NaN	NaN	NaN	NaN	NaN	NaN	NaN	NaN	NaN	NaN	NaN	NaN	NaN	NaN	NaN	NaN	NaN	NaN	NaN
M9NDS9		Cht6	NaN	NaN	22.0696	19.1699	19.4782	19.782	19.9401	NaN	NaN	NaN	NaN	NaN	NaN	NaN	NaN	NaN	NaN	NaN	NaN	NaN	NaN	NaN	NaN	NaN	NaN	NaN	NaN	NaN	NaN	NaN	NaN	NaN	NaN	NaN	NaN	NaN	NaN	NaN	NaN	NaN	NaN	NaN	NaN	NaN	NaN	NaN	NaN
M9NDX2			NaN	NaN	NaN	NaN	NaN	NaN	NaN	NaN	NaN	NaN	25.7041	25.3075	26.4425	26.6428	26.443	25.8949	25.4935	26.0544	25.6743	26.392	25.9639	NaN	NaN	24.0143	NaN	26.0171	19.1711	23.6128	21.2177	NaN	NaN	25.3252	20.4564	26.1908	26.2004	20.501	NaN	NaN	NaN	25.0612	NaN	23.828	19.932	NaN	23.9833	26.6077	24.0075
M9NEB2		Mbs	NaN	NaN	NaN	21.5233	21.2518	21.3697	21.5375	NaN	NaN	NaN	NaN	NaN	NaN	NaN	NaN	NaN	NaN	NaN	NaN	NaN	NaN	NaN	NaN	NaN	NaN	NaN	NaN	NaN	NaN	NaN	NaN	NaN	NaN	NaN	NaN	NaN	NaN	NaN	NaN	NaN	NaN	18.8908	NaN	NaN	NaN	NaN	NaN
M9NEH9		mub	26.8124	NaN	NaN	19.9785	21.3668	19.1573	20.2795	28.5321	28.611	28.5436	NaN	NaN	NaN	NaN	NaN	20.1328	NaN	NaN	NaN	NaN	23.0104	23.5075	23.1072	22.8755	22.9523	NaN	NaN	22.6967	22.5603	22.916	22.6124	NaN	21.9881	22.187	NaN	NaN	NaN	23.2117	23.372	22.4818	23.0598	NaN	NaN	NaN	NaN	NaN	NaN
M9NF14		Imp	28.4833	28.5213	28.8277	25.4408	25.4888	25.4808	25.4298	28.7886	29.1029	28.3319	NaN	19.2345	17.7155	28.5044	28.7604	28.8963	NaN	29.1402	NaN	NaN	29.3318	29.015	28.9189	29.6052	29.3776	29.9387	29.8122	28.3235	28.1077	29.5859	30.0211	28.2556	29.3438	29.5945	29.2047	NaN	26.0157	29.3296	NaN	28.8547	29.6661	NaN	NaN	30.1253	NaN	NaN	29.0774
M9NF32			25.1357	25.5026	25.5938	NaN	NaN	NaN	NaN	NaN	NaN	NaN	NaN	NaN	NaN	NaN	NaN	NaN	NaN	NaN	22.1887	NaN	NaN	18.7638	NaN	NaN	NaN	NaN	NaN	NaN	NaN	NaN	NaN	NaN	NaN	NaN	NaN	NaN	NaN	NaN	NaN	NaN	NaN	NaN	NaN	NaN	NaN	NaN	NaN
M9NFH8			32.0759	32.0143	32.084	NaN	18.2204	NaN	NaN	NaN	NaN	NaN	NaN	22.0752	20.0311	NaN	19.8588	20.6771	20.4119	20.084	20.3039	19.8932	NaN	NaN	NaN	NaN	NaN	NaN	NaN	NaN	19.6483	NaN	NaN	NaN	NaN	NaN	NaN	NaN	NaN	NaN	NaN	NaN	NaN	NaN	NaN	NaN	NaN	NaN	NaN
M9NFP8			27.092	26.468	26.1442	22.2969	22.4169	22.318	22.5582	17.4556	NaN	NaN	21.1648	NaN	NaN	NaN	NaN	NaN	NaN	NaN	NaN	NaN	21.0466	NaN	NaN	NaN	NaN	NaN	NaN	NaN	NaN	NaN	NaN	NaN	NaN	NaN	NaN	NaN	NaN	NaN	NaN	NaN	NaN	NaN	NaN	NaN	NaN	NaN	NaN
M9PB01			NaN	22.926	NaN	22.4606	22.7402	22.6826	22.9873	NaN	NaN	NaN	NaN	NaN	NaN	NaN	NaN	NaN	NaN	NaN	NaN	NaN	NaN	NaN	NaN	NaN	NaN	NaN	NaN	NaN	NaN	NaN	NaN	NaN	NaN	NaN	NaN	NaN	NaN	NaN	NaN	NaN	NaN	NaN	NaN	NaN	NaN	NaN	NaN
M9PB21		v(2)k05816	30.4912	30.5035	30.4838	25.7527	26.1984	26.0122	26.2141	18.727	18.728	17.9556	28.3746	27.7935	28.155	28.3495	28.4525	28.2569	28.5326	28.4253	28.3111	28.2868	27.871	27.843	27.755	27.9937	28.1108	27.66	28.0222	27.792	28.0004	27.9291	27.7877	27.9233	27.9739	27.269	27.7951	28.7842	27.8401	27.5911	27.9789	27.8024	27.8153	27.6682	27.7766	27.6757	27.7816	27.9201	27.7176
M9PB92		Cnot4	NaN	NaN	21.3774	23.665	23.1001	23.7507	23.1757	21.0914	21.2283	24.5461	NaN	NaN	NaN	NaN	NaN	NaN	NaN	NaN	18.4917	NaN	NaN	NaN	NaN	NaN	NaN	NaN	NaN	NaN	NaN	NaN	NaN	NaN	NaN	NaN	NaN	NaN	NaN	19.8737	NaN	NaN	NaN	NaN	NaN	NaN	NaN	NaN	NaN
M9PBC6			NaN	NaN	NaN	20.0374	20.1395	20.4267	20.5065	NaN	NaN	NaN	NaN	NaN	NaN	NaN	NaN	NaN	NaN	NaN	NaN	NaN	NaN	NaN	NaN	NaN	NaN	NaN	NaN	NaN	NaN	NaN	NaN	NaN	NaN	NaN	NaN	NaN	NaN	NaN	NaN	NaN	NaN	NaN	NaN	NaN	NaN	NaN	NaN
M9PBJ1		zormin	26.5234	26.3109	26.4608	NaN	NaN	NaN	NaN	NaN	NaN	NaN	24.5441	24.4809	24.2674	24.4836	24.7043	24.9391	23.6869	24.993	24.4872	24.2088	24.7715	24.8793	25.171	24.8827	25.2292	25.2973	24.9101	25.169	24.9016	25.1684	24.889	24.8411	24.6796	24.989	24.8852	NaN	25.1118	25.3362	25.1407	25.4562	25.0575	23.6402	24.0693	23.8622	25.2644	24.7791	NaN
M9PBN2		NLaz	29.0535	28.9853	29.1899	NaN	16.0004	NaN	NaN	NaN	NaN	NaN	NaN	NaN	NaN	NaN	NaN	NaN	NaN	NaN	NaN	NaN	NaN	NaN	NaN	NaN	NaN	NaN	NaN	NaN	NaN	NaN	NaN	NaN	NaN	NaN	NaN	NaN	NaN	NaN	NaN	NaN	NaN	NaN	NaN	NaN	NaN	NaN	NaN
M9PBR6		Vap-33B	NaN	NaN	NaN	19.6496	18.7344	18.2454	17.1778	17.6533	17.8402	17.7768	28.7119	28.1277	29.112	29.0789	29.1492	29.2068	28.1208	28.7603	28.2671	28.9287	NaN	28.0674	26.109	26.0576	26.6213	28.9007	25.8516	27.7894	25.7252	26.0133	25.9781	19.7074	26.2161	28.8181	19.8935	NaN	25.685	25.6591	NaN	27.8613	17.8636	NaN	25.9016	26.1412	25.0933	28.2055	23.7331
M9PBV2		NTPase	25.7869	25.5095	26.0002	21.4539	21.2852	21.1745	21.3194	NaN	NaN	NaN	NaN	NaN	NaN	NaN	NaN	NaN	NaN	NaN	NaN	NaN	NaN	NaN	NaN	NaN	NaN	NaN	NaN	NaN	NaN	NaN	NaN	NaN	NaN	NaN	NaN	NaN	NaN	NaN	NaN	NaN	NaN	NaN	NaN	NaN	NaN	NaN	NaN
M9PBZ2		Rbp9	29.7671	29.9668	29.9592	21.0583	21.2775	22.9611	21.5926	19.3803	18.1379	NaN	NaN	26.0889	NaN	NaN	NaN	NaN	NaN	NaN	NaN	NaN	27.276	27.7031	26.5978	28.2155	28.2415	27.3449	27.6389	28.1066	28.1673	27.8812	28.2654	28.4324	28.5125	27.6762	27.9137	29.884	28.0408	19.8556	19.9981	20.5453	25.2746	21.2545	21.4005	22.2225	24.482	23.2824	21.7146
M9PC99		Sec24CD	30.11	30.248	30.116	21.491	21.5657	21.205	21.752	19.0322	18.6149	18.6747	24.0339	23.9015	23.9344	24.3686	23.7562	23.886	23.9502	23.634	24.4937	23.9194	23.5378	22.6803	23.4885	23.7099	23.1512	23.1949	24.3588	24.2256	22.496	23.0344	23.5101	22.4407	NaN	21.8216	22.7109	23.7303	22.2983	23.6562	22.9099	23.9831	23.2613	22.8664	22.4145	22.9506	23.3914	22.9385	23.2006
M9PCE3			26.2827	26.215	25.2148	23.1941	23.4368	23.4238	23.463	17.3233	17.3856	17.013	NaN	NaN	NaN	NaN	NaN	NaN	NaN	NaN	NaN	NaN	NaN	NaN	NaN	NaN	NaN	NaN	NaN	NaN	NaN	NaN	NaN	NaN	NaN	NaN	NaN	NaN	NaN	NaN	NaN	NaN	NaN	NaN	NaN	NaN	NaN	NaN	20.8987
M9PCG3		Ziz	NaN	NaN	24.3615	20.0485	20.2029	20.1619	20.3419	NaN	NaN	NaN	NaN	NaN	NaN	NaN	NaN	NaN	NaN	NaN	NaN	NaN	NaN	NaN	NaN	NaN	NaN	NaN	NaN	NaN	NaN	NaN	NaN	NaN	NaN	NaN	NaN	NaN	NaN	NaN	NaN	NaN	NaN	NaN	NaN	NaN	NaN	NaN	NaN
M9PCU5		Lip4	NaN	NaN	22.5274	22.4693	22.1924	21.9952	22.7889	NaN	NaN	NaN	NaN	NaN	NaN	NaN	NaN	NaN	NaN	NaN	NaN	NaN	NaN	NaN	NaN	NaN	NaN	NaN	NaN	NaN	NaN	NaN	NaN	NaN	NaN	NaN	NaN	NaN	NaN	NaN	NaN	NaN	NaN	NaN	NaN	NaN	NaN	NaN	NaN
M9PD84		Ca-beta	NaN	NaN	NaN	19.4932	17.6776	19.4355	19.9942	21.7992	21.9921	21.3547	NaN	NaN	NaN	NaN	NaN	NaN	NaN	NaN	NaN	NaN	NaN	NaN	20.2699	NaN	NaN	NaN	NaN	NaN	NaN	NaN	NaN	NaN	NaN	NaN	NaN	NaN	NaN	NaN	NaN	NaN	NaN	NaN	NaN	NaN	NaN	NaN	NaN
M9PDF2		swm	NaN	NaN	NaN	21.0841	20.9426	20.7855	20.9113	NaN	NaN	NaN	NaN	NaN	NaN	NaN	NaN	NaN	NaN	NaN	NaN	NaN	NaN	NaN	NaN	NaN	NaN	NaN	NaN	NaN	NaN	NaN	NaN	NaN	NaN	NaN	NaN	NaN	NaN	NaN	NaN	NaN	NaN	NaN	NaN	NaN	NaN	NaN	NaN
M9PDI0		miple2	NaN	NaN	NaN	16.5333	NaN	18.3958	NaN	22.2662	22.433	22.8902	NaN	NaN	NaN	NaN	NaN	NaN	NaN	NaN	NaN	NaN	NaN	NaN	NaN	NaN	NaN	NaN	NaN	NaN	NaN	NaN	NaN	NaN	NaN	NaN	NaN	NaN	NaN	NaN	NaN	NaN	NaN	NaN	NaN	NaN	NaN	NaN	NaN
M9PDR0		Tep4	29.1026	29.3147	29.1461	NaN	NaN	NaN	NaN	NaN	NaN	NaN	NaN	20.386	NaN	NaN	NaN	NaN	NaN	NaN	NaN	NaN	NaN	NaN	NaN	NaN	NaN	NaN	NaN	NaN	NaN	NaN	NaN	NaN	NaN	NaN	NaN	NaN	18.2333	NaN	NaN	NaN	NaN	NaN	NaN	NaN	NaN	NaN	NaN
M9PDW8			NaN	NaN	23.4516	17.4417	17.7406	17.8757	17.3138	NaN	NaN	NaN	NaN	NaN	NaN	NaN	NaN	NaN	NaN	NaN	NaN	25.8392	NaN	27.1682	27.1867	27.3295	27.4539	27.3867	27.4634	27.7009	27.3828	28.3329	27.3773	23.5812	27.2769	26.7595	27.198	24.1506	27.1719	27.5273	27.1232	27.242	27.1938	27.2264	27.5082	27.519	27.3939	27.0783	27.1745
M9PDX8		nrv3	29.0588	28.6216	29.1052	NaN	NaN	17.0175	NaN	NaN	NaN	NaN	NaN	NaN	NaN	NaN	NaN	NaN	NaN	NaN	18.9673	NaN	NaN	NaN	NaN	NaN	NaN	NaN	NaN	NaN	NaN	NaN	NaN	NaN	NaN	NaN	NaN	21.701	NaN	NaN	NaN	NaN	NaN	NaN	NaN	NaN	NaN	NaN	NaN
M9PE01		Eip63E	NaN	NaN	29.2818	19.6992	20.3442	19.1973	19.1249	18.315	18.1923	NaN	NaN	NaN	NaN	NaN	NaN	NaN	NaN	NaN	NaN	NaN	NaN	NaN	NaN	NaN	NaN	NaN	NaN	NaN	NaN	NaN	NaN	NaN	NaN	NaN	NaN	NaN	NaN	NaN	NaN	NaN	NaN	NaN	NaN	NaN	NaN	NaN	NaN
M9PE19			31.822	31.7771	31.9683	17.8211	17.6801	17.3586	17.4191	18.0922	19.5923	18.0107	21.4723	23.7203	21.0847	22.4357	21.767	22.8689	21.244	21.8278	21.033	21.7725	21.3475	NaN	21.7896	21.8187	21.3942	21.4795	21.777	NaN	21.9219	NaN	21.8748	21.8438	21.9304	21.7525	21.9223	NaN	21.6657	21.928	21.8554	22.2264	21.6927	22.0496	22.0421	21.6147	22.637	21.4894	21.8075
M9PE54			27.1032	26.5891	26.8109	NaN	NaN	15.2218	NaN	NaN	NaN	NaN	NaN	NaN	NaN	NaN	NaN	NaN	NaN	NaN	NaN	NaN	NaN	NaN	NaN	NaN	NaN	NaN	NaN	NaN	NaN	NaN	NaN	NaN	NaN	NaN	NaN	NaN	NaN	NaN	NaN	NaN	NaN	NaN	NaN	NaN	NaN	NaN	NaN
M9PEM2			NaN	NaN	22.9112	22.5257	22.8863	22.1048	22.1541	16.6627	17.6328	18.0376	NaN	NaN	NaN	NaN	NaN	17.9077	NaN	NaN	NaN	NaN	25.615	NaN	NaN	NaN	NaN	NaN	NaN	NaN	NaN	NaN	NaN	NaN	NaN	NaN	NaN	NaN	NaN	NaN	20.7435	NaN	NaN	NaN	NaN	NaN	NaN	NaN	NaN
M9PEW1			30.3885	30.6497	30.2373	NaN	NaN	NaN	NaN	16.0356	NaN	NaN	NaN	21.7329	NaN	NaN	NaN	NaN	NaN	19.8789	NaN	NaN	NaN	NaN	NaN	NaN	NaN	NaN	NaN	NaN	NaN	NaN	NaN	NaN	NaN	NaN	NaN	NaN	NaN	21.1248	NaN	NaN	NaN	NaN	NaN	NaN	NaN	NaN	NaN
M9PF20		tral	31.17	31.1797	31.4887	27.4015	27.0156	27.3889	27.1976	29.0534	29.1316	29.2894	25.162	24.5593	24.8094	24.9725	24.7714	25.0416	25.3143	25.0269	24.9365	25.4432	26.0695	25.6425	25.5358	25.5572	25.8291	24.943	25.6658	25.9798	25.614	25.6694	25.4323	25.5363	25.7231	24.9407	25.9117	26.6191	26.1156	24.3082	25.0619	24.155	24.9348	24.171	24.3851	24.5754	23.4021	24.3991	24.2376
M9PF61			33.5409	33.3339	33.6216	21.6661	21.8983	21.7028	21.9311	23.1145	23.3115	22.9893	23.0096	25.9561	22.2354	23.6106	22.8281	25.3568	22.4694	23.2279	23.5589	23.5575	22.7118	23.053	23.1022	22.8941	22.7775	22.7921	22.5821	22.9056	22.6475	23.1068	23.0264	22.9753	22.8503	23.0181	22.7089	23.6172	23.0823	25.1458	25.1069	24.8594	23.5009	23.2778	23.3034	23.0682	22.856	23.1108	23.5797
M9PF79		simj	NaN	NaN	NaN	18.7639	19.337	19.0927	19.1051	NaN	NaN	NaN	NaN	NaN	NaN	NaN	NaN	NaN	NaN	NaN	NaN	NaN	NaN	NaN	NaN	NaN	NaN	NaN	NaN	NaN	NaN	NaN	NaN	NaN	NaN	NaN	NaN	NaN	NaN	NaN	NaN	NaN	NaN	NaN	NaN	NaN	NaN	NaN	NaN
M9PFG1		l(3)72Dn	24.9352	NaN	NaN	22.4665	22.5135	22.5903	22.477	20.8832	19.9919	19.6699	NaN	17.6372	NaN	NaN	NaN	NaN	NaN	NaN	NaN	NaN	NaN	NaN	NaN	NaN	NaN	NaN	NaN	NaN	NaN	NaN	NaN	NaN	NaN	NaN	NaN	NaN	NaN	NaN	20.1993	NaN	NaN	NaN	NaN	NaN	NaN	NaN	NaN
M9PFR6		mbf1	29.2436	28.8786	29.0588	24.0476	24.0768	24.174	24.0793	18.3588	18.2537	17.6434	NaN	NaN	NaN	NaN	NaN	NaN	NaN	NaN	NaN	NaN	NaN	NaN	NaN	NaN	NaN	NaN	NaN	NaN	NaN	NaN	NaN	NaN	NaN	NaN	NaN	NaN	NaN	NaN	NaN	NaN	NaN	NaN	NaN	NaN	NaN	NaN	NaN
M9PFR8;Q9I7R5			29.644	29.7939	29.2926	23.2568	22.0319	21.9572	21.0573	18.2847	18.0887	NaN	24.8018	24.5411	24.649	25.2357	25.5961	25.73	25.454	25.6191	25.1547	25.258	25.7813	25.8912	25.6502	26.2574	26.1344	25.6437	26.0674	26.0544	25.8386	25.2052	25.8732	25.9297	26.1895	25.4855	25.803	27.2559	25.7867	25.5243	25.6133	25.8549	25.654	25.6617	26.09	25.781	26.1709	25.9294	25.8199
M9PFV8		rgn	NaN	NaN	24.2084	22.7363	23.427	23.5663	22.8583	25.1621	26.2932	25.7514	NaN	NaN	NaN	NaN	NaN	NaN	NaN	NaN	NaN	19.4598	NaN	22.1652	NaN	21.5842	NaN	NaN	NaN	NaN	NaN	NaN	21.569	NaN	22.1988	NaN	NaN	NaN	NaN	NaN	NaN	NaN	NaN	21.4627	NaN	NaN	NaN	NaN	NaN
M9PFX4		Cpr76Bd	NaN	NaN	NaN	NaN	NaN	NaN	NaN	NaN	18.9739	NaN	21.6615	20.1252	21.4618	23.24	21.1939	20.5066	NaN	20.3697	NaN	21.0009	NaN	NaN	NaN	21.8668	NaN	22.7683	NaN	NaN	NaN	NaN	NaN	NaN	NaN	22.9305	NaN	22.1235	NaN	NaN	NaN	NaN	NaN	NaN	NaN	NaN	NaN	NaN	NaN
M9PFZ1		Nopp140	25.6688	25.7939	25.5141	23.3458	23.943	23.5059	23.5796	22.5222	22.3354	22.4295	24.8093	23.9239	24.3455	20.5955	22.0162	20.9422	NaN	NaN	NaN	NaN	19.8739	NaN	NaN	NaN	NaN	NaN	NaN	NaN	NaN	NaN	NaN	NaN	NaN	NaN	NaN	NaN	NaN	NaN	NaN	NaN	NaN	NaN	NaN	NaN	NaN	NaN	NaN
M9PG54		Wnk	NaN	NaN	22.8805	19.3235	19.1198	19.5487	18.9305	NaN	NaN	NaN	NaN	NaN	NaN	NaN	NaN	NaN	17.6613	NaN	NaN	NaN	NaN	NaN	NaN	NaN	NaN	NaN	NaN	NaN	NaN	NaN	NaN	NaN	NaN	NaN	NaN	NaN	NaN	NaN	NaN	NaN	NaN	NaN	NaN	NaN	NaN	NaN	NaN
M9PGI6		Sec22	NaN	NaN	24.9111	18.1858	18.6004	18.731	18.5821	NaN	NaN	NaN	NaN	NaN	NaN	NaN	NaN	NaN	NaN	NaN	NaN	NaN	NaN	NaN	NaN	NaN	NaN	NaN	NaN	NaN	NaN	NaN	NaN	NaN	NaN	NaN	NaN	NaN	NaN	NaN	NaN	NaN	NaN	NaN	NaN	NaN	NaN	NaN	NaN
M9PGK1			21.5378	NaN	NaN	19.9816	19.8167	19.7523	20.0434	NaN	NaN	NaN	NaN	NaN	NaN	NaN	NaN	NaN	NaN	NaN	NaN	NaN	NaN	NaN	NaN	NaN	NaN	NaN	NaN	NaN	NaN	NaN	NaN	NaN	NaN	NaN	NaN	NaN	NaN	18.2818	NaN	NaN	NaN	NaN	NaN	NaN	NaN	NaN	NaN
M9PI14		NAA20	NaN	NaN	NaN	17.8138	17.4854	17.8999	18.522	NaN	NaN	NaN	NaN	NaN	NaN	NaN	NaN	NaN	NaN	NaN	NaN	NaN	NaN	NaN	NaN	NaN	NaN	NaN	NaN	NaN	NaN	NaN	NaN	NaN	NaN	NaN	NaN	NaN	NaN	NaN	NaN	NaN	NaN	NaN	NaN	NaN	NaN	NaN	NaN
M9PI70		pHCl	NaN	NaN	NaN	16.9265	17.5599	16.7112	17.2832	NaN	NaN	NaN	NaN	NaN	NaN	NaN	NaN	NaN	NaN	NaN	NaN	NaN	NaN	NaN	NaN	NaN	NaN	NaN	NaN	NaN	NaN	NaN	NaN	NaN	NaN	NaN	NaN	NaN	NaN	NaN	NaN	NaN	NaN	NaN	NaN	NaN	NaN	NaN	NaN
M9PI97		MESR6	26.5611	26.2282	25.6496	NaN	NaN	NaN	NaN	NaN	NaN	NaN	NaN	NaN	NaN	NaN	NaN	NaN	NaN	NaN	20.4413	NaN	NaN	NaN	NaN	NaN	NaN	NaN	NaN	NaN	NaN	NaN	NaN	NaN	NaN	NaN	NaN	NaN	NaN	NaN	18.1655	NaN	NaN	NaN	NaN	NaN	NaN	NaN	NaN
M9PIG4		Glg1	24.6739	NaN	NaN	22.7543	22.9217	22.943	23.2272	17.5696	17.7806	14.7991	NaN	18.4887	NaN	NaN	NaN	NaN	NaN	NaN	NaN	NaN	NaN	NaN	NaN	NaN	NaN	NaN	18.6211	NaN	NaN	NaN	NaN	NaN	NaN	NaN	NaN	NaN	NaN	NaN	NaN	NaN	NaN	NaN	NaN	NaN	NaN	NaN	NaN
M9PIH9		TfAP-2	NaN	NaN	NaN	NaN	NaN	NaN	NaN	15.5683	NaN	NaN	22.5962	24.0592	23.7572	24.8891	18.7456	NaN	23.4211	21.6607	28.7273	24.7553	21.9939	24.4544	23.298	19.6391	22.1449	NaN	18.118	23.9914	20.9942	23.7545	27.7577	27.3648	20.5425	NaN	28.137	NaN	24.1622	23.7593	NaN	21.5873	23.0162	25.0534	25.9498	27.322	25.8754	23.5361	23.745
M9PJN5		HDAC6	28.1933	28.0703	27.8649	NaN	NaN	NaN	15.4017	NaN	NaN	NaN	NaN	23.7643	NaN	NaN	NaN	NaN	NaN	24.1243	24.369	24.8739	NaN	NaN	NaN	NaN	NaN	NaN	NaN	NaN	NaN	NaN	NaN	NaN	NaN	NaN	NaN	NaN	NaN	NaN	NaN	NaN	NaN	NaN	NaN	NaN	NaN	NaN	NaN
M9PJN7		l(1)G0136	26.3085	26.2007	NaN	19.7511	19.9594	20.0053	20.2176	NaN	NaN	NaN	NaN	NaN	NaN	NaN	NaN	NaN	NaN	NaN	NaN	20.3047	NaN	NaN	20.1639	NaN	NaN	NaN	NaN	NaN	NaN	NaN	NaN	NaN	NaN	NaN	NaN	NaN	NaN	NaN	NaN	NaN	NaN	NaN	NaN	NaN	NaN	NaN	NaN
O01367	Protein held out wings	how	NaN	NaN	NaN	18.0532	18.0092	18.8429	17.983	17.5881	17.7386	17.5898	NaN	20.3229	NaN	NaN	NaN	NaN	NaN	NaN	NaN	NaN	NaN	NaN	NaN	NaN	NaN	20.2979	NaN	19.9506	NaN	NaN	NaN	NaN	NaN	NaN	NaN	NaN	20.692	20.152	20.3406	20.6566	NaN	21.358	20.982	21.6473	23.6257	21.9499	23.3943
O01666	ATP synthase subunit gamma, mitochondrial	ATPsyn-gamma	32.9407	32.8429	32.8441	25.0069	24.8693	24.8577	25.0395	23.2859	22.9985	22.9765	27.8464	27.5823	27.3204	27.3255	27.3948	27.6181	27.5023	27.4847	27.3443	27.3697	28.2085	28.6198	27.9539	26.9923	26.8629	26.5677	26.5086	27.2961	26.8146	26.5286	26.6823	26.6767	26.8584	26.7965	26.2157	27.1792	26.306	27.0711	26.8734	27.2752	26.7056	28.4425	28.5987	28.5473	27.0451	26.9905	26.8363
O02195	Eukaryotic translation initiation factor 3 subunit I	Trip1	30.686	30.7951	30.6186	26.8895	26.7798	26.5474	26.7031	23.2137	23.3225	23.7182	25.737	25.6363	25.773	25.975	26.4587	26.0066	26.1583	25.6214	25.7537	25.605	25.8412	25.4598	25.7407	26.2372	26.2219	25.6536	26.3095	26.0143	25.6541	26.2885	26.1299	25.9884	25.4242	25.6136	25.8058	25.9016	25.7754	26.1289	26.6207	26.1281	26.4325	26.0527	25.9964	25.8463	25.7317	25.4255	25.7368
O02373	UDP-glucose 6-dehydrogenase	sgl	25.9285	26.5424	25.9159	NaN	NaN	NaN	NaN	NaN	NaN	NaN	NaN	18.5725	NaN	NaN	NaN	NaN	NaN	NaN	NaN	NaN	NaN	NaN	NaN	NaN	NaN	NaN	NaN	NaN	NaN	NaN	NaN	NaN	NaN	NaN	NaN	NaN	NaN	NaN	NaN	NaN	NaN	NaN	NaN	NaN	NaN	NaN	NaN
O02649	60 kDa heat shock protein, mitochondrial	Hsp60	34.436	34.4653	34.4132	20.1282	23.9162	23.0619	21.4615	26.633	24.9512	25.1988	25.4613	27.2493	25.659	25.6503	25.6706	26.6608	25.5353	25.9834	25.2901	25.7028	26.9355	26.6356	26.7714	26.7587	26.6942	26.9562	26.4712	26.8876	26.7843	26.6966	26.2028	26.6248	26.5604	26.7332	26.5479	27.0639	26.5232	27.4235	27.7343	27.5759	27.1904	26.5757	26.1747	26.561	26.8961	26.6287	26.4658
O16043		Df31	31.3584	31.4035	31.1247	NaN	NaN	NaN	NaN	NaN	16.3043	NaN	NaN	24.7623	NaN	NaN	NaN	21.2446	NaN	NaN	NaN	NaN	NaN	NaN	NaN	NaN	NaN	NaN	NaN	NaN	NaN	NaN	NaN	NaN	NaN	NaN	NaN	NaN	NaN	NaN	NaN	22.1959	NaN	NaN	NaN	NaN	NaN	NaN	NaN
O16102	Chromodomain-helicase-DNA-binding protein 3	Chd3	NaN	NaN	NaN	21.1677	21.1761	21.3498	21.5024	NaN	NaN	NaN	NaN	NaN	NaN	NaN	NaN	NaN	NaN	NaN	NaN	18.0609	NaN	NaN	19.2145	NaN	NaN	NaN	NaN	NaN	NaN	NaN	NaN	NaN	NaN	NaN	NaN	NaN	NaN	NaN	NaN	NaN	NaN	NaN	NaN	NaN	NaN	NaN	NaN
O16130	60S ribosomal protein L39	RpL39	NaN	NaN	NaN	20.3131	20.3615	19.5303	20.0267	22.1026	21.9668	21.1813	NaN	NaN	NaN	NaN	NaN	NaN	19.7892	NaN	NaN	NaN	NaN	NaN	NaN	NaN	NaN	NaN	NaN	NaN	NaN	NaN	NaN	NaN	NaN	NaN	NaN	NaN	NaN	NaN	NaN	NaN	NaN	NaN	NaN	NaN	NaN	NaN	NaN
O16797	60S ribosomal protein L3	RpL3	32.9915	32.8187	33.0656	25.3908	25.2496	25.0708	25.3133	27.8356	27.3942	27.6274	26.6289	26.4461	25.6852	25.9527	25.2158	25.8597	25.3511	25.1012	25.4956	25.1441	25.1071	25.7387	25.1368	24.418	25.7027	24.9091	24.6625	25.6127	25.2002	25.5522	24.568	24.6102	24.8324	24.2832	24.828	26.377	24.7818	25.6585	25.096	25.2882	24.8184	24.231	24.6006	24.414	25.168	24.5495	25.1063
P14954;O16829	Cecropin-A1/A2;Cecropin-C	CecA1;CecC	NaN	NaN	NaN	NaN	NaN	NaN	NaN	NaN	NaN	NaN	21.6125	21.7844	22.2656	19.2186	19.3404	18.7846	NaN	18.2587	NaN	NaN	NaN	NaN	19.7949	NaN	NaN	NaN	NaN	NaN	NaN	NaN	NaN	NaN	NaN	NaN	NaN	NaN	NaN	NaN	NaN	NaN	NaN	NaN	NaN	NaN	NaN	NaN	NaN
O17432		Cdk9	NaN	NaN	NaN	20.1231	20.1351	20.088	20.0201	NaN	NaN	NaN	NaN	NaN	NaN	NaN	NaN	NaN	NaN	NaN	NaN	19.4323	NaN	NaN	NaN	NaN	NaN	NaN	NaN	NaN	NaN	NaN	19.5586	NaN	NaN	NaN	NaN	NaN	NaN	NaN	NaN	NaN	NaN	NaN	NaN	NaN	NaN	NaN	NaN
O17445	60S ribosomal protein L15	RpL15	31.3841	31.2348	31.7016	24.503	25.1885	24.6897	24.7748	25.66	25.1913	25.2733	24.077	25.2339	23.9656	24.1363	24.1923	24.5641	23.8121	24.5822	24.0577	24.1537	24.0523	23.6428	23.2771	23.3899	23.8853	23.2601	23.971	23.9749	23.9547	23.6234	NaN	23.5238	23.2056	23.5746	24.2003	NaN	24.2329	23.413	23.3977	NaN	23.4326	23.5153	NaN	23.3376	24.1194	23.6855	NaN
O18332		Rab1	30.017	29.7495	29.7911	19.2427	19.574	19.7493	19.6228	19.1108	19.0628	18.9109	22.9564	21.9119	22.7086	22.7919	22.3037	22.4597	22.2331	22.4183	22.51	22.4797	21.9958	22.5511	22.74	22.9875	NaN	NaN	21.216	21.7603	22.1886	NaN	19.825	21.5464	22.2505	21.5562	22.04	NaN	21.776	21.3159	21.8381	23.8294	21.6194	21.2955	22.1428	20.2035	22.4245	21.8114	22.4265
O18333		Rab2	29.4825	29.5907	29.5607	18.6934	19.571	19.1138	19.4105	17.1439	NaN	17.1469	NaN	NaN	NaN	NaN	NaN	NaN	NaN	NaN	NaN	NaN	NaN	NaN	NaN	NaN	NaN	NaN	NaN	NaN	NaN	NaN	NaN	NaN	NaN	NaN	NaN	NaN	NaN	NaN	NaN	NaN	NaN	NaN	NaN	NaN	NaN	NaN	NaN
O18334	Ras-related protein Rab6	Rab6	30.0439	28.3686	28.8688	19.1387	19.2113	18.9581	19.1277	17.7401	NaN	NaN	20.3398	21.5376	20.7409	20.3511	21.9689	20.6647	19.8378	20.9184	21.1351	21.1702	NaN	21.5128	21.1708	21.6421	21.9707	22.0346	20.933	NaN	NaN	NaN	NaN	21.0002	NaN	NaN	21.0366	NaN	NaN	NaN	NaN	NaN	NaN	NaN	21.013	21.0832	21.597	21.4075	20.9705
O18335		Rab11	30.0375	30.0014	30.0521	NaN	NaN	NaN	15.8784	NaN	NaN	NaN	NaN	NaN	NaN	NaN	NaN	NaN	NaN	19.407	NaN	NaN	NaN	NaN	NaN	NaN	NaN	NaN	NaN	NaN	NaN	NaN	NaN	NaN	NaN	NaN	NaN	NaN	NaN	NaN	NaN	NaN	NaN	20.0603	NaN	NaN	NaN	NaN	NaN
O18373	Selenide, water dikinase	SelD	30.2572	30.1299	30.0668	17.3415	NaN	NaN	NaN	NaN	NaN	NaN	NaN	NaN	NaN	NaN	NaN	NaN	NaN	NaN	NaN	NaN	NaN	NaN	NaN	NaN	NaN	NaN	NaN	NaN	NaN	NaN	NaN	NaN	NaN	NaN	NaN	NaN	NaN	NaN	NaN	NaN	NaN	NaN	NaN	NaN	NaN	NaN	NaN
O18388	Importin subunit beta	Fs(2)Ket	29.7667	29.871	29.7529	20.7203	20.7044	20.8283	20.7717	NaN	NaN	NaN	23.5641	23.5103	23.5083	23.6488	24.4178	24.3211	24.5017	23.9424	23.9025	24.2566	24.5987	24.2179	23.7571	23.9726	23.8891	23.9794	23.964	24.045	24.418	23.7624	24.3079	24.515	24.001	24.2474	22.9015	24.1447	23.7584	23.9464	24.5161	23.4362	25.0395	24.3975	24.0353	24.5401	24.4504	24.5553	24.3002
O18391	Probable serine hydrolase	kraken	25.7282	25.9542	25.3689	NaN	NaN	NaN	NaN	NaN	NaN	NaN	NaN	NaN	NaN	NaN	NaN	NaN	17.2971	NaN	NaN	NaN	NaN	NaN	NaN	NaN	NaN	NaN	NaN	NaN	NaN	NaN	NaN	NaN	NaN	NaN	NaN	NaN	NaN	NaN	NaN	NaN	NaN	NaN	NaN	NaN	NaN	NaN	NaN
O18404	3-hydroxyacyl-CoA dehydrogenase type-2	scu	32.848	32.9378	32.8591	25.5569	25.5025	25.5378	25.4703	21.6809	21.1314	21.5359	22.5451	25.3126	23.3373	23.329	23.1629	24.2165	21.757	23.0025	23.558	22.9295	23.547	22.9502	22.8993	23.3582	23.088	22.2426	23.3949	23.3481	23.3605	23.6123	23.2166	23.2399	23.0284	22.6975	23.1412	22.8664	23.1012	22.8323	23.9547	23.4188	23.4016	22.8626	23.2797	23.5815	22.9857	23.3472	23.466
O18405	Surfeit locus protein 4 homolog	Surf4	26.9399	NaN	26.4976	18.8549	18.5406	18.9618	18.8926	NaN	NaN	NaN	21.2743	22.2238	20.7316	20.9067	21.7347	21.0465	21.9029	22.2603	21.3881	21.4556	22.9961	22.4281	22.264	22.774	22.9266	22.8091	21.9714	21.8241	22.8264	21.4039	21.2164	22.0312	22.3566	21.1167	21.7275	24.8335	21.8197	22.7338	23.4703	23.482	23.3134	21.5293	21.5867	21.8647	22.8355	22.0598	21.042
O18412	Transmembrane GTPase fzo	fzo	NaN	NaN	NaN	NaN	NaN	NaN	17.4091	NaN	NaN	NaN	20.756	20.6094	21.1277	21.1539	20.9424	20.9681	19.6836	21.1513	20.0552	21.6643	21.8194	NaN	21.0399	21.3245	21.8577	21.2829	21.1071	21.5483	20.7834	21.574	21.3818	21.6454	21.3179	NaN	NaN	NaN	21.8122	21.6672	21.4743	NaN	21.6722	21.8677	21.9312	21.9479	21.988	20.9914	21.8137
O18413	26S protease regulatory subunit 8	Rpt6	31.0363	31.1694	31.0189	22.678	23.0261	23.5406	22.8883	20.0469	20.5818	19.1833	27.5191	27.0574	27.5424	27.8297	27.6325	27.7087	27.3611	27.4208	27.5236	27.3599	28.2435	28.2616	28.1926	27.941	27.91	28.1856	28.2473	28.0693	28.3195	28.1693	28.1188	28.4137	28.3143	28.2025	28.1766	28.5927	28.1719	28.1343	28.4827	28.1913	28.1814	28.1401	28.1622	28.1401	28.2371	28.2091	28.2267
O18640	Guanine nucleotide-binding protein subunit beta-like protein	Rack1	32.4763	32.5067	32.318	24.2743	24.3199	24.5493	24.5478	25.1907	24.1932	24.3495	24.5353	25.5671	25.2348	25.3501	24.9003	25.2375	24.0939	24.9762	24.2986	24.622	24.5557	24.8312	24.3038	24.5993	24.123	24.1972	24.3893	24.1198	24.3853	24.4935	24.3973	24.5818	23.9885	24.456	24.359	25.72	24.45	24.6506	25.2585	24.7789	24.8459	24.04	24.1332	23.81	24.9156	24.4442	23.1541
O44081	H/ACA ribonucleoprotein complex subunit 4	Nop60B	27.1185	27.4391	27.7966	26.3545	26.1163	26.3026	25.9812	28.1591	28.3825	28.3743	24.8394	23.0507	24.0868	22.0238	22.1117	22.0088	21.8177	20.9589	21.9305	21.6143	NaN	NaN	NaN	NaN	NaN	NaN	NaN	NaN	NaN	NaN	NaN	23.9456	NaN	NaN	NaN	NaN	NaN	NaN	NaN	NaN	NaN	NaN	NaN	NaN	NaN	NaN	NaN
O44226		EloB	28.9336	28.7904	28.9804	19.7072	19.8348	19.0809	19.6455	NaN	17.155	17.584	NaN	NaN	NaN	NaN	NaN	NaN	NaN	NaN	NaN	NaN	NaN	NaN	NaN	NaN	NaN	NaN	NaN	NaN	NaN	NaN	NaN	NaN	NaN	NaN	NaN	NaN	NaN	NaN	NaN	NaN	NaN	NaN	NaN	NaN	NaN	NaN	NaN
O44434		qkr58E-3	NaN	NaN	NaN	20.2109	20.4691	20.4827	20.5393	NaN	NaN	NaN	NaN	NaN	NaN	NaN	NaN	NaN	NaN	NaN	NaN	NaN	NaN	NaN	NaN	NaN	NaN	NaN	NaN	NaN	NaN	NaN	NaN	NaN	NaN	NaN	NaN	NaN	NaN	NaN	NaN	NaN	NaN	NaN	NaN	NaN	NaN	NaN	NaN
O44437	Small nuclear ribonucleoprotein Sm D3	SmD3	26.8034	26.8119	26.7747	23.8433	23.9388	23.6682	23.7969	22.3689	23.5457	23.5376	23.8517	NaN	21.6514	NaN	20.5171	20.7167	NaN	20.2556	20.8982	20.8483	21.2947	NaN	21.4365	21.6236	20.9715	NaN	NaN	21.0209	NaN	20.9073	NaN	NaN	NaN	NaN	NaN	NaN	21.3099	21.2785	NaN	21.0132	22.0863	NaN	NaN	21.3637	21.2258	21.2785	21.4089
O46036	C-terminal-binding protein	CtBP	28.2164	27.9798	28.1458	NaN	NaN	NaN	16.9482	NaN	NaN	NaN	NaN	NaN	NaN	NaN	NaN	18.2414	NaN	NaN	NaN	NaN	NaN	NaN	NaN	NaN	NaN	NaN	NaN	NaN	NaN	NaN	NaN	NaN	NaN	NaN	NaN	NaN	NaN	NaN	NaN	NaN	NaN	NaN	NaN	NaN	NaN	NaN	NaN
O46037	Vinculin	Vinc	30.0434	30.3629	30.3326	20.1769	20.0467	20.2481	20.4249	NaN	NaN	NaN	NaN	19.5292	NaN	NaN	NaN	NaN	NaN	NaN	NaN	NaN	NaN	NaN	NaN	NaN	NaN	NaN	NaN	NaN	NaN	NaN	NaN	NaN	NaN	NaN	NaN	NaN	NaN	NaN	NaN	NaN	NaN	NaN	NaN	NaN	NaN	NaN	NaN
O46043	Poly(ADP-ribose) glycohydrolase	Parg	NaN	NaN	NaN	18.0493	17.8021	18.2848	18.4592	NaN	NaN	NaN	NaN	NaN	NaN	NaN	NaN	NaN	NaN	NaN	NaN	NaN	NaN	NaN	NaN	NaN	NaN	NaN	NaN	NaN	NaN	NaN	NaN	NaN	NaN	NaN	NaN	NaN	NaN	NaN	NaN	NaN	NaN	NaN	NaN	NaN	NaN	NaN	NaN
O46050		Nmd3	24.3319	NaN	NaN	20.7806	20.6688	20.2144	20.97	21.9168	21.3822	21.7699	NaN	20.7467	NaN	NaN	NaN	NaN	NaN	NaN	NaN	NaN	NaN	20.6567	NaN	NaN	NaN	NaN	NaN	NaN	NaN	NaN	NaN	NaN	NaN	NaN	NaN	NaN	NaN	NaN	NaN	NaN	NaN	NaN	NaN	NaN	NaN	NaN	NaN
O46067		EG:25E8.1	31.1245	31.2473	31.3661	NaN	17.7235	NaN	NaN	NaN	NaN	NaN	22.7969	25.3319	23.0754	22.9279	21.3199	23.1128	22.4752	21.4152	22.4869	22.3891	NaN	NaN	19.2829	NaN	NaN	NaN	NaN	NaN	NaN	NaN	NaN	NaN	NaN	NaN	NaN	NaN	NaN	NaN	NaN	NaN	NaN	NaN	NaN	NaN	NaN	NaN	NaN
O46072	Probable ATP-dependent RNA helicase kurz	kz	NaN	NaN	21.964	22.0839	21.983	21.851	22.0505	NaN	NaN	NaN	20.2	NaN	NaN	NaN	NaN	NaN	NaN	NaN	NaN	NaN	NaN	NaN	NaN	NaN	NaN	NaN	NaN	NaN	NaN	NaN	NaN	NaN	NaN	NaN	NaN	NaN	NaN	NaN	NaN	NaN	NaN	NaN	NaN	NaN	NaN	NaN	NaN
O46084	Serine/threonine-protein phosphatase Pgam5, mitochondrial	Pgam5	NaN	25.3891	NaN	22.6665	22.7849	22.643	23.0159	17.1467	NaN	NaN	NaN	NaN	NaN	20.8795	NaN	NaN	NaN	NaN	NaN	NaN	NaN	NaN	17.7804	NaN	NaN	NaN	NaN	NaN	NaN	NaN	NaN	NaN	NaN	NaN	NaN	NaN	NaN	NaN	NaN	NaN	NaN	NaN	NaN	NaN	NaN	NaN	NaN
O46098	Protein bcn92	bcn92	NaN	26.6158	NaN	21.3963	21.4142	21.1245	21.369	NaN	NaN	NaN	NaN	NaN	NaN	NaN	NaN	NaN	NaN	NaN	NaN	19.5612	NaN	NaN	NaN	NaN	NaN	NaN	NaN	NaN	NaN	NaN	NaN	NaN	NaN	NaN	NaN	NaN	NaN	NaN	NaN	20.9127	NaN	NaN	NaN	NaN	NaN	NaN	NaN
O46106	Splicing factor 3A subunit 3	noi	24.9344	NaN	NaN	21.4676	20.3628	20.7564	20.827	17.8811	NaN	17.3072	NaN	NaN	NaN	NaN	NaN	19.1714	NaN	NaN	NaN	NaN	NaN	NaN	NaN	NaN	NaN	NaN	19.3559	NaN	NaN	NaN	NaN	NaN	NaN	NaN	NaN	NaN	NaN	NaN	NaN	NaN	NaN	NaN	NaN	NaN	NaN	NaN	NaN
O46199	Accessory gland protein Acp53Ea	Acp53Ea	29.8766	29.7708	29.7233	NaN	NaN	NaN	NaN	NaN	NaN	NaN	NaN	NaN	NaN	NaN	NaN	18.9304	NaN	NaN	NaN	NaN	NaN	NaN	NaN	NaN	NaN	NaN	NaN	NaN	NaN	NaN	NaN	NaN	NaN	NaN	NaN	NaN	NaN	NaN	NaN	NaN	NaN	NaN	NaN	NaN	NaN	NaN	NaN
O46200	Accessory gland protein Acp63F	Acp63F	28.7899	29.0841	29.0744	15.5717	15.315	15.7208	17.5536	15.6872	NaN	NaN	NaN	NaN	NaN	NaN	NaN	NaN	NaN	NaN	NaN	NaN	NaN	NaN	NaN	NaN	NaN	NaN	NaN	NaN	NaN	NaN	NaN	NaN	NaN	NaN	NaN	NaN	NaN	NaN	NaN	NaN	NaN	NaN	NaN	NaN	NaN	NaN	NaN
O46202	Accessory gland protein Acp62F	Acp62F	27.7622	27.9974	28.2768	NaN	NaN	NaN	NaN	NaN	NaN	NaN	NaN	NaN	NaN	NaN	NaN	19.6116	NaN	NaN	NaN	NaN	NaN	NaN	NaN	NaN	NaN	NaN	NaN	NaN	NaN	20.7044	NaN	NaN	NaN	NaN	NaN	NaN	NaN	NaN	NaN	NaN	NaN	NaN	NaN	NaN	NaN	NaN	NaN
O46307		EG:8D8.4	NaN	NaN	23.9654	20.9418	20.8647	20.9403	21.1022	NaN	NaN	NaN	NaN	NaN	NaN	NaN	NaN	NaN	NaN	NaN	NaN	NaN	NaN	NaN	NaN	NaN	NaN	NaN	NaN	NaN	NaN	NaN	NaN	NaN	NaN	NaN	NaN	23.8513	NaN	NaN	NaN	NaN	NaN	NaN	NaN	NaN	NaN	NaN	NaN
O61231	60S ribosomal protein L10	RpL10	32.2541	32.1902	32.0999	23.1231	22.5547	23.0276	22.606	26.3418	25.8065	24.799	24.8927	26.4927	24.9166	24.7576	25.541	25.7728	24.876	26.5403	23.6754	25.0029	NaN	NaN	NaN	NaN	NaN	25.7303	NaN	NaN	NaN	NaN	NaN	NaN	23.4748	NaN	24.3514	NaN	24.1164	NaN	NaN	NaN	NaN	NaN	NaN	NaN	NaN	25.9381	25.5761
O61305	DEAD-box helicase Dbp80	Dbp80	26.9879	27.227	NaN	21.6497	21.5895	21.5847	21.9231	NaN	16.6951	NaN	23.7553	24.223	24.7132	24.7297	24.896	24.8737	24.8585	24.7988	25.4178	24.2254	25.7942	25.3907	25.7661	25.433	25.4699	25.3179	25.7123	25.3941	25.5532	25.2774	25.5008	25.7491	25.5994	25.5533	25.2905	25.5699	25.3677	24.5423	25.3375	25.5513	25.7985	25.7086	25.1798	25.8891	25.5057	25.9914	25.5312
O61345	Protein penguin	pen	25.6589	26.0693	26.1953	24.3375	24.3686	24.3535	24.3778	23.7772	24.2331	23.8646	23.0104	21.4723	23.2984	NaN	20.88	20.426	21.1596	20.5298	21.4177	21.4711	NaN	NaN	NaN	NaN	NaN	NaN	NaN	23.0533	NaN	NaN	NaN	NaN	NaN	NaN	NaN	NaN	NaN	NaN	NaN	NaN	NaN	NaN	NaN	NaN	NaN	NaN	NaN
O61348		bbx	21.7402	NaN	NaN	19.2984	19.1526	19.7217	19.862	NaN	NaN	NaN	NaN	NaN	NaN	NaN	NaN	NaN	NaN	NaN	NaN	NaN	NaN	NaN	NaN	NaN	NaN	NaN	NaN	NaN	NaN	NaN	NaN	NaN	NaN	NaN	NaN	NaN	NaN	NaN	NaN	NaN	NaN	NaN	NaN	NaN	NaN	NaN	NaN
O61360		crol	NaN	NaN	NaN	NaN	NaN	NaN	NaN	21.0428	20.0958	20.5993	NaN	NaN	NaN	NaN	NaN	NaN	NaN	NaN	NaN	NaN	NaN	NaN	NaN	NaN	NaN	NaN	NaN	NaN	NaN	NaN	NaN	NaN	NaN	NaN	NaN	NaN	NaN	NaN	NaN	NaN	NaN	NaN	NaN	NaN	NaN	NaN	NaN
O61444		Mkk4	24.3623	NaN	NaN	19.7843	20.0708	19.7656	19.9974	NaN	NaN	NaN	22.8872	22.6026	22.792	22.9285	23.2042	22.9339	22.9322	23.1317	23.1832	23.2647	NaN	22.6158	23.4646	22.9952	22.8241	22.9059	22.4607	23.0429	22.085	23.0569	23.013	22.9759	22.8197	22.6612	22.8261	NaN	22.9053	23.2956	22.8096	22.9866	23.844	23.2463	23.2894	23.67	23.2162	23.0955	23.2292
O61613	Glycylpeptide N-tetradecanoyltransferase	Nmt	29.3551	29.254	29.5368	26.9064	26.399	26.9489	27.0221	18.1655	17.4277	14.3943	NaN	22.4103	NaN	NaN	NaN	NaN	NaN	NaN	NaN	NaN	NaN	NaN	NaN	NaN	NaN	NaN	NaN	NaN	NaN	NaN	NaN	NaN	NaN	NaN	NaN	NaN	NaN	NaN	NaN	NaN	NaN	NaN	NaN	19.9103	NaN	NaN	NaN
O61722		PRL-1	26.379	26.7925	26.7969	19.6372	NaN	20.0411	19.1243	19.2485	19.2348	19.2539	24.0513	23.4836	23.7106	24.0234	22.5561	22.2968	23.0498	22.7241	23.2242	22.2815	23.8264	24.3017	22.4872	22.1008	23.386	23.6824	22.3788	23.4664	23.6061	22.7594	22.8467	23.1735	23.0475	22.2819	23.2187	23.191	22.9136	23.6684	23.2684	23.3527	22.3202	22.6855	22.5529	22.7934	23.1395	22.8906	23.782
O62530		AP-2mu	28.4333	28.672	28.9517	26.5002	26.3303	26.1746	26.1806	25.0693	24.3464	23.4747	21.2294	21.5304	21.5845	21.7843	21.5785	21.8496	23.1431	22.1083	23.0572	22.621	23.0553	NaN	22.4917	22.9453	22.7705	NaN	22.5487	22.7198	22.6106	NaN	NaN	NaN	22.6017	NaN	NaN	24.5901	NaN	22.6786	NaN	NaN	23.1545	22.5991	NaN	23.2406	22.8601	NaN	NaN
O62531		AP-1mu	NaN	NaN	25.8926	22.7826	22.8347	22.8702	22.7964	NaN	NaN	NaN	NaN	NaN	NaN	NaN	NaN	17.9483	NaN	NaN	NaN	NaN	NaN	NaN	NaN	NaN	NaN	NaN	NaN	NaN	NaN	NaN	NaN	NaN	NaN	NaN	19.299	NaN	NaN	NaN	NaN	NaN	NaN	NaN	NaN	NaN	NaN	NaN	NaN
O62602		lic	NaN	24.3346	NaN	20.3011	20.7287	20.4163	20.4646	NaN	18.33	NaN	22.2888	22.5836	24.1058	NaN	23.7685	22.0417	23.0592	22.7532	23.5407	22.2828	23.7914	23.5963	23.3126	23.8177	22.8107	23.0386	23.6041	23.428	23.7203	23.618	23.3661	23.5913	23.3971	23.0509	23.7565	NaN	22.9778	22.7337	23.6683	23.0307	25.0262	23.5726	23.5234	23.5968	23.943	24.281	22.8124
O62619	Pyruvate kinase	PyK	34.6941	34.8276	34.9112	26.211	26.03	25.7633	26.0402	26.1556	25.5331	25.0051	28.3308	29.0574	28.6225	28.6157	28.6845	28.611	28.0432	28.1323	28.3949	28.3145	29.4949	29.6244	29.3839	29.7108	29.2374	29.0618	29.158	29.3085	29.6357	29.6414	29.3485	29.597	29.6775	29.58	29.6956	28.9748	29.3922	29.4553	29.5027	29.4828	29.3788	29.4995	29.5129	29.4773	29.6863	29.5689	29.4321
O62621	Coatomer subunit beta	betaCop	29.5391	29.6201	29.6031	25.076	25.5187	25.4394	25.4819	20.6455	19.8773	18.9414	24.516	24.3471	24.5506	24.816	25.4411	24.7048	24.836	24.4139	24.3577	24.2789	24.8494	24.7132	25.5576	25.0416	25.1325	24.6957	25.8043	24.7256	25.0054	25.8246	25.4941	25.6617	25.3412	25.148	25.1909	26.1221	25.0039	24.8314	24.8481	24.648	24.7543	25.3393	25.4423	25.5951	24.8091	25.2454	24.9271
O76206	Putative riboflavin kinase	anon-84Ea	25.9363	26.7715	26.791	NaN	NaN	NaN	18.9867	NaN	NaN	NaN	NaN	NaN	NaN	19.6532	NaN	NaN	NaN	NaN	NaN	NaN	NaN	NaN	NaN	NaN	NaN	NaN	NaN	NaN	NaN	NaN	NaN	NaN	NaN	NaN	NaN	NaN	NaN	19.7797	NaN	NaN	NaN	NaN	NaN	NaN	NaN	NaN	NaN
O76324	Discs overgrown protein kinase	dco	NaN	NaN	NaN	20.5169	20.4648	20.0309	20.3919	NaN	NaN	NaN	NaN	18.9292	NaN	NaN	NaN	NaN	NaN	NaN	NaN	NaN	NaN	NaN	NaN	NaN	NaN	NaN	NaN	NaN	NaN	NaN	NaN	NaN	NaN	NaN	NaN	NaN	NaN	NaN	NaN	NaN	NaN	NaN	NaN	NaN	NaN	NaN	NaN
O76464	Nitrilase and fragile histidine triad fusion protein NitFhit;Bis(5-adenosyl)-triphosphatase;Nitrilase homolog	NitFhit	24.7497	25.2021	25.3348	NaN	NaN	NaN	13.5591	NaN	NaN	NaN	NaN	NaN	NaN	NaN	NaN	NaN	NaN	NaN	NaN	NaN	NaN	NaN	NaN	NaN	NaN	NaN	NaN	NaN	NaN	NaN	NaN	NaN	NaN	NaN	NaN	NaN	NaN	NaN	NaN	NaN	NaN	NaN	NaN	NaN	NaN	NaN	NaN
O76521	Importin subunit alpha	Kap-alpha1	25.1433	25.4016	25.1221	21.8666	21.719	21.826	21.6335	NaN	NaN	NaN	NaN	NaN	NaN	NaN	NaN	NaN	NaN	NaN	NaN	NaN	NaN	NaN	NaN	NaN	NaN	NaN	NaN	NaN	NaN	NaN	NaN	NaN	NaN	NaN	NaN	NaN	NaN	NaN	NaN	NaN	NaN	NaN	NaN	NaN	NaN	NaN	NaN
O76742		Rab7	25.868	25.7357	25.415	NaN	NaN	NaN	16.8316	NaN	NaN	NaN	NaN	NaN	NaN	NaN	NaN	NaN	NaN	NaN	NaN	NaN	NaN	NaN	NaN	NaN	NaN	NaN	NaN	NaN	NaN	NaN	NaN	NaN	NaN	NaN	NaN	NaN	NaN	NaN	NaN	NaN	NaN	NaN	NaN	NaN	NaN	NaN	NaN
O76857		BCL7-like	NaN	NaN	22.0492	18.2886	18.8928	19.032	19.2239	16.6201	NaN	NaN	NaN	NaN	NaN	NaN	NaN	NaN	NaN	NaN	NaN	NaN	NaN	NaN	NaN	NaN	NaN	NaN	NaN	NaN	NaN	NaN	NaN	NaN	NaN	NaN	NaN	NaN	NaN	NaN	NaN	NaN	NaN	NaN	NaN	NaN	NaN	NaN	NaN
O76861		EG:100G10.1	NaN	NaN	NaN	19.2025	18.8339	19.441	19.8478	NaN	NaN	NaN	NaN	NaN	NaN	NaN	NaN	NaN	NaN	NaN	NaN	NaN	NaN	NaN	NaN	NaN	NaN	NaN	NaN	NaN	NaN	NaN	NaN	NaN	NaN	NaN	NaN	NaN	NaN	NaN	NaN	NaN	NaN	NaN	NaN	NaN	NaN	NaN	NaN
O76863		eIF2B-beta	27.111	26.8043	27.0087	23.1736	22.9569	22.9731	23.3198	NaN	NaN	18.5582	NaN	NaN	NaN	NaN	NaN	NaN	21.1426	NaN	NaN	NaN	NaN	NaN	NaN	NaN	NaN	NaN	NaN	NaN	NaN	NaN	NaN	NaN	NaN	NaN	NaN	NaN	NaN	20.8055	NaN	NaN	NaN	NaN	NaN	NaN	NaN	NaN	NaN
O76876		ssx	NaN	NaN	24.0134	20.9325	20.4778	20.9683	20.4057	18.0231	19.4005	18.7978	NaN	NaN	NaN	NaN	NaN	NaN	NaN	NaN	NaN	17.0263	NaN	NaN	18.6968	NaN	NaN	NaN	NaN	NaN	NaN	NaN	NaN	NaN	NaN	NaN	NaN	NaN	NaN	NaN	NaN	NaN	NaN	NaN	NaN	NaN	NaN	NaN	NaN
O76895	Arginase	arg	26.6363	26.0759	26.9835	NaN	NaN	NaN	NaN	NaN	NaN	NaN	NaN	NaN	NaN	NaN	NaN	NaN	NaN	NaN	NaN	NaN	NaN	NaN	NaN	NaN	NaN	NaN	NaN	NaN	NaN	NaN	NaN	NaN	NaN	NaN	NaN	NaN	NaN	NaN	NaN	NaN	NaN	NaN	NaN	NaN	NaN	NaN	NaN
O76902		rush	NaN	NaN	NaN	21.055	21.2807	21.6066	21.2762	17.3546	17.1621	17.962	NaN	NaN	NaN	NaN	NaN	NaN	NaN	19.4997	NaN	NaN	NaN	NaN	NaN	NaN	NaN	NaN	NaN	NaN	NaN	NaN	NaN	NaN	NaN	NaN	NaN	NaN	NaN	NaN	19.181	NaN	NaN	NaN	NaN	NaN	NaN	NaN	NaN
O76922	Protein aubergine	aub	26.9995	27.0933	27.6144	25.872	26.0098	25.811	25.8278	24.1707	23.7157	23.4392	NaN	NaN	NaN	NaN	NaN	NaN	NaN	22.7463	NaN	NaN	NaN	NaN	NaN	NaN	NaN	NaN	NaN	NaN	NaN	NaN	NaN	NaN	NaN	NaN	NaN	NaN	NaN	NaN	NaN	NaN	NaN	NaN	NaN	NaN	NaN	20.9762	NaN
O76927	40S ribosomal protein S21	RpS21	30.4014	30.4812	30.3215	22.3352	22.759	22.9554	22.6862	24.6209	25.1512	24.8843	21.7557	22.7328	22.1494	21.88	22.6399	NaN	21.1097	22.7758	21.2629	22.6489	NaN	22.0641	NaN	NaN	NaN	22.0388	NaN	NaN	NaN	NaN	NaN	21.9917	NaN	NaN	NaN	23.9132	NaN	NaN	22.3404	NaN	NaN	21.5693	NaN	NaN	21.8873	21.9479	21.7689
O76928		cm	NaN	21.7574	NaN	22.2296	22.3431	22.277	22.2196	NaN	NaN	NaN	18.0618	NaN	NaN	NaN	NaN	NaN	NaN	NaN	NaN	NaN	NaN	NaN	NaN	NaN	NaN	NaN	NaN	20.0359	NaN	NaN	NaN	NaN	NaN	NaN	NaN	NaN	NaN	NaN	NaN	NaN	NaN	NaN	NaN	NaN	NaN	NaN	NaN
O76994		Ip259	NaN	NaN	25.3409	23.0986	23.3123	23.0185	22.9566	23.9273	23.2105	23.3518	NaN	19.218	NaN	NaN	NaN	NaN	NaN	NaN	NaN	NaN	NaN	NaN	NaN	NaN	NaN	NaN	NaN	NaN	NaN	NaN	NaN	NaN	NaN	NaN	NaN	NaN	NaN	NaN	NaN	NaN	NaN	NaN	NaN	NaN	NaN	NaN	NaN
O77062	Amino acid transporter	Eaat1	26.2948	26.311	25.7267	18.0081	18.3218	18.8661	18.3347	NaN	NaN	NaN	NaN	NaN	NaN	NaN	NaN	NaN	NaN	NaN	NaN	20.4161	NaN	NaN	NaN	NaN	NaN	NaN	NaN	NaN	NaN	NaN	NaN	NaN	NaN	NaN	NaN	NaN	NaN	NaN	NaN	NaN	NaN	NaN	NaN	NaN	NaN	NaN	NaN
O77134		ATPsynE	31.2949	31.4061	31.2403	18.6353	18.2509	18.1002	17.8738	18.826	18.6715	18.4373	22.6085	23.2985	23.5537	22.4745	23.03	24.2956	23.8737	22.8207	22.8372	23.3584	NaN	26.0986	23.7944	NaN	NaN	NaN	20.6621	21.129	22.3644	22.4674	22.1944	22.0878	21.8224	22.3848	22.7013	22.6688	NaN	21.0876	NaN	21.151	NaN	26.4323	27.3639	26.4699	NaN	23.0297	21.8235
O77263	tRNA (guanine-N(7)-)-methyltransferase	CG4045	NaN	NaN	NaN	21.1471	21.526	21.2475	21.1143	NaN	NaN	NaN	NaN	NaN	NaN	NaN	NaN	NaN	NaN	NaN	NaN	NaN	NaN	NaN	NaN	NaN	NaN	NaN	NaN	NaN	NaN	NaN	NaN	NaN	NaN	NaN	NaN	NaN	NaN	NaN	NaN	NaN	NaN	NaN	NaN	NaN	NaN	NaN	NaN
O77277	Torsin-like protein	Torsin	23.8312	NaN	25.0567	19.9745	19.4938	19.5429	20.1062	18.8222	NaN	NaN	NaN	21.2978	NaN	NaN	NaN	NaN	NaN	NaN	NaN	NaN	NaN	NaN	NaN	NaN	NaN	NaN	NaN	NaN	NaN	NaN	NaN	NaN	NaN	20.7239	NaN	NaN	NaN	NaN	NaN	NaN	NaN	NaN	NaN	NaN	NaN	NaN	NaN
O77410	Eukaryotic translation initiation factor 3 subunit E	eIF3-S6	30.6954	30.7855	30.805	26.4438	26.2369	26.1104	26.1726	21.3054	21.6187	20.1002	26.0491	25.5438	26.2259	26.3296	25.6245	25.8961	26.3135	26.0441	26.2657	25.8271	25.7946	25.9214	26.2391	25.8738	26.5512	26.3305	26.1371	26.3611	26.0367	26.0525	26.2461	26.2991	26.3112	25.7309	25.9864	27.2547	26.2133	25.8304	25.6667	26.0817	26.0359	26.3262	26.4135	26.031	26.2138	26.103	25.9753
O77430		SkpA	27.9747	27.9755	27.626	22.9128	21.8122	22.0337	22.2642	20.2729	19.9963	20.5649	22.3284	21.2938	NaN	22.3244	22.0036	21.3131	22.2949	21.9866	21.4296	22.0982	NaN	21.8753	19.6311	NaN	20.1921	NaN	NaN	NaN	NaN	NaN	NaN	NaN	NaN	NaN	NaN	NaN	NaN	NaN	21.6936	NaN	NaN	NaN	NaN	21.3813	20.9179	NaN	NaN
O77460	Inorganic pyrophosphatase	Nurf-38	32.5555	32.732	32.6647	23.3861	23.507	24.1408	23.6956	23.2684	22.8489	22.3008	24.7633	24.749	24.6141	24.4682	23.8318	24.8384	23.96	24.155	24.078	23.9628	23.5644	23.2903	24.1638	25.0753	24.9338	24.5795	23.0218	23.3656	23.0097	23.3378	22.7839	22.7226	22.6709	23.7903	22.717	25.0571	22.3859	23.8556	24.2523	24.2522	23.5872	23.1914	25.003	23.0059	24.2548	23.0953	23.229
O77477			26.4911	26.5421	26.9135	21.7122	21.942	22.6384	22.1987	19.921	18.641	20.4305	NaN	NaN	NaN	NaN	NaN	NaN	NaN	NaN	NaN	NaN	NaN	NaN	NaN	NaN	NaN	NaN	NaN	NaN	NaN	NaN	NaN	NaN	NaN	NaN	NaN	NaN	NaN	NaN	19.2365	NaN	NaN	NaN	NaN	NaN	NaN	NaN	NaN
O96433	Cyclin-T	CycT	NaN	NaN	NaN	20.1602	19.8631	20.3834	20.2822	20.7647	20.5109	20.2634	NaN	NaN	NaN	NaN	NaN	NaN	NaN	NaN	NaN	NaN	NaN	NaN	NaN	NaN	NaN	NaN	NaN	NaN	NaN	NaN	NaN	NaN	NaN	NaN	NaN	NaN	NaN	NaN	NaN	NaN	NaN	NaN	NaN	NaN	NaN	NaN	NaN
O96539	Arginyl-tRNA--protein transferase 1	Ate1	NaN	NaN	NaN	22.2941	22.1899	22.2871	22.1992	NaN	NaN	NaN	NaN	NaN	NaN	NaN	NaN	NaN	NaN	NaN	23.0903	NaN	NaN	NaN	NaN	NaN	NaN	NaN	NaN	NaN	NaN	NaN	NaN	NaN	NaN	NaN	24.0034	NaN	NaN	NaN	NaN	NaN	NaN	NaN	NaN	NaN	NaN	NaN	NaN
O96553	C-1-tetrahydrofolate synthase, cytoplasmic;Methylenetetrahydrofolate dehydrogenase;Methenyltetrahydrofolate cyclohydrolase;Formyltetrahydrofolate synthetase	pug	32.2338	32.2254	32.3139	29.508	29.4615	29.6495	29.4195	17.9024	17.3709	17.4075	23.5419	24.9362	23.7509	24.0186	23.9267	24.4708	23.6946	24.6058	24.1086	24.5063	23.6857	24.8369	22.6936	23.5156	23.5093	23.2614	23.6749	23.8943	23.6638	22.8167	23.1836	23.4057	23.766	23.4741	23.3835	25.0503	24.0237	NaN	NaN	23.8102	NaN	23.9246	23.7816	24.1343	23.8576	23.5546	23.9279
O96651	DNA topoisomerase 3-beta	Top3beta	NaN	24.9487	NaN	22.4915	22.424	22.6629	22.916	17.6973	NaN	17.7624	NaN	NaN	NaN	NaN	19.7842	NaN	NaN	NaN	NaN	NaN	NaN	NaN	NaN	NaN	NaN	NaN	NaN	NaN	NaN	NaN	NaN	NaN	NaN	NaN	NaN	NaN	NaN	NaN	NaN	NaN	NaN	NaN	NaN	NaN	NaN	NaN	NaN
O96689		vtd	NaN	23.1586	NaN	20.3417	20.202	19.9339	20.2377	NaN	NaN	NaN	NaN	NaN	NaN	NaN	NaN	NaN	NaN	NaN	NaN	NaN	NaN	NaN	NaN	NaN	NaN	NaN	NaN	NaN	NaN	NaN	NaN	NaN	NaN	NaN	NaN	NaN	NaN	NaN	NaN	NaN	NaN	NaN	NaN	NaN	NaN	NaN	NaN
O96827	Probable elongation factor 1-beta	Ef1beta	33.1375	33.0855	32.86	26.4852	26.7287	26.8375	26.9374	23.6086	23.5532	23.2926	23.2499	25.8101	22.3136	23.715	22.2074	24.7015	21.6	21.7738	22.1201	22.6554	22.401	22.8326	22.423	21.9371	21.881	21.4066	22.4272	22.3018	22.7508	22.7684	21.8519	22.2407	22.623	23.7361	23.0005	22.1454	22.5188	22.4238	24.5429	23.2021	22.3847	21.9945	21.6769	NaN	22.0142	22.4783	23.2753
O96863	Casein kinase II subunit beta	CkIIbeta2	NaN	NaN	NaN	18.4575	18.894	19.4885	19.6425	NaN	NaN	NaN	NaN	NaN	NaN	NaN	NaN	NaN	NaN	NaN	NaN	NaN	NaN	NaN	NaN	NaN	NaN	NaN	NaN	NaN	NaN	NaN	NaN	NaN	NaN	NaN	NaN	NaN	NaN	NaN	NaN	NaN	NaN	NaN	NaN	NaN	NaN	NaN	NaN
O96880		TfIIEalpha	21.4132	NaN	NaN	20.8844	21.0695	21.1141	21.2267	NaN	NaN	NaN	NaN	NaN	NaN	NaN	NaN	NaN	NaN	NaN	NaN	18.3384	NaN	NaN	18.7815	NaN	NaN	NaN	NaN	NaN	NaN	NaN	NaN	NaN	NaN	NaN	NaN	NaN	NaN	NaN	NaN	NaN	NaN	NaN	NaN	NaN	NaN	NaN	NaN
O96881		TfIIEbeta	NaN	NaN	NaN	20.0842	20.1093	20.374	20.2096	NaN	17.1006	NaN	NaN	NaN	NaN	NaN	NaN	NaN	NaN	NaN	19.9389	NaN	NaN	NaN	21.9684	NaN	NaN	NaN	NaN	NaN	NaN	NaN	NaN	NaN	NaN	NaN	NaN	NaN	NaN	NaN	NaN	NaN	NaN	NaN	NaN	NaN	NaN	NaN	NaN
O97067	Probable peptidyl-tRNA hydrolase 2	CG1307	NaN	NaN	NaN	20.5857	20.8235	20.4887	20.7154	NaN	NaN	NaN	NaN	NaN	NaN	NaN	NaN	NaN	NaN	NaN	NaN	NaN	NaN	NaN	NaN	NaN	NaN	NaN	NaN	NaN	NaN	NaN	NaN	NaN	NaN	NaN	NaN	NaN	NaN	NaN	NaN	NaN	NaN	NaN	NaN	NaN	NaN	NaN	NaN
O97102	Small ubiquitin-related modifier	smt3	31.0484	31.2005	31.7494	NaN	NaN	NaN	NaN	17.5755	18.9113	18.0717	19.2417	22.4843	19.6253	19.1049	17.9888	19.9502	17.4984	NaN	NaN	17.569	NaN	NaN	NaN	NaN	NaN	NaN	NaN	NaN	NaN	NaN	NaN	NaN	NaN	NaN	NaN	NaN	NaN	NaN	22.3801	NaN	NaN	NaN	NaN	NaN	NaN	NaN	NaN
O97111		par-6	NaN	NaN	NaN	20.6547	20.8231	20.3562	20.5322	NaN	NaN	NaN	NaN	NaN	NaN	NaN	NaN	NaN	NaN	NaN	NaN	NaN	NaN	NaN	NaN	NaN	NaN	NaN	NaN	NaN	NaN	NaN	NaN	NaN	NaN	NaN	NaN	NaN	NaN	NaN	NaN	NaN	NaN	NaN	NaN	NaN	NaN	NaN	NaN
O97125	Heat shock protein 68	Hsp68	31.447	31.6815	31.4966	24.0073	23.789	23.9957	23.7848	22.9471	22.2956	21.9753	27.0618	26.5446	27.0397	25.9727	26.3726	26.3522	26.8856	26.6245	26.8141	26.8885	28.6452	27.7707	27.7762	28.1817	27.8344	27.6796	28.2329	27.283	28.1864	27.0025	27.7233	27.9837	27.6617	26.976	27.7219	23.4665	28.0856	27.5713	28.8208	28.3006	28.1751	27.9723	27.9982	28.152	27.4557	27.5913	27.8343
O97159	Chromodomain-helicase-DNA-binding protein Mi-2 homolog	Mi-2	26.6438	26.4729	NaN	25.7292	25.3558	25.6626	25.3263	18.7462	17.8465	18.4437	NaN	NaN	NaN	NaN	NaN	20.0263	NaN	NaN	NaN	NaN	NaN	NaN	NaN	NaN	NaN	NaN	20.4431	NaN	NaN	NaN	NaN	NaN	NaN	NaN	NaN	NaN	NaN	NaN	NaN	NaN	NaN	NaN	NaN	NaN	NaN	NaN	NaN
O97182		Arpc1	27.2516	27.7385	26.8406	17.9483	17.9529	18.11	18.7355	NaN	NaN	NaN	NaN	NaN	NaN	NaN	NaN	NaN	NaN	18.8216	NaN	NaN	NaN	NaN	NaN	NaN	NaN	NaN	NaN	NaN	NaN	NaN	NaN	NaN	NaN	NaN	NaN	NaN	NaN	NaN	NaN	NaN	NaN	NaN	NaN	NaN	NaN	NaN	NaN
O97183		RpII33	25.7934	26.0893	26.1575	22.6786	22.9126	22.8192	22.1215	NaN	NaN	NaN	NaN	NaN	NaN	NaN	NaN	NaN	NaN	20.2305	NaN	NaN	NaN	19.153	NaN	NaN	NaN	NaN	NaN	NaN	NaN	NaN	NaN	NaN	NaN	NaN	NaN	NaN	NaN	NaN	NaN	NaN	NaN	NaN	NaN	NaN	NaN	NaN	NaN
O97418		ND-B14.5A	26.8383	27.0437	27.0668	NaN	NaN	NaN	NaN	NaN	NaN	NaN	NaN	NaN	NaN	NaN	NaN	NaN	NaN	NaN	NaN	18.3342	NaN	18.6266	NaN	NaN	NaN	NaN	NaN	NaN	NaN	NaN	NaN	NaN	NaN	NaN	NaN	NaN	NaN	NaN	NaN	NaN	NaN	NaN	NaN	NaN	NaN	NaN	NaN
O97422	Galactosylgalactosylxylosylprotein 3-beta-glucuronosyltransferase I	GlcAT-I	NaN	NaN	NaN	20.0757	20.2709	20.7485	20.4521	NaN	NaN	NaN	20.427	NaN	NaN	NaN	NaN	NaN	NaN	NaN	NaN	NaN	NaN	NaN	NaN	NaN	NaN	NaN	NaN	NaN	NaN	NaN	NaN	NaN	NaN	NaN	NaN	NaN	NaN	NaN	NaN	NaN	20.8165	NaN	NaN	NaN	NaN	NaN	NaN
O97428		cib	30.5866	30.531	30.3055	NaN	15.8002	NaN	NaN	NaN	NaN	NaN	NaN	24.0362	19.8376	20.1792	NaN	NaN	NaN	NaN	20.09	20.196	NaN	NaN	NaN	NaN	NaN	NaN	NaN	NaN	NaN	NaN	NaN	NaN	NaN	NaN	NaN	NaN	NaN	NaN	24.2282	NaN	NaN	NaN	NaN	NaN	NaN	NaN	NaN
O97454		l(1)10Bb	NaN	NaN	NaN	18.546	17.9092	18.3238	17.9459	NaN	NaN	NaN	NaN	NaN	NaN	NaN	NaN	NaN	NaN	NaN	15.085	NaN	NaN	NaN	NaN	NaN	NaN	NaN	NaN	NaN	NaN	NaN	NaN	NaN	NaN	NaN	NaN	NaN	NaN	NaN	NaN	NaN	NaN	16.3062	NaN	NaN	NaN	NaN	NaN
O97477	Inositol-3-phosphate synthase	Inos	31.5391	31.4514	31.3753	NaN	NaN	17.9443	NaN	NaN	NaN	NaN	19.3147	21.182	19.7908	20.0394	19.8117	22.8473	20.6472	NaN	NaN	NaN	19.0452	NaN	NaN	NaN	NaN	NaN	NaN	NaN	NaN	NaN	NaN	NaN	NaN	NaN	NaN	NaN	NaN	NaN	NaN	NaN	NaN	NaN	NaN	NaN	NaN	NaN	NaN
O97479		Sodh-1	32.891	32.8681	32.9889	NaN	NaN	NaN	NaN	19.1863	NaN	NaN	NaN	24.257	NaN	17.7705	NaN	19.6482	NaN	18.1689	18.0681	19.1132	NaN	NaN	NaN	NaN	NaN	NaN	NaN	NaN	NaN	NaN	NaN	NaN	NaN	NaN	NaN	NaN	NaN	NaN	NaN	20.7282	NaN	NaN	NaN	NaN	NaN	NaN	NaN
P00334	Alcohol dehydrogenase	Adh	35.2287	35.2995	35.2754	24.7552	25.0135	25.1066	25.2268	29.0134	27.6099	27.5287	26.7365	28.5994	26.3851	26.3639	25.6157	27.7603	25.0815	25.0335	26.0173	25.5193	25.3966	25.6166	24.5678	24.4654	24.8358	23.7816	25.0543	25.9593	25.3628	24.4251	24.6113	24.8232	25.3634	26.7414	NaN	24.8294	25.9289	26.9459	27.6776	27.1977	25.6747	23.7625	24.3859	25.2158	24.9088	25.2856	26.6245
P00967	Trifunctional purine biosynthetic protein adenosine-3;Phosphoribosylamine--glycine ligase;Phosphoribosylformylglycinamidine cyclo-ligase;Phosphoribosylglycinamide formyltransferase	ade3	32.0642	31.9913	31.9875	NaN	NaN	NaN	NaN	21.2722	23.1455	NaN	NaN	26.4613	NaN	NaN	NaN	NaN	NaN	NaN	NaN	NaN	NaN	NaN	NaN	NaN	NaN	NaN	NaN	NaN	NaN	NaN	NaN	NaN	NaN	NaN	NaN	NaN	NaN	NaN	NaN	NaN	NaN	NaN	NaN	NaN	27.5773	NaN	NaN
Q4AB54;P02255;Q4ABD8;Q4AB94	Histone H1	His1:CG33861;His1;His1:CG33807;His1:CG33834	28.0081	28.0992	28.0739	24.3871	24.6928	24.628	24.2742	26.771	26.045	26.8041	24.6114	22.8186	24.1178	22.5034	NaN	NaN	22.8237	22.5736	22.6668	22.5003	NaN	NaN	NaN	NaN	NaN	NaN	NaN	NaN	NaN	NaN	NaN	NaN	NaN	NaN	NaN	NaN	NaN	NaN	NaN	NaN	NaN	NaN	NaN	NaN	NaN	NaN	NaN
P02283	Histone H2B	His2B	27.9826	28.3532	29.6353	26.605	26.5893	26.4676	26.6079	25.395	25.0442	25.2445	24.7554	24.8358	25.3148	24.2272	NaN	NaN	24.1414	NaN	24.0084	22.0993	NaN	NaN	NaN	NaN	NaN	NaN	NaN	NaN	NaN	NaN	22.3078	NaN	NaN	NaN	NaN	NaN	NaN	NaN	NaN	NaN	NaN	NaN	NaN	NaN	NaN	NaN	NaN
P02299;P84249	Histone H3;Histone H3.3	His3;His3.3A	26.8924	26.565	26.8602	23.8141	23.8951	23.5762	23.4339	18.0529	20.4745	18.5812	24.5577	24.0521	25.1937	23.9569	22.267	NaN	22.431	NaN	22.446	21.7003	NaN	NaN	NaN	NaN	NaN	NaN	NaN	NaN	NaN	NaN	NaN	NaN	NaN	22.5336	NaN	NaN	NaN	NaN	NaN	NaN	NaN	NaN	NaN	NaN	NaN	NaN	NaN
P02515	Heat shock protein 22	Hsp22	26.5611	26.3281	NaN	NaN	NaN	NaN	NaN	NaN	NaN	NaN	20.1951	20.3539	21.0338	19.8974	20.3176	20.2209	20.3624	20.2382	20.2833	20.6563	20.2031	20.7441	20.6818	20.5412	20.0681	20.845	20.2292	21.2409	20.5944	20.8731	20.2938	21.8635	20.9643	20.8839	22.1975	21.5775	21.2264	21.5844	21.6599	20.5148	19.8533	21.4667	21.5009	21.99	21.1436	21.735	21.3121
P02516	Heat shock protein 23	Hsp23	31.8618	31.9601	31.9804	19.6812	20.0861	18.9415	20.0124	19.555	NaN	NaN	23.7585	24.04	24.031	24.2602	23.0753	23.9182	23.5777	22.9002	24.0391	24.0702	23.4909	23.0803	23.1764	23.6907	23.7542	22.8184	23.3056	22.7657	23.717	23.0759	23.5022	24.3719	23.4358	23.2389	24.0377	NaN	23.4914	23.7549	24.3111	23.5469	23.9171	23.1383	23.9468	23.9998	23.6236	23.2654	NaN
P02517	Heat shock protein 26	Hsp26	31.6121	31.8531	31.7576	NaN	19.7987	19.4633	18.6218	NaN	NaN	NaN	23.2482	23.4649	22.9721	23.7296	22.0827	22.1982	23.26	22.8416	23.7035	23.5106	23.847	22.2898	22.8733	24.0657	23.1416	22.6153	23.9415	23.5574	24.2134	24.0037	23.5992	23.5686	23.3314	22.5721	22.6725	NaN	22.2463	23.6756	24.562	23.2464	24.528	22.6554	22.6417	23.0894	23.3249	23.2086	23.1365
P02518	Heat shock protein 27	Hsp27	31.2482	31.1735	31.3528	20.67	21.6483	21.3585	21.5878	NaN	NaN	NaN	22.6033	23.5037	24.5711	24.6791	23.0992	23.6582	23.0316	22.9727	24.1522	23.723	24.1122	23.7072	23.9534	23.9575	23.388	24.8483	24.2131	24.1993	24.4586	24.2907	23.4278	23.833	24.1576	23.3098	24.0074	23.4534	24.0687	23.6999	23.9032	25.2693	24.6719	24.2664	22.9196	24.1999	22.5489	24.0928	23.7732
P02574	Actin, larval muscle	Act79B	34.5089	34.5987	34.5243	25.4926	25.5673	26.0933	25.1734	25.8794	26.8841	26.6324	27.6406	28.5451	28.8457	29.904	28.9168	28.4859	28.2219	27.9178	27.8979	27.8869	27.1266	29.7221	27.0745	28.3176	27.2181	27.883	27.173	28.135	27.659	27.1696	27.0286	28.754	27.5267	28.9478	28.8606	25.2946	27.5873	27.6217	27.6409	27.3351	27.2828	27.9583	27.5823	28.3342	28.9063	29.1862	27.9554
P02828	Heat shock protein 83	Hsp83	35.1293	35.1511	35.1984	26.0295	26.1486	26.2239	26.2861	25.4317	25.1818	25.1203	28.0948	28.8943	28.3328	28.5579	28.4278	28.8866	28.517	28.1536	28.2465	28.1686	29.0558	28.8677	28.8581	28.7595	29.0539	28.5818	29.1408	29.0564	29.0677	29.1986	28.9445	28.933	28.9296	28.8924	28.922	29.4817	28.8613	29.2821	29.4277	29.2684	29.2964	28.9077	28.9798	29.0493	28.7492	28.6893	29.0755
P02841	Salivary glue protein Sgs-7	Sgs7	25.1588	25.34	24.986	NaN	NaN	NaN	17.6284	NaN	NaN	NaN	NaN	NaN	NaN	NaN	NaN	NaN	NaN	NaN	NaN	18.6457	21.3877	NaN	NaN	NaN	NaN	NaN	NaN	NaN	NaN	NaN	NaN	NaN	NaN	NaN	NaN	NaN	NaN	NaN	NaN	NaN	NaN	NaN	NaN	NaN	NaN	NaN	NaN
P02842	Salivary glue protein Sgs-8	Sgs8	27.3542	27.7521	27.7457	22.0059	22.2929	22.1518	22.1923	21.9365	23.5784	22.0603	NaN	NaN	NaN	NaN	NaN	NaN	NaN	NaN	NaN	NaN	NaN	NaN	NaN	NaN	NaN	NaN	NaN	NaN	NaN	NaN	NaN	NaN	NaN	NaN	NaN	NaN	NaN	NaN	23.9072	NaN	NaN	NaN	NaN	NaN	NaN	NaN	NaN
P02843	Vitellogenin-1	Yp1	36.336	36.383	36.3046	28.3923	28.357	28.1698	28.2786	26.5013	26.237	25.8355	26.0008	29.4983	26.53	26.5124	25.0287	28.4423	24.9121	24.7257	26.6484	26.1453	25.6291	23.9476	25.1596	24.9437	25.0945	24.1711	24.3684	25.9225	24.2266	24.7947	24.2102	24.5493	24.2661	25.3707	24.3936	22.6388	24.0115	26.683	28.4454	27.892	25.8124	24.9991	24.4794	25.7669	25.5073	26.3234	27.5059
P02844	Vitellogenin-2	Yp2	35.6087	35.6642	35.5936	28.1204	28.299	28.3451	28.3777	26.8707	26.178	25.9862	25.6617	29.2306	25.3882	24.6591	25.4942	27.5949	24.7728	25.8095	26.0345	25.4587	24.6157	24.87	23.1987	23.2554	23.9298	24.8187	23.8168	24.2097	23.5841	23.6182	23.5062	24.0115	23.7523	25.5835	24.0539	23.5799	23.5169	26.1261	27.941	27.9265	25.2281	24.5305	24.1554	24.502	25.9936	25.7745	26.1061
P04052	DNA-directed RNA polymerase II subunit RPB1	RpII215	30.3972	NaN	NaN	23.0133	23.1059	22.5881	23.1273	23.1399	23.0382	22.5122	22.0936	NaN	NaN	NaN	NaN	NaN	NaN	NaN	NaN	NaN	NaN	NaN	NaN	NaN	NaN	NaN	NaN	NaN	NaN	NaN	NaN	NaN	NaN	NaN	NaN	NaN	NaN	NaN	NaN	NaN	NaN	20.2315	NaN	NaN	NaN	NaN	NaN
P04359	60S ribosomal protein L32	RpL32	31.6242	31.9574	31.7581	23.0105	22.419	22.8841	22.2442	25.7015	26.2476	25.4181	24.6444	25.8224	24.2355	24.4187	24.7461	24.395	24.0031	24.7582	23.7771	24.2201	23.8775	23.7536	22.9989	24.1015	23.6306	23.3729	23.6735	24.2897	23.895	23.5205	23.5165	23.4054	23.4074	23.0457	23.2356	NaN	23.5374	23.3764	23.5562	23.8985	22.7039	23.6428	23.6658	23.6956	23.8473	23.5746	23.8232
P04814	Trypsin alpha	alphaTry	29.3606	29.6441	29.5095	15.2815	NaN	NaN	NaN	NaN	NaN	NaN	NaN	NaN	NaN	NaN	NaN	NaN	NaN	NaN	NaN	NaN	NaN	NaN	NaN	NaN	NaN	NaN	NaN	NaN	NaN	NaN	NaN	NaN	NaN	NaN	NaN	NaN	NaN	NaN	NaN	NaN	NaN	NaN	NaN	NaN	NaN	NaN	NaN
P05031	Aromatic-L-amino-acid decarboxylase	Ddc	27.6016	27.5173	28.1713	NaN	NaN	NaN	NaN	NaN	NaN	NaN	NaN	18.5277	NaN	NaN	NaN	NaN	NaN	NaN	NaN	NaN	NaN	NaN	NaN	NaN	NaN	NaN	NaN	NaN	NaN	NaN	NaN	NaN	NaN	NaN	NaN	NaN	NaN	NaN	NaN	NaN	NaN	NaN	NaN	NaN	NaN	NaN	NaN
P05130	Protein kinase C, brain isozyme	Pkc53E	NaN	NaN	24.175	22.1542	21.4526	21.6951	21.5823	17.7078	17.2095	19.0107	NaN	NaN	NaN	NaN	NaN	NaN	NaN	NaN	NaN	NaN	NaN	NaN	NaN	NaN	NaN	NaN	NaN	NaN	NaN	NaN	NaN	NaN	NaN	NaN	NaN	NaN	NaN	NaN	NaN	NaN	NaN	NaN	NaN	NaN	NaN	NaN	NaN
P05205	Heterochromatin protein 1	Su(var)205	25.4877	25.9211	26.1676	19.8273	19.9962	19.9777	19.8516	NaN	17.1891	17.3189	NaN	NaN	NaN	NaN	NaN	NaN	NaN	NaN	NaN	NaN	NaN	NaN	NaN	NaN	NaN	NaN	NaN	NaN	NaN	NaN	NaN	NaN	NaN	NaN	NaN	NaN	NaN	NaN	NaN	NaN	NaN	NaN	NaN	NaN	NaN	NaN	NaN
P05303	Elongation factor 1-alpha 2	Ef1alpha100E	32.4008	32.3992	32.2873	26.8875	25.7019	26.4931	26.2507	23.6255	22.9138	22.0159	23.3793	24.0341	22.6285	22.6971	24.6628	24.4223	23.3359	24.548	22.5485	24.4754	23.0532	23.2634	23.0455	22.9731	23.8631	23.2634	24.1486	23.6181	24.8599	23.6886	24.4054	23.492	24.5051	23.8379	24.1197	26.222	23.9105	23.8766	25.7468	23.4322	23.751	23.4418	22.3312	23.946	22.8361	24.6088	23.271
P05389	60S acidic ribosomal protein P2	RpLP2	31.3406	31.2731	30.9089	24.6248	24.6763	24.7938	25.0055	25.3843	26.6959	26.0059	25.778	26.77	25.8573	25.9515	25.8476	26.0295	25.668	25.9687	25.7716	26.0231	25.5698	25.6875	25.7631	25.5524	25.1411	23.3052	25.6584	25.4027	25.4657	25.3438	24.8667	25.1868	25.1642	24.956	25.0774	25.8424	24.6831	25.9221	25.9133	25.6227	25.3296	25.0029	24.5649	24.9976	24.8046	25.3104	24.8792
P05552	Transcription factor Adf-1	Adf1	NaN	NaN	NaN	18.1861	18.7888	18.7367	18.8364	NaN	NaN	NaN	NaN	NaN	NaN	NaN	NaN	NaN	NaN	NaN	NaN	NaN	NaN	NaN	NaN	NaN	NaN	NaN	NaN	NaN	NaN	NaN	NaN	NaN	NaN	NaN	NaN	NaN	NaN	NaN	NaN	NaN	NaN	NaN	NaN	NaN	NaN	NaN	NaN
P05623	Accessory gland-specific peptide 70A	SP	28.3787	28.3072	28.3524	21.1929	21.0051	21.0716	21.0092	NaN	NaN	NaN	26.2981	24.9601	26.1146	24.2206	24.5942	24.0468	21.9951	22.8731	22.1204	22.7073	22.5502	22.7565	22.6008	22.4629	22.2979	22.629	22.4061	22.1409	22.8387	22.7518	22.4778	22.731	22.5498	23.3037	23.2269	NaN	22.4709	21.162	21.6708	22.3173	21.9742	21.6404	22.2442	21.8914	23.2369	23.4841	22.4301
P05661	Myosin heavy chain, muscle	Mhc	33.0698	33.0958	32.9486	26.9752	26.9896	27.455	26.851	25.2677	27.0571	25.2132	27.7789	27.6222	28.0858	29.7141	28.4597	27.7012	28.2781	28.1254	27.9108	27.8946	26.9265	29.2403	26.7486	27.9693	26.6447	27.0553	26.8405	28.0435	26.6968	26.7682	26.817	27.3326	26.9728	27.9619	27.795	28.2606	26.7474	26.392	26.6816	26.6269	26.4251	27.4392	26.6432	28.1765	27.488	29.3136	26.5063
P05990	CAD protein;Glutamine-dependent carbamoyl-phosphate synthase;Aspartate carbamoyltransferase;Dihydroorotase	r	29.7685	29.7532	29.6502	22.1205	23.0931	23.1076	23.3054	NaN	19.0515	NaN	26.6781	26.2565	26.4338	26.9408	26.869	26.8391	26.7819	26.8248	26.7288	26.4387	27.7374	27.753	27.6516	28.0485	28.0663	27.6584	27.7787	28.0154	27.8127	27.9867	27.7598	27.8023	27.8761	27.3201	27.6561	28.0508	27.5369	27.7987	28.2074	27.7996	27.9384	27.6484	27.6733	27.708	27.6821	27.7828	27.5862
P06002	Opsin Rh1	ninaE	26.9153	27.3451	27.1023	19.719	19.8268	18.9912	19.1633	18.3001	17.8699	17.5594	22.8604	22.1004	21.3252	22.5616	22.0293	21.7123	22.6714	22.1401	21.5083	22.3178	22.8279	21.5586	22.0278	22.362	22.1116	22.0523	22.3554	21.7513	22.8619	22.6524	20.3332	22.053	NaN	22.5764	NaN	22.589	22.6716	21.3212	22.1116	21.7379	22.432	22.0613	21.2501	21.4678	22.36	21.8881	21.8677
P06605;P06603	Tubulin alpha-3 chain;Tubulin alpha-1 chain	alphaTub84D;alphaTub84B	34.266	34.3591	34.3521	27.2949	26.7543	27.1553	27.0798	26.5576	26.0844	25.7721	30.8066	30.3007	30.796	31.1473	30.8634	30.7802	30.6798	30.7004	30.8057	30.9323	31.5352	31.5313	31.4926	31.5352	31.5944	31.5327	31.7003	31.5702	31.6474	31.6153	31.5658	31.6459	31.3377	31.3297	31.3678	30.1623	31.3355	31.596	31.6404	31.6817	31.6166	31.5159	31.3484	31.4749	31.6642	31.5087	31.2528
P06604	Tubulin alpha-2 chain	alphaTub85E	NaN	23.7651	NaN	19.6949	19.4185	19.8151	19.7029	18.9248	NaN	NaN	NaN	NaN	NaN	NaN	NaN	NaN	NaN	NaN	NaN	22.269	23.2276	23.1863	23.2246	23.2414	22.8765	22.4445	23.4726	23.049	23.8907	23.2933	23.159	23.5037	23.6958	23.2353	23.2647	23.2855	23.6828	23.184	23.2414	23.0393	23.2988	23.3272	22.4437	23.4072	23.2701	23.2977	23.7019
P06606	Tubulin alpha-4 chain	alphaTub67C	29.148	29.3493	29.5495	23.0112	23.1447	23.5967	23.4443	20.2893	19.594	19.5944	25.6486	26.0055	25.9804	26.2563	26.6873	26.2491	26.0986	26.1151	26.2945	26.1587	27.6181	26.8578	27.4907	27.4117	27.5528	26.9079	27.367	27.0165	27.4723	27.3852	27.1219	26.8841	26.965	26.8309	27.0282	28.3199	27.0353	27.5985	27.9354	27.3825	27.9063	27.28	26.7761	27.1169	26.9981	27.3669	27.1276
P06607	Vitellogenin-3	Yp3	36.2418	36.3751	36.3971	26.8558	26.9166	26.9296	26.5019	27.23	25.9918	26.179	26.3519	29.5796	26.6364	26.2608	25.7047	28.3087	25.4715	25.1782	26.4348	25.9024	24.7993	25.0779	24.6371	24.7727	25.0483	24.8433	24.0487	25.0237	25.1591	24.9578	24.9482	25.6326	26.9114	26.1993	26.6558	25.3804	27.2331	26.5428	27.959	27.6061	26.4324	24.1575	25.6681	25.0092	24.8601	26.8045	27.3129
P06742	Myosin light chain alkali	Mlc1	29.6266	29.6884	30.0049	22.3277	22.0625	22.8471	22.9266	20.4026	21.2217	19.9978	24.6775	24.1346	25.0435	25.6607	25.1221	24.315	24.4874	25.3422	24.4353	24.4536	23.2254	25.9397	23.013	23.5715	22.097	23.6903	22.704	23.6562	22.8883	22.5184	22.6562	24.0563	22.2836	24.2356	24.0647	NaN	23.1334	22.9766	23.3824	23.2108	22.6817	25.077	23.6348	23.4991	24.5115	24.7102	22.5762
P07182	Chorion protein S36	Cp36	28.755	28.7938	29.2218	NaN	NaN	NaN	NaN	NaN	NaN	NaN	23.1857	22.4095	23.1089	23.6671	23.1187	22.931	23.1053	22.6365	23.0823	22.7817	23.3361	22.649	23.3951	23.222	22.5458	22.2792	22.5606	23.2357	22.6312	22.2928	22.2182	22.9882	22.1962	22.7121	22.9773	26.2614	23.7767	NaN	23.7069	23.7093	NaN	23.1252	23.3184	23.0206	NaN	23.0489	23.084
P07183	Chorion protein S38	Cp38	28.7981	28.9546	29.0957	21.4824	20.3705	19.0616	20.9596	21.7259	19.1143	22.3091	25.1665	25.3297	25.2563	23.2802	25.2955	24.9879	26.3502	25.013	24.7798	24.2317	25.6963	25.2289	24.2051	24.3938	25.3786	24.9882	24.4206	25.2274	24.8734	22.8871	23.8476	24.6903	24.7104	24.9027	24.3222	26.9441	24.6311	26.0656	25.1519	26.2729	24.8009	24.8623	25.3031	24.6033	24.4001	24.4013	24.1497
P07185	Chorion protein S15	Cp15	NaN	NaN	NaN	NaN	NaN	NaN	NaN	NaN	NaN	NaN	NaN	NaN	NaN	NaN	NaN	NaN	NaN	NaN	NaN	NaN	NaN	NaN	NaN	NaN	19.1953	NaN	NaN	NaN	18.8648	NaN	18.5453	NaN	NaN	NaN	NaN	NaN	NaN	NaN	NaN	NaN	NaN	NaN	18.6433	18.6549	19.2726	NaN	NaN
P07190	Maltase A1	Mal-A1	29.2532	29.2232	28.8841	NaN	NaN	NaN	NaN	NaN	NaN	NaN	NaN	NaN	NaN	NaN	NaN	NaN	NaN	NaN	NaN	NaN	NaN	NaN	NaN	NaN	NaN	NaN	NaN	NaN	NaN	NaN	NaN	NaN	NaN	NaN	NaN	NaN	NaN	NaN	NaN	NaN	NaN	NaN	NaN	NaN	NaN	NaN	NaN
P07486	Glyceraldehyde-3-phosphate dehydrogenase 1	Gapdh1	32.8134	32.9386	33.0518	27.5579	27.6731	27.3921	27.5178	25.6899	25.0925	25.2735	25.3205	26.222	25.1127	24.8422	25.1579	25.8571	23.9669	24.4557	24.5992	24.8153	22.9056	23.12	22.7386	23.4488	NaN	23.0176	23.1209	23.2358	23.0908	23.302	23.453	21.6815	23.2994	23.8714	23.6059	NaN	23.3732	23.9372	23.7325	23.9153	23.2506	23.7337	23.7524	23.8059	22.9437	23.6283	23.5619
P07487	Glyceraldehyde-3-phosphate dehydrogenase 2	Gapdh2	35.0142	34.9717	34.8771	27.4009	27.4339	27.2278	27.3163	27.0737	26.1253	26.0406	26.8975	28.7992	27.0295	27.2385	26.6947	27.9653	26.0446	26.6583	27.0189	27.3292	25.794	26.4481	26.0422	25.8341	25.7903	26.2767	25.6587	25.2492	24.7259	26.0015	25.8152	25.5646	25.2226	26.4853	25.324	26.7482	25.5412	26.7904	27.0352	26.8622	26.5021	25.5699	26.2348	25.5219	26.5314	26.4032	26.6667
P07664	Serendipity locus protein delta	Sry-delta	NaN	NaN	NaN	17.9235	17.8533	18.4283	17.9534	NaN	NaN	NaN	NaN	NaN	NaN	NaN	NaN	NaN	NaN	NaN	NaN	NaN	NaN	NaN	NaN	NaN	NaN	NaN	NaN	NaN	NaN	NaN	NaN	NaN	NaN	NaN	NaN	NaN	NaN	NaN	NaN	NaN	NaN	NaN	NaN	NaN	NaN	NaN	NaN
P07701	Salivary glue protein Sgs-5	Sgs5	NaN	NaN	23.8439	21.0385	21.3169	21.6906	21.8106	NaN	NaN	NaN	NaN	NaN	NaN	NaN	NaN	NaN	NaN	NaN	NaN	19.7983	NaN	NaN	19.3262	NaN	NaN	NaN	NaN	NaN	NaN	NaN	NaN	NaN	NaN	NaN	NaN	NaN	NaN	NaN	NaN	NaN	NaN	NaN	NaN	NaN	NaN	NaN	NaN
P07764	Fructose-bisphosphate aldolase	Ald	35.8183	35.8537	35.7313	22.705	22.1738	21.5095	20.0776	25.9475	24.8405	23.4912	25.3935	29.2261	25.9666	25.8826	23.6554	27.8717	22.7449	23.4462	25.7317	24.7866	23.6218	23.2228	23.273	22.9061	23.531	23.5175	23.1267	23.2977	22.3758	23.1398	23.1052	23.5091	23.3882	24.9477	23.223	23.206	23.019	26.8268	27.079	26.8843	24.3763	24.5735	23.3926	24.1221	23.1741	25.4052	26.6232
P07909	Heterogeneous nuclear ribonucleoprotein A1	Hrb98DE	23.3034	NaN	NaN	24.7923	24.4272	24.4136	24.4995	19.9274	19.7456	19.4619	20.1741	20.4485	20.2767	20.3231	20.5269	20.3099	20.8176	20.6319	20.3322	20.7545	21.3434	21.3307	21.3713	NaN	20.9009	20.7881	NaN	21.4015	NaN	21.3458	NaN	21.9735	NaN	NaN	NaN	NaN	22.0254	20.5111	20.9649	NaN	20.7161	21.3957	21.6366	NaN	21.5071	22.0678	21.6369
P08111	Lethal(2) giant larvae protein	l(2)gl	26.6074	26.838	27.289	24.9239	24.4104	24.866	24.5152	19.1587	19.3814	NaN	NaN	NaN	NaN	NaN	NaN	21.8887	NaN	NaN	NaN	NaN	22.5555	22.6448	22.6286	NaN	22.5539	NaN	NaN	22.7345	22.3288	23.0722	19.6154	19.872	22.8191	NaN	22.7955	NaN	22.6654	23.0014	22.3575	NaN	21.196	NaN	23.3217	23.0643	23.1689	24.1626	23.249
P08120	Collagen alpha-1(IV) chain	Cg25C	NaN	NaN	22.3394	18.9496	18.909	19.8852	18.7609	NaN	NaN	NaN	NaN	NaN	NaN	20.9429	NaN	NaN	NaN	NaN	NaN	NaN	NaN	20.0106	NaN	NaN	NaN	NaN	NaN	22.7347	NaN	NaN	NaN	NaN	NaN	NaN	NaN	NaN	NaN	NaN	NaN	NaN	NaN	NaN	NaN	NaN	19.3666	NaN	NaN
P81641;P08144	Alpha-amylase B;Alpha-amylase A	Amy-d;Amy-p	31.058	31.039	31.0276	16.7204	NaN	NaN	NaN	NaN	NaN	NaN	NaN	19.1328	NaN	NaN	NaN	NaN	NaN	NaN	NaN	NaN	NaN	NaN	NaN	NaN	NaN	NaN	NaN	NaN	NaN	NaN	NaN	NaN	NaN	NaN	NaN	NaN	NaN	NaN	NaN	NaN	NaN	NaN	NaN	NaN	NaN	NaN	NaN
P08171	Esterase-6	Est-6	31.4073	31.4121	31.502	NaN	NaN	NaN	NaN	NaN	NaN	16.3915	NaN	NaN	NaN	NaN	NaN	NaN	20.2947	NaN	NaN	NaN	NaN	NaN	NaN	NaN	NaN	NaN	NaN	NaN	NaN	NaN	NaN	NaN	NaN	NaN	NaN	NaN	NaN	NaN	NaN	20.06	NaN	NaN	NaN	NaN	NaN	NaN	NaN
P08181	Casein kinase II subunit alpha	CkIIalpha	30.0467	30.1702	30.2219	25.7802	25.6612	25.6561	25.8972	24.4796	24.2675	24.0585	NaN	NaN	NaN	NaN	21.8452	21.9831	NaN	22.5924	NaN	21.8365	NaN	NaN	NaN	NaN	NaN	NaN	NaN	NaN	NaN	NaN	NaN	NaN	NaN	NaN	NaN	NaN	NaN	NaN	NaN	NaN	NaN	NaN	NaN	NaN	NaN	NaN	21.1088
P08182	Casein kinase II subunit beta	CkIIbeta	28.3157	28.3244	28.8761	24.3114	24.3453	24.1189	24.0939	20.3227	21.3546	21.1916	NaN	NaN	NaN	NaN	NaN	NaN	NaN	NaN	NaN	18.6676	NaN	NaN	NaN	NaN	NaN	NaN	NaN	NaN	NaN	NaN	NaN	NaN	NaN	NaN	NaN	NaN	NaN	22.0261	NaN	NaN	NaN	NaN	NaN	NaN	NaN	NaN	NaN
P08266	DNA-directed RNA polymerase II subunit RPB2	RpII140	NaN	NaN	24.5725	23.2337	23.1101	23.5311	23.591	22.5663	22.8867	21.8963	21.998	NaN	NaN	NaN	NaN	NaN	20.6796	NaN	NaN	NaN	NaN	NaN	NaN	NaN	NaN	NaN	NaN	NaN	NaN	NaN	NaN	NaN	NaN	NaN	NaN	NaN	19.0108	NaN	NaN	NaN	NaN	NaN	NaN	NaN	NaN	NaN	NaN
P08570	60S acidic ribosomal protein P1	RpLP1	31.9212	31.873	31.8397	24.975	25.0858	25.1327	25.2673	26.9798	27.4291	27.0522	25.1957	24.9743	25.4542	25.0769	25.526	25.1835	24.9377	25.2155	25.499	24.9037	24.487	24.5049	24.3108	23.9852	23.9472	23.6315	24.898	24.3216	NaN	24.5746	24.7388	24.3284	21.6342	23.4202	25.2029	24.9978	NaN	24.6367	NaN	24.2396	23.9297	24.2726	23.9346	19.8777	24.3601	23.5146	NaN
P08630	Tyrosine-protein kinase Btk29A	Btk29A	NaN	NaN	NaN	20.3833	20.4199	19.9906	20.4552	NaN	NaN	NaN	NaN	NaN	NaN	NaN	NaN	NaN	NaN	NaN	NaN	NaN	NaN	NaN	NaN	NaN	NaN	NaN	NaN	NaN	NaN	NaN	NaN	NaN	NaN	NaN	NaN	NaN	NaN	NaN	NaN	NaN	NaN	NaN	NaN	NaN	NaN	NaN	NaN
P08645	Ras-like protein 3	R	27.3621	27.8608	27.5787	NaN	NaN	NaN	18.6632	NaN	NaN	NaN	NaN	NaN	NaN	NaN	NaN	NaN	NaN	NaN	NaN	NaN	NaN	NaN	21.735	NaN	NaN	NaN	NaN	NaN	NaN	NaN	NaN	NaN	NaN	NaN	NaN	NaN	NaN	NaN	NaN	NaN	NaN	NaN	NaN	NaN	NaN	NaN	NaN
P08841	Tubulin beta-3 chain	betaTub60D	26.7965	27.0363	26.5046	21.1007	21.1021	20.9746	21.3115	18.5199	18.5099	18.6135	24.3069	23.9183	24.8975	25.1324	25.1308	25.182	24.672	24.6418	24.7465	25.1738	25.4888	25.809	25.0973	24.9229	25.6893	25.2304	25.8858	25.4538	25.6305	25.5278	25.5147	25.304	25.5831	25.6991	25.4356	25.4539	25.8105	25.397	25.8622	25.6196	24.9362	25.3675	25.8153	25.1803	24.9473	26.0797	25.5816
P08879	Nucleoside diphosphate kinase	awd	34.392	34.4194	34.4419	23.5412	23.9677	23.599	24.1571	24.7069	24.167	23.8336	21.8247	27.3077	22.2013	22.3061	22.1843	25.6079	20.9057	21.4587	22.1028	21.9829	21.8717	22.8195	21.7852	21.8617	NaN	22.1896	21.8155	22.1165	NaN	21.8109	21.3751	21.9452	NaN	22.5996	21.8196	NaN	21.7336	22.5072	25.4925	23.9326	21.6531	22.1802	22.0495	22.5912	22.0569	22.4234	NaN
P08928	Lamin Dm0	Lam	NaN	NaN	22.9774	22.972	22.9708	23.0511	22.6559	NaN	NaN	NaN	NaN	NaN	NaN	NaN	NaN	19.6141	NaN	NaN	NaN	NaN	NaN	NaN	16.0862	NaN	NaN	NaN	NaN	NaN	NaN	NaN	NaN	NaN	NaN	NaN	NaN	NaN	NaN	NaN	NaN	NaN	NaN	NaN	NaN	NaN	NaN	NaN	NaN
P08970	Protein suppressor of hairy wing	su(Hw)	23.3717	NaN	NaN	20.2632	20.874	20.396	20.4342	21.482	21.1684	21.402	NaN	NaN	NaN	NaN	NaN	NaN	21.6728	NaN	NaN	NaN	NaN	NaN	NaN	NaN	NaN	NaN	NaN	NaN	NaN	NaN	NaN	NaN	NaN	NaN	NaN	NaN	NaN	NaN	NaN	NaN	NaN	NaN	NaN	NaN	NaN	NaN	NaN
P08985	Histone H2A.v	His2Av	24.3608	26.5687	27.2918	24.3505	24.2831	24.2927	24.478	22.1527	24.2028	21.6486	22.4656	22.2487	22.5214	22.7111	21.4442	21.4413	22.0163	21.3861	NaN	NaN	NaN	NaN	NaN	NaN	NaN	NaN	NaN	NaN	NaN	NaN	NaN	NaN	NaN	NaN	NaN	NaN	NaN	22.4722	NaN	NaN	NaN	NaN	NaN	NaN	NaN	NaN	NaN
P09180	60S ribosomal protein L4	RpL4	33.3614	33.4309	33.4396	26.4846	26.3876	26.4128	26.4907	28.0852	27.5966	27.2704	25.482	26.892	25.7733	26.2801	25.7073	25.8647	26.0235	25.6296	25.7558	25.5818	25.9948	25.624	25.3144	25.335	26.2715	25.3603	25.8727	25.7691	26.1658	25.5935	25.1832	25.355	25.5276	25.0792	25.6887	26.6814	25.6877	25.5338	25.8685	25.7763	25.4735	25.0404	25.0892	24.8127	25.7284	25.4373	25.2202
P09491	Tropomyosin-2	Tm2	31.6557	31.4853	31.4151	19.2184	20.4047	22.71	20.7314	22.2759	23.0502	19.9682	23.7651	24.5036	25.8104	26.4598	25.7118	23.6227	25.5172	23.6251	23.7663	23.3255	20.7791	27.1097	22.0965	25.8375	20.8345	22.5929	NaN	25.0827	21.8233	19.8365	19.5809	24.8852	19.7431	25.0827	25.2451	23.36	19.7953	19.7	20.8008	20.1788	20.1879	24.6598	20.5526	20.0013	24.8895	26.0628	20.9209
P10333	Accessory gland-specific peptide 26Aa	Acp26Aa	26.7655	26.6702	26.7471	25.8457	25.441	25.8415	25.9651	27.123	27.4203	26.9905	27.1625	25.4239	26.0859	22.4086	22.8373	22.8739	25.3368	23.6064	24.2983	24.0546	24.6896	23.5448	23.7938	23.3269	23.34	22.0707	23.0799	23.3843	NaN	NaN	22.6629	23.1659	23.613	22.8926	23.1969	NaN	NaN	22.7749	24.032	23.4985	23.1511	22.6582	23.7849	NaN	22.9645	21.9389	22.9029
P10351	Xanthine dehydrogenase	ry	27.0313	26.8134	26.9213	NaN	NaN	NaN	NaN	NaN	NaN	NaN	NaN	NaN	NaN	NaN	NaN	NaN	NaN	NaN	NaN	NaN	NaN	NaN	NaN	NaN	NaN	NaN	NaN	NaN	NaN	NaN	NaN	NaN	NaN	NaN	NaN	NaN	NaN	NaN	NaN	NaN	NaN	NaN	NaN	NaN	20.702	NaN	NaN
P10383	Protein ovarian tumor locus	otu	NaN	NaN	24.1439	22.2039	21.9602	21.5135	22.2186	17.8123	15.8843	16.1956	NaN	NaN	NaN	NaN	NaN	NaN	NaN	NaN	NaN	18.7488	NaN	NaN	NaN	NaN	NaN	NaN	NaN	NaN	NaN	NaN	NaN	NaN	NaN	NaN	NaN	NaN	NaN	NaN	NaN	NaN	NaN	NaN	NaN	21.022	NaN	NaN	NaN
P10674	Fasciclin-1	Fas1	30.327	30.2801	30.5263	NaN	NaN	NaN	NaN	NaN	NaN	NaN	NaN	21.2105	NaN	NaN	NaN	NaN	NaN	NaN	NaN	NaN	NaN	20.6188	NaN	NaN	NaN	NaN	NaN	NaN	NaN	NaN	NaN	NaN	NaN	NaN	NaN	NaN	NaN	NaN	NaN	NaN	NaN	NaN	NaN	NaN	NaN	NaN	NaN
P10676	Neither inactivation nor afterpotential protein C	ninaC	32.8177	32.8305	32.7049	24.7667	24.9299	24.7131	24.8079	17.2621	16.5218	16.2226	23.712	24.0368	23.6681	22.8915	22.3802	23.309	23.5177	22.2691	23.4264	22.1816	NaN	22.8657	NaN	NaN	23.4835	22.6917	NaN	23.2286	NaN	NaN	NaN	NaN	NaN	NaN	NaN	NaN	NaN	23.5764	NaN	22.778	NaN	NaN	NaN	22.5959	NaN	22.7782	NaN
P10987	Actin-5C	Act5C	30.46	30.4404	30.1438	22.0458	22.2867	22.9856	22.5103	23.0667	23.6253	23.7216	NaN	23.2181	NaN	NaN	NaN	NaN	22.1079	NaN	22.6413	22.5025	24.0357	24.5006	23.3949	23.2214	23.4596	23.6252	23.6781	23.8368	23.1368	23.6444	23.7942	24.2542	23.5169	24.2595	23.7136	23.0996	23.7225	23.3113	24.117	23.6782	23.4741	22.7077	23.1929	25.0731	23.6985	NaN	NaN
P11046	Laminin subunit beta-1	LanB1	26.456	26.8901	27.1225	23.9922	23.7932	23.8206	23.9394	16.1664	17.9009	16.0298	NaN	19.4032	NaN	NaN	NaN	NaN	NaN	NaN	NaN	NaN	NaN	18.5743	NaN	NaN	NaN	NaN	NaN	NaN	NaN	NaN	NaN	NaN	NaN	NaN	NaN	NaN	NaN	NaN	NaN	NaN	NaN	NaN	NaN	NaN	NaN	NaN	NaN
P11449	Vitelline membrane protein Vm26Aa	Vm26Aa	NaN	NaN	NaN	NaN	NaN	NaN	NaN	NaN	NaN	NaN	NaN	NaN	NaN	NaN	NaN	NaN	NaN	NaN	NaN	20.4432	18.725	NaN	18.4612	26.7622	18.9388	NaN	18.8788	NaN	18.5099	18.3119	18.461	18.6395	NaN	NaN	NaN	NaN	NaN	NaN	18.595	NaN	19.0788	18.5564	NaN	18.562	NaN	18.8277	NaN
P11996	Larval serum protein 1 beta chain	Lsp1beta	30.2302	30.1925	30.0448	NaN	15.034	NaN	NaN	NaN	NaN	NaN	NaN	17.9831	NaN	NaN	NaN	NaN	NaN	NaN	NaN	NaN	NaN	NaN	NaN	NaN	NaN	NaN	NaN	NaN	NaN	NaN	NaN	NaN	NaN	NaN	NaN	NaN	NaN	NaN	NaN	18.3715	NaN	NaN	NaN	NaN	NaN	NaN	NaN
P12024	Chaoptin	chp	30.2625	30.2742	30.6495	NaN	NaN	NaN	NaN	NaN	NaN	NaN	NaN	NaN	NaN	NaN	NaN	NaN	NaN	NaN	NaN	NaN	NaN	NaN	NaN	NaN	NaN	NaN	NaN	NaN	NaN	NaN	NaN	NaN	NaN	NaN	NaN	NaN	NaN	NaN	NaN	NaN	NaN	NaN	NaN	NaN	NaN	NaN	NaN
P12370	cAMP-dependent protein kinase catalytic subunit	Pka-C1	28.6877	28.7596	28.6188	NaN	NaN	NaN	18.0385	NaN	NaN	NaN	19.9732	21.0304	21.326	21.4352	21.2839	21.6432	20.5718	21.944	NaN	21.5126	NaN	NaN	NaN	NaN	NaN	NaN	NaN	NaN	NaN	NaN	NaN	NaN	NaN	NaN	NaN	NaN	NaN	21.4183	NaN	NaN	NaN	NaN	NaN	NaN	NaN	NaN	NaN
P12613	T-complex protein 1 subunit alpha	T-cp1	31.9075	31.8823	31.8835	25.8231	25.6258	25.9753	25.6538	23.3151	22.7595	21.1103	27.0573	27.1242	27.1408	26.9657	27.4743	27.2172	26.9609	27.3275	26.9185	26.9545	27.1123	27.4451	26.9509	27.124	27.3823	27.6706	26.4947	27.2947	27.2096	26.8742	27.0048	27.1967	27.2779	27.0697	27.372	27.5231	26.8797	27.313	26.3529	27.64	27.3551	26.8285	26.9938	27.075	27.6034	26.7951	27.1207
P12646	Glucose-6-phosphate 1-dehydrogenase	Zw	30.5867	30.7527	30.7408	21.8336	21.634	21.5622	22.02	18.9203	19.6975	17.8879	NaN	17.8667	NaN	NaN	NaN	NaN	NaN	NaN	NaN	NaN	NaN	NaN	NaN	NaN	NaN	NaN	NaN	NaN	NaN	NaN	NaN	NaN	NaN	NaN	18.284	NaN	NaN	NaN	NaN	NaN	NaN	NaN	NaN	NaN	NaN	NaN	NaN
P12881	Proteasome subunit alpha type-1	Prosalpha6	30.9697	31.1001	30.9425	19.4065	19.0429	18.6902	19.6522	17.5985	NaN	17.3827	NaN	22.3221	NaN	NaN	NaN	NaN	NaN	NaN	NaN	NaN	NaN	NaN	NaN	NaN	NaN	NaN	NaN	NaN	NaN	NaN	NaN	NaN	NaN	NaN	NaN	NaN	NaN	NaN	20.8831	NaN	NaN	NaN	NaN	NaN	NaN	NaN	NaN
P12982;Q05547	Serine/threonine-protein phosphatase alpha-2 isoform;Serine/threonine-protein phosphatase alpha-3 isoform	Pp1-87B;Pp1-13C	28.8918	28.5391	28.5749	22.465	22.5089	22.4333	22.4627	19.2176	NaN	19.0016	NaN	NaN	NaN	NaN	NaN	NaN	NaN	NaN	NaN	NaN	NaN	NaN	NaN	NaN	NaN	NaN	NaN	NaN	NaN	NaN	NaN	NaN	NaN	NaN	NaN	NaN	NaN	NaN	NaN	NaN	NaN	NaN	NaN	NaN	NaN	NaN	NaN
P13008	40S ribosomal protein S26	RpS26	30.9377	31.0477	30.8207	24.243	24.1972	24.2671	24.3917	23.3381	23.4738	23.1017	23.8648	24.5455	23.5925	23.9634	23.1579	23.7915	23.6694	23.1067	23.0659	23.3152	23.5643	23.0859	NaN	23.6436	23.9564	NaN	23.6234	23.7447	23.6496	23.5671	23.1046	23.571	NaN	NaN	23.3643	NaN	23.3712	23.5823	22.8454	NaN	NaN	23.1023	23.0387	23.3309	NaN	NaN	23.681
P13060	Elongation factor 2	EF2	35.6388	35.6211	35.5555	27.2419	27.3288	27.3497	27.1383	27.2082	26.7369	26.2554	27.933	28.5367	27.6618	27.601	27.6491	28.046	27.6283	27.5274	27.7192	27.6048	27.4118	27.3486	27.1564	27.8154	27.2653	27.5095	27.1984	27.2355	26.9783	27.389	27.2765	27.3877	27.1628	26.9524	27.4668	27.4605	27.4277	27.4491	27.7416	27.3581	27.4041	27.8262	27.3875	27.522	27.6442	27.6297	27.6457
P13217	1-phosphatidylinositol 4,5-bisphosphate phosphodiesterase	norpA	28.5182	28.5764	28.3719	26.5707	27.1491	26.9591	27.196	18.5708	17.8912	17.357	NaN	NaN	NaN	NaN	17.9697	NaN	NaN	NaN	NaN	NaN	NaN	NaN	NaN	NaN	NaN	NaN	NaN	NaN	NaN	NaN	NaN	NaN	NaN	NaN	NaN	NaN	NaN	NaN	NaN	NaN	NaN	NaN	NaN	NaN	NaN	20.2635	NaN
P13395	Spectrin alpha chain	alpha-Spec	32.3279	32.3365	32.4262	22.4968	22.2877	22.441	22.9447	21.7399	25.2169	20.545	24.2297	26.0209	25.2634	25.127	24.7972	25.2418	24.6715	25.1945	25.6976	24.971	25.5233	26.3697	25.4629	25.4956	25.275	25.2772	25.1202	26.0089	25.5454	25.4658	25.1442	25.2589	25.3776	24.8641	25.4671	26.3511	25.0843	25.6193	25.9498	25.2948	25.9432	24.959	25.0202	25.2614	25.1626	24.774	24.1218
P13469	DNA-binding protein modulo	mod	31.606	31.5153	31.2375	29.0112	28.965	29.0645	28.832	27.5424	27.3909	27.1568	23.407	24.9413	24.3671	23.3979	23.5254	23.6964	26.182	26.1286	25.8406	25.7818	25.5809	25.7975	25.3663	25.334	25.4447	23.506	23.2542	24.2321	23.6234	23.358	23.8024	25.0524	25.2537	24.4668	25.5845	26.2639	23.9842	22.8224	24.442	23.8009	23.4454	22.3605	22.2968	22.6415	23.1097	22.4468	22.0865
P13496	Dynactin subunit 1	Gl	23.1652	NaN	24.814	20.6454	NaN	NaN	NaN	NaN	NaN	NaN	21.487	20.9725	21.42	21.5047	21.2851	21.5701	NaN	21.5057	21.6757	21.3228	22.3167	22.0231	22.0802	21.8741	21.9407	22.1097	22.2997	22.2805	22.0525	22.2608	22.2705	22.1049	NaN	22.1611	NaN	NaN	21.9378	21.9463	21.9728	22.6268	22.0657	22.0027	22.2669	22.2097	NaN	NaN	21.892
P13607	Sodium/potassium-transporting ATPase subunit alpha	Atpalpha	32.9511	32.9038	32.8827	22.9315	22.8427	23.1371	23.1157	21.9776	21.6371	21.0108	27.1944	27.2788	27.4079	27.5492	27.1937	27.3335	27.2192	27.3067	27.4111	27.3263	27.1321	26.6373	27.1562	27.1158	27.3646	27.2348	27.4389	27.1449	27.0666	27.1519	27.1385	27.091	26.9875	26.7297	27.0271	27.4229	27.3112	27.1102	27.337	27.1256	27.1602	27.0191	27.042	26.965	26.8671	27.1574	27.0803
P13677	Protein kinase C, eye isozyme	inaC	26.1929	26.1794	26.4186	25.3872	25.2571	25.2727	25.0939	16.2822	16.871	NaN	NaN	21.8483	NaN	NaN	NaN	NaN	NaN	NaN	NaN	NaN	NaN	20.2016	NaN	NaN	NaN	NaN	NaN	NaN	NaN	NaN	NaN	NaN	NaN	NaN	NaN	NaN	NaN	NaN	NaN	NaN	NaN	NaN	NaN	NaN	NaN	NaN	NaN
P13678	Protein kinase C	Pkc98E	22.1019	NaN	NaN	23.2669	22.8868	22.7998	23.1013	20.5277	19.8441	20.786	NaN	NaN	NaN	NaN	NaN	NaN	NaN	18.6617	NaN	NaN	NaN	NaN	19.1649	NaN	NaN	NaN	NaN	NaN	NaN	NaN	NaN	NaN	NaN	NaN	NaN	NaN	NaN	NaN	NaN	NaN	NaN	NaN	NaN	NaN	NaN	NaN	NaN
P13706	Glycerol-3-phosphate dehydrogenase [NAD(+)], cytoplasmic	Gpdh	35.2783	35.3858	35.2366	22.4117	22.6351	22.454	22.659	23.6197	22.7937	22.4052	24.7164	28.0748	24.8746	25.0399	24.9966	26.7525	24.5713	24.3795	25.2202	25.0044	24.9322	25.1697	24.4694	24.993	24.911	24.9786	25.221	25.1687	25.1966	24.9096	24.7621	24.9957	24.723	25.1556	24.6741	24.5322	25.378	25.6962	25.7699	26.1095	24.9913	24.9755	25.1731	25.1066	25.1241	24.984	25.9184
P13709	Homeotic protein female sterile	fs(1)h	NaN	NaN	23.3988	19.1983	19.7823	19.4436	18.9828	18.1848	18.3763	NaN	NaN	NaN	NaN	NaN	NaN	NaN	NaN	20.4097	NaN	NaN	21.3188	21.0377	21.3201	21.2166	21.3933	22.4988	21.2669	21.2456	20.6276	21.0599	21.3075	20.9307	20.9998	21.1331	20.6824	NaN	21.4695	20.9557	21.6486	21.3435	21.2606	21.0011	20.9848	20.4469	21.1382	21.5921	20.905
P14130	40S ribosomal protein S14	RpS14a	31.6425	31.8858	31.519	25.1746	24.2635	24.4586	24.0765	26.6072	26.1697	27.0191	26.2053	26.1599	25.9209	25.6081	25.7016	26.2798	25.6758	25.8966	25.6809	26.0548	25.7775	25.5917	26.1373	25.9901	26.1654	25.8149	25.6958	26.2377	25.5494	25.8864	25.7201	25.3152	25.1813	25.862	25.291	25.4423	25.5947	25.7665	25.7218	25.8412	25.9077	25.5456	25.7238	25.7019	26.0086	25.5137	25.5069
P14199	Protein ref(2)P	ref(2)P	27.0651	26.9406	26.9913	21.4162	21.3774	21.263	21.3174	NaN	17.3044	NaN	NaN	NaN	NaN	NaN	NaN	NaN	NaN	NaN	18.3082	NaN	NaN	19.7508	NaN	NaN	NaN	NaN	NaN	NaN	NaN	NaN	NaN	NaN	NaN	NaN	NaN	NaN	NaN	NaN	NaN	NaN	NaN	NaN	NaN	NaN	NaN	NaN	NaN
P14318	Muscle-specific protein 20	Mp20	32.361	32.4224	32.2133	20.8424	21.1923	21.2758	21.4057	22.4438	22.4249	22.1554	23.4298	24.9622	23.4033	23.2355	23.8363	24.3506	23.0077	23.2168	23.5893	23.6224	23.5437	22.5689	22.8437	24.0149	NaN	23.457	23.1661	23.0368	22.6105	22.9801	22.4507	23.2029	23.4033	23.0696	23.322	NaN	23.468	24.0906	24.6929	23.5834	23.3302	22.3722	22.8069	NaN	22.2544	23.4274	22.5155
P15007	Enolase	Eno	35.3396	35.4338	35.4359	22.4354	23.4041	23.0881	22.8866	26.8345	25.6352	25.3086	25.6119	29.0883	25.9475	25.6033	24.7951	27.441	24.9483	24.8258	26.1573	25.4842	23.9398	23.7162	24.0059	24.1031	24.0409	23.8502	24.05	23.2838	23.8688	24.0635	23.7164	23.9815	23.7883	25.4316	23.7365	24.2328	23.6795	25.9524	27.3711	27.3002	24.8883	24.5489	24.1451	25.0572	23.9653	25.2483	26.2812
P15215	Laminin subunit gamma-1	LanB2	27.4694	27.2305	27.7524	23.6339	23.6182	23.7668	23.9712	NaN	17.3675	NaN	NaN	NaN	NaN	NaN	NaN	NaN	NaN	NaN	NaN	21.8586	NaN	NaN	NaN	NaN	NaN	NaN	NaN	20.7121	NaN	NaN	NaN	NaN	NaN	NaN	NaN	NaN	NaN	NaN	NaN	NaN	NaN	NaN	NaN	NaN	NaN	NaN	NaN
P15348	DNA topoisomerase 2	Top2	NaN	24.2299	NaN	23.263	23.3269	23.1789	23.3392	25.0118	24.7032	24.7423	24.8255	23.4369	23.3321	NaN	NaN	21.6246	NaN	NaN	NaN	NaN	NaN	NaN	NaN	NaN	NaN	NaN	NaN	NaN	NaN	NaN	NaN	NaN	NaN	NaN	NaN	NaN	NaN	NaN	NaN	NaN	19.8078	NaN	NaN	NaN	NaN	NaN	NaN
P15357	Ubiquitin-40S ribosomal protein S27a;Ubiquitin;40S ribosomal protein S27a	RpS27A	32.9128	32.8952	32.9639	24.8047	25.0602	24.9881	25.0301	25.1464	25.3943	25.6836	27.4036	27.4354	27.5796	27.8149	26.9196	27.2546	26.581	26.8973	27.1354	26.7832	27.5566	27.5699	27.7989	27.8404	27.6019	28.3192	27.5835	27.6215	27.714	27.7244	27.7605	27.786	27.6457	27.8206	27.5547	28.231	27.7015	27.5767	27.9963	27.5179	27.8532	27.5455	27.4037	27.4815	27.0969	27.755	27.4568
P15372	Phosrestin-2	Arr1	28.8206	28.1735	28.0536	24.791	24.8173	25.0672	24.512	17.9904	18.5255	14.8519	22.9845	24.1985	23.844	24.2367	25.4017	24.4182	23.4768	24.8719	23.7048	24.755	24.5045	25.5234	25.1821	25.6257	25.1639	25.2278	26.3101	24.8499	NaN	25.6089	26.5641	27.3399	26.0603	26.3461	NaN	NaN	27.7809	25.3167	25.6225	24.7288	25.8881	27.1382	26.3632	26.2284	25.9296	26.8627	26.0971
P16163	Uricase	Uro	29.8672	29.9407	30.0919	18.6897	19.1858	18.8678	18.7051	NaN	NaN	NaN	NaN	20.7441	NaN	NaN	NaN	NaN	NaN	NaN	NaN	NaN	NaN	NaN	NaN	NaN	NaN	NaN	NaN	NaN	NaN	NaN	NaN	NaN	NaN	NaN	NaN	NaN	NaN	NaN	NaN	NaN	NaN	NaN	NaN	18.5264	NaN	NaN	NaN
P16378	G protein alpha o subunit	Galphao	28.0306	28.1852	27.7533	20.9043	21.0837	21.0419	21.1528	NaN	NaN	NaN	23.6741	21.718	22.7954	22.3833	21.9564	21.507	23.5243	21.6318	22.708	21.0451	20.7433	20.9523	20.4338	21.3908	20.6168	21.3281	21.1455	20.4241	22.5511	21.2163	23.1629	22.7792	22.646	21.7793	22.7937	NaN	23.123	20.3615	21.4847	20.718	20.9696	20.7096	22.1109	20.9743	20.5017	22.9096	24.6971
P16554	Protein numb	numb	NaN	NaN	NaN	19.9647	19.7124	19.9545	19.7792	18.0403	18.0115	17.7553	NaN	NaN	NaN	NaN	NaN	NaN	NaN	NaN	NaN	NaN	NaN	NaN	NaN	NaN	NaN	NaN	NaN	NaN	NaN	NaN	NaN	NaN	NaN	NaN	NaN	21.182	NaN	NaN	NaN	NaN	NaN	NaN	NaN	NaN	NaN	NaN	NaN
P16905	cAMP-dependent protein kinase type I regulatory subunit	Pka-R1	27.0183	27.3416	27.0419	18.8973	18.4933	18.9826	18.9749	NaN	18.541	NaN	NaN	19.9463	NaN	NaN	NaN	NaN	NaN	NaN	NaN	NaN	NaN	NaN	NaN	NaN	NaN	NaN	NaN	NaN	NaN	NaN	NaN	NaN	NaN	NaN	NaN	NaN	NaN	NaN	NaN	NaN	NaN	NaN	NaN	NaN	20.7062	NaN	NaN
P16914	Protein elav	elav	NaN	NaN	25.2123	21.5041	21.4893	21.2799	21.4791	NaN	15.5442	15.715	NaN	NaN	NaN	NaN	NaN	NaN	NaN	NaN	NaN	NaN	25.089	25.0498	24.7003	26.4356	26.5555	26.016	26.1762	26.4822	26.0329	26.1911	26.8142	26.7516	26.7681	26.6706	26.3145	24.9906	25.5524	NaN	17.1103	NaN	NaN	18.0613	18.8635	20.8707	21.0411	21.6785	20.0856
P17133	U1 small nuclear ribonucleoprotein 70 kDa	snRNP-U1-70K	24.5403	NaN	NaN	23.5622	23.5334	23.7558	23.8962	23.4073	22.9464	23.1028	NaN	NaN	NaN	NaN	NaN	NaN	NaN	NaN	NaN	NaN	NaN	NaN	NaN	NaN	NaN	NaN	NaN	NaN	NaN	NaN	NaN	NaN	NaN	NaN	NaN	NaN	NaN	NaN	NaN	NaN	NaN	NaN	NaN	NaN	NaN	NaN	NaN
P17205;Q9VA67;Q9VA66;Q9VRS8;Q7JX43	Serine proteases 1/2	Jon99Cii;Jon99Fii;Jon99Fi;Jon65Aii;Jon44E	30.1917	30.2931	29.8874	NaN	NaN	NaN	17.8537	NaN	NaN	NaN	NaN	NaN	NaN	NaN	NaN	NaN	NaN	NaN	NaN	NaN	NaN	NaN	NaN	NaN	NaN	NaN	NaN	NaN	NaN	NaN	NaN	NaN	NaN	NaN	NaN	NaN	NaN	NaN	NaN	NaN	NaN	NaN	NaN	NaN	NaN	NaN	NaN
P17210	Kinesin heavy chain	Khc	30.3254	30.2682	30.1396	25.9743	26.0327	25.857	25.788	21.8508	21.1655	21.5248	25.6012	NaN	25.5454	26.0263	24.8301	25.1504	NaN	25.97	NaN	25.4867	28.5744	28.3047	28.2754	24.5949	24.6193	25.4776	26.2669	24.967	25.3291	25.5865	25.5391	25.8905	26.8741	24.9349	25.1371	26.9346	25.5267	25.1574	25.8537	25.0095	27.0453	27.66	26.3095	27.3692	25.3706	25.6442	25.3483
P17276	Protein henna	Hn	29.2707	29.3669	29.6147	NaN	NaN	NaN	NaN	NaN	NaN	NaN	NaN	NaN	NaN	NaN	NaN	NaN	17.82	NaN	NaN	NaN	NaN	NaN	NaN	19.9193	NaN	NaN	NaN	NaN	NaN	NaN	NaN	NaN	NaN	NaN	NaN	NaN	NaN	NaN	NaN	NaN	NaN	NaN	NaN	NaN	NaN	NaN	NaN
P17336	Catalase	Cat	34.0412	34.0932	34.1018	24.5399	24.4027	24.5706	24.3333	25.4083	25.4984	24.8486	27.5513	27.725	27.4916	27.4985	27.7006	27.7301	27.3246	26.9669	27.3164	27.4413	27.0974	26.7461	26.8118	26.9369	26.5589	26.7812	26.6802	27.1736	27.0492	27.001	26.8827	26.9937	27.0362	26.8038	27.0005	27.697	27.0017	27.2904	27.301	27.3995	27.2617	26.9719	26.9764	27.2017	26.962	27.1576	27.115
P17704	40S ribosomal protein S17	RpS17	31.4789	31.729	31.5501	21.4986	20.7921	21.3638	21.5419	26.4485	26.2416	25.4818	25.3367	25.2422	25.9196	25.6073	24.8866	25.1617	24.7335	24.309	25.9983	25.189	25.1093	24.5803	24.5022	24.404	24.3767	23.7352	24.9327	24.6545	24.9366	24.5084	24.7129	24.2872	24.1074	24.8313	24.6946	NaN	24.5822	23.3483	23.4773	23.9932	25.0648	25.0504	25.1526	23.9035	24.3361	25.4539	24.3741
P17886	Protein crooked neck	crn	NaN	NaN	22.6898	19.5289	19.4612	19.2365	19.9735	NaN	NaN	20.1083	NaN	NaN	NaN	NaN	NaN	NaN	17.7894	NaN	NaN	NaN	NaN	NaN	NaN	NaN	NaN	NaN	NaN	NaN	NaN	NaN	NaN	NaN	NaN	NaN	NaN	NaN	NaN	NaN	NaN	NaN	NaN	NaN	NaN	NaN	NaN	NaN	NaN
P17917	Proliferating cell nuclear antigen	PCNA	28.7042	28.4423	28.5396	NaN	NaN	NaN	15.846	NaN	NaN	NaN	NaN	18.2486	NaN	NaN	NaN	NaN	NaN	NaN	NaN	NaN	NaN	NaN	NaN	NaN	NaN	NaN	NaN	NaN	NaN	NaN	NaN	NaN	NaN	NaN	NaN	NaN	NaN	NaN	NaN	NaN	NaN	NaN	NaN	NaN	NaN	NaN	NaN
P18053	Proteasome subunit alpha type-4	Prosalpha3	31.0795	30.9088	30.805	NaN	NaN	NaN	NaN	20.4545	20.9881	20.3206	NaN	NaN	16.3897	NaN	NaN	NaN	NaN	NaN	NaN	NaN	NaN	NaN	NaN	NaN	NaN	NaN	NaN	NaN	NaN	NaN	NaN	NaN	NaN	NaN	NaN	NaN	NaN	NaN	NaN	NaN	NaN	21.6797	NaN	NaN	NaN	NaN	NaN
P18091	Alpha-actinin, sarcomeric	Actn	33.9946	33.9802	34.0433	22.4366	22.7107	22.8812	22.4555	22.1723	21.4555	20.9187	26.2739	27.3363	26.3291	26.6684	25.4299	26.2571	26.1256	25.664	26.2375	25.6398	26.6043	27.1433	26.2069	26.6786	NaN	NaN	NaN	27.4779	27.1032	26.7932	26.7227	NaN	26.8763	27.3163	26.8731	27.8572	NaN	28.7901	26.3312	27.2538	NaN	NaN	26.6246	26.4945	NaN	26.5237	26.6525
P18171	Defective chorion-1 protein, FC177 isoform	2019-12-01	31.0589	30.7572	30.7309	23.7733	24.1064	24.1119	23.8868	18.4904	18.7013	18.8382	24.8744	24.5361	24.8112	24.7271	25.0036	24.6731	24.5479	24.1678	24.6118	24.7872	25.6739	25.6323	25.6188	25.8601	25.5497	25.6839	25.5416	25.8764	25.8658	25.6457	25.6174	25.7389	25.8378	25.4286	25.5471	26.013	25.5447	25.824	25.9154	25.6781	25.8338	25.5106	25.3553	25.9286	25.7335	25.4538	25.7514
P18173	Glucose dehydrogenase [FAD, quinone];Glucose dehydrogenase [FAD, quinone] short protein	Gld	26.0904	25.9591	26.5245	NaN	NaN	NaN	16.3747	NaN	NaN	NaN	NaN	NaN	NaN	NaN	NaN	NaN	NaN	NaN	NaN	NaN	NaN	NaN	NaN	NaN	NaN	NaN	NaN	NaN	NaN	NaN	NaN	NaN	NaN	NaN	NaN	NaN	NaN	NaN	19.0527	NaN	NaN	NaN	NaN	NaN	NaN	NaN	NaN
P18431	Protein kinase shaggy	sgg	28.4759	28.7284	28.902	22.6023	22.8763	22.2733	22.3944	16.7747	NaN	18.3191	20.6184	20.9252	20.8085	20.8207	20.757	20.6997	21.1055	21.0081	20.6199	NaN	21.3104	21.1729	21.0867	21.2742	21.3131	21.139	20.7827	21.1701	21.2789	21.0293	21.0507	20.9552	21.1335	NaN	21.55	NaN	NaN	21.508	21.8219	21.4942	21.4775	22.0537	21.2752	21.1808	21.3045	20.9679	20.7064
P18432	Myosin regulatory light chain 2	Mlc2	29.9234	30.0639	29.9244	24.5018	24.6762	24.9957	24.6435	18.9579	23.0848	18.7102	23.7288	22.8841	24.4591	25.6913	24.6286	22.8268	23.3083	23.8839	22.3085	22.5216	21.4962	26.2215	21.3887	24.063	22.3371	22.5196	20.2781	23.9928	20.2264	20.94	20.4249	22.8604	20.5641	22.6521	22.4672	22.2215	20.1932	20.569	20.9908	20.6012	20.8115	22.5337	NaN	NaN	23.7626	25.9302	NaN
P19107	Phosrestin-1	Arr2	31.5118	31.4917	31.5621	27.4908	27.5594	27.4789	27.6673	20.6234	21.6255	20.6437	21.7377	23.8648	22.1234	21.9052	22.2764	21.7623	22.2467	23.7897	21.6808	22.1888	NaN	NaN	NaN	NaN	NaN	NaN	NaN	NaN	NaN	NaN	NaN	NaN	NaN	NaN	NaN	NaN	NaN	NaN	NaN	NaN	NaN	NaN	NaN	23.9785	NaN	NaN	NaN
P19109	ATP-dependent RNA helicase p62	Rm62	29.829	29.7871	29.8763	27.1544	27.2136	26.9472	27.1083	28.1607	28.1898	28.114	23.8155	23.936	23.7816	23.6896	23.1638	23.3167	23.4638	23.3438	23.4229	23.9038	23.359	23.7219	22.9052	23.6125	23.4024	23.2743	22.7846	22.961	23.4434	23.146	22.9192	22.8147	23.22	22.8152	22.5186	NaN	23.0843	23.2174	23.7692	23.5932	23.0029	23.7704	23.9141	23.3336	23.4371	23.2384	22.6707
P19339	Protein sex-lethal	Sxl	NaN	NaN	NaN	22.6018	22.5867	22.7785	22.7877	NaN	17.0054	NaN	NaN	NaN	NaN	NaN	NaN	NaN	NaN	22.5802	NaN	NaN	NaN	NaN	NaN	NaN	24.4576	NaN	NaN	NaN	NaN	NaN	NaN	NaN	NaN	NaN	NaN	NaN	NaN	NaN	NaN	NaN	NaN	NaN	NaN	NaN	NaN	NaN	NaN
P19351	Troponin T, skeletal muscle	up	27.9905	28.4745	28.0084	25.8484	25.9715	25.6866	26.0129	19.1177	21.1939	18.0666	21.4469	21.7248	23.8804	25.6776	24.2984	21.7026	22.0412	22.0583	21.3601	22.1849	NaN	26.7613	20.9691	23.2245	21.2617	23.3564	NaN	22.9976	NaN	NaN	NaN	23.7465	NaN	22.3138	22.9887	23.0168	NaN	20.5323	NaN	NaN	NaN	22.1221	NaN	21.1328	22.0638	24.8344	NaN
P19889	60S acidic ribosomal protein P0	RpLP0	31.9522	32.0405	32.0232	24.9266	25.1096	24.7906	25.0577	26.2349	25.6411	25.7022	25.0589	26.3492	25.4456	25.2431	25.7271	25.5381	24.518	25.3743	24.9186	25.0674	24.3785	24.7518	23.8826	24.4519	23.8455	23.9298	23.9266	24.3598	24.0936	24.2481	23.9082	24.3488	23.9603	24.4629	24.1707	23.8085	23.7135	24.0027	24.6167	24.6119	24.1475	24.2614	24.2127	24.3838	24.3046	23.8365	24.2557
P19967	Cytochrome b5-related protein	Cyt-b5-r	27.8941	27.6482	28.0692	20.2116	20.1088	20.6772	19.9665	NaN	NaN	NaN	22.4262	21.3462	22.0889	NaN	22.038	21.7869	23.8509	21.2362	22.102	22.1756	22.6013	22.4932	23.6773	23.5215	22.2865	22.7149	23.9754	21.8517	23.8997	23.5539	23.8063	NaN	NaN	NaN	NaN	24.0448	NaN	21.6378	22.3302	23.4052	22.6408	24.3448	NaN	21.2629	23.3141	22.8998	23.6537
P20007	Phosphoenolpyruvate carboxykinase [GTP]	Pepck	27.8972	27.7942	28.1399	NaN	NaN	NaN	NaN	NaN	NaN	18.1214	NaN	NaN	NaN	NaN	NaN	NaN	NaN	NaN	NaN	NaN	NaN	NaN	NaN	NaN	NaN	NaN	NaN	NaN	NaN	NaN	NaN	NaN	NaN	NaN	NaN	NaN	NaN	NaN	NaN	NaN	NaN	NaN	NaN	NaN	NaN	NaN	NaN
P20028	DNA-directed RNA polymerase I subunit RPA2	RpI135	NaN	24.786	24.9681	24.3836	24.232	24.3673	24.37	23.1076	22.6971	22.8724	NaN	NaN	NaN	NaN	23.5222	NaN	NaN	NaN	NaN	NaN	22.3352	22.4957	NaN	NaN	22.5999	NaN	NaN	22.6883	NaN	22.5156	20.9165	NaN	NaN	NaN	NaN	NaN	22.2325	NaN	22.3079	22.6716	NaN	22.5244	NaN	22.6412	NaN	22.4315	22.2115
P20153	Protein ultraspiracle	usp	NaN	NaN	NaN	19.9244	19.7557	20.2062	20.5331	NaN	NaN	NaN	NaN	NaN	NaN	NaN	NaN	NaN	NaN	NaN	NaN	NaN	NaN	NaN	NaN	NaN	NaN	NaN	NaN	NaN	NaN	NaN	NaN	NaN	NaN	NaN	NaN	NaN	NaN	NaN	NaN	NaN	NaN	NaN	NaN	NaN	NaN	NaN	NaN
P20228	Glutamate decarboxylase	Gad1	29.6844	29.7978	29.8849	NaN	NaN	NaN	14.8618	NaN	NaN	NaN	NaN	18.6805	NaN	NaN	NaN	NaN	NaN	NaN	NaN	NaN	NaN	NaN	NaN	NaN	NaN	NaN	NaN	NaN	NaN	NaN	NaN	NaN	NaN	NaN	NaN	NaN	NaN	NaN	NaN	NaN	NaN	NaN	NaN	NaN	NaN	NaN	NaN
P20232	Transcription elongation factor S-II	TfIIS	22.3442	NaN	NaN	22.4832	22.6562	22.2539	22.6252	17.1921	NaN	NaN	NaN	NaN	NaN	NaN	NaN	NaN	NaN	NaN	NaN	NaN	NaN	NaN	NaN	NaN	NaN	NaN	NaN	NaN	NaN	NaN	NaN	NaN	NaN	NaN	NaN	NaN	NaN	NaN	NaN	NaN	NaN	NaN	NaN	NaN	NaN	NaN	NaN
P20241	Neuroglian	Nrg	27.4703	27.175	27.4222	16.6883	16.5883	23.5082	16.7746	NaN	NaN	NaN	NaN	NaN	NaN	NaN	NaN	NaN	NaN	NaN	20.1388	NaN	NaN	NaN	20.9327	NaN	NaN	NaN	NaN	NaN	NaN	NaN	NaN	NaN	NaN	NaN	NaN	NaN	NaN	NaN	NaN	NaN	NaN	NaN	NaN	NaN	NaN	NaN	NaN
P20351	Tryptophan 2,3-dioxygenase	v	26.8362	26.7932	26.5763	NaN	NaN	NaN	NaN	21.8384	NaN	NaN	NaN	NaN	NaN	NaN	NaN	NaN	NaN	NaN	NaN	24.3954	NaN	NaN	NaN	NaN	NaN	NaN	NaN	NaN	NaN	25.8306	NaN	NaN	NaN	NaN	NaN	NaN	NaN	NaN	NaN	NaN	NaN	NaN	NaN	NaN	NaN	NaN	NaN
P20353	G protein alpha i subunit	Galphai	NaN	NaN	NaN	NaN	NaN	NaN	17.5642	NaN	NaN	NaN	NaN	NaN	NaN	NaN	NaN	NaN	NaN	NaN	NaN	NaN	NaN	NaN	NaN	NaN	NaN	NaN	NaN	NaN	NaN	NaN	NaN	NaN	NaN	NaN	NaN	NaN	NaN	NaN	NaN	NaN	NaN	NaN	NaN	NaN	NaN	NaN	NaN
P20385	Chorion transcription factor Cf2	Cf2	NaN	NaN	16.6308	18.6704	18.726	18.732	NaN	NaN	NaN	NaN	24.212	25.8677	24.116	NaN	NaN	NaN	21.5394	NaN	20.7695	NaN	NaN	NaN	NaN	NaN	NaN	NaN	NaN	NaN	NaN	NaN	NaN	NaN	NaN	NaN	NaN	NaN	NaN	NaN	NaN	NaN	20.7247	NaN	NaN	NaN	NaN	NaN	NaN
P20432	Glutathione S-transferase 1-1	GstD1	32.4021	32.7458	32.9486	21.4011	21.5664	21.3095	21.262	23.6448	22.7431	22.714	25.421	26.4835	25.299	25.1871	26.2077	26.0306	26.1218	24.5964	24.279	25.6564	23.3996	23.8321	23.6049	22.5918	24.2589	24.0513	23.1419	22.2571	24.4121	23.8756	22.0298	24.7324	24.6429	24.2112	23.8933	25.3226	23.9959	24.2505	22.1449	23.3932	24.4824	22.6567	24.6429	24.3683	23.9466	26.1286	24.6515
P20477	Glutamine synthetase 1, mitochondrial	Gs1	31.2026	30.9565	31.1117	NaN	NaN	NaN	15.0346	NaN	NaN	NaN	NaN	23.4574	NaN	19.5254	NaN	20.4063	NaN	19.0143	19.3867	19.9396	NaN	20.5384	NaN	NaN	20.0685	21.5517	NaN	20.9123	NaN	NaN	NaN	NaN	NaN	NaN	NaN	20.0144	NaN	20.9949	21.6244	22.524	NaN	NaN	NaN	20.0227	20.2391	20.5956	NaN
P20478	Glutamine synthetase 2 cytoplasmic	Gs2	32.9671	33.0348	32.9008	22.3324	22.7166	23.6888	22.7983	22.0237	21.9083	21.4125	25.6521	25.9275	25.6518	25.367	25.0174	24.7965	25.5743	25.3942	25.0639	25.1908	25.1101	25.0565	24.8553	25.2143	24.8852	25.2003	25.0451	24.9636	25.1759	25.1347	24.8969	25.024	24.7372	24.9612	24.4811	25.0942	24.8256	25.7929	25.5806	25.7102	25.2691	24.7953	25.1773	25.003	25.3742	24.9032	25.4267
P20480	Protein claret segregational	ncd	NaN	NaN	NaN	16.6479	16.5603	17.0331	17.4563	NaN	NaN	NaN	NaN	NaN	NaN	NaN	NaN	NaN	NaN	NaN	NaN	19.9184	NaN	NaN	NaN	NaN	NaN	NaN	NaN	NaN	NaN	NaN	NaN	NaN	NaN	NaN	19.5411	NaN	NaN	NaN	NaN	NaN	NaN	NaN	NaN	NaN	NaN	NaN	NaN
P21187	Polyadenylate-binding protein	pAbp	32.5717	32.6101	32.5517	27.7794	27.6212	27.864	27.7272	26.8113	27.3199	26.6019	25.3258	26.0095	25.3254	25.7268	25.5859	26.0169	25.3765	25.1365	25.4009	25.6147	26.823	26.8258	27.0252	26.8404	26.9467	26.762	26.5026	26.8633	27.0331	26.6241	26.9999	26.8073	27.2907	26.2196	27.2807	27.7446	26.8269	25.6582	26.0959	25.6882	25.4595	25.3153	25.3174	25.4122	26.0289	26.2116	25.4053
P21521	Synaptotagmin 1	Syt1	26.4662	26.2649	27.0338	25.1296	25.1684	25.2126	25.5703	21.4219	21.6098	21.0874	NaN	21.5632	NaN	NaN	NaN	NaN	NaN	NaN	NaN	NaN	NaN	20.9251	NaN	NaN	NaN	NaN	NaN	NaN	NaN	NaN	NaN	NaN	NaN	NaN	NaN	NaN	NaN	NaN	NaN	NaN	NaN	NaN	NaN	NaN	NaN	NaN	NaN
P21525	Transcription factor kayak, isoforms A/B/F	kay	NaN	NaN	NaN	19.9018	20.5095	20.3035	19.675	18.8461	19.1508	18.8443	20.4677	21.245	20.4079	NaN	NaN	20.2413	18.6118	NaN	NaN	NaN	NaN	NaN	NaN	NaN	NaN	NaN	NaN	NaN	NaN	NaN	NaN	NaN	NaN	NaN	NaN	NaN	NaN	17.9825	NaN	NaN	NaN	NaN	NaN	NaN	NaN	NaN	NaN
P21914	Succinate dehydrogenase [ubiquinone] iron-sulfur subunit, mitochondrial	SdhB	31.3997	31.3999	31.3924	21.7573	21.3372	21.7823	21.6197	18.9789	17.7532	18.1005	23.2763	24.6683	23.9709	24.0181	24.5516	24.1554	23.9587	24.1062	23.7142	23.9268	22.3577	21.9737	22.5518	22.358	22.388	23.2977	22.6699	22.5649	NaN	22.7095	23.2661	22.6093	22.0157	22.6761	22.2859	NaN	22.9335	23.0024	22.7081	22.4551	NaN	23.4565	23.2159	23.4565	23.6517	24.065	NaN
P22058	Chromosomal protein D1	D1	NaN	NaN	24.1955	24.2863	24.0952	24.4282	23.8718	21.465	20.9202	21.7573	NaN	NaN	NaN	NaN	NaN	NaN	NaN	NaN	NaN	NaN	NaN	NaN	19.2911	NaN	NaN	NaN	NaN	NaN	NaN	NaN	NaN	NaN	NaN	NaN	NaN	NaN	NaN	NaN	NaN	NaN	NaN	NaN	NaN	NaN	NaN	NaN	NaN
P22464	Annexin B9	AnxB9	30.7188	30.6919	30.5007	NaN	NaN	NaN	17.818	NaN	NaN	NaN	NaN	22.5199	NaN	NaN	NaN	NaN	NaN	NaN	NaN	NaN	NaN	NaN	NaN	NaN	NaN	NaN	NaN	NaN	NaN	19.7294	NaN	NaN	NaN	NaN	NaN	NaN	NaN	NaN	NaN	NaN	NaN	NaN	NaN	NaN	NaN	NaN	NaN
P22465	Annexin B10	AnxB10	30.8013	30.8802	30.7209	NaN	NaN	16.6386	NaN	NaN	NaN	NaN	NaN	20.2775	NaN	NaN	NaN	NaN	NaN	NaN	NaN	NaN	NaN	NaN	NaN	NaN	NaN	NaN	NaN	NaN	NaN	NaN	NaN	NaN	NaN	NaN	NaN	NaN	NaN	NaN	NaN	NaN	NaN	NaN	NaN	NaN	NaN	NaN	NaN
P22700	Calcium-transporting ATPase sarcoplasmic/endoplasmic reticulum type	Ca-P60A	33.881	34.0106	33.7922	25.0673	25.1393	24.9546	24.9801	24.7904	24.3865	24.2784	28.8643	28.9271	28.8865	28.8661	28.9484	28.7499	28.8829	28.7961	28.9492	29.0205	28.2092	27.9469	28.3656	28.4785	28.5355	28.1719	28.5363	28.3611	28.4267	28.6334	28.6048	28.4504	28.5063	28.1456	28.3131	29.0481	28.4822	28.6416	28.5887	28.5542	28.4407	28.5807	28.5093	28.6546	28.5424	28.4073	28.5999
P22769	Proteasome subunit alpha type-7-1	Prosalpha4	30.7903	31.2627	31.021	19.6938	NaN	NaN	NaN	20.1304	18.5308	NaN	22.1008	24.231	22.19	22.291	22.3707	23.5989	21.9939	22.7289	22.3774	22.6043	22.9137	23.0138	22.698	22.7192	23.2741	23.4221	23.0136	23.732	23.0256	23.3022	22.6311	22.3483	22.5878	22.7991	22.63	24.0222	NaN	23.9485	NaN	21.2986	NaN	22.9394	23.3445	23.2005	23.1139	22.7333	23.4038
P23128	Putative ATP-dependent RNA helicase me31b	me31B	32.2177	32.2424	32.096	27.8915	27.6617	27.6956	27.8865	27.5144	27.0051	27.0875	26.4749	26.4148	25.9096	26.3779	27.0595	26.7218	26.2648	26.484	25.9298	26.2944	27.0616	27.2928	27.0793	27.5749	27.6315	27.1818	27.2913	27.1905	27.0917	27.2817	27.3743	27.0286	26.9874	27.0813	27.1016	28.0031	27.3622	27.1479	26.2387	26.6585	27.377	26.8335	26.9615	27.3581	27.6898	27.2342	27.1639
P23226	205 kDa microtubule-associated protein	Map205	26.9015	26.714	27.065	NaN	NaN	NaN	NaN	NaN	NaN	NaN	22.4295	20.0596	21.425	19.044	19.5862	NaN	18.312	NaN	NaN	NaN	NaN	NaN	17.5985	NaN	NaN	NaN	NaN	NaN	NaN	NaN	NaN	NaN	NaN	NaN	NaN	NaN	NaN	NaN	NaN	NaN	NaN	NaN	NaN	NaN	NaN	NaN	NaN
P23257	Tubulin gamma-1 chain	gammaTub23C	NaN	NaN	23.6655	19.2388	19.1892	19.3813	19.7051	NaN	NaN	NaN	NaN	NaN	NaN	NaN	NaN	NaN	NaN	NaN	NaN	17.573	NaN	NaN	20.6996	NaN	NaN	NaN	NaN	NaN	NaN	NaN	NaN	NaN	NaN	NaN	NaN	NaN	NaN	NaN	NaN	NaN	NaN	NaN	NaN	NaN	NaN	NaN	NaN
P23380	V-type proton ATPase 16 kDa proteolipid subunit	Vha16-1	23.5516	23.832	NaN	NaN	NaN	NaN	NaN	NaN	NaN	NaN	NaN	NaN	NaN	NaN	NaN	NaN	NaN	NaN	NaN	NaN	NaN	NaN	NaN	NaN	NaN	NaN	NaN	NaN	NaN	NaN	NaN	NaN	NaN	NaN	NaN	NaN	NaN	NaN	NaN	NaN	NaN	NaN	NaN	NaN	NaN	NaN	NaN
P23625	G protein alpha q subunit	Galphaq	27.779	27.7296	27.5538	17.7627	17.7458	17.6294	17.894	NaN	NaN	NaN	NaN	19.9256	NaN	NaN	NaN	NaN	NaN	NaN	NaN	NaN	NaN	19.353	NaN	NaN	NaN	NaN	NaN	NaN	NaN	NaN	NaN	NaN	NaN	NaN	NaN	NaN	NaN	NaN	NaN	NaN	NaN	NaN	NaN	NaN	NaN	NaN	NaN
P23696	Serine/threonine-protein phosphatase PP2A	mts	29.3623	29.5168	29.1633	21.0127	21.0575	20.7871	21.2903	NaN	NaN	NaN	NaN	NaN	NaN	NaN	NaN	NaN	NaN	20.5196	NaN	NaN	NaN	21.8323	NaN	NaN	NaN	21.2626	NaN	NaN	NaN	NaN	NaN	NaN	21.6227	NaN	NaN	NaN	NaN	21.6592	22.1137	21.9655	NaN	NaN	NaN	NaN	NaN	NaN	22.192
P23779	Cystatin-like protein	Cys	30.9989	30.9153	31.2876	NaN	NaN	NaN	NaN	22.2895	20.2833	NaN	NaN	20.7389	17.9553	17.9706	NaN	18.3226	NaN	NaN	17.6643	NaN	NaN	NaN	NaN	NaN	NaN	NaN	NaN	NaN	NaN	NaN	NaN	NaN	NaN	NaN	NaN	NaN	NaN	NaN	NaN	19.356	NaN	NaN	NaN	NaN	NaN	NaN	NaN
P24156	Protein l(2)37Cc	l(2)37Cc	30.5535	30.2421	30.3859	21.4764	20.797	21.4623	21.6395	19.624	19.7034	17.6155	24.6364	24.1869	24.1042	24.8169	25.0044	24.6604	24.2505	24.0655	24.0906	24.3819	23.9447	24.0442	23.56	23.4691	22.9418	23.5449	23.64	23.8636	23.6802	23.2646	23.3389	23.3003	23.5762	23.9608	23.2926	NaN	23.2434	23.9871	23.7113	23.9009	23.8816	23.0629	23.0236	23.5163	23.6004	20.924	23.3344
P24785	Dosage compensation regulator	mle	24.5564	NaN	NaN	25.3365	25.3468	25.2848	25.3493	21.3942	20.2741	19.4738	NaN	NaN	NaN	23.4052	NaN	NaN	NaN	NaN	NaN	NaN	23.7708	23.8739	23.4646	24.0885	23.7453	23.4662	NaN	24.0937	23.7541	NaN	NaN	NaN	NaN	NaN	NaN	NaN	23.1875	23.9967	24.1317	23.5746	NaN	24.0942	23.8696	24.168	NaN	NaN	NaN
P25007	Peptidyl-prolyl cis-trans isomerase	Cyp1	33.0138	33.0521	32.8532	19.2148	19.5418	19.2905	19.4203	22.9366	22.4361	21.9762	19.5174	26.7313	22.1076	21.567	21.2661	21.5805	18.9936	20.9562	21.3639	21.1523	22.0002	22.0352	21.9384	21.3577	22.4762	21.9277	NaN	NaN	26.0587	NaN	NaN	NaN	NaN	25.5482	NaN	21.8275	NaN	23.5186	24.9124	24.8738	NaN	NaN	NaN	NaN	22.7909	NaN	NaN
P25159	Maternal effect protein staufen	stau	NaN	NaN	25.1481	22.219	22.6372	22.1831	22.468	19.484	18.8444	19.3728	NaN	NaN	NaN	NaN	NaN	NaN	NaN	NaN	NaN	NaN	NaN	NaN	NaN	NaN	NaN	NaN	NaN	18.3206	NaN	NaN	NaN	NaN	NaN	NaN	NaN	NaN	NaN	NaN	NaN	NaN	NaN	NaN	NaN	NaN	NaN	NaN	NaN
P25161	Probable 26S proteasome non-ATPase regulatory subunit 3	Rpn3	31.1535	31.0139	31.1565	22.8478	22.6243	22.9434	23.3092	20.924	18.5419	19.0484	26.0098	26.3008	26.2759	26.4072	26.5401	26.8875	26.7466	26.7754	26.0071	26.6212	27.4567	27.6842	27.4972	27.5718	27.8372	27.8774	27.8145	27.8113	27.7389	27.7486	27.5898	27.5053	27.3273	27.0642	27.5776	27.7205	27.4927	27.8179	27.0697	27.6883	27.3705	27.7408	27.3541	27.6053	27.6072	27.3223	27.5789
P25167	DNA-directed RNA polymerase III subunit RPC2	RpIII128	NaN	NaN	21.9125	21.4242	22.0732	21.7055	21.8985	19.5967	20.8953	19.8697	23.1785	23.2418	22.6001	NaN	NaN	NaN	NaN	20.2743	20.5787	NaN	NaN	NaN	NaN	NaN	NaN	NaN	NaN	NaN	NaN	NaN	NaN	NaN	NaN	NaN	NaN	NaN	NaN	NaN	NaN	NaN	NaN	NaN	NaN	NaN	NaN	NaN	20.3867
P25171	Regulator of chromosome condensation	Rcc1	NaN	25.1855	NaN	24.4817	23.1371	24.357	23.3098	NaN	NaN	18.4552	NaN	NaN	NaN	NaN	NaN	NaN	NaN	NaN	NaN	19.8838	NaN	NaN	NaN	NaN	NaN	NaN	NaN	NaN	NaN	NaN	NaN	NaN	NaN	NaN	NaN	NaN	NaN	21.932	NaN	NaN	NaN	NaN	NaN	NaN	NaN	NaN	NaN
P25439	ATP-dependent helicase brm	brm	NaN	NaN	NaN	20.9023	21.2358	21.178	21.609	NaN	NaN	NaN	NaN	NaN	NaN	NaN	NaN	NaN	NaN	NaN	NaN	18.2829	NaN	NaN	NaN	19.7113	NaN	NaN	NaN	NaN	NaN	NaN	NaN	NaN	NaN	NaN	NaN	NaN	NaN	NaN	NaN	NaN	NaN	NaN	NaN	NaN	NaN	NaN	NaN
P25455	1-phosphatidylinositol 4,5-bisphosphate phosphodiesterase classes I and II	Plc21C	22.7534	NaN	NaN	21.2404	21.6972	21.6542	21.6487	20.5489	20.9962	NaN	NaN	NaN	NaN	NaN	NaN	NaN	NaN	NaN	NaN	NaN	NaN	NaN	NaN	NaN	NaN	NaN	NaN	NaN	NaN	NaN	NaN	NaN	NaN	NaN	NaN	NaN	NaN	NaN	NaN	NaN	NaN	NaN	NaN	NaN	NaN	NaN	NaN
P25823	Maternal protein tudor	tud	25.6672	24.9537	25.8461	24.0025	24.1978	24.5155	24.4727	20.2924	20.7494	19.6032	NaN	NaN	NaN	NaN	NaN	NaN	NaN	20.6416	NaN	NaN	21.7378	21.6475	21.3016	21.0505	21.5607	21.7456	20.7788	21.364	21.1568	21.0818	21.0374	21.0069	21.0451	20.4357	20.9486	22.3246	20.6027	21.415	21.6504	NaN	21.5497	21.9057	21.226	22.2764	21.8511	21.1983	21.0922
P25843	Profilin	chic	30.9296	31.237	31.3519	NaN	NaN	NaN	NaN	20.8197	18.9638	18.971	NaN	23.1749	20.7178	20.9756	20.6995	20.8719	20.2424	20.7748	20.9253	20.2603	NaN	21.5987	NaN	NaN	NaN	NaN	NaN	NaN	NaN	NaN	NaN	NaN	NaN	NaN	NaN	NaN	NaN	NaN	NaN	NaN	NaN	NaN	NaN	NaN	NaN	NaN	NaN
P25867	Ubiquitin-conjugating enzyme E2-17 kDa	eff	28.3755	28.4231	27.8896	20.3627	19.4085	21.0292	20.4225	16.3167	16.2803	NaN	23.7645	24.2517	24.5094	24.6984	24.8808	24.6771	22.7941	24.0325	24.7359	24.1559	22.98	24.117	23.2946	23.8947	23.776	23.412	23.915	23.2547	23.5796	23.5716	24.1924	24.5311	23.455	24.0913	24.3674	NaN	24.3416	21.9056	23.7738	NaN	24.2946	24.606	24.5577	24.7293	23.8787	23.9247	24.855
P25991	Protein suppressor of forked	su(f)	NaN	NaN	NaN	18.0556	18.12	18.0127	18.0354	NaN	NaN	NaN	NaN	19.5789	NaN	NaN	NaN	NaN	NaN	NaN	NaN	NaN	NaN	20.068	NaN	NaN	NaN	NaN	NaN	NaN	NaN	NaN	NaN	NaN	NaN	NaN	NaN	NaN	NaN	NaN	NaN	NaN	NaN	NaN	NaN	NaN	NaN	NaN	NaN
P26017	Polycomb group protein Pc	Pc	NaN	NaN	NaN	19.5873	19.9339	19.4418	19.7009	NaN	NaN	NaN	NaN	NaN	NaN	NaN	NaN	NaN	NaN	22.948	NaN	NaN	NaN	NaN	NaN	NaN	NaN	NaN	NaN	NaN	NaN	NaN	NaN	NaN	NaN	NaN	NaN	NaN	NaN	NaN	23.7901	NaN	NaN	NaN	NaN	NaN	NaN	NaN	NaN
P26019	DNA polymerase alpha catalytic subunit	DNApol-alpha180	NaN	22.3822	NaN	22.8465	22.5285	22.5663	22.7307	NaN	NaN	NaN	NaN	NaN	NaN	NaN	NaN	19.2766	NaN	NaN	NaN	NaN	NaN	NaN	NaN	NaN	NaN	NaN	NaN	NaN	NaN	NaN	NaN	NaN	NaN	NaN	NaN	NaN	NaN	NaN	NaN	NaN	NaN	NaN	NaN	NaN	NaN	NaN	NaN
P26270	26S proteasome non-ATPase regulatory subunit 7	Rpn8	30.3134	30.1852	30.4409	19.3298	19.3518	19.5262	19.2534	NaN	NaN	NaN	25.3963	25.4694	26.0817	26.3092	26.4406	26.2796	25.3807	25.9621	25.7634	25.9622	25.76	26.8856	25.8702	25.3829	25.3368	25.9816	25.319	25.8443	25.7351	26.0006	24.7467	25.2839	24.9408	26.3767	25.0141	25.3051	24.9919	26.0573	25.3707	26.4866	25.6685	26.5581	25.6758	26.3732	26.8834	26.0264	25.9444
P26308	Guanine nucleotide-binding protein subunit beta-1	Gbeta13F	28.9494	28.8537	28.7207	18.1305	18.1463	17.908	18.0732	NaN	NaN	NaN	21.8152	21.3559	21.4568	21.3941	21.1251	NaN	21.276	20.9303	NaN	21.5397	NaN	NaN	NaN	NaN	NaN	NaN	NaN	NaN	NaN	NaN	NaN	NaN	NaN	NaN	NaN	NaN	NaN	NaN	21.4101	NaN	NaN	NaN	NaN	NaN	21.0149	NaN	NaN
P26686	Serine-arginine protein 55	B52	29.5088	28.9723	28.0048	27.2742	27.199	27.3204	26.933	27.2451	27.4565	27.2182	NaN	NaN	NaN	NaN	21.1662	NaN	NaN	NaN	NaN	NaN	NaN	NaN	NaN	NaN	NaN	NaN	NaN	NaN	NaN	NaN	NaN	NaN	NaN	NaN	NaN	NaN	NaN	NaN	NaN	NaN	NaN	NaN	NaN	NaN	22.9855	NaN	NaN
P27619	Dynamin	shi	30.792	30.8105	30.9975	24.0625	24.2629	24.1004	24.0231	21.7595	21.5981	21.6934	27.5951	27.3963	27.5029	27.9273	28.0903	27.8633	27.4832	27.6547	27.6544	27.8014	27.5146	27.4942	27.3973	27.6664	27.6611	27.4826	27.3862	27.7883	27.3939	27.6703	27.2584	27.5492	27.5042	27.4239	27.4029	28.5631	27.3761	27.5853	27.5046	27.6709	27.4961	27.1938	27.1504	27.2862	27.967	27.6115	27.4605
P27864	Recombination repair protein 1	Rrp1	NaN	NaN	NaN	22.3459	22.0346	22.2138	22.3277	22.1867	21.8391	22.0258	26.4821	26.2391	26.9303	17.0633	NaN	NaN	18.1652	16.7412	18.9005	17.3499	NaN	NaN	NaN	22.1322	NaN	NaN	NaN	NaN	NaN	NaN	NaN	NaN	NaN	NaN	NaN	NaN	NaN	NaN	NaN	NaN	NaN	NaN	NaN	NaN	NaN	NaN	NaN
P28668	Bifunctional glutamate/proline--tRNA ligase;Glutamate--tRNA ligase;Proline--tRNA ligase	Aats-glupro	31.476	31.5107	31.5339	28.2947	28.173	28.235	28.4072	27.85	27.8438	27.5794	25.5409	25.7787	25.1707	25.4861	25.7343	25.1919	25.3732	25.5993	25.0266	25.1682	26.2699	26.181	26.3124	26.6998	26.4891	25.7454	26.1706	25.8194	25.7869	26.33	26.0284	25.9552	25.686	25.7808	25.4913	26.6068	25.6529	26.1112	25.9069	26.5262	26.104	26.7631	26.0347	25.933	25.9004	25.7364	25.8286
P28750	Maternal protein exuperantia	exu	30.5075	30.5282	30.3931	26.9333	26.9024	26.7457	26.6938	27.1447	26.4933	26.5179	24.2748	23.7052	24.6705	24.1963	24.223	24.021	25.4451	24.7722	25.4978	24.989	23.6267	23.5746	23.5198	24.0892	24.2651	23.5894	23.6172	23.5691	23.6156	23.2584	23.4927	23.6952	23.6392	23.5191	23.989	NaN	23.6001	23.334	23.9903	23.4756	23.1233	23.4102	23.6447	23.5715	22.933	23.3081	23.7421
P29052	Transcription initiation factor IIB	TfIIB	NaN	NaN	NaN	NaN	16.9196	16.9724	17.3966	NaN	NaN	NaN	NaN	NaN	NaN	NaN	NaN	NaN	17.0509	NaN	NaN	NaN	NaN	NaN	NaN	NaN	NaN	NaN	23.0889	NaN	23.1103	NaN	NaN	22.8637	23.0992	22.3935	23.2443	NaN	23.0671	NaN	NaN	NaN	NaN	23.4916	23.3247	NaN	NaN	22.5598	22.769
P29310	14-3-3 protein zeta	14-3-3zeta	33.5717	33.6357	33.6313	22.4505	22.793	22.7839	22.5359	22.667	22.1229	21.5164	23.9848	26.3844	24.9092	24.8054	25.0555	25.821	24.4581	24.6996	24.9665	24.5371	24.7088	25.0102	24.8533	25.0072	24.6456	24.1344	25.1198	25.2025	25.0995	25.175	24.9349	24.8885	24.9485	25.2459	24.5479	25.0207	24.8234	24.9347	25.8935	26.2054	25.1834	24.5434	24.3733	24.6233	24.4975	24.9705	25.1164
P29327	40S ribosomal protein S6	RpS6	31.9188	31.7964	31.7447	23.749	23.8986	23.508	23.6431	26.0634	26.5238	26.7786	25.6629	25.9792	25.501	25.5775	24.6919	25.0863	25.3395	24.805	25.2639	24.9536	24.817	25.2271	24.4176	24.8945	24.8567	25.2091	24.9421	24.928	24.8698	24.9874	24.908	24.8188	25.1882	24.4678	25.6356	24.719	25.0195	24.3067	25.1325	24.3752	24.9476	25.1762	25.3734	24.9328	25.1511	24.5011	24.8751
P29413	Calreticulin	Crc	32.3765	32.6343	32.3637	16.1107	NaN	NaN	NaN	24.2169	21.1487	23.1382	17.8052	24.0699	18.1972	18.1517	NaN	19.4851	NaN	NaN	18.4089	17.9617	NaN	NaN	NaN	NaN	NaN	NaN	NaN	NaN	NaN	NaN	NaN	NaN	NaN	NaN	NaN	NaN	NaN	NaN	NaN	21.7779	NaN	NaN	NaN	NaN	NaN	NaN	NaN
P29613	Triosephosphate isomerase	Tpi	34.2437	34.1119	34.0335	24.7708	24.2179	24.5636	24.8576	27.7599	26.5602	25.7585	23.464	26.3311	23.648	23.5884	23.8083	24.5421	22.6997	23.266	23.5183	23.3788	24.1575	23.2943	23.7211	23.7617	23.8499	23.4684	23.8768	24.1766	23.6161	23.4978	23.5414	23.6368	23.0245	23.6624	23.243	24.4838	23.5598	24.7081	24.934	25.4953	23.6159	22.6612	23.4908	23.7869	23.7393	23.553	23.4576
P29742	Clathrin heavy chain	Chc	32.7794	32.7725	32.7642	24.0465	23.9699	24.2976	24.0605	23.7547	23.5015	23.0487	28.0646	27.4953	27.6883	27.9596	27.968	28.1179	28.186	28.104	28.1364	28.2389	28.5345	28.5109	28.5956	28.9015	28.9391	28.5291	28.8916	28.684	28.8666	28.8294	28.8146	28.7762	28.7841	28.2874	28.7179	28.8958	28.739	28.5488	28.815	28.4729	28.4299	28.6988	28.673	28.7436	28.5625	28.6637	28.4199
P29746	Protein bangles and beads	bnb	31.1633	31.044	31.3202	15.5867	NaN	NaN	NaN	NaN	NaN	NaN	NaN	NaN	NaN	NaN	NaN	18.7047	NaN	NaN	NaN	NaN	NaN	NaN	NaN	NaN	NaN	NaN	NaN	NaN	NaN	NaN	NaN	NaN	NaN	NaN	NaN	NaN	NaN	18.9917	NaN	NaN	NaN	NaN	NaN	NaN	NaN	NaN	NaN
P29829	Guanine nucleotide-binding protein subunit beta-2	Gbeta76C	30.0068	30.0178	29.8869	NaN	NaN	NaN	16.1079	NaN	NaN	NaN	NaN	20.4788	NaN	NaN	NaN	NaN	NaN	NaN	NaN	NaN	NaN	NaN	NaN	NaN	NaN	NaN	NaN	NaN	NaN	NaN	19.5606	NaN	NaN	NaN	NaN	NaN	NaN	NaN	NaN	NaN	NaN	NaN	NaN	NaN	NaN	NaN	NaN
P29843	Heat shock 70 kDa protein cognate 1	Hsc70-1	28.0091	28.3605	28.1128	18.6872	18.5278	19.1527	19.212	NaN	18.9534	19.9029	NaN	NaN	NaN	NaN	NaN	NaN	NaN	NaN	NaN	17.6829	NaN	NaN	NaN	NaN	NaN	NaN	NaN	NaN	NaN	NaN	NaN	NaN	NaN	NaN	NaN	NaN	NaN	NaN	NaN	NaN	NaN	NaN	NaN	NaN	NaN	NaN	NaN
P29844	Heat shock 70 kDa protein cognate 3	Hsc70-3	33.5874	33.6445	33.7258	25.4552	25.4731	25.4621	25.3876	24.3273	24.5333	24.1533	26.7782	27.4534	26.8311	26.6435	26.9079	26.8353	26.7392	26.8039	27.1045	26.6547	26.8697	26.8075	26.9385	26.8173	26.7	26.5439	27.1015	26.9424	26.9397	26.9024	26.964	27.1812	27.0536	26.9133	26.9834	27.2564	27.1417	27.1637	27.0424	26.9742	26.6736	26.8791	26.8771	26.9329	26.3048	27.1275	27.2981
P29845	Heat shock 70 kDa protein cognate 5	Hsc70-5	33.1396	33.1362	33.2358	22.9143	23.0322	22.7503	23.201	22.6533	22.1948	22.1631	25.197	26.2592	25.6828	25.2312	25.749	25.9907	25.756	25.3338	25.2531	25.5244	26.4197	26.3268	26.1596	26.4001	26.2394	26.1402	26.0917	26.5099	26.118	26.2138	26.3943	26.554	26.459	26.2362	26.4321	26.9699	26.2083	26.6019	26.7561	26.5654	26.3277	26.0951	26.0118	26.3393	26.3658	26.1251	26.081
P30189	DNA topoisomerase 1	Top1	25.5662	NaN	NaN	25.23	25.4078	25.1878	25.25	26.3046	26.2591	26.0664	29.3328	28.4029	28.4459	17.0611	17.634	18.9399	19.8387	19.0382	18.9831	18.6226	NaN	NaN	NaN	NaN	NaN	NaN	NaN	NaN	NaN	NaN	NaN	NaN	NaN	NaN	NaN	NaN	NaN	NaN	NaN	NaN	NaN	20.7752	NaN	NaN	NaN	NaN	NaN
P31007	Disks large 1 tumor suppressor protein	dlg1	28.2416	28.5385	28.3816	NaN	NaN	NaN	NaN	NaN	NaN	NaN	NaN	NaN	NaN	NaN	20.0797	NaN	NaN	NaN	NaN	NaN	NaN	21.7339	NaN	NaN	NaN	NaN	NaN	NaN	NaN	NaN	NaN	NaN	NaN	NaN	NaN	NaN	NaN	NaN	NaN	NaN	NaN	NaN	NaN	NaN	NaN	NaN	NaN
P31009	40S ribosomal protein S2	RpS2	32.5963	32.5304	32.53	26.2118	26.1846	26.3988	26.222	27.0919	27.0233	26.7945	25.3732	25.3645	25.4028	24.4657	25.3662	25.3747	25.01	24.9029	25.7362	25.5599	25.4716	25.4242	23.9098	25.2271	25.6645	25.0113	25.4294	25.4758	25.0675	25.4162	24.782	24.2717	25.161	25.2597	23.136	24.2478	24.6405	25.4274	25.1196	22.139	25.0368	24.0982	24.4216	24.2875	24.21	24.3966	24.292
P31409	V-type proton ATPase subunit B	Vha55	33.079	33.12	33.0927	20.9451	21.1643	21.2759	20.7361	20.8467	21.0564	20.6585	23.9589	25.5605	24.1536	24.4625	24.7728	24.9845	23.989	24.1261	23.8697	24.0823	26.0514	25.6241	25.3718	26.3709	23.4121	23.7846	23.3786	24.1475	23.0089	24.5796	23.0862	25.1194	23.9648	23.8481	23.9144	24.4734	23.8303	26.1488	25.9433	25.6621	25.3001	25.1866	24.4427	24.3529	25.0497	25.2411	24.997
P32100	60S ribosomal protein L7	RpL7	32.9805	32.7052	32.8384	25.4852	25.4441	25.3265	25.3792	27.2997	26.6479	26.5465	26.1997	26.8195	26.8149	26.5147	26.6451	26.5582	25.7657	26.2308	26.5546	26.6652	25.0486	25.8709	24.1677	25.4534	24.7302	25.263	24.5871	25.5136	24.8014	24.8923	24.358	23.7836	24.2999	24.3393	24.4799	NaN	25.0735	24.8341	24.2017	22.8963	24.8049	24.862	25.8231	24.6454	25.2236	24.7077	25.6194
P32234	GTP-binding protein 128up	128up	29.5293	29.4067	29.1308	23.3846	23.1083	23.0346	22.9041	16.2863	15.683	NaN	23.9099	23.4164	24.3437	22.646	23.9616	22.986	22.9839	23.3362	22.8622	22.9671	NaN	NaN	NaN	NaN	NaN	NaN	NaN	NaN	NaN	NaN	NaN	NaN	NaN	NaN	NaN	NaN	NaN	NaN	NaN	NaN	NaN	NaN	23.0862	NaN	NaN	NaN	NaN
P32748	Dihydroorotate dehydrogenase (quinone), mitochondrial	Dhod	26.7445	26.7753	26.4485	20.6015	20.5994	20.8303	21.0913	20.2308	NaN	NaN	NaN	NaN	NaN	NaN	NaN	NaN	NaN	NaN	NaN	21.8966	18.7569	NaN	NaN	NaN	NaN	NaN	NaN	NaN	NaN	NaN	NaN	NaN	NaN	NaN	NaN	NaN	NaN	NaN	NaN	NaN	NaN	NaN	NaN	NaN	NaN	NaN	NaN
P32866	G protein-coupled receptor kinase 2	Gprk2	NaN	NaN	NaN	20.6437	20.9502	20.8161	21.1441	NaN	NaN	NaN	NaN	20.9667	NaN	NaN	NaN	NaN	NaN	NaN	NaN	NaN	22.8694	NaN	23.3768	22.5361	22.818	22.4072	NaN	22.3729	NaN	22.1856	NaN	NaN	NaN	NaN	NaN	NaN	NaN	NaN	22.063	NaN	22.9319	NaN	NaN	NaN	NaN	NaN	NaN
P33270	Cytochrome P450 6a2	Cyp6a2	25.2349	25.3993	25.6845	NaN	NaN	NaN	NaN	NaN	NaN	NaN	NaN	NaN	NaN	NaN	NaN	NaN	NaN	NaN	NaN	NaN	NaN	NaN	NaN	NaN	NaN	NaN	NaN	NaN	NaN	NaN	NaN	NaN	NaN	NaN	NaN	NaN	NaN	NaN	NaN	NaN	NaN	NaN	NaN	NaN	NaN	NaN	NaN
P33438	Glutactin	Glt	29.0962	29.0872	28.8741	NaN	NaN	NaN	NaN	NaN	NaN	NaN	NaN	NaN	NaN	NaN	NaN	18.9415	NaN	NaN	NaN	NaN	NaN	NaN	18.5318	NaN	NaN	NaN	NaN	NaN	NaN	NaN	NaN	NaN	NaN	NaN	NaN	NaN	NaN	NaN	NaN	NaN	NaN	NaN	NaN	NaN	NaN	NaN	NaN
P35004	Trypsin beta	betaTry	29.4531	29.1854	29.359	NaN	NaN	NaN	NaN	NaN	NaN	NaN	NaN	NaN	NaN	NaN	NaN	NaN	NaN	NaN	NaN	NaN	NaN	NaN	NaN	NaN	NaN	NaN	NaN	NaN	NaN	NaN	NaN	NaN	NaN	NaN	NaN	NaN	NaN	NaN	NaN	NaN	NaN	NaN	NaN	NaN	NaN	NaN	NaN
P35122	Ubiquitin carboxyl-terminal hydrolase	Uch	31.3783	31.3837	31.3847	NaN	NaN	NaN	NaN	NaN	16.6039	NaN	NaN	21.1512	NaN	NaN	NaN	NaN	NaN	NaN	NaN	NaN	NaN	NaN	NaN	NaN	NaN	NaN	NaN	NaN	NaN	NaN	NaN	NaN	NaN	NaN	NaN	NaN	NaN	NaN	NaN	NaN	NaN	NaN	NaN	NaN	NaN	NaN	18.3676
P35128	Ubiquitin-conjugating enzyme E2 N	ben	30.0673	30.1703	30.0828	21.9632	21.7747	22.174	22.2032	NaN	NaN	NaN	24.6089	24.291	24.4696	25.4617	25.3795	25.8273	24.7068	24.5155	24.0632	24.7813	23.8479	25.0109	24.6273	24.5564	24.8712	24.6251	24.3679	25.09	24.0385	24.6897	24.5033	24.7379	23.8342	25.6175	25.0225	19.9176	25.0264	24.6048	23.8213	24.7927	23.9967	24.5168	25.197	24.8042	26.0743	24.5289	25.6501
P35381	ATP synthase subunit alpha, mitochondrial	blw	35.2399	35.2102	35.0818	26.4118	26.3439	26.423	26.5331	25.3266	25.3362	25.4858	29.3666	30.1803	29.4537	29.648	29.6278	29.9557	29.3434	29.3466	29.5816	29.4936	32.6379	32.5831	32.706	30.0388	29.8701	29.6651	29.4317	29.3995	29.2875	29.6226	29.1679	29.2905	29.126	29.1536	29.0762	29.1393	28.9848	29.0947	29.036	29.0911	29.0465	32.477	32.4408	32.3971	29.3814	29.4586	29.3028
P35415	Paramyosin, long form	Prm	31.2735	31.4405	31.3049	21.6606	21.8506	22.0982	21.998	21.2048	20.3824	19.1887	26.106	26.8304	27.2847	28.8221	27.2023	26.2949	27.7818	27.1385	27.2891	26.3299	26.4164	30.6523	26.3344	28.1246	27.3675	28.3864	26.5594	29.1123	26.6449	27.4581	26.615	28.427	26.7804	28.8058	28.8087	27.2575	27.0715	26.9644	26.0266	26.813	25.7448	28.1151	27.401	27.5961	29.7827	30.1047	28.9916
P35421	Phosphoribosylformylglycinamidine synthase	ade2	31.5079	31.5031	31.6599	NaN	NaN	14.5992	NaN	NaN	NaN	NaN	NaN	22.2292	NaN	NaN	NaN	NaN	NaN	NaN	NaN	NaN	22.7761	NaN	NaN	NaN	NaN	NaN	NaN	NaN	NaN	NaN	NaN	NaN	NaN	NaN	NaN	NaN	NaN	NaN	NaN	NaN	NaN	NaN	NaN	NaN	NaN	NaN	NaN
P35554	Flightin	fln	33.5182	33.2912	33.2994	26.4809	26.3943	26.682	26.9273	24.9346	25.4753	24.51	28.6696	28.7966	28.8023	28.7492	29.1306	29.2209	28.8296	28.8575	28.531	28.5991	28.697	28.3788	28.3296	28.3273	28.5694	28.5356	28.5781	28.6657	28.3666	28.6967	28.4285	28.4187	28.3289	28.3585	28.2549	28.0142	28.5273	28.4986	28.8437	28.6737	28.6878	28.4209	28.3169	28.3586	28.4484	28.5875	28.3204
P35600	Replication factor C subunit 1	Gnf1	NaN	NaN	28.0667	22.4045	22.1475	21.8632	21.9956	NaN	18.3687	NaN	28.0337	27.893	28.0215	25.0194	25.6342	24.0679	24.1819	25.0365	24.7403	24.6133	24.8186	NaN	NaN	NaN	NaN	NaN	25.6544	25.8843	24.8233	NaN	NaN	25.464	NaN	NaN	NaN	NaN	25.8995	NaN	NaN	NaN	NaN	26.3882	25.8996	26.3312	NaN	25.8298	25.9874
P35875	Poly [ADP-ribose] polymerase	Parp	NaN	NaN	26.219	20.4137	20.2352	20.5704	20.4726	NaN	NaN	NaN	28.7588	28.2434	28.7185	24.2936	24.8549	24.0505	27.8118	27.9866	27.8764	28.0386	NaN	21.099	NaN	NaN	NaN	NaN	NaN	NaN	NaN	NaN	NaN	NaN	NaN	NaN	NaN	NaN	NaN	NaN	NaN	NaN	NaN	NaN	NaN	NaN	NaN	NaN	NaN
P36179	Serine/threonine-protein phosphatase PP2A 65 kDa regulatory subunit	Pp2A-29B	31.8333	31.9029	31.6277	23.9059	24.3971	23.8482	24.7127	21.2129	19.631	20.2211	26.94	26.3668	26.5638	26.8735	26.805	26.6277	26.7497	26.9082	26.7327	26.6855	27.0966	26.3922	26.8093	27.1663	26.914	26.1169	26.7869	26.4433	26.7925	26.8733	26.6951	26.6895	26.8715	26.3142	26.6488	26.4578	26.9156	26.5885	27.2507	26.4511	27.3353	26.5928	26.5637	26.6622	26.6263	26.498	26.7176
P36188	Troponin I	wupA	29.1265	29.1646	29.1477	27.4058	27.2819	27.27	27.059	24.7474	24.6906	24.5801	24.9281	24.9683	24.8369	23.7504	22.9254	23.301	24.1135	23.4039	24.5346	23.6763	21.5104	22.3268	21.325	22.1022	21.2026	21.9495	21.8546	22.1446	21.7627	NaN	21.5993	21.7835	22.2388	21.8258	20.9163	23.7204	22.1467	22.0907	23.6079	21.9316	21.6517	21.2539	NaN	NaN	21.9849	NaN	22.3433
P36241	60S ribosomal protein L19	RpL19	32.4265	32.1769	32.0722	25.4294	25.3018	25.5171	25.3512	27.0196	27.4429	27.2983	25.6476	26.5577	25.3299	25.3868	25.755	25.5084	26.1168	25.5695	25.1925	24.679	25.0619	24.355	25.1465	24.4988	25.8348	25.3946	24.6134	24.8874	24.3191	24.6447	24.5606	24.327	23.8724	24.0986	24.4959	NaN	23.7563	25.2402	24.5525	24.5556	25.2358	24.4096	24.7626	23.9692	25.1495	24.5376	24.3942
P36872	Protein phosphatase PP2A 55 kDa regulatory subunit	tws	25.8864	25.8394	25.6361	20.8801	21.002	21.2075	21.2957	NaN	NaN	NaN	20.1796	NaN	NaN	NaN	NaN	NaN	21.6993	NaN	NaN	NaN	NaN	21.6872	NaN	NaN	NaN	21.997	NaN	22.2801	NaN	NaN	NaN	NaN	NaN	NaN	NaN	NaN	NaN	21.8824	NaN	23.1158	NaN	NaN	NaN	NaN	21.8492	NaN	NaN
P36951	Putative hydroxypyruvate isomerase	Gip	30.8036	30.7948	31.1532	20.174	NaN	NaN	NaN	NaN	NaN	NaN	NaN	NaN	NaN	NaN	NaN	NaN	NaN	NaN	NaN	NaN	18.5772	NaN	NaN	NaN	NaN	NaN	NaN	NaN	NaN	NaN	NaN	NaN	NaN	NaN	NaN	NaN	NaN	NaN	NaN	NaN	NaN	NaN	NaN	NaN	NaN	NaN	NaN
P36958	DNA-directed RNA polymerase II subunit RPB9	RpII15	NaN	NaN	NaN	20.9781	21.0118	20.6756	21.151	19.8215	20.6851	20.3464	NaN	NaN	NaN	NaN	NaN	NaN	NaN	NaN	19.7017	NaN	NaN	19.0999	NaN	NaN	NaN	NaN	NaN	NaN	NaN	NaN	NaN	NaN	NaN	NaN	NaN	NaN	NaN	NaN	NaN	NaN	NaN	NaN	NaN	NaN	NaN	NaN	NaN
P36975	Synaptosomal-associated protein 25	Snap25	26.3962	26.4298	26.5594	15.1399	NaN	NaN	NaN	NaN	NaN	NaN	NaN	NaN	NaN	NaN	NaN	NaN	NaN	NaN	NaN	NaN	NaN	NaN	NaN	NaN	NaN	NaN	NaN	NaN	NaN	NaN	NaN	NaN	NaN	NaN	NaN	NaN	NaN	NaN	NaN	NaN	NaN	NaN	NaN	NaN	NaN	NaN	NaN
P37276	Dynein heavy chain, cytoplasmic	Dhc64C	30.7602	30.6475	30.7898	22.5946	22.3004	22.4066	22.2163	19.1588	19.9252	NaN	25.7386	25.5848	25.8901	26.1818	25.9015	26.047	26.5019	25.9111	25.8879	26.2093	28.6352	28.3145	28.2531	28.529	28.4819	28.4423	28.4428	28.5205	28.0482	28.0776	28.1312	27.9201	27.7699	27.7461	27.9564	28.6591	27.53	28.1976	28.6208	28.5371	28.5928	28.0734	28.0491	28.0277	28.2214	28.2839	27.4832
P38979	40S ribosomal protein SA	sta	32.5386	32.6039	32.562	23.6074	23.7379	22.7391	22.0891	25.0016	24.3295	25.5208	25.1379	25.7344	25.1666	25.5594	25.6387	25.9435	24.1558	25.61	25.105	25.318	24.249	25.1862	23.8101	24.2252	23.8355	22.936	24.0262	23.9547	23.9168	24.094	23.8781	24.1372	23.8874	24.6061	24.1034	NaN	24.2351	24.4067	24.4513	24.3866	24.6059	24.5186	24.2808	25.6292	23.1781	24.5132	24.7289
P39018	40S ribosomal protein S19a	RpS19a	32.6102	32.5796	32.5552	25.2695	25.1692	25.2698	25.2607	26.9208	27.1793	26.4789	25.9807	25.8783	25.4305	25.0573	25.039	26.1222	26.2676	25.522	26.0206	25.8519	25.025	25.217	25.8507	25.2829	25.3026	25.2073	25.6507	25.6633	25.8028	25.5779	25.8657	25.59	25.9153	25.1085	26.2089	25.9752	26.0694	25.4996	25.6897	25.0973	25.2119	25.5688	26.4799	26.0521	24.343	24.3689	25.7681
P39205	Molybdenum cofactor synthesis protein cinnamon;Molybdopterin adenylyltransferase;Molybdopterin molybdenumtransferase	cin	28.1715	27.8774	27.9217	15.5271	NaN	NaN	NaN	NaN	NaN	NaN	NaN	NaN	NaN	NaN	NaN	NaN	NaN	NaN	NaN	NaN	NaN	NaN	NaN	NaN	NaN	NaN	NaN	NaN	NaN	NaN	NaN	NaN	NaN	NaN	NaN	NaN	NaN	NaN	NaN	NaN	NaN	NaN	NaN	NaN	NaN	NaN	NaN
P39736	Puff-specific protein Bx42	Bx42	NaN	NaN	NaN	18.1339	17.9733	18.2294	18.3836	NaN	NaN	NaN	NaN	NaN	NaN	NaN	NaN	NaN	NaN	NaN	NaN	NaN	NaN	NaN	NaN	NaN	NaN	NaN	NaN	NaN	NaN	NaN	NaN	NaN	NaN	NaN	NaN	NaN	NaN	NaN	NaN	NaN	NaN	NaN	NaN	NaN	NaN	NaN	NaN
P40301	Proteasome subunit alpha type-2	Prosalpha2	30.4945	30.7164	30.3092	NaN	NaN	NaN	15.2605	NaN	NaN	NaN	NaN	20.9684	18.8909	19.0203	19.0978	19.7723	NaN	NaN	19.252	18.8381	NaN	NaN	NaN	NaN	NaN	NaN	NaN	NaN	NaN	NaN	NaN	NaN	NaN	NaN	NaN	NaN	NaN	19.6875	NaN	NaN	NaN	NaN	NaN	NaN	NaN	NaN	NaN
P40304	Proteasome subunit beta type-1	Prosbeta6	30.3042	30.2235	30.631	NaN	NaN	NaN	NaN	NaN	17.7259	NaN	20.1398	22.0666	19.688	20.2119	20.0064	20.5087	20.3976	20.5305	20.4218	19.7187	NaN	NaN	NaN	NaN	NaN	NaN	NaN	NaN	NaN	NaN	NaN	NaN	NaN	20.5086	NaN	NaN	NaN	NaN	NaN	NaN	NaN	NaN	NaN	NaN	NaN	NaN	NaN
P40320	S-adenosylmethionine synthase	Sam-S	29.9966	30.0484	30.0566	22.0778	22.5181	21.3475	22.3204	18.3028	NaN	NaN	24.4063	22.982	24.3701	24.559	24.2369	24.2428	24.6384	24.0162	23.6634	24.2483	24.6624	24.9493	24.2586	24.4708	25.1941	24.0365	24.6402	25.1712	24.3615	24.7887	24.1707	24.0435	24.1329	24.1916	23.9784	NaN	23.8653	24.5104	24.0369	24.1819	24.5755	24.2554	24.4255	24.8934	23.4751	24.8027	24.2384
P40421	Serine/threonine-protein phosphatase rdgC	rdgC	NaN	NaN	NaN	21.0633	21.2394	21.1557	20.9391	NaN	NaN	NaN	NaN	NaN	NaN	NaN	18.5736	NaN	NaN	NaN	NaN	NaN	NaN	NaN	NaN	NaN	NaN	NaN	NaN	NaN	NaN	NaN	NaN	NaN	NaN	NaN	NaN	NaN	NaN	NaN	19.1619	NaN	NaN	NaN	NaN	NaN	NaN	NaN	NaN
P40791	Myocyte-specific enhancer factor 2	Mef2	NaN	22.5357	NaN	19.1321	19.923	19.1883	18.9515	NaN	NaN	NaN	23.8104	22.6908	23.5066	NaN	NaN	NaN	NaN	NaN	NaN	NaN	NaN	NaN	NaN	NaN	NaN	NaN	NaN	NaN	NaN	NaN	NaN	NaN	NaN	NaN	NaN	NaN	NaN	NaN	NaN	NaN	NaN	NaN	NaN	NaN	NaN	NaN	NaN
P40792	Ras-related protein Rac1	Rac1	27.4221	27.5876	27.3384	NaN	NaN	NaN	17.0623	NaN	NaN	NaN	NaN	NaN	NaN	NaN	NaN	NaN	NaN	NaN	NaN	NaN	NaN	NaN	NaN	NaN	NaN	NaN	NaN	NaN	NaN	NaN	NaN	NaN	NaN	NaN	NaN	NaN	NaN	NaN	NaN	NaN	NaN	NaN	NaN	NaN	NaN	NaN	NaN
P40796	La protein homolog	La	30.0584	30.2978	30.1126	26.8579	26.8186	27.0561	26.9706	25.3695	24.9822	24.9362	NaN	22.182	NaN	NaN	NaN	NaN	NaN	NaN	NaN	NaN	26.5476	26.817	27.228	23.0952	23.5877	23.451	22.709	22.7843	23.044	22.7337	22.8846	22.9669	23.138	22.6853	22.916	23.8912	23.2301	21.8359	22.073	22.1524	22.9342	23.5273	22.9446	25.6781	22.4252	22.3232	21.4933
P40797	Protein peanut	pnut	26.3993	26.5254	25.7739	20.0394	20.0282	21.0518	20.2269	18.96	NaN	18.6145	NaN	18.4673	NaN	NaN	NaN	NaN	NaN	NaN	NaN	NaN	17.8736	NaN	NaN	NaN	NaN	NaN	NaN	NaN	NaN	NaN	NaN	NaN	NaN	NaN	NaN	NaN	NaN	NaN	NaN	NaN	NaN	NaN	NaN	NaN	NaN	NaN	NaN
P40798	Protein shuttle craft	stc	NaN	NaN	NaN	20.3445	20.7656	20.5467	20.7673	20.6179	21.4963	20.1559	NaN	NaN	NaN	NaN	NaN	NaN	NaN	NaN	NaN	NaN	NaN	NaN	NaN	NaN	NaN	NaN	NaN	NaN	NaN	NaN	NaN	NaN	NaN	NaN	NaN	NaN	NaN	NaN	NaN	NaN	NaN	NaN	NaN	NaN	NaN	NaN	NaN
P40945	ADP-ribosylation factor 2	Arf102F	28.3538	28.3884	29.065	NaN	NaN	NaN	17.1816	NaN	NaN	NaN	NaN	21.3503	NaN	NaN	19.4635	NaN	NaN	19.5564	NaN	19.7007	NaN	NaN	NaN	NaN	NaN	NaN	NaN	NaN	NaN	NaN	NaN	NaN	NaN	NaN	NaN	NaN	NaN	NaN	NaN	20.7874	NaN	NaN	NaN	NaN	NaN	NaN	NaN
P41042	40S ribosomal protein S4	RpS4	33.088	33.0427	33.2494	25.5151	25.3086	25.4195	25.3857	27.1648	26.908	26.2002	26.8149	27.1088	26.7338	26.669	26.5893	26.3722	26.7434	26.5124	26.6471	26.384	25.5154	25.3747	25.2133	25.7674	25.2654	25.8832	24.9098	25.6574	25.1737	25.4092	24.9745	25.0001	24.8798	25.4212	25.0374	26.5041	25.3392	25.1945	25.0479	24.9732	25.3848	25.5403	25.5127	25.6542	25.7933	25.404	26.1864
P41043	Glutathione S-transferase S1	GstS1	34.2651	34.3411	34.3054	22.9023	22.7229	23.3253	22.9901	27.1958	23.03	22.0174	21.3284	27.1518	22.267	22.3285	21.7383	24.6486	18.8699	20.6834	23.6343	21.5939	21.0947	21.5561	21.1804	NaN	NaN	22.2725	NaN	20.5727	NaN	NaN	21.2521	NaN	NaN	22.0889	NaN	NaN	NaN	23.5467	24.353	22.2682	22.2414	21.6185	NaN	22.6888	21.9225	NaN	23.0962
P41044	Calbindin-32	Cbp53E	29.9822	30.1606	30.4825	NaN	NaN	NaN	18.3632	NaN	NaN	NaN	NaN	NaN	NaN	NaN	NaN	NaN	NaN	NaN	20.8066	NaN	NaN	NaN	NaN	NaN	NaN	NaN	NaN	NaN	NaN	NaN	NaN	NaN	NaN	NaN	NaN	NaN	18.6431	NaN	NaN	NaN	NaN	NaN	NaN	NaN	NaN	NaN	NaN
P41073	Zinc finger protein on ecdysone puffs	Pep	28.1966	28.2063	28.2084	26.1689	26.4053	26.1538	26.2381	29.5737	29.6138	29.5061	NaN	NaN	NaN	NaN	NaN	NaN	NaN	NaN	NaN	21.1007	NaN	NaN	NaN	NaN	NaN	NaN	NaN	NaN	NaN	NaN	NaN	NaN	NaN	NaN	NaN	NaN	NaN	NaN	NaN	NaN	NaN	NaN	NaN	NaN	NaN	20.0405	NaN
P41092	60S ribosomal protein L27a	RpL27A	32.2148	31.7751	31.854	21.754	22.151	23.3772	23.7767	27.3382	26.56	26.5783	25.8778	26.6644	26.0214	25.725	25.7653	24.3789	26.1741	25.1376	25.9515	25.0981	26.0475	24.2397	25.2963	25.8898	25.5197	24.0594	25.3539	25.0864	25.394	25.6415	25.0208	25.4562	24.9026	24.447	25.7218	26.1044	25.596	25.1248	25.1926	24.4142	25.4672	25.8533	25.9372	25.3935	25.2892	24.2959	24.1605
P41093	60S ribosomal protein L18a	RpL18A	31.8597	31.7469	31.9418	24.9208	25.0829	24.6728	24.9093	26.5424	26.289	26.4204	25.1233	24.8677	24.2543	24.4718	24.9056	25.0339	25.2481	24.7274	25.9705	25.0236	NaN	24.0527	23.9246	24.9126	23.9526	24.357	23.4584	NaN	24.1526	23.9038	23.1601	23.1802	24.002	NaN	23.7935	NaN	23.8819	23.4221	24.1658	23.5735	24.2084	23.8993	23.6193	22.9705	24.0902	24.2585	23.5616
P41094	40S ribosomal protein S18	RpS18	31.758	31.8706	32.1933	25.4915	25.4385	25.7049	25.6789	26.5538	26.2225	26.2942	25.8653	26.2766	25.5763	25.8111	25.5962	25.8392	25.6282	25.7185	25.6514	25.5998	24.7383	25.6968	25.0458	25.1038	25.2652	25.4439	25.2185	25.4883	25.3173	25.1725	25.3113	25.2378	25.0613	24.475	25.0813	25.5922	25.1588	25.1302	25.4108	25.4569	24.9133	25.2864	25.8134	24.7032	25.315	25.212	25.7671
P41126	60S ribosomal protein L13	RpL13	32.4032	32.2647	32.1195	24.9557	25.3362	25.2767	25.1941	28.0329	27.5804	28.1556	23.3496	25.5114	25.5169	26.1115	24.3471	26.0721	25.0549	24.8966	26.1047	25.1766	24.8329	23.4122	25.2086	25.004	24.7735	23.52	25.3356	24.5112	NaN	24.9378	24.7004	24.881	25.3815	24.212	24.7868	NaN	25.3032	23.2357	24.2669	24.6951	24.6158	24.243	24.9475	24.5814	24.0614	24.9852	24.4774
P41374	Eukaryotic translation initiation factor 2 subunit 1	eIF-2alpha	30.8139	30.9703	30.9214	27.9259	27.7459	27.9114	27.9419	17.8979	17.1596	16.8238	25.7184	25.3652	25.839	26.1998	26.0095	26.0906	25.263	25.6023	25.5786	25.8324	26.1888	26.0487	26.5793	26.7442	26.4897	25.9371	26.5099	26.1786	26.345	26.3628	26.3524	26.3487	26.0348	26.3788	26.5058	25.8713	26.185	25.7757	26.4912	26.524	26.6074	26.2313	26.0889	26.3221	26.3124	26.4367	26.3466
P41375	Eukaryotic translation initiation factor 2 subunit 2	eIF-2beta	29.1673	29.0249	28.8864	26.7234	26.5689	26.8129	26.6651	19.6671	19.3946	19.1428	25.0617	25.2217	25.2457	25.0709	25.8802	25.7886	24.0742	25.43	24.7941	24.8639	25.2634	25.3808	25.0496	25.1422	25.0787	25.5885	24.8477	25.2895	24.6428	25.3921	24.9809	24.7533	24.8031	25.407	24.8788	25.0184	24.7417	24.806	25.5649	25.4389	25.3163	25.3041	25.2238	25.3705	24.7872	24.6527	25.2816
P41572	6-phosphogluconate dehydrogenase, decarboxylating	Pgd	32.1115	32.0584	32.3482	NaN	NaN	NaN	NaN	23.9607	NaN	23.285	21.5138	23.264	20.4628	21.5979	21.119	22.6673	20.7109	20.9878	20.4974	20.8375	NaN	NaN	NaN	NaN	NaN	23.0229	NaN	NaN	NaN	NaN	NaN	NaN	NaN	NaN	NaN	NaN	NaN	NaN	NaN	NaN	NaN	NaN	NaN	NaN	NaN	NaN	NaN
P41900	General transcription factor IIF subunit 2	TfIIFbeta	NaN	NaN	NaN	23.124	23.3416	23.2365	23.6024	19.1187	19.1532	17.5976	NaN	NaN	NaN	NaN	NaN	NaN	NaN	NaN	NaN	NaN	NaN	NaN	NaN	NaN	NaN	NaN	NaN	NaN	NaN	NaN	NaN	NaN	NaN	NaN	NaN	NaN	NaN	NaN	NaN	NaN	NaN	NaN	NaN	NaN	NaN	NaN	NaN
P42271	Tubulin gamma-2 chain	gammaTub37C	NaN	NaN	24.2341	19.8727	19.8318	19.6386	19.5727	NaN	NaN	NaN	21.4537	NaN	21.1926	22.6925	21.4515	21.4103	NaN	21.1108	21.5126	21.1272	22.477	NaN	21.7889	22.1619	NaN	NaN	22.383	22.2241	22.3453	NaN	22.0407	22.2484	22.0077	22.7465	22.5065	23.9688	22.1159	NaN	22.2569	NaN	22.3526	22.4757	22.653	21.9215	NaN	22.2006	22.0833
P42281	Acyl-CoA-binding protein homolog	Dbi	32.2055	32.3164	32.4226	NaN	NaN	NaN	NaN	NaN	NaN	NaN	NaN	24.7274	21.8711	NaN	NaN	21.9167	19.8044	NaN	NaN	19.714	20.6744	NaN	20.5861	NaN	NaN	NaN	20.8418	NaN	NaN	20.8432	20.4719	NaN	20.6821	21.1554	NaN	NaN	20.4404	21.6891	24.171	22.2682	NaN	NaN	NaN	NaN	22.4908	NaN	21.7665
P42325	Neurocalcin homolog	Nca	24.106	24.2752	24.144	NaN	14.4248	NaN	NaN	NaN	NaN	NaN	NaN	NaN	NaN	NaN	NaN	NaN	NaN	NaN	NaN	NaN	NaN	NaN	NaN	NaN	NaN	NaN	NaN	NaN	NaN	NaN	NaN	NaN	NaN	NaN	NaN	NaN	NaN	NaN	NaN	NaN	NaN	NaN	NaN	NaN	NaN	NaN	NaN
P43125	Protein retinal degeneration B	rdgB	NaN	NaN	28.6349	22.51	22.3391	22.4711	22.0668	20.5679	18.195	20.3306	NaN	20.488	NaN	NaN	NaN	NaN	NaN	NaN	NaN	NaN	NaN	NaN	NaN	NaN	NaN	NaN	NaN	NaN	NaN	NaN	NaN	NaN	NaN	NaN	NaN	NaN	NaN	NaN	NaN	19.5176	NaN	NaN	NaN	NaN	NaN	NaN	NaN
P43248	DNA mismatch repair protein spellchecker 1	spel1	NaN	NaN	NaN	NaN	NaN	NaN	NaN	22.1389	23.074	22.1736	NaN	NaN	NaN	NaN	NaN	NaN	NaN	NaN	NaN	22.4992	22.3798	22.1872	22.3127	22.0077	NaN	22.4587	22.9251	NaN	NaN	NaN	22.232	22.3946	22.2436	22.4852	22.3525	NaN	22.5725	22.692	21.8088	NaN	22.013	22.2437	22.5018	22.696	22.5159	22.6927	21.9464
P43332	U1 small nuclear ribonucleoprotein A	snf	NaN	24.6732	NaN	24.2741	24.3296	24.2229	24.2784	21.6267	21.5564	21.2649	NaN	NaN	NaN	NaN	NaN	NaN	NaN	NaN	NaN	21.3796	22.5712	22.472	22.239	22.6749	23.0917	22.5297	22.5867	22.8934	22.4301	23.086	22.6918	22.5602	22.1954	22.269	22.1811	22.9081	22.5489	22.5586	22.5857	22.6587	22.1927	22.2872	22.4647	22.1652	22.5139	NaN	NaN
P45437	Coatomer subunit beta	betaCop	29.6056	29.9625	30.1398	23.8694	23.6075	23.4725	23.5545	18.783	18.3792	17.625	25.4323	24.9704	25.4395	25.5366	24.7782	24.9866	25.8578	25.073	25.2062	25.2449	25.5361	25.4697	25.6177	25.2091	25.7032	25.6877	25.6515	25.5722	25.5074	26.0962	25.6553	25.7147	25.8019	25.3212	25.5021	26.1255	25.9246	25.7045	25.2662	25.5306	25.7011	25.5367	25.9249	25.5336	25.3943	25.7908	25.8042
P45594	Cofilin/actin-depolymerizing factor homolog	tsr	32.7804	33.1188	32.7075	21.0575	20.599	20.58	20.8431	22.968	23.8069	24.3084	24.4077	25.7339	24.4669	24.3187	24.8879	25.1628	24.7648	24.6693	23.9767	24.2961	24.3311	24.2881	24.5359	24.8871	24.5336	25.0471	24.9382	23.729	23.4745	24.2375	24.6418	24.1514	23.6971	23.614	23.9908	25.0051	24.6536	24.5369	25.1347	25.1213	24.6117	24.1495	24.0705	24.2575	24.8874	24.5494	24.6299
P45888	Actin-related protein 2	Arp2	26.1143	26.4096	26.2261	NaN	NaN	19.0467	NaN	NaN	NaN	NaN	NaN	23.7116	23.8638	23.6516	24.2348	24.2707	23.9391	24.0714	24.5068	24.3407	NaN	NaN	25.5219	NaN	NaN	NaN	NaN	NaN	NaN	NaN	NaN	NaN	NaN	NaN	NaN	NaN	NaN	NaN	NaN	NaN	NaN	NaN	NaN	NaN	NaN	NaN	NaN
P45889	Actin-related protein 1	Arp1	28.5989	28.5936	28.597	20.6986	19.4925	19.7273	19.7976	19.0343	19.1725	19.1775	NaN	22.3016	21.6662	20.4301	21.2894	21.7297	21.3147	21.9963	20.5967	20.9335	23.0634	21.9418	23.9047	NaN	NaN	22.453	23.6646	22.9032	22.9502	22.8897	22.0483	22.4298	NaN	22.5686	22.374	NaN	22.5231	22.331	23.4357	22.4809	23.3182	22.8546	22.6426	23.5083	23.236	22.0376	21.869
P45890	Actin-related protein 6	Arp6	21.5726	NaN	NaN	18.7715	19.0347	18.8788	18.5712	NaN	NaN	NaN	NaN	NaN	NaN	NaN	NaN	NaN	NaN	NaN	NaN	NaN	NaN	NaN	NaN	NaN	NaN	NaN	NaN	NaN	NaN	NaN	NaN	NaN	NaN	NaN	NaN	NaN	NaN	NaN	NaN	NaN	NaN	NaN	NaN	NaN	NaN	NaN	NaN
P46150	Moesin/ezrin/radixin homolog 1	Moe	32.4366	32.5233	32.6519	25.5986	25.873	25.626	25.7742	20.9931	20.1216	20.1879	NaN	24.7819	NaN	NaN	NaN	NaN	NaN	NaN	NaN	NaN	NaN	NaN	NaN	NaN	NaN	NaN	NaN	NaN	NaN	NaN	NaN	NaN	NaN	NaN	NaN	NaN	NaN	NaN	NaN	NaN	NaN	NaN	NaN	NaN	NaN	NaN	21.3754
P46222	60S ribosomal protein L11	RpL11	31.2152	31.3237	31.2022	24.6902	24.712	24.6972	24.6865	27.4038	26.7677	27.0265	24.5888	25.0961	24.1611	23.3914	23.2985	25.0756	24.4764	23.4867	24.3312	24.007	23.7926	23.0043	23.7697	23.2753	23.7338	23.8877	23.0813	23.5083	23.965	23.0961	22.9835	22.325	23.2343	24.0265	23.6241	24.6522	23.5212	NaN	23.749	23.5743	23.5825	22.8114	23.631	22.7402	24.3274	22.3741	23.7515
P46223	60S ribosomal protein L7a	RpL7A	32.4812	32.3959	32.5272	24.7601	24.4225	24.8271	24.9896	27.3733	27.5871	28.3934	25.9416	26.5116	25.8304	26.5853	24.552	25.966	25.9098	25.2649	25.8081	25.5825	25.3992	24.7812	24.6712	24.7857	24.901	24.8667	24.6012	25.535	24.9689	24.4939	24.7206	25.082	24.6696	24.0277	25.0097	25.3246	24.9001	24.9958	25.4868	24.4633	24.4114	25.2194	25.0491	24.8591	25.7128	24.735	23.8027
P46415	Alcohol dehydrogenase class-3	Fdh	31.5049	31.2978	31.5051	NaN	NaN	NaN	NaN	NaN	19.5074	NaN	NaN	NaN	18.5858	NaN	NaN	NaN	NaN	NaN	NaN	NaN	NaN	NaN	NaN	NaN	NaN	NaN	NaN	NaN	NaN	NaN	NaN	NaN	NaN	NaN	NaN	NaN	NaN	NaN	NaN	NaN	19.1902	NaN	NaN	NaN	NaN	NaN	NaN
P46461	Vesicle-fusing ATPase 1	comt	29.7113	29.7818	30.099	23.6264	23.8053	23.8553	24.0593	18.9169	18.048	18.39	26.9283	27.0887	27.1903	27.2962	27.1947	26.9784	26.6058	26.8774	26.6652	26.7665	27.3374	27.171	27.3173	27.3225	27.0571	26.9213	26.8796	27.0433	26.91	27.0314	26.8425	26.8451	26.8904	26.8765	26.8209	27.672	26.9078	26.9431	27.2945	27.4398	27.328	27.0575	26.9871	27.0082	26.8621	26.9238	26.9133
P46824	Kinesin light chain	Klc	26.1516	26.2424	26.8403	21.7759	22.2077	21.7492	21.8735	NaN	NaN	NaN	NaN	NaN	NaN	NaN	NaN	NaN	NaN	NaN	NaN	NaN	NaN	21.553	NaN	NaN	NaN	NaN	NaN	NaN	NaN	NaN	NaN	NaN	NaN	NaN	NaN	NaN	NaN	NaN	NaN	NaN	NaN	NaN	NaN	NaN	NaN	NaN	NaN
P47825	Transcription initiation factor TFIID subunit 4	Taf4	NaN	NaN	NaN	20.2276	19.1148	19.6807	19.6356	19.4433	19.9587	19.3997	NaN	NaN	NaN	NaN	NaN	NaN	NaN	NaN	20.8299	NaN	NaN	NaN	NaN	NaN	NaN	NaN	NaN	NaN	NaN	NaN	NaN	NaN	NaN	NaN	NaN	NaN	NaN	NaN	NaN	NaN	NaN	NaN	NaN	NaN	NaN	NaN	NaN
P47938	Thioredoxin-1	dhd	26.706	NaN	NaN	24.0607	22.6597	22.8187	22.9176	NaN	NaN	19.4284	NaN	22.831	NaN	NaN	NaN	NaN	NaN	NaN	NaN	NaN	23.0197	24.2814	23.0298	23.6211	22.9803	22.891	22.9752	22.7108	23.5936	22.5917	22.3712	22.5648	22.9891	23.3318	22.482	NaN	22.5889	NaN	23.0393	22.9411	22.2423	22.717	23.0821	23.1634	22.9249	22.9686	23.1187
P47947	Troponin C, isoform 1	TpnC41C	26.8523	27.1119	26.6264	NaN	NaN	15.7748	NaN	NaN	NaN	NaN	NaN	NaN	NaN	NaN	NaN	NaN	NaN	NaN	NaN	NaN	NaN	NaN	NaN	NaN	NaN	NaN	NaN	NaN	NaN	NaN	NaN	NaN	NaN	NaN	NaN	NaN	NaN	NaN	NaN	NaN	NaN	NaN	NaN	NaN	NaN	NaN	NaN
P47948	Troponin C, isoform 2	TpnC47D	NaN	NaN	NaN	NaN	NaN	NaN	NaN	NaN	NaN	NaN	NaN	NaN	NaN	NaN	NaN	NaN	NaN	NaN	NaN	NaN	NaN	NaN	NaN	NaN	NaN	NaN	NaN	NaN	NaN	NaN	NaN	NaN	NaN	NaN	NaN	NaN	NaN	NaN	NaN	NaN	NaN	NaN	NaN	NaN	NaN	NaN	NaN
P47949	Troponin C, isoform 3	TpnC73F	25.858	25.5317	25.5337	NaN	NaN	17.6401	NaN	NaN	NaN	NaN	NaN	NaN	NaN	NaN	NaN	NaN	20.88	NaN	NaN	NaN	NaN	24.7313	NaN	22.2849	NaN	NaN	NaN	21.2301	NaN	NaN	NaN	NaN	NaN	21.0265	21.2618	NaN	NaN	NaN	NaN	NaN	NaN	NaN	NaN	NaN	21.829	23.8629	NaN
P48149;Q7KR04	40S ribosomal protein S15Aa;40S ribosomal protein S15Ab	RpS15Aa;RpS15Ab	32.0978	32.1128	32.0953	24.8065	24.8266	25.1658	25.2308	25.0509	24.934	24.3904	24.9213	24.7886	23.9246	23.4803	24.1368	23.7147	23.2247	23.7683	23.7747	23.9409	23.6721	24.0363	23.5547	24.2128	23.8879	23.417	23.1012	23.8674	NaN	23.3761	23.0186	23.686	23.3299	23.3791	23.1116	NaN	22.8605	23.9033	23.7736	24.3024	23.8004	22.6281	23.4354	23.208	24.1572	22.8185	23.5578
P48159	60S ribosomal protein L23	RpL23	31.0856	31.2371	31.1727	24.6547	24.8781	24.6738	24.7751	26.0207	26.0695	25.2447	25.6131	25.0511	25.2372	25.1942	25.1942	25.1564	25.3287	24.9843	25.2498	25.2923	25.5609	25.3632	24.9907	25.6008	25.5379	24.1871	24.8466	25.3272	24.7291	24.6941	25.3676	25.2484	24.8893	25.5045	25.3041	NaN	25.3541	25.1364	24.4853	25.4274	24.8209	25.7389	25.3438	26.0184	25.3884	25.3544	25.8171
P48375	12 kDa FK506-binding protein	FK506-bp2	30.8976	31.0164	30.7092	16.0187	16.6493	15.9945	16.474	20.79	20.8508	20.8062	NaN	23.104	NaN	NaN	NaN	NaN	NaN	NaN	NaN	NaN	NaN	NaN	NaN	NaN	NaN	NaN	NaN	NaN	NaN	NaN	NaN	NaN	NaN	NaN	NaN	NaN	NaN	NaN	NaN	NaN	NaN	NaN	NaN	NaN	19.5531	NaN	NaN
P48461	Serine/threonine-protein phosphatase alpha-1 isoform	Pp1alpha-96A	29.1614	28.696	27.1674	23.7553	23.2059	23.3108	23.757	NaN	NaN	NaN	NaN	20.6777	NaN	NaN	NaN	NaN	NaN	NaN	NaN	NaN	NaN	NaN	NaN	NaN	NaN	NaN	NaN	NaN	NaN	NaN	NaN	NaN	NaN	20.7399	NaN	NaN	NaN	NaN	NaN	NaN	NaN	NaN	NaN	NaN	NaN	NaN	NaN
P48555	Ras-related protein Ral-a	Rala	25.6794	26.2311	26.3376	19.5819	19.6672	19.9019	19.6916	19.237	18.3064	19.0475	NaN	NaN	NaN	NaN	NaN	NaN	NaN	NaN	NaN	NaN	NaN	NaN	NaN	NaN	NaN	NaN	NaN	NaN	NaN	NaN	NaN	NaN	NaN	NaN	NaN	NaN	21.0727	NaN	NaN	NaN	NaN	NaN	NaN	NaN	NaN	NaN	NaN
P48588	40S ribosomal protein S25	RpS25	31.3347	31.0785	31.2007	24.5869	25.1198	24.7232	25.0898	26.2046	26.691	26.4218	25.8698	25.5434	25.8096	24.611	24.2195	25.1321	25.3137	24.9166	25.2595	24.4993	25.0678	24.993	23.4512	25.09	23.2105	25.13	23.8495	23.5075	24.2716	24.6899	23.9088	23.7668	22.9161	23.0587	23.4239	NaN	25.6965	24.1446	25.7312	24.6299	25.8232	23.6082	25.2529	25.1238	24.1231	23.9679	24.4258
P48591	Ribonucleoside-diphosphate reductase large subunit	RnrL	29.0302	29.2521	29.1806	20.989	20.8242	20.9238	20.9451	17.946	17.7392	17.0652	22.5569	23.0217	22.8449	22.5831	22.2398	22.3921	22.9716	23.0999	22.7155	22.5643	23.6301	23.8494	23.4026	22.9425	23.246	23.2249	22.5763	23.4827	23.4003	23.6568	22.6493	22.4024	22.7429	22.6188	23.2298	23.3592	22.5513	23.2164	23.5746	23.2312	23.3945	22.8008	23.8691	23.1274	23.8022	22.583	23.1218
P48596	GTP cyclohydrolase 1	Pu	29.0228	29.1875	29.1966	NaN	NaN	NaN	NaN	NaN	NaN	NaN	NaN	NaN	NaN	NaN	NaN	NaN	NaN	NaN	NaN	NaN	NaN	NaN	NaN	NaN	NaN	NaN	NaN	NaN	NaN	NaN	NaN	NaN	NaN	NaN	NaN	NaN	NaN	NaN	NaN	NaN	NaN	NaN	NaN	NaN	NaN	NaN	NaN
P48598	Eukaryotic translation initiation factor 4E	eIF-4E	29.8386	29.8696	30.2284	23.8591	23.4862	22.6207	23.3801	21.8772	20.3096	19.9552	24.9444	24.5781	24.7902	24.8704	24.4644	24.661	25.8926	24.8164	25.1664	24.61	25.0844	25.2816	25.3111	25.8077	24.9567	24.4377	29.8	29.8442	29.6473	30.1835	30.3559	30.603	30.6304	30.5159	31.2249	31.2857	31.1896	25.1339	25.481	24.574	25.3768	24.8277	25.0687	24.716	30.7056	31.0461	31.0906
P48601	26S protease regulatory subunit 4	Rpt2	30.3182	30.2112	30.6323	23.1822	22.2675	22.4174	23.1688	18.8256	18.2945	17.8137	26.947	26.9342	27.1628	27.1197	27.278	26.9332	27.0475	27.0089	27.1231	27.0539	27.6951	27.7251	27.8282	27.6667	28.2657	27.9539	27.7789	27.8848	27.9473	27.8703	27.7277	27.9885	27.9452	27.7316	27.9073	28.536	28.0783	27.9629	27.8403	28.0703	28.0052	27.9698	28.3368	28.388	28.017	27.6742	28.0856
P48602	V-type proton ATPase catalytic subunit A isoform 1	Vha68-1	30.4421	30.3912	30.5025	18.5503	NaN	NaN	NaN	NaN	NaN	NaN	NaN	NaN	NaN	NaN	NaN	NaN	NaN	NaN	NaN	20.7426	NaN	NaN	NaN	NaN	NaN	NaN	NaN	NaN	NaN	NaN	NaN	NaN	NaN	20.5854	NaN	NaN	NaN	NaN	NaN	NaN	NaN	NaN	NaN	NaN	NaN	NaN	NaN
P48604	GrpE protein homolog, mitochondrial	Roe1	30.1179	30.0688	29.8577	17.8468	NaN	NaN	NaN	NaN	NaN	NaN	28.8877	28.1404	28.7791	28.7943	28.4873	28.7726	28.8631	28.7159	28.6265	28.2445	29.7678	29.5433	29.6993	29.6718	29.6614	29.3862	29.7848	29.8186	29.7726	29.6764	29.7259	29.9258	29.7476	29.4414	29.9628	30.3778	29.4936	29.6995	30.2533	29.831	29.8941	29.7683	29.6697	29.7453	29.1509	29.5703	29.4493
P48605	T-complex protein 1 subunit gamma	Cctgamma	32.2132	32.2684	32.0703	25.6992	25.95	25.6842	25.7401	21.6969	19.8541	20.0832	28.7136	28.4814	28.5628	29.0183	28.8795	28.8043	28.6609	28.2163	28.5104	28.6667	28.2268	28.5337	28.4479	28.5379	28.5387	28.5032	28.5457	28.5189	28.4781	28.734	28.8792	28.7971	28.925	28.8131	28.8276	28.2899	28.7525	28.7422	28.5582	28.5298	28.4275	28.953	28.9798	29.0453	28.9192	29.4078	28.8521
P48609	Cyclin-dependent kinase 5 homolog	Cdk5	26.0407	26.0733	26.413	20.8175	21.1284	19.7053	22.0987	17.8671	17.5519	16.4473	NaN	NaN	NaN	NaN	NaN	NaN	NaN	22.3179	NaN	NaN	21.7057	21.7269	21.6113	21.7209	21.7834	21.8551	21.7296	22.0297	21.5676	21.8017	21.6454	21.8234	21.7978	21.8308	22.1691	NaN	21.4128	21.743	21.7741	21.5363	21.9012	21.8882	21.8722	21.6837	22.3104	21.915	21.8443
P48610	Arginine kinase	Argk	35.7326	35.8289	35.7477	22.4149	22.5448	22.4108	22.3411	24.8214	24.1366	23.7978	25.3389	28.8344	25.9995	25.639	24.673	27.2052	24.5236	25.0678	26.001	25.3325	25.1874	25.409	25.3501	24.8536	25.2093	25.3787	25.3856	25.006	25.2325	25.4287	25.1425	25.1262	24.9953	26.1344	24.9002	22.6577	24.7431	27.3533	27.8154	27.7236	26.2715	24.7031	25.2778	24.8984	25.7085	25.177	25.8953
P48611	6-pyruvoyl tetrahydrobiopterin synthase	pr	26.9503	27.0471	27.0945	18.8934	19.1141	19.0581	19.3193	NaN	NaN	NaN	20.017	20.0536	20.0786	19.9915	NaN	19.8203	19.8965	19.9579	19.9263	19.7971	NaN	20.7085	NaN	NaN	NaN	NaN	NaN	NaN	NaN	NaN	NaN	NaN	NaN	NaN	NaN	NaN	NaN	NaN	NaN	NaN	NaN	NaN	NaN	NaN	NaN	NaN	NaN
P48612	Protein pelota	pelo	NaN	23.7209	NaN	22.7188	22.6571	22.5922	22.6498	NaN	NaN	NaN	NaN	NaN	NaN	NaN	18.0452	NaN	NaN	NaN	NaN	NaN	NaN	NaN	NaN	NaN	NaN	NaN	NaN	NaN	NaN	NaN	NaN	NaN	NaN	NaN	NaN	NaN	NaN	NaN	NaN	NaN	17.9548	NaN	NaN	NaN	NaN	NaN	NaN
P48809	Heterogeneous nuclear ribonucleoprotein 27C	Hrb27C	30.537	30.6171	30.7696	24.86	25.3095	25.154	24.8774	22.9072	23.2676	22.8953	25.2727	25.2816	25.0551	25.0047	25.5296	25.0735	30.2892	30.4244	30.4281	30.4319	30.4546	30.3178	30.599	30.1076	30.3091	30.2448	29.9886	30.1102	29.8918	30.0263	30.3766	30.5167	30.3678	30.1156	30.8451	28.7322	30.5084	25.9373	25.3503	25.2525	25.6158	25.9817	25.8898	25.8052	26.7161	26.4721	25.897
P48810	Heterogeneous nuclear ribonucleoprotein 87F	Hrb87F	29.2513	29.3617	29.2511	26.3303	26.3825	26.4734	26.2814	21.9771	20.5189	19.4449	21.9978	22.9109	21.9914	23.3005	22.5387	22.4835	22.3278	23.7245	22.4635	23.249	22.7779	23.3633	23.1209	22.4476	22.6974	22.95	23.0052	24.2308	24.1115	23.1252	23.0882	23.5979	23.1963	22.7109	23.9192	NaN	23.5266	22.4121	22.2154	22.2455	21.9779	23.7719	23.3126	23.1805	24.0039	24.1568	23.9674
P49028	Protein mago nashi	mago	25.1686	24.8428	24.5888	NaN	NaN	16.6707	NaN	NaN	NaN	NaN	NaN	NaN	NaN	NaN	NaN	NaN	NaN	NaN	NaN	NaN	NaN	NaN	NaN	NaN	NaN	NaN	NaN	NaN	NaN	NaN	NaN	NaN	NaN	NaN	NaN	NaN	NaN	NaN	NaN	NaN	NaN	NaN	NaN	NaN	NaN	NaN	NaN
P49455	Tropomyosin-1, isoforms 33/34	Tm1	27.9041	27.9026	27.8567	21.2807	20.8685	21.9329	21.3331	18.6176	21.4379	19.695	21.6939	22.9796	23.9027	25.3942	22.506	20.4289	23.2562	23.5205	21.1117	20.9646	20.0883	26.5626	20.6348	25.4218	20.5182	23.0924	NaN	23.1697	NaN	19.7605	20.0547	24.189	NaN	23.7419	24.486	NaN	NaN	NaN	21.0029	20.5279	21.2118	24.3163	19.75	NaN	22.1464	25.5106	20.002
P49630	60S ribosomal protein L36	RpL36	30.3606	30.6021	30.5227	22.8709	22.6069	23.1922	22.3524	26.0695	25.8849	25.803	23.4273	24.1458	23.203	22.9859	23.4352	23.9173	23.3277	23.3901	23.6332	23.3424	22.731	NaN	23.1167	22.8338	23.6038	NaN	22.6208	23.873	23.2049	22.7791	22.148	22.2486	21.7938	21.9056	23.0273	NaN	22.9424	23.0556	NaN	NaN	21.7185	22.9148	NaN	NaN	23.8634	22.8862	23.2802
P49762	Serine/threonine-protein kinase Doa	Doa	NaN	NaN	24.6754	21.9501	22.2646	22.0152	22.0286	19.0121	17.984	18.2224	NaN	NaN	NaN	NaN	NaN	NaN	NaN	NaN	NaN	19.1553	NaN	NaN	NaN	NaN	NaN	NaN	NaN	NaN	NaN	NaN	NaN	NaN	NaN	NaN	NaN	NaN	20.3134	NaN	NaN	NaN	NaN	NaN	NaN	NaN	NaN	NaN	NaN
P49846	Transcription initiation factor TFIID subunit 5	Taf5	NaN	NaN	NaN	19.4089	19.5288	18.992	19.5215	19.6404	19.2747	19.4428	NaN	NaN	NaN	NaN	NaN	NaN	NaN	NaN	NaN	NaN	NaN	NaN	NaN	NaN	NaN	NaN	NaN	NaN	NaN	NaN	NaN	NaN	NaN	NaN	NaN	NaN	NaN	NaN	NaN	NaN	NaN	NaN	NaN	NaN	NaN	NaN	NaN
P49847	Transcription initiation factor TFIID subunit 6	Taf6	NaN	NaN	24.9325	20.4721	20.8415	20.6653	20.8202	21.1713	21.1648	21.5194	NaN	NaN	NaN	NaN	NaN	NaN	NaN	NaN	NaN	NaN	NaN	NaN	NaN	NaN	NaN	NaN	NaN	NaN	NaN	NaN	NaN	NaN	NaN	NaN	NaN	NaN	NaN	NaN	NaN	NaN	18.6623	NaN	NaN	NaN	NaN	NaN	NaN
P49866	Transcription factor HNF-4 homolog	Hnf4	NaN	NaN	NaN	19.7539	19.8745	19.5854	19.9101	NaN	NaN	NaN	NaN	NaN	NaN	NaN	NaN	NaN	NaN	NaN	NaN	NaN	NaN	NaN	NaN	NaN	NaN	NaN	NaN	NaN	NaN	NaN	NaN	NaN	NaN	NaN	NaN	NaN	NaN	NaN	NaN	NaN	NaN	NaN	NaN	NaN	NaN	NaN	NaN
P49905	Transcription initiation factor TFIID subunit 12	Taf12	NaN	NaN	NaN	14.5951	15.947	15.1148	16.2394	NaN	NaN	NaN	NaN	NaN	NaN	NaN	NaN	NaN	NaN	NaN	NaN	NaN	NaN	NaN	NaN	NaN	NaN	NaN	NaN	NaN	NaN	NaN	NaN	NaN	NaN	NaN	NaN	NaN	NaN	NaN	NaN	NaN	NaN	NaN	NaN	NaN	NaN	NaN	NaN
P49963	Signal recognition particle 19 kDa protein	Srp19	NaN	NaN	23.0854	19.9156	19.9679	19.8626	19.5737	17.7195	17.5264	NaN	21.3167	21.3079	20.8811	21.9299	20.9093	20.7273	22.6197	19.4355	22.9299	21.7298	21.4924	20.2781	19.5124	20.6875	21.5109	22.1513	21.5663	23.0591	20.3611	21.0489	21.2377	20.6316	21.7026	20.6907	20.9387	22.1869	21.0271	22.5883	22.1783	21.1627	20.4423	22.5629	23.8302	23.7407	22.8143	23.2477	NaN
P50882	60S ribosomal protein L9	RpL9	31.1877	31.2319	31.3333	24.0499	23.7763	23.8764	24.1856	26.4666	26.3363	26.3247	25.3937	24.9962	25.1875	24.3564	24.3169	24.2025	24.5528	24.452	25.1563	24.6772	23.1194	23.8265	NaN	NaN	NaN	23.3129	NaN	23.5187	23.1197	23.1529	NaN	23.3008	22.8036	23.0174	NaN	23.7368	23.8321	23.2419	22.8877	23.4894	23.2264	23.5134	23.4929	23.9744	23.4881	23.3384	23.524
P50887	60S ribosomal protein L22	RpL22	31.1264	31.0148	31.5022	25.337	25.6677	25.4505	25.6411	27.1659	27.2581	26.8151	27.6378	27.1365	27.2594	26.1151	25.8604	25.7747	25.7432	25.4892	25.8736	25.7346	25.2002	24.9285	25.2552	25.2553	25.3224	25.5315	24.9983	25.3855	25.0854	24.9028	24.826	24.8697	25.1328	24.4335	24.7198	25.6637	25.281	25.305	25.6621	25.5987	24.9321	24.8266	24.9722	25.1817	25.444	24.7627	25.657
P51123	Transcription initiation factor TFIID subunit 1	Taf1	NaN	NaN	22.7692	21.1274	21.2674	21.787	21.5394	20.6517	21.0836	20.4028	22.2766	21.4634	20.6044	NaN	NaN	NaN	NaN	NaN	18.4745	NaN	NaN	NaN	NaN	NaN	NaN	NaN	NaN	NaN	NaN	NaN	NaN	NaN	NaN	NaN	NaN	NaN	NaN	NaN	NaN	NaN	NaN	NaN	NaN	NaN	NaN	NaN	NaN
P51140	Segment polarity protein dishevelled	dsh	NaN	28.1465	NaN	22.6155	NaN	22.5624	22.3863	NaN	23.3313	NaN	NaN	NaN	NaN	NaN	NaN	NaN	NaN	NaN	NaN	NaN	NaN	NaN	NaN	NaN	NaN	NaN	NaN	NaN	NaN	NaN	NaN	NaN	NaN	NaN	NaN	NaN	NaN	NaN	NaN	NaN	22.6526	NaN	NaN	NaN	NaN	NaN	NaN
P51592	E3 ubiquitin-protein ligase hyd	hyd	26.3082	NaN	NaN	23.7003	23.7258	23.5186	23.6414	NaN	NaN	NaN	NaN	NaN	NaN	NaN	NaN	NaN	NaN	19.2644	NaN	NaN	NaN	NaN	NaN	NaN	NaN	NaN	NaN	NaN	NaN	NaN	NaN	NaN	NaN	NaN	NaN	NaN	NaN	NaN	NaN	19.8061	NaN	NaN	NaN	NaN	NaN	NaN	NaN
P52029	Glucose-6-phosphate isomerase	Pgi	33.9124	34.0909	33.963	21.1148	21.4966	20.4061	21.2414	24.4404	24.2618	23.6604	24.3606	25.658	24.2564	23.4311	24.7723	24.7825	24.6413	24.2388	24.275	24.6629	23.2893	23.1439	22.9916	23.3272	22.8868	23.132	23.34	NaN	23.1466	23.4574	23.427	23.3547	23.3059	NaN	23.0296	23.7545	23.4609	23.1769	24.5154	23.6202	23.2395	23.4558	23.3442	NaN	22.8467	NaN	NaN
P52034	ATP-dependent 6-phosphofructokinase	Pfk	33.1735	33.2615	33.1379	25.1743	25.5584	25.1297	25.5584	23.528	22.5097	22.0069	25.6626	26.4373	25.7729	26.1374	26.7628	26.8122	26.101	26.2206	25.6421	25.8082	25.3047	26.351	25.5362	26.291	25.8143	25.4861	26.0192	27.2211	25.4936	25.7878	26.0363	26.0423	25.6879	25.6119	25.7797	24.516	25.4545	26.0153	25.7269	25.9036	25.9509	26.3286	25.8237	25.9591	25.5795	25.657	26.0037
P52295	Importin subunit alpha	Pen	30.0129	29.9231	30.362	22.8139	23.0403	22.8925	22.9387	19.7309	20.0055	NaN	25.9493	24.9459	26.077	26.1566	25.8765	25.9225	26.1879	25.9276	25.7939	25.875	26.2864	26.2027	26.1214	26.3604	26.2577	25.9007	26.1184	25.9607	26.4756	26.1406	26.097	26.2553	26.2892	25.9934	26.0925	25.7851	26.2216	26.3115	26.7808	26.4575	26.7502	26.1066	26.0874	25.8473	26.4782	26.0221	26.1818
P52304	Serine/threonine-protein kinase polo	polo	NaN	NaN	NaN	22.4506	22.3352	22.3423	22.0436	NaN	NaN	NaN	NaN	NaN	NaN	NaN	NaN	NaN	NaN	NaN	NaN	19.4801	NaN	NaN	NaN	NaN	NaN	NaN	NaN	NaN	NaN	NaN	NaN	NaN	NaN	NaN	NaN	NaN	NaN	NaN	NaN	NaN	NaN	NaN	20.3125	NaN	NaN	NaN	NaN
P52486	Ubiquitin-conjugating enzyme E2-22 kDa	UbcD4	25.5037	26.0315	25.5918	NaN	NaN	17.4129	NaN	NaN	NaN	NaN	21.9849	22.0044	21.6677	21.689	22.7891	22.2175	21.7975	22.5667	21.3335	21.9972	21.8171	22.3803	22.1517	NaN	NaN	NaN	22.0511	22.3634	NaN	22.1659	NaN	21.9496	NaN	22.4094	21.8148	NaN	22.0279	NaN	NaN	21.9784	NaN	22.422	NaN	22.7576	22.4459	NaN	NaN
P53034	Replication factor C subunit 2	RfC4	26.8885	25.8185	25.8843	22.9284	22.7936	21.6246	22.8244	17.1023	NaN	NaN	23.9794	22.9395	22.8642	22.2946	22.4938	22.1796	22.3439	22.7632	22.0832	22.1941	NaN	NaN	NaN	NaN	NaN	NaN	NaN	NaN	NaN	NaN	NaN	NaN	NaN	NaN	NaN	NaN	NaN	NaN	NaN	NaN	NaN	NaN	NaN	NaN	NaN	NaN	NaN
P53501	Actin-57B	Act57B	27.6472	27.6108	28.4858	18.7045	18.9332	20.0024	18.4324	NaN	NaN	NaN	19.7519	19.3127	24.5233	26.1947	NaN	20.4387	23.5938	20.2511	21.224	20.4435	19.4945	NaN	NaN	24.3894	18.5072	NaN	19.281	22.2429	18.6415	18.9442	NaN	24.979	20.1038	25.0042	24.6314	25.7046	19.0204	NaN	19.6815	NaN	19.147	23.2245	18.8006	19.3085	NaN	25.6988	19.5146
P53777	Muscle LIM protein 1	Mlp60A	31.9833	32.5895	32.068	23.0333	23.0353	22.7276	22.3676	21.7326	22.19	21.7658	24.6557	25.1852	24.167	24.6696	25.0473	25.4174	25.0857	25.8503	24.519	23.8506	25.7077	25.4743	25.9118	25.83	26.198	25.9291	25.7384	24.8123	25.9817	25.529	25.6799	24.7871	26.0193	24.9341	25.409	27.9776	25.2978	24.9685	27.3598	25.6575	26.6647	25.1171	25.5537	25.2059	26.5564	25.3475	25.3217
P54192	General odorant-binding protein 19d	Obp19d	29.1845	28.5511	28.6356	NaN	NaN	NaN	NaN	NaN	NaN	NaN	NaN	20.2496	NaN	NaN	NaN	NaN	NaN	NaN	NaN	NaN	NaN	NaN	NaN	NaN	NaN	NaN	NaN	NaN	NaN	NaN	NaN	NaN	NaN	NaN	NaN	NaN	NaN	NaN	NaN	NaN	NaN	NaN	NaN	NaN	NaN	NaN	NaN
P54193	General odorant-binding protein 83a	Obp83a	25.9412	25.5314	26.4792	NaN	NaN	14.9279	NaN	NaN	NaN	NaN	NaN	NaN	NaN	NaN	16.8735	NaN	NaN	NaN	NaN	NaN	NaN	NaN	NaN	NaN	NaN	NaN	NaN	NaN	NaN	NaN	NaN	NaN	19.5142	NaN	NaN	NaN	NaN	NaN	NaN	NaN	NaN	NaN	NaN	NaN	NaN	NaN	NaN
P54351	Vesicle-fusing ATPase 2	Nsf2	27.084	27.149	27.1867	19.2613	19.2741	19.6383	19.6347	NaN	NaN	NaN	NaN	NaN	NaN	20.3571	NaN	NaN	NaN	NaN	NaN	NaN	NaN	NaN	NaN	NaN	NaN	NaN	NaN	NaN	NaN	NaN	NaN	NaN	NaN	NaN	NaN	NaN	NaN	NaN	NaN	NaN	NaN	NaN	NaN	NaN	21.7874	NaN	NaN
P54353	Putative peptidyl-prolyl cis-trans isomerase dodo	dod	27.0427	27.0416	27.2269	17.8335	18.082	18.196	18.2456	NaN	17.2173	17.2204	NaN	NaN	NaN	NaN	NaN	NaN	NaN	NaN	NaN	NaN	NaN	NaN	NaN	NaN	NaN	NaN	NaN	NaN	NaN	NaN	NaN	NaN	NaN	NaN	NaN	NaN	NaN	NaN	NaN	NaN	NaN	NaN	NaN	NaN	NaN	NaN	NaN
P54357	Myosin-2 essential light chain	Mlc-c	27.0487	26.0958	26.1516	18.1845	18.3904	17.8668	18.0359	NaN	NaN	NaN	NaN	NaN	NaN	NaN	NaN	NaN	NaN	NaN	NaN	NaN	NaN	NaN	NaN	NaN	NaN	NaN	NaN	NaN	NaN	NaN	NaN	NaN	NaN	NaN	NaN	NaN	NaN	NaN	NaN	NaN	NaN	NaN	NaN	NaN	NaN	NaN	NaN
P54358	DNA polymerase delta catalytic subunit	DNApol-delta	NaN	NaN	NaN	18.1314	18.0166	17.9562	18.0673	NaN	NaN	NaN	NaN	NaN	NaN	NaN	NaN	NaN	NaN	NaN	NaN	19.552	NaN	NaN	NaN	NaN	NaN	NaN	NaN	NaN	NaN	NaN	NaN	NaN	NaN	NaN	NaN	NaN	NaN	NaN	19.0343	NaN	NaN	NaN	NaN	NaN	NaN	NaN	NaN
P54359	Septin-2	2019-09-02	25.225	25.611	25.0592	20.5786	20.097	20.5645	20.8815	22.0742	20.5524	21.3019	NaN	NaN	NaN	NaN	NaN	NaN	NaN	NaN	NaN	NaN	NaN	NaN	NaN	NaN	NaN	NaN	NaN	NaN	NaN	NaN	NaN	NaN	NaN	NaN	NaN	NaN	NaN	NaN	NaN	NaN	NaN	NaN	NaN	NaN	NaN	NaN	NaN
P54362	AP-3 complex subunit delta	g	24.0419	NaN	NaN	23.2178	23.3247	23.4366	23.5238	22.1973	22.3323	22.6166	NaN	NaN	NaN	NaN	NaN	NaN	NaN	NaN	NaN	NaN	NaN	NaN	NaN	NaN	NaN	NaN	NaN	NaN	NaN	NaN	NaN	NaN	NaN	NaN	NaN	NaN	NaN	NaN	NaN	NaN	20.9508	NaN	NaN	NaN	NaN	NaN	NaN
P54367	Casein kinase I isoform alpha	CkIalpha	25.4852	NaN	NaN	21.9783	21.9144	21.9207	22.1243	NaN	NaN	NaN	25.5543	24.7396	24.0377	24.0591	24.5925	23.4669	24.8962	24.6171	23.5582	23.8389	24.9438	24.9394	25.18	25.5942	25.0994	26.2435	25.1861	25.2388	25.0897	25.0447	25.2427	25.0276	25.1881	24.7458	25.4201	26.0664	25.5362	25.484	25.0824	25.3181	24.6847	25.31	25.0268	24.9587	25.7425	24.6802	25.1646
P54385	Glutamate dehydrogenase, mitochondrial	Gdh	34.1626	34.1236	34.262	23.9016	23.8595	23.7684	23.9571	21.606	18.4819	19.3286	23.8666	25.9093	23.9641	23.9452	24.0502	24.4749	24.0719	23.9448	23.8067	23.7614	24.1657	24.3112	24.0175	24.5121	23.9964	24.1396	24.2974	24.3971	24.3067	24.1867	24.4214	24.4811	24.2227	24.3034	24.0697	24.7653	24.5293	24.6541	25.1543	24.3506	24.5718	24.2381	24.0583	24.0097	24.8028	23.7869	24.4072
P54397	39 kDa FK506-binding nuclear protein	FK506-bp1	29.5097	29.7788	29.9807	26.5874	27.2349	26.6744	26.2964	21.902	21.9199	21.4172	25.5933	24.7454	24.8719	22.1362	22.8666	22.5213	21.6059	21.6376	21.8686	22.2601	NaN	NaN	NaN	NaN	NaN	NaN	NaN	NaN	NaN	NaN	NaN	NaN	NaN	NaN	NaN	NaN	NaN	NaN	NaN	NaN	NaN	NaN	NaN	NaN	NaN	22.8489	NaN
P54398	Fat body protein 2	Fbp2	31.2222	30.7846	31.1447	NaN	17.3677	NaN	NaN	NaN	NaN	NaN	NaN	23.3903	21.5038	NaN	21.3182	21.8579	NaN	20.874	21.3064	20.9107	NaN	23.7422	NaN	NaN	NaN	NaN	NaN	NaN	NaN	NaN	NaN	NaN	NaN	NaN	NaN	NaN	NaN	NaN	NaN	NaN	NaN	NaN	NaN	NaN	NaN	NaN	NaN
P54399	Protein disulfide-isomerase	Pdi	34.1029	34.1711	33.9957	23.8666	23.9846	24.0724	23.9444	24.0589	24.3964	24.0315	25.1563	26.6525	25.3615	25.714	25.9973	25.9757	25.2602	25.4446	25.2665	24.657	24.5149	24.8503	24.8015	NaN	24.0908	24.102	24.8999	24.3654	24.6066	24.7538	24.4153	24.7819	24.1531	24.7066	24.3706	25.3112	24.1739	24.6015	26.046	26.0086	24.8229	24.6864	24.4969	24.9311	24.1245	24.2142	25.4215
P54611	V-type proton ATPase subunit E	Vha26	32.1408	31.9315	32.0926	22.0919	22.0604	22.6249	22.4923	18.4189	NaN	NaN	23.6655	24.4864	23.2727	23.8355	23.3178	23.8172	23.7459	23.5949	23.9654	22.428	23.1661	23.5509	23.2849	23.3307	22.9083	22.9868	23.4043	23.2689	23.2193	23.3644	23.1869	23.6924	23.5752	23.6173	23.233	NaN	23.1604	23.4438	23.539	23.6169	23.6307	23.4009	23.1845	23.0723	23.6487	24.3527	23.2728
P54622	Single-stranded DNA-binding protein, mitochondrial	mtSSB	27.1288	27.3149	28.3728	21.6392	21.6619	21.7223	21.148	22.3227	22.3824	22.5112	26.3159	25.8596	25.8415	25.9819	26.4128	25.9824	30.4267	30.6184	30.5576	30.7078	NaN	NaN	NaN	NaN	NaN	NaN	NaN	NaN	NaN	NaN	NaN	NaN	NaN	NaN	NaN	NaN	NaN	NaN	NaN	NaN	NaN	NaN	NaN	NaN	NaN	NaN	NaN
P55035	26S proteasome non-ATPase regulatory subunit 4	Rpn10	29.6946	29.5198	29.9721	20.7549	20.5212	20.7991	20.4416	NaN	NaN	NaN	23.9218	24.4812	23.7338	25.1684	25.3014	24.9913	24.511	24.8369	24.1682	24.986	24.1921	25.8131	23.2726	23.7659	23.9271	24.6242	24.0456	24.4857	24.1415	24.4662	24.4791	23.4368	24.0088	24.8731	24.16	NaN	23.704	24.9664	24.8202	25.8725	24.6469	25.0161	24.4524	24.732	24.4008	24.682	25.0382
P55162	Membrane-associated protein Hem	Hem	26.1151	NaN	NaN	25.155	25.737	26.5364	25.7802	18.1983	17.5067	17.26	NaN	NaN	NaN	NaN	NaN	NaN	NaN	20.6158	NaN	NaN	NaN	NaN	NaN	NaN	NaN	NaN	NaN	NaN	NaN	NaN	NaN	NaN	22.7568	NaN	NaN	NaN	NaN	NaN	NaN	NaN	NaN	NaN	NaN	NaN	NaN	NaN	NaN
P55824	Probable ubiquitin carboxyl-terminal hydrolase FAF	faf	27.0174	27.095	26.6255	15.0175	NaN	NaN	NaN	NaN	NaN	21.2771	23.7961	23.396	23.2957	23.0444	23.1602	23.0644	23.4876	23.3055	23.1969	23.5019	24.3076	24.5292	24.2726	24.654	24.0678	24.1204	24.0599	24.3276	24.3697	24.5992	24.5394	24.4527	24.5177	23.81	24.3603	NaN	24.6894	24.0362	24.805	24.4402	24.8327	24.4949	24.1579	24.4904	24.0987	24.1886	24.0173
P55828	40S ribosomal protein S20	RpS20	31.4946	31.3656	31.2379	19.8196	21.5289	21.3949	22.5336	25.5397	25.2778	24.8034	24.7527	25.2125	24.1533	24.2247	24.35	24.6692	24.7386	24.6083	25.5974	23.6901	NaN	23.3133	23.3048	20.3653	22.3755	22.8205	22.3875	22.9388	21.6728	22.8722	23.1591	24.22	22.5471	22.827	23.8633	24.2383	23.6402	22.9828	23.1181	22.935	22.8093	24.092	23.3023	23.9976	24.1868	23.4731	24.0454
P55830	40S ribosomal protein S3a	RpS3A	32.7878	32.8308	32.9579	25.747	25.9844	25.3282	25.7179	28.0148	27.1973	27.5727	27.4368	28.0605	27.3056	26.9164	27.3244	26.9494	26.9159	27.1217	26.8967	26.7222	27.2368	27.4237	26.6119	26.7861	27.4457	26.9474	26.4927	27.0415	26.9726	27.0642	26.4712	26.3748	26.727	26.0843	26.7801	27.7711	26.8244	27.1851	27.0934	27.3525	26.9765	26.6433	26.6251	26.9232	27.2406	26.2286	26.5594
P55841	60S ribosomal protein L14	RpL14	32.5789	32.3394	32.2575	24.9839	25.0821	25.0661	25.2384	27.1663	26.7746	26.9949	25.6071	26.1281	25.8891	25.167	25.5841	26.3854	25.9275	26.0813	25.8974	25.9706	25.531	25.2286	25.6659	25.9333	25.5594	25.7118	25.2751	26.168	25.5777	24.1093	24.8612	24.8741	24.4904	25.1859	24.7157	24.7308	25.2119	23.7311	26.368	25.8035	25.7003	25.1888	24.744	25.3044	25.3769	25.336	25.3467
P55935	40S ribosomal protein S9	RpS9	32.6008	32.4783	32.5775	25.9578	26.1519	26.0833	25.8436	26.7717	26.2468	26.2835	25.3861	26.0733	25.0979	25.3161	25.2886	25.7275	26.0149	25.7431	25.4697	25.9029	25.3193	24.223	23.6845	24.3117	24.3299	23.6651	23.2959	24.9458	NaN	23.995	23.3999	24.2927	NaN	NaN	23.6827	24.6376	NaN	23.3035	23.4048	25.98	24.4842	23.73	24.6273	23.5036	23.4695	24.0303	24.6845
P56079	Phosphatidate cytidylyltransferase, photoreceptor-specific	CdsA	29.2245	29.3172	29.141	NaN	NaN	NaN	15.1794	NaN	NaN	NaN	NaN	NaN	NaN	NaN	NaN	NaN	NaN	NaN	NaN	NaN	NaN	NaN	NaN	NaN	NaN	NaN	NaN	NaN	NaN	NaN	NaN	NaN	NaN	NaN	NaN	NaN	NaN	NaN	NaN	NaN	NaN	NaN	NaN	NaN	NaN	NaN	NaN
P56175	Probable RNA 3-terminal phosphate cyclase-like protein	Rtc1	21.4151	NaN	NaN	18.7915	19.3575	18.911	19.4752	NaN	NaN	NaN	NaN	NaN	NaN	NaN	NaN	NaN	NaN	NaN	NaN	NaN	NaN	NaN	NaN	NaN	NaN	NaN	NaN	NaN	NaN	NaN	NaN	NaN	NaN	NaN	NaN	NaN	NaN	NaN	NaN	NaN	NaN	NaN	NaN	NaN	NaN	NaN	NaN
P56538	Eukaryotic translation initiation factor 6	eIF6	27.762	27.9083	28.2754	22.7223	22.381	22.7103	22.2093	23.5635	22.9573	23.2694	20.2998	21.734	20.0069	20.1183	NaN	20.5236	19.2975	20.5356	20.4451	20.5148	NaN	NaN	NaN	20.784	NaN	NaN	NaN	NaN	NaN	NaN	NaN	NaN	NaN	NaN	NaN	NaN	NaN	NaN	NaN	NaN	NaN	NaN	NaN	NaN	NaN	NaN	NaN
P61209	ADP-ribosylation factor 1	Arf79F	31.3335	31.1167	31.0892	NaN	NaN	NaN	NaN	22.5664	19.4894	NaN	NaN	NaN	NaN	19.6071	NaN	NaN	NaN	NaN	NaN	NaN	NaN	NaN	NaN	NaN	NaN	NaN	NaN	NaN	NaN	NaN	NaN	NaN	NaN	NaN	NaN	NaN	NaN	NaN	NaN	21.3476	NaN	NaN	NaN	NaN	NaN	NaN	NaN
P61851	Superoxide dismutase [Cu-Zn]	Sod	32.4879	32.5093	32.5355	20.2856	20.0885	20.2662	20.2047	23.0024	23.109	22.986	22.7847	24.5324	23.452	23.2005	21.4889	23.6056	23.0794	22.3036	23.4855	23.4145	23.4116	23.0499	22.4634	23.2863	23.9458	22.6384	23.289	22.9355	24.0823	22.9035	23.2471	22.6525	22.9435	22.6445	23.1525	20.7476	23.4995	23.7215	25.0094	24.1957	22.0173	23.5517	23.8447	23.8053	23.9835	23.4569	24.3975
P61857	Tubulin beta-2 chain	betaTub85D	29.1539	29.1023	29.2846	23.0101	22.8778	23.035	22.9566	20.0292	20.2843	20.4288	25.3372	25.0109	24.8799	25.2941	26.0399	25.4314	24.97	25.5096	25.5271	25.2714	26.5945	26.266	26.7371	26.7747	26.7382	26.1659	26.7004	26.4393	26.5108	26.8991	26.6583	26.5313	26.499	26.0291	26.2512	26.1785	26.4509	26.4688	26.6177	26.1938	26.6087	26.5761	26.2585	26.6666	26.2864	26.3898	26.3374
P62152	Calmodulin	Cam	32.3759	32.5116	32.4808	23.2917	23.2551	23.08	23.4561	23.6867	22.3496	22.7936	24.8417	24.9219	25.2805	25.2786	24.5464	24.7756	25.3307	24.1053	25.2515	24.6839	25.0862	24.192	25.08	24.6647	24.6425	24.1951	25.2468	24.4084	25.3809	24.9334	24.6794	24.5817	24.9579	24.6425	24.9932	25.3808	24.6774	24.4383	25.4096	24.6394	25.3273	24.6094	24.761	24.2069	24.3363	24.2544	25.449
P80455	40S ribosomal protein S12	RpS12	31.7901	31.7698	31.4077	23.1804	23.3274	23.6383	24.0554	22.6129	22.798	23.1261	25.1754	25.0735	25.0872	24.7836	24.2702	24.5394	25.0013	24.292	25.1213	24.3003	25.1666	24.0326	24.5969	25.1919	24.8036	23.5708	25.2037	24.6764	25.4227	25.5414	24.5249	24.8401	24.5699	23.9675	24.3649	25.0425	24.4749	24.376	25.3285	24.3574	25.3219	24.4454	24.4994	24.6266	24.7039	25.1289	24.6389
P81160	Ductus ejaculatorius peptide 99B	Dup99B	27.2213	26.9337	27.5406	NaN	NaN	NaN	NaN	NaN	NaN	NaN	NaN	NaN	NaN	NaN	21.3177	NaN	21.0521	21.1245	21.1392	NaN	21.8744	21.4345	21.6194	21.7642	21.3975	21.5517	21.7197	NaN	22.1768	21.8976	21.5107	21.7133	21.8566	21.2319	NaN	NaN	NaN	NaN	22.2897	NaN	21.8893	NaN	NaN	NaN	22.3337	NaN	NaN
P81900	cAMP-dependent protein kinase type II regulatory subunit	Pka-R2	29.7868	29.7308	29.902	19.7639	19.7597	19.3417	19.7506	NaN	NaN	NaN	23.4947	23.889	24.2161	23.3973	24.6208	24.1589	24.2914	24.1146	23.7357	24.4804	NaN	24.5478	NaN	NaN	NaN	24.5419	NaN	24.2799	24.3054	24.5976	24.3273	NaN	24.3393	NaN	24.5949	NaN	NaN	24.6786	NaN	24.7538	NaN	24.5883	24.3802	NaN	24.7114	22.5089	24.3795
P82147	Protein lethal(2)essential for life	l(2)efl	28.948	28.7925	29.4126	21.315	21.6761	21.4471	21.2596	18.7665	18.0511	18.8263	23.3511	24.4967	24.1653	24.3082	25.0054	25.5071	24.0987	24.857	24.416	25.1425	25.2441	25.2371	24.8022	24.7509	24.5996	23.904	24.3795	25.16	24.6297	25.1565	24.2334	24.6442	24.0893	23.7688	24.5005	NaN	24.0199	25.1071	25.017	25.5649	25.0497	24.5031	24.1104	24.0306	25.4315	24.7031	23.6972
P82804	Partner of Y14 and mago	wibg	NaN	NaN	23.0062	21.8339	22.0462	21.6223	21.8558	NaN	NaN	NaN	NaN	NaN	NaN	NaN	NaN	NaN	NaN	NaN	NaN	NaN	NaN	NaN	NaN	NaN	NaN	NaN	NaN	NaN	NaN	NaN	NaN	NaN	NaN	NaN	NaN	NaN	NaN	NaN	NaN	NaN	NaN	NaN	NaN	NaN	NaN	NaN	NaN
P83967	Actin, indirect flight muscle	Act88F	31.9189	32.2124	32.022	22.4228	22.512	23.9495	22.5149	22.5545	23.5527	22.7834	23.6304	23.7588	25.1557	26.446	24.7431	22.827	24.6945	24.31	23.4984	23.3424	NaN	26.4898	23.6702	24.9303	23.239	24.0928	23.7362	25.0302	22.9729	23.9041	23.529	25.0342	23.1107	24.6846	24.834	25.2371	22.977	22.8068	23.258	23.1084	22.8486	23.9369	23.1383	24.9784	24.0278	25.4048	23.3457
P84029	Cytochrome c-2	Cyt-c-p	34.1286	34.0323	34.13	19.452	19.4171	19.3043	19.3174	25.0739	24.6584	20.4805	25.862	28.066	27.2238	21.7917	21.8595	25.2467	18.9088	17.7166	21.6852	21.4043	20.7033	20.5128	NaN	NaN	NaN	21.6434	20.6309	20.1723	NaN	NaN	NaN	21.0865	NaN	21.4802	20.7007	NaN	NaN	22.8242	25.8281	25.9808	21.7594	21.7554	21.2892	22.0814	21.448	21.5439	22.3287
P84040	Histone H4	His4	27.9448	28.1828	27.733	25.3283	25.0424	24.7125	24.8107	24.6989	25.238	24.3588	25.923	25.0797	25.9033	24.2211	22.6402	22.9307	23.4056	22.7576	24.099	22.8851	NaN	24.2503	21.5587	21.8027	22.2426	21.9498	21.8576	26.546	21.4365	21.7522	21.8445	21.3214	22.3167	22.9542	22.218	NaN	21.421	23.4795	21.6165	21.3766	21.9984	22.9572	23.1688	23.53	24.2813	23.1491	22.5924
Q4AB57;P84051	Histone H2A	His2A:CG33859;His2A	26.423	27.3419	27.6287	NaN	NaN	NaN	15.7933	22.783	22.2504	23.1338	NaN	18.4309	NaN	NaN	NaN	NaN	NaN	NaN	NaN	NaN	18.5426	19.2874	18.1716	NaN	19.7677	19.2983	NaN	24.4948	NaN	NaN	NaN	NaN	NaN	NaN	NaN	NaN	NaN	19.1177	NaN	18.8594	NaN	NaN	NaN	NaN	19.0064	NaN	NaN
P91622	[Pyruvate dehydrogenase (acetyl-transferring)] kinase, mitochondrial	Pdk	NaN	NaN	25.4377	19.4418	19.1559	19.4868	19.7353	NaN	NaN	NaN	NaN	21.1768	21.2652	NaN	22.8326	21.7319	NaN	21.699	21.5457	NaN	NaN	NaN	NaN	NaN	NaN	22.8994	NaN	NaN	NaN	NaN	NaN	22.192	22.2703	22.2707	21.9699	NaN	22.2488	NaN	NaN	NaN	NaN	NaN	21.8788	NaN	NaN	22.3975	21.9071
P91641	Mediator of RNA polymerase II transcription subunit 20	MED20	NaN	22.9091	NaN	18.891	18.4951	18.8524	18.9721	NaN	NaN	NaN	NaN	NaN	NaN	NaN	NaN	NaN	NaN	NaN	NaN	NaN	NaN	NaN	NaN	NaN	NaN	NaN	NaN	NaN	NaN	NaN	NaN	NaN	NaN	NaN	NaN	NaN	NaN	NaN	NaN	NaN	NaN	NaN	NaN	NaN	NaN	NaN	NaN
P91875	DNA-directed RNA polymerase I subunit RPA1	RpI1	25.5943	NaN	NaN	25.0271	25.2313	25.1932	25.1017	23.6297	23.4871	23.1867	NaN	NaN	21.0974	NaN	NaN	NaN	NaN	NaN	NaN	NaN	27.6587	24.9398	25.8728	26.8901	27.6992	25.4628	25.3896	24.8449	NaN	27.3283	24.738	19.3354	25.2635	NaN	NaN	NaN	19.2362	19.2615	27.5397	27.3922	19.3196	NaN	27.4152	26.2296	NaN	NaN	27.2763
P91891	Protein Mo25	Mo25	29.2583	29.4027	29.2866	19.6807	20.0162	19.863	20.2074	NaN	NaN	NaN	NaN	NaN	NaN	NaN	NaN	NaN	NaN	NaN	NaN	21.5759	NaN	NaN	NaN	NaN	NaN	NaN	NaN	NaN	NaN	NaN	NaN	NaN	NaN	NaN	NaN	NaN	NaN	NaN	NaN	NaN	NaN	NaN	NaN	22.8301	NaN	NaN	NaN
P91926	AP-2 complex subunit alpha	AP-2alpha	29.2264	29.2862	29.4303	26.9503	26.768	26.9944	27.067	22.9309	23.4593	23.4333	NaN	19.6269	19.8452	19.9777	19.9741	19.7912	NaN	21.4698	20.0964	20.1289	NaN	NaN	NaN	NaN	22.3684	NaN	NaN	22.3908	22.437	NaN	NaN	22.098	22.0603	NaN	22.0655	NaN	22.2226	NaN	22.6909	NaN	22.6068	NaN	22.2156	22.2064	NaN	NaN	NaN
P91927	LETM1 and EF-hand domain-containing protein anon-60Da, mitochondrial	Letm1	28.2723	28.3385	28.3837	NaN	NaN	NaN	16.1781	NaN	NaN	NaN	NaN	NaN	NaN	19.6994	NaN	NaN	NaN	NaN	NaN	NaN	NaN	NaN	NaN	NaN	NaN	NaN	NaN	NaN	NaN	NaN	NaN	NaN	NaN	NaN	NaN	NaN	NaN	NaN	NaN	NaN	NaN	NaN	NaN	NaN	NaN	NaN	NaN
P91928	MICOS complex subunit Mic60	CG6455	29.2252	29.3283	29.0874	21.1232	20.6578	21.4802	20.3846	19.447	19.7091	18.6703	24.0416	24.1406	24.1052	23.6578	24.3853	25.617	24.251	24.0887	24.3669	23.5001	23.3449	23.3719	23.2461	23.0797	23.0553	23.0515	23.4411	23.5718	23.1641	23.0367	23.1485	23.7063	23.9533	23.6674	22.3395	23.9023	22.4765	23.5967	23.6271	22.6227	23.4767	23.0453	23.955	24.1249	22.9027	23.2453	22.4886
P91929	NADH dehydrogenase [ubiquinone] 1 alpha subcomplex subunit 10, mitochondrial	ND42	30.0473	30.0193	30.027	21.4117	21.5762	21.7784	22.0685	NaN	NaN	NaN	NaN	NaN	NaN	NaN	NaN	NaN	NaN	21.42	NaN	NaN	NaN	NaN	NaN	NaN	NaN	NaN	NaN	NaN	NaN	NaN	NaN	NaN	NaN	NaN	NaN	NaN	NaN	NaN	NaN	NaN	NaN	21.0107	NaN	NaN	NaN	NaN	NaN
P91938	Thioredoxin reductase 1, mitochondrial	Trxr-1	33.0285	32.8146	32.7544	20.9902	20.4189	20.4352	21.0758	22.3238	21.4374	20.963	21.782	23.8055	23.6304	23.1645	22.6218	23.4651	21.3892	21.6584	21.9202	21.8063	NaN	NaN	NaN	NaN	NaN	NaN	NaN	NaN	NaN	NaN	NaN	NaN	NaN	NaN	NaN	NaN	NaN	NaN	NaN	NaN	NaN	22.2717	NaN	NaN	NaN	NaN	NaN
P91941		Acp65Aa	27.5478	27.5441	27.8931	19.8557	20.1857	19.7361	20.024	NaN	18.6756	19.4044	28.2134	27.6972	28.0998	28.3219	28.9075	28.5118	27.619	28.4783	27.543	27.9935	27.006	28.2713	26.6659	27.0756	24.5152	27.5375	25.6568	26.5208	25.4764	24.4774	24.1458	25.9415	24.6013	28.7356	26.7294	23.405	24.8345	24.4586	25.806	27.8394	26.2197	25.743	24.8497	24.4762	27.2061	27.6105	26.2206
P92177	14-3-3 protein epsilon	14-3-3epsilon	33.7937	33.8414	33.7011	21.7889	22.1213	21.9947	22.1205	23.2598	21.9946	20.2572	23.6606	25.8193	24.0581	24.2135	24.9107	25.366	23.8732	24.604	24.305	23.8745	24.8573	24.9792	24.5648	24.6991	24.9866	24.6821	23.8646	24.7388	25.126	24.2933	24.2999	24.9875	24.9054	24.5054	23.362	24.5308	24.0724	25.6857	26.2304	25.3972	25.5564	24.2075	23.9739	24.5237	24.9329	24.5666	24.184
P92208	Stress-activated protein kinase JNK	bsk	26.681	26.459	26.4147	NaN	NaN	NaN	NaN	NaN	NaN	NaN	NaN	NaN	NaN	NaN	NaN	NaN	NaN	NaN	NaN	NaN	NaN	NaN	NaN	NaN	NaN	NaN	19.1169	NaN	NaN	NaN	NaN	NaN	NaN	NaN	NaN	NaN	NaN	NaN	NaN	NaN	NaN	NaN	NaN	NaN	NaN	NaN	NaN
P98081	Protein disabled	Dab	NaN	NaN	NaN	18.0041	18.0018	NaN	17.6886	NaN	NaN	NaN	NaN	NaN	NaN	NaN	NaN	NaN	NaN	NaN	NaN	NaN	NaN	NaN	NaN	NaN	NaN	NaN	NaN	NaN	NaN	NaN	NaN	NaN	NaN	NaN	NaN	NaN	NaN	NaN	NaN	NaN	NaN	NaN	NaN	NaN	NaN	NaN	NaN
P98149	Dorsal-related immunity factor Dif	Dif	25.5681	25.5548	25.4036	NaN	15.1877	NaN	NaN	NaN	NaN	NaN	NaN	NaN	NaN	NaN	NaN	NaN	NaN	NaN	NaN	NaN	NaN	NaN	NaN	NaN	NaN	NaN	NaN	NaN	NaN	NaN	NaN	NaN	NaN	NaN	NaN	NaN	NaN	NaN	NaN	NaN	NaN	NaN	NaN	NaN	NaN	NaN	NaN
P98163	Putative vitellogenin receptor	yl	25.7343	25.8331	26.5769	NaN	NaN	NaN	NaN	NaN	NaN	NaN	NaN	18.6243	NaN	NaN	NaN	NaN	NaN	17.501	NaN	NaN	NaN	NaN	NaN	NaN	NaN	NaN	NaN	NaN	NaN	NaN	NaN	NaN	NaN	NaN	NaN	NaN	NaN	NaN	NaN	NaN	NaN	NaN	NaN	NaN	NaN	NaN	NaN
Q00168	Calcium/calmodulin-dependent protein kinase type II alpha chain	CaMKII	28.3884	28.8347	28.8295	25.7842	26.1252	26.2233	26.2459	18.2167	18.2477	16.3571	NaN	22.3821	NaN	NaN	22.2373	NaN	NaN	22.2397	22.0977	22.0902	NaN	23.4574	NaN	NaN	NaN	NaN	NaN	NaN	NaN	NaN	NaN	NaN	NaN	NaN	NaN	NaN	NaN	NaN	NaN	NaN	NaN	NaN	NaN	NaN	NaN	NaN	NaN
Q00174	Laminin subunit alpha	LanA	28.5116	28.452	28.4418	25.3311	25.561	23.8301	23.8491	18.3909	NaN	NaN	NaN	NaN	NaN	NaN	NaN	NaN	NaN	28.8069	NaN	NaN	NaN	NaN	30.9092	NaN	22.1558	NaN	NaN	NaN	NaN	NaN	21.8767	22.0181	31.2526	NaN	NaN	NaN	28.992	30.7274	NaN	NaN	NaN	NaN	28.6662	NaN	28.4969	30.3572	NaN
Q00637	Superoxide dismutase [Mn], mitochondrial	Sod2	31.8846	31.7754	31.9619	22.8096	22.5835	22.742	23.2073	25.8528	25.9176	25.5676	21.6415	23.9718	22.3274	22.6621	21.9326	23.5533	21.863	22.7302	22.5372	22.7837	NaN	NaN	NaN	NaN	NaN	NaN	NaN	NaN	NaN	NaN	NaN	NaN	NaN	NaN	NaN	NaN	NaN	NaN	NaN	NaN	NaN	NaN	NaN	NaN	22.823	NaN	NaN
Q00963	Spectrin beta chain	beta-Spec	31.0235	31.1501	31.1212	20.5477	20.4738	20.7152	20.7022	NaN	NaN	NaN	24.7586	23.4533	24.3791	24.1687	23.7142	24.639	24.4354	23.7153	23.8004	24.4093	24.7331	24.7228	23.6255	23.9549	23.8155	24.4635	23.6448	24.5667	24.238	23.5347	24.184	23.9453	23.897	24.5495	23.876	23.7215	23.736	23.4794	24.8833	24.8355	25.2607	23.6737	23.6036	22.8899	24.0433	25.3905	23.3927
Q01604	Phosphoglycerate kinase	Pgk	34.3814	34.4027	34.5442	21.1346	21.5135	21.005	20.7355	23.2751	22.6432	21.8141	22.7647	26.9733	22.8436	23.993	22.7633	24.8724	22.7971	22.4748	22.8301	22.4408	NaN	NaN	NaN	NaN	NaN	NaN	NaN	NaN	NaN	NaN	NaN	NaN	NaN	NaN	NaN	NaN	NaN	23.1873	NaN	NaN	NaN	NaN	NaN	NaN	NaN	NaN	NaN
Q01617	Protein couch potato	cpo	24.978	NaN	NaN	16.4787	16.3682	16.8915	15.1799	27.5165	27.4637	27.5307	NaN	19.6381	NaN	NaN	NaN	NaN	NaN	NaN	NaN	NaN	NaN	NaN	NaN	NaN	NaN	NaN	NaN	NaN	NaN	NaN	NaN	NaN	NaN	NaN	NaN	NaN	NaN	NaN	NaN	21.7158	NaN	NaN	NaN	NaN	NaN	NaN	NaN
Q01637	Uridine 5-monophosphate synthase;Orotate phosphoribosyltransferase;Orotidine 5-phosphate decarboxylase	r-l	29.5634	29.6683	29.7879	18.8685	19.0373	18.7379	19.1628	NaN	NaN	NaN	23.0893	23.3951	23.3479	24.2154	23.6439	23.7883	22.5256	22.9868	23.092	23.5954	24.7303	24.5707	24.8842	24.2701	24.6728	23.9579	23.998	24.4637	24.3941	24.3359	24.0038	24.0464	24.0768	24.2915	24.025	23.6141	23.8468	24.2064	24.8049	24.7224	24.9767	24.335	24.3661	24.6399	24.6053	25.2103	24.6876
Q01989	Myosin heavy chain 95F	jar	NaN	NaN	NaN	19.1404	19.6207	18.6184	18.4049	NaN	NaN	NaN	NaN	NaN	NaN	NaN	NaN	NaN	NaN	NaN	NaN	NaN	NaN	NaN	NaN	NaN	NaN	NaN	NaN	NaN	NaN	NaN	NaN	NaN	NaN	NaN	NaN	NaN	NaN	NaN	NaN	NaN	NaN	NaN	NaN	NaN	NaN	NaN	NaN
Q02427	RNA-binding protein 1	Rbp1	NaN	NaN	NaN	20.9146	19.1756	19.4094	19.7815	25.1189	25.9459	25.4892	NaN	NaN	NaN	NaN	NaN	NaN	NaN	NaN	22.1626	NaN	21.701	22.8878	22.2725	NaN	24.3659	23.2737	21.9121	21.5961	21.2099	NaN	23.052	22.494	22.4049	21.6916	22.3973	22.4503	23.9121	NaN	20.2615	NaN	20.5329	20.9246	20.8408	NaN	NaN	20.7541	21.096
Q02645	Protein hu-li tai shao	hts	28.5462	28.4863	28.838	20.2673	19.8998	20.4168	20.2907	NaN	NaN	NaN	NaN	NaN	NaN	NaN	NaN	NaN	NaN	NaN	NaN	17.0335	NaN	NaN	NaN	NaN	NaN	21.087	NaN	NaN	NaN	NaN	NaN	NaN	NaN	NaN	NaN	NaN	NaN	NaN	NaN	NaN	NaN	NaN	NaN	NaN	NaN	NaN	NaN
Q02748	Eukaryotic initiation factor 4A	eIF-4a	33.7179	33.6869	33.7889	25.4858	26.1905	26.2161	25.9645	23.9313	22.0781	22.1001	27.9645	27.9111	27.7202	28.3597	28.4786	28.4287	28.0674	27.9027	27.8876	27.9302	27.4741	27.9185	27.3869	27.6	27.4486	27.8601	27.5671	27.3635	27.7106	27.6682	27.862	27.8748	27.8895	27.9105	27.4093	25.5198	27.1503	28.3697	28.0866	28.5962	28.0141	28.0856	27.8365	27.852	27.8998	28.2567	27.8607
Q02870	DNA excision repair protein haywire	hay	23.2013	NaN	NaN	22.1884	22.0293	22.1798	22.3773	NaN	NaN	NaN	NaN	NaN	NaN	NaN	NaN	18.8843	NaN	NaN	NaN	NaN	20.5804	NaN	NaN	NaN	NaN	NaN	NaN	NaN	NaN	NaN	NaN	NaN	NaN	NaN	NaN	NaN	NaN	NaN	NaN	NaN	NaN	NaN	NaN	NaN	NaN	NaN	NaN
Q02926	Ribonucleoprotein RB97D	Rb97D	NaN	NaN	25.1486	22.6498	22.6975	22.3506	22.4453	NaN	NaN	NaN	NaN	NaN	NaN	NaN	22.2314	NaN	23.2562	24.2069	23.3732	23.3594	23.8793	23.886	23.297	24.5334	25.1114	24.5766	24.3111	25.2857	23.7507	24.2083	25.3978	25.5465	25.6409	24.9521	25.3987	23.9627	25.7341	19.9697	NaN	NaN	19.0522	26.7178	27.0524	27.0903	26.7877	27.0246	26.9445
Q03017	NF-kappa-B inhibitor cactus	cact	NaN	NaN	NaN	17.0215	17.5239	16.9489	17.7867	NaN	NaN	NaN	NaN	17.0894	NaN	NaN	NaN	NaN	NaN	NaN	NaN	NaN	NaN	NaN	NaN	NaN	NaN	NaN	NaN	NaN	NaN	NaN	NaN	NaN	NaN	NaN	NaN	NaN	NaN	NaN	NaN	NaN	NaN	NaN	NaN	NaN	NaN	NaN	NaN
Q03043	cGMP-dependent protein kinase, isozyme 2 forms cD4/T1/T3A/T3B	for	27.4012	27.4679	27.5699	19.1047	18.8064	19.1065	18.9225	NaN	NaN	NaN	NaN	NaN	NaN	NaN	NaN	NaN	20.0422	NaN	NaN	NaN	NaN	NaN	NaN	NaN	NaN	NaN	NaN	NaN	NaN	NaN	NaN	NaN	NaN	NaN	NaN	NaN	NaN	NaN	21.6197	NaN	NaN	NaN	NaN	NaN	NaN	NaN	NaN
Q03334	40S ribosomal protein S13	RpS13	31.4613	31.8475	31.8101	24.4276	24.4674	24.498	24.9534	24.3703	24.9885	23.8662	24.2006	24.4313	25.002	24.2653	23.2713	24.868	24.6969	25.2136	24.8571	23.8619	22.9356	25.5786	22.7289	23.4756	24.6521	25.4821	23.4201	24.4667	23.5478	22.9272	22.6325	22.9118	23.0546	24.0056	23.662	24.1154	24.3348	24.8226	23.3209	22.7452	22.8936	23.7347	24.3566	24.0444	25.6279	23.2393	24.5276
Q03427	Lamin-C	LamC	25.11	25.2792	24.6365	20.2234	20.2322	19.9982	19.557	NaN	NaN	NaN	NaN	NaN	NaN	NaN	NaN	NaN	NaN	NaN	NaN	NaN	NaN	NaN	NaN	NaN	NaN	NaN	NaN	NaN	NaN	NaN	NaN	NaN	NaN	NaN	NaN	NaN	NaN	NaN	NaN	21.3811	NaN	NaN	NaN	NaN	NaN	NaN	NaN
Q04047	Protein no-on-transient A	nonA	27.0899	27.3282	27.1568	25.7688	25.9363	25.9302	25.921	26.6245	27.161	26.6893	NaN	NaN	NaN	NaN	NaN	NaN	NaN	NaN	NaN	21.7649	NaN	NaN	NaN	NaN	NaN	NaN	NaN	NaN	NaN	NaN	NaN	NaN	NaN	NaN	NaN	NaN	NaN	NaN	NaN	NaN	NaN	NaN	NaN	NaN	NaN	NaN	NaN
Q04499	Proline dehydrogenase 1, mitochondrial	slgA	31.4923	31.458	31.3391	23.0261	23.8811	23.923	23.9337	20.2601	18.188	21.5421	23.4951	24.1813	23.4495	23.718	24.0434	23.6128	23.5011	23.7674	23.7841	23.8223	NaN	NaN	NaN	NaN	NaN	NaN	NaN	NaN	NaN	NaN	NaN	NaN	NaN	NaN	NaN	NaN	NaN	NaN	NaN	NaN	NaN	22.0681	NaN	NaN	NaN	NaN	NaN
Q05344	FACT complex subunit Ssrp1	Ssrp	25.9048	NaN	NaN	25.3915	25.3137	25.4394	25.5244	20.9448	21.5551	20.9941	NaN	NaN	NaN	NaN	NaN	19.2782	NaN	NaN	NaN	NaN	NaN	NaN	NaN	NaN	NaN	NaN	NaN	NaN	NaN	NaN	NaN	NaN	NaN	NaN	NaN	NaN	22.3118	NaN	NaN	NaN	NaN	NaN	NaN	NaN	NaN	NaN	NaN
Q05783	High mobility group protein D	HmgD	28.4448	27.9756	27.6837	25.2697	25.7361	25.1036	24.9865	15.6154	NaN	15.8495	28.7405	27.6992	28.0741	22.6692	23.8902	23.8739	28.2143	27.821	28.4929	28.1967	NaN	NaN	NaN	NaN	NaN	NaN	NaN	NaN	NaN	NaN	NaN	NaN	NaN	NaN	NaN	NaN	NaN	NaN	NaN	18.7257	NaN	NaN	NaN	NaN	NaN	NaN	NaN
Q05825	ATP synthase subunit beta, mitochondrial	ATPsyn-beta	35.3618	35.4421	35.4948	26.6986	26.7361	26.4501	26.7781	26.21	25.386	25.3929	29.3167	30.0081	29.2662	29.464	29.1984	29.5835	28.9658	29.0108	29.5005	29.3737	30.7279	30.5992	30.5817	29.0278	28.7094	28.6065	28.6196	28.7919	28.8462	28.7757	28.5306	28.5146	28.7317	28.8247	28.4388	26.6432	28.2634	28.3298	29.1236	28.6778	28.657	30.6532	30.5495	30.7917	28.5037	28.9964	28.5733
Q05856	Small nuclear ribonucleoprotein-associated protein B	SmB	27.7691	27.8723	27.8317	22.7153	22.6802	22.7023	22.3984	21.2821	20.8654	21.0639	NaN	21.4349	NaN	NaN	NaN	NaN	NaN	NaN	NaN	NaN	NaN	19.7535	NaN	NaN	NaN	NaN	NaN	NaN	NaN	NaN	NaN	NaN	NaN	NaN	NaN	NaN	NaN	NaN	NaN	NaN	NaN	NaN	NaN	NaN	NaN	NaN	NaN
Q05913	General transcription factor IIF subunit 1	TfIIFalpha	NaN	NaN	NaN	21.0333	21.3479	20.9608	20.9582	17.548	18.0339	NaN	NaN	NaN	NaN	NaN	NaN	NaN	NaN	NaN	NaN	NaN	NaN	NaN	NaN	NaN	NaN	NaN	NaN	NaN	NaN	NaN	NaN	NaN	NaN	NaN	NaN	NaN	NaN	NaN	NaN	NaN	NaN	NaN	NaN	NaN	NaN	NaN	NaN
Q06521	Vitelline membrane protein Vm34Ca	Vm34Ca	30.293	29.9228	29.698	17.3511	17.3568	17.9408	17.5948	20.0976	17.7672	18.5104	21.1751	24.294	22.2594	21.9309	21.9407	22.1513	22.513	21.5246	21.1052	21.4124	22.4261	22.8249	21.7414	25.0414	22.603	22.2389	22.4416	22.0364	22.4163	22.2149	21.6253	22.1525	21.8829	22.1922	21.4286	NaN	23.2158	23.5573	23.2945	23.0526	22.9395	21.8313	21.5999	NaN	23.2872	21.8124	22.8143
Q06559	40S ribosomal protein S3	RpS3	32.8287	32.5464	32.6047	25.5531	25.8718	25.9736	26.0542	27.0962	26.0954	26.1549	25.659	25.8476	25.3242	25.1331	25.0762	25.9799	24.5557	25.0945	24.8217	25.4078	23.1895	23.6135	22.9844	NaN	22.9065	24.2525	NaN	23.4669	23.3616	NaN	NaN	23.5291	NaN	23.9498	23.3037	23.7914	NaN	23.0468	23.2336	23.667	23.0061	23.7606	24.2109	23.6658	23.3791	23.6042	24.1373
Q06943	High mobility group protein Z	HmgZ	29.6777	29.4986	29.3362	26.1386	26.5672	26.6999	26.4927	20.1831	21.0007	19.8483	30.7489	29.5503	30.2105	24.3681	24.5934	24.3222	30.7069	29.7692	29.8657	30.0436	NaN	NaN	NaN	NaN	NaN	NaN	NaN	NaN	NaN	20.0799	NaN	NaN	NaN	NaN	NaN	NaN	NaN	NaN	NaN	NaN	NaN	NaN	NaN	NaN	NaN	NaN	NaN
Q07152	Inosine-5-monophosphate dehydrogenase	ras	29.6239	29.6361	29.5788	25.3112	24.2212	25.17	25.33	16.4223	NaN	15.9426	NaN	22.1619	21.924	21.7585	21.191	NaN	NaN	21.1798	21.1067	21.615	NaN	NaN	NaN	NaN	NaN	NaN	NaN	NaN	NaN	NaN	NaN	NaN	NaN	NaN	NaN	NaN	NaN	NaN	NaN	NaN	NaN	NaN	NaN	NaN	NaN	NaN	NaN
Q07327	Protein ROP	Rop	28.5962	28.8866	28.789	18.9103	18.9438	19.0967	19.2298	17.5875	NaN	NaN	22.4664	22.6275	22.9436	23.0125	22.3576	22.173	22.1757	22.4519	22.2293	23.7624	NaN	22.2283	NaN	NaN	NaN	NaN	22.0862	22.4935	NaN	NaN	NaN	21.9271	NaN	21.9917	22.1406	NaN	NaN	NaN	NaN	NaN	NaN	22.2132	22.4018	22.6841	22.3639	21.9029	22.1442
Q07886	Probable ATP-dependent RNA helicase Dbp45A	Dbp45A	NaN	21.3746	NaN	21.5438	21.1435	21.0237	21.129	20.6779	20.807	20.4553	NaN	NaN	NaN	NaN	NaN	NaN	NaN	18.7514	NaN	NaN	NaN	21.8461	NaN	NaN	NaN	NaN	NaN	NaN	NaN	NaN	NaN	NaN	NaN	NaN	NaN	NaN	NaN	NaN	NaN	NaN	NaN	NaN	NaN	NaN	NaN	NaN	NaN
Q08473	RNA-binding protein squid	sqd	30.7219	30.7852	30.5038	27.579	27.4591	27.4999	27.5108	24.449	24.2279	24.2567	25.8707	25.0101	26.3509	25.7512	25.1673	24.7457	25.592	25.5084	25.8143	25.5429	26.2661	26.1967	26.5825	26.4457	26.5268	26.0667	25.71	26.4208	26.516	26.252	26.6435	27.0102	27.0517	26.7163	27.671	27.9168	27.1411	23.3828	24.7587	24.5149	23.6161	24.9509	24.4064	23.6939	23.8628	23.4786	25.1119
Q08605	Transcription factor GAGA	Trl	NaN	NaN	NaN	19.1439	19.8262	19.1197	18.825	NaN	NaN	NaN	NaN	22.165	NaN	NaN	NaN	NaN	NaN	NaN	NaN	NaN	NaN	NaN	NaN	NaN	NaN	NaN	NaN	NaN	NaN	NaN	NaN	NaN	NaN	NaN	NaN	NaN	NaN	NaN	NaN	NaN	NaN	NaN	NaN	NaN	NaN	NaN	NaN
Q09103	Eye-specific diacylglycerol kinase	rdgA	NaN	NaN	25.5303	25.504	25.0998	25.0711	25.0074	22.5088	23.04	22.2911	22.8904	22.5495	23.0262	22.7533	22.7199	21.9829	23.2012	22.9643	23.2327	23.3313	NaN	23.2197	NaN	NaN	NaN	NaN	22.6463	NaN	NaN	NaN	22.6621	22.813	23.0359	22.411	NaN	NaN	NaN	23.1946	NaN	23.6656	NaN	NaN	NaN	NaN	23.4835	NaN	NaN
Q09332	UDP-glucose:glycoprotein glucosyltransferase	Ugt	28.2379	27.6526	28.2375	NaN	NaN	NaN	NaN	NaN	NaN	NaN	NaN	NaN	NaN	NaN	NaN	NaN	NaN	NaN	NaN	NaN	NaN	NaN	NaN	NaN	NaN	NaN	NaN	NaN	NaN	NaN	NaN	NaN	NaN	NaN	NaN	NaN	NaN	NaN	NaN	NaN	NaN	NaN	NaN	18.7944	NaN	NaN	NaN
Q0E8E8		Mpcp	31.5359	31.5473	31.9889	22.9101	22.8869	23.0831	23.1282	21.7162	21.0232	20.5253	25.5194	25.896	25.2279	25.2204	25.4861	25.648	26.1191	25.1722	25.4192	25.3388	26.3065	25.7085	26.0282	26.4266	26.0377	26.7383	26.3998	25.8378	25.9949	26.4698	26.6294	26.1961	26.6994	25.4499	26.2017	26.7548	26.5144	26.275	26.6087	26.5712	26.3027	26.4244	26.3929	26.711	26.7218	25.7389	26.1695
Q0E8G6			27.2727	27.1678	27.2988	NaN	NaN	NaN	15.7502	NaN	NaN	NaN	NaN	NaN	NaN	NaN	NaN	NaN	NaN	NaN	NaN	NaN	NaN	NaN	NaN	NaN	NaN	NaN	NaN	NaN	NaN	NaN	NaN	NaN	NaN	NaN	NaN	NaN	NaN	NaN	NaN	NaN	NaN	NaN	NaN	NaN	NaN	NaN	NaN
Q0E8J0		MEP-1	NaN	NaN	21.8599	23.0227	22.2157	22.9515	22.1172	NaN	18.6543	NaN	NaN	18.7481	NaN	NaN	NaN	NaN	NaN	NaN	NaN	NaN	NaN	NaN	NaN	NaN	NaN	NaN	NaN	NaN	NaN	NaN	NaN	NaN	NaN	NaN	NaN	NaN	NaN	NaN	NaN	NaN	NaN	NaN	NaN	NaN	NaN	NaN	NaN
Q0E8N3		nolo	NaN	NaN	NaN	20.1894	20.3147	20.2213	20.1123	NaN	NaN	NaN	25.8342	25.8123	25.3803	25.3228	25.5929	25.4052	26.0127	25.7052	25.2239	25.9547	24.677	25.1585	NaN	NaN	24.9972	25.2314	NaN	NaN	NaN	NaN	NaN	NaN	NaN	NaN	NaN	23.2372	NaN	24.3744	NaN	24.3853	NaN	24.2961	NaN	NaN	25.2135	NaN	NaN
Q0E8P0		phr6-4	NaN	NaN	NaN	19.5746	19.359	19.6605	19.9929	NaN	NaN	NaN	NaN	NaN	NaN	NaN	NaN	NaN	NaN	NaN	NaN	NaN	NaN	NaN	NaN	NaN	NaN	NaN	NaN	NaN	NaN	NaN	NaN	NaN	NaN	NaN	NaN	NaN	NaN	NaN	NaN	NaN	NaN	NaN	NaN	NaN	NaN	NaN	NaN
Q0E8X7			30.5734	30.372	30.0697	20.9548	20.7519	19.6053	20.1188	NaN	NaN	NaN	NaN	NaN	NaN	NaN	NaN	NaN	NaN	NaN	20.8115	NaN	25.0799	NaN	24.0443	NaN	NaN	NaN	20.2725	20.3054	19.7654	19.9793	NaN	20.4975	19.6819	NaN	NaN	NaN	19.866	NaN	NaN	NaN	NaN	NaN	21.9748	NaN	NaN	NaN	NaN
Q0E8X8			30.8809	30.9073	30.5656	NaN	NaN	NaN	NaN	NaN	NaN	18.1235	NaN	NaN	NaN	19.8176	NaN	NaN	NaN	NaN	NaN	NaN	NaN	NaN	NaN	NaN	NaN	NaN	NaN	NaN	NaN	NaN	NaN	NaN	NaN	NaN	NaN	NaN	NaN	NaN	NaN	NaN	NaN	NaN	NaN	18.1714	NaN	NaN	NaN
Q0E8Y1		PIP5K59B	NaN	NaN	NaN	21.7237	21.8267	21.6447	22.1737	18.4676	16.724	NaN	NaN	NaN	NaN	NaN	NaN	NaN	NaN	NaN	NaN	17.4746	20.3931	NaN	NaN	NaN	NaN	NaN	NaN	NaN	NaN	NaN	NaN	NaN	NaN	NaN	NaN	NaN	NaN	NaN	NaN	NaN	NaN	NaN	NaN	NaN	NaN	NaN	NaN
Q0E906			NaN	NaN	23.126	16.4499	NaN	NaN	NaN	NaN	NaN	NaN	24.9234	25.4222	26.5603	26.8113	27.4608	26.3075	25.1825	26.2436	26.3017	26.3257	24.5955	26.0087	NaN	24.7238	NaN	26.6096	NaN	25.6641	NaN	NaN	NaN	24.3088	NaN	27.4626	24.7296	25.1438	NaN	NaN	NaN	24.2621	NaN	24.858	NaN	NaN	25.2054	26.6895	24.3485
Q0E931		Dgp-1	NaN	NaN	NaN	20.597	20.6759	20.1865	20.3933	20.0421	19.8538	20.4072	NaN	NaN	NaN	NaN	NaN	NaN	NaN	NaN	18.3882	NaN	NaN	NaN	NaN	NaN	NaN	NaN	NaN	NaN	NaN	NaN	NaN	NaN	NaN	NaN	NaN	NaN	NaN	NaN	NaN	NaN	NaN	NaN	NaN	NaN	18.8844	NaN	NaN
Q0E940	Eukaryotic translation initiation factor 3 subunit B	eIF3-S9	30.9331	31.2514	31.2188	27.4476	27.5564	27.3214	27.3235	22.3799	21.9003	20.5453	25.5104	25.5442	25.6536	25.2598	25.7956	25.6579	25.0729	25.5957	24.9353	25.1007	24.7665	25.0642	25.0157	24.6737	24.6902	25.1545	24.6043	25.6585	24.1816	24.4883	24.8865	24.788	23.9363	25.001	24.1234	24.3597	24.5101	24.4591	24.6512	24.7322	24.2637	24.557	24.2618	24.119	25.7908	24.4979	24.6872
Q0E980			24.9409	25.2009	24.8373	NaN	NaN	NaN	NaN	NaN	NaN	NaN	NaN	NaN	NaN	NaN	NaN	NaN	NaN	NaN	NaN	NaN	NaN	19.6113	NaN	NaN	NaN	NaN	NaN	NaN	NaN	NaN	NaN	NaN	NaN	NaN	NaN	NaN	NaN	NaN	NaN	NaN	NaN	NaN	NaN	NaN	NaN	NaN	NaN
Q0E9B6	40S ribosomal protein S11	RpS11	31.9982	32.062	31.9231	24.1296	24.4104	24.0681	24.0136	24.6426	24.4945	24.5531	24.1492	25.6231	24.1532	23.8226	24.8166	24.7694	23.6843	24.1324	24.024	24.31	23.338	23.0307	NaN	NaN	23.2307	NaN	NaN	23.0274	NaN	NaN	NaN	NaN	NaN	NaN	NaN	NaN	NaN	NaN	23.3843	NaN	23.3283	NaN	NaN	22.4305	NaN	23.1207	NaN
Q0E9E2	Pyruvate carboxylase	PCB	34.7129	34.5478	34.6236	25.4344	25.7606	25.5926	25.9004	23.7877	23.837	23.1569	36.1328	35.1817	35.847	35.8439	35.5985	35.5374	35.9078	35.5554	35.7263	35.7293	36.7456	36.2237	36.7456	36.852	36.7184	36.4047	36.8531	36.3916	36.9494	36.6979	36.6612	36.5369	36.6273	36.3947	36.5655	34.4769	36.7055	36.3091	36.8229	36.9149	37.0294	36.3641	36.4426	36.3186	36.2994	36.2523	36.4417
Q0E9F9		CG2915-RB	29.0012	29.0003	28.8033	NaN	NaN	NaN	15.2208	NaN	NaN	NaN	NaN	21.1553	NaN	NaN	NaN	NaN	NaN	NaN	NaN	NaN	NaN	NaN	NaN	NaN	NaN	NaN	NaN	NaN	NaN	NaN	NaN	NaN	NaN	NaN	NaN	NaN	NaN	NaN	NaN	NaN	NaN	NaN	NaN	NaN	NaN	NaN	NaN
Q0E9G3	Protein kintoun	Nop17l	NaN	NaN	NaN	19.1024	19.7695	19.2034	19.7525	NaN	NaN	NaN	NaN	NaN	NaN	NaN	NaN	NaN	NaN	NaN	NaN	NaN	NaN	NaN	NaN	NaN	NaN	NaN	NaN	NaN	NaN	NaN	NaN	NaN	NaN	NaN	NaN	NaN	NaN	NaN	NaN	NaN	NaN	NaN	NaN	NaN	NaN	NaN	NaN
Q0E9N4		CG9422-RC	NaN	22.2267	NaN	20.5734	19.8294	20.284	20.3484	NaN	NaN	18.9369	NaN	NaN	NaN	NaN	NaN	NaN	NaN	NaN	NaN	NaN	NaN	NaN	NaN	NaN	NaN	NaN	NaN	NaN	NaN	NaN	NaN	NaN	NaN	NaN	NaN	NaN	NaN	NaN	NaN	NaN	NaN	NaN	NaN	NaN	NaN	NaN	NaN
Q0KHQ1		SLIRP1	28.9922	29.1334	28.235	23.8269	23.4664	23.6954	23.7679	25.6574	26.8424	25.9671	22.3735	22.7709	24.5406	23.334	22.1505	22.3744	24.9916	25.8823	26.2719	24.984	24.0144	25.4123	24.25	24.9527	25.134	25.7589	23.7688	25.3861	23.3295	23.9821	24.4804	25.1939	24.457	26.5204	25.2317	26.0329	24.0398	24.6402	21.4276	24.9136	23.0043	23.3813	24.4211	23.3888	25.4351	22.5905	24.2095
Q0KHQ5		Tao	23.4773	NaN	NaN	16.6563	17.5691	17.1203	16.5989	21.2395	21.3904	21.4074	NaN	NaN	NaN	NaN	NaN	NaN	NaN	NaN	NaN	20.8812	NaN	NaN	20.8552	NaN	NaN	NaN	NaN	NaN	NaN	NaN	NaN	NaN	NaN	NaN	NaN	NaN	NaN	NaN	NaN	NaN	NaN	NaN	NaN	NaN	NaN	NaN	NaN
Q0KHZ6			31.9356	31.9866	32.004	22.116	22.2687	22.1133	22.2223	21.2136	21.6032	20.6237	24.7996	25.8789	24.6779	24.9584	24.5016	24.8282	24.1873	24.8695	24.7607	24.5983	24.6214	24.6482	24.7601	24.2996	24.9938	24.9254	24.8776	24.8344	24.6386	24.5012	24.4401	25.586	24.8732	23.8785	25.164	24.9066	24.7162	24.9871	25.3485	24.9645	24.6182	24.7793	25.1668	25.5267	25.4389	25.0206	24.9036
Q0KI07		CG34130-RA	NaN	NaN	NaN	NaN	18.9759	18.4298	18.1894	NaN	NaN	NaN	NaN	NaN	NaN	NaN	NaN	NaN	NaN	NaN	NaN	NaN	NaN	NaN	NaN	NaN	NaN	NaN	NaN	NaN	NaN	NaN	NaN	NaN	NaN	NaN	NaN	NaN	NaN	NaN	NaN	NaN	NaN	NaN	NaN	NaN	NaN	NaN	NaN
Q0KI33			NaN	NaN	NaN	19.7934	20.1911	19.8906	20.0156	NaN	NaN	NaN	NaN	22.1118	NaN	NaN	NaN	NaN	NaN	NaN	NaN	NaN	NaN	NaN	NaN	NaN	NaN	NaN	NaN	NaN	NaN	NaN	NaN	NaN	NaN	NaN	NaN	NaN	NaN	21.7806	NaN	NaN	NaN	NaN	NaN	NaN	NaN	NaN	NaN
Q0KI98		Aats-trp	28.2706	28.3038	27.8251	21.8569	21.9819	21.2981	22.3975	19.3901	18.8624	20.8722	24.3922	23.6068	24.5466	24.0934	24.6212	24.6318	23.52	24.4972	23.8407	24.2996	25.1752	25.1521	24.6956	24.6848	25.0332	24.1148	25.187	25.0682	25.0801	25.2626	24.8174	24.378	24.4341	24.6755	24.5441	25.0963	24.4497	24.7463	25.5236	25.1725	25.085	24.652	25.1307	24.7443	24.8003	24.2293	25.2561
Q0KIE7		Ank	27.5781	27.3789	27.0946	21.77	22.374	22.3269	22.2601	17.9057	NaN	NaN	22.5147	NaN	22.6133	22.3597	23.9691	23.85	NaN	23.9666	24.1433	24.0508	23.9301	23.3764	23.5115	23.4573	23.6605	24.3871	23.4105	23.6974	24.1012	23.893	23.6587	23.3077	23.3936	23.8795	23.495	24.8831	23.5405	23.5224	25.9364	23.5594	24.3876	23.8008	23.6112	23.5092	24.4984	23.3277	23.2352
Q1LZ08	WD repeat-containing protein 48 homolog	CG9062	NaN	NaN	NaN	18.3562	18.0174	17.9296	17.9002	NaN	NaN	NaN	NaN	NaN	NaN	NaN	NaN	NaN	NaN	NaN	NaN	NaN	NaN	NaN	NaN	NaN	NaN	NaN	NaN	NaN	NaN	NaN	NaN	NaN	NaN	NaN	NaN	NaN	NaN	NaN	NaN	NaN	NaN	NaN	NaN	NaN	NaN	NaN	NaN
Q23976	ATP-dependent DNA helicase 2 subunit 1	Irbp	NaN	NaN	NaN	NaN	NaN	NaN	NaN	NaN	NaN	NaN	22.1804	21.7796	21.6859	NaN	20.8846	21.1471	NaN	NaN	20.7136	21.1156	NaN	NaN	NaN	NaN	NaN	NaN	NaN	NaN	NaN	NaN	NaN	NaN	NaN	NaN	NaN	NaN	NaN	NaN	NaN	NaN	NaN	NaN	NaN	NaN	NaN	NaN	NaN
Q23978	Myosin-IA	Myo31DF	NaN	NaN	23.8336	20.3248	20.4177	20.0319	20.0836	NaN	NaN	NaN	23.3913	21.7126	23.2025	22.7072	22.6093	22.9207	24.3448	22.3888	22.6028	22.3991	23.5424	23.2866	23.8825	23.036	23.4824	22.8675	23.5205	23.1277	22.987	22.9472	22.9781	23.3793	22.4439	22.9183	22.309	23.4636	22.4494	23.0477	23.7588	22.7537	22.8429	23.2261	NaN	23.4259	22.8555	22.5585	22.6701
Q23979	Myosin-IB	Myo61F	27.9507	28.4421	27.8947	23.0277	22.9653	22.7233	22.2271	16.7949	17.1681	NaN	NaN	NaN	NaN	NaN	22.6824	NaN	NaN	NaN	NaN	NaN	23.0954	23.2647	23.082	22.853	22.8649	23.288	23.3112	22.8547	23.2569	23.1983	23.5835	23.4805	23.8035	23.29	NaN	NaN	NaN	22.7775	23.8482	22.6307	NaN	NaN	22.7979	22.7406	22.6299	NaN	NaN
Q23982	Ejaculatory bulb-specific protein 2	PebII	NaN	NaN	22.8644	15.1391	NaN	NaN	NaN	NaN	NaN	NaN	29.0799	29.426	29.4685	30.4841	31.0288	30.1127	25.2087	30.6784	29.0196	30.3562	28.6875	30.079	27.2826	28.7765	23.1071	30.8558	23.3412	28.748	26.1649	21.993	NaN	29.1779	23.0175	31.2241	29.6551	24.5039	19.6977	23.3947	NaN	29.8869	25.3543	29.0885	23.8957	21.1761	30.529	29.3228	26.4562
Q23983	Soluble NSF attachment protein	Snap	27.6129	27.701	27.401	15.7871	NaN	NaN	NaN	NaN	NaN	NaN	NaN	NaN	NaN	NaN	NaN	NaN	NaN	NaN	NaN	21.6358	NaN	NaN	NaN	22.2562	NaN	NaN	NaN	NaN	NaN	NaN	NaN	NaN	NaN	NaN	NaN	NaN	NaN	NaN	NaN	NaN	NaN	NaN	NaN	NaN	NaN	NaN	NaN
Q23989	Villin-like protein quail	qua	NaN	NaN	NaN	NaN	16.5471	16.5542	17.0027	NaN	NaN	NaN	NaN	NaN	NaN	NaN	NaN	NaN	NaN	NaN	NaN	NaN	NaN	NaN	NaN	NaN	NaN	NaN	NaN	NaN	NaN	NaN	NaN	NaN	20.7575	NaN	NaN	NaN	NaN	NaN	NaN	NaN	NaN	NaN	NaN	NaN	NaN	NaN	NaN
Q23997	Chitinase-like protein CG5210	CG5210	31.4504	31.3502	31.3934	NaN	15.9906	NaN	NaN	NaN	NaN	NaN	NaN	22.3584	NaN	NaN	NaN	NaN	NaN	NaN	NaN	NaN	NaN	NaN	NaN	NaN	NaN	NaN	NaN	NaN	NaN	NaN	21.8883	NaN	NaN	NaN	NaN	NaN	NaN	NaN	NaN	NaN	NaN	NaN	NaN	NaN	NaN	NaN	NaN
Q24009	Protein bicaudal C	BicC	28.3119	28.2097	28.4872	22.8155	25.4782	25.4217	25.5345	17.4416	17.4254	17.5584	20.3474	20.1588	20.113	20.3728	19.3056	20.8011	28.2222	28.7791	28.4904	28.3595	NaN	21.7323	NaN	NaN	NaN	NaN	NaN	NaN	NaN	NaN	NaN	NaN	NaN	NaN	NaN	NaN	NaN	NaN	NaN	NaN	NaN	NaN	NaN	NaN	NaN	NaN	NaN
Q24046	Sodium/potassium-transporting ATPase subunit beta-1	nrv1	26.5911	26.9298	26.6539	15.6268	NaN	NaN	NaN	NaN	NaN	NaN	NaN	NaN	NaN	NaN	NaN	NaN	NaN	NaN	NaN	NaN	NaN	NaN	NaN	NaN	NaN	NaN	NaN	NaN	NaN	NaN	NaN	NaN	NaN	NaN	NaN	NaN	NaN	NaN	NaN	NaN	NaN	NaN	NaN	NaN	NaN	NaN	NaN
Q24048	Sodium/potassium-transporting ATPase subunit beta-2	nrv2	29.0204	28.535	27.8377	NaN	NaN	NaN	16.2757	NaN	NaN	NaN	NaN	NaN	NaN	NaN	NaN	NaN	NaN	NaN	18.7591	NaN	NaN	NaN	NaN	NaN	NaN	NaN	NaN	NaN	NaN	NaN	NaN	NaN	17.5911	NaN	NaN	NaN	NaN	NaN	NaN	NaN	NaN	NaN	NaN	NaN	NaN	NaN	NaN
Q24050		anon-i1	NaN	NaN	23.7159	19.4219	19.1983	19.467	19.8465	NaN	NaN	NaN	NaN	NaN	NaN	NaN	NaN	NaN	NaN	NaN	NaN	NaN	NaN	NaN	NaN	NaN	NaN	NaN	NaN	NaN	NaN	NaN	NaN	NaN	NaN	NaN	NaN	NaN	NaN	NaN	NaN	NaN	19.4248	NaN	NaN	NaN	NaN	NaN	NaN
Q24090		Snr1	23.3031	NaN	NaN	18.7434	18.7117	18.4509	18.7728	NaN	NaN	NaN	NaN	NaN	NaN	NaN	NaN	NaN	NaN	NaN	NaN	NaN	NaN	NaN	NaN	NaN	NaN	NaN	NaN	NaN	NaN	NaN	NaN	NaN	NaN	NaN	NaN	NaN	NaN	NaN	NaN	NaN	NaN	NaN	NaN	NaN	NaN	NaN	NaN
Q24113		nonA-l	NaN	NaN	NaN	19.8619	20.3027	20.1252	19.6649	23.0067	23.391	23.1091	NaN	NaN	NaN	NaN	NaN	NaN	NaN	NaN	NaN	NaN	NaN	NaN	NaN	NaN	NaN	NaN	NaN	NaN	NaN	NaN	NaN	NaN	NaN	NaN	NaN	18.9898	NaN	NaN	NaN	NaN	NaN	NaN	NaN	NaN	NaN	NaN	NaN
Q24117	Dynein light chain 1, cytoplasmic	ctp	28.8492	29.0141	29.0937	20.2348	22.0257	21.1328	21.1483	19.7927	21.8262	NaN	NaN	NaN	NaN	NaN	NaN	NaN	NaN	NaN	NaN	21.7423	NaN	NaN	20.6664	NaN	NaN	NaN	NaN	NaN	NaN	NaN	NaN	NaN	NaN	NaN	NaN	NaN	NaN	NaN	NaN	NaN	NaN	NaN	NaN	NaN	NaN	NaN	NaN
Q24133	DnaJ protein homolog 1	DnaJ-1	26.0602	25.5075	NaN	24.165	24.214	23.8618	23.9615	NaN	NaN	NaN	NaN	NaN	NaN	NaN	NaN	19.968	NaN	NaN	NaN	NaN	NaN	NaN	18.3945	NaN	NaN	NaN	NaN	NaN	NaN	NaN	NaN	NaN	NaN	NaN	NaN	NaN	NaN	NaN	NaN	NaN	NaN	NaN	NaN	NaN	NaN	NaN	NaN
Q24151	Signal transducer and transcription activator	Stat92E	26.9116	26.8355	26.3782	17.0035	17.4321	17.1621	17.2316	NaN	NaN	NaN	NaN	NaN	NaN	NaN	NaN	NaN	NaN	NaN	NaN	21.0886	NaN	NaN	NaN	22.4705	NaN	NaN	NaN	NaN	NaN	22.26	NaN	NaN	NaN	NaN	NaN	NaN	NaN	21.6936	22.6879	22.3977	NaN	NaN	NaN	NaN	22.4211	NaN	NaN
Q24154	60S ribosomal protein L29	RpL29	29.4526	29.5013	29.9289	22.2429	22.976	23.1631	22.6892	25.0931	25.117	24.8845	18.089	25.598	21.4568	17.7619	21.8289	23.7094	17.9651	21.7467	22.6006	20.7489	NaN	NaN	NaN	NaN	NaN	20.9689	NaN	NaN	NaN	17.4334	NaN	20.5561	21.0109	NaN	NaN	18.1627	23.4367	NaN	NaN	NaN	NaN	NaN	18.4269	22.759	NaN	20.487	NaN
Q24157	Beta-1,3-galactosyltransferase brn	brn	NaN	NaN	NaN	16.8926	17.0313	16.8078	17.0972	NaN	NaN	NaN	NaN	NaN	NaN	NaN	NaN	NaN	NaN	NaN	NaN	NaN	NaN	NaN	NaN	19.0918	NaN	NaN	NaN	NaN	NaN	NaN	NaN	NaN	NaN	NaN	NaN	NaN	NaN	NaN	NaN	NaN	NaN	NaN	NaN	NaN	NaN	NaN	NaN
Q24179	Protein sly1 homolog	Slh	26.4607	26.3036	26.3958	18.1247	18.2054	18.0064	18.7244	NaN	NaN	NaN	NaN	NaN	NaN	NaN	NaN	NaN	NaN	NaN	NaN	19.4015	NaN	NaN	NaN	NaN	NaN	NaN	NaN	NaN	NaN	NaN	NaN	NaN	NaN	NaN	NaN	NaN	NaN	NaN	NaN	NaN	NaN	NaN	NaN	NaN	NaN	19.4158	NaN
Q24186	40S ribosomal protein S5a	RpS5a	31.8346	31.7275	31.9941	21.9256	22.4686	23.0063	23.2723	22.8503	22.6236	23.1859	22.1111	22.4959	22.354	NaN	22.4447	23.2142	NaN	22.1703	22.406	NaN	NaN	NaN	NaN	NaN	NaN	NaN	NaN	NaN	NaN	NaN	NaN	NaN	NaN	NaN	NaN	NaN	NaN	NaN	NaN	21.3797	NaN	NaN	NaN	NaN	NaN	NaN	NaN
Q24207	Protein boule	bol	25.76	25.7357	25.6742	NaN	NaN	17.8873	NaN	NaN	NaN	NaN	NaN	NaN	NaN	NaN	NaN	NaN	NaN	NaN	20.4038	NaN	23.3665	22.9721	21.6904	22.9645	22.0514	21.7628	21.42	21.6615	22.1932	21.4983	22.1197	23.0434	22.4329	21.9275	22.4849	24.2003	23.6835	21.0211	20.9184	21.9093	21.6072	20.0374	NaN	NaN	NaN	20.3346	20.7234
Q24208	Eukaryotic translation initiation factor 2 subunit 3	eIF-2gamma	31.2235	31.3538	31.5414	27.941	27.8258	28.2698	28.0286	22.5603	19.9549	20.749	25.7692	26.6056	26.1901	26.4465	27.147	26.6285	25.6048	26.7506	25.5173	26.0918	25.9353	26.7416	25.6944	25.7481	25.565	26.032	25.6328	25.6424	25.8574	25.8534	25.4832	25.498	25.0433	26.157	25.473	25.7777	25.2491	25.7482	26.0334	26.3044	25.7648	26.4666	25.926	26.1609	26.6666	26.4272	26.0398
Q24212	Protein stoned-B	stnB	25.9049	25.9828	26.4207	25.0517	25.0258	24.9883	25.2193	17.0533	NaN	NaN	NaN	NaN	NaN	NaN	NaN	NaN	NaN	NaN	18.2891	NaN	NaN	NaN	NaN	NaN	NaN	NaN	NaN	NaN	NaN	NaN	NaN	NaN	21.0445	NaN	NaN	NaN	NaN	NaN	NaN	NaN	NaN	NaN	NaN	NaN	NaN	NaN	NaN
Q24214;P48451	Calcineurin subunit B type 2;Calcineurin subunit B type 1	CanB2;CanB	28.0128	27.9959	28.0304	17.468	17.821	17.3284	16.9005	NaN	16.6562	NaN	NaN	NaN	NaN	NaN	NaN	NaN	NaN	NaN	NaN	NaN	NaN	NaN	NaN	NaN	NaN	NaN	NaN	NaN	NaN	NaN	NaN	NaN	NaN	NaN	NaN	NaN	NaN	NaN	NaN	NaN	NaN	NaN	NaN	NaN	20.1747	NaN	NaN
Q9W5W4;Q7KWG3;Q24246	Cytoplasmic dynein 1 intermediate chain	Sdic1;Sdic2;sw	25.039	25.9855	25.1299	NaN	NaN	NaN	NaN	NaN	NaN	NaN	NaN	NaN	NaN	NaN	NaN	NaN	NaN	NaN	NaN	NaN	NaN	NaN	NaN	NaN	NaN	NaN	NaN	NaN	NaN	NaN	NaN	NaN	NaN	NaN	NaN	NaN	NaN	NaN	NaN	NaN	NaN	NaN	NaN	NaN	NaN	NaN	NaN
Q24251	ATP synthase subunit d, mitochondrial	ATPsyn-d	32.3011	32.5109	32.4648	22.2242	21.873	22.3297	22.2137	20.9085	21.412	19.4977	25.0696	26.4387	25.6987	26.5982	25.6916	25.8929	25.0477	25.8829	25.8818	25.8555	28.2659	28.4858	28.0881	25.2422	25.9031	25.8782	25.2777	24.6201	24.1609	24.6756	24.4648	24.2014	23.9049	24.4633	25.5102	24.704	23.9099	25.3167	24.3934	25.7086	23.8015	28.4016	28.5282	28.556	25.1534	25.3455	24.6605
Q24253	AP complex subunit beta	AP-1-2beta	30.385	30.4971	30.6038	27.0119	27.0123	27.0133	27.1169	22.6131	22.5917	22.1242	24.587	24.3133	24.1123	24.0359	24.491	24.2668	24.3699	23.8543	23.8822	24.3713	23.9941	23.8562	23.5308	24.3161	24.2352	23.7178	24.2027	24.3487	24.0322	24.4608	24.4142	24.2575	24.1981	23.6946	23.7036	NaN	22.989	24.0541	24.529	24.2881	24.1633	23.8548	23.8041	24.2909	24.1378	24.2686	24.1312
Q24276	Hsp90 co-chaperone Cdc37	Cdc37	27.727	27.8844	26.9465	20.5345	20.7498	21.1535	21.5722	19.4846	19.2807	18.7468	23.1211	21.915	23.2738	23.3585	22.8755	23.2996	23.3729	22.9879	21.8326	23.2975	24.1681	23.9208	24.0771	22.3119	24.0137	22.639	22.4153	23.4145	23.1282	23.649	23.4969	24.1333	24.0201	23.116	23.2831	23.7794	24.1806	23.9497	24.6011	23.4108	23.2432	24.0852	24.1064	23.7909	23.2484	24.6003	24.7003
Q24297	Small nuclear ribonucleoprotein F	SmF	27.5965	27.1142	26.3777	22.9402	22.6907	22.5956	22.4852	19.3562	19.155	19.6712	21.6295	21.0767	22.3759	21.1186	21.9374	21.156	NaN	20.8328	20.9175	20.3865	NaN	NaN	NaN	NaN	NaN	NaN	NaN	NaN	NaN	NaN	NaN	NaN	NaN	NaN	NaN	NaN	20.9301	NaN	NaN	NaN	NaN	NaN	NaN	NaN	NaN	NaN	NaN
Q24311	Cullin homolog 1	lin19	NaN	NaN	25.7142	21.826	21.5401	21.6852	22.3157	17.9249	16.8088	16.6545	22.2269	23.0162	21.9923	22.0755	NaN	21.5323	22.3962	21.5822	NaN	22.1867	22.1837	21.396	21.7963	21.5013	22.3569	NaN	22.1324	21.5693	NaN	22.7105	22.6211	21.7581	22.4528	24.1058	21.0044	22.1696	22.1817	22.7204	22.9134	22.3398	21.6721	21.1702	NaN	21.518	21.7863	NaN	21.4084
Q24317	DNA primase small subunit	DNApol-alpha50	NaN	NaN	NaN	19.2401	18.7815	19.0446	19.6471	NaN	NaN	NaN	NaN	NaN	NaN	NaN	NaN	NaN	NaN	NaN	NaN	NaN	NaN	NaN	NaN	NaN	NaN	NaN	NaN	NaN	NaN	NaN	NaN	NaN	NaN	NaN	NaN	NaN	NaN	NaN	NaN	NaN	NaN	NaN	NaN	NaN	NaN	NaN	NaN
Q24319	Dolichyl-diphosphooligosaccharide--protein glycosyltransferase 48 kDa subunit	Ost48	26.7549	26.1771	26.1571	18.0377	18.5224	18.3203	NaN	17.3931	17.6073	NaN	NaN	NaN	NaN	NaN	NaN	NaN	NaN	NaN	NaN	19.136	NaN	NaN	NaN	NaN	NaN	NaN	NaN	NaN	NaN	NaN	NaN	NaN	NaN	NaN	NaN	NaN	NaN	NaN	20.4432	NaN	NaN	NaN	NaN	NaN	NaN	NaN	NaN
Q24324	Dual specificity mitogen-activated protein kinase kinase dSOR1	Dsor1	NaN	NaN	NaN	19.3116	19.182	19.2702	19.2901	NaN	NaN	NaN	NaN	NaN	NaN	NaN	NaN	NaN	NaN	20.2172	NaN	NaN	NaN	NaN	NaN	NaN	21.6483	NaN	NaN	NaN	NaN	NaN	NaN	NaN	NaN	NaN	NaN	NaN	NaN	NaN	NaN	NaN	NaN	NaN	NaN	NaN	NaN	NaN	NaN
Q24325	Transcription initiation factor TFIID subunit 2	Taf2	NaN	NaN	23.3142	19.4832	19.4521	19.6484	20.2698	19.169	18.6975	NaN	NaN	NaN	NaN	NaN	NaN	NaN	NaN	NaN	NaN	NaN	NaN	NaN	NaN	NaN	NaN	NaN	NaN	NaN	NaN	NaN	NaN	NaN	NaN	NaN	NaN	NaN	NaN	NaN	NaN	NaN	NaN	NaN	NaN	NaN	NaN	NaN	NaN
Q24338	Polycomb protein esc	esc	NaN	NaN	NaN	21.0663	20.8882	20.9323	20.9417	NaN	NaN	NaN	NaN	NaN	NaN	NaN	NaN	NaN	NaN	NaN	NaN	NaN	NaN	NaN	NaN	NaN	NaN	NaN	NaN	NaN	NaN	NaN	NaN	NaN	NaN	NaN	NaN	NaN	NaN	NaN	NaN	NaN	NaN	NaN	NaN	NaN	NaN	NaN	NaN
Q24368	Chromatin-remodeling complex ATPase chain Iswi	Iswi	25.1415	25.6379	24.7994	24.1265	23.9325	23.9914	24.076	21.4876	20.8793	21.9851	NaN	20.585	NaN	NaN	NaN	NaN	NaN	NaN	NaN	NaN	NaN	20.1224	NaN	NaN	NaN	NaN	NaN	NaN	NaN	NaN	NaN	NaN	NaN	NaN	NaN	NaN	NaN	NaN	NaN	NaN	NaN	NaN	NaN	NaN	NaN	NaN	NaN
Q24388	Larval serum protein 2	Lsp2	35.4682	35.4476	35.5009	14.5477	NaN	15.3645	NaN	25.2306	20.2336	18.7793	17.8264	27.4439	19.5071	19.745	18.295	24.7604	18.4566	19.718	20.2826	19.4093	21.853	NaN	NaN	21.747	NaN	NaN	21.3834	NaN	21.0085	NaN	NaN	21.7976	21.6617	21.98	21.2887	21.6309	21.366	22.8276	25.7155	NaN	NaN	NaN	21.1892	21.9112	21.7741	21.701	24.6901
Q24400	Muscle LIM protein Mlp84B	Mlp84B	31.1513	31.0003	31.1168	23.6829	23.8981	23.8841	23.8485	22.6243	22.8784	22.5085	25.3383	25.5352	25.198	25.3637	25.6278	25.6052	25.6597	25.3548	25.0517	25.5281	26.5592	26.1503	25.9987	26.4065	26.7717	26.6748	26.3621	26.6122	26.3327	26.7244	26.7777	25.569	26.4319	26.1047	26.2071	27.3226	25.9541	26.3897	26.2927	26.1839	26.501	26.4791	26.4847	26.5746	26.6405	26.0333	25.9421
Q24439	ATP synthase subunit O, mitochondrial	Oscp	32.9183	32.6623	32.6812	22.8103	22.9284	23.0417	23.0685	21.1497	21.253	21.1243	25.7258	26.1199	25.9882	26.4138	25.3715	26.8112	25.5737	25.0481	25.6941	25.8549	27.6447	27.8265	27.8062	26.1373	25.5408	24.5406	24.5386	25.513	24.5915	25.513	24.0568	25.0543	24.962	24.9309	24.9905	25.733	24.4915	23.5506	25.7115	24.3391	24.924	27.7092	27.5439	27.6198	24.3336	24.7774	25.4885
Q24491	RNA-binding protein Rsf1	Rsf1	NaN	25.1897	NaN	22.6572	22.8118	22.9031	22.8737	23.5298	23.0161	23.6559	NaN	21.0515	21.333	20.3519	19.9472	NaN	25.2879	22.5686	22.7447	24.1181	NaN	NaN	NaN	21.8644	NaN	NaN	NaN	NaN	NaN	NaN	NaN	NaN	NaN	NaN	NaN	NaN	NaN	NaN	NaN	NaN	NaN	NaN	NaN	NaN	NaN	NaN	NaN
Q24492	Replication protein A 70 kDa DNA-binding subunit	RpA-70	29.2882	29.256	29.172	23.8492	23.9566	24.42	24.1641	20.9286	19.7066	17.4652	28.261	28.1767	28.2197	27.7806	28.1424	27.792	31.5444	31.821	31.4118	31.6043	NaN	NaN	NaN	NaN	NaN	NaN	NaN	NaN	NaN	NaN	NaN	NaN	NaN	NaN	NaN	23.3832	NaN	NaN	NaN	NaN	NaN	NaN	NaN	NaN	NaN	NaN	NaN
Q24498	Ryanodine receptor 44F	Rya-r44F	27.5278	27.8058	27.9691	26.4553	26.293	26.563	26.4481	22.2627	21.0081	21.0132	NaN	24.6591	20.7875	20.7956	NaN	NaN	20.5914	22.4991	21.3951	20.6996	NaN	24.4178	22.28	24.7677	24.8128	24.9911	24.7367	NaN	24.1162	24.7201	24.407	23.7344	24.8494	23.3941	24.1704	NaN	23.615	25.2055	23.4464	24.8512	NaN	NaN	23.6373	NaN	25.4658	23.6469	22.1186
Q24509	Syntaxin-5	Syx5	24.9059	24.8964	NaN	18.9496	19.0483	19.4073	19.0018	NaN	NaN	NaN	NaN	NaN	NaN	NaN	NaN	NaN	NaN	NaN	NaN	NaN	NaN	NaN	NaN	NaN	NaN	NaN	NaN	NaN	NaN	NaN	NaN	NaN	NaN	NaN	NaN	NaN	NaN	NaN	NaN	NaN	NaN	NaN	NaN	NaN	NaN	NaN	NaN
Q24524	Protein singed	sn	25.7037	25.8052	26.0423	NaN	NaN	NaN	15.7299	NaN	NaN	NaN	NaN	NaN	NaN	NaN	NaN	NaN	NaN	NaN	NaN	NaN	NaN	NaN	NaN	NaN	NaN	NaN	NaN	NaN	NaN	NaN	NaN	NaN	NaN	NaN	NaN	NaN	NaN	NaN	NaN	NaN	NaN	NaN	NaN	NaN	NaN	NaN	NaN
Q24537	High mobility group protein DSP1	Dsp1	NaN	NaN	NaN	24.1149	24.158	24.43	24.3711	23.8072	24.0687	24.215	28.8065	27.856	28.5973	23.2518	24.1523	23.7515	30.6574	30.2166	30.3392	30.9638	NaN	NaN	NaN	NaN	NaN	NaN	NaN	NaN	NaN	NaN	NaN	NaN	NaN	NaN	NaN	NaN	NaN	NaN	NaN	NaN	NaN	NaN	NaN	20.7331	NaN	NaN	NaN
Q24546	Synapsin;Synapsin-1;Synapsin-2	Syn	25.8893	26.5385	26.4594	17.5596	17.6565	16.9588	16.7467	NaN	NaN	NaN	NaN	NaN	NaN	NaN	NaN	NaN	NaN	18.2212	NaN	NaN	NaN	NaN	NaN	NaN	NaN	NaN	NaN	NaN	NaN	NaN	NaN	NaN	NaN	NaN	NaN	NaN	NaN	NaN	NaN	NaN	NaN	NaN	NaN	NaN	NaN	NaN	NaN
Q24560	Tubulin beta-1 chain	betaTub56D	34.6838	34.7613	34.7255	27.8703	27.653	27.6806	27.3361	26.9533	26.6167	26.6118	30.9197	30.9562	31.0766	31.3148	31.6161	31.1961	31.1233	31.3901	31.0413	31.3522	32.0023	32.0925	31.838	31.8588	31.9878	31.9758	31.9041	32.1219	31.8793	32.1707	31.8763	31.8939	31.8099	31.9948	31.8099	32.3245	31.9211	32.0305	32.0536	32.0975	31.8904	31.9609	32.0944	31.8463	32.2281	32.0428	31.7712
Q24562	Splicing factor U2AF 50 kDa subunit	U2af50	25.677	25.9115	25.5451	24.2706	24.1608	24.4618	24.3424	28.1029	28.193	27.8286	NaN	NaN	22.2303	NaN	NaN	NaN	NaN	NaN	NaN	NaN	NaN	24.4289	22.4705	24.5845	23.8994	22.9463	22.0709	21.8881	22.5382	22.4204	24.1315	23.6794	25.2715	22.743	23.2072	NaN	22.8822	NaN	NaN	NaN	NaN	21.3891	22.1181	21.3592	21.3664	20.9117	21.7426
Q24564	Moesin/ezrin/radixin homolog 2	Mer	NaN	NaN	NaN	19.9518	20.024	19.7792	19.8949	19.0449	19.3536	NaN	NaN	NaN	NaN	NaN	NaN	NaN	NaN	NaN	NaN	NaN	NaN	NaN	NaN	NaN	NaN	NaN	NaN	NaN	NaN	NaN	NaN	NaN	NaN	18.1728	NaN	NaN	NaN	NaN	NaN	NaN	NaN	NaN	NaN	NaN	NaN	NaN	NaN
Q24572	Probable histone-binding protein Caf1	Caf1	28.072	28.037	27.8976	22.5203	22.7309	22.7249	22.7948	18.6282	18.777	16.8573	19.0647	NaN	NaN	NaN	NaN	NaN	NaN	NaN	NaN	NaN	NaN	21.4664	NaN	NaN	NaN	NaN	NaN	NaN	NaN	NaN	NaN	NaN	NaN	NaN	NaN	NaN	NaN	NaN	NaN	NaN	NaN	NaN	NaN	NaN	NaN	NaN	NaN
Q24574	Ubiquitin carboxyl-terminal hydrolase 64E	Ubp64E	NaN	NaN	NaN	18.3829	19.1432	18.9004	18.7089	NaN	NaN	19.8882	NaN	NaN	NaN	NaN	NaN	NaN	NaN	NaN	NaN	NaN	NaN	NaN	NaN	NaN	NaN	NaN	NaN	NaN	NaN	NaN	NaN	NaN	NaN	NaN	NaN	NaN	NaN	NaN	NaN	NaN	NaN	NaN	NaN	NaN	NaN	NaN	NaN
Q24583	V-type proton ATPase subunit F 1	Vha14-1	29.3647	29.4876	29.1976	20.041	20.1169	19.4388	20.7017	17.1646	18.0026	NaN	21.9066	24.1364	22.5956	23.4723	22.9852	23.6224	23.0124	23.5667	23.185	22.5063	23.7458	24.5419	22.3024	22.2081	24.1148	23.492	23.5735	24.0986	23.8291	22.9846	23.7079	24.2137	23.346	23.5922	24.1268	24.4578	23.8955	24.4335	25.0341	24.4419	23.6858	23.131	24.008	23.1259	24.2607	23.0322	23.9959
Q26263	Protein deadpan	dpn	NaN	NaN	NaN	NaN	17.6812	NaN	17.7562	NaN	NaN	NaN	NaN	NaN	NaN	NaN	NaN	NaN	NaN	NaN	NaN	NaN	NaN	NaN	NaN	NaN	NaN	NaN	NaN	NaN	NaN	NaN	NaN	NaN	NaN	NaN	NaN	NaN	NaN	NaN	NaN	NaN	NaN	NaN	NaN	NaN	NaN	NaN	NaN
Q26365	ADP,ATP carrier protein	sesB	34.6759	34.695	34.7799	27.9394	27.8524	27.8353	27.7572	27.4765	26.2049	26.5712	31.3849	30.7277	31.0856	31.0168	31.0636	31.1469	31.427	31.0405	31.1154	31.2288	31.1281	30.8845	30.8623	31.2736	31.2797	30.9721	31.5422	30.9344	31.3168	31.2273	31.4276	31.3091	31.2336	30.2985	31.0788	31.9238	31.2859	31.0902	31.2102	30.9884	31.035	31.1298	31.0768	31.0362	31.2335	31.2117	31.0712
Q26416	Adult cuticle protein 1	Acp1	NaN	NaN	NaN	NaN	NaN	17.876	NaN	NaN	24.0585	21.3779	25.6874	24.6624	26.5912	26.8624	25.0831	25.1074	24.8401	25.1988	25.1486	26.1899	NaN	NaN	NaN	22.8365	NaN	NaN	20.4849	NaN	21.6775	19.54	19.0404	22.6518	21.3285	24.3748	23.1103	NaN	19.8151	19.2669	NaN	22.067	NaN	25.3508	21.3407	NaN	NaN	26.7784	23.3062
Q26454	DNA replication licensing factor MCM4	dpa	NaN	25.2073	NaN	22.5902	22.5419	22.3127	22.6313	NaN	NaN	NaN	NaN	NaN	NaN	NaN	NaN	19.5398	NaN	NaN	NaN	NaN	NaN	NaN	NaN	NaN	NaN	NaN	NaN	NaN	NaN	NaN	NaN	NaN	NaN	NaN	NaN	NaN	NaN	NaN	NaN	NaN	NaN	NaN	NaN	NaN	NaN	18.5143	NaN
Q27237	Protein tumorous imaginal discs, mitochondrial	l(2)tid	27.753	28.0786	26.7024	22.4368	22.376	22.3241	22.2955	18.7367	16.868	NaN	22.972	22.6675	23.6272	23.3426	23.5457	23.3187	23.0009	23.2192	23.2657	23.7738	23.7324	24.0139	24.1698	23.8009	23.5476	23.9331	23.8853	24.3345	23.8651	24.2253	23.6687	23.934	24.0127	23.5132	23.2863	24.2072	23.2922	23.5235	24.6312	24.3035	24.0213	23.6352	23.976	23.9123	23.7409	23.9257	23.8865
Q27268	ATP-dependent RNA helicase WM6	Hel25E	30.7832	30.63	30.6675	22.7634	22.8269	22.7911	22.7914	20.1265	21.5563	20.391	25.6635	25.6196	25.8052	26.5049	26.4508	26.3169	25.8811	25.5301	25.8131	26.0502	24.2351	26.0637	24.533	25.1148	24.641	25.5643	25.3699	24.6897	26.042	25.805	25.4748	25.4363	25.9695	25.5138	25.182	25.5193	24.4663	25.62	24.6705	24.8515	24.4852	26.0339	25.7545	25.8295	26.9185	25.923	25.6083
Q27272	Transcription initiation factor TFIID subunit 9	e(y)1	NaN	22.447	NaN	19.3367	19.0818	19.269	19.3266	18.4604	18.7964	18.2404	NaN	NaN	NaN	NaN	NaN	NaN	NaN	NaN	NaN	NaN	NaN	NaN	NaN	NaN	NaN	NaN	NaN	NaN	NaN	NaN	NaN	NaN	NaN	NaN	NaN	NaN	NaN	NaN	NaN	NaN	NaN	NaN	NaN	NaN	NaN	NaN	NaN
Q27294	RNA-binding protein cabeza	caz	NaN	NaN	24.742	22.819	23.1838	23.1627	22.753	19.6509	18.9586	19.843	NaN	NaN	NaN	NaN	NaN	NaN	22.6006	NaN	NaN	NaN	NaN	23.1377	23.3468	18.8913	18.6009	18.1827	21.5214	21.8337	21.4457	21.3141	22.3563	21.0998	21.1161	21.219	22.7295	23.9781	24.2095	20.4197	NaN	NaN	NaN	20.1495	19.8634	19.8436	27.3724	27.1059	27.1077
Q27331	V-type proton ATPase catalytic subunit A isoform 2	Vha68-2	33.8765	33.8504	33.8018	22.1705	22.2509	22.0227	22.2506	21.0791	18.0805	19.6535	24.9566	25.9511	23.6837	24.7261	23.2571	24.5582	23.725	24.0133	24.893	24.3475	22.5589	25.1269	23.334	23.707	23.186	23.6141	22.9645	23.421	23.79	25.011	23.012	23.2975	24.0234	23.1043	23.9972	25.2005	22.6136	24.1282	23.4024	23.8451	23.3703	23.6024	24.0097	23.5094	23.9914	23.0236	23.8635
Q27411		Rlb1	22.52	NaN	NaN	20.9483	20.8626	21.0875	21.0618	21.0086	20.8343	20.9821	18.996	NaN	NaN	NaN	NaN	NaN	NaN	NaN	NaN	NaN	NaN	NaN	NaN	NaN	NaN	NaN	NaN	NaN	NaN	NaN	NaN	NaN	NaN	NaN	NaN	NaN	NaN	NaN	NaN	NaN	NaN	NaN	NaN	NaN	NaN	NaN	NaN
Q27415	Nucleoplasmin-like protein	Nlp	31.2444	31.272	31.5504	17.9973	18.6794	18.7986	17.8659	19.9563	19.7092	20.0418	19.8905	24.235	20.074	20.0405	20.0912	20.8457	20.3634	20.2875	20.4022	19.9987	21.2602	20.729	21.0017	21.2288	21.1301	20.4596	NaN	20.9947	NaN	NaN	NaN	21.2896	21.1596	21.093	21.2731	21.5681	21.52	21.6816	23.6255	21.4445	21.2373	21.0564	20.8617	21.1764	21.082	21.1525	21.4692
Q27580	Adenosylhomocysteinase	Ahcy13	32.1005	32.1294	32.1052	NaN	NaN	NaN	NaN	NaN	NaN	19.1252	NaN	23.4303	NaN	NaN	NaN	21.9863	NaN	NaN	NaN	NaN	NaN	NaN	NaN	NaN	NaN	NaN	NaN	NaN	NaN	NaN	NaN	NaN	NaN	NaN	NaN	NaN	NaN	NaN	21.7763	NaN	NaN	NaN	NaN	NaN	NaN	NaN	NaN
Q27597	NADPH--cytochrome P450 reductase	Cpr	32.0413	32.1	32.0555	21.2188	21.5142	21.1198	21.2926	18.8593	18.2486	19.0223	24.1607	25.0611	24.1171	24.8473	24.7727	24.8227	24.4868	24.2676	24.7918	24.1939	24.4656	24.396	24.2858	24.3514	24.5289	24.1952	24.1154	25.3217	24.1951	24.6009	24.1507	24.5009	24.3907	25.4316	24.6953	24.9424	24.7035	24.5233	24.203	24.4776	24.7889	24.9012	24.8049	24.6556	25.5454	24.819	25.119
Q27607	DNA polymerase subunit gamma-1, mitochondrial	tam	NaN	NaN	NaN	NaN	NaN	NaN	15.1397	NaN	NaN	NaN	23.2936	23.2219	23.8452	NaN	NaN	NaN	20.5369	NaN	21.465	20.7419	NaN	NaN	NaN	NaN	NaN	NaN	NaN	NaN	NaN	NaN	NaN	NaN	NaN	NaN	NaN	NaN	NaN	NaN	NaN	NaN	NaN	NaN	NaN	NaN	NaN	NaN	NaN
Q27869	Protein-L-isoaspartate(D-aspartate) O-methyltransferase	Pcmt	26.3792	26.6562	27.345	NaN	NaN	NaN	NaN	NaN	NaN	NaN	24.3648	24.3828	24.6092	24.4956	24.178	24.2987	23.9885	24.1041	24.3912	24.004	25.2506	24.8889	25.488	25.4696	24.7375	25.0008	25.9921	25.163	25.1517	25.6292	25.6819	25.2311	25.197	24.4507	25.1165	26.3641	25.0005	25.2599	25.2247	25.1341	25.6404	25.3013	25.2049	26.1677	25.3132	25.4704	24.9089
Q27889	Serine/threonine-protein phosphatase 2B catalytic subunit 2	Pp2B-14D	27.1702	26.9334	26.9526	NaN	NaN	15.5631	NaN	NaN	NaN	NaN	24.6656	NaN	24.1025	23.8834	23.0149	23.8885	23.7158	NaN	NaN	NaN	NaN	NaN	NaN	NaN	NaN	NaN	NaN	NaN	NaN	NaN	18.2776	NaN	NaN	NaN	NaN	NaN	NaN	NaN	NaN	NaN	NaN	NaN	NaN	NaN	NaN	NaN	NaN
Q29QQ9		Rrp42	NaN	NaN	25.633	23.064	22.8208	23.0079	23.1181	NaN	NaN	NaN	NaN	NaN	NaN	NaN	NaN	NaN	NaN	NaN	NaN	NaN	NaN	NaN	NaN	NaN	NaN	NaN	NaN	NaN	NaN	NaN	NaN	NaN	NaN	NaN	NaN	NaN	NaN	NaN	NaN	NaN	NaN	NaN	NaN	NaN	NaN	NaN	NaN
Q2PDT4		Pax	28.9614	29.0174	29.1913	18.5708	18.5554	18.9741	19.1961	17.8315	NaN	NaN	19.4276	22.9318	19.5606	19.1676	20.152	19.9017	19.5891	20.5505	18.853	19.6673	NaN	NaN	NaN	NaN	NaN	NaN	NaN	NaN	NaN	NaN	NaN	NaN	NaN	NaN	NaN	NaN	NaN	NaN	NaN	NaN	19.6939	NaN	NaN	NaN	NaN	NaN	NaN
Q2PDZ4			NaN	NaN	22.1552	17.4189	18.672	17.283	17.6249	NaN	NaN	NaN	NaN	NaN	NaN	NaN	NaN	NaN	NaN	NaN	NaN	NaN	NaN	NaN	NaN	NaN	NaN	NaN	NaN	NaN	NaN	NaN	NaN	NaN	NaN	NaN	NaN	NaN	NaN	NaN	NaN	NaN	NaN	NaN	NaN	NaN	NaN	NaN	NaN
Q2PE14	Zinc finger CCHC domain-containing protein 8 homolog	CG4622	23.1326	NaN	NaN	19.4041	18.9801	18.7592	19.65	NaN	NaN	NaN	NaN	NaN	NaN	NaN	NaN	NaN	NaN	22.1456	NaN	NaN	NaN	24.7831	25.214	22.3411	NaN	24.5645	NaN	NaN	24.7933	NaN	NaN	24.3131	NaN	NaN	NaN	24.8574	NaN	24.1349	NaN	NaN	25.7791	25.2549	25.4472	25.1466	NaN	24.8214	25.4921
Q2PE22		CG34026-RA	NaN	NaN	22.5231	22.4813	22.576	22.4227	22.8656	NaN	NaN	NaN	NaN	NaN	NaN	NaN	NaN	NaN	NaN	NaN	NaN	NaN	NaN	NaN	NaN	NaN	NaN	NaN	NaN	NaN	NaN	NaN	NaN	NaN	NaN	NaN	NaN	NaN	NaN	NaN	NaN	NaN	NaN	NaN	NaN	NaN	NaN	NaN	NaN
Q32KD2	Histone-lysine N-methyltransferase eggless	egg	21.8291	NaN	NaN	18.4687	18.2161	18.2028	18.8126	NaN	NaN	NaN	NaN	NaN	NaN	NaN	NaN	NaN	NaN	NaN	NaN	NaN	NaN	NaN	NaN	NaN	NaN	NaN	NaN	NaN	NaN	NaN	NaN	NaN	NaN	NaN	NaN	NaN	NaN	NaN	NaN	NaN	NaN	NaN	NaN	NaN	NaN	NaN	NaN
Q32KD4	Protein argonaute	AGO1	24.4926	NaN	NaN	22.6792	23.1698	22.6241	22.919	23.0946	22.1482	23.0306	18.5925	17.548	19.5569	19.3831	20.6109	18.1355	29.0996	28.9372	28.7475	29.1798	NaN	NaN	NaN	NaN	NaN	NaN	NaN	NaN	24.2881	NaN	NaN	NaN	22.749	NaN	NaN	24.8325	NaN	NaN	NaN	NaN	NaN	NaN	NaN	NaN	NaN	NaN	NaN
Q3HKQ3		Spn75F	NaN	NaN	23.3609	25.9438	23.5606	23.4712	25.572	18.8442	NaN	18.5985	NaN	NaN	NaN	NaN	NaN	19.7303	NaN	NaN	NaN	NaN	NaN	NaN	20.0024	NaN	NaN	NaN	NaN	NaN	NaN	NaN	NaN	NaN	NaN	NaN	NaN	NaN	NaN	NaN	NaN	NaN	NaN	NaN	NaN	NaN	NaN	NaN	NaN
Q3YMU0	Protein disulfide-isomerase	ERp60	33.1795	33.2831	33.2101	28.1923	28.1823	28.1876	28.1311	24.3277	23.9701	23.8422	22.8443	24.3284	23.5628	23.1395	22.1859	23.9801	23.3112	22.3317	23.6534	23.6163	22.2018	21.58	21.8936	21.9063	21.617	21.5497	21.6915	21.6879	21.7172	21.543	21.3818	21.5696	21.5377	21.6777	21.6094	23.2	21.3615	21.5137	24.9459	24.3558	23.2961	21.4449	21.6021	21.9191	21.397	21.0714	21.8483
Q494G8		Fbl6	NaN	NaN	22.4851	18.3714	18.1182	18.07	18.7866	NaN	NaN	NaN	NaN	NaN	NaN	NaN	NaN	NaN	17.418	NaN	NaN	NaN	NaN	NaN	NaN	NaN	NaN	NaN	NaN	NaN	NaN	NaN	NaN	NaN	NaN	NaN	NaN	NaN	NaN	NaN	NaN	NaN	NaN	NaN	NaN	NaN	NaN	NaN	NaN
Q4ABE3		His1:CG33801	NaN	NaN	NaN	NaN	NaN	NaN	NaN	19.7403	20.6614	19.7869	NaN	NaN	NaN	NaN	NaN	NaN	NaN	NaN	NaN	NaN	NaN	NaN	NaN	NaN	NaN	NaN	NaN	NaN	NaN	NaN	NaN	NaN	NaN	NaN	NaN	NaN	NaN	NaN	NaN	NaN	NaN	NaN	NaN	NaN	NaN	NaN	NaN
Q4V5H1	Peptidyl-prolyl cis-trans isomerase		26.0247	25.8466	26.4492	20.9396	20.9967	21.1123	20.5097	NaN	NaN	NaN	NaN	NaN	NaN	NaN	NaN	NaN	NaN	NaN	NaN	NaN	NaN	NaN	NaN	NaN	NaN	NaN	NaN	NaN	NaN	NaN	NaN	NaN	NaN	NaN	NaN	NaN	NaN	NaN	NaN	NaN	NaN	NaN	NaN	NaN	NaN	NaN	NaN
Q4V5I9	Succinate dehydrogenase assembly factor 2-A, mitochondrial	CG14757	27.5715	27.7532	28.0633	NaN	NaN	NaN	NaN	NaN	NaN	NaN	NaN	NaN	NaN	NaN	NaN	NaN	NaN	NaN	NaN	NaN	NaN	NaN	NaN	NaN	NaN	NaN	NaN	NaN	NaN	NaN	NaN	NaN	NaN	NaN	NaN	NaN	NaN	NaN	NaN	NaN	NaN	NaN	NaN	NaN	NaN	NaN	NaN
Q4V619			22.4289	NaN	NaN	23.9553	22.1452	23.8473	24.075	16.1935	NaN	NaN	NaN	19.0821	NaN	NaN	NaN	NaN	NaN	NaN	NaN	NaN	NaN	NaN	NaN	NaN	NaN	NaN	NaN	NaN	NaN	NaN	NaN	NaN	NaN	NaN	NaN	NaN	NaN	NaN	NaN	NaN	NaN	NaN	NaN	20.2223	NaN	NaN	NaN
Q4V621		Acp24A4	NaN	NaN	NaN	NaN	NaN	NaN	NaN	NaN	NaN	NaN	21.953	23.3391	26.0647	26.0506	26.7191	25.3066	22.9258	25.6759	23.3758	25.1179	19.7933	26.0041	19.1979	22.6697	NaN	24.3679	NaN	19.9307	NaN	NaN	NaN	23.3838	NaN	26.9626	20.9466	20.1454	NaN	NaN	NaN	NaN	NaN	23.5821	NaN	NaN	24.7954	25.4588	22.3564
Q4V664			NaN	NaN	27.1598	NaN	NaN	NaN	NaN	NaN	NaN	NaN	26.2148	26.6939	27.2677	27.9459	27.2875	26.9385	25.4709	26.9962	26.45	26.4428	23.2706	26.7793	21.7238	24.5839	NaN	27.6602	NaN	25.7326	20.3116	NaN	NaN	24.8819	NaN	27.8438	24.8629	19.6252	NaN	NaN	NaN	25.7038	NaN	24.1711	NaN	NaN	26.7146	27.1218	24.1908
Q4V6X9			NaN	NaN	NaN	18.8229	17.8272	18.2769	18.2481	17.2335	NaN	NaN	NaN	NaN	NaN	NaN	NaN	NaN	NaN	18.5617	NaN	NaN	NaN	NaN	NaN	NaN	NaN	NaN	NaN	NaN	NaN	NaN	NaN	NaN	NaN	NaN	NaN	NaN	NaN	NaN	NaN	NaN	NaN	NaN	NaN	NaN	NaN	NaN	NaN
Q4Z8K6	Ran-binding proteins 9/10 homolog	RanBPM	NaN	NaN	22.9663	20.243	20.5416	20.5287	20.5282	NaN	NaN	NaN	NaN	NaN	NaN	NaN	NaN	NaN	NaN	NaN	NaN	NaN	NaN	NaN	NaN	NaN	NaN	NaN	NaN	NaN	NaN	NaN	NaN	NaN	NaN	NaN	NaN	NaN	NaN	NaN	NaN	NaN	NaN	NaN	NaN	NaN	NaN	NaN	NaN
Q500Y7		UQCR-6.4	31.2415	30.901	31.3542	22.6534	13.7936	NaN	23.1708	17.4831	16.8588	NaN	25.5247	26.3979	25.6713	26.0269	26.1693	25.1116	24.7313	25.6125	25.4691	24.8378	24.1297	25.285	24.3558	23.7508	24.0342	24.2596	23.873	24.2075	23.8499	24.3551	23.8044	24.8216	23.5342	24.7016	24.5019	23.8293	23.0304	24.0728	24.0981	24.3406	24.3709	24.5681	24.4918	24.1398	24.2263	23.5224	23.9914
Q59DP9	Calcium-transporting ATPase	PMCA	28.122	27.8465	27.9489	18.2443	18.5264	18.4269	18.4278	NaN	NaN	NaN	23.549	22.6624	22.5011	22.1074	23.8733	24.3504	22.5545	24.1591	22.0272	23.3104	23.2172	23.0461	23.0271	NaN	23.5008	23.6156	23.4357	23.6112	22.9132	23.2918	22.7515	22.3553	22.6642	22.1583	22.2676	24.7287	22.9073	NaN	22.6247	NaN	22.8468	23.6052	22.7882	22.9143	24.3291	23.6055	22.4928
Q5BI50		Cul4	NaN	NaN	23.7136	19.9872	19.7704	20.0434	20.2597	NaN	NaN	NaN	NaN	NaN	NaN	NaN	NaN	NaN	NaN	NaN	NaN	20.6868	NaN	NaN	20.4192	NaN	NaN	NaN	NaN	NaN	NaN	NaN	NaN	NaN	NaN	NaN	NaN	NaN	NaN	NaN	NaN	NaN	NaN	NaN	NaN	NaN	NaN	NaN	NaN
Q5JZZ4	Elongation of very long chain fatty acids protein	Elo68alpha	NaN	NaN	NaN	NaN	16.4245	17.0078	16.1309	NaN	NaN	NaN	NaN	NaN	NaN	NaN	NaN	NaN	NaN	NaN	NaN	NaN	NaN	NaN	NaN	NaN	NaN	NaN	NaN	NaN	NaN	NaN	NaN	NaN	NaN	NaN	NaN	NaN	NaN	NaN	NaN	NaN	NaN	NaN	NaN	NaN	NaN	NaN	NaN
Q5U0X8			26.1069	NaN	NaN	23.1045	25.142	23.1705	25.1935	NaN	17.5014	NaN	NaN	17.4667	NaN	NaN	NaN	NaN	NaN	NaN	NaN	NaN	NaN	NaN	NaN	NaN	NaN	NaN	NaN	NaN	NaN	NaN	NaN	NaN	NaN	NaN	NaN	NaN	NaN	NaN	NaN	NaN	NaN	NaN	NaN	NaN	22.494	NaN	NaN
Q5U126			NaN	NaN	24.8412	NaN	NaN	NaN	NaN	NaN	NaN	NaN	22.8143	20.7525	22.8536	23.2801	NaN	21.5797	21.3118	21.8305	21.0525	NaN	21.178	20.7418	NaN	20.9186	NaN	24.1309	NaN	21.1961	NaN	NaN	NaN	20.2844	NaN	23.8397	19.9211	NaN	NaN	NaN	NaN	NaN	NaN	20.6884	NaN	19.303	NaN	23.6472	20.3939
Q5U179			25.949	25.874	25.9953	NaN	NaN	NaN	15.5375	NaN	NaN	NaN	NaN	NaN	NaN	NaN	NaN	NaN	NaN	NaN	NaN	NaN	NaN	NaN	NaN	NaN	NaN	NaN	NaN	NaN	NaN	NaN	NaN	NaN	NaN	NaN	NaN	NaN	NaN	NaN	NaN	NaN	NaN	NaN	NaN	NaN	NaN	NaN	NaN
Q60GL7		Mgat1	NaN	NaN	NaN	21.2373	21.4171	21.4919	21.6117	NaN	NaN	NaN	NaN	NaN	NaN	NaN	NaN	NaN	NaN	NaN	NaN	NaN	NaN	NaN	NaN	NaN	NaN	NaN	NaN	NaN	NaN	NaN	NaN	NaN	NaN	NaN	NaN	NaN	NaN	NaN	17.9918	NaN	NaN	NaN	NaN	NaN	NaN	NaN	NaN
Q6AWN0	1,2-dihydroxy-3-keto-5-methylthiopentene dioxygenase	CG32068	28.6628	28.7862	29.2237	NaN	NaN	13.3595	NaN	NaN	NaN	NaN	NaN	19.5621	NaN	NaN	NaN	NaN	NaN	NaN	NaN	NaN	NaN	NaN	NaN	NaN	NaN	NaN	NaN	NaN	NaN	NaN	NaN	NaN	NaN	NaN	NaN	NaN	NaN	NaN	NaN	NaN	NaN	NaN	NaN	19.4062	NaN	NaN	NaN
Q6GUR9		Acp53C14b	30.6884	30.4998	30.6279	NaN	NaN	NaN	NaN	NaN	NaN	NaN	NaN	NaN	NaN	NaN	NaN	NaN	NaN	17.3376	NaN	NaN	NaN	NaN	NaN	NaN	NaN	NaN	NaN	NaN	NaN	NaN	NaN	NaN	NaN	NaN	NaN	NaN	NaN	NaN	NaN	NaN	NaN	NaN	NaN	NaN	NaN	NaN	NaN
Q6GV06		lectin-30A	NaN	NaN	NaN	21.422	21.1975	21.3467	21.4554	NaN	NaN	NaN	NaN	NaN	NaN	NaN	NaN	NaN	NaN	NaN	NaN	20.2965	NaN	NaN	NaN	NaN	NaN	NaN	NaN	NaN	NaN	NaN	NaN	NaN	NaN	NaN	NaN	NaN	NaN	21.5916	NaN	NaN	NaN	NaN	NaN	NaN	NaN	NaN	NaN
Q6IDD9	Sterile alpha and TIR motif-containing protein 1	Ect4	NaN	NaN	NaN	19.2681	NaN	NaN	NaN	NaN	NaN	NaN	NaN	NaN	19.6161	NaN	NaN	NaN	NaN	NaN	NaN	NaN	NaN	NaN	19.5722	NaN	NaN	20.0763	19.9887	20.8847	19.5382	20.0451	20.1453	NaN	19.8788	20.0025	19.8951	20.016	20.2999	20.0069	NaN	NaN	NaN	20.6807	20.0913	20.7034	NaN	NaN	NaN
Q6IDF5		ND-B15	26.8226	27.1448	27.5573	NaN	NaN	NaN	NaN	NaN	NaN	NaN	NaN	22.0619	18.3033	18.5271	18.6123	NaN	18.0299	18.7117	NaN	NaN	NaN	20.4054	NaN	NaN	NaN	NaN	NaN	NaN	NaN	NaN	NaN	NaN	NaN	NaN	NaN	NaN	NaN	NaN	NaN	NaN	NaN	NaN	NaN	NaN	NaN	NaN	NaN
Q6IH48			NaN	NaN	NaN	19.4036	19.3424	19.6918	19.3206	NaN	NaN	NaN	NaN	NaN	21.167	NaN	NaN	NaN	NaN	NaN	NaN	NaN	26.6085	NaN	NaN	NaN	NaN	NaN	NaN	NaN	NaN	NaN	NaN	NaN	NaN	NaN	NaN	NaN	NaN	NaN	NaN	NaN	NaN	NaN	NaN	NaN	NaN	NaN	NaN
Q6IHY5			29.5023	28.9998	29.343	NaN	NaN	NaN	18.627	NaN	NaN	NaN	NaN	22.067	NaN	NaN	NaN	NaN	NaN	NaN	NaN	NaN	NaN	NaN	NaN	NaN	NaN	NaN	NaN	NaN	NaN	NaN	NaN	NaN	NaN	NaN	NaN	NaN	NaN	NaN	NaN	NaN	NaN	NaN	NaN	NaN	NaN	NaN	NaN
Q6J5K9	Probable RNA helicase armi	armi	23.4863	NaN	NaN	19.5273	19.4707	17.6159	18.0127	21.1171	21.6753	24.9644	NaN	NaN	NaN	NaN	NaN	NaN	17.2624	NaN	NaN	NaN	17.3014	NaN	NaN	NaN	NaN	NaN	NaN	NaN	NaN	NaN	NaN	NaN	NaN	NaN	NaN	NaN	NaN	NaN	NaN	NaN	NaN	NaN	NaN	NaN	NaN	NaN	NaN
Q6NN84			NaN	NaN	22.5187	19.9827	20.2567	19.9956	20.5621	NaN	NaN	NaN	NaN	NaN	NaN	NaN	NaN	NaN	NaN	NaN	NaN	NaN	NaN	NaN	NaN	NaN	NaN	NaN	NaN	NaN	NaN	NaN	NaN	NaN	NaN	NaN	NaN	NaN	NaN	NaN	NaN	NaN	NaN	NaN	NaN	NaN	NaN	NaN	NaN
Q6NP69		gfzf	29.2984	29.8403	29.4797	21.5499	21.503	21.5334	21.6826	NaN	NaN	NaN	NaN	NaN	NaN	NaN	NaN	NaN	NaN	NaN	21.4163	NaN	NaN	NaN	21.6037	NaN	NaN	NaN	NaN	NaN	NaN	NaN	NaN	NaN	NaN	NaN	NaN	NaN	NaN	NaN	NaN	NaN	NaN	NaN	NaN	NaN	NaN	NaN	NaN
Q6NP72			28.6874	28.2548	28.2049	20.1085	19.9489	20.1274	20.4149	NaN	NaN	NaN	NaN	22.0486	NaN	NaN	NaN	23.2238	21.6291	NaN	21.5949	NaN	NaN	NaN	NaN	NaN	NaN	NaN	NaN	NaN	NaN	NaN	NaN	NaN	NaN	NaN	NaN	NaN	NaN	NaN	NaN	21.514	NaN	NaN	NaN	NaN	NaN	NaN	NaN
Q6NQY9			NaN	NaN	NaN	23.1735	23.1775	23.3111	23.3414	22.4305	21.3393	21.7137	NaN	NaN	NaN	NaN	NaN	NaN	NaN	NaN	NaN	18.884	NaN	NaN	NaN	NaN	NaN	NaN	NaN	NaN	NaN	NaN	NaN	NaN	NaN	NaN	NaN	NaN	NaN	NaN	NaN	NaN	NaN	NaN	NaN	NaN	18.192	NaN	NaN
Q70PY2	Peptidoglycan-recognition protein SB1	PGRP-SB1	NaN	NaN	24.1812	22.0209	21.6513	22.4611	21.5568	NaN	NaN	NaN	NaN	NaN	NaN	NaN	NaN	NaN	NaN	NaN	NaN	NaN	NaN	NaN	NaN	NaN	NaN	NaN	NaN	NaN	NaN	NaN	NaN	NaN	NaN	18.5281	NaN	NaN	NaN	NaN	NaN	NaN	NaN	NaN	NaN	NaN	NaN	NaN	NaN
Q76NQ0	Dolichyl-diphosphooligosaccharide--protein glycosyltransferase subunit 1		27.2603	30.1069	27.6315	21.3012	21.237	21.8811	21.6366	18.0694	17.0229	17.8112	NaN	NaN	NaN	NaN	NaN	NaN	NaN	NaN	NaN	NaN	NaN	NaN	NaN	NaN	NaN	NaN	NaN	NaN	NaN	NaN	NaN	NaN	19.4626	NaN	NaN	NaN	NaN	NaN	NaN	NaN	NaN	NaN	NaN	NaN	NaN	NaN	NaN
Q76NR6		regucalcin	33.0786	33.2054	32.8431	NaN	NaN	NaN	NaN	20.7245	NaN	NaN	NaN	23.9134	NaN	NaN	NaN	22.1795	20.0111	NaN	NaN	NaN	NaN	NaN	NaN	NaN	NaN	NaN	NaN	NaN	NaN	NaN	NaN	NaN	NaN	NaN	NaN	NaN	NaN	NaN	NaN	NaN	NaN	NaN	NaN	NaN	NaN	21.3194	NaN
Q7JMV3		CaMKI	24.6384	24.6106	25.1205	NaN	NaN	NaN	NaN	NaN	NaN	NaN	21.4698	21.2595	21.4163	20.7874	20.9225	21.863	20.1562	20.9205	21.3898	21.3367	NaN	NaN	NaN	21.3183	NaN	NaN	21.332	NaN	21.25	21.3485	21.2544	21.402	21.9735	21.1322	NaN	NaN	21.2815	NaN	NaN	NaN	NaN	NaN	NaN	21.4155	NaN	21.9457	23.1208
Q7JN06		BEAF-32	NaN	NaN	NaN	20.5273	20.2018	20.4458	20.4544	NaN	NaN	NaN	NaN	NaN	NaN	NaN	NaN	NaN	NaN	NaN	NaN	NaN	NaN	NaN	NaN	NaN	NaN	NaN	NaN	NaN	NaN	NaN	NaN	NaN	NaN	NaN	NaN	NaN	NaN	NaN	NaN	NaN	NaN	NaN	NaN	NaN	NaN	NaN	NaN
Q7JQN4		Rs1	NaN	25.7545	NaN	24.4025	24.3387	24.1245	24.4359	23.5648	23.7222	23.5747	NaN	NaN	NaN	NaN	NaN	NaN	NaN	NaN	NaN	19.7998	NaN	NaN	NaN	NaN	NaN	NaN	NaN	NaN	NaN	NaN	19.4668	NaN	NaN	NaN	NaN	NaN	NaN	NaN	NaN	NaN	NaN	NaN	NaN	NaN	NaN	NaN	NaN
Q7JQT9			NaN	NaN	24.3079	24.1467	23.6041	23.5946	23.6413	17.2684	17.0412	17.1277	NaN	NaN	NaN	NaN	NaN	20.2148	NaN	NaN	NaN	NaN	NaN	NaN	NaN	NaN	NaN	NaN	NaN	NaN	NaN	NaN	NaN	NaN	NaN	NaN	NaN	NaN	NaN	NaN	NaN	NaN	NaN	NaN	NaN	21.8513	NaN	NaN	NaN
Q7JR58			32.3314	32.2705	32.365	20.963	21.3587	21.3046	21.5251	19.5582	19.1475	19.4071	26.0934	26.6885	25.8646	26.1586	25.8381	26.4146	25.7421	26.0109	26.1628	25.81	23.6775	23.6304	23.5312	23.4986	24.2667	23.3468	24.0397	23.6471	24.1891	23.8578	23.8148	24.0573	24.2424	23.9258	24.4039	23.7509	23.7903	23.9146	24.3907	24.4728	23.6877	23.4716	23.8816	23.9512	23.8492	24.4138	24.1947
Q7JR96		Snx16	NaN	NaN	24.0177	NaN	NaN	17.9429	NaN	NaN	NaN	NaN	NaN	NaN	NaN	26.7987	26.6309	NaN	27.9183	NaN	NaN	NaN	NaN	19.1086	NaN	NaN	NaN	NaN	NaN	NaN	NaN	NaN	NaN	NaN	NaN	NaN	NaN	NaN	NaN	NaN	NaN	NaN	NaN	NaN	NaN	NaN	NaN	NaN	NaN
Q7JRC0			28.0105	27.9687	28.0284	NaN	NaN	NaN	NaN	NaN	NaN	NaN	NaN	21.5366	NaN	18.5462	NaN	18.9387	NaN	NaN	NaN	NaN	NaN	NaN	20.0111	NaN	NaN	NaN	NaN	NaN	NaN	NaN	NaN	NaN	NaN	NaN	NaN	NaN	NaN	NaN	NaN	NaN	NaN	NaN	NaN	NaN	NaN	NaN	NaN
Q7JRE1			NaN	NaN	NaN	20.4931	20.6928	21.2286	20.2813	18.2582	18.4007	18.813	NaN	NaN	NaN	NaN	NaN	NaN	NaN	20.1205	NaN	NaN	NaN	NaN	NaN	NaN	NaN	NaN	NaN	NaN	NaN	NaN	NaN	NaN	NaN	NaN	NaN	NaN	NaN	NaN	NaN	NaN	NaN	NaN	NaN	18.3204	NaN	NaN	NaN
Q7JRH5			24.8865	25.4375	25.7768	18.5392	18.6201	18.4044	19.246	NaN	NaN	NaN	NaN	NaN	NaN	NaN	NaN	NaN	19.1661	NaN	NaN	NaN	NaN	19.8388	NaN	NaN	NaN	NaN	NaN	NaN	NaN	NaN	NaN	NaN	NaN	NaN	NaN	NaN	NaN	NaN	NaN	NaN	NaN	NaN	NaN	NaN	NaN	NaN	NaN
Q7JRJ9		Incenp	NaN	NaN	NaN	18.5843	19.169	19.2666	18.9602	NaN	NaN	NaN	NaN	NaN	NaN	NaN	NaN	NaN	NaN	NaN	NaN	NaN	NaN	NaN	NaN	NaN	NaN	NaN	NaN	NaN	NaN	NaN	NaN	NaN	NaN	NaN	NaN	19.6021	NaN	NaN	NaN	NaN	NaN	NaN	NaN	NaN	NaN	NaN	NaN
Q7JUS9		CG9090-RA	32.8704	32.9603	32.8748	24.7934	25.2161	24.9334	25.071	23.8879	23.1578	22.9689	27.9386	27.5967	27.3805	27.5953	28.0986	27.6301	28.0176	28.0868	27.8419	27.7505	26.5138	27.0428	26.8839	26.8884	26.9234	26.8134	27.1359	27.2267	26.2663	26.4777	26.7975	26.5975	26.7806	26.255	26.7989	26.9373	26.4813	26.4769	26.9058	26.8077	26.8868	26.8028	26.6407	26.8556	26.8856	26.4567	26.6334
Q7JUY7	PTB domain-containing adapter protein ced-6	ced-6	25.3237	25.5359	25.8917	22.1679	22.1329	22.4198	22.3971	NaN	NaN	NaN	22.9549	22.8145	23.5014	NaN	22.8647	22.4632	22.9473	23.5609	22.1025	23.3391	23.3427	23.613	23.8768	22.9224	22.7995	23.5769	24.0246	22.7644	22.9841	23.5984	23.1508	24.1335	23.4064	23.4216	23.5665	24.5662	NaN	23.8716	23.8662	24.0725	24.1052	23.1128	23.0069	22.6312	23.4241	23.2917	NaN
Q7JV09		jp	25.419	NaN	NaN	24.1376	24.5825	24.285	24.2356	24.1321	23.7279	23.532	21.3362	22.302	NaN	22.2773	22.0768	21.8911	22.8207	22.9568	22.8094	22.3584	23.1204	NaN	23.4864	23.4877	23.5476	NaN	23.7023	23.5602	23.495	23.9089	23.9849	23.377	NaN	23.2294	NaN	NaN	22.793	23.0641	NaN	NaN	NaN	23.1149	23.6541	22.8389	NaN	23.1281	NaN
Q7JVA5	Protein Cep89 homolog	Cep89	NaN	NaN	23.796	23.2726	23.3316	23.5177	23.1305	NaN	NaN	NaN	NaN	NaN	NaN	NaN	NaN	NaN	NaN	NaN	NaN	NaN	NaN	NaN	21.4357	NaN	NaN	NaN	NaN	NaN	NaN	NaN	NaN	NaN	NaN	NaN	NaN	NaN	NaN	NaN	NaN	NaN	NaN	NaN	NaN	NaN	NaN	NaN	NaN
Q7JVH6			30.2874	30.304	29.8828	NaN	NaN	NaN	17.3775	NaN	NaN	NaN	NaN	NaN	NaN	NaN	NaN	NaN	NaN	NaN	NaN	NaN	NaN	NaN	NaN	NaN	NaN	NaN	NaN	NaN	NaN	NaN	NaN	NaN	NaN	NaN	NaN	NaN	NaN	NaN	NaN	NaN	NaN	NaN	NaN	NaN	NaN	NaN	NaN
Q7JVI3	Eukaryotic translation initiation factor 3 subunit M	Tango7	31.209	31.3965	31.6355	26.9207	26.8662	26.751	26.8131	22.0514	22.0991	21.4912	25.4978	25.4138	25.0935	25.6324	26.1951	25.5433	25.38	25.5106	25.2041	25.3705	24.4831	24.7932	24.7388	25.2165	24.9378	24.4266	24.7635	25.2618	24.4313	24.8887	25.1196	24.7596	24.9968	25.506	25.1167	25.3269	24.8772	25.1617	25.1915	23.7338	25.3339	24.5794	25.6104	25.0537	24.6877	25.3886	24.6121
Q7JVK1		mRpL18	24.9307	25.3728	NaN	20.024	19.9496	20.8321	20.4644	22.0884	19.6196	20.5301	NaN	NaN	NaN	NaN	NaN	NaN	NaN	NaN	NaN	NaN	NaN	NaN	NaN	NaN	NaN	NaN	NaN	NaN	NaN	NaN	NaN	NaN	NaN	NaN	NaN	NaN	NaN	NaN	NaN	NaN	NaN	NaN	NaN	NaN	NaN	NaN	NaN
Q7JVK8			26.5773	26.6447	26.7985	NaN	NaN	NaN	NaN	NaN	NaN	NaN	NaN	NaN	NaN	NaN	NaN	NaN	NaN	NaN	NaN	NaN	NaN	NaN	NaN	NaN	NaN	NaN	NaN	NaN	NaN	NaN	NaN	18.8622	NaN	NaN	NaN	NaN	NaN	NaN	NaN	NaN	NaN	NaN	NaN	NaN	NaN	NaN	NaN
Q7JVP2		Rcd-1	NaN	NaN	NaN	16.3431	16.1738	16.1667	17.1038	NaN	NaN	NaN	NaN	NaN	NaN	NaN	NaN	NaN	NaN	NaN	NaN	NaN	NaN	18.9169	NaN	NaN	NaN	NaN	NaN	NaN	NaN	NaN	NaN	NaN	NaN	NaN	NaN	NaN	NaN	NaN	NaN	NaN	NaN	NaN	NaN	NaN	NaN	NaN	NaN
Q7JVP4		Br140	NaN	NaN	NaN	18.8822	18.7573	18.9659	19.0198	NaN	NaN	NaN	NaN	NaN	NaN	NaN	NaN	NaN	NaN	NaN	NaN	NaN	NaN	NaN	NaN	NaN	NaN	NaN	NaN	NaN	NaN	NaN	NaN	NaN	NaN	NaN	NaN	NaN	NaN	NaN	NaN	NaN	NaN	NaN	NaN	NaN	NaN	NaN	NaN
Q7JW03		UbcE2H	27.258	26.8109	27.3483	17.1441	17.6288	17.4681	17.6431	NaN	NaN	NaN	NaN	20.5228	NaN	NaN	21.9987	20.6325	NaN	20.6928	NaN	20.9355	NaN	21.3105	NaN	NaN	20.6737	21.164	20.8607	20.7964	NaN	20.7041	20.5799	NaN	20.7023	21.179	20.6073	20.8529	20.8941	21.2295	NaN	NaN	NaN	20.9348	21.0029	21.3042	22.3869	20.8563	21.0962
Q7JW12	Thioredoxin-related transmembrane protein 2 homolog	CG11007	NaN	NaN	NaN	17.1005	17.2679	17.0131	17.4987	NaN	NaN	NaN	NaN	NaN	NaN	NaN	NaN	NaN	NaN	19.3658	NaN	NaN	NaN	19.833	NaN	NaN	NaN	NaN	NaN	NaN	NaN	NaN	NaN	NaN	NaN	NaN	NaN	NaN	NaN	NaN	NaN	NaN	NaN	NaN	NaN	NaN	NaN	NaN	NaN
Q7JW66			NaN	NaN	24.9591	22.5404	22.7229	22.7871	23.0881	22.4743	22.2773	19.8001	NaN	NaN	NaN	NaN	NaN	NaN	NaN	NaN	19.7016	NaN	NaN	19.6309	NaN	NaN	NaN	NaN	NaN	NaN	NaN	NaN	NaN	NaN	NaN	NaN	NaN	NaN	NaN	NaN	NaN	NaN	NaN	NaN	NaN	NaN	NaN	NaN	NaN
Q7JWD3	ATPase ASNA1 homolog	CG1598	27.2892	27.6186	27.4072	NaN	NaN	NaN	NaN	NaN	NaN	NaN	NaN	NaN	NaN	NaN	NaN	NaN	NaN	NaN	NaN	NaN	NaN	NaN	NaN	NaN	NaN	NaN	NaN	NaN	NaN	NaN	NaN	NaN	NaN	NaN	NaN	NaN	NaN	NaN	NaN	NaN	NaN	NaN	NaN	NaN	NaN	NaN	NaN
Q7JWD6		EloC	30.1338	29.9414	29.4287	NaN	NaN	NaN	15.1978	NaN	NaN	NaN	22.4267	22.5379	21.9285	22.6382	22.8035	NaN	21.7818	21.6678	22.1542	22.3923	NaN	22.1709	22.9546	22.5685	NaN	21.6902	22.4304	NaN	22.5511	23.1112	22.4883	23.1904	22.4529	22.4467	22.5212	23.5706	NaN	22.1251	23.5596	22.0853	23.0431	22.6871	22.9559	22.9685	23.1777	22.9415	22.4494
Q7JWF1		Etf-QO	30.5344	30.4829	30.5738	NaN	NaN	NaN	17.9247	NaN	NaN	NaN	NaN	21.5431	NaN	NaN	NaN	NaN	NaN	NaN	NaN	NaN	NaN	NaN	NaN	NaN	NaN	NaN	NaN	NaN	NaN	NaN	NaN	NaN	NaN	NaN	NaN	NaN	NaN	21.5493	NaN	NaN	NaN	NaN	NaN	NaN	NaN	NaN	NaN
Q7JWQ7		Swim	NaN	NaN	24.9424	20.0934	19.9025	20.5779	20.5106	NaN	NaN	NaN	NaN	NaN	NaN	NaN	NaN	NaN	NaN	NaN	NaN	NaN	NaN	19.8939	NaN	NaN	NaN	NaN	NaN	NaN	NaN	NaN	NaN	NaN	NaN	NaN	NaN	NaN	NaN	NaN	NaN	NaN	NaN	NaN	NaN	NaN	NaN	NaN	NaN
Q7JWR9	Zinc finger CCCH domain-containing protein 15 homolog	CG8635	26.2096	NaN	NaN	22.2753	23.0233	22.2425	22.5757	15.355	NaN	NaN	22.1495	21.4386	23.4275	20.6431	20.3051	20.1144	NaN	NaN	NaN	19.3351	NaN	NaN	NaN	NaN	NaN	NaN	NaN	NaN	NaN	NaN	NaN	NaN	NaN	NaN	NaN	NaN	NaN	NaN	NaN	22.296	NaN	NaN	NaN	NaN	NaN	NaN	NaN
Q7JWW6		Ady43A	NaN	NaN	NaN	17.4933	17.7913	17.9614	17.8648	NaN	NaN	NaN	NaN	NaN	NaN	NaN	NaN	NaN	NaN	NaN	20.082	NaN	NaN	20.7917	21.3188	21.1547	NaN	21.0593	21.2471	20.8542	20.9686	21.1952	21.2499	21.4426	21.357	21.2809	NaN	NaN	NaN	21.0659	NaN	20.3908	NaN	21.1174	21.4914	21.388	20.8533	20.7596	21.453
Q7JXC4		P32	30.887	30.8295	31.0065	20.8304	21.6433	21.3102	21.2761	20.0462	NaN	NaN	25.9802	25.423	25.8817	26.285	26.1487	25.8293	24.9975	25.4447	25.5514	25.518	27.2487	27.015	26.705	26.1805	26.8743	25.6603	26.4369	26.6626	27.1224	26.286	26.3915	27.2367	26.2855	26.8548	27.2523	25.9645	26.5539	26.9691	25.8893	26.9216	26.1776	27.4984	27.4651	27.4388	27.5878	27.2201	27.3588
Q7JXF7		sel	28.3689	28.5622	28.3575	NaN	NaN	NaN	NaN	NaN	NaN	NaN	NaN	NaN	NaN	NaN	NaN	NaN	NaN	NaN	18.1685	NaN	NaN	NaN	NaN	NaN	NaN	NaN	NaN	NaN	NaN	NaN	NaN	NaN	NaN	NaN	NaN	NaN	18.8479	NaN	NaN	NaN	NaN	NaN	NaN	NaN	NaN	NaN	NaN
Q7JXU4		Ns2	NaN	24.4753	NaN	23.3601	23.1431	23.7989	23.5026	24.8227	24.811	24.6159	23.1175	20.8853	23.7441	20.4302	20.8196	NaN	20.2841	20.5317	20.6959	20.2293	NaN	NaN	NaN	NaN	NaN	NaN	NaN	NaN	NaN	NaN	NaN	NaN	21.3031	NaN	NaN	NaN	NaN	NaN	NaN	NaN	NaN	NaN	NaN	NaN	NaN	NaN	NaN
Q7JXZ2		Eip55E	31.0954	31.3311	31.4281	15.7531	NaN	NaN	NaN	NaN	NaN	NaN	NaN	21.4854	NaN	NaN	NaN	NaN	NaN	NaN	NaN	NaN	NaN	18.8584	NaN	NaN	NaN	NaN	NaN	NaN	NaN	NaN	NaN	NaN	NaN	NaN	NaN	NaN	NaN	NaN	NaN	NaN	NaN	NaN	NaN	NaN	NaN	NaN	NaN
Q7JY07	Glyceraldehyde-3-phosphate dehydrogenase		NaN	21.1782	NaN	20.725	20.9187	20.7386	21.0425	24.0051	24.333	23.8251	NaN	NaN	NaN	NaN	NaN	NaN	NaN	NaN	NaN	NaN	NaN	NaN	NaN	NaN	NaN	NaN	NaN	NaN	NaN	NaN	NaN	NaN	NaN	NaN	NaN	NaN	NaN	NaN	NaN	NaN	NaN	NaN	NaN	NaN	NaN	NaN	NaN
Q7JY33		rnh1	NaN	23.7374	NaN	20.8521	20.8092	20.2825	20.5524	NaN	NaN	NaN	19.3415	19.654	NaN	24.9661	25.6842	23.6323	25.6685	26.0423	26.5539	26.2361	NaN	NaN	19.6813	NaN	NaN	NaN	NaN	NaN	NaN	NaN	NaN	NaN	NaN	NaN	NaN	NaN	NaN	NaN	NaN	NaN	NaN	NaN	NaN	NaN	NaN	NaN	NaN
Q7JY62		lectin-46Cb	NaN	24.8153	NaN	20.5241	20.6762	20.4677	20.42	NaN	NaN	NaN	NaN	NaN	NaN	NaN	NaN	NaN	NaN	NaN	NaN	NaN	NaN	NaN	NaN	NaN	NaN	NaN	NaN	NaN	NaN	NaN	NaN	NaN	NaN	NaN	NaN	NaN	NaN	NaN	NaN	NaN	NaN	NaN	NaN	NaN	NaN	NaN	NaN
Q7JY97		phr	NaN	NaN	20.6818	19.8732	19.3519	19.1781	19.2263	NaN	NaN	NaN	25.629	25.5766	26.1828	NaN	NaN	NaN	25.9974	25.9828	25.703	26.0962	NaN	NaN	NaN	NaN	NaN	NaN	NaN	NaN	NaN	18.9178	NaN	NaN	NaN	NaN	NaN	NaN	NaN	NaN	NaN	NaN	NaN	NaN	NaN	NaN	NaN	NaN	NaN
Q7JYH3		ND-B14.7	26.6153	26.814	26.5935	NaN	NaN	NaN	NaN	NaN	NaN	NaN	NaN	19.7113	NaN	NaN	NaN	NaN	NaN	NaN	NaN	NaN	NaN	NaN	NaN	NaN	NaN	NaN	NaN	NaN	NaN	NaN	NaN	NaN	NaN	NaN	NaN	NaN	NaN	NaN	NaN	NaN	NaN	NaN	NaN	NaN	NaN	NaN	NaN
Q7JYQ4			NaN	NaN	21.5354	19.3749	19.3979	19.4364	19.3595	NaN	NaN	NaN	NaN	NaN	NaN	NaN	NaN	NaN	NaN	NaN	NaN	NaN	NaN	NaN	NaN	NaN	NaN	NaN	19.5935	NaN	NaN	NaN	NaN	NaN	NaN	NaN	NaN	NaN	NaN	NaN	NaN	NaN	NaN	NaN	NaN	NaN	NaN	NaN	NaN
Q7JYW9	Hexokinase	Hex-C	31.0016	31.0918	31.01	NaN	NaN	NaN	15.8956	NaN	NaN	NaN	NaN	19.6168	NaN	NaN	NaN	NaN	NaN	NaN	NaN	NaN	NaN	NaN	NaN	NaN	NaN	NaN	NaN	NaN	NaN	NaN	NaN	NaN	NaN	NaN	NaN	NaN	NaN	NaN	NaN	20.8304	NaN	NaN	NaN	NaN	NaN	NaN	NaN
Q7JYZ0			NaN	NaN	23.4629	NaN	NaN	NaN	NaN	NaN	NaN	NaN	20.3541	20.8385	22.9303	23.5248	24.1345	22.0913	20.2327	22.9835	21.7052	22.4735	NaN	19.9373	NaN	NaN	NaN	NaN	NaN	NaN	NaN	NaN	NaN	19.3302	NaN	22.9601	NaN	NaN	NaN	NaN	NaN	NaN	NaN	20.0276	NaN	NaN	21.2713	22.2253	19.6489
Q7JZ37			23.0968	NaN	NaN	17.9783	18.5367	NaN	18.1453	NaN	NaN	NaN	NaN	NaN	NaN	NaN	NaN	NaN	NaN	NaN	NaN	NaN	NaN	NaN	NaN	NaN	NaN	NaN	NaN	NaN	NaN	NaN	NaN	NaN	NaN	NaN	NaN	NaN	NaN	NaN	NaN	NaN	NaN	NaN	NaN	NaN	NaN	NaN	NaN
Q7JZ53		mRpS4	21.0463	NaN	NaN	21.7131	22.1471	21.7258	21.7596	NaN	20.1623	NaN	NaN	NaN	NaN	NaN	NaN	NaN	NaN	NaN	19.8314	NaN	NaN	NaN	NaN	NaN	NaN	NaN	NaN	NaN	NaN	NaN	NaN	NaN	NaN	NaN	NaN	NaN	NaN	22.3032	NaN	NaN	NaN	NaN	NaN	NaN	NaN	NaN	NaN
Q7JZB4	Mannose-1-phosphate guanyltransferase beta	CG1129	26.9455	27.2074	26.7491	NaN	NaN	17.0846	NaN	NaN	NaN	NaN	NaN	NaN	NaN	NaN	NaN	NaN	NaN	NaN	NaN	NaN	NaN	NaN	NaN	NaN	NaN	NaN	NaN	NaN	NaN	NaN	NaN	NaN	NaN	NaN	NaN	NaN	NaN	NaN	NaN	NaN	NaN	NaN	NaN	NaN	NaN	NaN	NaN
Q7JZF5		Rpb5	NaN	25.2898	NaN	23.8749	23.6769	23.4409	23.0375	20.8549	21.7699	19.8201	21.1283	23.3034	22.5314	20.5122	20.5004	19.794	20.4806	20.852	20.0223	19.8218	NaN	NaN	NaN	NaN	21.0456	NaN	NaN	NaN	NaN	NaN	NaN	NaN	NaN	NaN	NaN	NaN	NaN	NaN	NaN	NaN	NaN	NaN	NaN	NaN	NaN	NaN	NaN
Q7JZK1		ND-B14	26.6031	26.7869	26.859	NaN	NaN	NaN	NaN	NaN	NaN	NaN	NaN	NaN	NaN	NaN	NaN	NaN	NaN	NaN	NaN	19.8754	NaN	NaN	NaN	NaN	NaN	NaN	NaN	NaN	NaN	NaN	NaN	NaN	NaN	NaN	NaN	NaN	NaN	NaN	NaN	NaN	NaN	NaN	NaN	NaN	NaN	19.5947	NaN
Q7JZM8	39S ribosomal protein L41, mitochondrial	mRpL41	NaN	NaN	24.6634	22.177	21.6338	22.4487	22.9019	23.8025	23.4397	23.67	NaN	NaN	NaN	NaN	NaN	NaN	NaN	NaN	NaN	18.8961	NaN	NaN	NaN	NaN	NaN	NaN	NaN	NaN	NaN	NaN	NaN	NaN	NaN	NaN	NaN	19.671	NaN	NaN	NaN	NaN	NaN	NaN	NaN	NaN	NaN	NaN	NaN
Q7JZN0		Sec61beta	NaN	NaN	NaN	20.9076	20.6965	20.9332	20.3854	16.6109	16.1814	16.2905	21.7233	20.3245	21.3656	19.0645	19.4331	20.3486	19.4636	18.5137	19.3324	18.5303	NaN	19.8431	19.8312	NaN	NaN	19.814	NaN	20.6943	NaN	NaN	NaN	NaN	NaN	NaN	NaN	NaN	NaN	19.6065	20.1248	19.663	20.1912	NaN	NaN	19.9002	20.1618	NaN	NaN
Q7JZR5			NaN	NaN	24.6553	24.4809	22.0572	21.7778	21.9084	19.2078	19.2347	18.8263	NaN	NaN	NaN	NaN	NaN	NaN	NaN	NaN	NaN	NaN	NaN	NaN	NaN	NaN	NaN	NaN	NaN	NaN	NaN	NaN	NaN	NaN	NaN	NaN	NaN	NaN	NaN	NaN	NaN	NaN	NaN	NaN	18.954	NaN	NaN	NaN	NaN
Q7JZW0		Cpr51A	26.2569	25.6932	25.9867	NaN	19.6345	NaN	NaN	NaN	NaN	NaN	23.9879	23.7083	24.7188	25.1144	25.5066	24.5003	23.8299	24.492	23.7037	24.5458	21.8517	23.7844	21.7099	22.0376	NaN	24.4824	21.4862	22.0845	NaN	NaN	21.0328	21.2362	21.1007	25.0587	NaN	NaN	NaN	20.6702	21.3499	21.5568	21.4258	21.5281	NaN	NaN	24.3168	24.4788	20.7769
Q7JZW2		RpS15	32.2892	32.2763	32.0662	25.1161	24.9358	25.0137	24.8992	26.7581	27.0428	26.4475	24.3951	24.8524	24.7693	23.403	24.5728	24.7801	24.0889	24.1308	24.2022	24.0273	22.4455	23.9054	23.4837	23.3142	23.0251	NaN	23.0174	23.2211	23.2508	22.8599	22.8002	22.9552	22.8247	22.7731	23.0315	23.7675	22.8391	22.7493	22.9444	23.0033	22.941	22.6849	22.7939	23.1016	24.3006	22.9576	22.7946
Q7JZZ3			28.6328	28.5235	28.5708	NaN	14.6957	NaN	NaN	NaN	NaN	NaN	17.8082	18.1949	17.9004	18.1576	18.3044	20.0453	NaN	NaN	17.0632	NaN	NaN	NaN	NaN	NaN	NaN	NaN	NaN	NaN	NaN	NaN	NaN	NaN	NaN	NaN	NaN	NaN	NaN	NaN	NaN	NaN	NaN	NaN	17.5136	NaN	NaN	NaN	NaN
Q7K012		Bap55	25.1553	25.306	25.4009	22.6086	23.0762	22.728	22.8398	17.3519	16.1676	NaN	NaN	NaN	NaN	NaN	21.4462	NaN	NaN	NaN	NaN	NaN	NaN	NaN	NaN	NaN	NaN	NaN	NaN	NaN	NaN	NaN	NaN	NaN	NaN	NaN	NaN	NaN	NaN	NaN	21.4575	NaN	NaN	NaN	NaN	NaN	NaN	NaN	NaN
Q7K025			25.6853	NaN	25.1021	19.333	NaN	19.068	18.6498	NaN	NaN	NaN	NaN	NaN	NaN	NaN	NaN	NaN	NaN	NaN	NaN	NaN	NaN	NaN	NaN	NaN	NaN	NaN	NaN	NaN	NaN	NaN	NaN	NaN	NaN	NaN	NaN	NaN	NaN	NaN	NaN	NaN	NaN	NaN	NaN	NaN	NaN	NaN	NaN
Q7K084		Obp44a	32.5692	32.5493	32.5316	20.4017	20.2439	20.4776	20.5026	NaN	NaN	NaN	NaN	24.4935	NaN	NaN	NaN	22.7385	NaN	NaN	NaN	NaN	NaN	NaN	NaN	NaN	NaN	NaN	NaN	NaN	NaN	NaN	NaN	NaN	NaN	NaN	NaN	NaN	NaN	NaN	23.6623	NaN	NaN	NaN	NaN	NaN	NaN	NaN	NaN
Q7K088		Obp56e	28.79	29.1761	28.8081	NaN	NaN	NaN	15.887	NaN	NaN	NaN	NaN	NaN	NaN	NaN	NaN	NaN	NaN	NaN	NaN	NaN	NaN	NaN	NaN	NaN	NaN	NaN	NaN	NaN	NaN	NaN	NaN	NaN	NaN	NaN	NaN	NaN	NaN	NaN	NaN	NaN	NaN	NaN	NaN	NaN	NaN	NaN	NaN
Q7K0A0		mRpL42	24.5618	NaN	NaN	21.0092	21.1297	20.5959	20.8967	22.6297	21.9793	22.908	NaN	NaN	NaN	NaN	NaN	NaN	NaN	NaN	NaN	19.8184	NaN	NaN	20.1502	NaN	NaN	NaN	NaN	NaN	NaN	NaN	NaN	NaN	NaN	NaN	NaN	NaN	NaN	NaN	NaN	NaN	NaN	NaN	NaN	NaN	NaN	NaN	NaN
Q7K0B6		GstT1	28.9777	29.3132	29.2319	NaN	NaN	NaN	17.0371	NaN	NaN	NaN	NaN	NaN	NaN	NaN	19.0027	NaN	NaN	NaN	NaN	NaN	NaN	NaN	NaN	NaN	NaN	NaN	NaN	NaN	NaN	NaN	NaN	NaN	NaN	NaN	NaN	NaN	NaN	18.9935	NaN	NaN	NaN	NaN	NaN	NaN	NaN	NaN	NaN
Q7K0D3			25.0519	25.3239	24.7559	23.4975	23.6347	23.4803	23.3826	NaN	NaN	NaN	NaN	NaN	NaN	NaN	NaN	NaN	NaN	20.2684	NaN	NaN	NaN	24.202	NaN	NaN	NaN	NaN	NaN	NaN	NaN	NaN	NaN	NaN	NaN	NaN	NaN	NaN	NaN	NaN	NaN	NaN	NaN	NaN	NaN	NaN	NaN	NaN	NaN
Q7K0E6		Aats-asp	30.6482	30.5244	30.643	26.7877	26.8006	26.7244	26.8125	25.034	24.9486	24.7246	23.3005	23.0672	23.0019	23.6082	22.8403	22.541	22.8381	22.9376	22.8379	22.7999	22.1804	22.0098	21.3623	22.052	22.4204	21.7392	22.2423	22.5478	22.4181	21.6853	21.6	21.7304	21.3135	21.508	22.3103	NaN	22.1784	22.0973	21.4989	21.9826	22.6166	NaN	22.1209	NaN	NaN	NaN	NaN
Q7K0F7			NaN	NaN	25.5982	18.9534	19.1159	19.2137	19.0476	NaN	NaN	NaN	NaN	NaN	NaN	NaN	NaN	NaN	NaN	NaN	NaN	NaN	NaN	NaN	NaN	NaN	NaN	NaN	NaN	NaN	NaN	NaN	NaN	NaN	NaN	NaN	NaN	NaN	NaN	NaN	NaN	NaN	NaN	NaN	NaN	NaN	NaN	NaN	NaN
Q7K0K1			NaN	NaN	NaN	19.6371	19.55	20.2668	19.3933	18.9742	19.7293	19.1897	NaN	NaN	NaN	NaN	NaN	NaN	NaN	NaN	NaN	NaN	NaN	NaN	NaN	NaN	NaN	NaN	NaN	NaN	NaN	NaN	NaN	NaN	NaN	NaN	NaN	NaN	NaN	NaN	NaN	NaN	NaN	NaN	NaN	NaN	NaN	NaN	NaN
Q7K0L4	WD repeat-containing protein 26 homolog	CG7611	26.8385	26.6431	25.8415	19.5133	19.1722	19.4377	19.7006	19.0031	NaN	NaN	NaN	NaN	NaN	NaN	NaN	NaN	NaN	NaN	19.6581	NaN	NaN	NaN	NaN	NaN	NaN	NaN	NaN	NaN	NaN	NaN	NaN	NaN	NaN	NaN	25.0034	NaN	NaN	NaN	NaN	NaN	NaN	NaN	NaN	NaN	NaN	NaN	NaN
Q7K0X3			NaN	25.4027	NaN	22.9742	23.1849	22.7818	23.0341	21.3488	21.1757	21.4616	NaN	NaN	NaN	NaN	NaN	NaN	NaN	NaN	NaN	NaN	NaN	NaN	NaN	NaN	NaN	NaN	NaN	NaN	NaN	NaN	NaN	NaN	19.8598	NaN	NaN	NaN	NaN	NaN	NaN	NaN	NaN	NaN	NaN	NaN	NaN	NaN	NaN
Q7K0Y1	Ribosome biogenesis protein BOP1 homolog	CG5033	NaN	23.6776	NaN	23.5201	23.7058	23.3952	23.4472	22.8563	22.4886	22.7966	NaN	NaN	19.5553	NaN	NaN	NaN	NaN	NaN	NaN	NaN	NaN	NaN	NaN	NaN	NaN	NaN	NaN	NaN	NaN	NaN	NaN	NaN	NaN	NaN	NaN	NaN	NaN	NaN	NaN	NaN	NaN	NaN	NaN	NaN	21.6892	NaN	NaN
Q7K127			27.2152	27.6771	27.0267	15.9184	NaN	NaN	NaN	NaN	NaN	NaN	NaN	NaN	NaN	NaN	NaN	NaN	NaN	NaN	NaN	NaN	NaN	NaN	NaN	NaN	NaN	NaN	NaN	NaN	NaN	NaN	NaN	NaN	NaN	NaN	NaN	NaN	NaN	NaN	NaN	NaN	NaN	NaN	NaN	NaN	NaN	NaN	NaN
Q7K130			24.2283	NaN	NaN	20.6892	20.7216	20.3343	20.7469	NaN	NaN	NaN	NaN	NaN	NaN	NaN	NaN	NaN	NaN	NaN	NaN	NaN	NaN	NaN	NaN	NaN	NaN	NaN	NaN	NaN	NaN	NaN	NaN	NaN	NaN	NaN	NaN	NaN	NaN	NaN	NaN	NaN	NaN	NaN	NaN	18.0373	NaN	NaN	NaN
Q7K148	Proteasome subunit beta type	Prosbeta5	30.6551	30.6535	30.7262	NaN	NaN	NaN	18.1734	NaN	NaN	NaN	NaN	21.515	NaN	NaN	NaN	NaN	NaN	NaN	NaN	NaN	NaN	NaN	NaN	NaN	NaN	NaN	NaN	NaN	NaN	NaN	NaN	NaN	21.061	NaN	NaN	NaN	NaN	NaN	NaN	NaN	NaN	NaN	NaN	NaN	NaN	NaN	NaN
Q7K161			NaN	NaN	27.3513	21.7253	22.1822	21.8125	22.1939	NaN	NaN	NaN	NaN	NaN	NaN	NaN	NaN	NaN	NaN	NaN	NaN	NaN	NaN	NaN	NaN	NaN	NaN	NaN	NaN	NaN	NaN	NaN	NaN	NaN	NaN	NaN	NaN	NaN	NaN	NaN	NaN	NaN	NaN	NaN	NaN	NaN	NaN	NaN	NaN
Q7K1M4			27.9066	27.9365	27.5343	NaN	NaN	NaN	NaN	NaN	NaN	NaN	NaN	NaN	NaN	NaN	NaN	NaN	NaN	NaN	NaN	NaN	NaN	NaN	NaN	NaN	NaN	NaN	NaN	NaN	NaN	NaN	NaN	NaN	20.4563	NaN	NaN	NaN	NaN	NaN	NaN	NaN	NaN	NaN	NaN	NaN	NaN	NaN	NaN
Q7K1Q7		RpLP0-like	NaN	NaN	24.1859	22.6125	22.4485	22.9102	22.4571	21.6356	21.5527	21.7436	NaN	NaN	NaN	NaN	NaN	NaN	NaN	NaN	19.0434	NaN	NaN	NaN	NaN	NaN	NaN	NaN	NaN	NaN	NaN	NaN	NaN	NaN	NaN	NaN	17.9254	NaN	NaN	NaN	NaN	NaN	NaN	NaN	NaN	NaN	NaN	NaN	NaN
Q7K1U0		Arc1	NaN	NaN	NaN	19.8105	20.0107	19.7403	20.4762	NaN	NaN	NaN	NaN	NaN	NaN	NaN	NaN	NaN	NaN	NaN	NaN	NaN	NaN	NaN	NaN	NaN	NaN	NaN	NaN	NaN	NaN	NaN	NaN	NaN	NaN	NaN	NaN	NaN	NaN	NaN	NaN	NaN	NaN	NaN	NaN	NaN	NaN	NaN	NaN
Q7K1V1			NaN	NaN	NaN	21.7387	22.2653	22.1865	21.6992	NaN	NaN	NaN	NaN	NaN	NaN	NaN	NaN	NaN	NaN	NaN	NaN	NaN	NaN	NaN	NaN	NaN	NaN	NaN	NaN	NaN	NaN	NaN	NaN	NaN	NaN	NaN	NaN	NaN	NaN	NaN	NaN	NaN	NaN	NaN	NaN	NaN	NaN	NaN	NaN
Q7K1V5	Protein jagunal	jagn	NaN	NaN	NaN	NaN	17.7197	17.6913	18.0236	NaN	NaN	NaN	NaN	18.9721	NaN	NaN	NaN	NaN	NaN	NaN	NaN	NaN	NaN	NaN	NaN	NaN	NaN	NaN	NaN	NaN	NaN	NaN	NaN	NaN	NaN	NaN	NaN	NaN	NaN	NaN	NaN	NaN	NaN	NaN	NaN	NaN	18.9483	NaN	NaN
Q7K1W4		Jheh3	27.4855	27.6852	27.4595	NaN	NaN	14.0735	NaN	NaN	NaN	NaN	NaN	NaN	NaN	NaN	NaN	NaN	NaN	NaN	NaN	NaN	NaN	NaN	NaN	NaN	NaN	NaN	NaN	NaN	NaN	NaN	NaN	NaN	NaN	NaN	NaN	NaN	NaN	NaN	NaN	NaN	NaN	NaN	NaN	NaN	NaN	NaN	NaN
Q7K1W5			25.4814	25.6275	25.7981	NaN	NaN	NaN	NaN	NaN	NaN	NaN	NaN	NaN	NaN	NaN	NaN	NaN	NaN	20.8549	NaN	NaN	NaN	NaN	NaN	NaN	NaN	NaN	NaN	NaN	NaN	NaN	NaN	NaN	NaN	NaN	20.8857	NaN	NaN	NaN	NaN	NaN	NaN	NaN	NaN	22.3512	NaN	NaN	NaN
Q7K1Z5	Ubiquitin-fold modifier-conjugating enzyme 1	CG8386	26.0264	26.112	26.6075	18.4443	18.7873	18.5574	18.9327	NaN	NaN	NaN	NaN	21.3579	NaN	NaN	NaN	NaN	NaN	NaN	NaN	NaN	22.1397	22.4252	NaN	21.1757	NaN	21.5847	NaN	22.0678	21.7818	21.0376	NaN	NaN	NaN	NaN	NaN	NaN	NaN	22.1789	21.8939	22.2967	22.0012	NaN	NaN	NaN	22.6833	NaN	NaN
Q7K204		barc	NaN	NaN	NaN	22.5202	22.5111	22.5654	22.8231	NaN	NaN	NaN	NaN	NaN	NaN	NaN	NaN	18.5908	NaN	NaN	NaN	NaN	NaN	NaN	NaN	NaN	21.442	NaN	NaN	NaN	NaN	NaN	NaN	NaN	NaN	NaN	22.3264	22.7239	21.8961	NaN	NaN	NaN	NaN	21.247	NaN	NaN	NaN	NaN	NaN
Q7K209			25.9895	26.035	26.0583	NaN	NaN	14.9904	NaN	NaN	NaN	NaN	NaN	NaN	NaN	NaN	NaN	NaN	NaN	NaN	NaN	NaN	NaN	NaN	NaN	NaN	NaN	NaN	NaN	NaN	NaN	NaN	NaN	NaN	NaN	NaN	NaN	NaN	NaN	NaN	NaN	NaN	NaN	NaN	NaN	NaN	NaN	NaN	NaN
Q7K274		l(2)k09913	29.1748	28.8847	28.6146	23.232	23.3589	23.6677	23.5556	18.4261	NaN	17.2024	22.8537	22.4481	23.1165	22.3209	22.3112	23.4253	22.7591	21.9765	20.3615	22.3858	23.4692	23.8048	22.1644	23.3003	23.4998	23.9202	22.9854	23.5784	22.5816	23.2401	23.1377	23.3348	23.7214	23.3749	22.0271	NaN	23.4553	23.5737	22.8817	24.0781	22.3136	23.5603	22.7491	23.218	24.2502	23.9461	21.821
Q7K2B0	Ribosomal RNA-processing protein 8	CG7137	NaN	NaN	22.5049	22.1346	21.4233	22.5398	22.5739	19.6962	17.2715	NaN	NaN	NaN	NaN	NaN	NaN	NaN	NaN	NaN	NaN	NaN	NaN	NaN	NaN	NaN	NaN	NaN	NaN	NaN	NaN	NaN	NaN	NaN	NaN	18.8393	NaN	NaN	NaN	NaN	NaN	NaN	NaN	NaN	NaN	NaN	NaN	NaN	NaN
Q7K2D2	Probable dynactin subunit 2	Dmn	25.7933	26.0058	25.9932	NaN	NaN	NaN	NaN	22.0196	21.895	21.6431	NaN	NaN	NaN	NaN	NaN	NaN	NaN	NaN	NaN	NaN	NaN	NaN	NaN	NaN	NaN	NaN	NaN	NaN	NaN	NaN	NaN	NaN	NaN	NaN	NaN	NaN	NaN	NaN	NaN	NaN	NaN	NaN	NaN	NaN	NaN	NaN	NaN
Q7K2G1	Proteasomal ubiquitin receptor ADRM1 homolog	Rpn13	29.7715	29.8048	29.8464	18.7324	19.2479	18.8994	18.4831	16.9112	16.8938	NaN	23.7752	23.4791	24.0828	24.2751	24.6398	24.9325	24.6697	24.373	24.4618	23.9983	24.8188	25.1377	24.7283	25.0743	24.5025	25.1755	25.3215	24.8888	25.6575	24.8517	25.133	25.261	24.857	24.8268	25.1822	NaN	25.0061	24.9364	24.9709	24.9148	25.1025	25.0694	24.9291	25.402	25.226	25.207	25.0064
Q7K2L7			26.9224	27.502	27.291	NaN	NaN	NaN	NaN	NaN	NaN	NaN	NaN	NaN	NaN	NaN	NaN	NaN	NaN	NaN	NaN	NaN	NaN	NaN	NaN	NaN	NaN	NaN	NaN	NaN	NaN	NaN	NaN	NaN	NaN	NaN	NaN	NaN	NaN	NaN	NaN	NaN	NaN	NaN	NaN	NaN	NaN	NaN	NaN
Q7K2V9		CG16804	25.0769	25.7147	25.9232	NaN	NaN	14.5488	NaN	NaN	NaN	NaN	NaN	NaN	NaN	NaN	NaN	NaN	NaN	NaN	NaN	NaN	NaN	NaN	NaN	NaN	NaN	NaN	NaN	NaN	NaN	NaN	NaN	NaN	NaN	NaN	NaN	NaN	NaN	NaN	NaN	NaN	NaN	NaN	NaN	NaN	NaN	NaN	NaN
Q7K2W6		PPO1	31.4709	31.5962	31.387	23.6671	23.5744	23.8294	23.6619	21.987	21.2759	21.4522	27.1393	26.6765	27.1081	27.5241	27.2681	27.1906	27.3044	27.3636	27.3201	27.4371	27.9319	27.7085	27.6581	27.8964	27.5403	27.6093	27.7127	28.1504	27.8232	27.8048	27.6261	27.7004	27.7779	27.4705	27.8207	28.4566	27.4626	27.4254	27.8013	27.7614	27.6153	27.3256	27.5932	27.7671	27.341	27.539	27.1515
Q7K2X8		Nup44A	NaN	NaN	NaN	20.0645	19.709	19.835	20.1728	17.9883	NaN	NaN	NaN	18.5833	NaN	NaN	NaN	NaN	NaN	NaN	NaN	NaN	NaN	NaN	NaN	NaN	NaN	NaN	NaN	NaN	NaN	NaN	NaN	NaN	NaN	NaN	NaN	NaN	NaN	19.6739	NaN	NaN	NaN	NaN	NaN	NaN	NaN	NaN	NaN
Q7K332		CG3364	NaN	25.7557	NaN	19.238	19.3066	19.307	19.399	18.2967	18.9563	18.5856	22.7902	22.436	NaN	22.4468	21.6346	20.9926	21.8011	22.3092	22.8382	21.9362	22.4348	22.5374	22.0222	21.9139	22.2195	22.4635	21.8884	22.2113	23.2001	21.8364	22.1643	NaN	22.8091	23.4156	22.5693	NaN	22.9389	22.3405	22.6987	22.6777	22.7648	NaN	22.8131	22.3399	22.8101	21.7956	23.4433
Q7K3B7			30.5102	30.5226	30.4922	NaN	NaN	NaN	NaN	NaN	NaN	NaN	NaN	NaN	NaN	NaN	NaN	NaN	NaN	NaN	NaN	NaN	NaN	NaN	22.4308	NaN	NaN	NaN	NaN	NaN	NaN	NaN	NaN	NaN	NaN	NaN	NaN	NaN	NaN	NaN	NaN	NaN	NaN	NaN	NaN	NaN	NaN	NaN	NaN
Q7K3B9	Methyltransferase-like protein 16 homolog	CG7544	NaN	NaN	NaN	19.6542	19.7784	20.1136	19.9858	17.261	17.064	NaN	NaN	NaN	NaN	NaN	NaN	NaN	NaN	NaN	NaN	NaN	NaN	NaN	NaN	NaN	NaN	NaN	NaN	NaN	NaN	NaN	NaN	NaN	NaN	NaN	NaN	NaN	NaN	NaN	NaN	NaN	NaN	NaN	NaN	NaN	NaN	NaN	NaN
Q7K3D4			28.3861	28.9205	28.6781	NaN	NaN	17.6382	NaN	NaN	NaN	NaN	21.1518	21.8516	21.3281	21.3907	21.3248	21.4622	20.9213	21.1492	21.2581	21.5799	NaN	21.9511	NaN	NaN	NaN	21.4138	NaN	NaN	NaN	NaN	NaN	NaN	NaN	NaN	NaN	NaN	NaN	21.782	NaN	21.7072	NaN	NaN	NaN	NaN	NaN	NaN	NaN
Q7K3E2			28.5822	28.7508	28.5685	20.5166	20.3896	20.5756	20.3188	19.2888	19.0633	18.2453	NaN	NaN	NaN	NaN	NaN	NaN	NaN	NaN	18.0338	NaN	NaN	NaN	NaN	NaN	NaN	NaN	NaN	NaN	NaN	NaN	NaN	NaN	NaN	NaN	NaN	NaN	NaN	NaN	NaN	NaN	NaN	NaN	NaN	NaN	NaN	NaN	NaN
Q7K3H0		Pi3K68D	NaN	NaN	NaN	19.3888	19.5045	19.245	19.7251	NaN	NaN	NaN	NaN	NaN	NaN	NaN	NaN	NaN	NaN	NaN	NaN	NaN	NaN	NaN	NaN	NaN	NaN	NaN	NaN	NaN	NaN	NaN	NaN	NaN	NaN	NaN	NaN	NaN	NaN	NaN	NaN	19.5602	NaN	NaN	NaN	NaN	NaN	NaN	NaN
Q7K3J0			32.2496	32.2329	32.3261	25.7816	25.6682	25.7374	25.8422	20.3716	17.6496	18.2994	25.4152	25.9586	25.5905	25.6062	25.6942	25.7871	25.2179	25.3931	25.3365	25.2537	24.9585	25.262	25.032	24.4027	24.5955	25.0852	24.931	24.6759	24.6876	24.8449	25.2993	25.1589	24.6283	24.7835	24.5439	25.0825	24.3472	24.9922	25.1817	25.0896	25.0738	25.1918	24.8229	25.2347	24.7677	24.8541	24.9158
Q7K3M5		Dhx15	26.8446	27.1614	27.2658	24.8216	24.5784	24.536	24.9983	16.6601	16.427	16.6089	NaN	NaN	NaN	19.9579	NaN	NaN	NaN	NaN	NaN	NaN	NaN	NaN	NaN	NaN	23.4836	NaN	NaN	NaN	NaN	NaN	NaN	NaN	NaN	NaN	NaN	NaN	NaN	NaN	NaN	NaN	NaN	NaN	NaN	NaN	NaN	NaN	NaN
Q7K3N4			25.7829	25.3847	25.2861	17.8767	17.9557	17.7994	17.4534	NaN	NaN	NaN	NaN	NaN	22.986	23.0268	NaN	NaN	22.9181	23.4327	22.9203	22.6881	NaN	NaN	NaN	NaN	NaN	NaN	NaN	NaN	NaN	NaN	NaN	NaN	NaN	NaN	NaN	NaN	NaN	NaN	NaN	24.7629	NaN	NaN	NaN	NaN	NaN	NaN	NaN
Q7K3P0			NaN	NaN	23.0525	18.9185	18.823	19.0858	19.06	NaN	NaN	NaN	NaN	NaN	NaN	NaN	NaN	NaN	NaN	NaN	NaN	NaN	NaN	NaN	NaN	NaN	NaN	NaN	NaN	NaN	NaN	NaN	NaN	NaN	NaN	NaN	NaN	NaN	NaN	NaN	NaN	NaN	NaN	NaN	NaN	NaN	NaN	NaN	NaN
Q7K3T3			24.0682	23.7585	23.994	NaN	NaN	NaN	NaN	NaN	NaN	NaN	NaN	NaN	NaN	NaN	NaN	NaN	20.9554	NaN	NaN	NaN	NaN	NaN	NaN	NaN	NaN	NaN	NaN	NaN	NaN	NaN	NaN	NaN	NaN	NaN	NaN	NaN	NaN	NaN	NaN	NaN	NaN	NaN	NaN	21.5742	NaN	NaN	NaN
Q7K3U4	Flavin-containing monooxygenase	Fmo-2	28.1431	27.9016	27.7816	NaN	NaN	NaN	NaN	NaN	18.9307	NaN	NaN	NaN	NaN	NaN	NaN	NaN	NaN	NaN	NaN	NaN	NaN	NaN	NaN	NaN	NaN	NaN	NaN	NaN	NaN	NaN	NaN	NaN	NaN	NaN	NaN	NaN	NaN	NaN	NaN	NaN	NaN	NaN	NaN	NaN	NaN	NaN	NaN
Q7K3V6			NaN	NaN	23.7716	21.712	21.5775	21.6843	21.7837	NaN	17.5718	NaN	NaN	NaN	NaN	NaN	NaN	22.4912	NaN	NaN	NaN	NaN	23.202	23.5129	22.8626	NaN	23.0482	22.2671	NaN	23.0099	NaN	NaN	NaN	NaN	NaN	NaN	NaN	NaN	NaN	22.7254	23.1068	23.3228	22.8399	NaN	NaN	NaN	22.737	22.9548	NaN
Q7K3W2		CG8728-RA	29.5053	29.2949	29.6414	NaN	NaN	16.8654	NaN	NaN	NaN	NaN	NaN	NaN	NaN	NaN	NaN	NaN	NaN	NaN	NaN	18.1212	NaN	18.1865	NaN	NaN	NaN	NaN	NaN	NaN	NaN	NaN	NaN	NaN	NaN	NaN	NaN	NaN	NaN	NaN	NaN	NaN	NaN	NaN	NaN	NaN	NaN	NaN	NaN
Q7K3Y9			NaN	NaN	24.027	21.5039	21.6669	21.5604	21.6052	NaN	NaN	NaN	NaN	NaN	NaN	NaN	NaN	NaN	NaN	NaN	NaN	NaN	NaN	NaN	NaN	NaN	NaN	NaN	NaN	NaN	NaN	NaN	NaN	NaN	NaN	NaN	NaN	NaN	NaN	NaN	NaN	NaN	NaN	NaN	NaN	NaN	NaN	NaN	NaN
Q7K3Z3		p47	28.6167	28.607	28.6848	NaN	NaN	NaN	NaN	NaN	NaN	NaN	NaN	NaN	NaN	NaN	NaN	NaN	NaN	NaN	NaN	NaN	NaN	NaN	NaN	NaN	NaN	NaN	NaN	NaN	NaN	NaN	NaN	NaN	NaN	NaN	NaN	NaN	NaN	NaN	NaN	NaN	NaN	NaN	NaN	18.7675	NaN	NaN	NaN
Q7K485		cathD	30.9202	31.1625	31.165	21.9083	21.5078	22.1089	21.9264	20.4918	19.8968	19.7308	23.5737	23.8369	22.8184	23.0531	22.7808	23.7293	22.5603	22.7892	22.6151	23.1391	23.7727	23.5375	24.7428	23.5287	23.7427	23.3169	23.2104	24.1208	23.1668	22.5973	23.3347	23.1453	22.2881	23.707	22.6851	22.7673	NaN	23.887	23.6218	23.4329	23.46	23.7931	23.1849	23.7618	23.7584	23.4795	23.1561
Q7K486	Armadillo repeat-containing protein 6 homolog	CG5721	27.1851	27.2474	27.5921	NaN	NaN	NaN	NaN	NaN	NaN	NaN	NaN	NaN	NaN	NaN	18.1076	NaN	NaN	NaN	NaN	NaN	NaN	NaN	NaN	NaN	NaN	NaN	NaN	NaN	NaN	NaN	NaN	NaN	NaN	NaN	NaN	NaN	NaN	NaN	NaN	NaN	NaN	NaN	NaN	NaN	NaN	NaN	NaN
Q7K4B2			24.201	24.3655	24.3281	22.7961	22.9023	22.9914	22.9178	22.1288	22.505	22.1725	NaN	NaN	NaN	NaN	NaN	NaN	19.9452	NaN	NaN	NaN	NaN	NaN	NaN	NaN	NaN	NaN	NaN	NaN	NaN	NaN	NaN	NaN	NaN	NaN	NaN	NaN	NaN	NaN	NaN	NaN	NaN	NaN	NaN	NaN	NaN	NaN	20.9358
Q7K4B3	Probable elongator complex protein 2	Elp2	NaN	NaN	NaN	22.9901	23.242	23.1457	22.9667	NaN	NaN	NaN	NaN	NaN	NaN	NaN	NaN	NaN	NaN	NaN	18.9657	NaN	NaN	NaN	NaN	NaN	NaN	NaN	NaN	NaN	NaN	NaN	NaN	NaN	NaN	NaN	NaN	NaN	NaN	NaN	20.1001	NaN	NaN	NaN	NaN	NaN	NaN	NaN	NaN
Q7K4G8			NaN	NaN	22.4629	22.1533	21.5216	21.6788	21.6477	20.396	20.0013	20.2209	NaN	NaN	NaN	NaN	NaN	NaN	NaN	NaN	NaN	19.5726	NaN	NaN	NaN	NaN	NaN	NaN	NaN	NaN	NaN	NaN	NaN	NaN	NaN	NaN	NaN	NaN	NaN	NaN	20.0312	NaN	NaN	NaN	NaN	NaN	NaN	NaN	NaN
Q7K4H4	Bifunctional lysine-specific demethylase and histidyl-hydroxylase NO66	CG2982	26.4433	26.7279	26.2593	24.9594	24.7511	24.9605	25.2409	15.3435	15.3022	NaN	NaN	19.8573	NaN	NaN	NaN	NaN	NaN	NaN	NaN	NaN	NaN	NaN	NaN	NaN	NaN	NaN	NaN	NaN	NaN	NaN	NaN	NaN	NaN	NaN	NaN	NaN	NaN	NaN	NaN	NaN	NaN	NaN	NaN	NaN	NaN	21.8916	NaN
Q7K4L8			NaN	NaN	24.4513	24.4189	24.4825	24.4341	24.3526	22.746	21.2365	22.1992	22.1036	21.6854	22.0006	21.9287	22.3025	22.1637	22.3845	23.0541	21.9191	22.4224	NaN	22.2584	22.4611	22.4375	22.2498	22.1522	22.5324	22.3517	22.9471	22.422	22.5564	22.3717	22.359	22.3114	22.4982	22.8616	22.4458	22.5758	22.557	NaN	22.8257	NaN	NaN	22.5372	22.714	22.6294	22.4488
Q7K4N3	Nuclear cap-binding protein subunit 1	Cbp80	27.2616	26.5548	26.6344	22.9822	22.8504	22.8173	22.9507	18.5567	18.7922	NaN	NaN	23.5888	NaN	NaN	NaN	NaN	NaN	NaN	NaN	NaN	20.1648	20.6714	20.56	27.3011	26.3485	25.6151	29.3568	29.3647	29.9919	29.7166	29.5333	30.1437	29.8242	29.2239	29.8912	30.8493	29.4895	20.8114	20.6674	20.9322	20.7657	NaN	17.9028	NaN	30.1045	30.2892	31.1871
Q7K4Q9		Hmgs	28.2238	28.2357	28.4569	NaN	17.2092	NaN	NaN	NaN	NaN	NaN	NaN	NaN	NaN	NaN	NaN	NaN	NaN	NaN	NaN	NaN	NaN	NaN	NaN	NaN	NaN	NaN	NaN	NaN	NaN	NaN	NaN	NaN	NaN	NaN	NaN	NaN	NaN	NaN	NaN	NaN	NaN	NaN	NaN	NaN	NaN	NaN	NaN
Q7K4T8			23.2209	23.8679	24.6423	NaN	NaN	NaN	NaN	NaN	NaN	NaN	NaN	NaN	NaN	NaN	NaN	NaN	NaN	NaN	NaN	19.756	NaN	NaN	NaN	NaN	NaN	NaN	NaN	NaN	NaN	NaN	NaN	NaN	NaN	NaN	NaN	NaN	NaN	NaN	NaN	NaN	NaN	NaN	NaN	NaN	NaN	NaN	NaN
Q7K4Y0		Desat1	26.925	26.7868	26.9469	18.8652	19.0951	19.5766	19.8784	NaN	NaN	NaN	21.3289	20.923	21.0334	21.4155	21.4882	20.9396	21.3182	21.1867	21.0598	21.3686	21.7537	22.5548	21.9609	22.2013	22.9273	22.3872	21.8346	NaN	21.7278	21.885	21.9911	21.8917	22.0695	NaN	21.4737	NaN	NaN	22.3342	21.0305	21.6181	22.4765	21.9761	22.2943	22.8077	22.1526	22.4451	22.7902
Q7K511		EG:87B1.3	31.7571	31.8332	31.9363	20.6684	20.2535	21.2404	20.9072	21.801	22.2592	22.911	24.2791	24.184	23.9063	24.1548	24.3092	24.3144	24.6264	23.8342	23.9615	23.8759	22.6669	22.9778	23.9685	23.6248	23.5637	22.3304	23.9162	23.3027	23.4335	23.5831	22.7763	23.4558	23.5553	23.3807	23.5094	24.0373	24.1938	22.8337	24.0935	24.6754	24.7073	23.8946	23.4991	23.9878	23.151	23.9842	23.8036
Q7K519		RagC-D	24.7752	24.5046	24.7318	NaN	NaN	NaN	NaN	NaN	NaN	NaN	NaN	NaN	NaN	NaN	NaN	NaN	NaN	NaN	NaN	NaN	NaN	NaN	NaN	NaN	NaN	NaN	NaN	NaN	NaN	NaN	NaN	NaN	NaN	NaN	NaN	NaN	NaN	NaN	20.7071	NaN	NaN	NaN	NaN	NaN	NaN	NaN	NaN
Q7K550	Eukaryotic translation initiation factor 3 subunit J	Adam	28.6948	28.5183	28.735	20.2385	20.4538	21.0623	20.7504	NaN	15.521	NaN	NaN	NaN	NaN	NaN	NaN	NaN	18.2425	NaN	NaN	NaN	NaN	NaN	NaN	NaN	NaN	NaN	NaN	NaN	NaN	NaN	NaN	NaN	NaN	NaN	NaN	NaN	NaN	NaN	19.618	NaN	NaN	NaN	NaN	NaN	NaN	NaN	NaN
Q7K561			24.7002	24.8142	25.5631	19.0778	19.1296	19.4788	19.9263	NaN	18.2705	NaN	20.5324	20.0036	20.017	20.1051	21.1529	19.9436	20.8422	19.9902	20.2271	20.047	NaN	NaN	NaN	NaN	NaN	NaN	NaN	NaN	NaN	NaN	NaN	NaN	NaN	NaN	NaN	NaN	NaN	20.4373	NaN	NaN	NaN	NaN	NaN	NaN	NaN	NaN	NaN
Q7K569	Glycerol-3-phosphate dehydrogenase	Gpo-1	33.4554	33.5181	33.5802	18.972	18.8683	18.7856	18.7252	18.8711	NaN	17.874	20.409	24.2907	20.9853	20.8472	21.0651	21.0578	NaN	20.9088	20.7354	20.754	19.2152	NaN	NaN	NaN	NaN	NaN	NaN	NaN	NaN	NaN	NaN	NaN	NaN	NaN	NaN	NaN	NaN	NaN	NaN	NaN	NaN	NaN	NaN	NaN	NaN	NaN	NaN
Q7K581			26.7682	27.6693	26.9726	19.8191	19.9909	19.3619	20.5935	NaN	NaN	NaN	22.7065	22.547	21.9989	22.649	22.2736	21.9182	22.887	22.1816	22.503	22.8386	23.8602	NaN	24.0036	23.7717	24.3677	22.2087	23.6836	24.2907	23.5829	23.8344	23.546	23.5019	23.9736	23.7477	23.6604	NaN	23.4817	23.886	23.5853	23.9914	23.5083	23.2977	23.6293	23.704	23.9882	23.5533	23.8216
Q7K5J8		Cpr57A	NaN	NaN	NaN	NaN	NaN	NaN	NaN	NaN	16.3735	NaN	23.7614	23.1483	24.2144	24.9594	25.7553	23.3333	24.1502	24.4161	24.5581	24.1665	19.5754	23.7064	NaN	22.179	NaN	23.4439	NaN	21.8396	NaN	NaN	NaN	21.6331	NaN	25.9346	20.9625	20.4972	NaN	19.1079	NaN	20.8199	18.4582	20.5295	NaN	NaN	20.2599	23.409	21.2765
Q7K5K3			33.4021	33.4271	33.3937	25.3259	25.0015	24.9105	25.0222	27.2883	27.1032	27.0486	25.5665	26.7239	25.758	25.9186	25.5725	26.142	25.4569	25.0095	25.633	25.5834	25.4515	25.1305	25.8606	25.4342	25.2062	24.2804	25.5926	25.2142	25.6732	25.5874	25.1649	25.6449	25.5854	25.732	25.8489	24.9006	25.473	25.7715	25.5259	25.2184	25.7643	25.7068	25.6958	25.5701	24.5279	25.5637	25.4768
Q7K5M2			NaN	NaN	NaN	20.5182	20.8772	20.4528	20.7096	NaN	NaN	NaN	NaN	NaN	NaN	NaN	NaN	NaN	NaN	NaN	NaN	NaN	NaN	NaN	NaN	NaN	NaN	NaN	NaN	NaN	NaN	NaN	NaN	NaN	NaN	NaN	NaN	NaN	NaN	NaN	NaN	NaN	NaN	NaN	NaN	NaN	NaN	NaN	NaN
Q7K5M6		Sip1	25.86	26.5384	26.2369	NaN	NaN	NaN	15.2129	NaN	NaN	NaN	NaN	NaN	NaN	NaN	NaN	NaN	NaN	NaN	NaN	22.4609	NaN	NaN	24.7196	NaN	NaN	NaN	NaN	NaN	NaN	NaN	NaN	NaN	NaN	NaN	NaN	NaN	NaN	NaN	NaN	NaN	NaN	NaN	NaN	NaN	NaN	NaN	NaN
Q7K738		Ubc10	28.0189	28.0622	27.7969	NaN	NaN	NaN	15.4989	NaN	NaN	NaN	NaN	NaN	NaN	NaN	NaN	NaN	NaN	NaN	NaN	NaN	NaN	NaN	NaN	NaN	NaN	NaN	NaN	NaN	NaN	NaN	NaN	NaN	NaN	NaN	NaN	NaN	NaN	19.6176	NaN	NaN	NaN	NaN	NaN	NaN	NaN	NaN	NaN
Q7K7A9	Flap endonuclease 1	Fen1	NaN	NaN	22.0909	17.0424	17.5954	17.5242	17.5174	NaN	NaN	NaN	NaN	NaN	NaN	NaN	NaN	17.4629	NaN	NaN	NaN	NaN	NaN	NaN	NaN	NaN	NaN	NaN	NaN	NaN	NaN	NaN	NaN	NaN	NaN	NaN	NaN	NaN	NaN	NaN	NaN	NaN	NaN	NaN	NaN	NaN	NaN	NaN	NaN
Q7K860		TpnC4	29.7757	29.8986	29.5657	NaN	NaN	NaN	NaN	NaN	NaN	NaN	NaN	17.4993	NaN	NaN	NaN	NaN	NaN	NaN	NaN	NaN	NaN	NaN	NaN	NaN	NaN	NaN	NaN	18.8944	NaN	NaN	NaN	NaN	NaN	NaN	NaN	NaN	NaN	NaN	NaN	NaN	NaN	NaN	NaN	NaN	NaN	NaN	NaN
Q7K8X7		GstE9	31.0518	31.1687	30.994	NaN	NaN	NaN	16.2034	NaN	NaN	NaN	19.848	23.0055	20.5213	20.5637	20.7835	21.0634	19.6965	20.4511	20.2023	20.718	NaN	NaN	NaN	NaN	NaN	NaN	NaN	NaN	NaN	NaN	NaN	NaN	NaN	NaN	NaN	NaN	NaN	NaN	NaN	NaN	NaN	NaN	NaN	NaN	NaN	NaN	NaN
Q7KB18		Jheh2	29.0349	29.0026	29.2099	NaN	NaN	NaN	16.9224	NaN	NaN	NaN	NaN	NaN	NaN	NaN	NaN	NaN	NaN	NaN	NaN	NaN	NaN	NaN	NaN	NaN	NaN	NaN	NaN	NaN	NaN	NaN	NaN	NaN	NaN	NaN	NaN	NaN	NaN	NaN	NaN	NaN	NaN	NaN	NaN	NaN	NaN	NaN	NaN
Q7KJ69		SkpB	NaN	NaN	NaN	NaN	NaN	17.5232	17.4308	NaN	NaN	NaN	NaN	NaN	NaN	NaN	NaN	NaN	NaN	NaN	NaN	NaN	NaN	NaN	NaN	NaN	NaN	NaN	NaN	NaN	NaN	NaN	NaN	NaN	NaN	NaN	NaN	NaN	NaN	NaN	NaN	NaN	NaN	NaN	NaN	NaN	NaN	NaN	NaN
Q7KJA9		sxc	24.6567	24.7301	25.3669	NaN	NaN	NaN	NaN	NaN	NaN	NaN	NaN	NaN	NaN	NaN	NaN	NaN	NaN	NaN	NaN	NaN	21.47	20.2979	NaN	22.1755	22.5198	20.5821	NaN	NaN	NaN	NaN	NaN	NaN	NaN	NaN	NaN	NaN	NaN	NaN	NaN	NaN	21.0566	NaN	NaN	NaN	NaN	NaN	NaN
Q7KK90		GstE1	29.0785	28.8507	28.8969	NaN	NaN	NaN	NaN	NaN	NaN	NaN	NaN	NaN	NaN	NaN	NaN	18.8856	NaN	NaN	NaN	NaN	NaN	NaN	NaN	NaN	NaN	NaN	NaN	NaN	NaN	NaN	NaN	NaN	NaN	NaN	NaN	NaN	NaN	NaN	NaN	NaN	NaN	NaN	NaN	NaN	NaN	NaN	NaN
Q7KK96	Structural maintenance of chromosomes protein	SMC2	NaN	NaN	24.6541	18.3514	18.4111	17.9445	19.0803	NaN	NaN	NaN	NaN	NaN	NaN	NaN	NaN	NaN	19.1735	NaN	NaN	NaN	NaN	NaN	NaN	NaN	NaN	NaN	NaN	NaN	NaN	NaN	NaN	NaN	NaN	NaN	NaN	NaN	NaN	NaN	21.7373	NaN	NaN	NaN	NaN	NaN	NaN	NaN	NaN
Q7KKH3	Protein SDA1 homolog	Mys45A	NaN	22.8566	NaN	21.3346	21.3293	21.5065	21.5806	18.8699	18.8025	19.0264	NaN	NaN	NaN	NaN	NaN	NaN	NaN	NaN	19.6361	NaN	NaN	NaN	NaN	NaN	NaN	NaN	NaN	NaN	NaN	NaN	NaN	NaN	18.4892	NaN	NaN	NaN	NaN	NaN	NaN	NaN	NaN	NaN	NaN	NaN	NaN	NaN	NaN
Q7KKI0		Cct5	32.5744	32.4252	32.3613	25.4948	25.3178	25.167	25.6645	19.8066	18.1441	21.1983	24.5949	25.2501	24.839	25.3247	24.4473	25.3395	24.5224	24.8928	24.9087	24.6969	24.0836	24.8406	24.5954	24.2139	24.8362	24.4979	24.6068	25.0511	24.3166	24.7595	24.6545	24.1576	23.9843	24.7059	24.184	24.7158	23.8958	24.9531	25.0233	24.5495	24.7965	24.4969	24.498	24.4222	25.7161	25.0956	24.5625
Q7KLE5		Amph	30.5144	30.7187	30.7676	26.0768	25.6929	25.8738	26.5783	18.2253	18.8439	19.9658	25.6412	24.8318	24.8142	25.0088	24.691	24.5115	25.4522	24.2371	25.0103	24.6518	24.6834	24.4573	24.5868	24.5659	24.7327	24.9912	24.62	24.5936	24.9134	25.4073	25.2523	24.7501	24.6138	24.329	24.6923	25.3411	24.7027	25.1396	24.8718	25.3795	24.8352	24.5415	24.5316	24.4903	24.2147	24.4438	24.8877
Q7KLV9	26S proteasome non-ATPase regulatory subunit 11	Rpn6	30.4647	30.7269	30.2405	21.7975	21.7485	22.1026	21.9767	18.6529	NaN	18.0596	26.9317	26.0039	26.8648	27.0095	26.8112	26.9982	26.957	26.8149	26.8124	27.0045	27.6159	27.3252	27.3121	27.1805	27.7557	26.9855	27.4101	27.7023	27.5461	27.5275	27.265	27.2993	27.3935	27.1447	27.2208	27.8098	27.2041	27.6302	27.6929	27.5452	27.7471	27.2531	27.4337	27.4118	27.2492	27.2582	27.0974
Q7KLW9		Prp19	27.1173	27.6719	27.7402	24.4764	24.7429	24.1346	24.8	18.3758	NaN	16.9253	NaN	19.5869	NaN	NaN	NaN	NaN	NaN	NaN	NaN	NaN	NaN	19.9298	NaN	NaN	NaN	NaN	NaN	NaN	NaN	NaN	NaN	NaN	NaN	NaN	NaN	NaN	NaN	NaN	NaN	NaN	NaN	NaN	NaN	NaN	NaN	NaN	NaN
Q7KLX3		Tapdelta	27.1447	27.3243	27.0474	23.1803	21.451	20.9594	21.7188	19.4776	19.2929	18.8068	NaN	NaN	NaN	NaN	NaN	NaN	NaN	NaN	NaN	21.3641	NaN	NaN	NaN	NaN	NaN	NaN	NaN	NaN	NaN	NaN	NaN	NaN	NaN	NaN	NaN	NaN	21.6555	NaN	NaN	NaN	NaN	NaN	NaN	NaN	NaN	NaN	NaN
Q7KM15	Transcription factor BTF3	bic	31.781	31.8948	32.0857	28.5805	28.3191	28.0743	28.4654	25.5869	25.5845	25.3949	25.5388	25.7013	24.6224	22.4955	22.0825	22.8946	21.7781	21.4674	21.7832	21.1326	NaN	NaN	NaN	NaN	NaN	NaN	NaN	22.6019	NaN	NaN	22.8286	22.3025	NaN	21.9929	21.7083	22.7329	21.732	22.0936	24.5768	22.2698	NaN	22.4024	NaN	NaN	NaN	21.4384	21.6646
Q7KMG7		Ercc1	NaN	NaN	NaN	NaN	NaN	NaN	NaN	17.5535	NaN	NaN	22.9457	22.9424	22.3764	22.495	23.0412	22.4853	22.8798	22.4544	22.6205	22.3344	22.9294	22.9766	23.3076	23.4581	23.5732	23.574	23.914	23.6232	24.0215	24.0485	23.5337	23.551	23.4692	23.3441	24.5945	25.0015	23.8808	24.2688	23.4052	23.3495	23.4201	23.2726	24.6082	24.7879	23.848	23.4198	24.0799
Q7KMJ6		nito	NaN	NaN	21.9103	23.1116	23.1079	22.9917	23.2526	19.1355	19.0848	18.7727	22.5831	NaN	21.2408	20.3911	NaN	20.199	20.1217	20.3724	20.4513	NaN	NaN	NaN	NaN	NaN	NaN	NaN	NaN	NaN	NaN	NaN	NaN	NaN	NaN	NaN	NaN	NaN	NaN	NaN	NaN	NaN	NaN	NaN	NaN	NaN	NaN	20.0763	NaN
Q7KML2	Probable peroxisomal acyl-coenzyme A oxidase 1	CG5009	30.2615	30.3619	30.326	22.3793	22.3905	22.1709	NaN	NaN	NaN	NaN	NaN	20.1499	NaN	NaN	NaN	NaN	NaN	NaN	NaN	NaN	NaN	NaN	NaN	NaN	NaN	NaN	NaN	NaN	NaN	NaN	NaN	NaN	NaN	NaN	NaN	NaN	NaN	NaN	NaN	NaN	NaN	NaN	NaN	NaN	NaN	NaN	NaN
Q7KMM4		GCS2alpha	30.7637	30.853	31.017	NaN	NaN	NaN	14.2378	NaN	NaN	NaN	NaN	NaN	NaN	NaN	NaN	NaN	17.8132	NaN	NaN	NaN	NaN	NaN	NaN	NaN	NaN	NaN	NaN	NaN	NaN	NaN	NaN	NaN	NaN	NaN	NaN	NaN	NaN	NaN	NaN	NaN	NaN	NaN	NaN	NaN	NaN	NaN	NaN
Q7KMP8		Rpn9	31.1747	30.9788	31.4853	21.1629	21.2199	21.137	21.3485	NaN	NaN	NaN	25.4004	25.2832	25.1808	25.6863	26.053	25.3612	24.562	25.6825	25.4177	25.5487	25.8987	25.45	26.1411	25.8791	25.8109	25.3889	26.4794	23.4187	26.7174	26.2237	25.8676	26.4266	26.3018	26.5554	25.6879	26.7823	25.2283	26.345	26.4908	26.0868	26.7471	26.3718	25.9721	25.8789	26.1044	26.3256	25.6787
Q7KMQ0		Rpt1	31.0623	31.2301	31.111	24.6767	24.69	24.5075	24.8115	23.6533	23.6816	23.3558	27.5165	26.8669	27.3128	27.594	27.6142	27.5633	27.3059	27.3624	27.4775	27.3295	28.4047	28.4676	28.1396	28.1287	28.2396	28.1456	28.3049	28.1832	28.3682	28.2052	28.2444	28.2688	28.1314	28.0433	28.0272	28.5872	28.1553	28.1741	28.4352	28.1185	28.5076	28.1816	27.9781	28.3882	27.9896	28.0642	28.2123
Q7KN04		fat-spondin	25.2906	NaN	NaN	23.6801	23.5208	23.6809	23.8171	NaN	NaN	NaN	NaN	NaN	NaN	NaN	NaN	NaN	NaN	NaN	NaN	NaN	NaN	21.136	NaN	NaN	NaN	NaN	NaN	NaN	NaN	NaN	NaN	NaN	NaN	NaN	NaN	NaN	NaN	NaN	NaN	NaN	NaN	NaN	NaN	NaN	NaN	NaN	NaN
Q7KN61		Fpps	28.4076	28.6517	28.694	NaN	NaN	15.2105	NaN	NaN	NaN	NaN	NaN	NaN	NaN	NaN	NaN	NaN	NaN	NaN	NaN	19.7952	NaN	NaN	NaN	NaN	NaN	NaN	NaN	NaN	NaN	NaN	NaN	NaN	NaN	NaN	NaN	NaN	NaN	NaN	NaN	NaN	NaN	NaN	NaN	NaN	NaN	NaN	NaN
Q7KN62	Transitional endoplasmic reticulum ATPase TER94	TER94	33.7881	33.7678	33.7803	21.7889	23.0403	21.3519	22.6817	24.4834	22.6999	22.9182	24.8364	25.6791	25.0945	25.4141	24.448	25.2001	24.8201	24.2515	25.2782	24.8905	24.3039	24.2839	24.3074	24.241	24.2649	23.8555	NaN	24.2138	23.7957	23.9651	23.858	24.3762	24.2701	24.0702	24.0328	24.3626	23.949	24.6092	25.6429	24.3002	24.3878	24.3405	24.5592	24.3286	23.5954	25.1731	24.3367
Q7KN75		Dp1	32.0727	32.1752	31.9597	29.2642	29.1727	29.0271	29.0863	33.6358	33.6927	33.6912	27.2781	27.0907	27.3315	27.3119	27.3178	27.0807	27.3319	26.8226	27.3151	27.2329	27.3271	27.073	27.3405	27.1519	27.4192	27.0034	27.1591	27.3532	27.1819	27.2537	27.1062	27.5102	27.2601	26.8472	27.1613	27.4722	27.3647	27.3822	27.3426	27.1762	27.2595	27.447	27.2769	27.3202	26.73	26.9863	27.0069
Q7KN85		ATPCL	33.3875	33.3779	33.4572	21.0579	21.4933	21.6416	22.1275	20.3854	NaN	NaN	24.147	23.6242	23.5129	23.3681	23.1815	23.3636	23.6457	23.3222	23.4751	23.1293	22.9752	22.2588	22.5895	22.9853	22.9062	22.1873	NaN	23.3316	NaN	22.7239	22.5876	NaN	NaN	23.5593	NaN	23.3717	22.6494	22.0158	22.8131	23.3801	22.3019	NaN	22.5666	21.5733	22.7452	22.7353	NaN
Q7KN90	Cysteine--tRNA ligase, cytoplasmic	Aats-cys	28.415	28.5172	28.8129	20.7711	20.6436	20.955	20.8142	NaN	NaN	NaN	NaN	18.0061	NaN	NaN	NaN	NaN	NaN	NaN	NaN	NaN	NaN	NaN	NaN	NaN	NaN	NaN	NaN	NaN	NaN	NaN	NaN	NaN	NaN	NaN	NaN	NaN	NaN	NaN	NaN	NaN	NaN	NaN	NaN	NaN	NaN	NaN	NaN
Q7KN94		wal	31.6649	31.6565	31.891	23.2843	23.4439	23.46	23.5253	21.4272	20.9779	20.8908	26.8225	26.3328	26.6223	26.8579	26.9498	26.8734	26.4134	26.4796	26.4215	26.4673	26.1211	25.9264	26.4587	25.9011	26.0344	26.09	26.3761	26.34	26.2911	26.0713	26.063	26.5121	26.3261	26.4969	25.9766	26.482	26.2644	26.2165	26.5395	26.1358	26.2565	26.1355	25.9432	25.8412	26.1565	25.94	26.2144
Q7KNA0	Dymeclin	CG8230	NaN	NaN	23.7638	NaN	NaN	NaN	16.6388	NaN	NaN	NaN	21.3086	21.4543	21.834	21.0093	21.8185	21.7778	22.1083	21.5274	21.8432	21.8821	22.1094	22.4817	22.1384	22.4739	22.5327	22.4353	22.5199	22.3313	22.2167	22.2028	22.3733	21.9621	22.0887	21.5415	22.0102	NaN	22.0652	22.4874	22.6092	NaN	22.3365	22.3736	22.4409	22.4487	22.1891	22.1684	22.2049
Q7KND8		Mad1	NaN	NaN	NaN	19.157	19.4858	20.0373	20.0032	NaN	NaN	NaN	NaN	NaN	NaN	19.1924	NaN	NaN	NaN	NaN	NaN	NaN	19.2031	NaN	NaN	NaN	NaN	NaN	NaN	NaN	NaN	NaN	NaN	NaN	NaN	NaN	NaN	NaN	NaN	NaN	NaN	NaN	NaN	NaN	NaN	NaN	NaN	NaN	NaN
Q7KNF2	Polyadenylate-binding protein 2	Pabp2	NaN	NaN	23.0181	23.8326	23.416	23.7247	23.6638	22.0111	21.9627	21.371	21.7691	21.8236	21.9221	21.4299	20.8596	21.3394	22.9502	23.0322	22.8481	22.2873	21.9531	22.3112	21.8655	22.0032	22.7226	23.6048	21.8722	22.526	22.0794	22.5504	22.6135	23.4488	23.6698	22.5045	23.0819	23.5518	22.546	23.0782	22.2431	21.682	20.979	22.1109	22.2312	22.1778	22.2924	22.4122	21.7385
Q7KNS3	Lissencephaly-1 homolog	Lis-1	NaN	NaN	24.9423	24.5059	23.8782	24.4606	24.5262	NaN	22.0509	NaN	NaN	NaN	NaN	NaN	NaN	NaN	NaN	NaN	NaN	NaN	NaN	NaN	NaN	NaN	19.8449	NaN	NaN	NaN	NaN	NaN	NaN	NaN	NaN	NaN	NaN	NaN	NaN	NaN	NaN	NaN	NaN	NaN	NaN	NaN	NaN	NaN	NaN
Q7KQM6	PERQ amino acid-rich with GYF domain-containing protein CG11148	CG11148	NaN	28.2515	NaN	21.6408	21.8516	22.026	22.658	NaN	NaN	NaN	NaN	NaN	NaN	NaN	NaN	NaN	NaN	NaN	NaN	NaN	NaN	NaN	NaN	NaN	NaN	NaN	NaN	NaN	NaN	NaN	NaN	NaN	NaN	NaN	NaN	NaN	NaN	NaN	NaN	NaN	NaN	NaN	NaN	NaN	NaN	NaN	NaN
Q7KR10;P82712	Probable cytochrome P450 12d1 distal, mitochondrial;Probable cytochrome P450 12d1 proximal, mitochondrial	Cyp12d1-d;Cyp12d1-p	NaN	25.0877	25.6815	19.9196	19.9182	20.0419	20.0592	NaN	NaN	NaN	NaN	NaN	NaN	NaN	NaN	NaN	NaN	NaN	NaN	21.97	22.7211	23.0492	22.0677	22.7198	22.7581	22.3603	22.1784	22.4686	22.4398	22.2683	22.3158	23.2908	22.7742	22.2967	22.5166	23.206	22.6051	21.8159	22.8543	21.7781	22.6046	22.3972	NaN	22.0143	22.2797	22.2999	22.1058
Q7KRI2	Longitudinals lacking protein-like	lolal	NaN	NaN	26.0164	17.8912	17.5514	17.4739	17.4514	NaN	NaN	NaN	NaN	NaN	NaN	NaN	NaN	NaN	NaN	NaN	NaN	NaN	NaN	NaN	NaN	NaN	NaN	NaN	NaN	NaN	NaN	NaN	NaN	NaN	NaN	NaN	NaN	NaN	NaN	NaN	NaN	NaN	NaN	NaN	NaN	NaN	NaN	NaN	NaN
Q7KRR5	Peptide-N(4)-(N-acetyl-beta-glucosaminyl)asparagine amidase	Pngl	NaN	NaN	NaN	17.8337	17.5198	NaN	17.299	NaN	NaN	NaN	NaN	NaN	NaN	NaN	NaN	NaN	NaN	18.3642	NaN	NaN	NaN	NaN	NaN	NaN	NaN	NaN	NaN	NaN	NaN	NaN	NaN	NaN	NaN	NaN	NaN	NaN	NaN	NaN	NaN	NaN	NaN	NaN	NaN	NaN	NaN	NaN	NaN
Q7KRW8	Pre-mRNA-processing factor 39	CG1646	NaN	NaN	NaN	18.9398	19.2999	18.8999	18.9379	NaN	NaN	NaN	NaN	NaN	NaN	NaN	NaN	NaN	NaN	NaN	NaN	NaN	NaN	NaN	19.2921	NaN	NaN	NaN	NaN	NaN	NaN	NaN	NaN	NaN	NaN	NaN	NaN	NaN	NaN	NaN	NaN	NaN	NaN	NaN	NaN	NaN	NaN	NaN	NaN
Q7KRY6	Nucleosomal histone kinase 1	ball	NaN	NaN	NaN	20.112	20.2588	20.6313	20.722	NaN	NaN	NaN	17.8814	NaN	NaN	NaN	NaN	NaN	NaN	NaN	NaN	NaN	NaN	NaN	NaN	NaN	NaN	NaN	NaN	NaN	NaN	NaN	NaN	NaN	NaN	NaN	NaN	NaN	18.8474	NaN	NaN	NaN	NaN	NaN	NaN	NaN	NaN	NaN	NaN
Q7KS11		Ude	28.533	28.5338	28.717	NaN	19.6789	NaN	NaN	NaN	NaN	NaN	17.9305	17.1006	17.5454	17.816	16.8117	18.0564	27.8322	26.8253	28.4687	28.6672	NaN	21.4217	NaN	NaN	NaN	NaN	NaN	NaN	NaN	NaN	NaN	NaN	NaN	NaN	NaN	NaN	NaN	NaN	NaN	NaN	NaN	NaN	NaN	NaN	NaN	NaN	NaN
Q7KS38	40S ribosomal protein S19b	RpS19b	NaN	NaN	22.863	17.2597	17.7526	17.6743	18.2324	18.4518	18.466	17.8582	NaN	NaN	NaN	NaN	NaN	NaN	NaN	NaN	NaN	18.97	19.4987	NaN	NaN	NaN	NaN	NaN	NaN	NaN	NaN	NaN	NaN	NaN	NaN	NaN	NaN	NaN	NaN	NaN	NaN	NaN	NaN	NaN	NaN	NaN	NaN	NaN	NaN
Q7KSB5			29.8986	30.005	29.7049	NaN	NaN	NaN	NaN	NaN	NaN	NaN	NaN	19.3468	NaN	NaN	NaN	NaN	NaN	NaN	NaN	NaN	NaN	NaN	NaN	NaN	NaN	NaN	NaN	NaN	NaN	NaN	NaN	NaN	NaN	NaN	NaN	NaN	NaN	NaN	NaN	20.255	NaN	NaN	NaN	NaN	NaN	NaN	NaN
Q7KSD3		fray	28.484	28.3609	28.5206	NaN	NaN	NaN	18.5763	NaN	NaN	NaN	NaN	NaN	NaN	NaN	NaN	NaN	NaN	NaN	17.77	NaN	NaN	NaN	NaN	NaN	NaN	NaN	NaN	NaN	NaN	NaN	NaN	NaN	NaN	NaN	NaN	NaN	NaN	NaN	NaN	NaN	NaN	NaN	NaN	NaN	NaN	NaN	NaN
Q7KSM5		Aos1	29.0791	29.186	28.8732	NaN	NaN	NaN	16.0428	NaN	NaN	NaN	NaN	19.9638	NaN	NaN	NaN	NaN	NaN	NaN	NaN	NaN	NaN	NaN	19.4925	NaN	NaN	NaN	NaN	NaN	NaN	NaN	NaN	NaN	NaN	NaN	NaN	NaN	NaN	NaN	NaN	NaN	NaN	NaN	NaN	NaN	NaN	NaN	NaN
Q7KSN8			NaN	NaN	27.1451	23.4694	23.4986	23.4793	22.6002	22.2081	22.2384	20.2865	NaN	NaN	NaN	17.29	NaN	NaN	NaN	NaN	NaN	NaN	19.5422	NaN	NaN	NaN	NaN	NaN	NaN	NaN	NaN	NaN	NaN	NaN	NaN	NaN	NaN	NaN	NaN	NaN	NaN	NaN	NaN	NaN	NaN	NaN	NaN	NaN	NaN
Q7KSQ0		sea	29.2697	29.2197	29.0275	22.1084	22.1167	22.0755	21.8376	20.9875	19.6736	20.163	24.2512	24.3744	24.435	24.1787	25.7723	24.6946	24.2439	24.9561	24.3228	24.4605	24.6458	25.7433	25.3079	25.6866	25.4241	25.5566	25.3076	25.1187	25.316	24.9186	25.7558	24.8749	24.444	24.6981	24.5203	26.3326	27.6337	25.4289	26.239	26.2614	25.6372	24.3806	25.1613	24.5643	25.1428	24.947	24.58
Q7KT16		vari	24.8431	NaN	NaN	21.2969	21.185	21.3111	21.0925	NaN	NaN	NaN	21.4349	21.8515	22.5247	22.0134	22.088	23.1916	22.0668	22.0267	22.1604	21.6769	NaN	NaN	NaN	NaN	NaN	NaN	NaN	NaN	NaN	NaN	NaN	NaN	NaN	NaN	NaN	NaN	NaN	NaN	NaN	NaN	NaN	NaN	NaN	NaN	NaN	NaN	NaN
Q7KT36		CG13083-RB	NaN	NaN	NaN	17.3398	18.9861	18.3615	18.8194	NaN	NaN	NaN	NaN	NaN	NaN	NaN	NaN	NaN	NaN	NaN	NaN	NaN	NaN	NaN	NaN	NaN	NaN	NaN	NaN	NaN	NaN	NaN	NaN	NaN	NaN	NaN	NaN	24.9517	NaN	NaN	NaN	NaN	NaN	NaN	NaN	NaN	20.1079	NaN	NaN
Q7KTG0			NaN	NaN	23.1523	24.1911	24.1966	24.288	24.1675	24.7748	24.6986	24.7651	23.0762	23.1196	NaN	22.3477	22.9734	22.2151	23.1307	22.7792	NaN	22.9132	28.1622	29.3282	28.2614	28.4688	28.8374	27.9324	28.1177	NaN	NaN	NaN	27.9163	NaN	27.8802	NaN	NaN	NaN	NaN	NaN	28.0148	NaN	27.9849	27.6477	NaN	27.8401	27.3602	27.1081	NaN
Q7KTG2		Apoltp	27.3966	27.4126	28.0609	21.6202	21.627	21.6395	21.8187	NaN	NaN	NaN	20.3726	19.2187	20.0997	19.9347	19.8861	20.3607	20.6958	20.658	20.4181	20.6284	21.4033	NaN	NaN	20.9411	21.6095	20.8833	21.2587	22.0616	21.0105	21.5605	20.9859	21.5646	21.5116	20.6088	20.8326	NaN	21.3781	21.0843	21.8159	21.103	21.5197	21.4524	21.1815	21.2244	NaN	20.8383	20.8227
Q7KTJ7		Bsg	26.9977	27.2064	27.1093	NaN	NaN	NaN	16.7793	NaN	NaN	NaN	20.1594	20.5546	19.7752	20.0906	19.9767	19.9762	19.8897	20.347	20.2296	NaN	NaN	NaN	19.61	20.0418	NaN	19.9257	19.3852	NaN	19.2564	19.6193	19.9495	19.909	19.7782	19.8585	19.5381	NaN	19.4484	20.1053	NaN	19.9496	20.1534	19.9168	20.1446	21.0866	19.7538	20.1481	19.4015
Q7KTW5			30.0048	29.869	30.2828	NaN	NaN	NaN	14.5721	NaN	NaN	NaN	NaN	19.5122	NaN	NaN	NaN	NaN	NaN	NaN	NaN	NaN	NaN	NaN	NaN	NaN	NaN	NaN	NaN	NaN	NaN	NaN	NaN	NaN	NaN	20.0185	NaN	NaN	NaN	NaN	NaN	NaN	NaN	NaN	NaN	NaN	NaN	NaN	NaN
Q7KTW9		AsnS	28.4111	28.8583	28.1784	NaN	NaN	NaN	15.7086	NaN	NaN	NaN	NaN	NaN	NaN	NaN	NaN	NaN	NaN	NaN	NaN	19.0628	NaN	NaN	NaN	NaN	NaN	NaN	NaN	NaN	NaN	NaN	NaN	NaN	NaN	NaN	NaN	NaN	NaN	NaN	NaN	NaN	NaN	NaN	NaN	NaN	NaN	NaN	NaN
Q7KU01		PNUTS	NaN	NaN	NaN	19.7734	20.4933	20.3125	20.2521	17.3958	16.8263	16.9503	NaN	NaN	NaN	NaN	NaN	NaN	NaN	NaN	NaN	NaN	NaN	NaN	NaN	NaN	NaN	NaN	NaN	NaN	NaN	NaN	NaN	NaN	NaN	NaN	NaN	NaN	NaN	NaN	NaN	NaN	NaN	NaN	NaN	NaN	NaN	NaN	NaN
Q7KU24	Chromodomain-helicase-DNA-binding protein 1	Chd1	NaN	NaN	24.2116	21.0517	21.4926	21.2926	21.4528	NaN	17.2669	NaN	NaN	NaN	NaN	NaN	NaN	NaN	NaN	NaN	NaN	NaN	NaN	NaN	NaN	NaN	NaN	NaN	NaN	NaN	NaN	NaN	NaN	17.9264	NaN	NaN	NaN	NaN	NaN	NaN	NaN	NaN	NaN	NaN	NaN	NaN	NaN	NaN	NaN
Q7KUA4		Uba2	27.6103	27.5799	27.2756	NaN	NaN	NaN	NaN	NaN	NaN	NaN	NaN	18.9141	NaN	NaN	NaN	NaN	NaN	NaN	NaN	NaN	NaN	NaN	NaN	NaN	NaN	NaN	NaN	NaN	NaN	NaN	NaN	NaN	NaN	NaN	NaN	NaN	NaN	NaN	NaN	NaN	NaN	NaN	NaN	NaN	NaN	NaN	NaN
Q7KUC2		Pdxk	31.172	31.222	30.9171	NaN	NaN	NaN	NaN	NaN	NaN	NaN	NaN	NaN	NaN	NaN	NaN	NaN	NaN	NaN	NaN	NaN	NaN	NaN	NaN	NaN	NaN	19.4699	NaN	NaN	NaN	NaN	NaN	NaN	NaN	NaN	NaN	NaN	NaN	NaN	NaN	NaN	NaN	NaN	NaN	NaN	NaN	NaN	NaN
Q7KUQ6		Lmpt	24.5916	23.9648	NaN	20.9473	21.0773	21.0236	20.9293	NaN	NaN	NaN	NaN	NaN	NaN	NaN	NaN	NaN	NaN	NaN	NaN	NaN	NaN	NaN	NaN	NaN	NaN	NaN	NaN	NaN	NaN	NaN	NaN	NaN	NaN	NaN	NaN	NaN	NaN	NaN	NaN	NaN	NaN	NaN	NaN	NaN	NaN	NaN	NaN
Q7KUT2	Lon protease homolog, mitochondrial	Lon	28.4983	28.7998	28.7595	27.6759	27.3106	27.6466	27.7876	21.5715	20.7215	19.553	25.0905	25.1133	25.2412	24.2653	24.2618	24.961	25.0293	24.5203	24.4093	24.8032	23.8882	24.517	23.7474	24.26	24.3296	24.3578	23.7836	23.9461	24.137	24.4108	23.5449	23.8873	23.3283	24.3355	23.6376	23.9966	24.231	24.307	23.8474	24.3968	23.7702	23.6319	23.4773	24.1718	24.4399	24.6362	23.8772
Q7KV34			27.12	27.3436	27.0953	NaN	NaN	NaN	NaN	NaN	NaN	NaN	NaN	NaN	NaN	NaN	NaN	NaN	NaN	NaN	NaN	NaN	NaN	NaN	NaN	NaN	NaN	NaN	NaN	NaN	NaN	NaN	NaN	NaN	NaN	NaN	NaN	NaN	NaN	NaN	NaN	NaN	19.7001	NaN	NaN	NaN	NaN	NaN	NaN
Q7KVA1	Xylosyltransferase oxt	oxt	26.6351	26.3192	26.509	17.2989	17.0175	17.8826	18.113	16.2636	NaN	NaN	NaN	NaN	NaN	NaN	NaN	NaN	NaN	NaN	NaN	NaN	NaN	NaN	22.5131	NaN	NaN	NaN	NaN	NaN	NaN	NaN	NaN	NaN	NaN	NaN	NaN	NaN	NaN	NaN	NaN	NaN	NaN	NaN	NaN	NaN	NaN	NaN	NaN
Q7KVD1		trio	NaN	NaN	NaN	NaN	NaN	16.0098	NaN	NaN	NaN	NaN	18.7066	16.7374	NaN	19.1245	NaN	18.7651	19.1287	18.9515	NaN	NaN	18.684	18.0716	NaN	18.9234	NaN	NaN	NaN	18.2148	NaN	NaN	NaN	NaN	NaN	NaN	NaN	NaN	NaN	19.0917	18.1564	NaN	18.0434	18.2905	NaN	NaN	18.5408	20.0939	18.8997
Q7KVG9		Chi	NaN	NaN	NaN	19.6524	19.7603	19.7582	19.4527	NaN	NaN	19.4579	NaN	NaN	NaN	NaN	NaN	NaN	NaN	NaN	NaN	NaN	NaN	NaN	NaN	NaN	NaN	NaN	NaN	NaN	NaN	NaN	NaN	NaN	NaN	NaN	NaN	NaN	NaN	NaN	NaN	NaN	NaN	NaN	NaN	NaN	NaN	NaN	NaN
Q7KVP9		Xpd	NaN	NaN	NaN	19.3668	19.3175	19.428	19.4653	NaN	NaN	NaN	19.6448	NaN	NaN	19.6363	NaN	NaN	23.6772	23.5304	22.4892	22.8313	NaN	NaN	NaN	NaN	NaN	NaN	NaN	NaN	NaN	NaN	NaN	20.6768	NaN	NaN	NaN	NaN	NaN	NaN	NaN	NaN	NaN	NaN	NaN	NaN	NaN	NaN	NaN
Q7KVQ0	Probable H/ACA ribonucleoprotein complex subunit 1	CG4038	26.9298	27.0091	26.7852	25.8616	25.4581	25.5349	25.5313	26.2529	26.7192	25.8012	20.9675	20.0912	19.5269	NaN	19.6208	19.3566	19.353	19.4267	NaN	NaN	NaN	NaN	NaN	NaN	NaN	NaN	NaN	NaN	NaN	NaN	NaN	NaN	NaN	NaN	NaN	NaN	NaN	NaN	NaN	NaN	NaN	NaN	NaN	NaN	NaN	20.2375	NaN
Q7KVR8		AP-1gamma	26.5692	26.527	26.5174	20.8978	21.7359	20.7719	22.0822	18.239	NaN	NaN	19.1814	19.042	19.36	19.4654	20.7995	19.1833	19.6112	19.808	19.4682	19.726	NaN	NaN	NaN	NaN	NaN	20.612	NaN	NaN	NaN	NaN	NaN	NaN	NaN	NaN	NaN	NaN	NaN	NaN	NaN	NaN	NaN	NaN	NaN	NaN	NaN	NaN	NaN
Q7KVW1		spoon	NaN	NaN	22.8636	21.6268	21.6094	21.9619	22.0443	18.305	17.6642	17.9951	NaN	NaN	NaN	NaN	NaN	NaN	NaN	NaN	NaN	NaN	NaN	NaN	NaN	NaN	NaN	NaN	NaN	NaN	NaN	NaN	NaN	NaN	NaN	NaN	NaN	NaN	NaN	NaN	NaN	NaN	NaN	NaN	NaN	NaN	NaN	NaN	NaN
Q7KVW2		l(1)G0045	NaN	NaN	22.7614	20.7359	20.637	21.0137	21.1693	NaN	18.2482	18.0891	NaN	NaN	NaN	NaN	NaN	NaN	NaN	NaN	NaN	NaN	NaN	NaN	NaN	NaN	NaN	NaN	NaN	NaN	NaN	NaN	NaN	NaN	NaN	NaN	NaN	NaN	NaN	NaN	NaN	NaN	NaN	NaN	NaN	NaN	NaN	NaN	NaN
Q7KVX1	Pyruvate dehydrogenase E1 component subunit alpha	l(1)G0334	33.335	33.2646	33.2713	24.2412	24.7798	23.9546	24.309	26.0804	26.6151	26.0108	25.9902	26.7579	25.987	25.8126	26.0501	26.5646	26.2167	25.501	25.6097	26.0162	25.5323	25.355	25.4486	25.5528	25.8061	25.1438	25.382	25.7961	25.2254	25.4678	25.4794	25.5203	25.3342	25.4773	25.7375	25.3882	25.6814	25.4991	26.2536	25.7405	25.8067	25.8368	25.7872	25.7299	25.3888	25.862	25.4424
Q7KW39	Probable methylmalonate-semialdehyde dehydrogenase [acylating], mitochondrial	CG17896	31.9865	31.7022	31.6504	20.7665	21.6954	21.2903	21.0452	18.4134	17.7062	18.174	22.1395	24.5591	22.2343	22.2641	23.5271	22.7555	22.2324	22.2797	22.6829	22.4259	NaN	21.7292	21.5738	NaN	NaN	21.6726	21.7279	22.0498	21.7299	NaN	22.0145	21.3496	21.5443	21.5386	21.7552	NaN	21.7167	22.2053	23.8573	23.636	22.3268	NaN	21.8985	21.1556	21.6914	22.0244	22.2233
Q7PLB8			32.8793	32.939	32.9311	23.4718	23.6222	23.5246	23.7528	22.6837	21.9788	21.9989	27.9279	27.7066	27.7983	28.0521	27.863	27.7405	27.9025	27.9958	27.9008	27.9732	27.2248	27.1616	27.1403	27.3467	28.0099	27.5513	27.3618	27.5441	27.4241	27.3704	27.2523	27.0283	27.2692	26.7689	27.2465	27.8538	27.233	27.5693	27.5968	27.4367	27.2582	27.289	27.4233	27.1602	27.3979	27.1369	27.4066
Q7PLC7		Gfat1	23.8772	23.9833	23.796	NaN	NaN	NaN	NaN	NaN	NaN	17.7729	21.1771	20.9956	20.4958	20.5724	20.8001	20.5262	20.4346	20.5453	20.6882	20.6644	22.4658	22.5183	22.0053	22.0804	22.2269	22.2247	22.3101	22.0933	22.3898	22.1952	22.5923	22.1883	21.9995	21.7651	22.0186	23.6478	21.7595	22.5218	22.5159	22.5142	21.5105	22.3808	22.1198	22.267	22.2618	21.9945	22.0981
Q7PLE6			26.5623	26.8472	27.4236	22.7077	22.4575	22.5591	22.2562	NaN	NaN	NaN	23.5438	23.3688	22.9644	22.4907	22.7088	22.639	21.9934	NaN	NaN	22.5444	24.0711	23.4022	23.2683	23.7291	23.5537	21.7409	23.7769	24.0708	23.7455	23.4533	23.4956	23.5897	23.5872	22.9065	23.0182	24.4552	23.7194	24.6574	23.6994	23.1292	23.7481	23.4539	21.8659	23.466	22.9952	22.6196	22.7688
Q7PLI7	Serine/threonine-protein kinase CG17528	CG17528	NaN	NaN	NaN	18.4859	18.6165	18.4899	18.832	NaN	NaN	NaN	NaN	NaN	NaN	NaN	NaN	NaN	NaN	NaN	NaN	19.6374	NaN	NaN	20.5697	NaN	NaN	NaN	NaN	NaN	NaN	NaN	NaN	NaN	NaN	NaN	NaN	NaN	NaN	NaN	NaN	NaN	NaN	NaN	NaN	NaN	NaN	NaN	NaN
Q7PLK0	Protein argonaute-3	AGO3	NaN	NaN	NaN	21.2963	20.7426	20.8283	21.4385	NaN	18.9256	NaN	NaN	NaN	NaN	NaN	NaN	NaN	NaN	NaN	NaN	NaN	NaN	NaN	NaN	NaN	NaN	NaN	NaN	NaN	NaN	NaN	NaN	NaN	NaN	NaN	NaN	NaN	NaN	NaN	NaN	20.4205	NaN	NaN	NaN	NaN	NaN	NaN	NaN
Q7PLL3		eIF-4B	28.1684	28.3595	28.4204	NaN	NaN	NaN	NaN	NaN	NaN	NaN	19.2405	20.7341	19.3416	19.0152	18.8722	19.0064	19.3444	18.2915	NaN	NaN	NaN	NaN	NaN	NaN	NaN	NaN	NaN	NaN	NaN	NaN	NaN	NaN	NaN	NaN	NaN	NaN	NaN	NaN	NaN	NaN	19.9865	NaN	NaN	NaN	NaN	NaN	NaN
Q7PLL6			29.7714	29.7153	29.6515	22.7224	23.3407	23.3861	21.5311	18.1505	18.7157	18.4355	26.8016	26.111	26.2665	27.1297	26.4909	26.687	27.0095	26.8263	27.0693	26.5552	28.0829	28.1716	28.1265	28.2818	28.116	28.0249	28.1976	28.1062	28.2454	28.1841	28.0581	28.1763	28.1177	27.5216	28.0807	28.6474	28.1945	27.9196	28.3292	27.9406	28.0666	27.9025	27.8966	27.7482	27.8461	27.8765	27.8126
Q7PLP5			NaN	NaN	24.5605	NaN	NaN	NaN	NaN	NaN	NaN	18.2894	NaN	NaN	NaN	NaN	NaN	NaN	NaN	NaN	NaN	21.2212	20.9459	NaN	NaN	21.0924	21.0238	20.6994	21.1302	20.7002	NaN	21.3485	21.125	20.9615	21.4692	20.8777	20.8203	NaN	20.8751	20.4714	NaN	NaN	20.9502	NaN	20.9431	NaN	NaN	21.1334	NaN
Q7YU24	Transmembrane GTPase Marf	Marf	24.4727	24.7483	24.895	NaN	NaN	NaN	NaN	NaN	NaN	NaN	NaN	20.0596	NaN	NaN	19.7248	20.5708	NaN	20.9546	20.3844	20.1051	21.2244	NaN	NaN	21.2691	NaN	20.568	NaN	20.9351	NaN	21.1657	21.4592	NaN	21.1702	NaN	21.0691	NaN	NaN	NaN	NaN	NaN	21.2503	20.9449	20.7467	21.2051	NaN	20.8527	NaN
Q7YZA2	Uncharacterized protein CG7065	CG7065	NaN	NaN	NaN	16.7346	17.964	17.218	17.244	NaN	NaN	NaN	NaN	NaN	NaN	NaN	NaN	NaN	NaN	NaN	NaN	NaN	NaN	NaN	NaN	NaN	NaN	NaN	NaN	NaN	NaN	NaN	NaN	NaN	NaN	NaN	NaN	NaN	NaN	NaN	NaN	NaN	NaN	NaN	NaN	NaN	NaN	NaN	NaN
Q867Z4	Longitudinals lacking protein, isoforms F/I/K/T	lola	NaN	24.1169	NaN	20.1497	20.5754	20.475	20.127	NaN	NaN	NaN	NaN	NaN	NaN	NaN	NaN	NaN	NaN	NaN	NaN	NaN	NaN	NaN	NaN	NaN	20.1293	NaN	NaN	NaN	NaN	NaN	NaN	NaN	NaN	NaN	NaN	NaN	NaN	NaN	NaN	NaN	NaN	NaN	NaN	NaN	NaN	NaN	NaN
Q86B44		GS	28.5379	28.7404	28.5573	NaN	NaN	17.4202	NaN	NaN	NaN	NaN	NaN	NaN	NaN	NaN	NaN	NaN	NaN	NaN	NaN	NaN	NaN	NaN	NaN	NaN	NaN	NaN	NaN	NaN	NaN	NaN	NaN	NaN	NaN	NaN	NaN	NaN	NaN	NaN	NaN	NaN	NaN	NaN	NaN	NaN	NaN	NaN	NaN
Q86B47	Probable ATP-dependent RNA helicase CG8611	CG8611	NaN	NaN	NaN	20.8388	20.832	21.0613	20.9433	NaN	NaN	NaN	NaN	NaN	NaN	NaN	NaN	NaN	NaN	NaN	NaN	NaN	NaN	NaN	NaN	NaN	NaN	NaN	NaN	NaN	NaN	NaN	NaN	NaN	NaN	NaN	NaN	NaN	NaN	NaN	NaN	NaN	NaN	NaN	NaN	NaN	NaN	NaN	NaN
Q86B53		CG33172-RA	NaN	22.016	NaN	21.8179	21.783	21.8284	22.049	NaN	NaN	NaN	NaN	NaN	NaN	NaN	NaN	NaN	NaN	NaN	NaN	NaN	NaN	NaN	NaN	NaN	NaN	NaN	NaN	NaN	NaN	NaN	NaN	NaN	NaN	NaN	19.3673	NaN	NaN	NaN	NaN	NaN	NaN	NaN	NaN	NaN	NaN	NaN	NaN
Q86B87;A0A0B4JDE0	Modifier of mdg4	mod(mdg4);pre-mod(mdg4)-T	NaN	NaN	NaN	20.2293	20.0786	19.661	20.0158	NaN	NaN	NaN	NaN	NaN	NaN	NaN	NaN	NaN	NaN	NaN	NaN	NaN	NaN	NaN	NaN	NaN	NaN	NaN	NaN	NaN	NaN	NaN	NaN	NaN	NaN	NaN	NaN	NaN	NaN	NaN	NaN	NaN	NaN	NaN	NaN	NaN	NaN	NaN	NaN
Q86B94		mfas	27.6197	25.7153	25.5427	20.2329	20.6409	21.6051	20.6234	NaN	NaN	NaN	25.2533	24.4552	25.7059	26.5351	25.6486	25.37	24.7705	25.4389	24.5433	24.9464	25.5152	25.7318	24.5321	25.2532	24.232	25.8158	24.7471	25.5051	24.874	24.611	24.4018	25.1148	24.2736	26.6995	24.7525	25.4262	24.9109	24.1801	24.3117	25.7903	25.1035	24.2356	24.1322	24.2624	25.1164	25.5487	24.8627
Q86BA1	Protein-methionine sulfoxide oxidase Mical	Mical	NaN	NaN	24.6963	22.2473	22.3264	22.2143	22.5021	17.9004	18.0264	18.1344	NaN	18.7096	NaN	NaN	NaN	NaN	NaN	NaN	NaN	NaN	NaN	NaN	NaN	NaN	NaN	NaN	NaN	NaN	NaN	NaN	NaN	NaN	NaN	NaN	NaN	NaN	20.5175	NaN	NaN	NaN	NaN	NaN	NaN	NaN	NaN	NaN	NaN
Q86BI3		Zn72D	NaN	NaN	26.8569	25.4824	25.8886	26.0294	25.4443	23.5584	23.8723	23.7569	NaN	NaN	NaN	22.1577	22.2746	NaN	NaN	NaN	NaN	NaN	21.1379	20.045	NaN	NaN	NaN	NaN	NaN	20.8149	NaN	NaN	NaN	20.3491	NaN	NaN	NaN	NaN	NaN	NaN	NaN	NaN	NaN	23.9325	23.8646	23.9201	24.0674	23.2809	23.9266
Q86BI9			28.9935	29.3446	29.1071	NaN	18.4612	NaN	NaN	NaN	NaN	NaN	28.2758	28.558	29.5816	29.9905	30.4024	28.9841	27.8788	29.8516	28.7049	29.1989	24.9619	29.5485	21.4647	26.8904	NaN	28.5992	20.4724	26.7735	23.1052	NaN	22.4199	24.9942	20.5722	30.1933	26.8528	25.9282	20.0006	NaN	NaN	24.9188	NaN	26.1293	19.9632	23.0551	25.6216	28.2967	27.1289
Q86BM5		Akap200	29.9414	29.8961	29.9562	23.3113	23.1405	23.4594	23.8175	18.0915	18.0562	NaN	NaN	NaN	NaN	NaN	NaN	NaN	NaN	18.3636	NaN	NaN	NaN	NaN	NaN	NaN	NaN	NaN	NaN	NaN	NaN	NaN	NaN	NaN	NaN	NaN	NaN	NaN	NaN	NaN	NaN	NaN	NaN	NaN	NaN	NaN	NaN	NaN	NaN
Q86BM8		mRpL27	26.911	25.8102	25.9324	NaN	NaN	NaN	NaN	22.2608	22.6689	22.1861	NaN	NaN	NaN	NaN	NaN	NaN	NaN	NaN	NaN	NaN	NaN	NaN	NaN	NaN	NaN	NaN	NaN	NaN	NaN	NaN	NaN	NaN	NaN	NaN	NaN	19.2338	NaN	NaN	NaN	NaN	NaN	NaN	NaN	NaN	NaN	NaN	NaN
Q86BP1		CG5044-RB	29.9304	29.9027	30.039	NaN	NaN	NaN	16.9716	NaN	NaN	NaN	22.5752	NaN	23.0735	23.6353	25.2798	18.1181	NaN	24.6363	23.3705	17.737	20.1567	22.6633	NaN	NaN	19.1129	26.3435	NaN	NaN	25.7835	23.0375	NaN	NaN	NaN	21.9217	18.2888	NaN	NaN	19.0339	19.3875	NaN	23.3927	NaN	25.3232	NaN	NaN	NaN	21.2347
Q86BR7			NaN	NaN	NaN	17.4535	17.9538	17.5592	NaN	NaN	NaN	NaN	NaN	NaN	NaN	NaN	NaN	NaN	NaN	NaN	NaN	NaN	NaN	NaN	NaN	NaN	NaN	NaN	NaN	NaN	NaN	NaN	NaN	NaN	NaN	NaN	NaN	NaN	NaN	NaN	NaN	NaN	NaN	NaN	NaN	NaN	NaN	NaN	NaN
Q86BR8		TFAM	28.4743	28.1161	28.4337	26.239	26.0269	26.18	25.6431	26.3118	25.7355	25.2167	32.4276	31.8858	32.5309	27.6405	27.9028	27.4834	32.6842	32.5091	32.4472	32.5851	25.6148	25.2144	24.8471	25.1951	25.1342	25.2151	24.8887	25.3459	24.4271	24.2896	24.6205	24.8744	24.8615	24.3829	24.9508	26.1881	25.9244	23.6672	23.419	24.3556	23.8547	24.3327	24.5188	24.4483	25.2653	23.8633	24.506
Q86BS3		Chro	NaN	NaN	NaN	19.7407	19.482	19.9052	20.3776	NaN	NaN	NaN	NaN	NaN	NaN	NaN	NaN	NaN	NaN	NaN	NaN	NaN	NaN	NaN	NaN	NaN	NaN	NaN	NaN	NaN	NaN	NaN	NaN	NaN	NaN	NaN	NaN	NaN	NaN	NaN	NaN	NaN	NaN	NaN	NaN	NaN	NaN	NaN	NaN
Q86BY9	Protein rigor mortis	rig	28.1559	NaN	NaN	24.5546	24.7229	24.867	24.9291	22.2225	20.6752	20.6974	NaN	NaN	NaN	20.998	NaN	NaN	NaN	NaN	NaN	NaN	24.431	24.2254	20.6772	21.9689	20.3962	20.6772	28.8759	28.7635	28.5199	29.1566	28.4931	28.5892	29.422	27.9871	28.4616	30.6219	28.9011	17.8015	20.0938	24.5791	24.8367	17.9384	18.8219	21.764	28.3779	28.0487	28.2976
Q86NT5	Malic enzyme	Menl-1	NaN	NaN	NaN	18.8187	18.5847	18.5305	19.243	NaN	NaN	NaN	NaN	NaN	NaN	NaN	NaN	NaN	NaN	NaN	NaN	NaN	NaN	NaN	NaN	NaN	NaN	NaN	NaN	NaN	NaN	NaN	NaN	NaN	NaN	NaN	NaN	NaN	NaN	NaN	NaN	NaN	NaN	NaN	NaN	NaN	NaN	NaN	NaN
Q86PD3		CG30022;CG30023	27.2937	27.2464	27.4184	NaN	NaN	NaN	NaN	NaN	NaN	NaN	28.8054	27.3911	27.8795	27.4806	27.9925	28.0284	28.1051	27.7969	27.2037	27.7705	28.2204	28.1687	28.8786	28.4731	28.5017	28.2969	28.9851	28.618	29.1277	28.9492	29.2066	28.8933	29.2671	28.713	29.1189	NaN	28.8311	28.5538	28.3331	28.6029	28.4726	28.6231	28.7785	28.0416	28.7676	28.7364	28.2136
Q86PF4		CG10126-RB	27.868	27.758	27.2856	NaN	NaN	NaN	15.8548	NaN	NaN	NaN	NaN	NaN	NaN	NaN	NaN	NaN	NaN	NaN	NaN	NaN	NaN	NaN	NaN	NaN	NaN	NaN	NaN	NaN	NaN	NaN	NaN	NaN	NaN	NaN	NaN	NaN	NaN	NaN	NaN	NaN	NaN	NaN	NaN	NaN	NaN	NaN	NaN
Q86S05	Protein lingerer	lig	26.8474	28.1201	28.3862	23.7596	23.0787	23.1476	22.9652	20.863	21.336	21.0207	22.466	20.5075	21.4999	18.9261	21.9572	22.635	19.8312	18.5166	19.9424	17.0126	NaN	NaN	NaN	NaN	21.0983	22.2526	21.4777	22.6232	NaN	21.6399	NaN	NaN	NaN	21.4752	21.6208	NaN	21.7855	22.0859	NaN	NaN	NaN	25.2705	23.7981	NaN	NaN	NaN	NaN
Q8I0D4			30.8416	30.7735	30.8193	NaN	20.6459	NaN	NaN	NaN	NaN	NaN	23.4509	23.8412	23.0018	23.2946	23.1264	23.258	22.8925	22.9819	23.9448	23.1669	NaN	NaN	NaN	NaN	20.5513	NaN	NaN	NaN	NaN	NaN	20.5622	20.3872	NaN	20.645	20.6634	25.0295	21.1857	NaN	NaN	NaN	NaN	NaN	NaN	NaN	NaN	NaN	NaN
Q8I725			29.8381	29.9502	30.1835	NaN	NaN	NaN	NaN	NaN	NaN	NaN	NaN	NaN	NaN	NaN	NaN	NaN	NaN	NaN	NaN	19.4252	NaN	NaN	21.1619	NaN	NaN	NaN	NaN	NaN	NaN	NaN	NaN	NaN	NaN	NaN	NaN	NaN	NaN	NaN	NaN	NaN	NaN	NaN	NaN	NaN	NaN	NaN	NaN
Q8I7C3	LIM and SH3 domain protein Lasp	Lasp	25.707	25.8502	25.9367	NaN	NaN	NaN	15.8323	NaN	NaN	NaN	NaN	NaN	NaN	NaN	NaN	NaN	NaN	NaN	NaN	NaN	NaN	22.9904	NaN	NaN	NaN	NaN	NaN	NaN	NaN	NaN	NaN	NaN	NaN	NaN	NaN	NaN	NaN	NaN	NaN	NaN	NaN	NaN	NaN	NaN	NaN	NaN	NaN
Q8I937			25.0858	NaN	NaN	22.6033	22.8556	22.8782	22.8462	24.6187	24.5639	24.2859	NaN	NaN	NaN	17.0474	NaN	NaN	NaN	NaN	NaN	NaN	NaN	NaN	NaN	NaN	NaN	NaN	NaN	NaN	NaN	NaN	NaN	NaN	NaN	NaN	NaN	18.5008	NaN	NaN	NaN	NaN	NaN	NaN	NaN	NaN	NaN	NaN	NaN
Q8IGJ0	Protein EFR3 homolog cmp44E	stmA	NaN	NaN	22.8437	17.6745	17.46	17.3916	17.799	NaN	NaN	NaN	NaN	NaN	NaN	NaN	NaN	NaN	NaN	19.5459	NaN	NaN	NaN	19.5376	NaN	NaN	NaN	NaN	NaN	NaN	NaN	NaN	NaN	NaN	NaN	NaN	NaN	NaN	NaN	NaN	NaN	NaN	NaN	NaN	NaN	NaN	NaN	NaN	NaN
Q8IGQ3			27.6792	27.3639	27.4933	19.6485	NaN	19.7338	19.7318	NaN	NaN	NaN	22.4189	NaN	21.4636	NaN	NaN	21.7012	22.0797	NaN	21.8553	21.8954	NaN	NaN	NaN	NaN	NaN	NaN	NaN	NaN	NaN	NaN	NaN	NaN	NaN	NaN	NaN	NaN	NaN	NaN	NaN	NaN	NaN	NaN	NaN	NaN	NaN	NaN	NaN
Q8IH00	Nucleolar protein 6	Mat89Ba	NaN	NaN	22.3395	20.3169	22.1295	20.8674	20.4482	18.3015	17.8219	19.258	NaN	NaN	NaN	NaN	19.1492	NaN	NaN	NaN	NaN	NaN	NaN	NaN	NaN	NaN	NaN	NaN	NaN	NaN	NaN	NaN	NaN	NaN	NaN	NaN	NaN	NaN	NaN	NaN	NaN	NaN	NaN	NaN	NaN	NaN	NaN	NaN	NaN
Q8IH18		4E-T	NaN	NaN	21.9733	19.8139	19.628	19.9282	19.8543	NaN	NaN	NaN	NaN	NaN	NaN	NaN	NaN	NaN	NaN	NaN	NaN	21.0079	23.5411	23.9365	23.5522	23.8694	23.7611	22.5704	22.5485	22.5173	22.3958	22.5138	22.916	23.1002	23.1438	22.7695	23.6728	NaN	23.453	23.9396	23.5092	22.7594	23.5552	NaN	NaN	NaN	24.0397	24.036	23.5769
Q8IH23			NaN	NaN	NaN	19.4002	19.1073	19.1135	19.5897	NaN	NaN	NaN	NaN	NaN	NaN	NaN	NaN	NaN	NaN	NaN	NaN	NaN	NaN	NaN	NaN	NaN	NaN	NaN	NaN	NaN	NaN	NaN	NaN	NaN	NaN	NaN	NaN	NaN	NaN	NaN	NaN	NaN	NaN	NaN	NaN	NaN	NaN	NaN	NaN
Q8IMH8			NaN	NaN	22.1256	20.0902	20.2841	20.2022	20.1575	19.0254	19.6634	19.3383	NaN	NaN	NaN	NaN	18.0926	NaN	NaN	NaN	NaN	NaN	NaN	NaN	NaN	NaN	NaN	NaN	NaN	NaN	NaN	NaN	NaN	NaN	NaN	19.7512	NaN	NaN	NaN	NaN	NaN	NaN	NaN	NaN	NaN	NaN	NaN	NaN	NaN
Q8IMK1			NaN	NaN	NaN	22.1088	23.2064	23.0545	22.1063	NaN	NaN	18.062	NaN	NaN	NaN	NaN	18.6855	NaN	NaN	NaN	NaN	NaN	NaN	NaN	20.4344	NaN	NaN	NaN	NaN	NaN	NaN	NaN	NaN	NaN	NaN	NaN	NaN	NaN	NaN	NaN	NaN	NaN	NaN	NaN	NaN	NaN	NaN	NaN	NaN
Q8IMS8		msi	NaN	NaN	NaN	18.9621	18.5513	20.0253	19.6766	17.1522	17.5024	NaN	21.467	20.774	22.3196	24.0542	24.0812	23.9759	24.3947	24.1137	24.1733	23.8273	25.3393	25.242	24.4701	25.0202	24.9786	24.9509	24.1697	24.5728	24.6404	23.752	25.0519	25.5855	25.5274	25.0521	26.1173	25.7845	25.3185	NaN	NaN	18.8216	20.5606	23.076	23.3817	23.7651	26.0449	25.7662	25.3658
Q8IMT4			28.5286	28.2965	28.2231	NaN	NaN	NaN	NaN	NaN	NaN	NaN	NaN	NaN	NaN	NaN	NaN	NaN	NaN	NaN	NaN	NaN	NaN	NaN	NaN	NaN	NaN	NaN	NaN	NaN	NaN	NaN	NaN	NaN	NaN	NaN	NaN	NaN	NaN	NaN	20.3976	NaN	NaN	NaN	NaN	NaN	NaN	NaN	NaN
Q8IMT6			24.185	24.4664	24.334	NaN	NaN	NaN	NaN	NaN	NaN	NaN	20.5278	22.1732	21.3309	21.1543	21.6491	21.3837	21.0871	NaN	21.1411	21.1077	NaN	NaN	NaN	NaN	NaN	NaN	NaN	NaN	NaN	NaN	NaN	NaN	NaN	NaN	NaN	NaN	NaN	20.8866	NaN	NaN	NaN	NaN	NaN	NaN	NaN	NaN	NaN
Q8IMT8		veli	NaN	NaN	NaN	18.6533	18.7965	18.3197	18.4464	NaN	NaN	NaN	NaN	NaN	NaN	NaN	NaN	NaN	NaN	NaN	NaN	18.6916	NaN	NaN	NaN	NaN	NaN	NaN	NaN	NaN	NaN	NaN	NaN	NaN	NaN	NaN	19.5956	NaN	NaN	NaN	NaN	NaN	NaN	NaN	NaN	NaN	NaN	NaN	NaN
Q8IMV6		Saf-B	NaN	NaN	NaN	24.5047	24.62	24.5648	24.3947	23.1377	23.1076	22.8029	NaN	20.3715	NaN	NaN	NaN	NaN	NaN	NaN	NaN	NaN	NaN	NaN	NaN	NaN	NaN	NaN	NaN	NaN	NaN	NaN	NaN	NaN	NaN	NaN	NaN	NaN	NaN	NaN	NaN	NaN	NaN	NaN	NaN	19.3022	NaN	NaN	NaN
Q8IMW9			NaN	23.0267	NaN	20.9978	22.1274	20.9094	21.3551	NaN	18.7845	NaN	NaN	NaN	NaN	NaN	NaN	NaN	NaN	NaN	NaN	23.4549	26.0107	25.383	NaN	25.8444	25.9112	26.0469	NaN	25.6815	NaN	25.44	23.3588	25.7833	25.9581	24.9018	NaN	26.048	NaN	25.255	25.4039	25.4212	26.9362	NaN	NaN	NaN	24.7466	25.0462	NaN
Q8IMX1		twin	23.9367	24.1518	24.7605	NaN	NaN	NaN	16.3268	NaN	NaN	NaN	NaN	NaN	NaN	NaN	NaN	NaN	NaN	NaN	NaN	NaN	NaN	NaN	NaN	NaN	NaN	NaN	NaN	NaN	NaN	NaN	NaN	NaN	NaN	NaN	NaN	NaN	NaN	NaN	NaN	NaN	NaN	NaN	NaN	NaN	NaN	NaN	NaN
Q8IMX4		Rox8	NaN	24.3325	NaN	17.3746	17.3082	17.4683	17.0801	NaN	NaN	NaN	NaN	NaN	NaN	NaN	NaN	NaN	NaN	NaN	NaN	NaN	21.3807	21.5184	21.2753	21.7994	21.7303	21.2808	20.5559	21.6885	20.6369	20.5944	22.8952	22.9844	22.8303	22.1408	24.2269	23.7803	23.2545	NaN	NaN	NaN	NaN	NaN	NaN	NaN	NaN	NaN	NaN
Q8IMX8		LSm3	26.6712	26.3697	27.4268	21.4154	21.0026	21.6462	22.0697	NaN	NaN	NaN	NaN	NaN	NaN	NaN	NaN	NaN	NaN	NaN	NaN	NaN	NaN	NaN	19.1824	NaN	NaN	NaN	NaN	NaN	NaN	NaN	NaN	NaN	NaN	NaN	NaN	NaN	NaN	NaN	NaN	NaN	NaN	NaN	NaN	NaN	NaN	NaN	NaN
Q8IMY4	Sulfhydryl oxidase		28.4773	28.0148	29.1257	NaN	NaN	NaN	NaN	NaN	NaN	NaN	NaN	NaN	NaN	NaN	NaN	NaN	NaN	NaN	NaN	20.2023	NaN	NaN	NaN	NaN	NaN	20.8789	NaN	NaN	NaN	NaN	NaN	NaN	NaN	NaN	NaN	NaN	NaN	NaN	NaN	NaN	NaN	NaN	NaN	NaN	NaN	NaN	NaN
Q8IN20			NaN	NaN	NaN	NaN	NaN	NaN	NaN	NaN	NaN	NaN	21.2465	20.8451	21.6356	21.2874	21.1805	NaN	20.5636	20.7521	21.3122	20.6768	20.7485	NaN	NaN	NaN	NaN	NaN	NaN	NaN	NaN	NaN	NaN	NaN	NaN	NaN	NaN	NaN	NaN	NaN	NaN	NaN	NaN	NaN	NaN	NaN	NaN	NaN	NaN
Q8IN25			27.2672	27.8292	27.6778	NaN	NaN	NaN	15.3136	NaN	NaN	NaN	17.8339	17.6451	18.6524	18.7246	18.4037	23.3393	17.5501	18.384	18.5635	18.4012	NaN	17.0929	NaN	NaN	NaN	NaN	NaN	NaN	NaN	NaN	NaN	NaN	NaN	NaN	NaN	NaN	NaN	NaN	NaN	NaN	NaN	NaN	NaN	NaN	NaN	NaN	NaN
Q8IN43	Protein Turandot C	TotC	31.1588	31.474	31.3997	NaN	NaN	NaN	NaN	23.8584	NaN	20.9666	NaN	22.049	NaN	NaN	NaN	NaN	NaN	NaN	NaN	NaN	NaN	NaN	NaN	NaN	NaN	NaN	NaN	NaN	NaN	NaN	NaN	NaN	NaN	NaN	NaN	NaN	NaN	NaN	NaN	NaN	NaN	19.4363	NaN	NaN	NaN	NaN	NaN
Q8IN44	Protein Turandot A	TotA	31.7532	31.5672	31.6654	NaN	NaN	NaN	NaN	16.7241	NaN	NaN	NaN	NaN	NaN	NaN	NaN	19.7936	NaN	NaN	NaN	NaN	NaN	NaN	NaN	NaN	NaN	NaN	NaN	NaN	NaN	NaN	NaN	NaN	NaN	NaN	NaN	20.3347	NaN	NaN	NaN	NaN	NaN	NaN	NaN	NaN	NaN	NaN	NaN
Q8IN89		PP2A-B	26.1003	25.8854	25.7971	NaN	NaN	NaN	19.4657	NaN	NaN	NaN	20.5875	19.7119	NaN	19.9845	19.5641	20.1443	NaN	21.4236	19.8307	19.3909	NaN	NaN	NaN	NaN	NaN	NaN	NaN	NaN	NaN	NaN	NaN	NaN	NaN	NaN	NaN	NaN	NaN	NaN	18.9732	NaN	NaN	NaN	NaN	NaN	NaN	NaN	NaN
Q8IN94	Trithorax group protein osa	osa	NaN	NaN	23.0646	19.6842	19.9529	20.0411	19.5429	NaN	NaN	NaN	22.5083	22.5259	22.1141	22.35	NaN	NaN	22.9421	22.5023	22.3226	NaN	22.6248	21.9042	NaN	22.6219	NaN	22.2584	NaN	NaN	22.0622	22.6627	NaN	NaN	22.9403	NaN	22.4058	NaN	22.4156	22.6871	22.6739	22.3198	NaN	23.2694	22.7597	23.1406	22.9306	22.9395	22.8737
Q8INH6		CG32473-RC	27.964	28.2964	28.121	NaN	15.2806	NaN	NaN	NaN	NaN	NaN	NaN	NaN	NaN	NaN	NaN	NaN	NaN	NaN	NaN	NaN	NaN	NaN	22.3568	22.8158	25.5173	NaN	22.2834	22.5352	NaN	22.3394	NaN	NaN	NaN	NaN	NaN	NaN	NaN	NaN	23.2299	19.9283	23.3028	NaN	NaN	21.8398	NaN	NaN	22.4391
Q8INH7		timeout	NaN	NaN	21.378	21.0513	21.4863	21.5896	21.8976	NaN	NaN	NaN	NaN	NaN	NaN	21.2669	NaN	NaN	NaN	NaN	NaN	NaN	NaN	NaN	NaN	NaN	NaN	NaN	NaN	NaN	NaN	NaN	NaN	NaN	NaN	NaN	NaN	NaN	NaN	NaN	NaN	NaN	NaN	NaN	NaN	NaN	NaN	NaN	NaN
Q8INK3		fabp	33.1316	33.1887	33.042	NaN	NaN	16.6817	NaN	21.5836	20.8209	NaN	23.7089	26.8328	23.513	22.7755	22.8293	26.2675	NaN	24.6539	23.3935	22.6445	NaN	23.5508	NaN	NaN	NaN	NaN	NaN	24.1684	NaN	NaN	NaN	NaN	NaN	24.737	NaN	NaN	NaN	25.054	25.0449	26.8682	NaN	NaN	24.5588	NaN	24.357	23.8325	24.8492
Q8INM3;Q9VGZ8	Protein slender lobes;Slender lobes-like protein	sle;CG12592	NaN	NaN	NaN	21.052	20.9613	21.0912	21.0932	NaN	NaN	NaN	NaN	NaN	NaN	NaN	NaN	NaN	NaN	NaN	NaN	NaN	NaN	NaN	NaN	NaN	NaN	NaN	NaN	NaN	NaN	NaN	NaN	NaN	NaN	NaN	NaN	NaN	NaN	NaN	NaN	NaN	NaN	NaN	NaN	NaN	NaN	NaN	NaN
Q8INX3	Protein TIPIN homolog	CG10336	NaN	NaN	21.9753	17.1712	17.1244	17.3605	17.1074	NaN	NaN	NaN	NaN	NaN	NaN	NaN	NaN	NaN	NaN	NaN	NaN	NaN	NaN	NaN	NaN	NaN	NaN	NaN	NaN	NaN	NaN	NaN	NaN	NaN	NaN	NaN	NaN	NaN	NaN	NaN	NaN	NaN	NaN	NaN	NaN	NaN	NaN	NaN	NaN
Q8IP45		Cul3	NaN	24.8822	NaN	20.1526	20.7102	20.5418	20.6005	NaN	NaN	19.5037	22.9555	21.8985	22.5633	23.2846	23.0971	22.508	22.5875	22.7193	22.9642	23.1164	23.1639	23.3322	23.5782	23.7661	22.9045	23.0923	22.7253	23.0466	23.0995	22.872	22.5033	22.8588	22.7706	22.8687	22.6258	23.7653	22.6214	22.7962	23.2479	22.9195	22.9729	23.9515	23.3957	22.8804	23.253	23.1934	22.7946
Q8IP62		mRpS23	27.222	27.0539	26.8129	22.2489	22.2348	22.2945	22.1901	21.4428	21.7266	21.6169	19.0942	NaN	NaN	NaN	NaN	NaN	NaN	NaN	NaN	NaN	NaN	NaN	NaN	NaN	NaN	NaN	NaN	NaN	NaN	NaN	NaN	NaN	NaN	NaN	20.9176	NaN	NaN	NaN	NaN	NaN	NaN	NaN	NaN	NaN	NaN	NaN	NaN
Q8IP90		aret	27.3723	27.2199	26.9135	22.7218	22.6997	23.1391	23.0075	NaN	NaN	NaN	NaN	NaN	NaN	NaN	NaN	NaN	NaN	NaN	NaN	20.6632	NaN	21.3743	NaN	NaN	NaN	NaN	NaN	NaN	NaN	NaN	NaN	NaN	NaN	NaN	NaN	NaN	NaN	NaN	NaN	NaN	NaN	NaN	NaN	NaN	NaN	NaN	NaN
Q8IP91			24.1573	24.2468	24.1568	NaN	NaN	NaN	17.3217	NaN	NaN	NaN	NaN	NaN	NaN	NaN	NaN	NaN	NaN	NaN	NaN	NaN	NaN	NaN	NaN	NaN	NaN	NaN	NaN	NaN	NaN	NaN	NaN	NaN	NaN	NaN	NaN	NaN	NaN	NaN	20.2802	NaN	NaN	NaN	NaN	NaN	NaN	NaN	NaN
Q8IPA2		Mal-B2	29.7503	29.9806	29.6949	NaN	NaN	NaN	NaN	NaN	NaN	NaN	NaN	NaN	NaN	NaN	NaN	NaN	NaN	NaN	NaN	NaN	NaN	NaN	NaN	NaN	NaN	NaN	NaN	NaN	NaN	NaN	NaN	NaN	NaN	NaN	NaN	NaN	NaN	NaN	NaN	NaN	NaN	NaN	18.7745	NaN	NaN	NaN	NaN
Q8IPA4			NaN	NaN	NaN	NaN	NaN	NaN	NaN	NaN	NaN	NaN	NaN	NaN	NaN	NaN	NaN	NaN	NaN	NaN	NaN	NaN	NaN	NaN	NaN	NaN	NaN	NaN	NaN	NaN	NaN	NaN	NaN	NaN	NaN	NaN	NaN	NaN	NaN	NaN	NaN	NaN	NaN	NaN	NaN	NaN	NaN	NaN	NaN
Q8IPB2			NaN	NaN	NaN	18.9867	19.2696	19.0374	19.5399	NaN	NaN	NaN	NaN	NaN	NaN	NaN	NaN	NaN	NaN	NaN	NaN	NaN	NaN	NaN	NaN	NaN	NaN	NaN	NaN	NaN	NaN	NaN	NaN	NaN	NaN	NaN	NaN	NaN	NaN	NaN	NaN	NaN	NaN	NaN	NaN	18.0754	NaN	NaN	NaN
Q8IPB7	Alpha-mannosidase	LManII	32.0106	31.909	31.9994	NaN	16.6943	NaN	NaN	NaN	NaN	NaN	NaN	21.7234	NaN	NaN	NaN	NaN	NaN	NaN	NaN	NaN	NaN	NaN	NaN	NaN	NaN	NaN	NaN	NaN	NaN	NaN	NaN	NaN	NaN	NaN	NaN	21.8147	NaN	NaN	NaN	NaN	NaN	NaN	NaN	NaN	NaN	NaN	NaN
Q8IPP8			29.8764	29.8982	30.1219	NaN	NaN	16.1694	NaN	NaN	NaN	NaN	NaN	20.5528	NaN	NaN	NaN	NaN	NaN	NaN	NaN	NaN	NaN	NaN	NaN	NaN	NaN	NaN	NaN	NaN	NaN	NaN	NaN	NaN	NaN	19.1445	NaN	NaN	NaN	NaN	NaN	NaN	NaN	NaN	NaN	NaN	NaN	NaN	NaN
Q8IPQ2		CRMP	29.3697	29.4683	29.5008	NaN	NaN	NaN	NaN	NaN	NaN	NaN	NaN	20.4958	NaN	NaN	NaN	NaN	NaN	NaN	NaN	NaN	NaN	NaN	NaN	NaN	NaN	19.6763	NaN	NaN	NaN	NaN	NaN	NaN	NaN	NaN	NaN	NaN	NaN	NaN	NaN	NaN	NaN	NaN	NaN	NaN	NaN	NaN	NaN
Q8IPQ6			26.6087	26.9451	26.9885	NaN	14.2513	NaN	NaN	NaN	NaN	NaN	NaN	NaN	NaN	NaN	NaN	NaN	NaN	NaN	NaN	NaN	NaN	NaN	NaN	NaN	NaN	NaN	NaN	NaN	NaN	NaN	NaN	NaN	NaN	NaN	NaN	NaN	NaN	NaN	NaN	NaN	NaN	NaN	NaN	NaN	20.2233	NaN	NaN
Q8IPU3			29.7455	29.6308	29.1356	NaN	NaN	NaN	16.6057	NaN	NaN	NaN	24.4464	23.9656	23.7883	23.7111	24.4556	24.136	24.1443	23.5963	24.0885	24.0172	25.787	24.8705	25.5196	25.8008	25.6027	24.9324	26.097	25.9162	25.5652	25.7266	25.6886	25.9587	26.0932	25.0283	26.0358	26.6245	25.2744	25.8682	26.0989	25.5588	25.8165	24.9616	25.5304	25.6944	24.7819	25.42	24.8184
Q8IPV3			25.6154	25.6103	25.3578	19.5604	19.7178	19.7252	19.7773	NaN	17.3134	18.5338	23.8253	NaN	23.3058	23.5112	22.9821	NaN	NaN	22.5533	24.1673	NaN	21.6785	22.5405	22.6617	23.5556	23.7774	23.0834	22.7967	22.3379	22.5305	23.0175	23.1943	22.6172	22.755	23.4687	23.5165	22.7767	22.5245	23.2866	23.382	22.9782	22.4424	23.7818	22.7033	22.9215	23.1645	22.646	23.9106
Q8IPX7		Rrp40	26.9025	26.6134	26.5428	24.7841	24.8026	24.684	25.5027	18.9729	16.7554	18.1414	NaN	NaN	NaN	NaN	NaN	NaN	NaN	20.4241	NaN	NaN	NaN	NaN	NaN	NaN	NaN	NaN	NaN	NaN	NaN	NaN	NaN	NaN	NaN	NaN	NaN	NaN	NaN	NaN	NaN	NaN	NaN	NaN	NaN	NaN	NaN	20.0174	NaN
Q8IPY3	Aspartate aminotransferase	Got2	33.4282	33.4706	33.5205	NaN	NaN	NaN	NaN	21.5514	19.6696	19.2511	NaN	25.1682	21.6103	21.4692	21.2464	23.7743	NaN	21.6273	21.8486	21.2694	NaN	NaN	NaN	NaN	NaN	NaN	NaN	NaN	NaN	NaN	NaN	NaN	NaN	NaN	NaN	NaN	NaN	NaN	NaN	22.2435	NaN	NaN	NaN	NaN	NaN	NaN	NaN
Q8IPZ3			25.8595	26.1239	25.9294	NaN	NaN	NaN	16.9164	NaN	NaN	NaN	NaN	NaN	NaN	NaN	NaN	NaN	NaN	NaN	NaN	18.7132	NaN	NaN	NaN	NaN	NaN	NaN	NaN	NaN	NaN	NaN	NaN	NaN	NaN	NaN	NaN	NaN	NaN	NaN	19.7593	NaN	NaN	NaN	NaN	NaN	NaN	NaN	NaN
Q8IQ56	Transmembrane protein 11 homolog, mitochondrial	Pmi	NaN	NaN	NaN	16.8464	16.987	17.7046	17.1472	NaN	NaN	NaN	NaN	NaN	NaN	NaN	NaN	NaN	NaN	17.7706	NaN	NaN	NaN	NaN	NaN	NaN	NaN	NaN	NaN	NaN	NaN	NaN	NaN	NaN	NaN	NaN	NaN	NaN	NaN	NaN	NaN	NaN	NaN	NaN	NaN	NaN	18.4134	NaN	NaN
Q8IQ80		pst	28.566	28.6636	28.5592	21.6585	21.3577	21.3827	21.4577	20.72	19.5403	20.0937	25.137	24.7328	24.3586	25.4268	25.1914	25.5726	24.7441	24.7781	24.0488	23.7184	25.4753	25.2262	25.4973	25.2984	24.8387	25.8356	25.4828	25.7933	25.2066	25.6816	25.8901	25.73	25.111	25.1849	25.398	25.6485	25.2346	25.5418	25.2849	25.1489	25.08	26.622	26.2409	26.613	26.6712	26.5874	26.0421
Q8IQB4		Zasp66	27.2795	27.4579	27.4502	NaN	NaN	NaN	NaN	NaN	18.0035	NaN	20.2506	21.8856	NaN	21.5884	21.1472	22.6107	20.3382	21.611	20.4582	20.4271	NaN	NaN	NaN	NaN	NaN	NaN	NaN	NaN	NaN	NaN	NaN	NaN	NaN	NaN	NaN	NaN	NaN	NaN	NaN	NaN	NaN	NaN	NaN	21.8478	NaN	NaN	NaN
Q8IQE6			NaN	NaN	NaN	19.6218	18.9503	19.3744	19.5181	18.8456	19.0579	18.4615	NaN	NaN	NaN	NaN	NaN	NaN	NaN	NaN	NaN	18.8656	18.1454	NaN	NaN	NaN	NaN	NaN	NaN	NaN	NaN	NaN	NaN	NaN	NaN	NaN	NaN	NaN	NaN	NaN	NaN	NaN	NaN	NaN	NaN	NaN	NaN	NaN	NaN
Q8IQG9		Adk1	30.1419	30.3284	30.4667	20.6752	20.7916	20.2179	18.9889	NaN	NaN	NaN	24.6622	23.8686	24.5662	24.3253	24.2968	24.9361	24.7342	24.0696	25.137	24.8786	22.8519	23.5082	NaN	22.5183	24.0161	23.6009	NaN	24.6578	24.8948	24.0348	24.3691	24.5674	24.7479	23.8435	24.4505	24.6957	23.8447	23.4477	22.1157	NaN	21.869	24.591	24.8757	NaN	23.6462	24.6849	24.3964
Q8IQI0		Sap130	NaN	NaN	NaN	18.0873	18.4242	18.1436	18.5188	NaN	NaN	NaN	NaN	NaN	NaN	NaN	NaN	NaN	NaN	NaN	NaN	NaN	NaN	NaN	NaN	NaN	NaN	NaN	NaN	NaN	NaN	NaN	NaN	NaN	NaN	NaN	NaN	NaN	NaN	NaN	NaN	NaN	NaN	NaN	NaN	NaN	NaN	NaN	NaN
Q8IQV1		Papss	27.2747	27.531	27.191	NaN	NaN	NaN	NaN	NaN	NaN	NaN	NaN	NaN	NaN	NaN	NaN	NaN	NaN	NaN	NaN	NaN	NaN	NaN	NaN	NaN	NaN	NaN	NaN	NaN	NaN	NaN	NaN	NaN	NaN	NaN	NaN	21.7628	NaN	NaN	NaN	NaN	NaN	NaN	NaN	NaN	NaN	NaN	NaN
Q8IQV9		Nup205	25.1136	25.757	25.25	16.0555	15.5693	15.662	16.1463	NaN	NaN	NaN	NaN	NaN	NaN	NaN	NaN	NaN	NaN	NaN	NaN	NaN	NaN	NaN	NaN	NaN	NaN	NaN	NaN	NaN	NaN	NaN	NaN	NaN	NaN	NaN	NaN	NaN	NaN	NaN	NaN	NaN	NaN	NaN	NaN	NaN	NaN	19.1678	NaN
Q8IQW5		HspB8	32.1172	32.0831	31.9273	19.6603	19.4216	19.4118	20.0543	18.9461	19.0998	19.2092	22.9693	25.0083	NaN	NaN	NaN	NaN	23.5476	22.3669	NaN	NaN	23.0595	23.2136	23.2657	23.0684	23.3031	NaN	23.0931	NaN	22.9994	22.9437	22.9616	23.0739	NaN	23.2661	23.4715	NaN	NaN	23.593	23.5711	23.8242	22.4333	23.4957	23.5413	23.5595	NaN	NaN	23.7523
Q8IQX8		Aats-his	26.9918	27.1359	26.6126	22.6257	24.4978	24.5841	22.8065	17.3866	16.3666	16.3805	NaN	19.6434	NaN	NaN	NaN	NaN	NaN	NaN	NaN	NaN	NaN	NaN	NaN	NaN	NaN	NaN	NaN	NaN	NaN	NaN	NaN	18.7396	NaN	NaN	NaN	NaN	NaN	NaN	NaN	NaN	NaN	NaN	NaN	NaN	NaN	NaN	NaN
Q8IQZ7		Fim	31.0007	30.9826	30.7969	NaN	19.4703	NaN	NaN	NaN	NaN	NaN	21.899	21.9945	21.4145	22.1875	21.6774	21.4199	21.6451	21.8633	21.4433	21.7654	NaN	NaN	22.2693	NaN	NaN	NaN	NaN	NaN	NaN	NaN	NaN	NaN	NaN	NaN	NaN	NaN	NaN	NaN	NaN	NaN	NaN	NaN	NaN	NaN	NaN	NaN	NaN
Q8IRD3	Glutathione peroxidase	PHGPx	31.6653	31.6491	31.8161	18.8225	19.9904	20.1673	20.1981	20.2963	19.6944	19.6128	23.1402	24.2326	22.4872	22.6547	22.3889	22.9008	23.0521	22.6872	22.1777	22.5636	22.7839	23.3476	22.5681	21.9819	22.8955	22.8546	22.1162	23.0615	22.6497	22.0691	22.3604	23.3968	22.7557	22.967	22.981	22.8761	22.2285	23.3753	23.9611	24.3395	23.5879	22.8279	22.9383	22.7789	23.5551	23.0967	23.4788
Q8IRG6	FACT complex subunit spt16	dre4	NaN	28.6828	NaN	25.1478	25.1053	25.1552	25.1751	23.1463	23.0337	23.0143	NaN	17.3713	NaN	NaN	NaN	NaN	NaN	NaN	NaN	NaN	NaN	NaN	NaN	NaN	NaN	NaN	NaN	NaN	NaN	NaN	NaN	NaN	NaN	NaN	NaN	NaN	19.2741	NaN	NaN	NaN	NaN	NaN	NaN	NaN	NaN	NaN	NaN
Q8IRH1		Psa	31.596	31.6848	31.6769	NaN	NaN	NaN	NaN	18.7598	NaN	NaN	NaN	21.3341	NaN	NaN	NaN	NaN	NaN	NaN	NaN	NaN	NaN	NaN	NaN	NaN	NaN	NaN	NaN	NaN	NaN	NaN	NaN	NaN	NaN	NaN	NaN	NaN	NaN	NaN	NaN	NaN	NaN	NaN	NaN	NaN	NaN	NaN	NaN
Q8IRH5	Zinc finger protein CG2199	CG2199	NaN	NaN	NaN	21.6938	21.7146	21.7343	21.9065	NaN	NaN	NaN	23.7556	22.8716	24.1422	NaN	NaN	NaN	NaN	NaN	NaN	NaN	NaN	NaN	NaN	NaN	NaN	NaN	NaN	NaN	NaN	NaN	NaN	NaN	NaN	NaN	NaN	NaN	NaN	NaN	NaN	NaN	NaN	NaN	NaN	NaN	NaN	NaN	NaN
Q8IRJ7		CG16940-RC	NaN	NaN	24.0649	23.6347	23.7863	23.6391	23.7429	23.4784	23.563	23.0421	NaN	NaN	NaN	NaN	NaN	NaN	25.0627	NaN	NaN	NaN	NaN	NaN	NaN	NaN	NaN	NaN	NaN	NaN	NaN	NaN	NaN	NaN	NaN	NaN	NaN	NaN	NaN	NaN	NaN	NaN	NaN	NaN	NaN	NaN	22.7525	NaN	NaN
Q8IRJ8	THO complex protein 7	thoc7	NaN	NaN	NaN	18.6087	18.416	18.6037	18.6147	NaN	NaN	NaN	NaN	NaN	NaN	NaN	NaN	NaN	NaN	NaN	NaN	NaN	NaN	NaN	NaN	NaN	NaN	NaN	NaN	NaN	NaN	NaN	NaN	NaN	NaN	NaN	NaN	NaN	NaN	NaN	NaN	NaN	NaN	NaN	NaN	NaN	NaN	NaN	NaN
Q8IRR0			NaN	NaN	NaN	NaN	NaN	NaN	NaN	NaN	NaN	18.1831	20.9901	21.2527	19.8497	21.085	20.2349	23.0558	20.272	20.0121	19.2137	19.7132	NaN	21.5694	NaN	NaN	20.9877	22.3454	NaN	NaN	NaN	NaN	NaN	NaN	NaN	NaN	NaN	22.0211	NaN	22.3714	NaN	NaN	NaN	NaN	NaN	NaN	23.3947	23.5376	22.7629
Q9W4N9;Q8IRT0;Q8IRS9			NaN	NaN	NaN	18.6425	18.9279	18.625	18.7575	NaN	NaN	NaN	NaN	NaN	NaN	NaN	NaN	NaN	NaN	NaN	NaN	NaN	NaN	NaN	NaN	NaN	NaN	NaN	NaN	NaN	NaN	NaN	NaN	NaN	NaN	NaN	NaN	NaN	NaN	NaN	NaN	NaN	NaN	NaN	NaN	NaN	NaN	NaN	NaN
Q8IRV6		CG2694-RA	NaN	NaN	NaN	16.9738	16.9011	17.0931	17.1858	NaN	NaN	NaN	NaN	NaN	NaN	NaN	NaN	NaN	NaN	NaN	NaN	NaN	NaN	NaN	NaN	NaN	NaN	NaN	NaN	NaN	NaN	NaN	NaN	NaN	NaN	NaN	NaN	NaN	NaN	NaN	NaN	NaN	NaN	NaN	NaN	NaN	NaN	NaN	NaN
Q8MKJ6			NaN	NaN	NaN	21.2307	21.3996	20.9338	21.2884	NaN	NaN	NaN	NaN	NaN	NaN	NaN	NaN	NaN	NaN	NaN	NaN	NaN	NaN	NaN	NaN	NaN	NaN	NaN	NaN	NaN	NaN	NaN	NaN	NaN	NaN	NaN	NaN	NaN	NaN	NaN	NaN	NaN	NaN	NaN	NaN	NaN	NaN	NaN	NaN
Q8MKK1		CG30185;Gr59f	NaN	NaN	25.5053	23.3525	24.0393	24.0414	23.4007	21.6741	21.7134	21.703	NaN	NaN	NaN	NaN	NaN	NaN	NaN	NaN	NaN	18.9539	NaN	19.136	NaN	NaN	NaN	NaN	NaN	NaN	NaN	NaN	NaN	NaN	NaN	NaN	NaN	NaN	NaN	NaN	NaN	NaN	NaN	NaN	NaN	NaN	NaN	NaN	NaN
Q8MKN0	Ubiquinone biosynthesis protein COQ9, mitochondrial	Coq9	26.4582	27.0708	26.475	NaN	NaN	14.7485	NaN	NaN	NaN	NaN	NaN	NaN	NaN	NaN	NaN	NaN	NaN	NaN	NaN	NaN	NaN	NaN	NaN	NaN	NaN	NaN	NaN	NaN	NaN	NaN	NaN	NaN	NaN	NaN	NaN	NaN	NaN	21.8423	NaN	NaN	NaN	NaN	NaN	NaN	NaN	NaN	NaN
Q8MLS1	5-formyltetrahydrofolate cyclo-ligase		28.5838	29.2216	29.3634	19.1221	18.8294	19.2019	19.6247	18.9074	20.2233	18.9043	20.1635	NaN	20.5829	21.2686	20.4045	20.5694	20.5373	NaN	20.6974	20.3331	NaN	NaN	NaN	NaN	NaN	NaN	NaN	NaN	NaN	NaN	NaN	NaN	NaN	NaN	NaN	NaN	NaN	21.5988	NaN	NaN	NaN	NaN	NaN	NaN	NaN	NaN	NaN
Q8MLS2		Rpi	29.8717	29.7588	29.2972	14.438	NaN	NaN	NaN	NaN	NaN	NaN	NaN	NaN	NaN	NaN	NaN	20.9209	NaN	NaN	NaN	NaN	NaN	NaN	NaN	NaN	NaN	NaN	NaN	NaN	NaN	NaN	NaN	21.0548	NaN	NaN	NaN	NaN	NaN	NaN	NaN	NaN	NaN	NaN	NaN	NaN	NaN	NaN	NaN
Q8MLY8	40S ribosomal protein S8	RpS8	32.6009	32.6158	32.4974	24.8644	25.2111	24.6374	24.8595	26.8889	27.2777	26.9154	25.7733	26.2487	25.948	25.8233	25.4991	25.8028	25.358	25.4321	25.5137	25.6199	25.2238	25.2567	25.2033	25.3012	25.3828	24.8637	24.9997	24.997	24.8745	24.8694	24.5584	24.8181	24.4643	24.7256	24.6632	25.2111	24.8391	25.2077	25.5995	25.1478	25.2281	24.7224	25.2111	25.0668	24.6307	25.3601	24.8624
Q8MMC4	Protein CDV3 homolog	CG3760	27.5899	27.4966	27.5783	NaN	NaN	NaN	14.0086	NaN	NaN	NaN	NaN	NaN	NaN	NaN	NaN	NaN	NaN	NaN	NaN	NaN	NaN	NaN	NaN	NaN	NaN	NaN	NaN	NaN	NaN	NaN	NaN	NaN	NaN	NaN	NaN	NaN	NaN	NaN	NaN	NaN	NaN	NaN	NaN	NaN	NaN	NaN	NaN
Q8MQK4	Uridine kinase	l(2)k01209	NaN	NaN	NaN	20.9887	20.6836	20.7452	20.8953	NaN	NaN	NaN	NaN	NaN	NaN	NaN	NaN	NaN	NaN	NaN	NaN	18.5866	NaN	NaN	NaN	21.9801	NaN	NaN	22.0425	20.372	21.0687	20.6527	21.1497	19.1457	20.2689	20.3169	19.8102	20.941	20.4287	NaN	NaN	NaN	21.7724	19.6002	19.1951	NaN	NaN	19.2329	NaN
Q8MQS4		Reps	NaN	NaN	NaN	17.6176	18.0222	18.1127	17.9134	NaN	NaN	NaN	19.6135	20.4217	NaN	NaN	20.0208	NaN	20.9699	NaN	NaN	NaN	NaN	18.1087	NaN	NaN	NaN	NaN	NaN	NaN	NaN	NaN	NaN	NaN	NaN	NaN	NaN	NaN	NaN	NaN	NaN	NaN	NaN	NaN	NaN	NaN	NaN	NaN	NaN
Q8MQX9		l(1)G0222	NaN	NaN	NaN	NaN	NaN	NaN	NaN	NaN	NaN	NaN	NaN	NaN	NaN	NaN	NaN	NaN	NaN	NaN	NaN	NaN	NaN	NaN	NaN	NaN	NaN	NaN	NaN	NaN	NaN	NaN	NaN	NaN	NaN	NaN	NaN	NaN	NaN	NaN	NaN	NaN	NaN	NaN	NaN	NaN	NaN	NaN	NaN
Q8MRC9	Putative polypeptide N-acetylgalactosaminyltransferase 9	pgant9	NaN	NaN	23.0044	17.5848	17.5977	17.7374	19.3155	NaN	NaN	NaN	NaN	NaN	NaN	NaN	NaN	NaN	NaN	NaN	NaN	NaN	NaN	NaN	NaN	NaN	NaN	NaN	NaN	NaN	NaN	NaN	NaN	NaN	NaN	NaN	NaN	NaN	NaN	NaN	NaN	NaN	NaN	NaN	NaN	NaN	NaN	NaN	NaN
Q8MRM0		GstT4	27.8446	28.0565	28.1281	NaN	15.2552	NaN	NaN	NaN	NaN	NaN	NaN	18.348	NaN	NaN	NaN	NaN	NaN	NaN	NaN	NaN	NaN	NaN	NaN	NaN	NaN	NaN	NaN	NaN	NaN	NaN	NaN	NaN	NaN	NaN	NaN	NaN	NaN	NaN	NaN	NaN	20.6117	NaN	NaN	NaN	NaN	NaN	NaN
Q8MRW1		Tim23	25.9747	25.8576	25.3027	17.7249	17.3916	17.543	17.4504	NaN	NaN	NaN	21.6796	20.1697	20.604	20.3746	21.0542	21.1675	21.0143	20.9978	19.5078	20.9797	19.9982	NaN	19.719	NaN	20.1373	20.9958	20.7035	19.7282	20.0622	21.9882	20.719	NaN	NaN	NaN	19.656	NaN	20.0709	19.9008	20.0155	19.7115	20.4284	20.5465	20.3485	20.9416	21.066	20.4716	20.5609
Q8MS27	39S ribosomal protein L35, mitochondrial	mRpL35	NaN	NaN	NaN	20.7931	20.8495	20.5051	20.4328	21.0352	21.1208	20.3929	NaN	NaN	NaN	NaN	NaN	NaN	NaN	NaN	NaN	NaN	NaN	NaN	NaN	NaN	NaN	NaN	NaN	NaN	NaN	NaN	NaN	NaN	NaN	NaN	NaN	NaN	NaN	NaN	NaN	NaN	NaN	NaN	NaN	NaN	NaN	NaN	NaN
Q8MS38			NaN	23.5297	NaN	18.5315	18.9766	19.0295	19.3405	NaN	NaN	NaN	NaN	NaN	NaN	NaN	NaN	NaN	NaN	NaN	NaN	NaN	NaN	NaN	NaN	NaN	NaN	NaN	NaN	NaN	NaN	NaN	NaN	NaN	NaN	NaN	NaN	NaN	NaN	NaN	NaN	NaN	NaN	NaN	NaN	NaN	NaN	NaN	NaN
Q8MS59		wat	NaN	NaN	NaN	18.1972	18.4987	18.5113	18.2087	NaN	NaN	NaN	NaN	NaN	NaN	NaN	NaN	NaN	NaN	NaN	NaN	NaN	NaN	NaN	NaN	NaN	NaN	NaN	NaN	NaN	22.6104	NaN	23.6585	23.0037	22.4717	NaN	23.3995	NaN	22.8384	NaN	NaN	NaN	NaN	NaN	22.7117	22.8039	NaN	NaN	NaN
Q8MS69			NaN	24.5204	NaN	25.359	25.1458	25.4252	25.4603	16.7482	16.657	15.8696	NaN	18.6811	NaN	NaN	NaN	NaN	NaN	NaN	NaN	NaN	NaN	NaN	NaN	NaN	NaN	NaN	NaN	NaN	NaN	NaN	NaN	NaN	NaN	NaN	NaN	NaN	NaN	NaN	NaN	NaN	NaN	NaN	NaN	NaN	NaN	NaN	NaN
Q8MSC4		BigH1	25.7326	NaN	NaN	19.3437	20.2933	20.2282	19.1495	18.0873	18.5963	18.7125	NaN	NaN	NaN	NaN	NaN	NaN	NaN	NaN	NaN	NaN	NaN	NaN	NaN	NaN	NaN	NaN	NaN	NaN	NaN	NaN	NaN	NaN	NaN	NaN	NaN	NaN	NaN	NaN	NaN	NaN	NaN	NaN	NaN	NaN	NaN	NaN	NaN
Q8MSG8	Aprataxin-like protein	CG5316	NaN	NaN	NaN	NaN	NaN	NaN	NaN	NaN	NaN	NaN	NaN	NaN	NaN	NaN	NaN	NaN	NaN	20.6958	NaN	NaN	26.2447	26.6882	26.1173	21.9425	22.8012	21.4273	21.1132	19.4662	20.1212	19.465	20.9458	20.9213	20.4499	21.0727	20.0196	20.8063	20.2798	20.9862	20.4123	20.7108	NaN	26.3132	26.3285	26.6428	20.1877	NaN	NaN
Q8MSI2		Scp1	35.3929	35.3516	35.41	18.8587	21.2186	19.0977	18.9044	25.5081	24.9619	24.773	23.9227	29.1461	23.8747	22.0218	20.2626	25.8611	17.9423	20.6428	23.6091	22.266	21.5095	19.2209	NaN	22.0746	21.0278	21.4746	21.7488	21.4346	21.8194	21.5196	21.6972	20.8374	21.5788	21.7371	21.4591	21.9797	NaN	25.2825	28.0261	27.4805	22.5885	NaN	21.3528	21.5369	21.7103	21.2842	25.9221
Q8MSS1	Protein lava lamp	lva	NaN	25.4615	NaN	24.8673	25	24.8206	24.6991	NaN	NaN	NaN	NaN	NaN	NaN	NaN	NaN	20.9115	NaN	NaN	NaN	NaN	22.1132	21.5295	21.1133	20.8803	21.7256	NaN	NaN	NaN	20.9831	21.2083	21.7023	21.0661	NaN	20.7122	21.794	20.9478	21.1669	22.0179	21.4585	21.5295	21.5092	21.648	21.3291	NaN	23.078	21.2087	21.6227
Q8MSS7		mRpS2	NaN	NaN	25.3995	18.4515	18.3272	18.4495	18.6619	NaN	NaN	NaN	NaN	NaN	NaN	NaN	NaN	NaN	NaN	NaN	NaN	NaN	NaN	NaN	NaN	NaN	NaN	NaN	NaN	NaN	NaN	NaN	NaN	NaN	NaN	NaN	NaN	NaN	NaN	NaN	NaN	NaN	NaN	NaN	NaN	NaN	NaN	NaN	NaN
Q8MST5		betaTub97EF	31.5948	31.4305	31.4057	24.5465	24.7376	25.058	24.794	22.9209	22.7546	22.4946	26.9077	26.9642	27.2259	27.5174	27.5342	27.0993	26.7357	27.4101	27.2958	27.1237	28.1751	28.3677	27.9479	28.3878	28.3198	27.9297	27.9259	28.2623	28.1396	28.3583	27.8377	27.8282	28.0892	27.4926	27.8452	28.2048	28.123	28.2844	28.4552	28.3862	28.3824	28.1493	28.0674	28.1382	27.7938	27.7662	28.1647
Q8MSU4	Symplekin	Sym	22.0618	NaN	NaN	18.1904	18.1638	17.9422	18.6656	NaN	NaN	NaN	NaN	NaN	22.44	22.1851	22.2899	22.628	23.0364	23.0383	NaN	22.7521	NaN	NaN	23.3875	23.2583	23.5237	NaN	23.6619	23.1414	NaN	23.179	23.3013	23.0707	NaN	22.4672	23.271	NaN	NaN	22.7067	23.5816	23.2949	23.7684	NaN	NaN	NaN	22.7878	NaN	NaN
Q8MSV2	Protein alan shepard	shep	NaN	25.5146	NaN	23.3467	23.6153	23.6722	23.6324	19.1924	18.8402	19.7159	21.2119	19.6806	22.5853	20.4506	20.5963	20.4936	28.8356	28.4613	28.6213	28.344	28.0288	28.0905	27.9273	28.0419	28.2694	28.0852	28.1804	28.1924	27.6463	28.1137	28.6464	28.0829	28.2726	27.9659	28.1532	28.9931	28.0451	23.8878	23.9665	23.2987	23.6931	24.2774	23.9152	24.0807	25.4768	26.0491	24.6791
Q8MSW0		Aats-ile	30.5446	30.306	30.2071	27.4012	27.5023	27.5056	27.4565	26.7844	26.56	26.5889	23.0062	23.8775	22.9164	22.6659	22.8128	22.8715	22.7856	23.0069	22.2057	22.7461	NaN	NaN	NaN	NaN	NaN	NaN	NaN	NaN	NaN	NaN	NaN	NaN	NaN	NaN	NaN	NaN	NaN	NaN	NaN	NaN	NaN	NaN	NaN	NaN	NaN	NaN	NaN
Q8MSW9		U3-55K	NaN	24.5048	NaN	21.4556	21.5431	21.5109	21.3686	19.857	19.8427	19.6378	NaN	NaN	NaN	NaN	17.4916	NaN	NaN	NaN	NaN	NaN	NaN	NaN	NaN	NaN	NaN	NaN	NaN	NaN	NaN	NaN	NaN	NaN	NaN	NaN	NaN	NaN	NaN	NaN	NaN	NaN	NaN	NaN	NaN	NaN	NaN	NaN	NaN
Q8MSX1	Protein encore	enc	NaN	NaN	NaN	20.1711	20.6636	20.4837	20.45	NaN	NaN	NaN	NaN	NaN	NaN	NaN	NaN	NaN	NaN	NaN	NaN	NaN	NaN	NaN	NaN	NaN	NaN	NaN	NaN	NaN	NaN	NaN	NaN	NaN	NaN	NaN	NaN	NaN	NaN	NaN	NaN	NaN	NaN	NaN	NaN	NaN	NaN	NaN	NaN
Q8MT06	Guanine nucleotide-binding protein-like 3 homolog	Ns1	NaN	NaN	25.6685	24.0999	24.3222	24.1473	24.4626	24.0866	23.9751	23.5966	22.9164	NaN	NaN	NaN	NaN	NaN	NaN	NaN	NaN	NaN	23.1231	21.903	NaN	NaN	23.7807	22.8711	23.0475	23.127	23.5987	23.1397	NaN	23.1231	23.8098	22.7812	23.8781	23.0073	23.5797	NaN	23.3137	NaN	23.2678	NaN	23.5412	22.6436	22.8817	NaN	22.9505
Q8MT18			33.6306	33.6508	33.7471	25.4961	25.8714	25.9948	25.7772	23.7622	23.8257	23.4919	28.6301	28.594	28.6501	28.9742	29.3228	29.0692	28.5279	29.0575	28.7724	28.9397	28.8721	29.2092	29.0264	28.8188	28.934	28.7876	28.911	29.0367	29.1254	29.1308	29.1371	28.9751	29.0536	29.384	29.1765	28.8272	29.1075	29.254	29.0637	28.859	29.3863	29.2876	29.0471	29.4066	29.0297	29.341	29.3504
Q8MT58			31.9238	32.0339	32.1597	NaN	18.0061	NaN	NaN	NaN	NaN	NaN	NaN	20.0628	NaN	NaN	NaN	NaN	NaN	NaN	NaN	NaN	NaN	NaN	NaN	NaN	NaN	NaN	NaN	NaN	NaN	NaN	NaN	NaN	NaN	NaN	NaN	NaN	NaN	NaN	21.3491	NaN	NaN	NaN	NaN	NaN	NaN	NaN	NaN
Q8MZI3			27.7261	27.6676	27.454	23.4197	23.6904	23.7846	23.7018	19.5596	18.3827	19.2284	24.9175	25.0857	24.9143	25.4559	25.5529	25.0943	25.2465	25.3997	24.9387	25.2959	25.2601	24.3566	24.8441	24.7	24.8357	25.0072	24.8589	25.4385	24.8523	24.5153	24.5432	24.6444	24.9842	26.695	24.6924	NaN	24.6903	24.5174	24.4801	25.5301	24.9821	24.5688	24.3255	24.5542	24.8227	24.8719	24.5617
Q8STA5			29.5047	29.548	29.7643	NaN	NaN	NaN	17.3395	NaN	NaN	NaN	NaN	NaN	NaN	NaN	NaN	NaN	NaN	NaN	NaN	NaN	NaN	NaN	NaN	NaN	NaN	NaN	NaN	NaN	NaN	NaN	NaN	NaN	NaN	NaN	NaN	NaN	NaN	NaN	NaN	NaN	NaN	NaN	NaN	NaN	NaN	NaN	NaN
Q8STG9		Sec61alpha	27.6918	27.7138	27.3438	21.161	20.5319	21.0187	21.0937	20.9541	NaN	20.4326	NaN	NaN	NaN	NaN	NaN	NaN	NaN	22.0716	NaN	NaN	NaN	NaN	22.7961	22.9896	23.0013	22.0422	22.7691	20.6514	22.1672	NaN	22.7292	22.5873	22.529	21.8606	22.5363	NaN	22.9351	22.1701	22.9606	22.3427	NaN	22.5839	22.4398	22.5297	22.1416	22.7566	22.66
Q8SWR8	Ataxin-2 homolog	Atx2	26.2951	26.4592	26.3825	NaN	NaN	NaN	NaN	NaN	NaN	NaN	20.0632	20.6919	20.2522	NaN	20.6008	23.4174	20.7705	19.7472	20.5401	NaN	NaN	19.9219	19.9703	NaN	20.7486	NaN	NaN	22.0242	18.5855	19.8037	20.5195	18.9263	19.4303	19.8579	20.1994	NaN	19.6219	19.6849	NaN	NaN	NaN	21.8454	21.7021	20.8907	21.2039	21.0873	20.5558
Q8SWS7		vito	NaN	NaN	NaN	21.1215	20.9674	21.0605	21.0095	18.6863	18.5822	18.697	NaN	NaN	NaN	NaN	NaN	NaN	NaN	18.3394	NaN	NaN	NaN	NaN	NaN	NaN	NaN	NaN	NaN	NaN	NaN	NaN	NaN	NaN	NaN	NaN	NaN	NaN	NaN	NaN	NaN	NaN	NaN	NaN	NaN	NaN	NaN	NaN	NaN
Q8SWT2			NaN	21.0307	NaN	22.5031	22.5539	21.2238	21.3623	20.279	18.6491	21.3925	NaN	NaN	NaN	NaN	NaN	NaN	NaN	NaN	NaN	NaN	NaN	NaN	NaN	NaN	NaN	NaN	NaN	NaN	NaN	NaN	NaN	NaN	NaN	NaN	NaN	NaN	NaN	NaN	NaN	NaN	NaN	NaN	NaN	NaN	NaN	NaN	NaN
Q8SWU7	Obg-like ATPase 1	CG1354	29.8051	29.7774	30.0193	18.1883	18.3184	17.7516	18.3066	NaN	NaN	NaN	NaN	NaN	NaN	NaN	NaN	NaN	NaN	NaN	18.6477	NaN	NaN	NaN	NaN	NaN	NaN	NaN	NaN	NaN	NaN	NaN	NaN	NaN	NaN	NaN	NaN	NaN	NaN	NaN	NaN	NaN	NaN	NaN	NaN	NaN	20.2823	NaN	NaN
Q8SWX4		CG5839	26.5535	26.6062	26.8289	NaN	NaN	NaN	NaN	NaN	NaN	NaN	NaN	NaN	NaN	NaN	NaN	NaN	NaN	NaN	NaN	NaN	NaN	NaN	NaN	NaN	24.41	NaN	NaN	NaN	NaN	NaN	NaN	NaN	NaN	NaN	NaN	NaN	NaN	NaN	NaN	NaN	NaN	NaN	NaN	NaN	NaN	NaN	NaN
Q8SX24			NaN	NaN	NaN	21.9772	22.3638	21.9073	22.014	18.2601	18.2529	NaN	NaN	NaN	NaN	NaN	NaN	NaN	NaN	NaN	NaN	NaN	NaN	NaN	NaN	NaN	NaN	NaN	NaN	NaN	NaN	NaN	NaN	NaN	NaN	NaN	NaN	NaN	NaN	NaN	NaN	NaN	NaN	NaN	NaN	NaN	NaN	NaN	NaN
Q8SX57		CG11005	29.1762	29.4071	29.0196	NaN	NaN	NaN	14.9588	NaN	NaN	NaN	NaN	21.036	NaN	NaN	NaN	NaN	NaN	NaN	NaN	NaN	NaN	NaN	NaN	NaN	NaN	NaN	NaN	NaN	NaN	NaN	NaN	NaN	NaN	NaN	NaN	NaN	NaN	NaN	NaN	NaN	19.1441	NaN	NaN	NaN	NaN	NaN	NaN
Q8SX76		pch2	26.7358	26.7288	27.4376	19.2826	19.0938	18.9711	19.2338	NaN	NaN	NaN	NaN	NaN	NaN	NaN	NaN	NaN	NaN	NaN	NaN	20.6651	NaN	21.2651	NaN	NaN	NaN	NaN	NaN	NaN	NaN	NaN	NaN	NaN	NaN	NaN	NaN	NaN	NaN	NaN	NaN	NaN	NaN	NaN	NaN	NaN	NaN	NaN	NaN
Q8SXC2		CG6950-RC	29.4731	29.5974	29.7186	NaN	NaN	NaN	NaN	NaN	NaN	NaN	NaN	17.3886	NaN	NaN	NaN	NaN	NaN	NaN	NaN	NaN	NaN	NaN	NaN	NaN	NaN	NaN	NaN	NaN	NaN	NaN	NaN	NaN	NaN	NaN	NaN	NaN	NaN	NaN	NaN	NaN	NaN	NaN	NaN	NaN	23.952	NaN	NaN
Q8SXD1	Elongation of very long chain fatty acids protein	CG12138	NaN	NaN	24.6326	17.4573	NaN	NaN	17.5074	NaN	NaN	NaN	NaN	NaN	NaN	NaN	NaN	NaN	NaN	NaN	NaN	19.7832	NaN	NaN	NaN	NaN	NaN	20.1578	NaN	NaN	NaN	NaN	NaN	NaN	NaN	NaN	NaN	NaN	NaN	21.0402	22.0828	20.6136	NaN	NaN	NaN	NaN	20.1103	20.2703	NaN
Q8SXF0		mRpS9	27.2135	27.1524	27.4367	23.0097	23.3983	23.5454	22.1892	20.9792	21.2438	19.0249	NaN	20.7412	NaN	NaN	NaN	NaN	NaN	NaN	NaN	NaN	NaN	NaN	NaN	NaN	NaN	NaN	NaN	NaN	NaN	18.7071	NaN	NaN	NaN	NaN	NaN	NaN	NaN	NaN	NaN	NaN	NaN	NaN	NaN	NaN	NaN	NaN	NaN
Q8SXG7			NaN	NaN	23.1417	17.8622	18.0288	18.196	18.4274	NaN	NaN	NaN	NaN	NaN	NaN	NaN	NaN	NaN	NaN	NaN	NaN	NaN	NaN	NaN	NaN	NaN	NaN	NaN	NaN	NaN	NaN	NaN	NaN	NaN	NaN	NaN	NaN	NaN	NaN	NaN	NaN	NaN	NaN	NaN	NaN	NaN	NaN	NaN	NaN
Q8SXK2			NaN	NaN	NaN	16.9383	16.9214	16.9794	16.9795	NaN	NaN	NaN	NaN	NaN	NaN	NaN	NaN	NaN	NaN	NaN	NaN	NaN	NaN	NaN	NaN	NaN	NaN	NaN	NaN	NaN	NaN	NaN	NaN	NaN	NaN	NaN	NaN	NaN	NaN	NaN	NaN	NaN	NaN	NaN	NaN	NaN	NaN	NaN	NaN
Q8SXP0		Lpin	25.9064	NaN	NaN	21.9336	21.9129	21.8573	22.065	NaN	NaN	NaN	NaN	NaN	NaN	NaN	NaN	NaN	19.5672	NaN	NaN	NaN	NaN	NaN	NaN	NaN	NaN	NaN	NaN	NaN	NaN	NaN	NaN	NaN	NaN	NaN	NaN	NaN	NaN	NaN	22.0856	NaN	NaN	NaN	NaN	NaN	NaN	NaN	NaN
Q8SXP8		TBPH	NaN	NaN	23.3981	21.1502	21.1954	20.8375	21.3465	NaN	NaN	NaN	NaN	NaN	NaN	NaN	NaN	NaN	NaN	NaN	NaN	NaN	NaN	NaN	NaN	NaN	NaN	NaN	NaN	NaN	NaN	NaN	NaN	NaN	NaN	NaN	NaN	NaN	NaN	NaN	NaN	NaN	NaN	NaN	NaN	NaN	NaN	NaN	NaN
Q8SXQ1			30.9198	30.8769	31.0159	17.5942	NaN	NaN	NaN	NaN	NaN	NaN	NaN	NaN	NaN	NaN	19.7858	NaN	NaN	NaN	NaN	NaN	NaN	20.2584	NaN	NaN	NaN	NaN	NaN	NaN	NaN	NaN	NaN	NaN	NaN	NaN	NaN	NaN	NaN	NaN	NaN	NaN	NaN	NaN	NaN	NaN	NaN	NaN	NaN
Q8SXQ5			27.8281	28.0961	28.438	17.4575	17.5271	17.7496	17.1986	17.7849	17.0855	17.8292	NaN	21.5632	NaN	20.9904	21.7045	21.5875	NaN	21.4766	NaN	20.8412	20.9855	21.135	21.3839	21.8384	21.9827	NaN	NaN	21.9652	NaN	22.0751	20.8094	NaN	NaN	NaN	20.8483	NaN	NaN	21.8724	21.5909	21.215	21.3401	NaN	NaN	20.8669	NaN	NaN	NaN
Q8SXX1		PIP4K	25.9579	26.181	26.0513	24.289	24.1298	24.2497	24.2327	18.0565	18.7359	16.8563	NaN	NaN	NaN	NaN	NaN	NaN	19.9466	NaN	NaN	NaN	NaN	NaN	NaN	NaN	NaN	NaN	NaN	NaN	NaN	NaN	NaN	NaN	NaN	NaN	NaN	NaN	NaN	NaN	NaN	NaN	NaN	NaN	NaN	NaN	NaN	21.2239	NaN
Q8SXY6	Transmembrane emp24 domain-containing protein bai	bai	27.6555	27.3171	27.5652	NaN	NaN	NaN	NaN	NaN	NaN	NaN	NaN	NaN	NaN	NaN	NaN	NaN	NaN	NaN	NaN	NaN	NaN	NaN	NaN	NaN	NaN	NaN	NaN	NaN	NaN	NaN	NaN	NaN	NaN	NaN	NaN	NaN	NaN	NaN	NaN	NaN	NaN	NaN	NaN	NaN	NaN	NaN	NaN
Q8SY19		Mgstl	28.8229	28.734	28.6766	19.5258	19.294	19.4848	19.4807	18.8354	NaN	NaN	21.4101	20.4301	19.9025	19.9949	NaN	19.9604	20.4494	NaN	20.2857	20.5548	NaN	NaN	21.32	NaN	NaN	NaN	NaN	NaN	NaN	NaN	NaN	NaN	NaN	NaN	NaN	NaN	NaN	NaN	NaN	NaN	NaN	NaN	NaN	NaN	NaN	NaN	NaN
Q8SY33	Protein Gawky	gw	NaN	NaN	NaN	NaN	NaN	NaN	NaN	NaN	NaN	NaN	NaN	21.2084	20.3945	NaN	NaN	21.6121	19.9869	19.8511	19.3603	19.7679	NaN	18.932	NaN	NaN	NaN	NaN	NaN	NaN	NaN	NaN	NaN	NaN	NaN	NaN	NaN	NaN	NaN	NaN	NaN	NaN	NaN	NaN	NaN	NaN	NaN	NaN	NaN
Q8SY39		CG6994	NaN	NaN	23.8473	23.5942	23.8362	23.8677	24.1193	23.8336	23.9037	23.7856	NaN	21.1707	NaN	NaN	NaN	NaN	NaN	NaN	NaN	NaN	25.5533	25.688	25.0652	21.1921	21.3036	NaN	20.1027	NaN	NaN	19.8899	18.9364	NaN	NaN	NaN	NaN	NaN	NaN	NaN	NaN	NaN	NaN	21.3452	23.3418	21.2577	NaN	NaN	NaN
Q8SY53		Ostgamma	25.8598	NaN	NaN	22.8793	22.7048	22.3599	22.3907	18.478	NaN	19.8672	NaN	NaN	NaN	NaN	NaN	NaN	NaN	21.6725	NaN	NaN	NaN	NaN	NaN	NaN	NaN	NaN	NaN	NaN	NaN	22.5842	NaN	NaN	NaN	NaN	NaN	NaN	NaN	NaN	NaN	NaN	NaN	NaN	NaN	NaN	NaN	NaN	NaN
Q8SY61	General odorant-binding protein 56d	Obp56d	26.1273	26.5838	27.1024	NaN	NaN	NaN	NaN	19.8593	NaN	NaN	NaN	NaN	NaN	NaN	NaN	NaN	NaN	NaN	NaN	NaN	NaN	NaN	NaN	NaN	NaN	NaN	NaN	NaN	NaN	NaN	NaN	NaN	NaN	NaN	NaN	NaN	NaN	NaN	NaN	NaN	NaN	NaN	NaN	NaN	NaN	NaN	NaN
Q8SY69			23.9902	NaN	NaN	20.2024	19.8905	20.0952	20.3665	17.7896	NaN	NaN	22.0514	20.9908	22.3998	22.6274	22.8093	22.6277	22.3894	22.1698	21.7326	21.7922	22.9633	22.3072	22.4976	22.5606	22.6356	22.2337	22.0202	22.6257	22.2922	22.3024	22.0321	22.1634	22.073	21.6445	22.134	NaN	21.4111	22.451	22.9827	22.5263	22.8842	22.2323	22.3047	22.398	22.1958	22.203	21.9204
Q8SYG2	COP9 signalosome complex subunit 3	CSN3	26.2264	26.8051	26.9612	NaN	NaN	NaN	16.9349	NaN	NaN	NaN	NaN	NaN	22.4043	21.5404	NaN	20.194	21.3207	NaN	20.6391	21.1445	NaN	NaN	NaN	NaN	NaN	NaN	NaN	NaN	NaN	NaN	NaN	NaN	NaN	NaN	NaN	NaN	NaN	NaN	NaN	NaN	NaN	NaN	NaN	NaN	NaN	NaN	NaN
Q8SYG3			28.9988	28.6322	28.7642	NaN	NaN	NaN	18.4589	NaN	NaN	NaN	NaN	NaN	NaN	NaN	NaN	NaN	NaN	NaN	NaN	18.7618	NaN	NaN	21.546	NaN	NaN	NaN	NaN	NaN	NaN	NaN	NaN	NaN	NaN	NaN	NaN	NaN	NaN	NaN	NaN	NaN	NaN	NaN	NaN	NaN	NaN	NaN	NaN
Q8SYJ2		ND-MLRQ	30.1845	29.7959	30.2018	NaN	NaN	NaN	18.3752	NaN	NaN	NaN	22.366	23.1557	22.5815	22.3074	23.3343	22.5205	21.6218	21.8106	21.5254	21.649	NaN	21.6044	NaN	NaN	NaN	NaN	NaN	NaN	NaN	NaN	NaN	NaN	NaN	NaN	NaN	NaN	NaN	NaN	NaN	NaN	NaN	NaN	NaN	NaN	NaN	NaN	NaN
Q8SYL1		l(2)09851	27.4955	27.3768	27.2292	NaN	NaN	NaN	NaN	19.5404	NaN	NaN	NaN	NaN	NaN	NaN	NaN	NaN	NaN	NaN	NaN	NaN	NaN	NaN	NaN	NaN	NaN	NaN	NaN	NaN	NaN	NaN	NaN	NaN	NaN	NaN	NaN	NaN	NaN	NaN	NaN	NaN	NaN	NaN	NaN	NaN	NaN	NaN	NaN
Q8SYL7			NaN	NaN	NaN	20.5823	20.552	20.9457	20.8446	NaN	NaN	NaN	NaN	NaN	NaN	NaN	NaN	NaN	NaN	NaN	NaN	NaN	NaN	NaN	NaN	NaN	NaN	NaN	NaN	NaN	NaN	NaN	NaN	NaN	NaN	NaN	NaN	NaN	NaN	NaN	NaN	NaN	NaN	NaN	NaN	NaN	NaN	NaN	NaN
Q8SYM9		CG5147-RA	NaN	NaN	NaN	19.2326	19.4273	19.1087	19.5288	17.0569	16.5307	17.4287	NaN	NaN	NaN	NaN	NaN	NaN	NaN	NaN	NaN	NaN	NaN	NaN	NaN	NaN	NaN	NaN	NaN	NaN	NaN	NaN	NaN	NaN	NaN	NaN	NaN	NaN	NaN	NaN	NaN	NaN	NaN	NaN	NaN	NaN	NaN	NaN	NaN
Q8SYP9		mRpS5	28.1347	28.0899	28.4313	22.1489	21.6418	21.8893	22.0472	20.5745	20.6754	20.3912	NaN	NaN	NaN	NaN	NaN	NaN	NaN	NaN	19.5896	NaN	NaN	20.6312	NaN	NaN	NaN	NaN	NaN	NaN	NaN	NaN	NaN	NaN	NaN	NaN	NaN	NaN	NaN	NaN	NaN	NaN	NaN	NaN	NaN	NaN	NaN	NaN	NaN
Q8SYS7	Probable cytosolic Fe-S cluster assembly factor CG17683	CG17683	NaN	NaN	NaN	21.1531	21.0613	20.9937	20.9937	NaN	NaN	NaN	NaN	NaN	NaN	NaN	NaN	NaN	NaN	NaN	NaN	23.5814	NaN	NaN	24.9989	NaN	NaN	NaN	NaN	NaN	NaN	NaN	NaN	NaN	NaN	NaN	NaN	NaN	NaN	NaN	NaN	NaN	NaN	NaN	NaN	NaN	NaN	NaN	NaN
Q8SYU5			NaN	NaN	NaN	18.9786	19.2298	18.787	18.9097	18.1343	NaN	17.879	NaN	NaN	NaN	NaN	NaN	NaN	17.6366	NaN	NaN	NaN	NaN	NaN	NaN	NaN	NaN	NaN	NaN	NaN	NaN	NaN	NaN	NaN	NaN	NaN	NaN	NaN	NaN	NaN	NaN	NaN	NaN	NaN	NaN	NaN	NaN	NaN	NaN
Q8SZ15			NaN	NaN	NaN	23.0375	21.5127	22.5613	22.504	20.1144	19.5775	19.9122	NaN	NaN	NaN	NaN	NaN	NaN	21.7542	22.1019	22.3798	21.2936	22.0722	21.2881	21.8248	22.2021	22.0048	21.9902	22.2249	NaN	21.8424	NaN	NaN	NaN	NaN	21.3755	NaN	NaN	NaN	20.7954	20.5508	20.6634	20.2666	NaN	NaN	NaN	21.3388	19.9687	NaN
Q8SZA8			27.5815	27.483	27.5504	NaN	NaN	NaN	NaN	NaN	NaN	NaN	NaN	NaN	NaN	NaN	NaN	NaN	NaN	NaN	NaN	NaN	NaN	NaN	NaN	NaN	NaN	NaN	NaN	NaN	NaN	NaN	NaN	NaN	NaN	NaN	NaN	NaN	NaN	NaN	NaN	NaN	NaN	NaN	NaN	NaN	NaN	NaN	NaN
Q8SZK9		Clect27	28.3109	28.7308	28.3356	NaN	NaN	18.3616	16.0121	NaN	NaN	NaN	25.4443	25.036	25.6038	25.9366	26.324	25.4415	24.2802	25.821	24.2513	25.283	20.8335	25.0223	NaN	23.0114	NaN	26.0105	NaN	22.7643	NaN	NaN	NaN	24.2578	NaN	26.2388	22.9144	25.3401	NaN	NaN	NaN	22.4429	NaN	23.0848	NaN	NaN	24.8709	25.4678	21.8743
Q8SZM2			NaN	NaN	NaN	NaN	NaN	21.036	NaN	NaN	18.0467	17.6056	20.5582	19.5287	21.1663	23.3687	21.1224	NaN	19.8474	21.097	20.0882	NaN	NaN	NaN	NaN	NaN	NaN	22.9086	NaN	22.2713	NaN	NaN	NaN	NaN	NaN	22.5254	NaN	NaN	NaN	NaN	NaN	NaN	NaN	NaN	NaN	NaN	NaN	22.1105	NaN
Q8SZU0			32.5931	32.7997	32.5948	25.7454	25.632	25.6372	25.4391	22.3697	20.1819	21.2331	21.5362	25.5075	21.4877	20.1473	20.8175	21.8351	20.2648	21.0782	21.3715	21.176	22.79	NaN	22.1432	23.2324	25.3804	NaN	NaN	NaN	NaN	21.6001	NaN	22.2712	22.0855	21.9982	22.2471	22.5953	21.8562	NaN	22.4494	NaN	21.88	NaN	21.6972	NaN	NaN	21.5671	22.138
Q8SZY9		CG6316	NaN	NaN	NaN	19.2409	19.4062	19.117	19.4833	NaN	NaN	NaN	NaN	NaN	NaN	NaN	NaN	NaN	NaN	NaN	NaN	NaN	NaN	NaN	NaN	NaN	NaN	NaN	NaN	NaN	NaN	NaN	NaN	NaN	NaN	NaN	NaN	NaN	NaN	NaN	NaN	NaN	NaN	NaN	NaN	NaN	NaN	NaN	NaN
Q8T079	Putative oxidoreductase GLYR1 homolog	CG4747	26.7844	26.6714	27.0519	25.3817	25.3595	25.1263	25.7232	21.0158	21.2954	24.8022	21.165	NaN	26.1623	NaN	NaN	NaN	24.8998	24.9186	NaN	NaN	NaN	NaN	NaN	NaN	NaN	NaN	NaN	NaN	NaN	NaN	NaN	NaN	NaN	NaN	NaN	NaN	NaN	22.2261	NaN	NaN	NaN	NaN	NaN	NaN	NaN	NaN	NaN
Q8T0D3		Dek	26.2325	26.0525	26.3982	23.8863	23.655	23.506	22.8742	21.7287	21.8703	22.185	NaN	NaN	NaN	NaN	NaN	NaN	NaN	NaN	NaN	23.9489	NaN	NaN	25.0352	NaN	NaN	NaN	NaN	NaN	NaN	NaN	NaN	NaN	NaN	NaN	NaN	NaN	NaN	NaN	NaN	NaN	NaN	NaN	NaN	NaN	NaN	NaN	NaN
Q8T0D4	Protein tantalus	tan	NaN	NaN	NaN	18.167	18.2155	17.8091	17.9109	NaN	NaN	NaN	NaN	NaN	NaN	21.0075	NaN	NaN	NaN	NaN	NaN	NaN	NaN	NaN	19.6437	NaN	NaN	NaN	NaN	NaN	NaN	NaN	NaN	NaN	NaN	NaN	NaN	NaN	NaN	NaN	NaN	NaN	NaN	NaN	NaN	NaN	NaN	NaN	NaN
Q8T0G4		conu	NaN	NaN	NaN	17.9222	18.2936	18.632	18.5877	NaN	NaN	NaN	NaN	NaN	NaN	NaN	NaN	NaN	NaN	NaN	NaN	NaN	NaN	NaN	NaN	NaN	NaN	NaN	NaN	NaN	NaN	NaN	NaN	NaN	NaN	NaN	NaN	NaN	NaN	NaN	NaN	NaN	NaN	NaN	NaN	NaN	NaN	NaN	NaN
Q8T0L3		Uba1	32.1597	31.9974	32.1246	17.8196	17.7539	18.2168	18.3805	NaN	NaN	NaN	22.1178	22.8399	21.8992	21.9594	21.1429	22.1709	22.0339	21.7539	22.0475	21.2747	NaN	NaN	NaN	NaN	NaN	NaN	NaN	NaN	NaN	NaN	NaN	NaN	NaN	NaN	NaN	NaN	NaN	NaN	NaN	NaN	NaN	NaN	NaN	NaN	20.0658	NaN	NaN
Q8T0N5			27.6501	27.0117	27.4716	NaN	NaN	NaN	16.4873	NaN	NaN	NaN	NaN	NaN	NaN	NaN	NaN	NaN	NaN	NaN	NaN	NaN	NaN	NaN	NaN	NaN	NaN	NaN	NaN	NaN	NaN	NaN	NaN	NaN	NaN	NaN	NaN	NaN	NaN	NaN	NaN	NaN	NaN	NaN	NaN	NaN	NaN	NaN	NaN
Q8T0Q4		shrb	27.7469	27.5614	27.9164	23.6379	23.7655	23.7842	23.427	NaN	NaN	NaN	NaN	NaN	NaN	NaN	NaN	NaN	NaN	NaN	NaN	NaN	NaN	NaN	NaN	NaN	NaN	NaN	NaN	NaN	NaN	NaN	NaN	NaN	NaN	NaN	NaN	NaN	NaN	NaN	19.379	NaN	NaN	NaN	NaN	NaN	NaN	NaN	NaN
Q8T390	Endophilin-A	endoA	24.9615	24.8205	25.6369	NaN	NaN	NaN	15.9865	NaN	NaN	NaN	NaN	NaN	NaN	NaN	NaN	NaN	NaN	NaN	19.9648	NaN	NaN	NaN	18.9767	NaN	NaN	NaN	NaN	NaN	NaN	NaN	NaN	NaN	NaN	NaN	NaN	NaN	NaN	NaN	NaN	NaN	NaN	NaN	NaN	NaN	NaN	NaN	NaN
Q8T3L6	Probable malonyl-CoA-acyl carrier protein transacylase, mitochondrial	beg	26.6688	26.8118	26.9517	23.413	23.3729	22.6734	23.4167	18.7236	NaN	18.3466	NaN	NaN	NaN	NaN	NaN	19.904	NaN	NaN	NaN	NaN	NaN	NaN	NaN	NaN	NaN	NaN	NaN	NaN	NaN	NaN	NaN	NaN	NaN	NaN	NaN	NaN	NaN	NaN	NaN	NaN	NaN	NaN	NaN	NaN	NaN	NaN	20.0527
Q8T3U2	40S ribosomal protein S23	RpS23	31.4226	31.4212	31.3987	22.018	22.3448	22.4141	21.1991	25.7666	25.8525	25.599	25.082	25.183	24.8323	24.5983	25.8329	25.6439	24.3982	25.2173	24.6578	25.066	25.0166	23.8299	24.6525	23.9807	22.7804	24.9283	24.4267	23.4	24.3429	24.1404	22.5825	23.4615	23.6682	24.6022	24.2813	23.2438	22.8573	24.285	22.2938	23.5867	22.9273	24.224	24.6302	24.5462	24.8054	23.2738	24.7423
Q8T3V6		mRpL47	26.7238	26.4043	26.4424	21.763	20.9821	21.5184	22.0852	23.262	23.548	22.8632	NaN	NaN	NaN	NaN	NaN	NaN	NaN	NaN	18.7912	NaN	NaN	NaN	NaN	NaN	NaN	NaN	NaN	NaN	NaN	NaN	NaN	NaN	NaN	NaN	NaN	NaN	NaN	21.7972	NaN	NaN	NaN	NaN	NaN	NaN	NaN	NaN	NaN
Q8T3W8;Q9VGQ3		scpr-C;scpr-A	30.0321	30.4099	30.1267	NaN	NaN	15.0507	NaN	NaN	NaN	NaN	NaN	21.6702	NaN	NaN	NaN	NaN	NaN	NaN	NaN	NaN	NaN	NaN	NaN	NaN	NaN	NaN	NaN	NaN	NaN	NaN	NaN	NaN	19.445	NaN	NaN	NaN	NaN	NaN	NaN	NaN	NaN	NaN	NaN	NaN	NaN	NaN	NaN
Q8T429			NaN	NaN	23.6675	19.9852	20.2002	20.0663	20.4518	NaN	NaN	NaN	NaN	NaN	NaN	NaN	NaN	NaN	NaN	NaN	NaN	21.2618	NaN	21.3764	NaN	NaN	NaN	NaN	NaN	NaN	NaN	NaN	NaN	NaN	NaN	NaN	NaN	NaN	NaN	NaN	NaN	NaN	NaN	NaN	NaN	NaN	NaN	NaN	NaN
Q8T4A9		Rrp45	NaN	NaN	23.1696	23.0782	23.2925	23.0772	23.1555	NaN	NaN	22.1703	NaN	NaN	NaN	NaN	NaN	NaN	NaN	NaN	NaN	NaN	NaN	NaN	NaN	NaN	NaN	NaN	NaN	NaN	NaN	NaN	NaN	NaN	NaN	NaN	NaN	NaN	NaN	NaN	NaN	NaN	NaN	NaN	NaN	NaN	NaN	NaN	NaN
Q8T4G5			26.7887	26.1424	27.2557	23.2268	23.3719	23.5386	23.5467	NaN	16.7773	NaN	19.9572	19.851	NaN	NaN	19.8315	19.7999	20.1779	19.9269	20.3206	NaN	NaN	NaN	21.1765	NaN	NaN	NaN	NaN	NaN	NaN	NaN	NaN	NaN	NaN	NaN	NaN	NaN	NaN	NaN	NaN	NaN	NaN	NaN	NaN	NaN	NaN	NaN	NaN
Q8T6B9	Poly(U)-binding-splicing factor half pint	pUf68	25.6944	25.6717	25.9474	22.0103	22.0388	22.6905	22.9382	18.8143	18.421	19.2281	NaN	NaN	NaN	NaN	NaN	NaN	NaN	18.432	NaN	NaN	NaN	NaN	NaN	NaN	NaN	NaN	NaN	NaN	NaN	NaN	NaN	NaN	NaN	NaN	NaN	NaN	NaN	NaN	NaN	NaN	NaN	20.4897	NaN	NaN	NaN	NaN	NaN
Q8T8R1	CCHC-type zinc finger protein CG3800	CG3800	29.474	29.3421	29.4315	21.7738	22.0983	21.9853	22.0256	NaN	NaN	NaN	NaN	NaN	NaN	NaN	NaN	NaN	NaN	NaN	NaN	NaN	NaN	NaN	NaN	NaN	NaN	NaN	NaN	19.689	NaN	NaN	NaN	NaN	NaN	NaN	NaN	NaN	NaN	NaN	NaN	NaN	NaN	NaN	NaN	NaN	NaN	NaN	NaN
Q8T8W3		Past1	31.963	31.9568	32.0705	22.7505	22.8556	23.0833	23.2545	19.8448	18.3456	17.7169	25.1442	25.6854	25.1832	25.4575	24.8392	24.8358	25.4666	24.9964	25.3623	25.1323	26.4175	26.2586	25.8724	26.4313	26.522	25.8776	25.9539	26.4582	25.8267	25.9525	25.7743	26.2185	25.7444	25.9857	25.6674	25.4568	25.9562	25.6871	26.6634	26.7717	26.1271	26.0002	25.794	25.5263	26.1145	25.8812	25.6353
Q8T9L5		lkb1	NaN	NaN	NaN	18.7557	17.7621	18.8027	19.4	NaN	NaN	NaN	NaN	NaN	NaN	NaN	NaN	NaN	NaN	NaN	NaN	NaN	NaN	NaN	NaN	NaN	NaN	NaN	NaN	NaN	NaN	NaN	NaN	NaN	NaN	NaN	NaN	NaN	NaN	NaN	NaN	NaN	NaN	NaN	NaN	NaN	NaN	NaN	NaN
Q8WTC1	28S ribosomal protein S15, mitochondrial	bonsai	NaN	NaN	NaN	19.0709	19.4499	21.1138	20.7868	20.4257	20.7607	20.099	NaN	NaN	NaN	NaN	NaN	NaN	NaN	NaN	NaN	NaN	NaN	NaN	NaN	NaN	NaN	NaN	NaN	NaN	NaN	NaN	NaN	NaN	NaN	NaN	NaN	NaN	NaN	NaN	NaN	NaN	NaN	NaN	NaN	NaN	NaN	NaN	NaN
Q94511	NADH-ubiquinone oxidoreductase 75 kDa subunit, mitochondrial	ND75	30.7898	30.9071	30.9422	18.3122	17.9337	18.4492	18.0457	17.7762	17.281	16.847	22.8059	24.1479	23.3663	NaN	23.0067	22.8639	22.6624	22.3739	22.6945	22.8655	NaN	22.8688	NaN	NaN	NaN	NaN	NaN	NaN	NaN	NaN	NaN	NaN	NaN	NaN	NaN	NaN	NaN	NaN	NaN	NaN	NaN	NaN	NaN	NaN	NaN	NaN	NaN
Q94514	Cytochrome c oxidase subunit 5A, mitochondrial	CoVa	32.1189	32.1185	32.1222	20.7738	20.8708	20.9035	20.7119	20.6636	NaN	20.2081	21.8962	23.9676	21.7221	21.6316	20.8808	21.8407	21.5154	21.0633	21.6094	21.4572	NaN	22.7544	NaN	NaN	NaN	NaN	NaN	NaN	NaN	NaN	NaN	NaN	NaN	NaN	NaN	NaN	NaN	NaN	NaN	NaN	NaN	NaN	NaN	NaN	NaN	NaN	NaN
Q94516	ATP synthase subunit b, mitochondrial	ATPsyn-b	32.8282	32.8254	32.5965	23.064	23.1728	23.3565	23.2086	21.84	20.6798	20.985	25.1174	26.1578	25.1587	24.9234	24.1276	26.334	24.6636	24.1902	25.6284	24.7606	28.2015	29.2724	28.0351	23.769	23.8142	24.2877	23.3347	24.0035	22.7396	23.235	22.037	22.8063	23.0107	22.9626	22.5229	24.6406	22.3456	25.1298	23.3362	23.4655	23.0878	28.9002	28.0786	28.5382	24.751	23.6936	23.378
Q94517	Histone deacetylase Rpd3	Rpd3	25.0217	24.7261	24.5902	21.035	21.6015	21.4188	20.9838	NaN	NaN	NaN	NaN	14.516	NaN	NaN	NaN	NaN	NaN	NaN	NaN	NaN	NaN	NaN	NaN	NaN	NaN	NaN	16.4434	NaN	NaN	NaN	16.1692	NaN	NaN	NaN	NaN	NaN	NaN	16.8124	NaN	NaN	NaN	NaN	NaN	NaN	NaN	NaN	NaN
Q94518	Nascent polypeptide-associated complex subunit alpha	Nacalpha	30.491	30.6351	30.5775	27.2763	27.0514	27.1098	27.3852	24.8361	24.222	24.2587	24.2203	24.2205	23.9668	24.0288	23.464	23.2611	23.4148	23.5823	23.2248	23.1494	23.1495	22.6773	22.4989	22.8632	23.0167	22.6579	22.4904	22.9188	22.7019	22.8819	22.9135	22.8328	22.6848	22.7188	23.0404	23.592	22.7413	23.0458	23.5109	23.0257	22.7555	22.8018	22.8462	22.2743	22.8266	22.7273	23.1917
Q94519	Acyl carrier protein, mitochondrial	mtacp1	29.5517	29.971	29.8117	20.897	21.1231	21.3363	20.9501	NaN	NaN	NaN	NaN	NaN	NaN	NaN	NaN	NaN	NaN	NaN	NaN	21.7791	21.5733	21.9296	21.9294	21.9206	22.01	21.7116	21.8724	21.8907	21.6713	NaN	21.5441	NaN	NaN	NaN	NaN	NaN	NaN	21.9017	21.9899	21.7492	21.7506	21.7003	NaN	21.7558	22.1048	NaN	NaN
Q94522	Succinyl-CoA ligase [ADP/GDP-forming] subunit alpha, mitochondrial	Scsalpha	33.2797	33.2491	32.9866	24.5734	25.7057	25.4649	25.4663	24.0117	23.2382	24.5667	26.6874	28.2812	27.267	27.2977	26.9312	26.8726	27.3298	26.8881	27.0756	26.1644	27.732	27.4168	26.8553	27.4256	27.1116	27.6957	27.3136	27.3188	27.2324	27.3059	27.026	27.1986	27.0228	26.637	27.1639	27.6354	26.0228	27.7946	26.1033	27.2117	27.0929	26.6666	26.7717	27.3223	26.8066	26.7142	26.9444
Q94523	Succinate dehydrogenase [ubiquinone] flavoprotein subunit, mitochondrial	SdhA	33.3065	33.2014	33.2989	23.7257	23.9141	23.8214	23.8585	23.1415	22.9159	22.7524	25.8592	26.8019	25.8581	26.1083	26.3781	26.1418	25.9888	25.9623	25.3477	25.6083	25.3627	26.0139	25.6573	25.7601	24.8898	25.6198	25.726	25.1843	26.0258	25.6892	25.8451	26.3864	25.9805	26.0968	26.0304	26.7548	25.9614	26.3498	25.5819	26.2937	25.6599	25.4392	25.4602	25.9434	26.1888	25.5825	25.839
Q94527	Nuclear factor NF-kappa-B p110 subunit;Nuclear factor NF-kappa-B p68 subunit;Nuclear factor NF-kappa-B p49 subunit	Rel	NaN	NaN	NaN	22.925	23.0609	23.1756	22.8104	21.7807	21.448	21.4702	18.3552	NaN	NaN	NaN	NaN	NaN	NaN	NaN	NaN	NaN	NaN	NaN	NaN	NaN	NaN	NaN	NaN	NaN	NaN	NaN	NaN	NaN	NaN	NaN	NaN	NaN	NaN	NaN	NaN	NaN	NaN	NaN	NaN	NaN	NaN	NaN	NaN
Q94529	Probable pseudouridine-5-phosphatase	Gs1l	29.9078	29.9404	29.8524	NaN	NaN	NaN	NaN	17.47	NaN	NaN	NaN	NaN	NaN	NaN	NaN	18.3968	NaN	NaN	NaN	NaN	NaN	NaN	NaN	NaN	NaN	NaN	NaN	NaN	NaN	NaN	NaN	NaN	NaN	NaN	NaN	NaN	NaN	NaN	NaN	21.0917	NaN	NaN	NaN	NaN	NaN	NaN	NaN
Q94533	Ribosomal protein S6 kinase	S6k	26.6414	26.5385	26.2823	17.4309	17.651	17.6751	17.6741	NaN	17.4425	NaN	NaN	NaN	NaN	NaN	21.1472	NaN	NaN	NaN	NaN	NaN	NaN	NaN	NaN	NaN	NaN	NaN	NaN	NaN	NaN	NaN	NaN	NaN	NaN	NaN	NaN	NaN	NaN	NaN	NaN	NaN	21.3655	NaN	NaN	NaN	NaN	NaN	NaN
Q94535	Splicing factor U2af 38 kDa subunit	U2af38	24.1745	24.4433	25.2538	24.0727	24.344	24.0669	24.0209	26.8674	27.1399	26.6298	NaN	NaN	NaN	NaN	NaN	NaN	NaN	NaN	NaN	NaN	20.0572	19.6826	20.2067	NaN	NaN	19.9134	20.3798	20.4831	20.1493	NaN	NaN	NaN	NaN	NaN	NaN	NaN	NaN	19.8397	NaN	NaN	NaN	NaN	NaN	NaN	20.0564	NaN	NaN
Q94883		Dref	25.5124	25.3925	25.1543	21.6497	21.3064	21.6461	21.7447	NaN	NaN	NaN	21.9551	NaN	21.2051	21.9463	21.5018	19.9891	22.5313	21.2468	21.8341	21.6412	NaN	NaN	21.7849	21.0525	NaN	NaN	21.5282	21.3855	22.4363	NaN	21.6777	21.7094	NaN	22.3641	NaN	NaN	NaN	NaN	21.5272	NaN	24.7324	22.163	NaN	22.1292	NaN	NaN	22.6055
Q94899	COP9 signalosome complex subunit 2	alien	26.3184	24.9939	26.364	17.4502	17.7638	NaN	17.9917	NaN	NaN	NaN	22.1365	21.3888	21.609	22.0496	22.5516	22.0295	20.9968	22.6214	22.5666	21.9957	22.0094	21.7355	24.8454	22.6246	23.3225	20.8802	22.5462	21.7781	21.6419	23.1102	21.734	21.8093	21.2397	21.8899	21.6888	23.268	21.7197	23.0784	21.7096	22.6607	21.5813	22.5833	22.2143	NaN	20.901	NaN	21.7386
Q94901	RNA-binding protein lark	lark	NaN	25.1054	NaN	24.6932	24.7022	24.5656	25.0984	17.6921	NaN	16.3327	NaN	NaN	NaN	NaN	NaN	NaN	NaN	NaN	19.7785	NaN	NaN	NaN	NaN	NaN	NaN	NaN	NaN	NaN	NaN	NaN	NaN	NaN	NaN	NaN	NaN	NaN	NaN	NaN	19.6983	NaN	NaN	NaN	NaN	NaN	NaN	NaN	NaN
Q94915	Rhythmically expressed gene 2 protein	Reg-2	27.3084	27.6297	26.9171	20.481	20.5264	20.4578	20.4562	NaN	18.5271	18.2083	23.736	23.5837	23.6076	23.7441	24.1257	24.2839	23.9558	23.696	23.5579	24.1819	24.8613	24.8124	24.6599	NaN	24.5729	24.7499	23.9424	25.7866	NaN	24.9575	24.9579	24.5699	NaN	23.7125	24.2109	24.7708	25.0243	25.0625	25.3065	24.2107	24.8803	19.9089	24.3884	24.9346	25.5188	24.8863	25.3372
Q94920	Voltage-dependent anion-selective channel	porin	32.8276	32.6936	32.6795	24.6809	24.5839	24.5754	24.2381	23.6318	22.5018	21.9688	26.7196	27.7808	27.1516	27.5821	27.8468	27.7971	26.9536	27.3746	26.8346	27.4554	26.8027	27.6427	26.606	27.0007	26.6558	27.1788	26.8883	27.3154	26.8242	26.9886	27.1244	26.9291	26.801	27.2412	26.6094	27.5759	26.8176	27.5279	27.0794	27.6952	27.1172	27.2973	26.7693	27.132	27.7075	27.4178	26.8082
Q95028	L-lactate dehydrogenase	ImpL3	29.2962	29.847	29.3027	21.8895	21.8519	21.6481	22.4232	20.798	19.2529	NaN	23.0847	22.882	22.1529	21.8179	22.8826	23.1149	22.4795	23.0041	22.414	22.5086	23.5168	24.4484	24.0302	23.799	23.7428	24.3716	23.8345	23.5951	23.973	23.286	24.1295	23.6258	23.9901	24.5936	24.2422	24.9246	24.0116	24.3682	23.8089	24.5603	24.0776	24.3434	23.9919	23.5233	24.3342	24.2095	23.9468
Q95029	Cathepsin L;Cathepsin L heavy chain;Cathepsin L light chain	Cp1	29.8163	29.7954	30.0861	20.7203	21.2594	20.9167	20.1486	19.8256	19.5678	19.4097	23.7685	24.4715	24.223	24.2571	24.4343	24.542	24.3713	24.5808	24.0934	24.2464	25.0636	24.707	24.5375	24.7274	25.1337	24.6511	24.5022	25.5087	24.249	25.3679	24.5049	24.695	24.7371	24.4121	24.6034	25.6567	24.7859	24.9578	25.056	24.8759	25.048	24.9566	24.8141	24.8735	24.2753	25.4	24.9177
Q95083	Proteasome subunit alpha type-5	Prosalpha5	30.6556	30.7991	30.5973	NaN	NaN	17.6151	NaN	NaN	NaN	NaN	18.6317	21.4369	19.1696	19.0657	19.6426	20.3043	18.9857	18.6789	19.0747	18.7973	NaN	NaN	NaN	19.8408	NaN	NaN	NaN	NaN	NaN	NaN	NaN	NaN	NaN	NaN	NaN	NaN	NaN	NaN	NaN	NaN	NaN	NaN	NaN	NaN	NaN	NaN	NaN
Q95PE4		Mpp6	NaN	NaN	22.129	21.0678	20.5488	21.3916	21.3925	NaN	17.6736	NaN	25.4073	23.3035	24.4247	25.2219	21.8754	21.8159	18.6586	23.6251	21.6302	22.604	19.8196	24.7231	25.2506	25.6909	25.8356	25.7745	24.5363	25.597	23.4854	25.1235	24.5372	23.3613	23.4788	24.0731	23.4739	19.0788	NaN	26.0309	23.359	25.5255	23.0105	22.4106	NaN	NaN	26.0566	23.439	24.9251
Q95RA9		GILT1	28.6985	28.6759	28.9045	NaN	14.9651	NaN	NaN	NaN	NaN	NaN	NaN	NaN	NaN	NaN	NaN	NaN	NaN	NaN	NaN	NaN	NaN	NaN	NaN	NaN	NaN	NaN	NaN	NaN	NaN	NaN	NaN	NaN	NaN	NaN	NaN	NaN	NaN	NaN	NaN	NaN	NaN	NaN	NaN	NaN	NaN	NaN	NaN
Q95RB2		Cpr49Ae	31.0373	30.8767	30.5207	15.2979	15.5835	19.8849	19.16	NaN	17.1296	NaN	29.0805	29.0339	29.4024	29.1863	30.0784	29.2701	28.8526	29.4283	28.878	29.1435	28.5259	30.0106	23.9168	29.241	21.5964	30.2405	21.9744	28.4673	22.6103	21.5327	20.7736	28.2621	22.9026	30.3107	28.648	21.7516	20.8382	22.7843	21.9704	29.5283	22.8484	28.4192	24.8194	22.1566	29.4515	29.0284	28.5241
Q95RC0	N-alpha-acetyltransferase 30	CG11412	NaN	NaN	NaN	21.2274	21.2915	21.5134	21.5553	NaN	NaN	NaN	NaN	NaN	NaN	NaN	NaN	NaN	NaN	NaN	NaN	NaN	NaN	NaN	NaN	NaN	NaN	NaN	NaN	NaN	NaN	NaN	NaN	NaN	NaN	NaN	NaN	NaN	NaN	NaN	NaN	NaN	NaN	NaN	NaN	NaN	NaN	NaN	NaN
Q95RE4		yps	29.7171	29.6323	29.5463	26.7428	26.5626	26.7781	26.3664	27.8283	28.4965	28.1203	23.7214	24.2459	24.4538	25.0735	25.3297	24.9336	28.8698	28.3749	28.578	28.1787	24.3374	24.4172	24.4941	25.2543	25.1326	24.8107	23.1555	24.7906	24.9647	24.3678	24.9253	24.8816	24.886	25.1537	25.906	24.2852	25.6699	21.498	NaN	21.485	21.7071	21.0657	21.7347	21.7355	21.8501	21.9784	21.7739
Q95RF6		Tom20	26.531	27.33	26.6748	22.7453	22.6026	22.8323	22.2871	NaN	19.5057	NaN	NaN	NaN	NaN	NaN	NaN	NaN	NaN	NaN	NaN	NaN	NaN	NaN	NaN	NaN	NaN	NaN	NaN	NaN	NaN	NaN	NaN	NaN	NaN	NaN	NaN	NaN	NaN	NaN	NaN	23.2156	NaN	NaN	NaN	NaN	NaN	NaN	NaN
Q95RI5	Failed axon connections	fax	30.1991	30.4727	30.2237	19.6427	20.3764	20.0823	20.4383	19.074	19.397	19.0156	22.0704	22.2056	22.068	21.7162	21.8289	21.6621	22.1993	22.0249	21.9358	21.2215	22.6586	22.2547	23.0327	23.6135	23.0313	22.9013	20.0951	22.7449	22.3468	22.062	21.109	23.2141	22.7978	NaN	NaN	NaN	23.5007	23.0426	23.3534	22.7421	22.493	22.6905	22.5253	22.7346	22.9462	22.479	22.5939
[truncated: 1,595 more rows]
[truncated: 67 more columns]
