# Supplementary material for: Cross-species analysis of viral nucleic acid interacting proteins identifies TAOKs as innate immune regulators
Source: Nat Commun. 2021 Dec 1;12:7009. doi: 10.1038/s41467-021-27192-w (PMC8636641; doi:10.1038/s41467-021-27192-w)
Supplement: Supplementary file 8 — Supplementary Data 5 [file 41467_2021_27192_MOESM8_ESM.xlsx]

## Sheet: S2
Protein information			LFQ intensity (log2, normalized)
Majority protein IDs	Protein names	Gene names	Proteome_01	Proteome_02	Proteome_03	S2_PIC_01	S2_PIC_02	S2_PIC_03	S2_PIC_04	S2_PC_01	S2_PC_02	S2_PC_03	S2_PC_04	S2_PAU_02	S2_PAU_03	S2_PAU_04	S2_PU_02	S2_PU_03	S2_PU_04	S2_dsISD_01	S2_dsISD_02	S2_dsISD_03	S2_dsISD_04	S2_ssISD_01	S2_ssISD_02	S2_ssISD_04	S2_ssRNA_PPP_01	S2_ssRNA_PPP_02	S2_ssRNA_PPP_03	S2_ssRNA_PPP_04	S2_ssRNA_CAP_01	S2_ssRNA_CAP_02	S2_ssRNA_CAP_04	S2_ssRNA_CAP0_01	S2_ssRNA_CAP0_02	S2_ssRNA_CAP0_03	S2_ssRNA_CAP0_04	S2_ssRNA_CAP1_01	S2_ssRNA_CAP1_03	S2_ssRNA_CAP1_04	S2_ssRNA_OH_01	S2_ssRNA_OH_02	S2_ssRNA_OH_03	S2_ssRNA_OH_04	S2_25oA_01	S2_25oA_02	S2_25oA_03	S2_25oA_04	S2_ATP_01
A0A023GPQ3		yuri	26.2711	27.2134	25.6036	NaN	NaN	NaN	NaN	NaN	NaN	NaN	NaN	NaN	NaN	NaN	NaN	NaN	NaN	NaN	NaN	NaN	17.048	NaN	NaN	NaN	NaN	NaN	NaN	NaN	NaN	NaN	NaN	NaN	NaN	NaN	NaN	NaN	NaN	NaN	NaN	NaN	NaN	NaN	NaN	NaN	NaN	NaN	NaN
A0A0B4JCZ0	Oxysterol-binding protein		31.164	31.113	31.1002	NaN	NaN	17.1889	NaN	NaN	NaN	NaN	NaN	NaN	NaN	NaN	NaN	NaN	18.886	NaN	NaN	20.8338	NaN	NaN	NaN	NaN	NaN	NaN	NaN	NaN	NaN	NaN	NaN	NaN	NaN	NaN	NaN	17.4678	NaN	NaN	NaN	NaN	NaN	NaN	NaN	22.0903	22.3784	22.2503	22.4686
A0A0B4JD97		tacc	27.0469	26.9812	27.7725	NaN	NaN	NaN	NaN	NaN	NaN	NaN	NaN	NaN	NaN	NaN	NaN	NaN	NaN	NaN	NaN	17.171	NaN	NaN	NaN	NaN	NaN	NaN	NaN	NaN	NaN	NaN	NaN	NaN	NaN	NaN	NaN	NaN	NaN	17.6348	NaN	NaN	NaN	NaN	NaN	NaN	NaN	NaN	20.2227
A0A0B4K5Z8		Sec23	31.5992	31.7287	31.5493	17.2455	18.0033	17.8337	17.746	18.6324	19.3303	18.1471	17.9559	NaN	NaN	NaN	NaN	NaN	20.9502	NaN	NaN	NaN	18.276	NaN	NaN	NaN	NaN	NaN	NaN	NaN	NaN	NaN	NaN	NaN	NaN	NaN	NaN	NaN	NaN	NaN	NaN	NaN	NaN	NaN	NaN	NaN	NaN	NaN	NaN
A0A0B4K6F9		Esyt2	30.1941	30.0364	30.3434	NaN	NaN	NaN	NaN	NaN	NaN	NaN	NaN	NaN	NaN	NaN	NaN	NaN	NaN	NaN	NaN	NaN	NaN	NaN	NaN	19.2334	NaN	NaN	NaN	NaN	NaN	NaN	NaN	NaN	NaN	NaN	NaN	NaN	NaN	19.3437	NaN	NaN	NaN	NaN	NaN	NaN	NaN	NaN	NaN
A0A0B4K6I6			30.7822	30.7046	30.5573	NaN	NaN	NaN	NaN	NaN	NaN	14.6442	NaN	NaN	NaN	NaN	NaN	NaN	NaN	NaN	NaN	NaN	NaN	NaN	NaN	NaN	NaN	NaN	NaN	NaN	NaN	NaN	NaN	NaN	NaN	NaN	NaN	NaN	NaN	NaN	NaN	NaN	NaN	NaN	NaN	NaN	NaN	NaN	NaN
A0A0B4K6Y7		pyd	NaN	NaN	27.2705	23.4703	23.067	23.1192	23.4482	23.8107	23.604	23.683	23.669	NaN	NaN	NaN	20.2759	NaN	NaN	NaN	NaN	NaN	NaN	20.028	NaN	NaN	NaN	NaN	NaN	NaN	NaN	NaN	NaN	NaN	NaN	NaN	NaN	NaN	NaN	NaN	NaN	NaN	NaN	18.6485	NaN	NaN	NaN	NaN	20.3076
A0A0B4K700		msps	31.1433	31.1028	30.9846	17.0955	NaN	NaN	NaN	NaN	NaN	NaN	NaN	NaN	NaN	NaN	18.1609	NaN	NaN	NaN	21.1987	NaN	NaN	NaN	NaN	NaN	NaN	NaN	NaN	NaN	NaN	NaN	NaN	NaN	NaN	NaN	NaN	NaN	NaN	22.3996	NaN	NaN	NaN	NaN	22.1539	22.193	21.8289	21.9527	21.751
A0A0B4K765		Sin3A	27.6589	26.962	27.3997	NaN	15.205	NaN	NaN	NaN	NaN	NaN	NaN	NaN	NaN	NaN	NaN	NaN	21.0385	NaN	NaN	NaN	NaN	NaN	NaN	17.8027	NaN	NaN	NaN	NaN	NaN	NaN	NaN	NaN	NaN	NaN	NaN	NaN	NaN	NaN	NaN	19.174	NaN	NaN	NaN	NaN	NaN	NaN	NaN
A0A0B4K774		Abi	27.7707	27.6899	27.2425	NaN	NaN	NaN	16.6196	NaN	NaN	NaN	NaN	NaN	NaN	NaN	NaN	NaN	17.678	21.0255	22.0629	21.2416	NaN	NaN	20.2507	20.5552	NaN	NaN	NaN	NaN	NaN	NaN	NaN	NaN	NaN	NaN	NaN	NaN	NaN	NaN	NaN	NaN	NaN	NaN	NaN	NaN	NaN	NaN	NaN
A0A0B4K7C5		Fkbp14	32.1387	32.1382	32.1354	NaN	NaN	NaN	NaN	NaN	NaN	NaN	NaN	18.4858	NaN	NaN	NaN	NaN	NaN	19.5945	20.0903	20.2505	19.8611	NaN	NaN	22.5986	NaN	NaN	NaN	20.5036	NaN	NaN	NaN	NaN	NaN	19.1923	NaN	22.5127	NaN	23.4042	NaN	NaN	20.196	NaN	NaN	NaN	NaN	NaN	NaN
A0A0B4K7J2		Nup358	32.0888	31.9353	31.8295	20.3467	20.3236	20.3779	19.7994	21.0867	21.387	20.8928	20.2428	NaN	NaN	NaN	NaN	20.6921	NaN	NaN	NaN	NaN	NaN	NaN	21.4192	NaN	NaN	NaN	NaN	17.6155	18.4917	21.6249	19.2355	17.8184	17.3642	17.8835	18.5963	NaN	NaN	17.6461	17.8806	17.8924	17.7922	NaN	23.3407	23.3857	22.7435	23.195	22.7726
A0A0B4K7Y4		bbc	NaN	NaN	NaN	NaN	NaN	17.6491	NaN	NaN	NaN	NaN	NaN	NaN	NaN	NaN	19.5289	NaN	NaN	20.5239	21.7977	21.7352	21.3896	20.9779	20.9999	21.813	NaN	NaN	NaN	NaN	NaN	NaN	NaN	NaN	NaN	NaN	NaN	NaN	NaN	NaN	NaN	NaN	NaN	NaN	NaN	NaN	NaN	NaN	NaN
A0A0B4K823		Dscam1	NaN	25.7897	26.0382	NaN	NaN	NaN	NaN	NaN	NaN	NaN	NaN	NaN	NaN	NaN	NaN	NaN	16.1537	NaN	NaN	NaN	NaN	NaN	16.7931	NaN	NaN	NaN	NaN	NaN	NaN	NaN	NaN	NaN	NaN	NaN	NaN	NaN	NaN	NaN	NaN	NaN	NaN	NaN	NaN	NaN	NaN	NaN	NaN
A0A0B4K897			30.6608	30.5849	30.8233	NaN	NaN	NaN	NaN	NaN	18.3337	NaN	NaN	NaN	NaN	NaN	17.8313	NaN	NaN	NaN	NaN	NaN	NaN	NaN	NaN	20.9631	19.6019	20.2414	20.0261	19.2471	20.0011	19.8723	NaN	21.1639	21.4159	20.0307	21.3967	21.6084	21.4503	20.8211	20.1792	21.1473	NaN	19.8044	NaN	NaN	NaN	NaN	NaN
A0A0B4KEJ7	Coronin	coro	29.9939	30.3879	30.3523	NaN	NaN	NaN	NaN	NaN	NaN	NaN	NaN	NaN	NaN	NaN	NaN	NaN	NaN	17.4161	NaN	NaN	NaN	NaN	NaN	NaN	NaN	NaN	NaN	NaN	NaN	NaN	NaN	NaN	NaN	NaN	NaN	NaN	NaN	16.6874	NaN	NaN	NaN	NaN	NaN	NaN	NaN	NaN	NaN
A0A0B4KER0		row	28.0417	28.1486	28.247	18.2596	18.4392	18.3574	18.0851	NaN	18.0403	18.4236	18.1887	NaN	NaN	NaN	NaN	NaN	18.0356	NaN	NaN	NaN	NaN	NaN	NaN	NaN	NaN	NaN	NaN	NaN	NaN	NaN	NaN	NaN	NaN	NaN	NaN	NaN	NaN	18.0501	NaN	NaN	NaN	NaN	21.1401	NaN	NaN	NaN	NaN
A0A0B4KEW2			23.4404	23.1513	23.2791	15.6865	NaN	NaN	NaN	NaN	NaN	NaN	NaN	NaN	NaN	NaN	NaN	NaN	NaN	NaN	NaN	NaN	18.3131	NaN	NaN	NaN	NaN	NaN	NaN	NaN	NaN	NaN	NaN	NaN	NaN	NaN	NaN	NaN	NaN	NaN	NaN	NaN	NaN	NaN	NaN	NaN	NaN	NaN	NaN
A0A0B4KF06		Aats-val	32.1372	32.1873	32.0916	17.913	18.4424	18.1236	17.8007	20.1482	19.8569	18.1239	17.6626	19.8055	NaN	19.3715	20.9385	NaN	NaN	NaN	20.1568	NaN	NaN	NaN	NaN	NaN	NaN	NaN	NaN	NaN	NaN	NaN	NaN	NaN	NaN	NaN	NaN	NaN	NaN	23.9033	NaN	NaN	NaN	NaN	NaN	NaN	NaN	NaN	NaN
A0A0B4KF69		SRPK	NaN	NaN	NaN	18.6925	18.7604	18.2048	17.8326	19.9087	19.4827	19.723	18.6534	NaN	NaN	NaN	NaN	19.6033	NaN	NaN	NaN	NaN	NaN	NaN	NaN	NaN	NaN	NaN	NaN	NaN	NaN	NaN	NaN	NaN	NaN	NaN	NaN	NaN	NaN	NaN	NaN	NaN	NaN	NaN	NaN	NaN	NaN	NaN	NaN
A0A0B4KFA6		CD98hc	25.3711	26.6315	26.8586	NaN	NaN	NaN	NaN	NaN	NaN	NaN	NaN	NaN	NaN	NaN	NaN	NaN	NaN	NaN	NaN	NaN	NaN	NaN	18.479	NaN	NaN	NaN	NaN	NaN	NaN	NaN	NaN	NaN	NaN	NaN	NaN	17.4603	NaN	NaN	NaN	NaN	NaN	NaN	NaN	NaN	NaN	NaN	NaN
A0A0B4KFB8			25.2503	25.3428	24.6889	NaN	NaN	NaN	15.9956	NaN	NaN	NaN	NaN	NaN	NaN	NaN	NaN	19.0538	NaN	NaN	NaN	NaN	NaN	NaN	NaN	NaN	NaN	NaN	23.7379	23.9281	23.4081	NaN	NaN	NaN	NaN	NaN	NaN	NaN	NaN	NaN	NaN	NaN	NaN	NaN	NaN	NaN	NaN	NaN	NaN
A0A0B4KFE1			25.7991	NaN	NaN	21.8402	21.7071	22.1995	22.1191	21.2072	21.6242	22.0257	22.2446	NaN	NaN	NaN	NaN	NaN	18.516	23.0892	25.8579	24.722	25.1101	17.5814	17.651	17.1879	NaN	NaN	NaN	NaN	NaN	NaN	NaN	NaN	19.0664	NaN	NaN	NaN	NaN	NaN	NaN	NaN	NaN	NaN	NaN	NaN	NaN	NaN	NaN
A0A0B4KFE4		Acsl	29.1144	28.9675	28.9117	NaN	NaN	NaN	NaN	NaN	NaN	19.1694	NaN	24.3633	NaN	24.226	24.6222	23.854	NaN	22.7699	23.111	23.3158	23.1803	22.9595	23.5662	23.3106	23.2454	23.1787	22.8445	23.4416	22.6548	23.043	22.8014	23.5878	23.5585	23.1405	23.0962	23.4801	23.328	23.23	23.4539	23.1161	23.1366	23.2013	24.1085	23.242	22.9697	23.3835	23.3578
A0A0B4KFT9		qkr54B	NaN	NaN	25.5023	21.4608	21.6721	21.5095	21.2188	21.7427	22.1658	22.2356	22.0966	24.6832	24.2288	25.5008	NaN	NaN	NaN	NaN	NaN	NaN	NaN	16.4108	NaN	NaN	NaN	18.7547	NaN	NaN	NaN	NaN	NaN	NaN	NaN	NaN	NaN	NaN	NaN	NaN	NaN	NaN	NaN	NaN	NaN	NaN	NaN	NaN	NaN
A0A0B4KFU0;Q9I7F7	Tyrosine-protein kinase PR2	Ack-like;PR2	NaN	24.6214	25.6186	NaN	NaN	16.7086	NaN	NaN	NaN	NaN	NaN	NaN	NaN	NaN	NaN	NaN	NaN	NaN	NaN	NaN	NaN	NaN	19.9466	NaN	NaN	NaN	NaN	NaN	NaN	NaN	NaN	NaN	NaN	NaN	NaN	NaN	NaN	NaN	NaN	NaN	NaN	NaN	NaN	NaN	NaN	NaN	19.9897
A0A0B4KFV4			NaN	24.2072	NaN	19.8269	19.2047	19.6977	20.1994	21.0341	20.2598	20.4118	19.8185	NaN	NaN	NaN	NaN	NaN	NaN	NaN	NaN	NaN	17.3945	NaN	NaN	NaN	NaN	NaN	NaN	NaN	NaN	NaN	NaN	NaN	NaN	NaN	NaN	NaN	NaN	NaN	NaN	NaN	NaN	NaN	NaN	NaN	NaN	NaN	NaN
A0A0B4KG50		Bruce	27.7664	27.6994	27.9231	NaN	NaN	NaN	NaN	NaN	NaN	NaN	NaN	19.4052	NaN	NaN	NaN	NaN	NaN	NaN	NaN	NaN	NaN	NaN	NaN	24.0154	NaN	NaN	NaN	NaN	NaN	NaN	21.7243	NaN	NaN	NaN	NaN	NaN	NaN	NaN	NaN	NaN	NaN	NaN	21.358	22.5959	23.2037	22.9895	22.9477
A0A0B4KG70		MTA1-like	27.773	27.6045	28.2651	NaN	NaN	NaN	NaN	21.3327	22.0584	NaN	NaN	NaN	NaN	NaN	NaN	NaN	NaN	NaN	NaN	NaN	17.4977	NaN	NaN	NaN	NaN	NaN	NaN	17.7261	NaN	NaN	NaN	NaN	NaN	NaN	NaN	NaN	NaN	NaN	NaN	NaN	NaN	NaN	NaN	NaN	NaN	NaN	NaN
A0A0B4KG96		hrg	29.1829	29.2268	29.4439	NaN	NaN	NaN	NaN	NaN	14.6136	NaN	NaN	NaN	NaN	NaN	NaN	NaN	19.5205	NaN	NaN	NaN	NaN	NaN	NaN	18.7509	NaN	NaN	NaN	NaN	NaN	NaN	NaN	NaN	NaN	NaN	NaN	NaN	NaN	NaN	19.8206	NaN	NaN	NaN	22.132	22.1441	22.4716	NaN	22.3049
A0A0B4KGF6			27.3634	28.0124	28.0594	NaN	NaN	NaN	NaN	NaN	NaN	NaN	NaN	NaN	NaN	NaN	NaN	NaN	NaN	NaN	NaN	NaN	NaN	NaN	NaN	NaN	NaN	NaN	NaN	NaN	NaN	NaN	NaN	NaN	NaN	NaN	NaN	NaN	NaN	NaN	NaN	NaN	NaN	NaN	NaN	NaN	NaN	NaN	NaN
A0A0B4KGG5		vib	30.2869	30.4437	30.4576	NaN	NaN	NaN	NaN	NaN	NaN	NaN	NaN	NaN	NaN	NaN	NaN	15.5866	NaN	NaN	NaN	NaN	NaN	NaN	NaN	18.2808	NaN	NaN	NaN	NaN	18.6821	NaN	NaN	NaN	NaN	NaN	NaN	NaN	NaN	NaN	NaN	NaN	NaN	NaN	NaN	NaN	NaN	NaN	NaN
A0A0B4KGN4			29.2138	29.2127	28.9952	21.8469	22.0479	21.8906	21.847	23.5503	23.1042	22.8627	22.7307	NaN	20.2037	20.6601	22.2606	21.3819	21.6292	NaN	NaN	NaN	NaN	NaN	16.9587	NaN	NaN	NaN	NaN	NaN	NaN	NaN	NaN	NaN	NaN	NaN	NaN	NaN	NaN	NaN	NaN	19.8146	NaN	NaN	23.5875	22.9745	22.035	22.4534	22.4364
A0A0B4KGS4	Non-specific serine/threonine protein kinase	Pak3	28.0754	28.6243	28.7836	NaN	NaN	NaN	NaN	NaN	NaN	NaN	NaN	NaN	19.3643	NaN	NaN	NaN	NaN	NaN	NaN	NaN	NaN	NaN	NaN	NaN	NaN	NaN	18.1023	NaN	NaN	NaN	NaN	NaN	NaN	NaN	NaN	NaN	NaN	NaN	NaN	NaN	NaN	NaN	NaN	NaN	NaN	NaN	NaN
A0A0B4KGW6		Ssdp	NaN	NaN	NaN	23.8845	23.9888	23.7154	24.6868	22.6415	23.1711	23.8162	23.9517	NaN	NaN	NaN	NaN	NaN	NaN	NaN	NaN	NaN	NaN	17.1817	NaN	NaN	NaN	NaN	NaN	NaN	NaN	NaN	NaN	NaN	NaN	NaN	NaN	NaN	NaN	NaN	16.5388	NaN	NaN	NaN	NaN	NaN	NaN	NaN	NaN
A0A0B4KGY6		ps	29.6497	29.2974	29.8953	20.7305	20.7837	20.493	20.8057	22.115	21.6143	21.4202	21.4289	NaN	NaN	NaN	20.1429	NaN	NaN	21.0787	20.5863	20.8239	21.2697	21.0556	20.847	20.8022	NaN	NaN	NaN	NaN	NaN	NaN	NaN	NaN	NaN	NaN	NaN	NaN	NaN	20.3784	NaN	NaN	NaN	NaN	21.4923	21.1321	21.2449	21.1647	21.0505
A0A0B4KH26;Q9VH20	TATA box-binding protein-associated factor RNA polymerase I subunit B	TAF1B;CG6241	NaN	NaN	23.7616	NaN	17.7425	17.3792	17.447	17.4511	17.4757	NaN	NaN	18.7307	NaN	NaN	NaN	NaN	NaN	22.1559	22.7329	21.9805	22.3497	20.4403	20.7282	20.4388	NaN	NaN	NaN	NaN	NaN	NaN	NaN	NaN	NaN	NaN	NaN	NaN	NaN	NaN	NaN	NaN	NaN	NaN	NaN	NaN	NaN	NaN	NaN
A0A0B4KH28		Synd	28.5863	29.0453	28.6683	NaN	NaN	NaN	NaN	NaN	NaN	NaN	NaN	NaN	NaN	NaN	NaN	NaN	NaN	NaN	NaN	NaN	20.1405	NaN	NaN	NaN	NaN	NaN	NaN	NaN	NaN	NaN	NaN	NaN	NaN	NaN	NaN	NaN	NaN	NaN	NaN	NaN	NaN	NaN	NaN	NaN	NaN	NaN	NaN
A0A0B4KHI4		Syp	NaN	28.2189	28.1589	24.3276	24.5744	24.5325	24.4158	24.2709	24.818	24.8453	24.6506	28.0796	27.7537	28.4897	27.6314	28.1407	27.7639	NaN	NaN	NaN	NaN	20.1796	NaN	NaN	NaN	NaN	19.4275	NaN	NaN	NaN	NaN	NaN	NaN	NaN	NaN	NaN	NaN	NaN	NaN	NaN	NaN	NaN	NaN	NaN	NaN	NaN	NaN
A0A0B4KI06	Ubiquitin carboxyl-terminal hydrolase	puf	24.2758	24.9768	24.3815	NaN	NaN	18.8906	17.8178	NaN	NaN	NaN	NaN	NaN	NaN	20.1141	NaN	NaN	NaN	NaN	NaN	NaN	22.1423	NaN	NaN	NaN	NaN	NaN	NaN	NaN	NaN	NaN	NaN	NaN	NaN	NaN	NaN	NaN	NaN	NaN	NaN	NaN	NaN	NaN	23.669	NaN	NaN	NaN	NaN
A0A0B4KI27	Ferritin	Fer1HCH	30.1495	30.3459	29.9783	NaN	NaN	17.3381	NaN	NaN	NaN	NaN	NaN	NaN	NaN	NaN	17.9535	NaN	NaN	NaN	18.6576	NaN	NaN	NaN	NaN	NaN	NaN	NaN	NaN	NaN	NaN	NaN	NaN	NaN	NaN	NaN	NaN	NaN	NaN	21.2674	NaN	NaN	NaN	NaN	25.4802	26.3033	26.0742	26.001	25.8113
A0A0B4KI34		cindr	28.4999	28.6786	28.3912	NaN	NaN	17.9163	NaN	NaN	NaN	NaN	NaN	NaN	NaN	NaN	NaN	NaN	NaN	NaN	20.1666	NaN	NaN	NaN	NaN	NaN	NaN	NaN	NaN	NaN	NaN	NaN	NaN	NaN	NaN	NaN	NaN	NaN	NaN	NaN	19.0541	NaN	NaN	NaN	NaN	NaN	NaN	NaN	NaN
A0A0B4LEY9;Q9V411	Nucleolar GTP-binding protein 1;Probable nucleolar GTP-binding protein 1	Non1;CG8801	29.141	28.8419	28.8068	NaN	NaN	NaN	14.9176	NaN	NaN	NaN	NaN	NaN	NaN	NaN	17.2868	NaN	NaN	NaN	NaN	NaN	NaN	17.6331	NaN	NaN	NaN	20.125	19.6667	NaN	19.6865	19.8199	NaN	NaN	19.1072	NaN	NaN	NaN	18.8544	NaN	20.3825	19.7536	NaN	19.7493	NaN	NaN	NaN	20.4422	NaN
A0A0B4LEZ1		Sec31	31.2652	31.4717	31.1244	NaN	NaN	18.4975	NaN	NaN	NaN	NaN	NaN	NaN	NaN	NaN	19.1973	NaN	NaN	NaN	20.1075	19.6041	19.4659	19.7715	NaN	20.9389	20.4112	20.4427	NaN	20.7219	NaN	20.7904	NaN	NaN	20.7419	20.8381	NaN	20.6056	21.0364	20.6992	NaN	NaN	NaN	20.6366	22.7651	22.1826	22.553	22.5792	21.7625
A0A0B4LEZ3		Not1	30.5873	30.5228	30.7576	NaN	NaN	NaN	NaN	19.0949	NaN	NaN	NaN	NaN	NaN	NaN	NaN	NaN	NaN	NaN	NaN	NaN	NaN	21.6437	NaN	NaN	NaN	NaN	NaN	18.7669	NaN	NaN	NaN	NaN	NaN	NaN	NaN	NaN	NaN	NaN	NaN	NaN	NaN	NaN	NaN	NaN	NaN	20.077	NaN
A0A0B4LGJ9			NaN	NaN	NaN	NaN	NaN	NaN	NaN	NaN	NaN	NaN	NaN	NaN	NaN	NaN	NaN	NaN	NaN	NaN	NaN	NaN	19.5937	19.8074	NaN	19.5528	NaN	NaN	NaN	NaN	NaN	NaN	NaN	NaN	NaN	19.2421	NaN	NaN	NaN	NaN	NaN	NaN	NaN	NaN	NaN	NaN	NaN	NaN	NaN
A0A0B4LGM5		Hcs	26.3305	NaN	NaN	NaN	NaN	NaN	NaN	NaN	NaN	NaN	18.3343	NaN	NaN	NaN	NaN	NaN	NaN	22.7982	22.9441	23.0957	23.0962	23.8239	23.3531	23.2415	20.0539	20.6431	20.6155	20.4423	21.1311	20.9633	20.7019	20.5741	20.6883	20.9984	20.6364	20.2279	21.0278	NaN	20.5423	21.0712	20.7535	20.971	26.6999	26.3701	26.6367	26.691	26.753
A0A0B4LHC9			28.3289	28.2926	27.8457	NaN	NaN	NaN	NaN	NaN	NaN	NaN	NaN	NaN	NaN	NaN	NaN	NaN	NaN	NaN	NaN	NaN	NaN	NaN	NaN	19.7828	19.2914	18.5968	NaN	18.5348	18.7129	19.1519	18.8947	18.7718	NaN	NaN	18.8783	19.2246	19.0016	19.7082	19.0941	18.8375	18.484	NaN	NaN	NaN	NaN	19.6999	NaN
A0A0B4LID7			26.7102	NaN	27.2213	NaN	NaN	14.721	NaN	NaN	NaN	NaN	NaN	NaN	NaN	NaN	NaN	NaN	NaN	22.3082	22.751	21.9726	22.3238	22.8576	22.3935	21.3867	21.778	22.6707	22.0385	21.9276	22.1215	21.9198	22.638	22.4164	22.607	21.414	21.4645	22.273	22.2065	21.0751	23.5635	21.9773	21.9501	23.0061	24.6711	24.6156	23.7024	24.1214	24.4239
A0A0C4DHC8		Aldh-III	26.8215	26.8118	26.8499	NaN	NaN	NaN	NaN	16.3097	NaN	NaN	NaN	NaN	NaN	NaN	17.0492	NaN	NaN	NaN	NaN	NaN	NaN	NaN	NaN	18.6004	NaN	NaN	NaN	NaN	NaN	NaN	NaN	NaN	NaN	NaN	NaN	NaN	NaN	20.9051	NaN	NaN	NaN	NaN	NaN	NaN	NaN	NaN	NaN
A0A0C4FEI8		grsm	30.2232	30.2089	29.9348	NaN	NaN	NaN	NaN	NaN	16.3871	NaN	NaN	NaN	NaN	NaN	NaN	NaN	17.7709	NaN	NaN	NaN	NaN	NaN	NaN	NaN	NaN	NaN	NaN	NaN	NaN	NaN	NaN	NaN	NaN	NaN	NaN	NaN	NaN	19.4221	NaN	NaN	NaN	NaN	NaN	NaN	NaN	NaN	NaN
A0AQH0	Proteasome subunit beta type	Prosbeta1	31.0215	30.612	30.5961	NaN	NaN	17.8981	NaN	NaN	NaN	NaN	NaN	NaN	NaN	NaN	NaN	NaN	NaN	NaN	NaN	NaN	NaN	NaN	NaN	18.6299	NaN	NaN	NaN	NaN	NaN	NaN	NaN	NaN	NaN	NaN	18.6755	20.7424	20.1945	20.8959	19.455	18.7366	18.6887	18.7665	NaN	NaN	NaN	NaN	NaN
A1Z6H6			29.295	29.2882	29.3791	NaN	NaN	NaN	NaN	NaN	17.1205	NaN	NaN	NaN	NaN	NaN	17.3385	NaN	NaN	NaN	NaN	NaN	19.0295	NaN	NaN	NaN	NaN	NaN	NaN	NaN	NaN	NaN	NaN	NaN	NaN	NaN	NaN	NaN	NaN	NaN	NaN	17.1652	NaN	NaN	NaN	NaN	21.9011	NaN	NaN
A1Z6H7		Gp210	27.3027	28.2343	27.4134	NaN	NaN	NaN	NaN	NaN	NaN	NaN	NaN	NaN	NaN	NaN	NaN	NaN	NaN	NaN	NaN	NaN	NaN	NaN	NaN	NaN	NaN	NaN	NaN	NaN	NaN	NaN	NaN	NaN	NaN	NaN	NaN	NaN	NaN	18.0601	NaN	NaN	NaN	NaN	NaN	NaN	NaN	NaN	NaN
A1Z6L9		Trap1	31.8758	31.7586	31.746	NaN	NaN	17.0437	NaN	NaN	NaN	NaN	NaN	NaN	NaN	NaN	19.3855	NaN	NaN	NaN	NaN	NaN	20.8804	NaN	NaN	NaN	20.3807	20.6527	21.1836	20.887	NaN	NaN	20.9855	NaN	20.3407	NaN	NaN	19.1834	19.268	19.066	20.238	20.2619	20.4064	20.3105	NaN	NaN	NaN	NaN	NaN
A1Z6M6		Dpit47	26.9492	26.047	25.7853	NaN	NaN	NaN	NaN	NaN	NaN	NaN	NaN	NaN	NaN	NaN	NaN	NaN	NaN	NaN	NaN	NaN	NaN	NaN	17.6901	NaN	21.3802	NaN	20.4032	20.2824	NaN	20.5036	20.8839	20.3663	NaN	NaN	20.2265	20.3307	NaN	20.1853	NaN	NaN	NaN	20.0447	24.1572	23.0068	23.6342	24.2683	23.0577
A1Z6P3		Eb1	31.3901	31.7856	31.6459	NaN	NaN	19.2761	NaN	19.6545	19.2478	19.2968	NaN	NaN	NaN	20.6982	NaN	NaN	NaN	21.2958	22.3922	21.4963	21.5943	21.054	21.1978	21.7865	NaN	NaN	NaN	NaN	NaN	NaN	NaN	NaN	NaN	NaN	NaN	18.8946	NaN	NaN	NaN	NaN	NaN	NaN	22.1739	NaN	22.7345	NaN	22.5089
A1Z6S7		vimar	29.451	29.3457	29.4063	NaN	NaN	NaN	NaN	NaN	NaN	NaN	19.4389	NaN	18.0646	NaN	21.5612	21.6725	21.5508	NaN	NaN	NaN	NaN	NaN	NaN	NaN	NaN	NaN	NaN	NaN	NaN	NaN	NaN	NaN	NaN	NaN	NaN	NaN	NaN	NaN	NaN	NaN	NaN	NaN	NaN	NaN	NaN	NaN	NaN
A1Z6X6			28.8054	28.3256	28.529	NaN	NaN	NaN	NaN	NaN	NaN	15.8056	NaN	NaN	NaN	NaN	NaN	NaN	NaN	NaN	NaN	NaN	NaN	NaN	NaN	NaN	NaN	NaN	NaN	NaN	NaN	NaN	NaN	NaN	NaN	NaN	NaN	NaN	NaN	NaN	NaN	NaN	NaN	NaN	NaN	NaN	NaN	NaN	NaN
A1Z6Z8		didum	27.0095	27.3111	26.745	21.2203	21.3848	21.2352	21.4198	20.8586	21.3533	21.4002	22.1985	NaN	NaN	NaN	NaN	NaN	18.8286	NaN	NaN	NaN	NaN	NaN	NaN	NaN	NaN	NaN	NaN	NaN	NaN	NaN	NaN	NaN	NaN	NaN	NaN	NaN	NaN	NaN	NaN	NaN	NaN	NaN	NaN	19.0171	NaN	NaN	NaN
A1Z729			29.1308	29.1215	29.0844	18.7771	18.8344	18.9256	18.6669	19.4643	19.6901	18.9388	18.8904	19.4766	NaN	NaN	20.3291	NaN	19.8012	NaN	22.1091	21.7597	22.0462	22.11	22.0987	22.0902	21.0041	21.7018	22.3774	21.8898	21.4711	21.275	21.5263	22.6895	22.3046	22.5027	21.8407	22.8614	23.101	23.0843	22.2687	22.1111	21.1861	21.9676	24.3894	23.7763	23.641	23.3044	23.3586
A1Z743			22.1733	NaN	NaN	NaN	NaN	14.9687	NaN	NaN	NaN	NaN	NaN	NaN	NaN	NaN	NaN	NaN	NaN	21.9242	22.5456	23.2764	23.5036	22.334	NaN	21.8422	NaN	NaN	NaN	NaN	NaN	21.6437	NaN	NaN	NaN	NaN	NaN	NaN	NaN	NaN	NaN	NaN	NaN	NaN	22.8881	NaN	22.9864	23.3881	23.8352
A1Z765			27.9037	25.9732	NaN	NaN	NaN	NaN	NaN	NaN	NaN	NaN	NaN	NaN	19.5483	NaN	NaN	NaN	NaN	NaN	NaN	NaN	NaN	NaN	NaN	NaN	NaN	NaN	NaN	NaN	NaN	NaN	NaN	NaN	NaN	NaN	NaN	NaN	NaN	NaN	NaN	NaN	NaN	NaN	NaN	NaN	NaN	NaN	NaN
A1Z784		ACC	32.6634	32.6153	32.6482	23.9462	23.0871	22.9076	21.9725	24.0036	23.8351	23.0436	24.2141	29.2194	29.2245	28.1674	28.3901	27.444	28.2506	35.2905	35.1845	35.3755	35.3164	35.3306	35.1181	35.2721	35.0559	34.9504	34.9821	35.1324	34.9699	34.8102	35.0257	35.0729	35.1983	35.1078	35.1447	35.1581	35.1254	34.4464	35.0239	35.0541	34.613	35.3043	36.3295	36.3449	36.7338	36.6283	36.6269
A1Z7A8		coil	NaN	NaN	25.0432	20.6274	20.9596	20.7883	21.133	17.7925	17.6431	18.0976	18.0895	NaN	NaN	21.1436	NaN	NaN	NaN	NaN	NaN	NaN	NaN	NaN	NaN	NaN	NaN	NaN	19.8401	NaN	NaN	NaN	NaN	NaN	NaN	NaN	NaN	NaN	NaN	NaN	NaN	NaN	NaN	NaN	NaN	NaN	NaN	NaN	NaN
A1Z7K6		CG8243-RA	25.8643	26.1331	26.3245	NaN	NaN	NaN	NaN	NaN	NaN	NaN	NaN	NaN	NaN	NaN	NaN	NaN	NaN	NaN	NaN	NaN	NaN	18.033	NaN	NaN	NaN	NaN	NaN	NaN	NaN	NaN	NaN	NaN	NaN	NaN	NaN	NaN	NaN	NaN	NaN	NaN	NaN	NaN	NaN	NaN	NaN	NaN	NaN
A1Z7K8			30.1979	30.2251	30.4143	17.797	18.2298	19.303	17.6691	20.1773	20.0181	18.7049	18.0927	20.3095	NaN	NaN	21.0716	20.4042	21.325	20.51	22.4231	20.5787	19.6296	NaN	NaN	NaN	NaN	NaN	NaN	NaN	NaN	NaN	NaN	NaN	NaN	NaN	NaN	NaN	NaN	18.5638	NaN	NaN	NaN	NaN	21.5312	23.2633	22.5734	22.8869	23.2181
A1Z7P1		Pmm45A	30.0926	30.03	30.1985	NaN	NaN	NaN	NaN	NaN	NaN	NaN	17.8313	NaN	NaN	NaN	NaN	NaN	18.1159	NaN	17.6371	NaN	NaN	NaN	NaN	NaN	NaN	NaN	NaN	NaN	NaN	NaN	NaN	NaN	NaN	NaN	NaN	NaN	NaN	16.8883	NaN	NaN	NaN	NaN	21.3886	NaN	NaN	NaN	NaN
A1Z7Q8		alc	NaN	NaN	NaN	NaN	NaN	NaN	16.3838	NaN	NaN	NaN	NaN	NaN	NaN	NaN	NaN	NaN	NaN	NaN	NaN	NaN	NaN	NaN	NaN	NaN	NaN	NaN	NaN	NaN	NaN	NaN	NaN	NaN	NaN	NaN	NaN	NaN	NaN	NaN	NaN	NaN	20.3491	NaN	23.6289	23.6888	23.661	23.5705	23.3791
A1Z7S0		Rme-8	28.9844	29.0039	28.945	NaN	NaN	18.7082	NaN	NaN	NaN	NaN	NaN	NaN	NaN	NaN	19.6761	NaN	19.8704	NaN	19.4574	NaN	NaN	NaN	NaN	NaN	NaN	NaN	NaN	NaN	NaN	NaN	NaN	NaN	NaN	NaN	NaN	NaN	NaN	18.77	NaN	NaN	NaN	NaN	NaN	22.0925	NaN	NaN	NaN
A1Z7U5			NaN	NaN	NaN	NaN	NaN	NaN	NaN	NaN	NaN	NaN	NaN	NaN	NaN	NaN	NaN	NaN	NaN	NaN	NaN	NaN	NaN	NaN	NaN	NaN	NaN	21.5369	21.304	22.326	22.4827	21.804	NaN	NaN	21.6039	22.2024	21.8126	21.4705	21.034	21.8765	23.188	17.0297	NaN	21.9838	NaN	NaN	22.9163	22.9103	NaN
A1Z813		Sec24AB	27.7891	27.5557	27.8399	NaN	NaN	15.582	NaN	NaN	NaN	NaN	NaN	NaN	NaN	NaN	NaN	NaN	NaN	NaN	NaN	NaN	NaN	NaN	NaN	NaN	NaN	NaN	NaN	NaN	NaN	NaN	NaN	NaN	NaN	NaN	NaN	NaN	NaN	NaN	NaN	NaN	NaN	NaN	18.6662	NaN	NaN	NaN	NaN
A1Z843			NaN	23.6378	NaN	NaN	NaN	NaN	NaN	NaN	NaN	NaN	NaN	NaN	NaN	NaN	NaN	NaN	NaN	NaN	NaN	NaN	18.8479	NaN	NaN	NaN	NaN	NaN	19.5368	NaN	NaN	NaN	NaN	NaN	NaN	NaN	NaN	NaN	NaN	NaN	NaN	NaN	NaN	NaN	NaN	NaN	20.6982	21.015	21.2527
A1Z851		gem	NaN	NaN	NaN	NaN	NaN	NaN	NaN	NaN	NaN	NaN	NaN	NaN	NaN	NaN	NaN	NaN	NaN	22.8307	22.958	23.9098	23.4675	23.6671	23.3581	22.7682	23.3327	22.7513	22.9659	22.7254	22.7938	22.738	22.6709	23.0036	22.582	22.9298	22.7427	22.3474	22.3247	22.2611	22.9242	23.2651	22.77	23.1837	26.4316	26.3869	26.0812	NaN	26.2876
Q7JX87;A1Z892;A1Z893		Prx2540-2;Prx2540-1;CG12896-RA	30.6854	30.8594	30.7903	NaN	NaN	NaN	NaN	NaN	NaN	NaN	NaN	NaN	NaN	NaN	17.2466	NaN	NaN	NaN	NaN	NaN	NaN	NaN	NaN	20.3563	NaN	NaN	NaN	NaN	NaN	NaN	NaN	NaN	NaN	NaN	NaN	NaN	NaN	20.0253	NaN	NaN	NaN	NaN	20.8195	NaN	NaN	NaN	NaN
A1Z898		Caf1-105	NaN	NaN	NaN	NaN	NaN	NaN	15.7654	NaN	NaN	NaN	NaN	20.0547	19.8232	21.3212	NaN	18.1374	NaN	NaN	NaN	NaN	17.6751	NaN	NaN	NaN	NaN	NaN	NaN	NaN	NaN	NaN	NaN	NaN	NaN	NaN	NaN	NaN	NaN	NaN	NaN	NaN	NaN	NaN	NaN	NaN	NaN	NaN	NaN
A1Z8D0		nclb	29.5915	29.2296	29.5481	NaN	NaN	NaN	NaN	NaN	NaN	16.5122	NaN	NaN	NaN	NaN	NaN	18.6883	NaN	NaN	NaN	NaN	NaN	NaN	NaN	18.2839	NaN	NaN	NaN	NaN	NaN	NaN	NaN	NaN	NaN	NaN	NaN	NaN	NaN	NaN	NaN	NaN	NaN	NaN	NaN	NaN	NaN	NaN	21.3683
A1Z8P9	Nucleoprotein TPR	Mtor	30.1137	30.1599	30.1091	19.4308	NaN	NaN	NaN	NaN	NaN	NaN	NaN	NaN	NaN	18.998	NaN	NaN	NaN	NaN	NaN	23.4422	22.6576	NaN	NaN	22.4265	NaN	NaN	NaN	NaN	NaN	NaN	NaN	NaN	NaN	NaN	NaN	NaN	NaN	20.2812	NaN	NaN	NaN	NaN	24.6459	23.0177	23.5188	22.9245	NaN
A1Z8U0		Prp8	29.7637	29.8066	29.5528	17.7331	17.8527	17.786	17.3816	17.6357	17.9821	17.5736	17.5387	NaN	NaN	20.8361	NaN	NaN	NaN	NaN	NaN	NaN	NaN	NaN	NaN	16.9704	NaN	NaN	NaN	NaN	NaN	NaN	NaN	NaN	NaN	NaN	NaN	NaN	NaN	NaN	NaN	NaN	NaN	NaN	NaN	NaN	NaN	NaN	NaN
A1Z909		CG8545-RA	30.3527	29.71	29.7124	NaN	NaN	NaN	NaN	NaN	NaN	18.3059	NaN	18.1493	NaN	NaN	NaN	NaN	NaN	19.8733	20.5098	19.5344	19.6891	NaN	NaN	NaN	NaN	NaN	NaN	NaN	NaN	NaN	NaN	NaN	NaN	NaN	NaN	NaN	NaN	17.3096	NaN	NaN	NaN	NaN	NaN	NaN	NaN	NaN	20.7639
A1Z934			30.5235	30.6425	30.9043	NaN	NaN	NaN	NaN	NaN	14.8491	NaN	NaN	NaN	NaN	NaN	NaN	NaN	NaN	NaN	NaN	NaN	NaN	NaN	18.4335	NaN	NaN	NaN	NaN	NaN	NaN	NaN	NaN	NaN	NaN	NaN	NaN	NaN	NaN	20.8953	NaN	NaN	NaN	NaN	23.1924	NaN	NaN	NaN	NaN
A1Z968		NAT1	29.8721	29.8834	29.5692	23.7028	23.4367	23.5914	23.7727	23.9497	23.507	23.5819	23.5994	NaN	NaN	NaN	20.2221	NaN	NaN	NaN	NaN	NaN	NaN	19.6364	NaN	NaN	NaN	NaN	NaN	NaN	NaN	NaN	NaN	NaN	NaN	NaN	NaN	NaN	NaN	17.0728	NaN	NaN	NaN	NaN	NaN	20.4888	NaN	NaN	NaN
A1Z992		AGBE	29.932	30.2167	30.0589	NaN	17.9339	20.3966	NaN	18.3834	NaN	17.911	17.7467	18.0532	NaN	NaN	NaN	NaN	NaN	NaN	NaN	NaN	NaN	NaN	NaN	19.0275	21.9882	NaN	23.0507	NaN	NaN	26.9347	NaN	21.7597	18.0306	NaN	NaN	20.9406	22.6459	16.4048	18.4759	21.408	17.2513	17.7416	20.2296	NaN	NaN	22.5643	19.9128
A1Z9A8	Protein PTCD3 homolog, mitochondrial	CG4679	28.3988	27.9029	28.3496	21.0564	20.6645	20.4987	21.0094	21.0242	21.0313	20.9573	21.2166	NaN	NaN	NaN	16.9589	NaN	NaN	NaN	18.5346	NaN	NaN	NaN	NaN	NaN	17.6237	NaN	NaN	NaN	NaN	NaN	NaN	NaN	NaN	NaN	NaN	NaN	NaN	NaN	NaN	NaN	NaN	NaN	NaN	NaN	NaN	NaN	NaN
A1Z9E2	Protein lin-54 homolog	mip120	NaN	NaN	NaN	NaN	NaN	NaN	NaN	NaN	NaN	NaN	NaN	NaN	NaN	NaN	NaN	NaN	NaN	NaN	NaN	NaN	NaN	NaN	NaN	NaN	NaN	NaN	NaN	NaN	NaN	NaN	NaN	NaN	NaN	NaN	NaN	NaN	NaN	NaN	NaN	NaN	NaN	NaN	21.1294	19.8677	19.5083	19.5313	19.9061
A1Z9E3	Elongation factor Tu	EfTuM	31.7018	31.5384	31.7711	NaN	NaN	NaN	NaN	NaN	NaN	NaN	19.9272	NaN	NaN	NaN	20.5685	NaN	NaN	22.1777	22.3373	21.9319	22.1585	23.0078	23.4476	23.3608	24.8862	25.0143	24.8367	24.8623	24.4855	24.5543	24.1998	24.3084	24.4815	24.5186	24.6056	24.41	24.3576	24.5425	25.0602	24.7474	24.7052	24.9298	23.0425	23.1984	22.8264	23.5606	23.7642
A1Z9G2		fand	23.8189	23.4933	23.8643	19.1495	19.6715	19.7177	19.9592	NaN	NaN	NaN	NaN	19.2221	NaN	NaN	NaN	NaN	NaN	NaN	NaN	NaN	NaN	NaN	NaN	NaN	NaN	NaN	NaN	NaN	NaN	NaN	NaN	NaN	NaN	NaN	NaN	NaN	NaN	NaN	NaN	NaN	NaN	NaN	NaN	NaN	NaN	NaN	NaN
A1Z9I5		tum	27.8676	27.7272	27.853	NaN	20.8821	19.6803	NaN	19.0837	19.9708	20.4776	20.4388	NaN	NaN	NaN	NaN	NaN	NaN	NaN	NaN	NaN	NaN	NaN	20.0958	NaN	NaN	NaN	NaN	NaN	NaN	NaN	NaN	NaN	NaN	NaN	NaN	NaN	NaN	NaN	NaN	NaN	NaN	NaN	NaN	NaN	NaN	NaN	NaN
A1Z9J6		mRpL53	24.0344	NaN	NaN	NaN	17.921	17.4733	NaN	17.6479	NaN	NaN	NaN	NaN	NaN	NaN	18.8752	NaN	NaN	NaN	NaN	NaN	17.7138	NaN	NaN	NaN	NaN	NaN	NaN	NaN	NaN	NaN	NaN	NaN	NaN	NaN	NaN	NaN	NaN	NaN	NaN	NaN	NaN	NaN	19.8169	NaN	NaN	NaN	NaN
A1Z9K0			25.7603	25.8969	26.27	22.382	22.437	22.1987	22.4803	22.823	22.5956	22.9004	22.8403	21.9677	NaN	22.231	23.3593	24.1159	23.6965	NaN	22.0066	NaN	NaN	NaN	NaN	NaN	NaN	NaN	17.9893	NaN	NaN	NaN	NaN	NaN	NaN	NaN	NaN	NaN	NaN	NaN	NaN	NaN	NaN	NaN	21.6024	NaN	NaN	NaN	NaN
A1Z9L3		pea	NaN	22.0915	NaN	17.5845	18.6103	18.3682	18.3591	17.162	16.8648	16.9868	17.27	NaN	NaN	NaN	NaN	NaN	NaN	NaN	NaN	NaN	NaN	NaN	NaN	NaN	NaN	NaN	NaN	NaN	NaN	NaN	NaN	NaN	NaN	NaN	NaN	NaN	NaN	NaN	NaN	NaN	NaN	NaN	NaN	NaN	NaN	NaN	NaN
A1Z9M2;Q9VBM3	Receptor expression-enhancing protein		27.5212	27.5452	27.6031	NaN	NaN	NaN	NaN	NaN	NaN	NaN	NaN	NaN	NaN	NaN	NaN	NaN	NaN	NaN	NaN	NaN	NaN	NaN	NaN	NaN	NaN	NaN	18.1385	NaN	NaN	NaN	NaN	NaN	NaN	NaN	NaN	NaN	NaN	NaN	NaN	NaN	NaN	NaN	NaN	NaN	NaN	NaN	NaN
A1Z9N0		Opa1	26.6459	26.3515	26.8225	NaN	15.4541	NaN	NaN	NaN	NaN	NaN	NaN	NaN	NaN	NaN	NaN	NaN	17.5894	NaN	NaN	18.1891	NaN	NaN	NaN	NaN	NaN	NaN	NaN	NaN	NaN	NaN	NaN	NaN	NaN	NaN	NaN	NaN	NaN	NaN	NaN	NaN	NaN	NaN	NaN	NaN	NaN	NaN	NaN
A1Z9Q9			27.3482	27.4078	26.4384	NaN	NaN	15.8279	NaN	NaN	NaN	NaN	NaN	NaN	NaN	NaN	NaN	NaN	NaN	NaN	NaN	NaN	17.3421	NaN	NaN	NaN	NaN	NaN	NaN	20.168	NaN	NaN	NaN	NaN	NaN	NaN	NaN	NaN	NaN	NaN	NaN	NaN	NaN	NaN	NaN	NaN	NaN	NaN	NaN
A1Z9X0	Atypical protein kinase C	aPKC	26.1452	26.9899	25.5448	NaN	NaN	NaN	NaN	NaN	NaN	NaN	17.3386	NaN	NaN	NaN	NaN	NaN	NaN	NaN	NaN	17.6381	NaN	NaN	NaN	NaN	NaN	NaN	NaN	NaN	NaN	NaN	NaN	NaN	NaN	NaN	NaN	NaN	NaN	NaN	NaN	NaN	NaN	17.6865	NaN	NaN	NaN	NaN	NaN
A1ZA22		eIF2B-gamma	28.3944	28.5724	28.025	NaN	16.566	NaN	NaN	NaN	NaN	NaN	NaN	NaN	NaN	NaN	NaN	NaN	NaN	NaN	NaN	18.1458	NaN	NaN	NaN	NaN	NaN	NaN	NaN	NaN	NaN	NaN	NaN	NaN	NaN	NaN	NaN	NaN	NaN	NaN	NaN	NaN	NaN	NaN	NaN	21.3026	NaN	NaN	NaN
A1ZA47	PDZ and LIM domain protein Zasp	Zasp52	29.7699	29.739	29.4656	19.2941	19.6044	19.3342	19.5686	20.0704	19.9855	19.8008	19.8247	19.4907	NaN	NaN	NaN	NaN	NaN	NaN	NaN	NaN	NaN	20.9608	NaN	NaN	NaN	NaN	NaN	NaN	NaN	NaN	NaN	NaN	NaN	NaN	NaN	NaN	NaN	18.4076	NaN	NaN	NaN	NaN	NaN	NaN	21.4175	21.93	21.4335
A1ZAA5		Got1	32.7157	32.6993	32.6549	NaN	NaN	NaN	NaN	NaN	NaN	16.1592	NaN	NaN	NaN	NaN	NaN	NaN	24.1741	NaN	NaN	NaN	NaN	NaN	NaN	22.9643	NaN	NaN	NaN	NaN	NaN	NaN	NaN	NaN	NaN	NaN	NaN	NaN	NaN	21.9137	NaN	NaN	NaN	NaN	NaN	NaN	NaN	NaN	NaN
A1ZAB5	Protein clueless	clu	30.6635	30.6043	30.6938	NaN	NaN	NaN	NaN	NaN	16.7954	NaN	NaN	NaN	NaN	NaN	18.0331	NaN	NaN	NaN	NaN	NaN	NaN	NaN	NaN	17.2951	NaN	NaN	NaN	NaN	NaN	NaN	21.1352	NaN	NaN	NaN	NaN	NaN	NaN	NaN	NaN	NaN	NaN	NaN	NaN	21.2883	NaN	NaN	NaN
A1ZAK8		Psi	26.0956	26.4466	26.3992	23.0407	23.2792	23.1511	23.3603	23.5595	23.6127	23.7817	23.9045	23.5372	23.9431	24.0646	25.2436	25.8369	25.4496	NaN	NaN	NaN	NaN	NaN	NaN	18.944	NaN	NaN	NaN	NaN	NaN	NaN	NaN	NaN	NaN	NaN	NaN	NaN	17.6867	NaN	NaN	NaN	NaN	NaN	NaN	NaN	NaN	NaN	NaN
A1ZAU8	Patronin	Patronin	25.1531	24.8352	24.8769	22.6067	22.4749	22.6654	22.6278	22.789	22.8367	22.7556	23.1234	NaN	NaN	NaN	16.6451	NaN	NaN	NaN	NaN	NaN	NaN	NaN	18.9548	NaN	NaN	NaN	NaN	NaN	NaN	NaN	NaN	NaN	NaN	NaN	NaN	NaN	NaN	NaN	NaN	NaN	NaN	NaN	NaN	NaN	NaN	NaN	NaN
A1ZAW0		Dcr-2	29.015	29.8214	29.3258	25.0026	25.5929	25.3363	25.5753	21.6752	21.7112	21.204	18.8896	24.8569	23.1536	25.3329	23.2727	23.196	22.9222	NaN	20.7001	NaN	NaN	NaN	NaN	NaN	NaN	NaN	NaN	NaN	NaN	NaN	NaN	19.4283	NaN	NaN	NaN	NaN	NaN	NaN	NaN	NaN	NaN	NaN	NaN	NaN	NaN	NaN	NaN
A1ZAX1	Eukaryotic translation initiation factor 3 subunit C	eIF3-S8	32.2231	32.3312	32.2548	21.8729	22.104	21.9504	21.6347	22.8252	22.352	21.8103	21.5833	21.9894	20.3393	21.4884	23.7949	22.0902	22.352	NaN	22.7329	NaN	NaN	NaN	NaN	NaN	NaN	21.4504	21.4458	21.4817	21.2156	21.0623	21.751	22.1221	22.743	22.5941	22.1004	22.8904	22.3773	22.2015	21.6821	NaN	20.8222	21.1681	24.2531	25.0227	25.0844	24.8645	25.2144
A1ZB29			NaN	25.88	NaN	NaN	NaN	NaN	NaN	NaN	NaN	NaN	NaN	NaN	NaN	NaN	NaN	NaN	NaN	25.9074	26.5482	26.1855	26.2764	NaN	NaN	NaN	NaN	NaN	NaN	NaN	NaN	NaN	NaN	NaN	NaN	NaN	NaN	NaN	NaN	NaN	NaN	NaN	NaN	NaN	NaN	NaN	NaN	21.0867	NaN
A1ZB68		GstE3	30.2561	30.3337	30.3557	NaN	NaN	NaN	NaN	NaN	NaN	NaN	17.6992	NaN	NaN	NaN	17.3643	NaN	NaN	NaN	NaN	NaN	NaN	NaN	20.7094	NaN	NaN	NaN	NaN	NaN	NaN	NaN	NaN	NaN	NaN	NaN	NaN	NaN	NaN	NaN	NaN	17.9556	NaN	NaN	NaN	NaN	NaN	24.9581	NaN
A1ZB71		GstE6	31.5363	31.5292	31.5232	NaN	NaN	NaN	NaN	NaN	17.482	NaN	NaN	NaN	NaN	NaN	16.6892	NaN	NaN	NaN	NaN	NaN	NaN	NaN	NaN	18.4319	NaN	NaN	NaN	NaN	NaN	NaN	NaN	NaN	NaN	NaN	NaN	NaN	NaN	17.5465	NaN	NaN	NaN	NaN	NaN	NaN	NaN	NaN	NaN
A1ZB72		GstE7	27.7054	27.4846	27.4869	NaN	NaN	NaN	NaN	NaN	16.9811	NaN	NaN	NaN	NaN	NaN	17.3334	NaN	NaN	NaN	NaN	NaN	NaN	NaN	NaN	NaN	NaN	NaN	NaN	NaN	NaN	NaN	NaN	NaN	NaN	NaN	NaN	NaN	NaN	17.5356	NaN	NaN	NaN	NaN	NaN	NaN	NaN	NaN	NaN
A1ZBE8	Protein dopey-1 homolog	CG15099	28.7682	28.6039	28.6758	NaN	NaN	16.2907	NaN	NaN	NaN	NaN	NaN	NaN	21.6641	NaN	NaN	NaN	NaN	NaN	NaN	NaN	NaN	NaN	20.0036	NaN	NaN	18.2391	NaN	NaN	NaN	NaN	NaN	NaN	NaN	NaN	NaN	NaN	NaN	NaN	NaN	NaN	NaN	NaN	20.9342	21.0328	NaN	NaN	NaN
A1ZBE9			32.6105	32.6106	32.5082	21.9282	22.1243	21.6739	20.7001	22.9154	22.7204	22.0321	22.1567	23.576	23.3431	23.6391	23.8627	23.8384	23.9305	23.8335	24.3635	24.146	24.2167	21.8171	21.739	22.3334	NaN	NaN	NaN	NaN	NaN	NaN	NaN	NaN	NaN	NaN	NaN	NaN	NaN	21.1153	NaN	NaN	NaN	NaN	25.9858	26.0676	25.4803	25.3709	25.9773
A1ZBJ2			31.9891	32.3633	31.9509	16.0162	NaN	NaN	NaN	NaN	NaN	NaN	NaN	NaN	NaN	NaN	18.5426	NaN	NaN	NaN	NaN	NaN	21.8748	NaN	NaN	NaN	23.6761	24.1472	23.3246	23.5463	23.5565	23.3574	23.3793	23.3971	23.5774	22.8329	23.5722	22.7317	23.2069	22.7094	24.0432	23.6711	23.4205	23.6844	23.8828	24.3085	23.2501	23.9512	23.7168
A1ZBL9		par-1	26.9417	27.3752	27.1587	20.6366	20.6718	20.3579	20.4357	20.5836	20.8077	21.1758	20.9179	21.1791	NaN	21.6934	21.4719	21.6111	NaN	NaN	19.4837	NaN	NaN	NaN	NaN	NaN	NaN	NaN	NaN	NaN	NaN	NaN	NaN	NaN	NaN	NaN	NaN	NaN	NaN	NaN	NaN	NaN	NaN	NaN	23.0498	23.4841	22.7856	22.5242	22.2917
A1ZBM2		TBCB	28.6704	28.3157	28.3692	NaN	NaN	NaN	NaN	NaN	16.2685	NaN	NaN	NaN	NaN	NaN	NaN	NaN	NaN	NaN	NaN	20.1466	NaN	NaN	NaN	NaN	NaN	NaN	NaN	NaN	NaN	NaN	NaN	NaN	NaN	NaN	NaN	17.1825	NaN	NaN	NaN	NaN	NaN	NaN	NaN	NaN	NaN	NaN	NaN
A1ZBT5	Mediator of RNA polymerase II transcription subunit 8	MED8	25.0767	24.7702	25.0279	19.7622	19.5475	19.7019	19.5504	19.8785	19.6981	19.7549	19.6953	NaN	NaN	NaN	17.282	NaN	NaN	NaN	NaN	NaN	NaN	NaN	NaN	NaN	NaN	NaN	NaN	NaN	NaN	NaN	NaN	NaN	NaN	NaN	NaN	NaN	NaN	NaN	NaN	NaN	NaN	NaN	NaN	NaN	NaN	NaN	NaN
A1ZBW0		bl	30.1135	30.1534	30.2661	30.101	30.1044	30.0439	30.4	29.7948	30.7515	31.0531	31.1245	21.3401	21.7004	21.1666	23.7295	25.3043	23.3542	NaN	NaN	NaN	NaN	NaN	22.2509	NaN	21.4367	NaN	NaN	NaN	NaN	NaN	NaN	NaN	NaN	NaN	NaN	NaN	NaN	22.4644	NaN	NaN	NaN	NaN	NaN	23.1993	NaN	22.5998	23.6356
A4UZL3		Ehbp1	24.7883	25.2381	24.7897	NaN	NaN	NaN	NaN	NaN	NaN	NaN	17.9014	NaN	NaN	NaN	NaN	NaN	NaN	NaN	NaN	NaN	NaN	17.6341	NaN	NaN	NaN	NaN	NaN	NaN	NaN	NaN	NaN	NaN	NaN	NaN	NaN	NaN	NaN	NaN	NaN	NaN	NaN	NaN	NaN	NaN	NaN	NaN	NaN
A8DY95			25.3184	26.1331	26.0825	NaN	NaN	NaN	NaN	NaN	NaN	NaN	NaN	NaN	NaN	NaN	NaN	NaN	NaN	NaN	NaN	NaN	NaN	NaN	NaN	NaN	NaN	NaN	NaN	NaN	NaN	NaN	NaN	NaN	NaN	NaN	NaN	NaN	NaN	NaN	NaN	NaN	18.3369	NaN	NaN	NaN	NaN	NaN	NaN
A8DY97			NaN	NaN	NaN	NaN	NaN	NaN	NaN	NaN	NaN	NaN	NaN	NaN	NaN	NaN	NaN	NaN	NaN	NaN	NaN	NaN	NaN	NaN	NaN	17.6894	NaN	NaN	NaN	NaN	NaN	NaN	NaN	NaN	NaN	NaN	NaN	NaN	NaN	NaN	NaN	NaN	NaN	NaN	21.6569	21.7791	21.9562	22.4679	21.9743
A8DYB0			27.9162	28.237	27.8096	NaN	NaN	NaN	NaN	NaN	NaN	NaN	NaN	NaN	NaN	NaN	NaN	NaN	21.2414	NaN	NaN	NaN	NaN	NaN	NaN	NaN	NaN	NaN	NaN	NaN	NaN	NaN	NaN	NaN	NaN	NaN	NaN	NaN	NaN	17.3644	NaN	NaN	NaN	NaN	NaN	NaN	NaN	NaN	NaN
A8DYD1		cg	NaN	NaN	NaN	21.7102	21.9684	22.1681	22.2189	22.5204	22.145	22.0844	22.1646	NaN	NaN	NaN	15.3836	NaN	NaN	24.3871	24.9656	24.3081	24.5724	21.2017	21.3484	20.6605	NaN	NaN	NaN	NaN	NaN	NaN	NaN	NaN	NaN	NaN	NaN	NaN	NaN	NaN	NaN	19.882	NaN	NaN	NaN	NaN	NaN	NaN	NaN
A8DYH2	Ubiquitin-fold modifier 1	CG34191	30.3851	30.6051	30.7169	21.7267	NaN	NaN	NaN	NaN	NaN	NaN	NaN	NaN	NaN	NaN	NaN	NaN	NaN	NaN	NaN	NaN	NaN	NaN	NaN	19.9227	NaN	NaN	NaN	NaN	NaN	NaN	NaN	NaN	NaN	NaN	NaN	NaN	NaN	21.3192	NaN	NaN	NaN	NaN	NaN	NaN	NaN	NaN	NaN
A8DYI6		Phb2	29.6468	29.2506	29.4232	NaN	NaN	NaN	15.4502	NaN	NaN	NaN	NaN	19.8002	19.4981	18.8154	19.1388	NaN	19.1824	19.0399	18.7223	18.4743	18.6371	18.7724	18.7574	20.0618	22.2372	22.3865	22.4731	21.7879	22.3864	22.7812	23.0114	22.3526	22.5366	22.534	22.396	22.1925	22.1642	22.4558	22.2606	22.3487	22.5322	22.0961	22.6926	NaN	NaN	NaN	22.2349
A8DZ19		RtGEF	27.2004	27.0087	27.5216	NaN	NaN	15.7208	NaN	NaN	NaN	NaN	NaN	NaN	NaN	NaN	NaN	NaN	NaN	NaN	NaN	NaN	NaN	NaN	NaN	NaN	NaN	NaN	NaN	NaN	NaN	NaN	NaN	NaN	NaN	NaN	NaN	NaN	NaN	NaN	NaN	NaN	NaN	NaN	NaN	NaN	NaN	NaN	NaN
A8DZ29		eIF4G	32.3684	32.342	32.3793	24.6474	24.8033	24.4839	24.4432	25.1533	25.0304	24.8238	24.7619	24.0776	21.7884	24.1388	26.0491	25.8126	26.0279	23.623	23.399	23.5438	23.1986	23.6636	23.4679	NaN	23.3424	23.0818	23.7679	22.9363	23.7509	23.7268	24.1155	24.1085	NaN	24.1559	24.3973	23.8973	25.0496	24.9933	22.8511	23.462	23.3247	23.8442	27.6859	27.5366	27.5637	27.3898	27.3026
A8JNJ6		kst	33.4083	33.3848	33.4797	19.4722	19.533	19.6654	NaN	NaN	19.6721	19.257	19.7523	20.9755	NaN	NaN	20.8893	NaN	NaN	23.2051	NaN	23.1777	NaN	22.4736	NaN	23.0287	NaN	NaN	20.7978	NaN	NaN	NaN	21.18	21.2803	21.1806	21.0497	21.0719	21.1629	20.7426	21.1033	21.2963	20.9869	NaN	NaN	26.1738	26.3182	26.0722	26.1338	26.4761
A8JNK1		ens	27.406	27.1934	27.3133	18.412	18.1498	17.6477	18.5064	18.0133	18.016	18.3949	18.4515	NaN	20.3699	NaN	NaN	NaN	NaN	NaN	20.4233	NaN	NaN	NaN	NaN	NaN	NaN	NaN	NaN	NaN	NaN	NaN	NaN	NaN	NaN	NaN	NaN	NaN	NaN	NaN	NaN	NaN	NaN	NaN	20.6082	20.6322	20.5379	19.9035	20.7137
A8JNU6		Nc73EF	32.266	32.389	32.4802	18.578	19.2848	18.9931	18.472	21.5466	20.6504	20.0079	18.9975	20.5403	19.9525	NaN	21.5946	20.292	19.3894	NaN	NaN	NaN	NaN	NaN	NaN	21.64	19.8517	20.1897	19.9823	20.2196	19.4322	19.9718	NaN	19.7749	19.6896	NaN	NaN	20.4495	20.19	23.0945	19.9699	20.2586	20.2876	20.2775	NaN	NaN	NaN	NaN	18.3202
A8JNX0		ArfGAP3	28.2666	28.6747	28.0601	NaN	NaN	NaN	NaN	NaN	NaN	NaN	20.4352	NaN	NaN	NaN	16.1755	NaN	NaN	NaN	NaN	19.6545	NaN	NaN	NaN	NaN	NaN	NaN	NaN	NaN	NaN	NaN	NaN	NaN	NaN	NaN	NaN	NaN	NaN	NaN	NaN	NaN	NaN	NaN	20.7017	NaN	20.5577	20.9042	NaN
A8JQT5		Cdep	NaN	NaN	23.7946	22.025	21.9781	21.9699	21.9614	20.7223	20.7136	20.7437	20.3758	21.4015	21.9661	21.8306	21.8189	21.8273	21.7106	NaN	NaN	NaN	NaN	NaN	17.8072	NaN	NaN	NaN	NaN	NaN	NaN	NaN	NaN	19.0438	NaN	NaN	NaN	NaN	NaN	NaN	NaN	NaN	NaN	NaN	NaN	NaN	NaN	NaN	NaN
A8JQX3		cu	27.6362	28.6264	28.1618	18.5257	18.5528	18.437	17.7791	20.0781	19.4421	18.7777	18.2766	NaN	NaN	NaN	NaN	NaN	20.3391	NaN	NaN	NaN	NaN	NaN	NaN	NaN	NaN	NaN	NaN	NaN	NaN	NaN	NaN	NaN	NaN	NaN	NaN	NaN	NaN	NaN	NaN	NaN	NaN	NaN	NaN	NaN	NaN	NaN	NaN
A8JR46		Ire1	NaN	NaN	NaN	NaN	NaN	NaN	NaN	NaN	NaN	NaN	NaN	NaN	NaN	NaN	NaN	NaN	16.7805	27.0186	26.9348	26.7462	26.7275	26.9114	26.6732	27.0281	NaN	27.918	NaN	28.0122	28.2256	28.1784	28.1805	28.1241	28.2301	28.3911	28.3279	28.1379	NaN	27.2007	28.2454	28.4336	28.4869	28.2378	27.8152	27.6439	28.0259	27.5368	27.7486
A8JRE3		woc	28.2426	28.3116	28.6946	17.378	17.4646	17.4007	17.6065	19.178	18.3667	18.0227	17.9704	NaN	NaN	NaN	NaN	18.4476	NaN	NaN	NaN	NaN	NaN	NaN	NaN	NaN	NaN	NaN	NaN	NaN	NaN	NaN	NaN	NaN	NaN	NaN	NaN	NaN	NaN	NaN	NaN	NaN	NaN	NaN	NaN	NaN	NaN	NaN	NaN
A8JUY3	DNA-directed RNA polymerase		NaN	NaN	NaN	18.3246	18.9445	18.9956	18.5113	18.6783	19.2407	19.0283	18.6062	NaN	NaN	18.172	NaN	NaN	NaN	20.5363	22.577	20.1081	20.1129	18.6205	19.0634	19.2783	NaN	NaN	NaN	17.7885	NaN	NaN	NaN	NaN	NaN	NaN	NaN	NaN	NaN	NaN	NaN	NaN	NaN	NaN	NaN	NaN	NaN	NaN	NaN
A8JV07			24.902	24.8827	24.4106	NaN	NaN	NaN	NaN	NaN	NaN	NaN	15.3642	NaN	NaN	NaN	NaN	NaN	NaN	NaN	NaN	NaN	NaN	NaN	NaN	NaN	NaN	NaN	NaN	NaN	NaN	NaN	NaN	NaN	NaN	NaN	NaN	NaN	NaN	NaN	NaN	NaN	NaN	NaN	NaN	NaN	NaN	NaN	NaN
B6JUP5	Sister chromatid cohesion vasa, isoform solo	vas	25.4267	25.4825	NaN	NaN	NaN	NaN	NaN	NaN	NaN	NaN	NaN	17.2882	NaN	NaN	NaN	NaN	NaN	NaN	NaN	NaN	NaN	NaN	NaN	NaN	NaN	NaN	NaN	NaN	NaN	NaN	NaN	NaN	NaN	NaN	NaN	NaN	NaN	NaN	NaN	NaN	NaN	NaN	NaN	NaN	NaN	NaN	NaN
B7YZL3			23.0594	NaN	NaN	NaN	NaN	14.7326	NaN	NaN	NaN	NaN	NaN	NaN	NaN	NaN	NaN	NaN	NaN	20.3609	20.738	20.4405	20.3701	19.8704	20.086	19.4125	NaN	NaN	NaN	NaN	NaN	NaN	NaN	NaN	NaN	NaN	NaN	NaN	NaN	NaN	NaN	NaN	NaN	NaN	NaN	NaN	22.6232	NaN	NaN
B7YZW3			27.3422	27.7507	26.7466	17.4679	17.3041	17.9046	17.9613	17.8658	18.4377	17.812	18.2996	NaN	NaN	NaN	NaN	NaN	NaN	NaN	NaN	NaN	19.3738	NaN	NaN	NaN	NaN	NaN	NaN	NaN	NaN	NaN	NaN	NaN	NaN	NaN	NaN	NaN	NaN	NaN	NaN	NaN	NaN	NaN	NaN	NaN	NaN	NaN	20.5253
B7YZX6			NaN	NaN	25.8115	NaN	NaN	NaN	NaN	NaN	NaN	NaN	NaN	NaN	NaN	NaN	NaN	NaN	NaN	NaN	NaN	NaN	NaN	NaN	NaN	NaN	NaN	NaN	NaN	NaN	NaN	NaN	NaN	NaN	NaN	NaN	NaN	NaN	NaN	NaN	NaN	NaN	NaN	NaN	NaN	21.4395	20.8942	21.1775	NaN
B7Z001			33.6721	33.6999	33.728	19.5795	19.3815	19.5483	19.5806	NaN	20.8321	19.6524	19.7326	NaN	NaN	NaN	21.4361	NaN	NaN	NaN	NaN	NaN	NaN	NaN	NaN	20.8522	NaN	NaN	NaN	NaN	NaN	NaN	NaN	NaN	NaN	NaN	NaN	NaN	NaN	22.1833	NaN	NaN	NaN	NaN	24.2916	23.8194	24.1492	23.5874	NaN
B7Z002		kis	27.0501	26.883	26.8399	NaN	19.3055	19.2814	NaN	NaN	19.9545	19.2644	18.5918	NaN	18.974	NaN	18.8413	NaN	19.8091	22.9277	23.6466	23.3708	23.3867	NaN	NaN	NaN	NaN	NaN	NaN	NaN	NaN	NaN	NaN	NaN	NaN	NaN	NaN	NaN	NaN	NaN	NaN	NaN	17.5661	NaN	NaN	NaN	NaN	NaN	NaN
B7Z058		RhoGAP71E	26.0343	NaN	26.0194	NaN	NaN	14.8797	NaN	NaN	NaN	NaN	NaN	NaN	NaN	NaN	NaN	NaN	NaN	NaN	NaN	NaN	NaN	NaN	NaN	NaN	NaN	NaN	NaN	NaN	NaN	NaN	NaN	NaN	NaN	NaN	NaN	NaN	NaN	NaN	NaN	NaN	NaN	NaN	NaN	NaN	NaN	NaN	NaN
B7Z0E0	Isocitrate dehydrogenase [NADP]	Idh	33.7823	33.6746	33.67	NaN	16.1155	NaN	NaN	NaN	NaN	NaN	NaN	NaN	NaN	NaN	NaN	NaN	21.3252	NaN	NaN	NaN	NaN	NaN	NaN	21.581	NaN	NaN	NaN	21.3508	NaN	NaN	NaN	21.2657	21.2949	21.5452	NaN	21.8332	21.5881	23.9754	20.8003	21.2432	21.4585	20.7761	NaN	NaN	NaN	NaN	NaN
B7Z0E2		Unr	26.4418	24.6946	25.906	22.0214	22.0163	22.1098	21.9998	22.879	22.778	22.813	22.8287	NaN	NaN	NaN	18.772	NaN	NaN	NaN	NaN	NaN	NaN	NaN	NaN	18.8152	18.3124	NaN	NaN	NaN	NaN	NaN	NaN	NaN	NaN	NaN	NaN	NaN	NaN	NaN	NaN	NaN	NaN	NaN	NaN	NaN	NaN	NaN	NaN
B7Z0I8			25.6948	25.1939	25.5227	NaN	NaN	NaN	19.3837	NaN	NaN	NaN	NaN	NaN	NaN	NaN	NaN	NaN	NaN	25.794	25.4121	26.4883	26.5145	21.1502	NaN	NaN	NaN	NaN	NaN	NaN	NaN	NaN	NaN	NaN	NaN	20.7072	NaN	NaN	NaN	NaN	NaN	NaN	NaN	NaN	NaN	NaN	19.6026	NaN	NaN
B7Z0R7		Atg16	24.7244	24.4996	NaN	15.3345	NaN	NaN	NaN	NaN	NaN	NaN	NaN	NaN	NaN	NaN	NaN	18.6032	NaN	NaN	NaN	NaN	NaN	NaN	19.5454	NaN	NaN	NaN	NaN	NaN	NaN	NaN	NaN	NaN	NaN	NaN	NaN	NaN	NaN	NaN	NaN	NaN	NaN	NaN	NaN	NaN	NaN	NaN	NaN
B7Z0W0	Non-specific serine/threonine protein kinase	Pak	27.3987	27.0816	27.2557	NaN	NaN	NaN	NaN	NaN	NaN	NaN	NaN	NaN	NaN	NaN	16.8495	NaN	NaN	NaN	NaN	NaN	NaN	NaN	NaN	20.6244	21.492	21.0761	20.8767	21.3935	NaN	NaN	NaN	NaN	21.4936	21.5623	21.5753	NaN	21.3496	20.5198	21.4151	22.2211	21.0509	20.8356	24.0576	24.0702	24.0635	24.5866	24.0835
B7Z126		tlk	NaN	24.6386	NaN	23.201	23.3411	23.2664	23.2832	22.4424	21.7637	21.7286	22.0828	21.5874	21.192	21.9545	20.7645	NaN	21.407	26.2145	26.5084	26.3805	26.3974	NaN	NaN	17.4201	NaN	NaN	NaN	19.1092	NaN	NaN	NaN	NaN	NaN	NaN	NaN	NaN	NaN	NaN	NaN	NaN	NaN	NaN	NaN	NaN	NaN	NaN	NaN
B8A403		AP-1sigma-RA	25.3161	25.3643	25.1183	NaN	NaN	15.0155	NaN	NaN	NaN	NaN	NaN	NaN	NaN	NaN	NaN	NaN	NaN	NaN	NaN	NaN	NaN	NaN	NaN	NaN	NaN	NaN	NaN	NaN	NaN	NaN	NaN	NaN	NaN	NaN	NaN	NaN	NaN	NaN	NaN	17.272	NaN	NaN	NaN	NaN	NaN	NaN	NaN
Q86DS1;C4NYP8	Hsc70-interacting protein 2;Hsc70-interacting protein 1	HIP-R;HIP	30.9039	30.9582	31.1351	NaN	NaN	NaN	NaN	NaN	NaN	NaN	NaN	18.772	NaN	NaN	NaN	NaN	NaN	NaN	NaN	NaN	NaN	NaN	NaN	18.103	NaN	NaN	NaN	NaN	NaN	NaN	19.4211	NaN	NaN	NaN	NaN	NaN	NaN	NaN	NaN	NaN	NaN	NaN	NaN	NaN	NaN	23.0401	NaN
C6TP87;P08736;P05303	Elongation factor 1-alpha;Elongation factor 1-alpha 1;Elongation factor 1-alpha 2	Ef1alpha48D-RA;Ef1alpha48D;Ef1alpha100E	36.1524	36.1367	36.1257	27.1694	27.3924	27.2258	27.1132	27.4769	27.6157	27.3477	27.3557	29.3785	28.8299	29.1514	29.1869	28.9185	29.0041	29.2317	29.3814	29.4175	29.0877	29.7088	29.0271	29.5857	28.9243	28.7169	28.6863	28.8173	29.0534	28.971	29.1766	28.8285	28.8364	29.0442	28.8885	29.1167	28.9562	29.4343	28.9478	29.0494	28.8141	28.789	32.3384	31.5558	31.6904	31.5888	31.5155
C7DZL0;P84345	ATP synthase protein 8	ATP8;mt:ATPase8	NaN	NaN	NaN	NaN	NaN	NaN	NaN	NaN	NaN	NaN	NaN	NaN	NaN	NaN	NaN	NaN	NaN	NaN	NaN	NaN	NaN	NaN	NaN	NaN	19.1637	19.4188	19.0139	19.0238	18.8777	19.0794	19.0611	19.5685	NaN	18.5019	18.268	NaN	NaN	20.1843	19.0334	18.815	18.3894	18.7132	NaN	NaN	NaN	NaN	NaN
C7LA75;P11147	Heat shock 70 kDa protein cognate 4	Hsc70-4-RA;Hsc70-4	35.739	35.7812	35.7447	25.867	25.9526	25.9051	25.7762	26.3346	26.2477	26.0084	25.9642	26.6213	25.824	26.2466	26.5025	26.2843	26.2679	28.2318	28.3656	28.2384	28.3231	27.733	27.6014	28.3207	27.2783	27.0153	27.1499	27.2795	27.1304	27.1207	27.3717	27.5704	27.8683	27.8227	27.5532	27.6877	27.8724	28.0295	27.4675	27.1391	27.0062	27.1932	30.8035	30.9337	31.0276	31.0439	30.9794
D1Z3A2;Q24407	ATP synthase-coupling factor 6, mitochondrial	ATPsyn-Cf6-RA;ATPsyn-Cf6	28.481	28.5671	28.4247	NaN	NaN	14.9754	NaN	NaN	NaN	NaN	NaN	NaN	NaN	NaN	NaN	NaN	NaN	NaN	NaN	NaN	NaN	NaN	NaN	20.0765	NaN	NaN	NaN	NaN	NaN	NaN	NaN	NaN	NaN	NaN	NaN	NaN	NaN	NaN	NaN	NaN	NaN	19.0435	NaN	NaN	21.1323	NaN	NaN
D3DML3		Cka	29.4457	29.8184	29.2036	NaN	NaN	NaN	15.4078	NaN	NaN	NaN	NaN	NaN	NaN	NaN	NaN	NaN	NaN	NaN	NaN	NaN	NaN	NaN	NaN	19.6427	NaN	NaN	NaN	NaN	NaN	NaN	NaN	NaN	NaN	NaN	NaN	NaN	NaN	NaN	NaN	NaN	17.157	NaN	NaN	21.0299	NaN	21.9112	NaN
D5AEK7			28.2115	28.6731	28.5432	NaN	20.8072	19.9572	20.1405	20.6097	NaN	NaN	20.7343	NaN	NaN	NaN	NaN	NaN	21.891	24.486	25.3749	24.5437	24.6636	24.9259	24.9065	24.8276	23.4828	23.6523	23.54	23.0983	23.4425	23.4434	23.3058	23.5873	23.3391	23.6465	23.7938	23.0814	23.5285	23.4397	23.2673	23.5417	23.1643	23.6809	23.7031	23.2945	23.2098	23.2954	23.3247
D6W4T8	Coronin	pod1	30.9797	31.1245	31.0473	17.8182	NaN	18.023	NaN	18.3712	19.0133	18.1309	NaN	NaN	NaN	NaN	18.1544	NaN	NaN	NaN	19.9175	NaN	NaN	NaN	NaN	NaN	NaN	NaN	NaN	NaN	NaN	NaN	NaN	NaN	NaN	NaN	NaN	20.0259	NaN	NaN	NaN	NaN	NaN	NaN	NaN	NaN	NaN	NaN	NaN
E1JGL8			31.1089	31.0708	31.1293	28.987	28.7525	28.8119	29.2092	28.5226	28.9414	29.1946	29.1028	24.0238	23.2574	24.3663	25.4496	25.0135	25.2664	NaN	23.3939	23.4482	22.3766	NaN	23.1109	22.6334	NaN	NaN	NaN	NaN	NaN	NaN	NaN	NaN	NaN	NaN	NaN	NaN	NaN	21.6824	NaN	NaN	NaN	NaN	23.8891	23.6531	23.6688	22.9956	23.6222
E1JGY6		l(2)01289	25.882	25.4558	25.1132	NaN	NaN	NaN	17.713	NaN	NaN	NaN	NaN	NaN	NaN	NaN	NaN	NaN	NaN	NaN	NaN	NaN	NaN	NaN	NaN	19.2442	NaN	NaN	NaN	NaN	NaN	NaN	NaN	NaN	NaN	NaN	20.5397	NaN	NaN	NaN	NaN	NaN	NaN	NaN	NaN	NaN	NaN	NaN	NaN
E1JGZ9;Q9XZJ4	Proteasome subunit alpha type;Proteasome subunit alpha type-6	Prosalpha1	32.0793	32.0666	32.1561	NaN	NaN	17.1036	NaN	NaN	NaN	NaN	NaN	NaN	NaN	NaN	NaN	NaN	18.6788	NaN	NaN	NaN	NaN	NaN	NaN	19.698	NaN	NaN	NaN	NaN	NaN	20.3016	NaN	NaN	NaN	NaN	20.8221	NaN	20.637	22.0913	NaN	NaN	NaN	NaN	NaN	NaN	NaN	NaN	NaN
E1JHB7	Receptor protein-tyrosine kinase	Pvr	28.4631	28.0788	28.3644	NaN	NaN	NaN	NaN	NaN	NaN	NaN	NaN	NaN	NaN	NaN	NaN	NaN	NaN	NaN	NaN	NaN	NaN	NaN	NaN	17.1328	NaN	NaN	NaN	NaN	NaN	NaN	NaN	NaN	NaN	NaN	NaN	NaN	NaN	NaN	NaN	NaN	NaN	NaN	NaN	NaN	NaN	NaN	NaN
E1JHE4;Q7KVJ6		Fatp;CG30194-RD	24.8855	24.6433	25.5203	NaN	15.6901	NaN	NaN	NaN	NaN	NaN	NaN	NaN	NaN	NaN	NaN	NaN	18.9837	20.3576	20.4613	20.6572	20.8639	21.4064	21.441	21.1995	NaN	NaN	20.3641	NaN	NaN	20.4503	NaN	NaN	NaN	NaN	NaN	NaN	NaN	NaN	NaN	NaN	20.3669	NaN	NaN	NaN	NaN	NaN	NaN
E1JHR0		drongo	27.109	27.1351	27.582	18.2909	18.7126	18.7632	18.544	20.0876	18.6852	19.5476	19.2743	NaN	NaN	NaN	16.9091	NaN	NaN	NaN	NaN	NaN	NaN	NaN	NaN	17.7121	NaN	NaN	NaN	NaN	NaN	NaN	NaN	NaN	NaN	NaN	NaN	NaN	NaN	NaN	NaN	NaN	NaN	NaN	NaN	NaN	NaN	NaN	NaN
E1JHT5		mxt	25.1347	26.3133	26.8257	NaN	NaN	NaN	13.7208	NaN	NaN	NaN	NaN	NaN	NaN	NaN	NaN	NaN	NaN	NaN	NaN	NaN	NaN	NaN	NaN	19.6782	NaN	NaN	NaN	20.781	NaN	NaN	NaN	NaN	NaN	NaN	NaN	NaN	NaN	NaN	NaN	NaN	NaN	NaN	NaN	NaN	NaN	NaN	NaN
E1JHT6	Reticulon-like protein	Rtnl1	30.8069	30.8057	31.0698	NaN	NaN	NaN	NaN	NaN	17.8282	NaN	NaN	NaN	NaN	NaN	18.8859	NaN	NaN	NaN	NaN	NaN	NaN	NaN	NaN	20.8755	NaN	NaN	NaN	NaN	NaN	NaN	NaN	NaN	NaN	NaN	NaN	NaN	NaN	20.5987	NaN	NaN	NaN	NaN	22.0185	20.9153	21.8271	21.6425	22.7668
E1JIH3		Unc-115a	26.2075	26.4412	26.4988	NaN	NaN	16.2369	NaN	NaN	NaN	NaN	NaN	NaN	NaN	NaN	NaN	NaN	NaN	NaN	NaN	NaN	NaN	19.2143	NaN	NaN	NaN	NaN	NaN	NaN	NaN	NaN	NaN	NaN	NaN	NaN	NaN	NaN	NaN	NaN	NaN	NaN	NaN	NaN	NaN	NaN	NaN	21.6251	21.4358
E1JIV5		4EHP	25.7984	25.8829	25.7278	NaN	NaN	NaN	NaN	NaN	NaN	NaN	NaN	NaN	NaN	NaN	NaN	NaN	NaN	NaN	NaN	NaN	NaN	NaN	NaN	NaN	NaN	NaN	NaN	NaN	NaN	NaN	NaN	NaN	NaN	NaN	NaN	NaN	NaN	NaN	NaN	NaN	NaN	NaN	21.0463	NaN	NaN	NaN	NaN
E1JIZ4	Malic enzyme	Men-b	32.0695	32.1436	32.3087	NaN	16.1312	NaN	NaN	NaN	NaN	NaN	NaN	NaN	NaN	NaN	NaN	21.9581	NaN	NaN	NaN	NaN	NaN	NaN	NaN	19.8177	NaN	NaN	NaN	NaN	NaN	NaN	NaN	NaN	NaN	NaN	NaN	NaN	NaN	20.3734	NaN	NaN	NaN	NaN	NaN	NaN	NaN	NaN	NaN
E1JJR3		pcm	NaN	NaN	24.6302	19.2618	19.0837	NaN	NaN	18.5328	NaN	NaN	NaN	NaN	NaN	NaN	NaN	NaN	19.3796	20.0181	20.4016	20.4104	20.3003	NaN	NaN	NaN	22.5477	21.9776	21.6347	21.9152	NaN	NaN	NaN	NaN	NaN	NaN	NaN	20.4796	NaN	NaN	NaN	NaN	NaN	NaN	NaN	NaN	NaN	NaN	22.9242
F2FB81		SCAR	28.539	27.8821	28.9457	20.321	20.1388	19.6946	19.6631	20.4208	20.0379	20.1754	20.753	NaN	NaN	NaN	19.2414	NaN	NaN	NaN	NaN	NaN	NaN	NaN	NaN	20.4281	NaN	NaN	NaN	NaN	NaN	NaN	NaN	NaN	NaN	NaN	NaN	NaN	NaN	NaN	NaN	NaN	NaN	NaN	NaN	NaN	21.8404	NaN	NaN
H1UUB1;P18489	Synaptobrevin	Syb-RA;Syb	27.1924	26.5969	26.9432	NaN	NaN	NaN	NaN	NaN	NaN	NaN	NaN	NaN	NaN	NaN	NaN	NaN	NaN	NaN	NaN	NaN	NaN	NaN	NaN	NaN	NaN	NaN	NaN	NaN	17.5296	NaN	NaN	NaN	NaN	NaN	NaN	NaN	NaN	NaN	NaN	NaN	NaN	NaN	NaN	NaN	NaN	NaN	NaN
M9MRJ4		Msp300	30.6797	30.3645	30.3876	NaN	16.7457	NaN	NaN	NaN	NaN	NaN	NaN	NaN	22.35	22.9295	NaN	NaN	NaN	20.236	21.6909	21.4316	22.3529	NaN	NaN	17.9562	NaN	NaN	NaN	NaN	NaN	NaN	NaN	NaN	NaN	NaN	NaN	NaN	NaN	NaN	NaN	17.7517	NaN	NaN	NaN	22.213	21.4489	21.5075	21.2662
M9MSL3		Hsc70Cb	34.1691	34.1314	34.1469	NaN	NaN	NaN	NaN	NaN	NaN	17.7864	NaN	19.068	NaN	NaN	NaN	NaN	NaN	NaN	NaN	NaN	NaN	NaN	NaN	21.1383	20.7682	NaN	NaN	NaN	NaN	NaN	NaN	NaN	NaN	NaN	NaN	21.1926	20.7371	23.6315	NaN	NaN	NaN	NaN	NaN	NaN	NaN	NaN	NaN
M9ND00		Dap160	28.1012	28.0865	28.0844	NaN	14.824	NaN	NaN	NaN	NaN	NaN	NaN	NaN	NaN	NaN	17.7792	NaN	NaN	NaN	NaN	NaN	NaN	NaN	NaN	NaN	NaN	NaN	NaN	NaN	NaN	NaN	NaN	NaN	NaN	NaN	NaN	NaN	NaN	NaN	NaN	NaN	NaN	NaN	NaN	NaN	NaN	NaN	18.7588
M9ND25		pog	NaN	NaN	NaN	NaN	NaN	NaN	NaN	NaN	NaN	NaN	NaN	NaN	NaN	NaN	NaN	NaN	20.3757	NaN	NaN	NaN	NaN	23.7374	NaN	NaN	NaN	NaN	NaN	NaN	NaN	NaN	NaN	NaN	21.87	21.519	NaN	NaN	NaN	NaN	NaN	NaN	NaN	21.1776	NaN	NaN	NaN	NaN	NaN
M9NDI3		Snx6	30.3184	30.5252	30.3036	NaN	15.5892	NaN	NaN	NaN	NaN	NaN	NaN	NaN	NaN	NaN	18.1252	NaN	NaN	NaN	NaN	NaN	NaN	NaN	NaN	19.504	NaN	NaN	NaN	NaN	NaN	NaN	NaN	NaN	NaN	NaN	NaN	NaN	NaN	19.4556	NaN	NaN	NaN	NaN	20.5263	NaN	NaN	NaN	NaN
M9NEA1		stai	28.2185	28.9033	28.5723	NaN	NaN	NaN	NaN	NaN	NaN	NaN	NaN	NaN	NaN	NaN	NaN	NaN	NaN	NaN	NaN	NaN	NaN	NaN	18.4494	NaN	NaN	NaN	NaN	NaN	NaN	NaN	NaN	NaN	NaN	NaN	NaN	NaN	NaN	NaN	NaN	NaN	NaN	NaN	21.2163	NaN	NaN	NaN	NaN
M9NEH9		mub	26.5852	26.3985	26.4675	26.1976	26.8853	26.5548	26.8012	25.4694	26.5142	26.8148	26.8881	NaN	NaN	NaN	23.1353	23.8589	NaN	NaN	NaN	NaN	NaN	NaN	NaN	NaN	NaN	NaN	NaN	NaN	NaN	NaN	NaN	NaN	NaN	NaN	NaN	NaN	NaN	NaN	20.472	NaN	NaN	NaN	NaN	NaN	NaN	NaN	NaN
M9NEY8		Tet	NaN	NaN	NaN	23.2081	23.1089	23.1482	23.6384	23.1001	23.0764	23.4371	23.4443	NaN	NaN	NaN	16.7019	NaN	NaN	23.2926	24.1957	23.4995	23.4803	21.6884	NaN	NaN	NaN	NaN	19.1589	NaN	NaN	NaN	NaN	NaN	NaN	NaN	NaN	NaN	NaN	NaN	NaN	NaN	NaN	NaN	NaN	NaN	NaN	NaN	NaN
M9NF14		Imp	29.405	29.4416	29.5462	28.2828	28.1799	28.3915	28.579	28.0313	28.8366	29.0603	28.9043	26.8621	26.192	27.2564	27.3045	28.0903	27.6096	NaN	NaN	NaN	NaN	22.4829	NaN	NaN	27.8445	28.228	28.108	28.0066	28.4769	28.8385	29.1229	NaN	27.2569	27.7621	28.1917	26.9	27.0094	28.4366	28.4521	28.327	29.0806	28.2244	28.5062	27.5598	27.9192	27.8198	26.4684
M9NF32			26.2381	26.1345	NaN	NaN	NaN	NaN	NaN	NaN	NaN	NaN	NaN	NaN	NaN	NaN	NaN	NaN	NaN	NaN	NaN	NaN	NaN	NaN	NaN	NaN	NaN	NaN	NaN	NaN	NaN	NaN	NaN	NaN	NaN	NaN	NaN	NaN	NaN	NaN	NaN	NaN	NaN	NaN	NaN	NaN	NaN	NaN	NaN
M9NFH8			30.6604	30.4777	30.8883	NaN	NaN	NaN	NaN	NaN	17.2958	NaN	NaN	NaN	NaN	NaN	NaN	NaN	20.9199	NaN	20.8058	NaN	NaN	NaN	NaN	NaN	19.9505	NaN	NaN	NaN	NaN	NaN	NaN	NaN	NaN	NaN	NaN	NaN	NaN	NaN	NaN	NaN	NaN	NaN	NaN	NaN	23.6797	NaN	22.8359
M9NGY4		ZAP3	NaN	NaN	24.4314	25.098	25.3002	25.2464	25.3659	25.0589	25.3404	25.6239	25.8113	NaN	NaN	20.6145	NaN	NaN	NaN	NaN	NaN	NaN	NaN	NaN	NaN	21.3069	NaN	NaN	NaN	NaN	NaN	NaN	NaN	NaN	NaN	NaN	NaN	NaN	NaN	NaN	NaN	NaN	NaN	NaN	NaN	NaN	NaN	NaN	NaN
M9PB01			NaN	NaN	23.2341	NaN	NaN	18.0648	17.6086	NaN	NaN	NaN	NaN	NaN	NaN	NaN	15.2137	NaN	NaN	NaN	NaN	NaN	NaN	22.4079	NaN	NaN	NaN	NaN	NaN	NaN	NaN	NaN	NaN	NaN	NaN	NaN	NaN	NaN	NaN	NaN	NaN	NaN	NaN	NaN	NaN	NaN	27.4697	NaN	NaN
M9PBC6			25.7714	25.6724	25.4447	NaN	NaN	NaN	NaN	NaN	NaN	NaN	15.9324	NaN	NaN	NaN	NaN	NaN	NaN	NaN	NaN	NaN	NaN	NaN	NaN	NaN	NaN	NaN	NaN	NaN	NaN	NaN	NaN	NaN	NaN	NaN	NaN	NaN	NaN	NaN	NaN	NaN	NaN	NaN	NaN	NaN	NaN	NaN	NaN
M9PBR6		Vap-33B	28.0071	28.0825	27.6361	NaN	NaN	NaN	15.5419	NaN	NaN	NaN	NaN	NaN	NaN	NaN	NaN	NaN	NaN	NaN	NaN	NaN	NaN	NaN	NaN	NaN	NaN	NaN	NaN	NaN	NaN	NaN	NaN	NaN	NaN	NaN	NaN	NaN	NaN	NaN	NaN	NaN	NaN	NaN	NaN	NaN	NaN	NaN	NaN
M9PBV2		NTPase	29.9224	29.9911	29.6554	NaN	NaN	NaN	NaN	NaN	NaN	NaN	NaN	NaN	NaN	NaN	16.5326	NaN	NaN	NaN	NaN	NaN	NaN	19.84	NaN	NaN	NaN	NaN	NaN	NaN	NaN	NaN	NaN	NaN	NaN	NaN	NaN	NaN	NaN	20.7048	NaN	NaN	NaN	NaN	NaN	NaN	NaN	NaN	NaN
M9PBZ2		Rbp9	NaN	NaN	NaN	NaN	NaN	NaN	14.9174	NaN	NaN	NaN	NaN	19.8945	NaN	19.9184	19.7404	19.9492	19.8178	NaN	NaN	NaN	NaN	NaN	NaN	NaN	NaN	NaN	NaN	NaN	NaN	NaN	NaN	NaN	NaN	NaN	NaN	NaN	NaN	NaN	NaN	NaN	NaN	NaN	NaN	NaN	NaN	NaN	NaN
M9PC99		Sec24CD	32.352	32.0838	32.2114	19.8223	19.9732	20.2542	19.6794	20.659	20.5996	20.0692	20.0505	NaN	NaN	NaN	20.297	NaN	NaN	NaN	NaN	NaN	NaN	NaN	NaN	21.5432	NaN	NaN	NaN	NaN	NaN	NaN	20.2948	NaN	NaN	NaN	NaN	NaN	NaN	NaN	NaN	NaN	NaN	NaN	NaN	NaN	21.4829	NaN	NaN
M9PCZ7		SoxN	NaN	NaN	NaN	24.7571	24.5926	24.4847	24.7421	24.7542	24.7276	24.8464	24.7066	NaN	NaN	NaN	NaN	NaN	18.8851	24.2517	24.6732	24.5627	25.0374	24.4337	23.9432	24.1475	NaN	NaN	NaN	NaN	NaN	NaN	NaN	NaN	NaN	NaN	NaN	NaN	NaN	NaN	NaN	NaN	NaN	NaN	NaN	NaN	NaN	NaN	NaN
M9PD03			25.9994	26.7637	25.9029	NaN	NaN	NaN	NaN	NaN	NaN	NaN	NaN	NaN	NaN	NaN	NaN	NaN	21.3799	NaN	NaN	NaN	NaN	NaN	NaN	NaN	NaN	NaN	NaN	NaN	NaN	NaN	NaN	NaN	NaN	NaN	NaN	NaN	18.9843	NaN	NaN	NaN	NaN	NaN	NaN	NaN	NaN	NaN	NaN
M9PD88		Atox1	27.4608	27.7126	NaN	NaN	NaN	NaN	NaN	NaN	NaN	NaN	NaN	NaN	NaN	NaN	NaN	NaN	NaN	NaN	NaN	NaN	NaN	NaN	NaN	18.6049	NaN	NaN	NaN	NaN	NaN	NaN	NaN	NaN	NaN	NaN	NaN	NaN	NaN	NaN	NaN	NaN	NaN	NaN	NaN	NaN	NaN	NaN	NaN
M9PDF2		swm	26.8773	27.247	26.2896	NaN	NaN	16.9104	NaN	NaN	NaN	NaN	NaN	18.345	NaN	NaN	NaN	NaN	NaN	NaN	NaN	NaN	NaN	NaN	NaN	NaN	NaN	NaN	NaN	NaN	NaN	NaN	NaN	NaN	NaN	NaN	NaN	NaN	NaN	NaN	NaN	NaN	NaN	NaN	NaN	NaN	NaN	16.7596	18.0511
M9PDM4		PI4KIIIalpha	25.3499	24.905	24.9885	NaN	NaN	NaN	NaN	NaN	NaN	NaN	NaN	NaN	NaN	NaN	NaN	NaN	NaN	NaN	NaN	NaN	NaN	NaN	NaN	19.6684	NaN	NaN	19.2848	NaN	NaN	NaN	NaN	NaN	NaN	NaN	NaN	NaN	NaN	NaN	NaN	NaN	NaN	NaN	NaN	NaN	NaN	NaN	NaN
M9PDR0		Tep4	29.8558	29.5375	29.2959	NaN	NaN	NaN	NaN	NaN	NaN	NaN	NaN	NaN	NaN	NaN	NaN	NaN	NaN	NaN	NaN	NaN	NaN	NaN	NaN	NaN	NaN	NaN	NaN	18.4069	18.0822	NaN	NaN	18.3635	NaN	18.4512	NaN	NaN	18.3733	19.0174	NaN	NaN	NaN	NaN	NaN	NaN	NaN	NaN	NaN
M9PEH8			29.6861	29.5869	29.6225	NaN	NaN	NaN	NaN	NaN	NaN	NaN	NaN	NaN	NaN	NaN	NaN	NaN	NaN	NaN	NaN	NaN	19.9344	NaN	NaN	NaN	19.9501	19.117	19.0977	19.2358	19.3939	NaN	NaN	18.9588	NaN	18.8026	19.0748	NaN	19.0544	18.995	19.2626	19.1719	NaN	19.2946	21.6246	NaN	NaN	NaN	NaN
M9PER1		Atg18a	26.598	27.1446	26.6991	16.8868	NaN	NaN	NaN	NaN	NaN	NaN	NaN	NaN	NaN	NaN	NaN	NaN	NaN	NaN	NaN	NaN	NaN	NaN	NaN	NaN	NaN	NaN	NaN	NaN	NaN	NaN	NaN	NaN	NaN	NaN	NaN	NaN	NaN	NaN	NaN	NaN	NaN	NaN	NaN	NaN	NaN	NaN	NaN
M9PEW1			31.1683	31.5172	31.262	NaN	NaN	NaN	17.2153	NaN	NaN	NaN	NaN	NaN	NaN	NaN	18.1754	NaN	NaN	NaN	NaN	NaN	NaN	NaN	NaN	17.5742	NaN	NaN	NaN	NaN	NaN	NaN	NaN	NaN	NaN	NaN	NaN	NaN	NaN	17.5553	NaN	NaN	NaN	NaN	NaN	19.8362	NaN	NaN	NaN
M9PF20		tral	29.2948	29.0285	29.1048	27.0713	27.2971	27.2911	27.6061	26.4003	27.1556	27.1872	27.1168	24.1703	23.3095	24.3706	24.5592	24.6983	25.1509	22.6885	23.318	23.1826	23.1164	24.3744	23.6168	24.0143	19.1757	NaN	19.0884	19.2919	19.0229	NaN	18.3668	NaN	19.4252	18.554	18.9692	NaN	19.0751	21.4603	18.8416	NaN	19.1918	19.2617	23.8217	23.7534	23.6413	23.565	23.5776
M9PF47		fd68A	27.3105	26.9965	27.544	NaN	NaN	NaN	NaN	NaN	NaN	NaN	NaN	NaN	NaN	NaN	NaN	NaN	NaN	21.7584	22.7339	22.025	22.0448	21.6478	21.1867	21.5133	NaN	NaN	NaN	NaN	NaN	NaN	NaN	NaN	NaN	NaN	NaN	NaN	NaN	NaN	NaN	NaN	NaN	NaN	NaN	NaN	NaN	NaN	NaN
M9PF61			33.8066	33.6264	33.8729	NaN	NaN	NaN	NaN	NaN	NaN	19.8532	NaN	NaN	NaN	NaN	17.1942	NaN	NaN	NaN	NaN	NaN	NaN	NaN	NaN	21.6681	NaN	NaN	NaN	NaN	NaN	NaN	NaN	NaN	20.0548	NaN	NaN	21.9313	20.8814	23.7906	NaN	20.5465	19.4816	NaN	NaN	NaN	NaN	20.5456	NaN
M9PFN0			NaN	25.4147	NaN	NaN	NaN	NaN	15.7846	NaN	NaN	NaN	NaN	NaN	NaN	NaN	NaN	NaN	NaN	NaN	NaN	NaN	NaN	NaN	18.1159	NaN	NaN	18.2783	NaN	NaN	NaN	NaN	NaN	NaN	NaN	NaN	NaN	NaN	NaN	NaN	NaN	NaN	NaN	NaN	20.4902	20.9786	20.8225	20.6718	20.9712
M9PFR6		mbf1	29.3334	29.2381	29.756	NaN	NaN	NaN	NaN	NaN	NaN	NaN	NaN	NaN	NaN	NaN	NaN	NaN	NaN	NaN	NaN	NaN	NaN	NaN	NaN	NaN	NaN	NaN	NaN	NaN	NaN	NaN	NaN	NaN	NaN	NaN	NaN	NaN	NaN	NaN	NaN	NaN	NaN	NaN	NaN	22.8586	22.3258	22.1272	21.2255
M9PFR8;Q9I7R5			30.4906	30.5466	30.3986	NaN	NaN	NaN	NaN	NaN	NaN	NaN	NaN	NaN	NaN	NaN	NaN	NaN	NaN	NaN	NaN	NaN	NaN	NaN	NaN	NaN	NaN	NaN	NaN	NaN	NaN	NaN	NaN	NaN	NaN	NaN	NaN	18.7554	NaN	NaN	NaN	NaN	NaN	NaN	NaN	NaN	NaN	NaN	NaN
M9PFZ1		Nopp140	29.357	28.9618	29.4594	18.4091	18.6022	19.1748	18.7007	19.4614	18.8735	18.6917	18.2361	19.9309	NaN	20.4847	19.5134	19.4705	19.572	20.4155	20.255	20.1701	20.7918	20.4876	20.3639	21.0962	22.1129	21.8811	21.2558	22.0458	22.3553	23.116	22.143	21.9357	22.6775	22.3109	22.1865	22.1946	23.1207	22.5007	21.9654	21.8774	21.9458	21.9426	20.869	NaN	20.7905	20.338	20.6421
M9PG98	alpha-1,2-Mannosidase	Edem1	26.4315	25.5466	25.7464	NaN	NaN	NaN	NaN	NaN	NaN	NaN	NaN	NaN	NaN	NaN	NaN	NaN	NaN	NaN	NaN	NaN	NaN	NaN	NaN	NaN	NaN	NaN	NaN	NaN	NaN	NaN	NaN	NaN	NaN	NaN	NaN	NaN	NaN	NaN	NaN	NaN	NaN	NaN	NaN	NaN	NaN	NaN	NaN
M9PGG8			28.3477	28.4675	28.3032	NaN	17.7963	NaN	NaN	NaN	18.2372	15.1157	18.0169	NaN	NaN	NaN	17.6686	NaN	NaN	NaN	19.0702	NaN	NaN	NaN	NaN	NaN	NaN	NaN	NaN	NaN	NaN	NaN	NaN	NaN	17.6213	NaN	NaN	NaN	NaN	NaN	NaN	NaN	NaN	NaN	NaN	NaN	NaN	NaN	20.6649
M9PGI6		Sec22	27.8596	27.533	27.3758	NaN	NaN	NaN	NaN	NaN	NaN	NaN	NaN	NaN	NaN	NaN	NaN	NaN	NaN	NaN	NaN	NaN	NaN	NaN	NaN	17.3503	NaN	NaN	NaN	NaN	NaN	NaN	NaN	NaN	NaN	NaN	NaN	NaN	NaN	NaN	NaN	NaN	NaN	NaN	NaN	NaN	NaN	NaN	NaN
M9PHI7			27.523	27.9235	27.1148	14.6151	NaN	NaN	NaN	NaN	NaN	NaN	NaN	NaN	NaN	NaN	NaN	NaN	NaN	NaN	NaN	NaN	NaN	NaN	NaN	NaN	NaN	NaN	NaN	NaN	NaN	NaN	18.8901	NaN	NaN	NaN	NaN	NaN	NaN	NaN	NaN	NaN	NaN	NaN	NaN	NaN	19.69	NaN	NaN
M9PI02		Bx	NaN	NaN	22.8727	20.9812	21.301	21.8496	22.2312	21.6651	21.6942	21.9041	22.2657	NaN	NaN	NaN	NaN	NaN	NaN	NaN	NaN	NaN	NaN	NaN	NaN	NaN	NaN	NaN	NaN	NaN	NaN	NaN	NaN	NaN	NaN	NaN	NaN	NaN	NaN	NaN	NaN	NaN	NaN	NaN	NaN	NaN	NaN	NaN	NaN
M9PI14		NAA20	25.0608	25.3174	25.712	NaN	NaN	16.6949	NaN	NaN	NaN	NaN	NaN	NaN	NaN	NaN	NaN	NaN	NaN	NaN	NaN	NaN	NaN	NaN	NaN	NaN	NaN	NaN	NaN	NaN	NaN	NaN	NaN	NaN	NaN	NaN	NaN	NaN	NaN	NaN	NaN	NaN	NaN	NaN	NaN	NaN	NaN	NaN	NaN
M9PI41		sti	25.7161	25.6431	25.5188	NaN	NaN	NaN	NaN	NaN	NaN	NaN	NaN	NaN	NaN	NaN	NaN	NaN	NaN	NaN	NaN	NaN	NaN	NaN	NaN	NaN	NaN	NaN	NaN	NaN	NaN	NaN	NaN	NaN	NaN	NaN	NaN	NaN	NaN	NaN	NaN	NaN	NaN	NaN	NaN	NaN	NaN	NaN	NaN
M9PI97		MESR6	27.6598	26.1799	27.5164	NaN	NaN	NaN	NaN	NaN	NaN	NaN	NaN	NaN	NaN	NaN	NaN	NaN	NaN	NaN	NaN	19.567	NaN	NaN	NaN	NaN	NaN	NaN	NaN	NaN	NaN	NaN	NaN	NaN	NaN	NaN	NaN	NaN	NaN	NaN	NaN	NaN	NaN	NaN	NaN	NaN	NaN	NaN	NaN
M9PIG4		Glg1	25.9242	25.1812	25.9805	NaN	15.8248	NaN	NaN	NaN	NaN	NaN	NaN	NaN	NaN	NaN	NaN	NaN	NaN	NaN	NaN	NaN	NaN	NaN	NaN	NaN	NaN	NaN	NaN	NaN	NaN	NaN	NaN	NaN	NaN	NaN	NaN	NaN	NaN	19.1459	NaN	NaN	NaN	NaN	NaN	NaN	NaN	NaN	NaN
O01367	Protein held out wings	how	27.0471	27.2147	26.3902	NaN	NaN	14.9736	NaN	NaN	NaN	NaN	NaN	NaN	NaN	NaN	NaN	NaN	NaN	NaN	NaN	NaN	NaN	NaN	NaN	NaN	NaN	NaN	NaN	NaN	NaN	NaN	NaN	NaN	NaN	NaN	NaN	NaN	NaN	NaN	NaN	NaN	NaN	NaN	NaN	NaN	NaN	19.3054	NaN
O01382	Caspase;Caspase subunit p21;Caspase subunit p12	Ice	29.4513	29.0168	29.5257	NaN	NaN	NaN	NaN	NaN	NaN	NaN	NaN	NaN	NaN	NaN	NaN	NaN	NaN	NaN	NaN	NaN	NaN	17.0368	NaN	NaN	NaN	19.571	19.4287	19.4404	NaN	NaN	NaN	NaN	NaN	19.0752	19.3878	19.4398	19.4426	19.4388	NaN	NaN	NaN	NaN	NaN	NaN	NaN	NaN	NaN
O01666	ATP synthase subunit gamma, mitochondrial	ATPsyn-gamma	30.0011	29.8303	30.2468	NaN	19.1023	19.5297	18.8835	20.2859	20.2473	19.7035	NaN	NaN	NaN	NaN	NaN	NaN	19.8871	21.6912	22.4531	22.5649	21.8435	21.3766	21.614	22.3335	25.01	24.7212	25.1123	24.8965	24.8956	25.1653	25.3197	25.0857	25.348	25.36	25.26	25.3336	25.6064	25.2884	25.1513	24.9049	25.1152	24.9655	25.6719	24.7353	25.1082	24.9133	24.6867
O02195	Eukaryotic translation initiation factor 3 subunit I	Trip1	31.7821	32.1388	32.0476	21.3012	21.2992	21.3364	20.8453	21.9641	21.2523	20.9212	20.9446	NaN	NaN	21.7391	22.0985	NaN	21.7189	21.1336	22.0447	21.7925	21.9297	21.817	NaN	22.3003	22.5933	22.5403	22.5744	22.6257	22.2813	22.8799	22.9006	22.205	22.0065	22.3524	22.4113	21.6906	22.9796	22.623	22.566	22.3562	23.1353	22.5656	25.5172	25.6398	25.5667	25.6596	25.8589
O02373	UDP-glucose 6-dehydrogenase	sgl	30.8953	30.9883	30.9115	NaN	NaN	NaN	NaN	NaN	19.3492	NaN	NaN	NaN	NaN	NaN	NaN	NaN	NaN	NaN	NaN	NaN	NaN	NaN	19.16	NaN	NaN	NaN	NaN	NaN	NaN	NaN	NaN	NaN	NaN	NaN	NaN	NaN	NaN	20.9274	NaN	NaN	NaN	NaN	NaN	22.8889	NaN	NaN	NaN
O02649	60 kDa heat shock protein, mitochondrial	Hsp60	34.9862	34.8688	34.923	20.8336	NaN	NaN	NaN	NaN	NaN	NaN	NaN	24.1201	22.9182	23.8195	26.8559	27.7917	27.8407	23.0871	24.126	23.8585	23.8049	23.5752	23.8492	25.1809	26.2798	25.7601	25.6899	26.1343	26.2415	26.219	26.227	26.223	26.1444	26.2698	26.0596	26.6788	26.2954	27.0655	26.1686	25.9332	25.7758	26.1557	26.9465	26.7569	26.5639	26.5822	26.7666
O15971		Rab10	25.8534	25.5033	25.5347	NaN	NaN	NaN	NaN	NaN	NaN	NaN	NaN	NaN	NaN	NaN	NaN	NaN	NaN	NaN	NaN	NaN	NaN	NaN	NaN	19.0137	19.1849	NaN	19.3552	19.1031	25.43	24.8152	24.9596	18.4984	21.3697	19.7229	20.0849	21.8302	21.4818	21.8596	19.0589	18.9299	19.2554	18.8156	NaN	NaN	NaN	NaN	NaN
O16043		Df31	33.7243	33.8321	33.8073	NaN	16.258	NaN	NaN	NaN	NaN	NaN	NaN	21.924	19.5575	NaN	NaN	NaN	NaN	20.7041	21.8415	22.2003	21.491	21.2428	20.5815	24.5433	22.3199	23.0246	22.8585	22.8961	24.171	23.9413	24.1193	21.8139	22.7004	23.79	20.8614	24.2696	23.5188	25.0753	22.0491	21.2561	23.1077	22.7943	21.3212	20.1605	21.083	23.3206	21.7095
O16130	60S ribosomal protein L39	RpL39	29.8375	29.1898	29.3369	NaN	NaN	NaN	NaN	NaN	NaN	NaN	NaN	NaN	NaN	NaN	NaN	NaN	NaN	NaN	NaN	NaN	NaN	NaN	NaN	NaN	NaN	NaN	21.9034	NaN	NaN	NaN	NaN	NaN	NaN	NaN	NaN	NaN	NaN	NaN	NaN	NaN	NaN	NaN	23.5861	NaN	NaN	NaN	NaN
O16797	60S ribosomal protein L3	RpL3	33.8674	33.7106	33.8668	24.7188	25.0914	24.7713	24.2591	24.3219	25.5148	25.2035	24.7185	24.1671	23.8729	23.7236	25.8667	24.3629	24.7813	22.5868	21.3794	21.833	21.7061	22.0607	21.9564	23.6761	24.4824	24.4871	24.6926	24.3768	24.5005	24.3201	24.9319	25.1771	25.4118	25.2712	25.0077	24.6751	24.9894	25.0761	25.6341	24.5297	24.5735	24.6687	29.7324	29.6176	29.3285	29.3569	29.2401
O17445	60S ribosomal protein L15	RpL15	32.7111	32.5258	32.9779	20.7997	21.2716	20.7246	20.9522	21.192	21.5689	21.2287	20.9072	NaN	19.3541	19.9693	22.2648	19.7576	19.9202	NaN	NaN	NaN	NaN	NaN	NaN	18.8035	22.4481	18.1517	22.4971	22.7475	NaN	23.3307	20.2848	22.2999	22.4201	NaN	22.0993	21.8413	22.1778	22.0687	22.4115	22.2638	23.2326	22.1549	24.9545	27.1291	27.6098	27.4599	27.3191
O18332		Rab1	31.0107	31.2567	31.0993	NaN	18.8809	NaN	NaN	NaN	NaN	NaN	NaN	19.6771	19.017	19.1542	19.3638	NaN	19.5952	21.3285	21.8682	22.0918	21.628	21.6071	21.8784	22.457	22.476	22.6908	22.5768	22.8309	23.4665	23.1696	23.0455	22.2448	22.7624	22.0158	22.6761	22.054	23.041	23.2413	22.409	22.3177	21.9565	21.9658	25.9529	24.783	24.837	25.1334	25.0361
O18333		Rab2	30.0005	29.5003	30.24	NaN	NaN	15.8189	NaN	NaN	NaN	NaN	NaN	NaN	21.0742	NaN	NaN	NaN	NaN	NaN	NaN	NaN	NaN	NaN	NaN	19.8175	21.0586	20.9743	20.1657	20.7093	22.2937	21.5214	21.2117	21.0201	21.1014	21.2175	21.3352	21.7335	21.9629	21.7183	21.1543	21.1618	20.1033	20.6062	22.2081	21.5161	22.2171	21.7201	22.0644
O18334	Ras-related protein Rab6	Rab6	30.4705	30.3868	30.1346	NaN	NaN	NaN	NaN	NaN	NaN	NaN	NaN	NaN	NaN	NaN	NaN	NaN	NaN	NaN	NaN	NaN	NaN	NaN	NaN	16.6636	19.4781	NaN	19.3034	NaN	22.3592	20.2088	19.9382	18.9979	NaN	NaN	NaN	NaN	NaN	18.9662	19.1843	18.8642	18.9053	NaN	22.9123	21.357	22.8665	21.9888	22.7783
O18335		Rab11	30.9627	31.1757	31.3638	NaN	NaN	NaN	14.3936	NaN	NaN	NaN	NaN	NaN	NaN	NaN	NaN	NaN	NaN	NaN	NaN	NaN	NaN	NaN	NaN	18.651	NaN	NaN	NaN	NaN	NaN	NaN	NaN	NaN	NaN	NaN	NaN	NaN	NaN	20.7365	NaN	NaN	NaN	NaN	NaN	NaN	NaN	NaN	NaN
O18338		Rab8	NaN	NaN	NaN	NaN	NaN	NaN	NaN	15.9927	NaN	NaN	NaN	NaN	NaN	NaN	NaN	NaN	17.1894	NaN	NaN	NaN	NaN	NaN	NaN	18.7404	NaN	NaN	20.99	20.9384	24.6432	24.504	22.6871	NaN	NaN	NaN	NaN	19.2821	NaN	NaN	21.1589	20.6184	20.6593	NaN	NaN	NaN	NaN	NaN	NaN
O18373	Selenide, water dikinase	SelD	31.7891	32.2181	31.9818	NaN	NaN	16.3097	NaN	NaN	NaN	NaN	NaN	NaN	19.4278	NaN	NaN	NaN	NaN	NaN	NaN	NaN	NaN	NaN	NaN	17.3498	NaN	NaN	NaN	NaN	NaN	NaN	NaN	NaN	NaN	NaN	20.9065	NaN	21.1154	22.6101	NaN	NaN	NaN	NaN	NaN	NaN	NaN	NaN	27.7677
O18388	Importin subunit beta	Fs(2)Ket	31.3319	31.3202	31.2048	NaN	14.0414	NaN	NaN	NaN	NaN	NaN	NaN	NaN	NaN	NaN	17.7254	NaN	NaN	NaN	NaN	NaN	NaN	NaN	NaN	19.8512	NaN	NaN	NaN	NaN	NaN	NaN	NaN	NaN	NaN	17.6419	NaN	NaN	NaN	NaN	NaN	NaN	NaN	NaN	NaN	NaN	NaN	NaN	NaN
O18399		pn	24.4061	24.8537	24.3379	NaN	NaN	NaN	NaN	NaN	NaN	NaN	NaN	NaN	NaN	NaN	NaN	NaN	NaN	20.699	NaN	NaN	NaN	NaN	NaN	NaN	NaN	18.2365	NaN	NaN	NaN	NaN	NaN	NaN	NaN	NaN	NaN	NaN	NaN	NaN	NaN	NaN	NaN	NaN	NaN	NaN	NaN	NaN	22.9704
O18404	3-hydroxyacyl-CoA dehydrogenase type-2	scu	33.015	33.0383	32.9212	NaN	NaN	NaN	17.3666	NaN	NaN	NaN	NaN	19.6029	NaN	NaN	17.0379	17.2891	17.3097	NaN	NaN	20.2288	NaN	NaN	NaN	21.6306	20.8529	21.1788	20.9037	20.9459	21.5593	22.2068	21.7523	20.8867	21.4191	21.0067	20.9269	21.9731	21.7182	22.6745	20.9757	21.6979	21.9364	21.0029	NaN	NaN	NaN	NaN	NaN
O18405	Surfeit locus protein 4 homolog	Surf4	26.6974	26.1871	26.1401	18.1452	18.2497	18.1428	17.6911	NaN	18.4236	18.8264	18.0502	NaN	NaN	19.3876	NaN	NaN	NaN	NaN	22.2634	21.4371	22.2669	21.1802	21.6228	21.0519	NaN	NaN	NaN	NaN	NaN	NaN	NaN	NaN	NaN	NaN	NaN	NaN	NaN	NaN	NaN	NaN	NaN	NaN	NaN	NaN	NaN	NaN	NaN
O18413	26S protease regulatory subunit 8	Rpt6	31.9292	31.8855	31.8555	19.557	19.7419	20.0566	18.9386	20.0485	19.9934	19.8334	19.1953	NaN	NaN	20.383	20.6371	NaN	20.4356	NaN	NaN	NaN	NaN	NaN	NaN	22.5429	24.5905	24.1215	24.6782	24.6572	24.4298	24.1309	24.0134	24.4294	24.4039	24.4375	24.5432	23.944	24.1912	24.2966	24.0797	24.6705	24.5471	24.3226	25.5266	25.1398	24.685	24.8102	24.7715
O18640	Guanine nucleotide-binding protein subunit beta-like protein	Rack1	33.273	33.2263	33.08	21.7467	22.2057	22.1673	22.3681	22.4005	22.2395	22.5142	22.5261	NaN	NaN	NaN	21.2211	21.5326	21.9718	NaN	NaN	NaN	NaN	NaN	NaN	21.482	23.5922	23.5045	23.4142	24.0479	23.8163	23.3586	23.3236	24.6199	24.233	24.4578	24.6043	24.7895	24.6751	24.6667	23.9346	23.9843	23.9991	23.3715	29.0375	28.989	29.2618	29.0627	28.8258
O18645		AMPKalpha	NaN	23.7075	NaN	NaN	NaN	16.1218	NaN	NaN	NaN	NaN	NaN	NaN	NaN	NaN	NaN	NaN	NaN	NaN	NaN	NaN	NaN	NaN	NaN	NaN	NaN	NaN	NaN	NaN	NaN	NaN	NaN	NaN	NaN	NaN	NaN	NaN	NaN	NaN	NaN	NaN	NaN	NaN	23.4756	22.1761	21.9994	21.7369	22.7953
O44081	H/ACA ribonucleoprotein complex subunit 4	Nop60B	31.6036	31.6727	31.5435	23.4203	23.7674	23.4293	23.4083	23.6074	24.4009	24.1501	23.9421	22.0614	20.2676	21.3941	23.4717	24.2059	23.6735	19.7625	NaN	NaN	NaN	NaN	NaN	NaN	21.8268	21.8639	NaN	NaN	21.5979	NaN	21.1666	21.2477	21.0186	21.4622	21.9089	21.5804	22.2644	21.6231	22.4952	NaN	21.899	21.36	23.8214	23.7394	23.583	23.3932	23.1348
O44226		EloB	29.9772	29.9974	29.8687	NaN	NaN	NaN	NaN	NaN	NaN	NaN	NaN	NaN	NaN	NaN	NaN	NaN	NaN	NaN	NaN	NaN	NaN	NaN	NaN	NaN	NaN	NaN	NaN	NaN	NaN	NaN	NaN	NaN	NaN	NaN	NaN	NaN	NaN	NaN	NaN	NaN	NaN	NaN	21.8857	21.2349	21.5932	21.9418	22.3842
O44434		qkr58E-3	NaN	24.9125	NaN	NaN	19.4684	19.5404	19.8316	19.7846	20.0737	19.7048	NaN	24.3685	23.5092	25.1747	18.0912	18.909	19.6168	NaN	NaN	NaN	NaN	24.2107	23.7272	23.9415	NaN	NaN	NaN	NaN	NaN	NaN	NaN	NaN	NaN	NaN	NaN	NaN	NaN	NaN	NaN	NaN	NaN	NaN	NaN	NaN	NaN	NaN	NaN
O44437	Small nuclear ribonucleoprotein Sm D3	SmD3	29.0369	29.7525	28.9792	23.3324	22.6835	21.4978	22.6671	22.2895	23.0677	23.0037	22.5247	NaN	NaN	NaN	NaN	19.7939	NaN	NaN	NaN	NaN	18.9064	NaN	NaN	NaN	NaN	NaN	NaN	NaN	NaN	NaN	18.76	NaN	NaN	NaN	19.1024	19.3428	18.9428	NaN	NaN	NaN	NaN	NaN	NaN	22.4984	22.6454	NaN	NaN
O46036	C-terminal-binding protein	CtBP	30.8237	30.8756	30.8246	17.6512	NaN	NaN	NaN	NaN	NaN	NaN	NaN	NaN	18.604	NaN	NaN	NaN	NaN	NaN	NaN	NaN	20.0003	NaN	NaN	NaN	NaN	NaN	NaN	NaN	NaN	NaN	NaN	NaN	NaN	NaN	NaN	NaN	NaN	19.8763	NaN	NaN	NaN	NaN	NaN	NaN	19.5596	NaN	NaN
O46037	Vinculin	Vinc	33.1739	33.1199	33.1712	NaN	NaN	NaN	NaN	NaN	NaN	18.9649	NaN	NaN	NaN	NaN	15.1209	NaN	NaN	20.3855	NaN	NaN	NaN	NaN	NaN	NaN	23.2044	23.3437	23.5853	23.2423	23.5299	23.1743	NaN	23.32	24.3473	24.5445	23.2192	21.3295	23.0658	23.343	25.7527	25.69	23.4995	23.5842	NaN	NaN	NaN	NaN	NaN
O46050		Nmd3	25.5252	26.2649	25.9033	NaN	NaN	NaN	NaN	NaN	NaN	NaN	NaN	NaN	NaN	NaN	NaN	NaN	NaN	NaN	NaN	NaN	NaN	NaN	NaN	NaN	NaN	NaN	NaN	NaN	NaN	NaN	NaN	NaN	NaN	NaN	NaN	NaN	NaN	NaN	NaN	NaN	NaN	NaN	NaN	18.7098	NaN	NaN	NaN
O46067		EG:25E8.1	32.7795	32.8255	32.6737	NaN	NaN	NaN	NaN	NaN	16.9999	NaN	NaN	19.4501	NaN	NaN	NaN	NaN	NaN	NaN	NaN	NaN	NaN	NaN	NaN	20.5337	19.8695	20.3249	20.0262	19.9471	20.5052	20.3198	20.5096	20.0481	20.2245	20.6256	20.5149	20.7934	20.5103	23.0431	20.1274	19.9627	20.6935	20.0498	NaN	21.6106	21.2645	22.1503	21.7635
O46106	Splicing factor 3A subunit 3	noi	26.7982	26.5705	26.5843	NaN	NaN	NaN	NaN	NaN	NaN	17.7577	NaN	NaN	NaN	NaN	NaN	NaN	NaN	NaN	NaN	NaN	NaN	NaN	NaN	NaN	NaN	NaN	NaN	NaN	NaN	NaN	NaN	NaN	NaN	NaN	NaN	NaN	NaN	NaN	NaN	NaN	NaN	NaN	NaN	NaN	NaN	NaN	NaN
O46307		EG:8D8.4	23.2935	23.2098	23.9081	NaN	NaN	NaN	15.926	NaN	NaN	NaN	NaN	NaN	NaN	NaN	16.8668	NaN	NaN	NaN	NaN	NaN	NaN	NaN	NaN	21.711	NaN	NaN	NaN	NaN	NaN	NaN	NaN	NaN	NaN	NaN	NaN	NaN	NaN	NaN	NaN	NaN	NaN	NaN	22.3864	24.558	24.1395	24.5029	24.0604
O61231	60S ribosomal protein L10	RpL10	33.0389	33.2732	33.2914	23.3882	23.4864	23.0431	22.5975	22.7856	23.9624	23.7249	22.992	21.9391	21.2797	21.0974	23.4565	21.3958	22.217	NaN	20.4665	NaN	20.3059	20.5574	NaN	22.9674	24.6237	25.0525	24.8814	24.9088	25.0393	25.1516	24.9207	25.2296	24.595	25.1095	25.3889	24.7799	24.8321	24.8797	25.3834	25.4027	24.5287	24.6118	28.8279	27.5813	27.9602	28.1267	27.3239
O61305	DEAD-box helicase Dbp80	Dbp80	26.9147	26.9358	27.2236	NaN	NaN	NaN	NaN	NaN	NaN	16.7191	NaN	NaN	NaN	NaN	16.8539	NaN	NaN	NaN	NaN	NaN	17.4654	NaN	NaN	NaN	NaN	NaN	NaN	NaN	NaN	NaN	NaN	NaN	NaN	NaN	NaN	NaN	NaN	NaN	NaN	NaN	NaN	NaN	NaN	NaN	NaN	NaN	NaN
O61345	Protein penguin	pen	28.6047	27.9582	28.2742	17.7874	17.8091	17.6859	17.0036	20.3672	18.6683	19.2266	17.9551	18.8208	NaN	NaN	NaN	NaN	NaN	NaN	20.9555	NaN	NaN	NaN	NaN	NaN	NaN	NaN	NaN	NaN	NaN	NaN	NaN	NaN	NaN	NaN	NaN	NaN	NaN	19.5998	NaN	NaN	NaN	NaN	21.828	21.5876	21.4214	21.6529	20.9188
O61360		crol	NaN	NaN	NaN	19.6926	19.0815	18.8897	19.3896	20.1944	20.1132	20.2267	20.2582	NaN	NaN	NaN	NaN	NaN	18.3373	NaN	NaN	NaN	NaN	NaN	NaN	NaN	NaN	NaN	NaN	NaN	NaN	NaN	NaN	NaN	NaN	NaN	NaN	NaN	NaN	NaN	NaN	NaN	NaN	NaN	NaN	NaN	NaN	NaN	NaN
O61443	Mitogen-activated protein kinase 14B	p38b	29.7312	30.0849	29.6792	NaN	NaN	15.1198	NaN	NaN	NaN	NaN	NaN	19.0962	NaN	NaN	NaN	NaN	NaN	NaN	NaN	NaN	NaN	NaN	NaN	18.4918	NaN	NaN	NaN	NaN	NaN	NaN	NaN	NaN	NaN	NaN	NaN	NaN	NaN	NaN	NaN	NaN	NaN	NaN	NaN	NaN	NaN	NaN	19.5599
O61444		Mkk4	28.759	29.059	28.9932	NaN	NaN	NaN	NaN	NaN	NaN	NaN	17.2055	NaN	NaN	NaN	NaN	NaN	NaN	NaN	NaN	NaN	NaN	19.7649	NaN	NaN	21.7867	NaN	21.3182	NaN	21.9413	21.1413	NaN	21.4498	21.5386	21.6257	21.2164	21.2267	21.5416	21.1841	21.6621	NaN	21.2276	NaN	23.2361	23.2348	23.0081	23.599	22.8861
O61613	Glycylpeptide N-tetradecanoyltransferase	Nmt	29.4253	29.1212	29.3232	NaN	NaN	14.2056	NaN	NaN	NaN	NaN	NaN	NaN	NaN	NaN	NaN	NaN	NaN	NaN	16.615	NaN	NaN	NaN	NaN	NaN	24.611	24.8312	NaN	24.558	NaN	24.3233	NaN	NaN	24.4592	24.5725	NaN	NaN	NaN	NaN	24.388	NaN	24.3124	24.7205	NaN	NaN	NaN	NaN	NaN
O62530		AP-2mu	30.7288	30.9383	30.9439	22.1902	22.4954	22.2023	21.654	22.3297	22.2269	22.5671	21.9662	20.9635	NaN	21.4015	23.142	23.4716	22.8916	NaN	NaN	NaN	NaN	22.3185	NaN	NaN	21.5951	NaN	21.6551	NaN	22.9718	22.1068	NaN	20.4897	21.4417	21.0953	NaN	NaN	21.6378	21.0289	20.4549	21.9993	NaN	NaN	23.4433	22.8495	22.9137	22.8193	22.789
O62531		AP-1mu	31.3403	31.2547	30.7976	NaN	NaN	NaN	NaN	NaN	NaN	14.8715	NaN	20.0207	NaN	19.2442	18.7899	NaN	NaN	NaN	NaN	NaN	NaN	NaN	NaN	20.7988	NaN	NaN	NaN	20.1554	NaN	NaN	NaN	NaN	NaN	NaN	NaN	NaN	NaN	NaN	NaN	NaN	NaN	NaN	NaN	NaN	NaN	NaN	NaN
O62602		lic	29.1413	29.0993	29.0918	NaN	NaN	16.4435	NaN	NaN	NaN	NaN	NaN	NaN	NaN	NaN	16.2987	NaN	NaN	NaN	19.0751	NaN	NaN	NaN	NaN	NaN	21.4524	21.7986	NaN	21.8704	NaN	NaN	NaN	21.4338	NaN	21.946	NaN	22.3122	21.5419	21.6404	22.5023	21.7928	21.7469	21.6686	NaN	22.2809	22.8473	23.2051	22.4834
O62619	Pyruvate kinase	PyK	34.3213	34.1767	34.2662	21.2503	21.982	22.0968	21.6272	22.3619	22.3335	21.776	22.2193	20.4811	19.9412	20.7766	23.7221	21.5642	22.2336	25.603	25.3522	25.0769	25.1523	25.6698	25.5728	25.4533	27.1179	26.9755	27.2186	26.8567	27.3726	27.3382	27.5184	26.9666	27.1259	26.918	26.9005	27.0742	26.9995	26.9208	27.0051	26.9382	26.9708	27.1988	28.5613	28.2469	27.96	28.058	28.2026
O62621	Coatomer subunit beta	betaCop	32.0368	32.2816	32.2536	NaN	NaN	16.6593	NaN	NaN	NaN	NaN	NaN	NaN	NaN	NaN	NaN	NaN	17.247	NaN	NaN	NaN	NaN	20.9382	21.1709	NaN	23.9281	24.607	24.2265	24.2206	23.9666	23.5335	24.3059	23.9807	24.4333	23.6798	23.6486	23.5097	23.4509	23.3712	24.0068	24.0009	23.2551	24.0266	25.5041	25.2005	25.0852	25.3431	25.6244
O76206	Putative riboflavin kinase	anon-84Ea	27.8283	29.0473	28.5873	NaN	NaN	NaN	18.4958	NaN	NaN	NaN	NaN	NaN	NaN	NaN	20.2145	NaN	NaN	NaN	NaN	NaN	NaN	NaN	NaN	NaN	NaN	NaN	NaN	NaN	NaN	NaN	NaN	NaN	NaN	NaN	NaN	NaN	NaN	NaN	NaN	NaN	NaN	NaN	NaN	NaN	NaN	NaN	NaN
O76324	Discs overgrown protein kinase	dco	26.7069	26.954	26.6276	NaN	17.5655	19.2619	18.475	NaN	NaN	NaN	NaN	NaN	NaN	NaN	NaN	NaN	NaN	NaN	NaN	NaN	NaN	NaN	NaN	18.2302	NaN	NaN	NaN	NaN	NaN	NaN	NaN	NaN	NaN	NaN	NaN	NaN	NaN	NaN	NaN	18.4439	NaN	NaN	NaN	NaN	NaN	NaN	NaN
O76454	Pterin-4-alpha-carbinolamine dehydratase	Pcd	31.1711	31.036	31.5478	NaN	NaN	NaN	NaN	NaN	NaN	NaN	NaN	NaN	NaN	NaN	NaN	NaN	NaN	NaN	NaN	NaN	NaN	NaN	NaN	18.1932	NaN	NaN	NaN	NaN	NaN	NaN	NaN	NaN	NaN	NaN	NaN	NaN	NaN	NaN	NaN	NaN	NaN	NaN	NaN	NaN	NaN	NaN	NaN
O76511	Thymidylate synthase	Ts	29.7644	29.5132	29.3488	NaN	NaN	14.468	NaN	NaN	NaN	NaN	NaN	NaN	NaN	NaN	NaN	NaN	NaN	NaN	19.0612	NaN	NaN	NaN	NaN	NaN	NaN	NaN	NaN	NaN	NaN	NaN	NaN	NaN	NaN	NaN	NaN	NaN	NaN	18.2787	NaN	NaN	NaN	NaN	NaN	NaN	NaN	NaN	NaN
O76521	Importin subunit alpha	Kap-alpha1	26.9533	26.5756	26.4458	NaN	21.7712	21.8029	NaN	22.5523	21.8266	22.0827	22.5894	24.9207	24.6902	25.2284	23.9557	25.1009	24.7841	NaN	NaN	NaN	NaN	NaN	NaN	NaN	NaN	NaN	NaN	NaN	NaN	NaN	NaN	NaN	NaN	NaN	NaN	NaN	NaN	NaN	NaN	NaN	NaN	NaN	NaN	NaN	NaN	NaN	NaN
O76742		Rab7	30.6836	30.6371	30.6058	18.7875	NaN	NaN	NaN	NaN	NaN	NaN	NaN	NaN	NaN	NaN	18.5719	NaN	NaN	20.7034	NaN	NaN	NaN	NaN	NaN	NaN	21.2939	20.9893	21.2465	21.0465	20.7595	21.5008	20.8893	20.3354	NaN	21.09	21.8864	21.4105	21.5011	21.7885	21.6159	20.9895	20.9713	21.3017	22.2639	22.3752	22.6713	22.411	22.806
O76857		BCL7-like	NaN	NaN	24.5153	19.2653	19.7932	20.0037	19.6862	19.6865	18.9685	19.6881	19.7177	NaN	NaN	NaN	NaN	17.6345	NaN	19.0648	NaN	NaN	NaN	NaN	NaN	NaN	NaN	NaN	NaN	17.3233	NaN	NaN	NaN	NaN	NaN	NaN	NaN	NaN	NaN	NaN	NaN	NaN	NaN	NaN	NaN	NaN	NaN	NaN	NaN
O76863		eIF2B-beta	28.5055	28.274	28.7819	NaN	15.5754	NaN	NaN	NaN	NaN	NaN	NaN	NaN	NaN	NaN	17.0232	NaN	NaN	NaN	NaN	NaN	NaN	NaN	NaN	17.0842	NaN	NaN	NaN	NaN	NaN	NaN	NaN	NaN	NaN	NaN	NaN	NaN	NaN	NaN	NaN	NaN	NaN	NaN	NaN	NaN	NaN	NaN	NaN
O76876		ssx	27.7816	27.4265	27.511	26.19	26.1844	26.2257	26.4674	25.2711	26.0037	26.3472	26.4616	28.5525	27.8327	28.9936	29.3622	29.7693	29.7257	NaN	NaN	NaN	NaN	NaN	NaN	19.9772	NaN	NaN	NaN	NaN	NaN	NaN	NaN	NaN	NaN	NaN	NaN	NaN	NaN	16.6337	NaN	NaN	NaN	NaN	NaN	NaN	NaN	NaN	NaN
O76902		rush	30.7607	30.5606	30.495	NaN	20.8506	NaN	NaN	17.7171	NaN	NaN	NaN	NaN	NaN	NaN	20.8339	NaN	NaN	NaN	NaN	NaN	21.0002	NaN	NaN	NaN	19.9435	20.2716	20.0177	20.1418	NaN	NaN	NaN	19.8402	19.7642	20.0354	20.6518	NaN	NaN	NaN	20.1226	NaN	NaN	NaN	NaN	18.5839	NaN	NaN	NaN
O76927	40S ribosomal protein S21	RpS21	31.9028	31.8163	31.9139	19.9925	20.1721	20.0525	20.6879	NaN	20.3863	20.8041	21.1071	20.3383	20.5312	20.2532	19.6727	20.2233	20.4831	NaN	NaN	NaN	NaN	NaN	NaN	21.7712	24.0646	23.6379	23.553	23.9425	23.7912	23.8791	23.711	23.929	23.8832	23.5631	23.7125	23.3695	23.3141	23.9574	23.9238	23.548	23.3865	23.6796	27.813	27.905	27.3892	27.9636	27.6836
O76928		cm	25.2703	NaN	25.4109	NaN	NaN	NaN	19.1407	NaN	NaN	NaN	NaN	NaN	NaN	NaN	NaN	NaN	NaN	NaN	NaN	NaN	NaN	NaN	NaN	NaN	NaN	NaN	NaN	NaN	NaN	NaN	NaN	NaN	NaN	NaN	NaN	NaN	NaN	NaN	NaN	NaN	NaN	NaN	NaN	NaN	NaN	NaN	NaN
O76932	Serine/threonine-protein phosphatase 4 catalytic subunit	Pp4-19C	27.6291	27.3033	27.4185	17.1061	NaN	NaN	NaN	NaN	NaN	NaN	NaN	NaN	NaN	NaN	NaN	NaN	NaN	NaN	NaN	NaN	NaN	NaN	NaN	NaN	NaN	NaN	NaN	NaN	NaN	NaN	NaN	NaN	NaN	NaN	NaN	NaN	NaN	NaN	NaN	NaN	NaN	NaN	NaN	NaN	NaN	NaN	NaN
O76994		Ip259	25.9832	26.8517	26.2669	NaN	NaN	NaN	NaN	NaN	NaN	NaN	NaN	NaN	NaN	NaN	NaN	NaN	NaN	NaN	NaN	NaN	NaN	NaN	NaN	NaN	NaN	NaN	NaN	NaN	NaN	NaN	NaN	NaN	NaN	NaN	NaN	NaN	NaN	NaN	NaN	NaN	NaN	NaN	NaN	NaN	NaN	NaN	18.9302
O77134		ATPsynE	28.139	27.4538	28.5299	NaN	NaN	NaN	NaN	NaN	NaN	NaN	NaN	NaN	NaN	NaN	NaN	NaN	NaN	NaN	NaN	NaN	NaN	NaN	NaN	NaN	NaN	NaN	NaN	NaN	21.3468	21.7184	NaN	NaN	NaN	21.7132	22.412	21.0974	22.004	21.7548	NaN	21.5203	21.5157	NaN	NaN	NaN	NaN	NaN	NaN
O77263	tRNA (guanine-N(7)-)-methyltransferase	CG4045	28.7504	27.8492	28.3643	NaN	NaN	NaN	NaN	NaN	NaN	NaN	NaN	NaN	NaN	NaN	NaN	NaN	NaN	NaN	NaN	NaN	NaN	NaN	NaN	18.0289	NaN	NaN	NaN	NaN	NaN	NaN	NaN	NaN	NaN	NaN	NaN	NaN	NaN	NaN	NaN	NaN	NaN	NaN	NaN	NaN	NaN	NaN	NaN
O77277	Torsin-like protein	Torsin	22.6584	24.0092	NaN	NaN	NaN	NaN	NaN	NaN	NaN	NaN	NaN	NaN	NaN	NaN	NaN	NaN	NaN	NaN	NaN	NaN	NaN	NaN	NaN	NaN	NaN	NaN	NaN	NaN	NaN	NaN	NaN	NaN	NaN	NaN	NaN	NaN	NaN	NaN	NaN	NaN	NaN	NaN	22.6353	22.0086	21.5935	22.1216	21.8235
O77410	Eukaryotic translation initiation factor 3 subunit E	eIF3-S6	31.9966	32.1421	32.276	20.2079	20.5538	20.6033	19.177	21.2293	19.9139	19.9535	19.1246	NaN	NaN	NaN	NaN	19.8581	NaN	NaN	20.5179	NaN	NaN	NaN	NaN	NaN	NaN	NaN	NaN	NaN	NaN	NaN	NaN	21.1778	NaN	21.129	NaN	20.975	21.2689	21.9697	NaN	NaN	NaN	20.9218	26.2581	25.292	25.2485	24.9242	26.2278
O77430		SkpA	29.8354	30.1337	30.1117	NaN	NaN	NaN	18.0406	NaN	NaN	NaN	NaN	NaN	NaN	NaN	NaN	NaN	NaN	NaN	NaN	NaN	NaN	NaN	NaN	20.1366	22.6485	22.3382	22.8624	22.4892	NaN	NaN	NaN	NaN	23.3991	23.0995	NaN	23.1147	23.3492	22.6663	NaN	23.4395	23.4748	23.2791	24.6452	24.4945	24.2698	25.0881	25.4191
O77460	Inorganic pyrophosphatase	Nurf-38	32.9669	33.1958	32.8748	19.4008	19.6389	19.9327	NaN	NaN	19.5347	19.9196	20.1926	NaN	NaN	NaN	20.3259	NaN	NaN	NaN	NaN	22.3046	NaN	NaN	NaN	NaN	NaN	NaN	NaN	NaN	NaN	NaN	NaN	NaN	NaN	NaN	NaN	NaN	20.6971	22.3117	NaN	NaN	NaN	NaN	22.0171	22.384	21.5079	21.921	21.6373
O77477			NaN	26.1095	NaN	20.1248	20.5013	20.1666	20.511	20.3458	20.6512	20.4285	20.2807	NaN	NaN	NaN	16.7568	NaN	NaN	NaN	NaN	19.1365	NaN	NaN	NaN	NaN	NaN	NaN	NaN	NaN	NaN	NaN	NaN	NaN	NaN	NaN	NaN	NaN	NaN	NaN	NaN	NaN	16.7874	NaN	NaN	NaN	20.4351	NaN	NaN
O96651	DNA topoisomerase 3-beta	Top3beta	25.0228	NaN	NaN	18.5793	NaN	18.301	18.7846	18.5983	18.7636	19.6569	19.157	NaN	NaN	NaN	NaN	NaN	17.7152	NaN	NaN	19.9962	NaN	NaN	NaN	NaN	NaN	NaN	NaN	NaN	NaN	NaN	NaN	NaN	NaN	NaN	NaN	NaN	NaN	NaN	NaN	NaN	NaN	NaN	NaN	19.0912	NaN	NaN	NaN
O96827	Probable elongation factor 1-beta	Ef1beta	33.7463	33.9068	33.8323	22.7926	23.1478	22.7522	21.3858	23.5344	23.3798	22.9328	22.8457	23.434	22.7389	22.3524	24.4911	22.7013	23.1179	21.7146	NaN	NaN	NaN	21.5947	NaN	23.8352	25.2521	25.0938	25.0413	25.4023	25.4348	25.5655	25.817	25.3737	25.5629	25.2712	25.4537	26.0137	25.61	26.0727	25.0202	25.216	25.7612	25.2054	26.5763	26.4398	26.6859	26.8096	26.5999
O97067	Probable peptidyl-tRNA hydrolase 2	CG1307	27.4105	27.6777	27.0578	NaN	NaN	NaN	NaN	NaN	NaN	NaN	NaN	NaN	NaN	NaN	NaN	NaN	NaN	NaN	NaN	NaN	NaN	NaN	NaN	NaN	NaN	NaN	NaN	NaN	NaN	NaN	NaN	NaN	NaN	NaN	NaN	NaN	NaN	NaN	NaN	NaN	NaN	NaN	NaN	NaN	NaN	NaN	NaN
O97102	Small ubiquitin-related modifier	smt3	32.5658	31.7319	32.4902	NaN	16.2159	NaN	NaN	NaN	NaN	NaN	NaN	18.4952	NaN	NaN	NaN	NaN	NaN	NaN	NaN	19.9829	NaN	19.4695	NaN	22.0757	18.2151	NaN	NaN	19.0707	NaN	NaN	18.8837	18.7643	19.4517	18.978	19.0138	19.8257	NaN	23.5556	19.721	NaN	NaN	18.133	NaN	NaN	NaN	24.164	24.0836
O97125	Heat shock protein 68	Hsp68	32.2303	31.8903	32.4708	22.87	22.6598	22.5847	22.1653	23.0293	22.7286	22.9462	23.0789	23.3656	22.821	23.1448	23.4035	22.9315	22.8518	23.8424	24.4663	24.7311	24.4954	24.9641	24.6295	24.4854	24.7971	24.73	24.4198	24.3665	24.9154	24.9902	24.7323	25.065	23.9156	24.5688	24.6733	24.1045	24.0197	24.0935	24.3033	25.1198	24.0379	24.4468	28.7344	29.3067	28.5149	29.0007	28.3992
O97159	Chromodomain-helicase-DNA-binding protein Mi-2 homolog	Mi-2	29.5917	29.6223	29.4665	NaN	NaN	17.7571	NaN	NaN	NaN	NaN	NaN	18.1306	NaN	18.0169	19.7555	17.8962	18.3835	NaN	19.5752	NaN	NaN	NaN	NaN	NaN	20.2206	20.3909	20.5367	20.4405	20.5867	NaN	21.0238	20.2882	20.459	20.1977	20.3472	20.1493	20.2656	19.6936	20.1588	20.3008	NaN	20.4261	20.4428	19.6997	NaN	19.4524	21.3343
O97182		Arpc1	30.9059	30.8736	30.9837	NaN	NaN	16.4752	NaN	NaN	NaN	NaN	NaN	NaN	NaN	NaN	NaN	NaN	18.038	NaN	20.8498	NaN	NaN	NaN	NaN	NaN	NaN	NaN	NaN	NaN	NaN	NaN	NaN	NaN	NaN	NaN	NaN	NaN	NaN	20.5507	NaN	NaN	NaN	NaN	NaN	NaN	NaN	NaN	NaN
O97183		RpII33	26.4486	26.2536	26.086	17.7409	NaN	18.0984	18.6092	18.9604	18.7197	18.5484	18.4342	17.3082	NaN	NaN	NaN	NaN	NaN	NaN	NaN	NaN	NaN	NaN	17.8144	NaN	NaN	NaN	NaN	NaN	NaN	NaN	NaN	NaN	NaN	NaN	NaN	NaN	NaN	NaN	NaN	NaN	NaN	NaN	NaN	21.1074	21.1714	20.7954	21.1719
O97365		BM-40-SPARC	27.4935	27.9347	27.7173	14.7646	NaN	NaN	NaN	NaN	NaN	NaN	NaN	NaN	NaN	NaN	NaN	NaN	NaN	NaN	NaN	NaN	NaN	18.8958	NaN	NaN	NaN	NaN	NaN	NaN	NaN	NaN	NaN	NaN	NaN	NaN	NaN	NaN	NaN	NaN	NaN	NaN	18.692	NaN	NaN	NaN	NaN	NaN	NaN
O97428		cib	29.7456	29.9094	30.2939	16.8572	NaN	NaN	NaN	NaN	NaN	NaN	NaN	NaN	NaN	NaN	NaN	NaN	NaN	18.3215	NaN	NaN	NaN	NaN	NaN	NaN	NaN	NaN	NaN	NaN	NaN	NaN	NaN	NaN	NaN	NaN	NaN	NaN	NaN	18.0042	NaN	NaN	NaN	NaN	NaN	NaN	NaN	NaN	NaN
O97477	Inositol-3-phosphate synthase	Inos	34.1079	33.9168	33.9092	21.6849	21.2836	20.9838	21.5533	19.6868	21.0523	21.0532	21.0655	21.9755	21.4816	21.3712	20.5778	20.5513	20.9867	23.6734	24.4636	24.6344	24.1711	24.1355	23.8745	24.6904	23.6592	22.8357	23.0739	23.4273	23.1059	22.7195	22.5162	23.329	23.9593	22.9701	24.1354	24.618	24.9126	24.2034	23.8305	23.2399	22.3813	23.8033	26.5338	26.3609	26.607	26.4087	26.1767
P00967	Trifunctional purine biosynthetic protein adenosine-3;Phosphoribosylamine--glycine ligase;Phosphoribosylformylglycinamidine cyclo-ligase;Phosphoribosylglycinamide formyltransferase	ade3	30.7139	30.6869	30.5422	NaN	NaN	17.7275	NaN	NaN	NaN	NaN	NaN	NaN	NaN	NaN	22.8258	23.4984	NaN	NaN	NaN	NaN	NaN	NaN	NaN	NaN	NaN	NaN	NaN	NaN	NaN	NaN	NaN	NaN	NaN	NaN	NaN	NaN	NaN	21.891	NaN	NaN	NaN	NaN	NaN	NaN	NaN	NaN	NaN
Q4AB54;P02255;Q4AB94;Q4ABE3;Q4ABD8	Histone H1	His1:CG33861;His1;His1:CG33834;His1:CG33801;His1:CG33807	30.3432	30.0267	29.8222	22.2875	22.6895	22.7422	22.0755	22.8347	22.4945	22.724	22.5197	22.2757	NaN	22.2387	21.6198	21.3706	22.1863	26.9519	26.7145	26.7656	26.9328	24.3162	24.1359	23.603	21.1449	NaN	20.8307	21.9463	NaN	NaN	NaN	NaN	19.9526	NaN	NaN	NaN	20.8207	20.7004	NaN	NaN	NaN	NaN	26.1214	25.242	25.3028	25.3255	24.9265
P02283	Histone H2B	His2B	29.3644	29.2252	29.4165	23.5804	23.0482	22.934	22.9684	21.3789	22.1054	21.8987	21.536	21.3348	21.6742	20.7234	21.0917	22.7451	22.2329	NaN	NaN	NaN	22.0771	NaN	NaN	NaN	NaN	NaN	21.979	NaN	NaN	NaN	NaN	15.3214	NaN	15.3292	16.4748	NaN	NaN	14.8606	NaN	20.4824	15.1684	15.4087	22.3144	22.1617	21.9324	21.5446	21.2961
P84249;P02299	Histone H3.3;Histone H3	His3.3A;His3	27.7883	28.3717	28.3232	22.5161	22.4861	22.6651	22.7392	21.3589	21.7541	21.894	22.1101	NaN	NaN	NaN	NaN	NaN	20.3051	NaN	21.0618	NaN	NaN	NaN	NaN	NaN	NaN	NaN	21.0705	19.9794	NaN	NaN	NaN	20.2189	NaN	NaN	NaN	NaN	19.7563	NaN	20.1079	22.5264	NaN	19.5549	NaN	NaN	22.6952	22.6811	22.5754
P02515	Heat shock protein 22	Hsp22	24.4925	NaN	NaN	16.375	NaN	NaN	NaN	NaN	NaN	NaN	NaN	NaN	NaN	NaN	NaN	NaN	18.5612	20.4896	20.744	20.5542	20.5933	20.7543	20.8345	20.7942	20.5648	20.9898	20.2613	20.4646	20.5074	20.2542	NaN	20.5922	20.4159	20.2216	20.4398	19.3406	19.9964	19.6562	20.4039	20.3775	20.9583	20.8164	24.8103	25.2741	25.132	25.1424	25.6334
P02516	Heat shock protein 23	Hsp23	27.1082	27.3906	26.8796	NaN	NaN	NaN	17.6795	NaN	NaN	NaN	NaN	NaN	19.6358	NaN	NaN	NaN	NaN	NaN	NaN	NaN	NaN	NaN	NaN	NaN	20.3552	20.627	20.5886	NaN	NaN	NaN	21.5674	NaN	NaN	NaN	NaN	20.7926	NaN	20.213	NaN	NaN	NaN	NaN	23.8717	24.1871	23.4668	23.2388	23.6161
P02572	Actin-42A	Act42A	32.0252	31.8796	32.0147	NaN	NaN	NaN	NaN	NaN	NaN	NaN	NaN	NaN	NaN	NaN	NaN	NaN	NaN	NaN	NaN	NaN	NaN	NaN	18.6853	NaN	NaN	NaN	NaN	20.5208	NaN	NaN	NaN	NaN	NaN	NaN	NaN	NaN	NaN	NaN	NaN	NaN	NaN	NaN	22.0853	21.5064	21.3695	21.5875	21.3301
P02828	Heat shock protein 83	Hsp83	35.8621	35.957	35.9265	23.4334	23.696	23.4293	22.591	24.6406	24.4093	23.4373	23.3897	25.7476	24.906	23.6022	25.4264	24.3644	24.9857	24.415	24.534	24.6591	24.5095	24.8362	24.4656	26.414	26.3036	26.297	26.3716	26.4964	26.4849	26.731	26.501	26.7442	26.7439	26.7938	26.4516	27.3405	27.1218	27.6913	26.4438	26.4767	26.4557	26.4311	27.1451	26.9105	26.3804	26.7558	26.9022
P04052	DNA-directed RNA polymerase II subunit RPB1	RpII215	NaN	NaN	25.6317	22.2398	21.9475	21.9334	22.5415	22.5601	22.6716	22.7356	22.4463	19.9714	NaN	20.876	19.3401	19.8656	NaN	22.2798	23.6236	22.6782	22.222	20.9435	21.0964	21.3253	20.505	20.5989	20.6694	20.4692	21.176	21.0694	21.489	21.4962	21.4052	21.498	20.9545	21.0839	21.1456	21.7051	19.83	NaN	19.9355	20.6618	NaN	NaN	NaN	NaN	NaN
P04359	60S ribosomal protein L32	RpL32	32.8478	32.7555	32.4382	23.2136	23.4763	23.4214	22.8703	19.2481	23.948	23.9519	23.4491	25.7919	NaN	21.2963	22.6772	NaN	21.9796	NaN	NaN	NaN	NaN	20.9197	NaN	NaN	22.9887	22.7552	23.3422	23.5407	23.179	22.849	21.8457	24.0232	23.477	24.2383	24.4997	24.2572	24.1575	24.6217	24.1332	23.5185	23.5813	23.5506	29.1169	27.1623	27.5644	27.5455	27.1417
P05205	Heterochromatin protein 1	Su(var)205	29.9415	29.7755	29.7157	NaN	NaN	NaN	NaN	NaN	NaN	NaN	17.8685	NaN	NaN	NaN	NaN	NaN	NaN	NaN	NaN	NaN	NaN	NaN	NaN	18.9101	NaN	NaN	NaN	NaN	NaN	NaN	NaN	NaN	NaN	NaN	NaN	NaN	NaN	20.5377	NaN	NaN	NaN	NaN	NaN	NaN	NaN	NaN	21.0746
P05389	60S acidic ribosomal protein P2	RpLP2	30.5345	30.9933	29.7379	19.7876	22.3916	22.342	21.5383	20.1583	20.4445	20.6744	22.3936	NaN	NaN	NaN	21.3393	NaN	NaN	20.6211	20.8335	20.8459	20.5845	21.0366	21.0882	21.7497	22.645	22.8573	22.7076	23.7915	23.0517	23.3704	23.2194	23.426	24.0092	23.3217	25.0995	24.2186	23.5865	24.3683	23.4726	23.4353	23.0599	22.6407	26.6479	26.4983	27.3499	26.394	25.9758
P05552	Transcription factor Adf-1	Adf1	NaN	NaN	23.1762	NaN	14.6458	NaN	NaN	NaN	NaN	NaN	NaN	NaN	NaN	NaN	NaN	NaN	NaN	25.2613	25.4079	25.3319	25.2948	20.2978	19.7381	19.53	NaN	NaN	NaN	NaN	NaN	NaN	NaN	NaN	19.962	NaN	NaN	NaN	NaN	NaN	NaN	NaN	NaN	NaN	22.751	21.4183	22.9188	22.3672	22.1155
P05990	CAD protein;Glutamine-dependent carbamoyl-phosphate synthase;Aspartate carbamoyltransferase;Dihydroorotase	r	30.8349	31.0349	31.0289	19.987	20.133	20.0336	19.3212	NaN	19.6736	19.7353	19.8695	20.6553	NaN	NaN	20.238	NaN	20.924	NaN	NaN	NaN	NaN	21.2984	NaN	NaN	19.6015	NaN	NaN	NaN	19.2403	NaN	19.4194	NaN	19.032	19.0658	NaN	19.2222	19.587	20.1857	18.7171	NaN	19.0032	NaN	23.7401	24.4988	24.2412	23.8634	24.1219
P06605;P06603	Tubulin alpha-3 chain;Tubulin alpha-1 chain	alphaTub84D;alphaTub84B	35.2829	35.2484	35.4827	25.333	25.8494	25.3785	24.7353	26.2351	25.7051	25.3762	25.4184	25.731	24.6256	24.9569	26.5744	25.3573	25.5133	27.3037	27.6256	27.4138	27.5851	27.7646	27.8023	28.272	29.1152	28.9115	29.0514	28.8743	29.0377	29.0189	28.9906	29.1423	29.0559	29.1859	29.2371	29.3852	29.3281	28.9561	28.887	29.0329	28.7567	29.0846	29.6737	30.2222	30.2855	30.4627	30.302
P07486	Glyceraldehyde-3-phosphate dehydrogenase 1	Gapdh1	31.4049	31.4129	31.4238	NaN	15.9274	NaN	NaN	NaN	NaN	NaN	NaN	NaN	NaN	NaN	17.7439	NaN	NaN	18.8193	NaN	NaN	NaN	NaN	NaN	NaN	17.9264	NaN	NaN	18.1441	NaN	NaN	NaN	NaN	NaN	NaN	NaN	NaN	18.1425	21.9792	NaN	NaN	NaN	NaN	NaN	NaN	NaN	19.1227	NaN
P07487	Glyceraldehyde-3-phosphate dehydrogenase 2	Gapdh2	33.8673	34.0777	33.9983	NaN	NaN	19.4473	NaN	NaN	NaN	NaN	NaN	NaN	NaN	NaN	NaN	NaN	22.1357	24.7288	23.425	23.716	23.7798	24.7469	23.8549	23.6505	20.3095	NaN	19.8484	21.4778	19.1199	19.0817	20.1596	21.1424	20.3674	19.0857	21.2857	23.3255	21.879	25.5218	NaN	21.367	21.2393	21.1237	19.5479	24.5644	24.3357	24.9738	24.5889
P07664	Serendipity locus protein delta	Sry-delta	NaN	NaN	23.5464	NaN	NaN	16.8185	NaN	NaN	NaN	NaN	NaN	NaN	NaN	NaN	18.4782	NaN	NaN	24.9843	18.2468	18.4812	18.3728	18.6122	NaN	NaN	NaN	NaN	NaN	NaN	NaN	NaN	NaN	NaN	NaN	NaN	NaN	NaN	NaN	NaN	NaN	NaN	NaN	NaN	NaN	NaN	NaN	NaN	NaN
P07764	Fructose-bisphosphate aldolase	Ald	33.4833	33.7923	33.5136	NaN	NaN	NaN	18.3224	NaN	NaN	NaN	NaN	21.171	NaN	NaN	NaN	NaN	19.6371	22.464	22.5362	22.9687	22.6795	22.7928	22.5858	23.4957	21.9556	22.3122	22.1954	22.2819	21.8312	22.1095	22.2584	21.9269	22.2652	22.2819	22.6313	22.9644	22.7942	23.1114	22.1929	22.9434	22.1982	21.9002	23.9411	23.3167	23.8816	24.1011	23.5192
P07909	Heterogeneous nuclear ribonucleoprotein A1	Hrb98DE	31.1664	31.36	31.3737	30.7791	30.4439	30.5579	30.8787	29.8036	30.1477	30.3608	30.5304	26.3078	26.0811	26.6338	27.4018	27.9327	27.468	22.9212	23.3606	23.2237	23.1444	24.4759	24.0501	24.4556	22.8074	23.0781	23.1316	23.5007	23.1291	23.0613	21.7573	22.8785	23.5418	23.9725	23.2269	23.1849	23.7665	23.6459	21.3882	23.1443	22.2881	22.9138	22.8735	23.3045	23.1989	22.5129	23.4553
P08111	Lethal(2) giant larvae protein	l(2)gl	30.5304	30.4127	30.6129	NaN	20.0895	NaN	NaN	NaN	NaN	NaN	NaN	NaN	NaN	NaN	20.0539	NaN	NaN	20.8471	NaN	NaN	NaN	NaN	21.5941	20.3519	19.8466	21.0066	20.8876	20.6615	21.0242	20.6951	NaN	21.2395	20.3875	21.4191	NaN	19.8524	21.2762	20.6842	21.5157	21.4205	20.9078	21.2144	NaN	NaN	NaN	NaN	23.127
P08181	Casein kinase II subunit alpha	CkIIalpha	31.2233	31.3707	31.3107	NaN	17.7354	NaN	NaN	NaN	NaN	NaN	NaN	NaN	NaN	NaN	16.8636	NaN	NaN	NaN	NaN	NaN	NaN	NaN	NaN	NaN	NaN	NaN	NaN	NaN	NaN	NaN	NaN	NaN	NaN	NaN	NaN	NaN	NaN	NaN	NaN	18.3053	NaN	NaN	NaN	NaN	NaN	NaN	NaN
P08182	Casein kinase II subunit beta	CkIIbeta	29.3679	29.6237	29.035	NaN	16.5788	17.2198	NaN	NaN	16.8454	NaN	NaN	NaN	NaN	NaN	15.9604	NaN	NaN	NaN	NaN	NaN	NaN	NaN	NaN	NaN	NaN	NaN	NaN	NaN	NaN	NaN	NaN	NaN	NaN	NaN	NaN	NaN	NaN	17.5258	NaN	NaN	NaN	NaN	NaN	NaN	NaN	NaN	NaN
P08266	DNA-directed RNA polymerase II subunit RPB2	RpII140	27.4421	27.657	27.8619	21.1933	21.4245	21.2494	21.4361	22.1635	21.7419	21.9833	21.8569	NaN	NaN	NaN	21.0074	22.1134	NaN	22.0155	22.9941	22.4696	22.093	21.4987	NaN	NaN	NaN	NaN	NaN	NaN	NaN	NaN	NaN	NaN	NaN	NaN	NaN	18.8286	NaN	NaN	NaN	NaN	NaN	NaN	NaN	NaN	NaN	NaN	NaN
P08570	60S acidic ribosomal protein P1	RpLP1	32.7294	32.4413	32.684	24.2569	24.4722	24.06	23.4083	24.5846	25.0507	24.9634	24.4621	22.5026	22.6566	21.1469	25.2108	22.9416	23.9164	22.5792	22.2033	23.5638	22.5072	NaN	21.8358	23.8132	25.6256	25.0304	24.9624	25.148	25.9092	25.6882	25.5859	25.665	25.3957	25.9661	25.8309	26.1382	25.4846	25.6535	26.0236	25.0054	25.6789	25.1305	29.6309	29.3507	29.6735	29.4947	28.9374
P08645	Ras-like protein 3	R	30.2197	30.2417	30.6141	NaN	NaN	NaN	NaN	NaN	NaN	NaN	NaN	NaN	NaN	NaN	NaN	NaN	NaN	19.4062	NaN	NaN	NaN	NaN	NaN	NaN	20.5277	NaN	20.3315	20.7872	22.5009	21.6551	21.5451	20.5759	19.4683	19.729	20.4437	19.8226	21.074	19.9504	20.2907	20.8578	20.1408	20.6935	NaN	NaN	NaN	NaN	NaN
P08646	Ras-like protein 1	Ras85D	27.832	27.8838	28.0292	NaN	NaN	NaN	NaN	NaN	NaN	NaN	NaN	NaN	NaN	NaN	NaN	NaN	NaN	NaN	NaN	NaN	NaN	NaN	NaN	NaN	20.0782	19.7302	NaN	19.9598	21.3813	NaN	NaN	NaN	NaN	19.9855	NaN	NaN	NaN	20.5022	NaN	NaN	NaN	20.0679	NaN	NaN	NaN	NaN	NaN
P08841	Tubulin beta-3 chain	betaTub60D	31.9565	32.1616	31.9319	21.9072	22.2619	22.3568	21.3461	22.2768	21.863	20.5372	22.0615	21.4142	20.8813	21.1415	22.2736	21.0982	21.5645	25.6446	25.8256	25.1339	25.6653	24.4477	24.7802	25.6713	26.5612	26.6487	26.6071	26.7792	27.2889	27.1888	27.1193	26.373	26.5715	26.8957	26.7826	26.3684	26.5767	26.0402	26.2963	26.6462	26.7288	26.811	27.2182	27.5424	27.6158	27.2911	27.3815
P08879	Nucleoside diphosphate kinase	awd	34.9494	34.8641	34.9122	16.1283	NaN	NaN	NaN	NaN	NaN	NaN	NaN	NaN	NaN	NaN	17.3367	NaN	NaN	20.0433	19.9798	20.2063	18.4362	20.0221	18.2313	24.4364	21.1736	20.4265	20.1117	23.168	21.5155	22.2417	19.111	22.5353	23.3652	23.044	22.7086	24.5546	24.2539	26.2168	22.5676	22.9147	23.4355	21.1151	NaN	NaN	NaN	NaN	NaN
P08928	Lamin Dm0	Lam	33.1264	33.2493	33.2045	NaN	19.6244	NaN	NaN	NaN	NaN	NaN	NaN	NaN	NaN	NaN	16.691	NaN	NaN	NaN	NaN	NaN	NaN	21.1125	NaN	NaN	22.1718	22.0023	22.1385	23.6419	22.531	22.8579	22.4067	23.4143	22.3747	22.1297	21.5827	23.4048	22.337	24.1581	21.7064	22.4671	21.9034	22.1588	NaN	NaN	NaN	22.5575	NaN
P08970	Protein suppressor of hairy wing	su(Hw)	23.7928	23.8406	24.0817	NaN	NaN	NaN	15.1401	NaN	NaN	NaN	NaN	NaN	NaN	NaN	NaN	NaN	18.2673	20.4812	20.6666	19.8176	21.6053	18.675	18.4643	18.8105	NaN	NaN	NaN	NaN	NaN	NaN	NaN	NaN	NaN	NaN	NaN	NaN	NaN	NaN	NaN	NaN	NaN	NaN	NaN	NaN	NaN	NaN	NaN
P08985	Histone H2A.v	His2Av	28.2779	26.6007	27.3908	18.329	NaN	17.9698	18.2024	NaN	17.5403	18.0084	18.7917	NaN	NaN	NaN	NaN	NaN	NaN	NaN	NaN	NaN	NaN	NaN	NaN	NaN	NaN	NaN	NaN	NaN	NaN	NaN	NaN	NaN	NaN	NaN	NaN	NaN	NaN	NaN	NaN	NaN	NaN	NaN	NaN	NaN	NaN	NaN	NaN
P09180	60S ribosomal protein L4	RpL4	34.2086	34.3954	34.3611	25.1011	25.4189	25.1759	24.4794	25.2043	26.2132	25.7777	25.3297	24.5015	24.5522	24.2259	26.4978	24.7139	25.4615	22.0307	21.701	21.8972	21.9908	22.6576	21.9616	22.784	24.1251	24.3575	24.0382	24.2588	24.4282	24.3626	24.2024	23.8567	23.6591	24.1883	24.2744	24.1144	23.9448	24.9037	24.2408	24.3068	24.3184	24.0753	30.0828	29.942	29.9411	29.802	29.6083
P53501;P10981;P83967;P02574	Actin-57B;Actin-87E;Actin, indirect flight muscle;Actin, larval muscle	Act57B;Act87E;Act88F;Act79B	32.6518	32.7044	32.4067	21.2623	21.7899	21.8253	21.0408	19.0207	21.0777	20.7481	21.7148	23.3066	23.3265	22.0707	22.4772	22.6489	24.2618	24.006	22.783	23.219	22.4749	21.5952	22.2955	23.8724	20.9888	20.9681	21.5339	21.8201	21.7757	22.3289	22.7728	21.4275	21.5822	21.0364	21.6301	22.9291	22.4601	23.0004	21.9645	21.1299	21.4627	21.5591	25.441	26.1733	25.4048	26.0081	26.3309
P10987	Actin-5C	Act5C	36.3182	36.3385	36.5038	26.0926	26.0953	26.2766	25.4882	26.3695	25.8721	25.7272	26.3127	26.5017	26.5963	25.4785	25.796	25.6566	27.2626	26.3805	25.6424	25.9143	25.5867	25.7306	25.7661	27.3091	27.7551	27.7006	27.8509	27.9422	27.6925	28.0161	27.7604	28.2032	28.3619	28.2775	28.087	28.394	28.2734	29.0232	27.9913	27.9352	27.9772	27.6761	28.6383	28.8674	28.9762	29.1204	28.9014
P11046	Laminin subunit beta-1	LanB1	28.7652	28.6532	29.007	NaN	NaN	NaN	NaN	NaN	16.1111	NaN	NaN	NaN	NaN	NaN	NaN	NaN	NaN	NaN	NaN	NaN	NaN	NaN	NaN	16.8753	NaN	NaN	NaN	NaN	NaN	NaN	NaN	NaN	NaN	NaN	NaN	NaN	NaN	NaN	NaN	NaN	NaN	NaN	NaN	NaN	NaN	NaN	NaN
P11584	Integrin beta-PS	mys	29.2136	29.2105	29.2701	NaN	NaN	NaN	NaN	NaN	NaN	NaN	NaN	NaN	NaN	NaN	NaN	NaN	NaN	NaN	NaN	NaN	NaN	NaN	NaN	NaN	20.9457	20.7915	NaN	21.3614	NaN	20.6634	21.0733	20.9611	NaN	21.1059	NaN	20.6481	20.6953	NaN	NaN	NaN	20.0211	20.2235	20.948	NaN	NaN	NaN	NaN
P12426	Adenine phosphoribosyltransferase	Aprt	26.9643	27.6775	26.7908	NaN	NaN	NaN	NaN	NaN	NaN	NaN	NaN	NaN	NaN	NaN	NaN	NaN	NaN	NaN	NaN	NaN	NaN	NaN	NaN	NaN	NaN	NaN	NaN	NaN	NaN	NaN	NaN	NaN	NaN	NaN	NaN	NaN	NaN	16.5489	NaN	NaN	NaN	NaN	NaN	NaN	NaN	NaN	NaN
P12613	T-complex protein 1 subunit alpha	T-cp1	32.7319	32.725	32.5267	NaN	NaN	NaN	NaN	NaN	18.3612	NaN	NaN	NaN	NaN	NaN	NaN	NaN	19.6571	22.0505	22.2914	22.4033	22.4342	22.0831	22.0684	22.9888	25.548	25.3114	25.2764	25.7692	25.6026	25.706	25.527	25.5277	25.2499	25.3261	25.2844	25.187	25.3796	25.3585	25.4732	25.2573	25.165	25.655	25.2758	25.6977	25.894	26.1141	25.9043
P12646	Glucose-6-phosphate 1-dehydrogenase	Zw	30.2618	30.2505	30.2991	NaN	NaN	NaN	NaN	NaN	NaN	18.0016	NaN	NaN	NaN	NaN	NaN	NaN	NaN	NaN	NaN	NaN	18.2918	NaN	NaN	NaN	NaN	NaN	NaN	20.534	NaN	NaN	NaN	NaN	NaN	NaN	NaN	NaN	NaN	NaN	NaN	NaN	NaN	NaN	NaN	NaN	NaN	NaN	18.4178
P12881	Proteasome subunit alpha type-1	Prosalpha6	32.1767	31.9499	31.945	NaN	NaN	NaN	NaN	NaN	NaN	NaN	15.9088	NaN	NaN	NaN	NaN	17.0228	NaN	NaN	NaN	NaN	NaN	NaN	NaN	21.4781	NaN	NaN	NaN	NaN	NaN	NaN	NaN	20.8148	21.2274	21.0901	21.0682	21.1126	21.0929	22.055	20.8602	NaN	21.4755	NaN	NaN	NaN	NaN	NaN	NaN
P12982;Q05547	Serine/threonine-protein phosphatase alpha-2 isoform;Serine/threonine-protein phosphatase alpha-3 isoform	Pp1-87B;Pp1-13C	30.7842	30.9969	30.428	NaN	NaN	NaN	NaN	NaN	NaN	NaN	NaN	NaN	NaN	NaN	NaN	NaN	NaN	NaN	NaN	NaN	NaN	NaN	NaN	NaN	NaN	NaN	NaN	NaN	NaN	NaN	NaN	NaN	NaN	NaN	NaN	NaN	NaN	NaN	NaN	NaN	NaN	NaN	NaN	20.6906	23.2891	22.651	20.7187
P13008	40S ribosomal protein S26	RpS26	30.9831	31.4287	31.088	22.076	21.5874	21.6477	20.6954	21.6435	22.1578	22.0043	NaN	NaN	NaN	NaN	NaN	21.1164	NaN	NaN	NaN	NaN	NaN	NaN	NaN	21.2862	23.5074	23.0632	23.916	23.4919	22.988	23.9851	23.8351	22.8819	22.5675	23.1044	24.9384	24.0922	23.477	22.3742	23.0675	23.8054	22.2199	20.9323	NaN	27.6757	27.6925	27.578	27.0803
P13060	Elongation factor 2	EF2	35.736	35.7569	35.8058	20.5661	19.9406	20.643	20.1332	21.68	22.1939	21.2591	21.1617	21.786	NaN	NaN	NaN	NaN	21.3378	24.4549	24.4005	NaN	NaN	24.0888	24.0184	26.7992	24.5573	24.8798	24.2783	24.9223	25.8393	25.7267	24.5347	25.3097	25.1848	25.0064	24.9121	25.5669	25.6158	26.1781	24.8723	24.6644	24.7275	24.9234	28.4342	28.4202	28.4521	28.2792	28.3043
P13395	Spectrin alpha chain	alpha-Spec	34.7135	34.6379	34.7344	19.8083	20.8976	20.3036	18.9869	19.7042	21.0291	19.4022	20.1353	20.0505	20.1009	20.9818	24.442	20.2625	22.6871	NaN	NaN	NaN	NaN	NaN	NaN	22.7981	23.899	23.6672	23.81	24.1229	24.3528	24.78	24.1159	23.7661	24.4216	24.3184	23.9124	24.1601	23.7666	25.1057	23.8013	23.7348	23.0439	23.101	27.7597	27.2484	27.183	27.1831	27.1807
P13468	DNA-binding protein K10	fs(1)K10	NaN	NaN	25.8387	20.5789	21.1323	21.1159	20.6845	20.2394	19.9	19.9486	20.5428	19.0917	NaN	19.8912	22.569	23.2681	23.0646	NaN	NaN	18.1443	NaN	NaN	NaN	NaN	NaN	NaN	NaN	NaN	NaN	NaN	NaN	NaN	NaN	NaN	NaN	NaN	NaN	NaN	18.54	NaN	NaN	NaN	NaN	NaN	NaN	20.1567	NaN
P13469	DNA-binding protein modulo	mod	33.059	33.03	33.0032	20.4894	20.4474	20.4358	20.1684	20.9108	20.9073	20.8922	20.5465	27.136	26.6706	27.5493	23.8174	24.564	24.2044	22.9174	23.341	23.2233	23.1178	23.8854	23.6134	23.7901	21.3109	20.2214	NaN	NaN	21.6984	22.9051	22.0778	21.155	20.6008	20.8899	20.8367	20.5226	23.0039	23.4722	20.9821	21.2039	20.5444	20.7931	23.1586	23.8709	23.3226	24.0669	24.1202
P13496	Dynactin subunit 1	Gl	27.9871	27.2344	28.6567	NaN	NaN	NaN	16.8018	NaN	NaN	NaN	NaN	NaN	NaN	NaN	19.3713	NaN	NaN	NaN	NaN	NaN	NaN	NaN	NaN	20.0881	NaN	NaN	NaN	NaN	NaN	NaN	NaN	NaN	NaN	NaN	NaN	NaN	NaN	NaN	NaN	NaN	NaN	NaN	NaN	NaN	NaN	NaN	NaN
P13607	Sodium/potassium-transporting ATPase subunit alpha	Atpalpha	30.3364	30.2278	30.3462	NaN	NaN	16.6736	NaN	NaN	NaN	NaN	NaN	NaN	NaN	NaN	18.6131	NaN	NaN	NaN	NaN	NaN	NaN	NaN	NaN	19.664	19.5966	NaN	NaN	19.4961	19.5095	NaN	NaN	19.6686	NaN	NaN	19.2089	19.979	19.5607	21.2022	NaN	19.4656	NaN	NaN	NaN	NaN	NaN	NaN	19.3095
P13706	Glycerol-3-phosphate dehydrogenase [NAD(+)], cytoplasmic	Gpdh	30.5867	30.5371	30.1242	NaN	16.2667	NaN	NaN	NaN	NaN	NaN	NaN	NaN	NaN	NaN	NaN	NaN	NaN	NaN	16.8091	NaN	NaN	NaN	NaN	NaN	NaN	NaN	NaN	NaN	18.3709	NaN	NaN	NaN	NaN	NaN	NaN	NaN	NaN	NaN	NaN	NaN	NaN	NaN	NaN	NaN	NaN	NaN	NaN
P13709	Homeotic protein female sterile	fs(1)h	27.1894	26.2788	26.0158	NaN	NaN	NaN	NaN	NaN	NaN	NaN	NaN	NaN	NaN	NaN	NaN	NaN	NaN	NaN	18.9374	NaN	NaN	NaN	NaN	NaN	NaN	NaN	NaN	NaN	NaN	NaN	NaN	NaN	NaN	NaN	NaN	NaN	NaN	NaN	18.3945	NaN	NaN	NaN	NaN	NaN	NaN	NaN	NaN
P14130	40S ribosomal protein S14	RpS14a	33.0538	32.908	33.0157	25.1376	25.0438	24.6752	24.2847	25.3683	25.3696	25.1581	25.1013	24.5478	24.2962	24.1177	25.6805	24.6543	25.3325	23.8361	23.955	23.6157	24.1445	23.5544	23.8121	24.114	25.0065	24.9394	25.3756	25.0589	25.4357	25.2258	24.9111	24.9626	24.5343	24.4842	24.8043	24.9406	24.4628	25.2993	24.8748	24.9479	25.1124	24.81	29.049	29.0911	28.863	28.8346	28.8169
P15007	Enolase	Eno	34.7238	34.5728	34.7604	NaN	20.045	19.9405	20.1196	NaN	NaN	20.3801	20.9363	NaN	NaN	NaN	NaN	21.0296	NaN	23.6849	23.3522	24.3341	23.3768	23.3657	22.9496	25.4547	23.8872	23.955	23.5437	24.7745	23.8158	24.1883	24.0074	24.8401	24.7452	24.639	24.2319	25.5909	25.009	26.6986	23.7913	24.3955	24.517	23.761	25.8027	25.7174	25.7786	25.9976	25.7515
P15215	Laminin subunit gamma-1	LanB2	26.7487	27.0928	26.8553	NaN	NaN	NaN	NaN	NaN	NaN	NaN	NaN	NaN	NaN	NaN	NaN	NaN	NaN	NaN	NaN	NaN	NaN	NaN	NaN	19.1538	NaN	NaN	NaN	NaN	NaN	NaN	NaN	NaN	NaN	NaN	NaN	NaN	NaN	NaN	NaN	NaN	NaN	NaN	NaN	NaN	NaN	NaN	19.5825
P15348	DNA topoisomerase 2	Top2	32.2036	31.9966	32.1144	24.9004	24.7305	24.6835	24.8516	24.5578	24.2776	24.4131	24.3927	24.3111	23.6358	25.2295	23.6717	24.3657	24.0232	30.8601	31.3261	30.7689	31.0309	17.9415	NaN	17.5709	21.9925	NaN	NaN	NaN	NaN	NaN	NaN	NaN	NaN	NaN	NaN	NaN	NaN	NaN	NaN	NaN	NaN	NaN	NaN	21.4542	NaN	21.4606	NaN
P15357	Ubiquitin-40S ribosomal protein S27a;Ubiquitin;40S ribosomal protein S27a	RpS27A	33.5423	33.4213	33.5548	22.4945	22.6593	22.9633	22.5113	23.8745	23.1184	23.1891	22.9794	25.1324	27.0743	24.9728	23.9564	23.6406	24.1342	24.7884	24.1291	24.6718	24.5876	24.3675	24.3764	25.0334	22.8704	22.4925	22.0028	22.9822	23.1299	23.3397	23.2416	24.0647	24.1938	23.8528	24.3924	25.2731	24.6761	25.1268	22.7518	23.4735	24.9157	22.6279	26.8637	26.5432	26.9441	26.901	27.4755
P15619	Serendipity locus protein H-1	wdn	NaN	NaN	NaN	NaN	NaN	17.4432	NaN	NaN	NaN	NaN	NaN	NaN	NaN	NaN	NaN	NaN	NaN	22.961	22.715	23.1106	23.2045	19.3147	19.2456	NaN	NaN	NaN	NaN	NaN	NaN	NaN	NaN	NaN	NaN	NaN	NaN	NaN	NaN	NaN	NaN	NaN	NaN	NaN	NaN	NaN	NaN	NaN	NaN
P16914	Protein elav	elav	NaN	24.5181	NaN	NaN	NaN	17.1039	NaN	NaN	NaN	NaN	NaN	29.0759	28.6143	29.2035	28.9808	29.3234	29.1695	NaN	NaN	NaN	21.7821	NaN	NaN	NaN	NaN	NaN	NaN	NaN	NaN	NaN	NaN	NaN	NaN	NaN	NaN	NaN	NaN	NaN	NaN	25.2488	NaN	NaN	NaN	NaN	NaN	NaN	NaN
P17133	U1 small nuclear ribonucleoprotein 70 kDa	snRNP-U1-70K	27.7418	27.9314	28.2143	22.8436	22.617	22.5069	22.5421	23.0973	23.1665	23.034	23.0245	NaN	NaN	NaN	21.0323	NaN	NaN	NaN	NaN	NaN	NaN	NaN	NaN	17.9298	NaN	NaN	NaN	NaN	NaN	NaN	NaN	NaN	NaN	NaN	NaN	NaN	NaN	NaN	NaN	NaN	NaN	17.2454	NaN	NaN	NaN	NaN	NaN
P17210	Kinesin heavy chain	Khc	32.0891	32.01	32.2199	20.3819	NaN	NaN	NaN	NaN	NaN	NaN	NaN	18.6443	NaN	NaN	NaN	NaN	NaN	NaN	NaN	NaN	NaN	NaN	NaN	19.6864	22.8685	23.2397	23.2484	23.074	22.9013	23.2677	22.5998	22.4327	22.8497	22.5563	23.0665	21.5684	21.629	22.5138	22.4515	22.9204	22.897	22.4954	23.1462	23.4804	23.1373	23.8022	23.9018
P17336	Catalase	Cat	32.273	32.4645	32.41	16.354	20.7562	18.9261	20.7907	24.3253	19.0678	20.7781	18.7457	NaN	NaN	NaN	NaN	NaN	17.2218	19.8194	NaN	NaN	NaN	NaN	NaN	NaN	NaN	NaN	NaN	NaN	NaN	NaN	NaN	NaN	NaN	NaN	NaN	20.8464	NaN	21.3507	NaN	NaN	NaN	NaN	NaN	NaN	NaN	NaN	NaN
P17704	40S ribosomal protein S17	RpS17	32.5343	32.4096	32.285	23.7095	24.4795	23.8892	23.5432	23.8086	24.2812	23.8595	23.9684	22.9459	22.5385	22.3777	24.3846	NaN	23.5904	21.8813	22.3365	22.6152	22.0631	22.0329	22.1886	23.4998	23.1149	23.1789	23.5458	23.3502	23.9312	23.8844	23.966	23.7473	24.0419	24.2688	24.2578	24.4876	24.3786	24.5771	23.8028	24.1105	22.7668	23.414	27.2786	28.2466	27.8326	28.1062	28.2932
P17917	Proliferating cell nuclear antigen	PCNA	30.6197	30.4007	30.7197	NaN	NaN	NaN	NaN	NaN	NaN	NaN	NaN	NaN	NaN	NaN	NaN	NaN	NaN	NaN	NaN	NaN	NaN	NaN	NaN	NaN	NaN	NaN	20.179	NaN	NaN	NaN	NaN	NaN	NaN	NaN	NaN	NaN	NaN	NaN	NaN	NaN	NaN	NaN	NaN	20.9401	NaN	NaN	NaN
P18053	Proteasome subunit alpha type-4	Prosalpha3	31.7512	31.7909	31.7882	NaN	NaN	15.6904	NaN	NaN	NaN	NaN	NaN	NaN	NaN	NaN	16.0281	NaN	NaN	NaN	NaN	NaN	NaN	NaN	19.3436	NaN	NaN	NaN	NaN	NaN	NaN	NaN	NaN	NaN	NaN	NaN	NaN	NaN	NaN	21.642	NaN	NaN	NaN	NaN	NaN	NaN	NaN	25.1193	NaN
P18091	Alpha-actinin, sarcomeric	Actn	27.327	27.8817	27.0569	NaN	NaN	NaN	NaN	NaN	NaN	17.8489	NaN	NaN	NaN	NaN	NaN	NaN	NaN	NaN	NaN	NaN	NaN	NaN	NaN	NaN	NaN	NaN	NaN	NaN	NaN	NaN	NaN	NaN	NaN	NaN	NaN	NaN	NaN	NaN	NaN	NaN	NaN	NaN	NaN	NaN	NaN	NaN	NaN
P18101;R9PY16;Q9W418;P0CG69	Ubiquitin-60S ribosomal protein L40;Ubiquitin;60S ribosomal protein L40;Polyubiquitin;Ubiquitin	RpL40;Ubi-p5E;Ubi-p63E	27.8458	26.7713	27.6466	NaN	NaN	NaN	NaN	NaN	NaN	NaN	NaN	NaN	NaN	NaN	NaN	NaN	NaN	NaN	NaN	NaN	NaN	NaN	NaN	NaN	NaN	NaN	NaN	NaN	NaN	NaN	NaN	NaN	NaN	NaN	NaN	NaN	NaN	NaN	NaN	NaN	NaN	NaN	20.9978	21.0078	20.4935	19.0095	18.3891
P18289	Transcription factor AP-1	Jra	27.2477	NaN	NaN	20.4525	20.9416	20.3708	20.608	21.2601	20.7483	20.7801	20.9939	22.2248	NaN	22.6456	20.7484	21.0485	20.8532	28.8932	29.2469	29.2248	29.1213	25.8663	25.4692	25.3883	NaN	NaN	19.0563	NaN	NaN	NaN	NaN	NaN	NaN	NaN	NaN	NaN	NaN	NaN	NaN	NaN	NaN	NaN	21.2406	NaN	NaN	NaN	NaN
P18431	Protein kinase shaggy	sgg	28.9794	29.1006	29.2132	NaN	NaN	NaN	NaN	NaN	NaN	NaN	NaN	NaN	NaN	NaN	NaN	NaN	NaN	NaN	NaN	NaN	NaN	NaN	NaN	NaN	NaN	NaN	NaN	NaN	NaN	NaN	NaN	NaN	NaN	NaN	NaN	NaN	NaN	NaN	NaN	NaN	NaN	NaN	NaN	NaN	NaN	NaN	NaN
P19109	ATP-dependent RNA helicase p62	Rm62	32.2813	32.0172	32.2629	28.6769	28.4521	28.5043	28.6994	27.8986	28.3751	28.5763	28.8359	24.5843	23.9782	24.8435	24.876	25.2381	24.993	NaN	22.9132	22.7411	22.9008	23.6248	23.2512	23.6987	NaN	NaN	NaN	NaN	NaN	NaN	NaN	NaN	NaN	NaN	NaN	NaN	NaN	23.1625	NaN	NaN	NaN	NaN	25.3221	26.2191	26.4341	26.3595	26.004
P19339	Protein sex-lethal	Sxl	NaN	NaN	26.0706	NaN	13.1708	NaN	NaN	NaN	NaN	NaN	NaN	22.6886	NaN	23.2839	22.2946	22.8211	22.5935	NaN	NaN	16.7646	NaN	NaN	NaN	NaN	NaN	NaN	NaN	NaN	NaN	NaN	NaN	NaN	NaN	NaN	NaN	NaN	NaN	NaN	NaN	NaN	NaN	NaN	NaN	NaN	NaN	NaN	NaN
P19889	60S acidic ribosomal protein P0	RpLP0	33.0969	32.9842	33.4036	23.1979	23.6837	23.1586	22.7633	23.5285	24.0037	23.895	23.4488	23.0797	22.7017	22.673	24.1804	23.1292	23.3709	21.8523	21.727	22.1244	NaN	22.1995	21.7107	23.2325	25.9318	25.8611	25.9876	25.8931	26.1255	26.1396	26.0615	25.7355	25.915	26.083	26.1186	25.8651	26.0377	26.2593	25.7809	26.0236	25.8477	25.939	29.4437	29.2754	29.0785	29.0478	29.1345
P20028	DNA-directed RNA polymerase I subunit RPA2	RpI135	28.604	28.5141	28.261	NaN	NaN	NaN	NaN	NaN	NaN	NaN	16.8511	NaN	NaN	20.8718	20.7019	21.1071	20.5963	23.3076	24.7327	24.3005	24.2176	21.0907	21.6533	21.0291	NaN	NaN	NaN	17.7485	17.6753	NaN	NaN	NaN	NaN	NaN	17.3434	16.8597	NaN	NaN	NaN	19.7316	NaN	NaN	23.6941	NaN	19.6835	NaN	20.6979
P20240	Otefin	Ote	28.4477	28.5679	28.5754	18.7053	NaN	NaN	NaN	NaN	NaN	NaN	NaN	NaN	NaN	NaN	NaN	NaN	NaN	22.4177	22.4158	23.0273	22.2849	NaN	NaN	20.8845	NaN	NaN	NaN	NaN	NaN	NaN	NaN	NaN	NaN	NaN	NaN	NaN	NaN	NaN	NaN	NaN	NaN	NaN	NaN	NaN	NaN	NaN	NaN
P20348	Sex-regulated protein janus-A	janA	28.2395	28.2608	28.5652	16.0253	NaN	NaN	NaN	NaN	NaN	NaN	NaN	NaN	NaN	NaN	16.2256	NaN	NaN	NaN	NaN	NaN	NaN	NaN	NaN	NaN	NaN	NaN	NaN	NaN	NaN	NaN	NaN	NaN	NaN	NaN	NaN	NaN	NaN	NaN	NaN	NaN	NaN	NaN	NaN	NaN	NaN	NaN	NaN
P20353;P16378	G protein alpha i subunit;G protein alpha o subunit	Galphai;Galphao	27.9126	27.5586	27.8165	16.5888	17.2128	17.3622	16.7726	17.7606	17.8189	17.005	17.2625	NaN	NaN	NaN	NaN	17.2806	NaN	NaN	NaN	19.9651	NaN	NaN	NaN	NaN	20.2459	19.5965	19.7563	NaN	20.2838	20.2558	NaN	NaN	NaN	NaN	NaN	19.374	NaN	NaN	20.5395	NaN	19.7911	19.743	NaN	22.1422	22.3765	22.9496	21.9578
P20432	Glutathione S-transferase 1-1	GstD1	33.3457	33.5181	33.2672	NaN	NaN	21.3937	NaN	NaN	NaN	NaN	NaN	NaN	NaN	NaN	NaN	NaN	18.4618	18.9379	18.6373	19.1235	19.0391	18.4216	NaN	21.8259	19.5027	19.6681	NaN	19.2583	NaN	20.0764	NaN	NaN	20.5789	19.9927	19.5569	23.2008	20.7189	23.3354	NaN	18.885	20.489	NaN	NaN	NaN	NaN	22.2601	NaN
P20477	Glutamine synthetase 1, mitochondrial	Gs1	29.5291	30.0396	29.771	NaN	NaN	NaN	NaN	NaN	NaN	NaN	NaN	NaN	NaN	NaN	17.2005	NaN	NaN	NaN	NaN	NaN	NaN	NaN	NaN	NaN	NaN	NaN	NaN	NaN	NaN	NaN	NaN	NaN	NaN	NaN	NaN	NaN	NaN	NaN	NaN	NaN	NaN	NaN	NaN	NaN	NaN	NaN	NaN
P20480	Protein claret segregational	ncd	30.8971	30.9769	30.7807	24.6899	24.5853	24.6459	24.7583	25.3842	25.0749	25.0279	25.0381	24.3126	24.1763	24.453	24.2484	24.6843	24.4883	25.9709	26.4557	26.5345	26.3578	25.5549	25.3543	25.3424	25.9562	25.4874	25.8381	24.9485	17.5077	17.4286	17.2943	17.4703	15.9986	16.9682	17.1285	17.3282	17.116	17.7312	17.0363	20.4624	17.8959	16.4375	26.5819	26.0636	25.867	26.0455	25.479
P21187	Polyadenylate-binding protein	pAbp	32.7469	32.751	32.6668	30.0201	30.0422	30.0427	30.0868	29.3642	29.7248	29.8962	30.0482	31.5791	31.5718	32.1095	32.1184	32.763	32.49	22.2845	22.7077	22.726	22.7384	23.3559	23.4337	23.5499	21.6151	21.0341	21.8868	21.5362	22.0827	22.2783	23.3301	22.9891	23.2782	23.3978	23.4232	22.2807	22.8531	23.0104	22.7454	23.0366	22.5397	21.843	27.5707	26.5718	27.2571	27.0897	27.1041
P21525	Transcription factor kayak, isoforms A/B/F	kay	NaN	26.0514	NaN	19.8953	20.1965	19.9682	20.3493	19.8897	20.5434	20.1386	20.6486	21.2067	NaN	21.3762	19.4543	20.1121	NaN	29.3008	29.51	29.2717	29.4521	26.0402	25.8678	25.9461	NaN	NaN	NaN	NaN	NaN	NaN	NaN	NaN	NaN	NaN	NaN	NaN	NaN	NaN	NaN	NaN	18.9251	NaN	19.4663	20.5992	20.8626	21.7961	20.5632
Q9VWN3;P21914	Succinate dehydrogenase [ubiquinone] iron-sulfur subunit, mitochondrial	SdhBL;SdhB	25.2744	25.1477	24.9715	NaN	NaN	NaN	NaN	NaN	NaN	NaN	NaN	NaN	NaN	NaN	NaN	NaN	NaN	NaN	NaN	NaN	NaN	NaN	NaN	NaN	NaN	NaN	NaN	NaN	NaN	NaN	NaN	NaN	NaN	NaN	NaN	NaN	NaN	NaN	16.7506	NaN	NaN	NaN	NaN	NaN	NaN	NaN	NaN
P22058	Chromosomal protein D1	D1	28.4236	28.437	28.1461	19.0719	18.3346	18.5932	18.6123	18.6473	19.0159	19.1715	19.0074	NaN	NaN	NaN	NaN	NaN	NaN	NaN	NaN	NaN	20.5891	NaN	NaN	NaN	NaN	NaN	NaN	NaN	NaN	NaN	NaN	NaN	NaN	NaN	NaN	NaN	NaN	NaN	NaN	NaN	19.1048	NaN	20.5978	NaN	NaN	NaN	NaN
P22464	Annexin B9	AnxB9	31.8222	31.7357	31.8406	NaN	13.9485	NaN	NaN	NaN	NaN	NaN	NaN	NaN	NaN	NaN	17.035	NaN	NaN	NaN	NaN	NaN	NaN	NaN	NaN	21.0343	NaN	NaN	NaN	NaN	NaN	NaN	NaN	NaN	NaN	NaN	NaN	NaN	NaN	22.7963	NaN	NaN	NaN	NaN	NaN	20.8036	20.9329	NaN	20.4771
P22465	Annexin B10	AnxB10	32.3624	32.3051	32.1729	NaN	NaN	NaN	NaN	NaN	NaN	NaN	16.2213	NaN	NaN	NaN	16.7055	NaN	NaN	NaN	NaN	NaN	17.851	NaN	NaN	NaN	NaN	NaN	NaN	NaN	NaN	NaN	NaN	NaN	NaN	NaN	21.3355	21.0651	21.0094	21.4335	NaN	NaN	20.1605	NaN	NaN	NaN	NaN	NaN	NaN
P22700	Calcium-transporting ATPase sarcoplasmic/endoplasmic reticulum type	Ca-P60A	28.8412	28.5492	28.4961	19.8543	19.9895	20.3054	19.0501	21.4303	20.5358	20.2355	19.6589	20.8279	20.8865	20.8137	21.5387	20.7466	20.8854	22.6965	22.5989	22.4468	22.0714	22.9547	22.6201	22.7794	22.2478	22.261	22.5081	20.0022	21.8621	20.9032	22.0813	19.6463	21.7891	21.9889	21.8854	20.6303	21.8897	22.9685	21.7488	21.4842	21.931	21.7181	21.7521	NaN	21.8719	21.8025	21.2533
P22769	Proteasome subunit alpha type-7-1	Prosalpha4	31.5017	31.5697	31.4376	NaN	NaN	NaN	NaN	NaN	NaN	NaN	NaN	NaN	NaN	NaN	NaN	NaN	NaN	NaN	NaN	NaN	NaN	NaN	NaN	20.702	22.7624	22.3709	22.9023	22.6245	22.4024	22.7337	22.1482	22.6245	22.9058	22.6799	22.4634	22.9749	22.7375	23.2828	22.6486	22.9496	23.1446	22.9522	24.1782	23.3898	23.5979	23.5115	23.2703
P22817	Insulin-degrading enzyme	Ide	28.8637	28.9223	28.8893	NaN	NaN	NaN	NaN	NaN	NaN	NaN	NaN	NaN	NaN	NaN	NaN	NaN	NaN	NaN	NaN	NaN	NaN	NaN	17.7129	NaN	NaN	NaN	NaN	NaN	NaN	NaN	NaN	NaN	NaN	NaN	NaN	NaN	NaN	NaN	NaN	NaN	NaN	NaN	NaN	NaN	NaN	NaN	NaN
P23128	Putative ATP-dependent RNA helicase me31b	me31B	31.2863	31.4146	31.2197	23.8555	23.6171	23.9095	23.7884	23.4143	23.2131	23.1542	23.2598	20.8484	NaN	NaN	21.7128	NaN	21.5428	22.3394	22.1535	22.0896	22.2377	23.0029	22.5068	22.6724	21.2809	20.9032	20.6467	20.7084	21.2245	NaN	21.5728	NaN	21.3649	NaN	21.5331	NaN	NaN	21.2653	22.9471	20.9947	21.4429	21.6813	NaN	23.2445	NaN	NaN	NaN
P23226	205 kDa microtubule-associated protein	Map205	31.2101	30.8045	31.3892	22.4394	22.8112	22.536	22.5702	22.7518	23.2281	23.079	22.6889	24.1661	23.4808	24.0551	23.399	24.194	23.5571	24.2699	24.5318	24.4293	24.4363	24.2744	24.173	23.7942	20.0217	19.9085	21.0448	20.7839	19.8066	NaN	19.9706	19.9556	20.7945	19.9373	NaN	NaN	20.1074	21.1684	NaN	20.1712	NaN	20.0189	27.1389	26.7323	26.3475	26.367	26.6327
P23257	Tubulin gamma-1 chain	gammaTub23C	27.9785	27.5739	28.3717	NaN	NaN	NaN	NaN	NaN	NaN	NaN	18.3052	NaN	NaN	NaN	18.1612	NaN	NaN	NaN	NaN	NaN	18.3913	NaN	NaN	NaN	19.205	NaN	NaN	NaN	NaN	NaN	NaN	NaN	NaN	NaN	NaN	NaN	NaN	NaN	NaN	NaN	NaN	NaN	NaN	22.0155	NaN	NaN	NaN
P23380	V-type proton ATPase 16 kDa proteolipid subunit	Vha16-1	27.78	27.366	NaN	NaN	NaN	NaN	NaN	NaN	NaN	NaN	NaN	NaN	NaN	NaN	NaN	NaN	NaN	NaN	NaN	NaN	NaN	NaN	NaN	NaN	NaN	NaN	NaN	NaN	NaN	NaN	NaN	NaN	NaN	NaN	NaN	NaN	NaN	19.2352	NaN	NaN	NaN	NaN	NaN	NaN	NaN	NaN	NaN
P23572	Cyclin-dependent kinase 1	cdc2	29.5839	29.8145	29.8453	NaN	NaN	NaN	16.2761	NaN	NaN	NaN	NaN	NaN	NaN	NaN	NaN	NaN	NaN	NaN	NaN	NaN	NaN	NaN	NaN	NaN	NaN	NaN	NaN	NaN	NaN	NaN	NaN	NaN	NaN	NaN	NaN	NaN	NaN	17.8992	NaN	NaN	NaN	NaN	NaN	NaN	NaN	NaN	NaN
P23647	Serine/threonine-protein kinase fused	fu	26.1337	NaN	25.7262	NaN	NaN	NaN	NaN	NaN	NaN	NaN	NaN	NaN	NaN	NaN	NaN	NaN	NaN	NaN	NaN	NaN	NaN	NaN	NaN	NaN	NaN	NaN	NaN	NaN	NaN	NaN	NaN	NaN	NaN	NaN	NaN	NaN	NaN	NaN	NaN	NaN	NaN	NaN	NaN	NaN	NaN	NaN	NaN
P23696	Serine/threonine-protein phosphatase PP2A	mts	30.6389	30.4126	30.8608	NaN	NaN	NaN	NaN	NaN	NaN	NaN	NaN	NaN	NaN	18.5226	NaN	NaN	NaN	NaN	NaN	NaN	NaN	NaN	NaN	19.2604	NaN	NaN	NaN	19.4077	NaN	NaN	NaN	NaN	NaN	NaN	NaN	NaN	NaN	NaN	NaN	NaN	NaN	NaN	NaN	20.5789	20.4719	21.2385	NaN
P24014	Protein slit;Protein slit N-product;Protein slit C-product	sli	NaN	24.8618	NaN	21.6249	21.9532	21.7401	21.6967	19.7674	19.8696	19.4305	19.5179	NaN	NaN	NaN	NaN	NaN	NaN	NaN	NaN	NaN	NaN	NaN	17.7375	NaN	NaN	NaN	19.0001	NaN	NaN	NaN	NaN	NaN	NaN	NaN	NaN	NaN	NaN	NaN	NaN	NaN	NaN	NaN	NaN	NaN	NaN	NaN	NaN
P24156	Protein l(2)37Cc	l(2)37Cc	29.5821	29.5938	29.4361	NaN	NaN	NaN	NaN	NaN	NaN	NaN	NaN	NaN	NaN	NaN	NaN	NaN	16.2381	NaN	NaN	NaN	NaN	18.7611	NaN	NaN	21.7266	21.0404	21.2438	21.69	21.8243	21.7145	21.7154	21.7552	22.4215	21.7904	21.6698	21.9593	22.1489	21.6685	21.2909	NaN	21.8035	21.9327	24.1497	22.4268	NaN	22.4891	21.9075
P24785	Dosage compensation regulator	mle	27.9474	27.2444	28.0407	27.9731	27.965	28.0788	28.3819	25.6848	26.3784	26.4188	26.3445	23.803	22.8261	23.8056	20.8792	NaN	21.0846	22.5161	NaN	NaN	NaN	NaN	NaN	NaN	21.5086	NaN	NaN	NaN	NaN	NaN	NaN	NaN	NaN	NaN	NaN	NaN	NaN	NaN	NaN	NaN	NaN	NaN	NaN	27.5642	NaN	NaN	NaN
P25007	Peptidyl-prolyl cis-trans isomerase	Cyp1	32.7522	32.7473	32.7924	18.4155	NaN	17.9973	17.9611	NaN	18.4598	18.274	18.8606	20.4705	NaN	NaN	19.778	NaN	NaN	20.2613	20.8328	19.8259	19.8154	NaN	19.298	22.7364	19.095	NaN	NaN	20.6693	19.0173	20.0768	19.1009	20.3984	21.2569	20.6458	20.211	23.0614	21.1882	24.45	21.6691	19.6568	21.2161	NaN	NaN	21.57	23.4934	22.7293	21.9104
P25159	Maternal effect protein staufen	stau	25.0564	NaN	NaN	25.742	25.8922	25.6108	25.9124	22.9806	23.1357	23.1105	22.9006	28.942	28.5755	29.3115	26.4942	27.1261	26.9648	20.8858	NaN	NaN	NaN	NaN	NaN	NaN	NaN	NaN	NaN	NaN	19.4575	NaN	NaN	NaN	NaN	NaN	NaN	NaN	NaN	NaN	NaN	NaN	NaN	NaN	NaN	NaN	NaN	NaN	NaN
P25160	ADP-ribosylation factor-like protein 1	Arl1	28.5049	28.4432	27.8865	NaN	NaN	NaN	NaN	NaN	NaN	NaN	NaN	NaN	NaN	NaN	NaN	NaN	NaN	NaN	NaN	NaN	NaN	NaN	NaN	NaN	NaN	NaN	NaN	NaN	NaN	NaN	NaN	NaN	NaN	NaN	NaN	NaN	NaN	NaN	NaN	NaN	NaN	NaN	NaN	NaN	NaN	NaN	NaN
P25161	Probable 26S proteasome non-ATPase regulatory subunit 3	Rpn3	32.0196	31.9293	32.0745	18.6884	18.3195	18.5176	18.1613	19.0161	19.3695	18.9306	18.8512	20.7436	NaN	NaN	NaN	NaN	NaN	NaN	NaN	NaN	NaN	NaN	NaN	21.4699	21.5539	21.0202	21.4434	21.0235	21.391	21.2325	21.2012	21.928	21.3579	21.3639	21.9614	21.8313	21.8651	21.4398	20.9627	21.4524	NaN	21.3767	24.8192	24.4091	24.1974	24.019	24.441
P25167	DNA-directed RNA polymerase III subunit RPC2	RpIII128	25.002	25.181	24.7156	NaN	19.4134	19.536	19.3819	NaN	NaN	NaN	NaN	22.0349	20.7921	21.7412	NaN	20.695	20.2161	22.278	24.213	22.6	22.9473	20.028	NaN	NaN	NaN	NaN	NaN	NaN	19.2823	NaN	NaN	NaN	NaN	NaN	NaN	NaN	NaN	NaN	NaN	NaN	NaN	NaN	NaN	NaN	NaN	NaN	NaN
P25171	Regulator of chromosome condensation	Rcc1	28.0088	27.8779	28.1285	15.8631	NaN	NaN	NaN	NaN	NaN	NaN	NaN	NaN	NaN	NaN	NaN	NaN	NaN	NaN	NaN	NaN	NaN	NaN	NaN	NaN	NaN	NaN	NaN	NaN	NaN	NaN	NaN	NaN	NaN	NaN	NaN	NaN	NaN	NaN	NaN	NaN	17.6865	NaN	NaN	NaN	NaN	NaN	NaN
P25439	ATP-dependent helicase brm	brm	28.2532	28.0627	27.6754	23.457	23.6089	23.6421	23.7346	24.1208	23.5709	23.6446	23.4901	20.9152	NaN	NaN	NaN	NaN	NaN	NaN	21.9726	NaN	NaN	NaN	NaN	NaN	NaN	NaN	20.3344	NaN	20.6083	NaN	20.6588	20.5824	20.0684	20.1886	20.5053	NaN	NaN	19.8004	19.9469	NaN	NaN	NaN	23.0007	NaN	NaN	NaN	NaN
P25843	Profilin	chic	32.6677	32.2555	32.4044	18.4117	18.1446	NaN	NaN	21.2181	18.8455	18.2545	18.4505	NaN	NaN	NaN	21.7391	NaN	21.2449	NaN	NaN	NaN	NaN	21.2587	NaN	NaN	NaN	NaN	NaN	20.3079	19.5454	19.9556	19.7881	20.0516	20.7324	19.8831	20.1183	23.0554	22.0176	23.5737	19.8588	21.2384	21.9545	20.108	NaN	NaN	21.437	22.1796	22.1164
P25991	Protein suppressor of forked	su(f)	27.7508	28.0017	27.7693	NaN	15.2735	NaN	NaN	NaN	NaN	NaN	NaN	NaN	NaN	NaN	NaN	NaN	17.1984	NaN	NaN	NaN	NaN	NaN	NaN	NaN	NaN	NaN	NaN	NaN	NaN	NaN	NaN	NaN	NaN	NaN	NaN	NaN	NaN	NaN	NaN	NaN	NaN	NaN	NaN	NaN	NaN	NaN	NaN
P26270	26S proteasome non-ATPase regulatory subunit 7	Rpn8	31.4956	31.2803	31.4158	NaN	16.1712	NaN	NaN	NaN	NaN	NaN	NaN	20.5106	NaN	NaN	NaN	NaN	NaN	NaN	18.4601	NaN	NaN	NaN	NaN	NaN	22.9608	21.7648	20.1854	21.5501	21.5289	21.7793	21.3488	21.6574	22.8821	21.4124	20.8742	22.3305	23.4134	21.629	20.7413	20.4813	21.4964	21.6421	22.5323	22.8036	23.1614	22.9296	23.4589
P26308	Guanine nucleotide-binding protein subunit beta-1	Gbeta13F	26.9036	27.5153	26.8779	NaN	NaN	16.568	NaN	NaN	NaN	NaN	NaN	NaN	NaN	NaN	18.4994	NaN	NaN	NaN	NaN	NaN	NaN	NaN	NaN	18.3341	NaN	NaN	NaN	20.9697	NaN	NaN	NaN	NaN	NaN	NaN	NaN	NaN	NaN	NaN	NaN	NaN	NaN	NaN	NaN	NaN	NaN	NaN	NaN
P26686	Serine-arginine protein 55	B52	29.9818	30.28	30.1813	23.4809	23.3885	23.7327	23.3423	23.6968	23.7913	23.661	23.82	22.9169	22.4562	23.3019	23.4189	24.2227	23.671	21.3675	21.4465	NaN	21.6241	22.8626	21.7021	21.6066	20.6914	NaN	20.4038	19.7575	20.9005	NaN	NaN	NaN	NaN	NaN	NaN	NaN	21.526	20.7635	NaN	NaN	NaN	NaN	NaN	23.4234	22.4822	22.8161	23.9038
P27091	Protein 60A	gbb	26.4641	NaN	26.5037	NaN	NaN	NaN	17.9281	NaN	NaN	NaN	NaN	NaN	NaN	NaN	NaN	NaN	16.1836	NaN	NaN	19.8026	NaN	NaN	NaN	NaN	21.59	21.7091	21.8383	21.7643	20.8035	21.5158	21.5347	22.3579	21.8829	21.3861	21.8535	21.4146	20.8065	20.4757	21.5519	21.2524	20.4152	21.7379	23.6541	22.5023	23.3807	23.4239	23.0603
P27619	Dynamin	shi	32.1887	32.2886	32.2336	19.1958	NaN	NaN	NaN	20.7456	20.466	19.5298	19.4702	NaN	NaN	NaN	21.4883	NaN	NaN	NaN	NaN	NaN	NaN	21.6205	NaN	NaN	22.2703	22.5263	22.1884	22.8973	21.4511	21.5284	22.274	21.1049	21.5236	21.7508	NaN	22.3709	21.995	22.3838	22.0319	21.7179	20.9615	21.1647	25.0509	24.884	24.951	25.89	23.6685
P27864	Recombination repair protein 1	Rrp1	27.7332	26.9765	27.8342	22.1797	22.2255	22.2146	22.2897	22.1078	21.6469	21.5363	21.2855	24.5507	24.2023	25.001	23.0344	23.9995	23.9802	30.6077	30.9135	30.4702	30.944	23.2217	23.8278	22.7354	NaN	NaN	19.3848	NaN	NaN	NaN	NaN	NaN	NaN	NaN	NaN	NaN	NaN	NaN	NaN	NaN	NaN	NaN	NaN	NaN	NaN	NaN	NaN
P28668	Bifunctional glutamate/proline--tRNA ligase;Glutamate--tRNA ligase;Proline--tRNA ligase	Aats-glupro	33.2478	33.3051	33.4633	22.4248	22.7188	22.3261	21.283	23.6398	23.2373	22.7829	22.3452	23.8512	23.2176	23.8634	24.3612	24.2101	24.4814	24.4312	24.7426	24.6368	24.2046	21.9804	20.73	22.2241	NaN	NaN	NaN	NaN	NaN	NaN	NaN	NaN	NaN	NaN	NaN	NaN	NaN	23.3684	NaN	NaN	NaN	NaN	26.9587	26.5629	26.5218	26.6239	26.6623
P28750	Maternal protein exuperantia	exu	27.485	28.0758	27.7829	22.044	22.1397	21.678	22.1027	22.0935	22.56	22.6413	22.1601	NaN	NaN	NaN	21.1092	NaN	NaN	21.6156	21.8556	21.8116	21.8928	23.1144	22.0904	22.0854	NaN	NaN	NaN	18.8804	NaN	NaN	NaN	NaN	NaN	NaN	NaN	NaN	NaN	NaN	NaN	NaN	NaN	NaN	NaN	NaN	22.6862	NaN	NaN
P29310	14-3-3 protein zeta	14-3-3zeta	33.812	33.7813	33.9286	18.3134	18.1054	18.5432	17.8372	19.529	18.7686	18.6966	18.7438	21.6914	21.5634	NaN	20.4374	20.5946	21.1188	20.8207	20.9105	22.1504	20.1794	20.5223	NaN	23.5484	19.1413	NaN	19.299	20.6084	21.7523	21.4359	NaN	21.5444	NaN	20.7767	21.2522	22.7139	22.7554	24.4995	NaN	NaN	17.6279	18.9275	24.5259	22.8571	23.6077	24.082	23.6826
P29327	40S ribosomal protein S6	RpS6	32.961	33.0901	33.0465	24.8035	25.0258	24.8095	24.0165	25.1592	25.185	25.1419	24.8373	23.6353	23.5238	23.2283	25.5458	24.0942	24.7345	21.335	21.4367	21.2216	21.3492	21.6157	21.7188	22.9864	25.0791	24.3257	24.9155	24.5045	24.9971	24.5271	24.5888	24.3266	23.468	24.3445	24.3858	24.4691	24.4388	24.7001	24.8719	25.2831	24.1275	25.1011	28.7062	28.4794	28.0978	28.3474	28.4261
P29413	Calreticulin	Crc	33.6557	33.6725	33.6088	NaN	NaN	NaN	14.6854	NaN	NaN	NaN	NaN	22.0807	NaN	19.1693	NaN	NaN	NaN	20.4466	20.0148	20.5033	20.2049	NaN	19.9342	24.3704	19.0451	NaN	NaN	20.3075	19.5767	20.0551	19.3848	19.654	21.5017	19.2273	20.5153	23.955	23.3162	25.8594	19.3898	20.1172	21.6627	18.5222	NaN	NaN	21.7129	23.1868	22.7452
P29613	Triosephosphate isomerase	Tpi	32.8048	33.2447	32.7334	NaN	NaN	NaN	NaN	NaN	17.0629	NaN	NaN	NaN	NaN	NaN	17.3538	NaN	NaN	NaN	NaN	NaN	NaN	NaN	NaN	21.1211	NaN	NaN	NaN	NaN	NaN	18.9729	NaN	18.4992	20.1468	19.3467	19.2731	20.0174	19.5957	22.2109	19.3319	19.2027	NaN	NaN	NaN	NaN	NaN	NaN	20.4884
P29673	Protein apterous	ap	NaN	NaN	NaN	19.5193	19.025	20.0921	19.6757	NaN	19.7899	19.7297	19.7173	NaN	NaN	NaN	NaN	NaN	NaN	NaN	NaN	NaN	NaN	NaN	NaN	18.0783	NaN	NaN	NaN	NaN	NaN	NaN	NaN	NaN	NaN	NaN	NaN	NaN	NaN	NaN	NaN	NaN	NaN	NaN	NaN	NaN	NaN	NaN	NaN
P29742	Clathrin heavy chain	Chc	35.0337	35.0406	35.0595	24.7667	25.1185	24.7552	23.8452	26.1252	25.3987	25.1867	24.4966	24.9962	25.0002	24.9927	26.5323	25.0781	25.4878	22.9407	22.9047	22.7819	22.7276	23.0874	22.7512	24.5534	25.2272	25.0537	24.7945	25.0598	24.8505	25.0613	25.1208	24.9273	24.9047	24.8547	24.9804	25.2566	25.114	25.0371	24.6872	25.4439	25.0362	24.997	27.9269	27.7165	27.4954	27.5077	27.5455
P29844	Heat shock 70 kDa protein cognate 3	Hsc70-3	34.5099	34.4002	34.4333	25.1225	25.1479	25.4362	25.1908	25.2222	25.2546	25.3236	25.4913	25.0676	24.4129	25.0168	24.5717	24.6081	24.7984	25.76	25.7779	26.0688	26.0453	25.208	25.419	26.3913	26.4885	26.417	26.4033	26.6091	26.2591	26.4357	26.406	26.3492	26.678	26.488	26.4323	26.5142	26.169	26.7511	26.738	26.4563	26.1083	26.447	29.8197	29.5723	29.6103	29.5112	29.5049
P29845	Heat shock 70 kDa protein cognate 5	Hsc70-5	33.5144	33.6083	33.3666	20.5007	20.3384	20.3649	20.2797	22.294	21.3175	20.6391	20.2633	21.5489	NaN	NaN	22.7815	21.6231	21.6842	24.1409	23.7416	24.2392	23.8011	24.041	23.7621	24.4588	25.3699	25.1575	25.4583	25.1585	24.9903	25.1688	25.263	25.1623	25.0898	24.9739	25.239	24.561	24.9014	24.5372	24.9093	25.0632	25.2366	25.0393	28.5228	27.9643	27.9318	27.9761	27.8029
P30189	DNA topoisomerase 1	Top1	26.9269	25.9379	26.8145	23.6833	23.6077	23.5083	23.8202	23.7606	23.3677	23.666	23.6435	23.0986	22.847	23.4891	23.1419	23.8714	23.4692	26.6137	26.8545	26.5766	27.0584	22.1778	21.8463	21.5208	NaN	NaN	NaN	NaN	NaN	NaN	NaN	NaN	18.6573	NaN	NaN	NaN	NaN	NaN	NaN	NaN	NaN	NaN	NaN	NaN	18.2558	NaN	NaN
P31007	Disks large 1 tumor suppressor protein	dlg1	29.829	29.7958	29.4912	NaN	NaN	NaN	NaN	NaN	NaN	NaN	20.7809	NaN	NaN	NaN	NaN	NaN	21.9558	NaN	NaN	NaN	NaN	17.533	NaN	NaN	NaN	NaN	NaN	NaN	NaN	NaN	NaN	NaN	NaN	NaN	NaN	NaN	NaN	17.4278	NaN	NaN	NaN	NaN	19.8343	19.7058	NaN	NaN	NaN
P31009	40S ribosomal protein S2	RpS2	33.653	33.6564	33.8082	26.2792	26.3317	25.8069	25.6132	25.8846	26.5138	26.2065	26.0425	24.5597	24.0178	24.2089	26.5097	24.9172	25.3915	23.6362	23.5208	23.6859	23.2575	23.9333	23.3106	24.9894	24.6149	24.7812	24.4529	24.3782	24.2105	24.5947	24.9842	24.6776	24.8149	25.1499	24.8708	25.1378	25.0724	24.9916	24.715	25.0573	24.6667	24.5027	29.7117	29.3528	29.2483	29.2295	29.3672
P31409	V-type proton ATPase subunit B	Vha55	32.9762	33.0645	32.9187	NaN	NaN	NaN	NaN	NaN	NaN	20.2186	NaN	NaN	NaN	NaN	NaN	NaN	20.3146	NaN	NaN	NaN	NaN	NaN	NaN	20.3394	19.8039	NaN	NaN	NaN	NaN	NaN	19.7285	19.8282	20.0534	20.4938	19.8515	20.7888	20.5028	21.6089	NaN	NaN	NaN	NaN	23.8762	23.7399	23.8879	24.3157	23.9093
P32100	60S ribosomal protein L7	RpL7	33.7611	33.8272	33.8589	24.2527	24.4561	24.3199	23.6526	24.9226	24.921	24.6958	24.2565	23.3062	22.8504	23.0659	25.3773	23.7665	24.5198	22.1183	NaN	NaN	NaN	21.6077	21.3986	22.872	24.0435	23.9084	23.8618	24.3129	24.8763	24.5807	25.2262	23.6758	23.4919	24.1242	23.2929	23.7272	23.9199	24.2181	23.9141	24.7473	23.8839	24.1151	30.3345	29.2414	29.8768	29.3219	28.9759
P32234	GTP-binding protein 128up	128up	30.1738	30.2092	30.0704	NaN	14.5793	NaN	NaN	NaN	NaN	NaN	NaN	NaN	NaN	NaN	NaN	NaN	NaN	NaN	NaN	NaN	NaN	NaN	NaN	18.6224	NaN	NaN	NaN	NaN	NaN	NaN	NaN	NaN	NaN	NaN	NaN	NaN	NaN	18.1604	NaN	NaN	NaN	NaN	NaN	NaN	NaN	NaN	19.3236
P32392	Actin-related protein 3	Arp3	31.6432	31.803	31.6567	NaN	NaN	NaN	NaN	NaN	NaN	NaN	NaN	NaN	NaN	NaN	17.4292	NaN	NaN	NaN	NaN	NaN	NaN	NaN	18.9172	NaN	NaN	NaN	NaN	NaN	NaN	NaN	NaN	NaN	NaN	NaN	NaN	NaN	NaN	20.5692	NaN	NaN	NaN	NaN	NaN	NaN	NaN	NaN	NaN
P32866	G protein-coupled receptor kinase 2	Gprk2	NaN	25.1815	NaN	NaN	NaN	NaN	NaN	NaN	NaN	NaN	NaN	NaN	NaN	NaN	NaN	NaN	NaN	NaN	NaN	NaN	NaN	NaN	NaN	NaN	22.3679	21.778	21.7314	22.3033	21.6507	21.5498	21.9519	21.9057	21.5367	21.4321	21.6248	21.3574	21.6243	21.3475	20.3241	20.0463	NaN	20.6065	19.7868	NaN	NaN	NaN	NaN
P34739	Transcription termination factor 2	lds	NaN	26.3842	NaN	NaN	NaN	18.3437	NaN	NaN	NaN	NaN	NaN	NaN	NaN	NaN	NaN	NaN	17.0798	25.7557	26.4219	26.4576	26.636	20.3923	20.3516	19.9144	NaN	NaN	NaN	NaN	NaN	NaN	NaN	NaN	NaN	NaN	NaN	NaN	NaN	NaN	NaN	NaN	22.1262	NaN	22.9802	19.8847	21.8671	NaN	NaN
P35122	Ubiquitin carboxyl-terminal hydrolase	Uch	32.4244	32.3382	32.3197	NaN	NaN	NaN	NaN	NaN	NaN	NaN	NaN	NaN	NaN	NaN	NaN	NaN	16.9317	NaN	NaN	NaN	NaN	NaN	NaN	17.488	18.5893	NaN	NaN	19.5817	NaN	19.0062	NaN	18.8275	19.6066	19.1588	NaN	21.2022	19.7812	22.4092	19.13	19.1499	NaN	NaN	NaN	NaN	NaN	NaN	NaN
P35128	Ubiquitin-conjugating enzyme E2 N	ben	31.5917	31.7581	31.4141	NaN	NaN	NaN	NaN	NaN	NaN	NaN	NaN	NaN	NaN	NaN	NaN	NaN	NaN	NaN	NaN	NaN	NaN	NaN	NaN	NaN	21.3896	NaN	NaN	21.2912	NaN	NaN	NaN	21.8506	21.5597	21.8826	NaN	21.4419	21.5774	21.381	NaN	NaN	NaN	21.5525	NaN	23.1319	22.3176	22.4761	22.4591
P35381	ATP synthase subunit alpha, mitochondrial	blw	33.1216	33.0641	33.1626	19.2585	19.9036	19.548	19.3448	20.7751	20.4848	19.8252	20.2733	21.4852	21.4165	NaN	21.6297	20.1717	20.8825	23.1655	23.5573	23.6511	23.5659	23.3123	23.1948	24.2994	29.0144	28.9608	29.151	28.9697	27.0034	26.8899	27.2028	26.8564	26.896	27.0832	26.9543	26.7199	27.1431	26.9648	26.913	26.6743	26.16	26.8694	27.8318	27.6428	27.3591	27.4303	27.5789
P35421	Phosphoribosylformylglycinamidine synthase	ade2	31.1047	31.2723	31.145	NaN	NaN	NaN	NaN	NaN	NaN	15.843	NaN	NaN	NaN	NaN	NaN	NaN	NaN	NaN	NaN	NaN	NaN	NaN	NaN	19.5218	NaN	NaN	NaN	NaN	NaN	NaN	NaN	17.8839	NaN	NaN	NaN	NaN	NaN	NaN	NaN	NaN	NaN	NaN	NaN	21.9169	NaN	NaN	NaN
P35600	Replication factor C subunit 1	Gnf1	28.8481	28.7935	28.601	24.303	24.0213	24.1914	24.2435	24.5615	24.0115	24.0714	24.1235	NaN	NaN	NaN	20.5111	NaN	NaN	27.7384	28.1004	27.7869	27.8307	24.438	24.2041	24.2167	19.5799	NaN	NaN	NaN	NaN	NaN	NaN	NaN	NaN	NaN	NaN	NaN	NaN	NaN	NaN	NaN	NaN	NaN	NaN	NaN	20.4874	NaN	NaN
P35875	Poly [ADP-ribose] polymerase	Parp	26.1377	26.0291	26.7929	23.1545	23.103	22.9989	23.3232	23.6781	23.6157	23.7554	23.9968	NaN	NaN	NaN	17.142	NaN	NaN	28.5685	28.7776	28.6459	28.636	28.1846	28.1617	27.9435	NaN	NaN	NaN	NaN	NaN	NaN	NaN	18.9746	NaN	NaN	NaN	NaN	NaN	NaN	NaN	NaN	NaN	NaN	NaN	NaN	NaN	NaN	NaN
P36179	Serine/threonine-protein phosphatase PP2A 65 kDa regulatory subunit	Pp2A-29B	33.5614	33.5386	33.4292	19.3673	19.5891	18.8923	17.9251	20.0588	19.2047	18.325	18.1113	20.7078	NaN	20.2096	21.4954	20.5535	20.2478	21.2712	21.9521	21.9113	22.336	21.3074	21.1538	22.1736	NaN	20.985	NaN	NaN	NaN	20.6625	NaN	NaN	21.2065	21.3032	21.2931	21.4681	21.6019	22.0636	NaN	NaN	NaN	NaN	NaN	NaN	NaN	NaN	23.1638
P36241	60S ribosomal protein L19	RpL19	32.664	32.578	32.8014	24.1366	24.104	23.8837	23.4355	23.0072	23.9415	24.0702	23.8571	22.8359	22.1328	21.3889	24.5901	23.7349	23.6644	21.4861	21.4849	21.543	21.5008	22.2815	20.9621	23.2534	25.1323	24.8973	25.2776	25.2779	25.4926	25.4426	25.0713	25.049	24.757	24.6804	24.7952	25.0701	25.1784	25.3076	24.7818	25.0505	24.8274	25.4651	28.8907	28.3095	29.0099	28.6455	28.4941
P36872	Protein phosphatase PP2A 55 kDa regulatory subunit	tws	28.565	28.4974	27.9756	NaN	NaN	15.3787	NaN	NaN	NaN	NaN	NaN	NaN	NaN	NaN	NaN	NaN	NaN	NaN	NaN	NaN	NaN	NaN	NaN	21.8095	NaN	NaN	NaN	NaN	NaN	NaN	NaN	NaN	NaN	NaN	NaN	NaN	NaN	NaN	NaN	23.8887	NaN	NaN	NaN	NaN	20.2698	NaN	NaN
P36951	Putative hydroxypyruvate isomerase	Gip	28.4922	28.4836	28.5813	NaN	16.1556	NaN	NaN	NaN	NaN	NaN	NaN	NaN	20.7322	NaN	NaN	NaN	NaN	NaN	NaN	NaN	19.4559	NaN	NaN	NaN	NaN	NaN	NaN	NaN	NaN	20.0406	NaN	NaN	NaN	NaN	NaN	NaN	NaN	NaN	NaN	NaN	NaN	NaN	NaN	NaN	NaN	NaN	NaN
P36958	DNA-directed RNA polymerase II subunit RPB9	RpII15	26.399	26.5692	26.9292	19.6632	19.6124	19.5332	19.4151	20.4611	19.8997	20.2555	20.5111	NaN	NaN	NaN	18.6091	NaN	NaN	NaN	NaN	20.7552	NaN	NaN	NaN	NaN	NaN	NaN	NaN	NaN	NaN	NaN	NaN	NaN	NaN	NaN	NaN	NaN	NaN	NaN	NaN	NaN	NaN	NaN	NaN	NaN	NaN	NaN	NaN
P37276	Dynein heavy chain, cytoplasmic	Dhc64C	32.9486	33.0271	32.8707	19.8485	20.8638	20.7359	19.6271	21.5578	21.4534	20.5382	20.1996	21.5165	19.5249	20.298	23.0817	20.9414	21.1405	NaN	NaN	NaN	NaN	NaN	NaN	21.2317	20.1552	20.0712	20.0368	20.1936	NaN	NaN	NaN	19.803	20.8503	20.8763	NaN	20.6243	NaN	20.5583	NaN	NaN	NaN	20.5267	NaN	NaN	23.7682	23.9467	22.8124
P38979	40S ribosomal protein SA	sta	33.6548	33.4964	33.4941	20.9518	21.0317	20.7291	20.9767	20.4298	21.2539	21.2174	21.0058	NaN	NaN	NaN	20.1662	NaN	NaN	NaN	NaN	NaN	NaN	NaN	21.5345	NaN	24.7739	24.4844	24.6619	24.9786	24.4626	24.723	24.3201	24.8319	24.5497	24.9355	24.9771	24.7654	25.054	25.0507	24.4662	24.944	24.0072	24.7249	29.1755	29.2722	29.051	28.8246	29.2048
P39018	40S ribosomal protein S19a	RpS19a	33.3689	33.3668	33.3654	25.0643	25.098	24.7518	24.213	25.291	25.2074	25.1589	25.3624	22.7993	22.3011	22.8537	25.1164	23.8361	24.1246	NaN	NaN	NaN	NaN	NaN	NaN	23.0093	25.8229	25.6748	26.199	25.7571	25.9339	24.7364	24.9304	26.0804	25.8856	25.9941	26.2633	24.3003	24.4149	25.0398	25.9643	26.2189	24.9834	25.8718	29.3047	29.2395	28.7852	29.19	29.0771
P39205	Molybdenum cofactor synthesis protein cinnamon;Molybdopterin adenylyltransferase;Molybdopterin molybdenumtransferase	cin	29.0125	28.9644	28.5384	NaN	NaN	NaN	NaN	NaN	NaN	NaN	14.5305	NaN	NaN	NaN	NaN	NaN	NaN	NaN	NaN	NaN	NaN	NaN	NaN	NaN	NaN	NaN	NaN	NaN	NaN	NaN	NaN	NaN	NaN	NaN	NaN	NaN	NaN	NaN	NaN	NaN	NaN	NaN	NaN	NaN	NaN	NaN	NaN
P40301	Proteasome subunit alpha type-2	Prosalpha2	31.2414	31.1893	31.3996	NaN	NaN	NaN	NaN	NaN	NaN	NaN	NaN	NaN	NaN	NaN	NaN	NaN	NaN	NaN	NaN	18.2525	NaN	NaN	NaN	NaN	NaN	NaN	NaN	NaN	NaN	NaN	NaN	NaN	NaN	NaN	NaN	NaN	NaN	20.5385	NaN	NaN	NaN	NaN	NaN	NaN	NaN	NaN	NaN
P40304	Proteasome subunit beta type-1	Prosbeta6	31.5064	31.6243	31.8438	NaN	NaN	NaN	NaN	NaN	NaN	NaN	NaN	NaN	NaN	NaN	NaN	NaN	NaN	NaN	NaN	NaN	NaN	19.2528	NaN	NaN	NaN	NaN	19.4432	NaN	NaN	NaN	NaN	20.0285	NaN	19.9967	20.1415	NaN	21.0837	20.6345	NaN	NaN	19.573	19.2722	NaN	NaN	NaN	21.0122	NaN
P40320	S-adenosylmethionine synthase	Sam-S	30.2524	30.623	30.3884	NaN	NaN	17.2854	NaN	NaN	NaN	NaN	NaN	NaN	NaN	NaN	NaN	NaN	NaN	NaN	NaN	NaN	NaN	NaN	NaN	17.8332	NaN	NaN	NaN	NaN	NaN	NaN	NaN	NaN	NaN	NaN	NaN	NaN	NaN	20.2116	NaN	NaN	NaN	NaN	NaN	NaN	NaN	NaN	NaN
P40417	Mitogen-activated protein kinase ERK-A	rl	28.7145	29.0296	28.9516	NaN	NaN	NaN	NaN	NaN	NaN	15.1818	NaN	NaN	NaN	NaN	20.594	20.2862	20.1284	NaN	NaN	NaN	NaN	NaN	NaN	NaN	NaN	NaN	NaN	NaN	NaN	NaN	NaN	NaN	NaN	NaN	NaN	NaN	NaN	NaN	NaN	NaN	NaN	NaN	NaN	NaN	NaN	NaN	NaN
P40423	Myosin regulatory light chain sqh	sqh	29.8553	29.646	29.2854	18.1576	17.4786	19.9925	NaN	19.135	19.8652	19.9637	17.6469	20.2356	NaN	NaN	19.583	19.6418	21.9336	NaN	NaN	NaN	NaN	NaN	NaN	19.7127	NaN	NaN	NaN	NaN	NaN	NaN	NaN	NaN	NaN	NaN	NaN	NaN	NaN	18.8815	NaN	NaN	NaN	NaN	22.2419	23.1885	22.294	23.096	22.3203
P40792	Ras-related protein Rac1	Rac1	28.5142	28.5093	28.042	NaN	NaN	NaN	NaN	NaN	NaN	NaN	NaN	NaN	NaN	NaN	NaN	NaN	NaN	NaN	NaN	NaN	NaN	NaN	NaN	NaN	NaN	NaN	NaN	NaN	NaN	NaN	NaN	NaN	NaN	NaN	NaN	NaN	NaN	NaN	NaN	NaN	NaN	NaN	NaN	NaN	NaN	NaN	NaN
P40796	La protein homolog	La	32.1281	32.199	32.3044	21.5138	22.1308	21.4776	21.5917	22.256	22.6936	22.7629	22.06	26.2404	25.7142	26.9266	27.4981	28.4943	27.8556	28.7569	28.9332	28.5536	28.9889	27.7761	27.7083	27.7138	19.9632	20.8207	21.7981	21.2734	20.9331	NaN	20.4884	20.1345	20.9147	21.0863	20.748	22.7399	21.2223	22.7419	22.4596	22.3511	20.8278	20.7422	NaN	22.9911	22.7423	23.0938	23.9591
P40797	Protein peanut	pnut	31.1046	31.2952	30.9416	NaN	NaN	NaN	NaN	NaN	19.0306	NaN	NaN	NaN	NaN	NaN	19.3996	NaN	NaN	NaN	21.6023	NaN	NaN	NaN	NaN	NaN	NaN	NaN	NaN	NaN	NaN	NaN	19.6769	NaN	NaN	NaN	NaN	NaN	NaN	NaN	NaN	NaN	NaN	NaN	22.7432	21.5961	21.7122	22.1662	20.9034
P40798	Protein shuttle craft	stc	NaN	NaN	23.7936	22.2245	21.8189	21.5059	21.7965	21.9451	21.65	21.9429	21.8214	NaN	NaN	NaN	NaN	NaN	18.2994	NaN	NaN	17.7767	NaN	NaN	NaN	NaN	NaN	NaN	NaN	NaN	NaN	NaN	NaN	NaN	NaN	NaN	NaN	NaN	NaN	NaN	NaN	NaN	NaN	NaN	NaN	NaN	19.592	NaN	NaN
P40945	ADP-ribosylation factor 2	Arf102F	31.1381	30.8596	30.4017	NaN	NaN	NaN	NaN	NaN	NaN	NaN	NaN	NaN	NaN	NaN	NaN	NaN	NaN	NaN	NaN	NaN	NaN	NaN	NaN	NaN	NaN	NaN	NaN	NaN	NaN	NaN	NaN	NaN	NaN	NaN	NaN	NaN	NaN	NaN	NaN	18.2844	NaN	NaN	NaN	NaN	NaN	NaN	NaN
P40946	ADP-ribosylation factor 3	Arf51F	26.3951	26.0162	26.5125	NaN	NaN	NaN	NaN	NaN	NaN	NaN	NaN	NaN	NaN	NaN	NaN	NaN	NaN	NaN	NaN	NaN	NaN	NaN	NaN	NaN	NaN	NaN	NaN	NaN	NaN	NaN	NaN	NaN	NaN	NaN	NaN	NaN	NaN	NaN	NaN	NaN	NaN	NaN	NaN	NaN	NaN	NaN	NaN
P41042	40S ribosomal protein S4	RpS4	33.821	33.837	33.9231	25.0579	25.3304	24.8981	24.3206	24.7379	25.4261	25.3008	24.9855	24.6676	24.1724	24.7909	26.1306	24.8719	25.0447	23.2754	23.7945	23.4991	23.3299	23.9436	23.4298	24.4696	25.6503	25.4287	25.6532	25.4423	25.7003	25.6736	25.304	25.5655	25.5479	25.5218	25.4794	25.3021	25.3575	25.8024	25.8723	25.6846	26.2882	25.2834	29.6496	29.3847	29.6392	29.553	29.332
P41073	Zinc finger protein on ecdysone puffs	Pep	31.938	31.7191	31.8385	24.4731	24.854	24.934	25.1094	25.5425	25.6354	25.7515	25.5942	22.3584	18.3972	23.4579	26.9042	27.627	27.3199	NaN	NaN	NaN	NaN	NaN	NaN	21.3853	20.6957	19.8392	NaN	21.0166	21.1673	20.4069	20.2768	20.2268	21.1522	22.1389	20.604	22.1099	21.3441	22.4969	20.8111	22.0432	20.8425	20.5427	25.1095	25.5104	25.3682	25.7305	25.4593
P41092	60S ribosomal protein L27a	RpL27A	32.7945	32.6313	32.7423	24.0091	24.1017	23.7907	23.2152	23.9456	24.7754	24.4266	23.8813	22.9422	22.6405	22.7842	25.2613	23.0807	24.1145	NaN	NaN	NaN	NaN	21.6179	NaN	NaN	24.6482	24.5589	24.5137	24.6326	25.101	24.9049	24.9819	24.5527	24.4505	24.9195	24.8839	25.0608	24.5269	25.2994	25.1685	25.0008	25.3574	24.6567	28.0903	28.1753	28.332	27.9593	28.2245
P41093	60S ribosomal protein L18a	RpL18A	32.8497	32.7683	32.8463	23.3365	22.8789	22.3906	21.5884	23.8178	23.7181	23.3676	22.5516	21.9846	NaN	22.5316	24.1136	22.1142	23.4775	NaN	NaN	NaN	NaN	NaN	NaN	22.4447	23.6934	NaN	23.6694	23.2809	23.962	23.4392	21.9378	23.7614	23.6349	23.994	24.0222	23.3279	23.5965	23.524	23.6487	24.894	23.421	22.9241	26.7933	27.8603	28.0795	27.9883	27.9397
P41094	40S ribosomal protein S18	RpS18	33.3914	33.3695	33.4027	25.1518	24.9673	24.8707	24.3834	25.137	25.5474	25.3834	25.3573	22.5786	22.0915	21.7419	24.5747	21.8158	23.8149	22.6126	22.896	22.9472	22.919	23.1068	22.7889	24.31	24.5557	23.5485	24.2912	24.1159	25.1151	25.1878	23.7047	24.6145	24.7901	24.6825	24.6157	24.6081	24.9026	24.829	25.3607	24.7441	24.9895	23.9909	29.5488	29.7069	29.2992	29.4421	29.0081
P41126	60S ribosomal protein L13	RpL13	33.4289	33.5166	33.6113	24.3959	24.8388	24.3463	23.876	25.472	25.4315	24.9455	24.4828	23.891	23.8203	23.704	25.7251	24.2182	24.9595	21.9658	22.1046	22.2575	22.1781	22.662	22.0312	22.7776	24.7764	25.0537	25.3078	24.4305	24.8671	24.8531	25.2906	24.6274	24.1344	24.5534	23.764	24.6999	24.5671	24.7863	24.572	24.4698	23.8403	24.5536	29.3843	29.4421	29.2541	29.4604	29.2144
P41374	Eukaryotic translation initiation factor 2 subunit 1	eIF-2alpha	32.147	32.33	32.1728	18.6544	18.6905	19.1781	18.4343	20.9183	20.1947	19.2573	18.4911	20.5408	20.1789	20.5148	NaN	21.2041	20.3006	NaN	21.8029	NaN	22.9086	22.0554	21.5403	21.9055	NaN	NaN	NaN	NaN	NaN	NaN	NaN	NaN	NaN	NaN	NaN	NaN	NaN	21.8334	NaN	NaN	NaN	NaN	26.4704	23.4594	22.0986	21.0425	22.0345
P41375	Eukaryotic translation initiation factor 2 subunit 2	eIF-2beta	30.7257	30.3886	30.7382	17.4509	17.3518	17.7181	17.5321	19.201	NaN	17.6489	17.3691	NaN	NaN	NaN	NaN	NaN	18.8388	NaN	NaN	NaN	NaN	19.3041	NaN	NaN	NaN	NaN	NaN	NaN	NaN	NaN	NaN	NaN	NaN	NaN	19.5445	NaN	NaN	NaN	NaN	NaN	NaN	NaN	23.329	23.9562	23.1016	22.2387	23.679
P41572	6-phosphogluconate dehydrogenase, decarboxylating	Pgd	31.7279	31.9314	31.8957	NaN	NaN	17.0255	NaN	NaN	NaN	NaN	NaN	NaN	NaN	NaN	NaN	NaN	NaN	NaN	NaN	NaN	19.8658	NaN	NaN	NaN	NaN	NaN	NaN	20.1695	NaN	NaN	NaN	NaN	NaN	NaN	NaN	NaN	NaN	NaN	NaN	NaN	NaN	NaN	NaN	NaN	NaN	NaN	19.2069
P42207	Septin-1	2019-09-01	29.8559	29.9796	29.9418	NaN	16.5855	NaN	NaN	NaN	NaN	NaN	NaN	NaN	NaN	NaN	17.6403	NaN	NaN	NaN	NaN	NaN	NaN	NaN	NaN	NaN	NaN	NaN	NaN	NaN	NaN	NaN	NaN	NaN	NaN	NaN	NaN	NaN	NaN	16.6762	NaN	NaN	NaN	NaN	NaN	NaN	NaN	NaN	NaN
P42325	Neurocalcin homolog	Nca	24.4366	24.5936	24.4864	NaN	NaN	NaN	NaN	NaN	NaN	NaN	NaN	NaN	NaN	NaN	NaN	NaN	NaN	NaN	NaN	NaN	NaN	NaN	NaN	NaN	NaN	NaN	NaN	NaN	NaN	NaN	NaN	NaN	NaN	NaN	NaN	NaN	NaN	19.6244	NaN	NaN	NaN	NaN	NaN	NaN	NaN	NaN	NaN
P43248	DNA mismatch repair protein spellchecker 1	spel1	28.5404	28.8419	28.9619	NaN	NaN	19.2257	NaN	NaN	NaN	NaN	NaN	NaN	NaN	NaN	NaN	NaN	18.001	24.8765	24.5097	24.9278	24.8312	24.9824	24.9343	24.5758	23.0627	22.799	22.2128	23.0456	22.6858	22.7685	22.6344	22.5373	22.7355	NaN	22.6462	21.7928	22.2002	21.5865	23.1758	23.0283	22.9915	23.5279	NaN	NaN	19.9895	NaN	NaN
P43332	U1 small nuclear ribonucleoprotein A	snf	28.3282	28.3351	28.6056	18.8674	18.3728	18.4698	18.9435	NaN	18.676	18.3107	18.8394	NaN	NaN	NaN	NaN	17.7655	NaN	NaN	NaN	NaN	NaN	24.5583	NaN	NaN	NaN	NaN	NaN	NaN	NaN	18.6074	NaN	NaN	NaN	NaN	NaN	NaN	NaN	NaN	NaN	NaN	NaN	NaN	NaN	NaN	NaN	NaN	NaN
P45437	Coatomer subunit beta	betaCop	32.645	32.7565	32.6309	20.1763	21.1524	20.6963	19.5661	20.7374	20.1334	19.4753	19.8651	21.476	NaN	20.7602	21.6274	20.7112	21.078	22.0448	22.4108	21.6803	21.9111	NaN	21.2582	22.3978	24.6496	24.6842	24.1934	24.2949	24.3514	24.1626	24.1788	24.074	24.6967	24.0841	24.4981	23.1211	23.3147	23.6008	24.1659	24.6975	24.1294	24.4156	26.1994	25.8292	26.0267	25.9382	26.2641
P45594	Cofilin/actin-depolymerizing factor homolog	tsr	34.1854	34.0076	34.369	20.0245	19.8792	20.2834	19.7118	21.1959	20.534	20.1288	20.0326	22.5613	21.8155	NaN	21.9884	20.9847	21.8542	21.6285	21.5444	21.6457	21.4181	21.452	20.8438	24.2879	18.7312	NaN	NaN	20.5527	20.1712	20.3747	NaN	20.3949	20.6836	20.3066	20.5657	23.8157	21.4532	25.6451	19.2288	20.0922	21.914	18.6565	22.6184	21.8415	22.3001	23.7446	23.8865
P45888	Actin-related protein 2	Arp2	31.0284	30.7509	30.9111	NaN	NaN	NaN	15.6088	NaN	NaN	NaN	NaN	NaN	NaN	NaN	19.2928	NaN	NaN	NaN	NaN	NaN	NaN	NaN	NaN	19.7077	NaN	NaN	NaN	NaN	NaN	NaN	17.6108	NaN	NaN	NaN	NaN	NaN	NaN	NaN	NaN	NaN	NaN	NaN	NaN	NaN	NaN	NaN	NaN
P45889	Actin-related protein 1	Arp1	29.9063	29.7598	29.466	NaN	NaN	NaN	NaN	NaN	17.3836	NaN	NaN	NaN	NaN	NaN	NaN	17.4765	NaN	NaN	NaN	NaN	19.3589	NaN	NaN	NaN	21.1528	20.2914	NaN	NaN	22.4036	22.1859	NaN	20.0522	19.5984	19.2626	19.4301	19.4152	19.8908	19.4696	20.0943	21.145	21.1457	20.4548	NaN	21.7439	21.5392	21.0855	21.2775
P46150	Moesin/ezrin/radixin homolog 1	Moe	34.6956	34.6637	34.684	21.335	21.4011	21.9922	21.4022	23.9237	23.9164	22.9471	21.2787	23.7046	23.1048	23.1355	24.6497	22.6844	23.4278	22.0605	22.7704	22.7441	22.255	21.6206	22.0685	23.9426	21.8647	22.2385	21.9444	23.4727	21.7014	21.6474	20.7807	23.0179	22.8514	23.9485	22.9369	24.596	23.6632	25.8134	23.7904	23.8035	22.6517	22.3729	21.9661	21.6386	22.357	22.4822	21.9942
P46222	60S ribosomal protein L11	RpL11	32.5111	32.4332	32.7824	23.7405	24.0403	24.1474	23.3859	24.91	25.0525	24.9098	24.3823	22.9905	22.5183	22.9216	24.7101	23.2188	23.9401	22.4304	22.3935	22.7156	22.4112	23.1541	23.2492	23.2357	24.4863	23.9806	24.182	24.1655	24.185	23.9715	24.013	24.6108	24.4173	24.6255	24.2406	25.2104	24.4813	25.1262	24.7524	24.1854	24.3418	23.8997	28.3054	28.4609	28.5375	28.4687	28.5632
P46223	60S ribosomal protein L7a	RpL7A	33.4671	33.1219	33.5978	24.5109	24.7372	24.4772	23.7204	24.9046	25.5378	25.3221	24.8226	24.2554	23.9314	24.4285	26.2012	24.2153	24.994	22.9092	22.4847	22.6294	22.7253	22.9744	21.7252	23.7508	25.7245	25.4653	25.9193	25.8807	25.903	25.723	25.6732	25.6899	26.146	25.561	25.3545	25.6193	25.3175	25.7942	26.1469	25.7969	25.2873	25.7385	29.4658	29.0683	29.0467	29.262	28.5621
P46415	Alcohol dehydrogenase class-3	Fdh	32.3089	32.3332	32.4203	NaN	NaN	NaN	16.1463	NaN	NaN	NaN	NaN	NaN	NaN	NaN	NaN	NaN	NaN	NaN	NaN	NaN	NaN	NaN	NaN	19.1232	NaN	NaN	NaN	NaN	NaN	NaN	NaN	NaN	NaN	NaN	NaN	NaN	NaN	20.7241	NaN	NaN	NaN	NaN	NaN	NaN	NaN	NaN	20.1578
P46824	Kinesin light chain	Klc	29.6546	29.8274	29.4924	NaN	NaN	NaN	NaN	NaN	15.5551	NaN	NaN	NaN	NaN	NaN	17.929	NaN	NaN	NaN	NaN	NaN	21.2237	NaN	NaN	NaN	NaN	NaN	21.9743	NaN	NaN	NaN	NaN	NaN	NaN	NaN	NaN	NaN	NaN	NaN	NaN	NaN	NaN	NaN	NaN	21.7243	21.2954	NaN	21.2457
P46863	Bipolar kinesin KRP-130	Klp61F	28.034	27.5205	27.684	NaN	NaN	16.5398	NaN	16.5769	NaN	16.5592	NaN	NaN	NaN	NaN	NaN	NaN	NaN	22.6952	22.9849	23.6128	24.075	NaN	NaN	NaN	NaN	NaN	NaN	NaN	NaN	NaN	NaN	NaN	NaN	NaN	NaN	NaN	NaN	NaN	NaN	NaN	18.1646	NaN	23.6781	24.4718	22.9263	23.3196	22.9818
P48148	Ras-like GTP-binding protein Rho1	Rho1	30.4178	30.0961	30.7135	NaN	NaN	16.0179	NaN	NaN	NaN	NaN	NaN	NaN	NaN	NaN	NaN	NaN	NaN	NaN	NaN	NaN	NaN	NaN	NaN	NaN	20.5896	20.7176	20.2809	21.1353	23.3269	23.3534	23.2852	21.5029	20.9638	21.0426	21.4787	22.0851	22.239	22.9417	21.3508	20.9444	19.6237	20.7249	NaN	NaN	23.8986	NaN	NaN
P48149	40S ribosomal protein S15Aa	RpS15Aa	32.282	32.3054	32.4193	23.1079	23.6159	23.2421	22.9398	23.7399	23.8223	23.3558	23.3541	20.9232	21.5933	20.0811	24.766	23.5844	22.5174	22.048	22.9156	NaN	21.9363	22.4871	23.0046	23.1943	21.8488	22.7013	22.5654	21.5964	21.8588	22.1251	22.7889	22.1743	23.2041	22.4249	21.5756	22.2652	22.3914	22.7597	22.5503	22.703	21.6862	20.934	26.5656	28.751	28.4536	28.5192	28.5428
P48159	60S ribosomal protein L23	RpL23	32.4094	32.3291	32.3884	22.8041	23.0653	22.6969	22.0463	23.1032	23.3048	22.8142	22.6915	22.6371	NaN	23.1151	23.7212	23.3336	22.8161	NaN	NaN	NaN	NaN	NaN	NaN	22.6755	24.0403	24.1648	23.7947	24.2095	24.6789	24.7086	24.539	24.6176	23.8559	24.4629	24.8666	24.4145	24.5889	24.5994	24.0184	24.1954	24.4131	24.1855	28.3066	27.2775	27.9539	27.825	27.1002
P48375	12 kDa FK506-binding protein	FK506-bp2	32.1925	31.8172	32.1644	NaN	NaN	NaN	NaN	NaN	NaN	18.3809	NaN	NaN	NaN	17.9353	NaN	NaN	NaN	NaN	NaN	NaN	NaN	NaN	NaN	23.3848	NaN	NaN	NaN	19.5233	19.7306	19.5257	NaN	NaN	20.168	NaN	19.8032	NaN	20.036	23.266	NaN	NaN	20.6911	NaN	NaN	NaN	NaN	NaN	NaN
P48461	Serine/threonine-protein phosphatase alpha-1 isoform	Pp1alpha-96A	26.1058	26.3813	25.8533	NaN	NaN	NaN	NaN	NaN	NaN	NaN	NaN	NaN	NaN	NaN	NaN	NaN	NaN	NaN	NaN	NaN	NaN	NaN	NaN	NaN	NaN	NaN	NaN	NaN	NaN	NaN	NaN	NaN	NaN	NaN	NaN	NaN	NaN	NaN	NaN	NaN	NaN	NaN	NaN	NaN	NaN	NaN	NaN
P48554	Ras-related protein Rac2	Rac2	27.0655	27.3563	26.5157	NaN	NaN	NaN	NaN	NaN	NaN	NaN	NaN	NaN	NaN	NaN	NaN	NaN	NaN	NaN	NaN	NaN	NaN	NaN	NaN	NaN	NaN	NaN	NaN	NaN	NaN	NaN	NaN	NaN	NaN	NaN	NaN	NaN	NaN	19.5012	NaN	NaN	NaN	NaN	NaN	NaN	NaN	NaN	NaN
P48555	Ras-related protein Ral-a	Rala	25.082	24.382	25.0208	NaN	15.341	NaN	NaN	NaN	NaN	NaN	NaN	NaN	NaN	NaN	NaN	NaN	NaN	NaN	NaN	NaN	NaN	NaN	NaN	18.9319	NaN	NaN	NaN	NaN	NaN	17.5759	NaN	NaN	NaN	NaN	NaN	NaN	NaN	NaN	NaN	NaN	NaN	NaN	NaN	NaN	NaN	NaN	NaN
P48588	40S ribosomal protein S25	RpS25	32.2583	32.0818	32.4401	24.7387	24.7608	24.8153	24.4673	24.9888	25.116	24.4354	24.7234	23.8887	23.2366	23.8681	25.0801	23.8624	24.3102	22.659	23.1455	22.8346	22.7273	23.2056	22.5354	23.9873	24.5256	24.5344	25.0156	24.3305	24.2593	24.3752	24.0903	24.5934	24.6478	24.8307	24.2256	23.8023	23.4581	24.4943	23.4273	24.4514	24.4032	23.985	29.3623	29.4502	29.6676	29.0982	28.4841
P48591	Ribonucleoside-diphosphate reductase large subunit	RnrL	31.8508	31.8287	31.9287	19.9984	19.6686	19.3507	19.6067	NaN	19.3	18.8484	NaN	NaN	NaN	NaN	19.2641	NaN	NaN	NaN	NaN	NaN	NaN	NaN	NaN	21.8786	NaN	NaN	NaN	NaN	NaN	NaN	NaN	NaN	NaN	NaN	NaN	NaN	NaN	20.9023	NaN	NaN	NaN	NaN	24.1177	23.215	23.3691	23.4599	23.551
P48592	Ribonucleoside-diphosphate reductase subunit M2	RnrS	30.5374	30.4931	30.6976	NaN	NaN	15.6398	NaN	NaN	NaN	NaN	NaN	NaN	NaN	NaN	NaN	NaN	NaN	NaN	NaN	NaN	NaN	NaN	NaN	19.2561	NaN	NaN	NaN	NaN	NaN	NaN	NaN	NaN	NaN	NaN	NaN	NaN	NaN	NaN	NaN	NaN	NaN	NaN	23.6025	23.0163	23.7122	24.4681	23.1859
P48598	Eukaryotic translation initiation factor 4E	eIF-4E	31.5565	31.4037	31.3289	22.1757	22.2262	21.6022	22.1061	23.4945	22.7517	22.5304	22.314	NaN	NaN	NaN	22.1649	NaN	22.5261	NaN	20.938	NaN	NaN	NaN	NaN	NaN	17.7334	16.1001	15.9608	16.238	16.6537	16.1848	17.6831	28.6606	28.0132	28.1221	28.3932	27.1838	27.6914	27.0839	18.2907	16.0269	15.4107	NaN	23.7953	22.8392	23.0828	23.1155	23.0587
P48601	26S protease regulatory subunit 4	Rpt2	31.9852	31.9188	32.0367	19.5638	19.7882	19.4173	19.3603	20.165	19.8328	18.9093	19.3931	NaN	NaN	NaN	21.6567	NaN	NaN	21.8851	21.8257	22.0954	21.8952	21.9779	21.1328	22.2133	24.8637	24.618	24.8029	23.8242	24.5409	24.9673	24.7992	24.225	25.0616	24.5395	23.9875	24.8799	24.5315	24.7862	25.0637	24.1807	24.6733	25.0204	25.7057	25.5932	25.6347	25.4742	25.6489
P48603	F-actin-capping protein subunit beta	cpb	31.3158	31.5971	31.3501	NaN	NaN	18.4867	NaN	NaN	NaN	NaN	NaN	NaN	NaN	NaN	NaN	NaN	17.6161	NaN	NaN	NaN	NaN	17.5129	NaN	NaN	NaN	NaN	NaN	NaN	NaN	NaN	NaN	NaN	NaN	NaN	NaN	NaN	NaN	20.7232	NaN	NaN	NaN	NaN	NaN	NaN	NaN	NaN	NaN
P48604	GrpE protein homolog, mitochondrial	Roe1	30.0085	30.0535	30.2323	NaN	NaN	NaN	15.8588	NaN	NaN	NaN	NaN	NaN	NaN	NaN	NaN	NaN	NaN	26.7838	27.1121	26.4872	26.9061	26.7576	26.9943	26.9832	28.3324	28.2982	28.3242	28.0923	28.3225	28.2803	28.1221	28.3691	27.8424	28.1571	28.1656	27.5608	27.5617	27.1819	28.3647	28.2587	27.7074	27.8662	30.1907	29.966	29.4953	29.5326	29.8443
P48605	T-complex protein 1 subunit gamma	Cctgamma	33.3237	33.2969	33.3599	18.5261	18.8541	18.5607	18.2284	19.459	18.8211	18.2248	18.6735	NaN	NaN	NaN	21.3551	NaN	NaN	NaN	NaN	NaN	NaN	NaN	NaN	21.3619	23.2945	23.4196	23.6948	23.447	23.4142	22.8627	22.531	24.1298	23.7981	23.8196	23.7966	24.2468	24.2728	24.318	23.4449	23.6639	23.1789	23.8007	25.0734	24.3329	23.8877	24.1869	23.4904
P48609	Cyclin-dependent kinase 5 homolog	Cdk5	28.2434	27.5252	28.0264	NaN	17.7052	17.8263	17.4246	18.0072	17.5141	17.3832	17.121	NaN	NaN	NaN	18.0304	NaN	NaN	NaN	NaN	NaN	NaN	NaN	19.0695	NaN	NaN	NaN	NaN	NaN	NaN	NaN	NaN	NaN	NaN	NaN	NaN	NaN	NaN	NaN	NaN	NaN	NaN	18.5949	NaN	NaN	NaN	NaN	NaN
P48610	Arginine kinase	Argk	29.8936	29.6383	29.703	NaN	NaN	NaN	NaN	NaN	NaN	NaN	NaN	NaN	NaN	NaN	NaN	NaN	NaN	NaN	NaN	NaN	NaN	19.3983	NaN	NaN	NaN	NaN	NaN	NaN	NaN	NaN	NaN	NaN	NaN	NaN	NaN	NaN	NaN	NaN	NaN	NaN	NaN	NaN	NaN	NaN	NaN	NaN	NaN
P48809	Heterogeneous nuclear ribonucleoprotein 27C	Hrb27C	30.4887	30.7104	30.5916	30.9957	30.8497	30.872	31.0772	30.2651	30.8156	31.0587	31.1657	24.7932	25.0608	25.5118	26.9568	27.7054	26.6291	28.1251	28.423	28.1151	28.1603	31.3788	31.0766	31.3913	23.2307	23.2833	23.3302	23.1166	23.0544	23.0047	23.0097	23.8341	23.6627	23.9108	24.1942	23.8158	23.8182	24.0409	22.1996	22.3687	22.018	22.1318	23.2443	23.7984	23.7305	23.8835	23.9017
P48810	Heterogeneous nuclear ribonucleoprotein 87F	Hrb87F	29.7407	29.5315	29.6595	30.0621	29.7939	29.7069	30.251	29.1134	29.797	30.1365	30.1507	25.7027	25.5022	26.2416	26.3431	26.7091	25.627	22.0717	21.8874	22.058	20.9842	23.5205	23.2639	23.0384	22.1975	22.9335	22.8152	22.9068	NaN	NaN	NaN	NaN	21.9053	22.5691	22.4193	22.1487	21.4419	21.9211	NaN	NaN	NaN	22.9359	NaN	21.3985	21.5683	21.6677	21.6864
P49071	MAP kinase-activated protein kinase 2	MAPk-Ak2	28.8947	29.0597	29.2759	NaN	18.5987	NaN	NaN	NaN	NaN	NaN	NaN	NaN	NaN	NaN	NaN	NaN	NaN	NaN	19.1573	NaN	NaN	NaN	NaN	NaN	NaN	NaN	NaN	NaN	NaN	NaN	NaN	NaN	NaN	NaN	NaN	NaN	NaN	NaN	NaN	NaN	19.0763	NaN	NaN	NaN	21.1155	NaN	NaN
P49455	Tropomyosin-1, isoforms 33/34	Tm1	30.7423	30.7408	29.8599	NaN	17.7549	19.7467	19.7238	19.1951	NaN	NaN	20.0647	22.4502	20.8922	21.1473	21.3111	21.4771	21.5865	NaN	20.0532	NaN	NaN	NaN	NaN	NaN	18.9377	NaN	NaN	20.2501	NaN	19.3263	18.7103	19.9655	20.0254	19.8097	NaN	21.6855	20.3037	22.4353	19.7134	19.9104	19.037	NaN	NaN	NaN	NaN	NaN	20.4261
P49630	60S ribosomal protein L36	RpL36	31.7684	31.8199	31.7427	22.8256	22.6701	22.7751	22.3574	22.9286	23.7949	23.5832	22.9562	22.4493	21.2154	21.9291	24.5687	22.2324	23.4929	NaN	NaN	NaN	NaN	NaN	NaN	22.0583	23.6545	23.7969	23.9157	23.9499	24.3926	24.2819	23.9849	23.9546	23.7946	24.1132	24.0479	22.6163	22.7274	23.0419	24.2485	24.166	24.6556	23.6096	26.5547	25.8829	26.3795	26.7213	26.1075
P49735	DNA replication licensing factor Mcm2	Mcm2	30.1119	30.3885	30.4791	NaN	NaN	NaN	NaN	NaN	NaN	NaN	NaN	NaN	NaN	NaN	NaN	NaN	NaN	NaN	NaN	NaN	NaN	NaN	NaN	18.1857	NaN	NaN	NaN	NaN	NaN	NaN	NaN	NaN	NaN	NaN	NaN	NaN	NaN	NaN	NaN	NaN	NaN	NaN	NaN	NaN	NaN	NaN	NaN
P49762	Serine/threonine-protein kinase Doa	Doa	NaN	NaN	NaN	18.6222	17.5148	17.6744	18.3232	16.634	16.6396	16.5316	NaN	NaN	NaN	NaN	17.3369	NaN	NaN	NaN	NaN	NaN	20.1467	NaN	NaN	NaN	NaN	NaN	NaN	NaN	NaN	NaN	NaN	NaN	NaN	NaN	NaN	NaN	NaN	NaN	NaN	NaN	NaN	NaN	NaN	NaN	NaN	NaN	NaN
P49963	Signal recognition particle 19 kDa protein	Srp19	27.8963	27.0638	27.0205	NaN	NaN	NaN	NaN	NaN	NaN	NaN	NaN	NaN	NaN	NaN	NaN	NaN	NaN	NaN	NaN	NaN	NaN	NaN	NaN	NaN	NaN	NaN	NaN	NaN	NaN	NaN	NaN	NaN	NaN	NaN	NaN	NaN	NaN	NaN	NaN	18.48	NaN	NaN	23.0676	22.0547	22.3874	22.3066	22.1436
P50882	60S ribosomal protein L9	RpL9	32.2227	32.3168	32.1574	22.4129	23.0926	22.9131	22.3965	23.0619	23.1555	23.2212	23.0266	22.5996	22.0682	20.9208	24.017	22.9046	23.3799	22.4553	NaN	NaN	22.4389	23.1298	22.1647	23.9952	24.0648	24.3888	23.4256	23.6312	24.2249	24.2858	24.0908	24.3482	24.1973	24.4744	24.4453	24.6861	24.4058	24.5244	25.0075	23.6546	24.1166	23.8209	28.3612	28.2793	28.3657	28.6658	28.4343
P50887	60S ribosomal protein L22	RpL22	32.7172	32.6916	32.4657	24.3903	24.1752	23.7653	23.29	23.933	23.8582	23.8941	23.5715	23.1523	23.5304	23.8448	25.0612	24.0187	24.6524	24.38	25.2744	24.9402	25.1651	23.5786	22.8788	24.1354	23.5811	23.5262	23.8375	23.3156	24.0156	23.0309	23.2714	24.8236	NaN	23.1951	23.8229	23.6737	24.2107	24.116	23.627	23.6663	23.1043	23.8782	28.9816	28.4841	28.6653	28.5164	28.362
P51123	Transcription initiation factor TFIID subunit 1	Taf1	23.9577	24.0709	24.2052	NaN	NaN	NaN	NaN	NaN	NaN	NaN	NaN	NaN	NaN	NaN	NaN	NaN	NaN	20.1396	21.3761	20.0081	19.7711	NaN	NaN	NaN	NaN	NaN	NaN	NaN	NaN	NaN	NaN	NaN	NaN	NaN	NaN	NaN	NaN	NaN	NaN	NaN	NaN	NaN	NaN	NaN	NaN	NaN	NaN
P51140	Segment polarity protein dishevelled	dsh	25.3876	25.1617	26.0234	NaN	NaN	NaN	NaN	NaN	NaN	NaN	NaN	NaN	NaN	NaN	NaN	NaN	NaN	NaN	NaN	NaN	NaN	NaN	NaN	NaN	NaN	NaN	NaN	NaN	NaN	NaN	NaN	NaN	NaN	NaN	NaN	NaN	NaN	NaN	NaN	NaN	NaN	NaN	NaN	NaN	NaN	NaN	NaN
P51406	Bystin	bys	26.9669	27.181	27.0315	NaN	NaN	NaN	NaN	NaN	NaN	NaN	15.7229	NaN	NaN	NaN	NaN	NaN	NaN	NaN	NaN	NaN	NaN	NaN	NaN	NaN	NaN	NaN	NaN	NaN	NaN	NaN	NaN	NaN	NaN	NaN	NaN	NaN	NaN	NaN	NaN	NaN	NaN	NaN	NaN	NaN	NaN	NaN	NaN
P51592	E3 ubiquitin-protein ligase hyd	hyd	25.6006	25.7828	26.0711	NaN	NaN	NaN	NaN	NaN	NaN	NaN	NaN	NaN	NaN	NaN	NaN	18.0916	NaN	NaN	NaN	NaN	NaN	18.0102	NaN	NaN	NaN	NaN	NaN	NaN	NaN	NaN	NaN	NaN	NaN	NaN	NaN	NaN	NaN	NaN	NaN	NaN	NaN	NaN	NaN	NaN	NaN	NaN	19.0813
P52029	Glucose-6-phosphate isomerase	Pgi	31.8075	31.6376	31.9738	17.5559	17.0909	16.5146	16.4634	20.4041	18.6963	17.3603	NaN	NaN	NaN	NaN	18.6423	NaN	NaN	NaN	NaN	NaN	21.349	NaN	NaN	NaN	NaN	NaN	NaN	NaN	NaN	NaN	NaN	NaN	NaN	NaN	NaN	NaN	NaN	21.883	NaN	NaN	NaN	NaN	NaN	NaN	NaN	NaN	NaN
P52034	ATP-dependent 6-phosphofructokinase	Pfk	30.8451	30.9027	30.7498	18.2615	18.8434	18.6172	18.0831	19.03	18.5975	18.5121	18.1522	NaN	NaN	NaN	20.2077	NaN	NaN	NaN	NaN	NaN	NaN	20.577	NaN	NaN	21.8455	21.1663	21.5251	21.5337	21.1151	20.1927	NaN	20.5486	21.2659	21.3659	20.6194	20.9838	21.1331	21.534	21.5818	20.7827	19.8413	21.4218	22.9223	23.3483	22.9459	23.4565	23.1418
P52168	GATA-binding factor A	pnr	NaN	NaN	NaN	NaN	NaN	NaN	17.3839	NaN	NaN	NaN	NaN	NaN	NaN	NaN	NaN	NaN	NaN	22.9383	23.0765	23.1707	23.6267	NaN	NaN	20.202	NaN	NaN	NaN	NaN	NaN	NaN	NaN	NaN	NaN	NaN	NaN	NaN	NaN	NaN	NaN	NaN	NaN	NaN	NaN	NaN	NaN	NaN	NaN
P52172	Box A-binding factor	srp	NaN	NaN	NaN	22.4108	22.3037	22.4723	22.6014	22.2862	22.4921	22.7745	22.6719	NaN	NaN	NaN	NaN	NaN	NaN	25.0941	25.5045	25.7503	25.4993	22.799	22.9764	22.2889	NaN	NaN	NaN	NaN	NaN	NaN	NaN	20.1371	NaN	NaN	NaN	NaN	NaN	NaN	NaN	NaN	NaN	NaN	NaN	NaN	NaN	NaN	NaN
P52295	Importin subunit alpha	Pen	31.626	31.842	31.8699	18.103	16.9542	18.2974	21.9301	NaN	17.6614	17.9729	18.133	20.937	22.0846	22.0982	21.1478	NaN	21.0396	NaN	NaN	NaN	NaN	NaN	NaN	19.0663	NaN	NaN	NaN	NaN	NaN	NaN	NaN	NaN	NaN	NaN	NaN	NaN	NaN	NaN	19.0776	NaN	NaN	NaN	NaN	NaN	NaN	NaN	NaN
P52304	Serine/threonine-protein kinase polo	polo	30.9906	30.8403	30.8385	NaN	NaN	19.4678	NaN	NaN	NaN	NaN	NaN	NaN	NaN	NaN	NaN	NaN	18.2672	NaN	NaN	NaN	NaN	22.1053	NaN	NaN	22.8219	22.7634	23.8271	23.0977	23.9407	23.3644	23.3346	23.5469	24.1973	22.9718	23.4138	22.3587	22.7964	22.501	23.902	23.9093	22.7171	23.639	22.9076	22.7852	23.3198	22.9064	23.1187
P52486	Ubiquitin-conjugating enzyme E2-22 kDa	UbcD4	27.9455	27.6192	27.8539	NaN	NaN	NaN	15.7339	NaN	NaN	NaN	NaN	NaN	NaN	NaN	NaN	NaN	NaN	NaN	NaN	NaN	NaN	NaN	NaN	NaN	NaN	NaN	NaN	NaN	NaN	NaN	NaN	NaN	NaN	NaN	NaN	NaN	NaN	NaN	NaN	NaN	NaN	NaN	NaN	NaN	NaN	NaN	NaN
P53034	Replication factor C subunit 2	RfC4	29.5556	29.6634	29.9204	23.1241	23.2982	22.9089	23.1438	23.5196	23.1499	23.3664	23.3009	NaN	NaN	NaN	NaN	NaN	19.4731	24.5326	24.6803	24.7764	24.8958	21.7112	21.2126	21.4316	NaN	NaN	NaN	NaN	NaN	NaN	NaN	NaN	NaN	NaN	NaN	NaN	NaN	NaN	NaN	NaN	21.9287	NaN	NaN	NaN	NaN	NaN	NaN
P53624	Mannosyl-oligosaccharide alpha-1,2-mannosidase isoform A	alpha-Man-I	28.1011	28.1999	27.8768	NaN	NaN	NaN	NaN	NaN	NaN	NaN	NaN	NaN	NaN	NaN	NaN	NaN	NaN	NaN	NaN	NaN	NaN	NaN	NaN	NaN	NaN	NaN	NaN	NaN	NaN	NaN	NaN	NaN	NaN	NaN	NaN	NaN	NaN	NaN	NaN	NaN	NaN	NaN	NaN	NaN	NaN	NaN	NaN
P53997	Protein SET	Set	28.7358	29.2593	28.2551	NaN	NaN	NaN	NaN	NaN	NaN	NaN	NaN	NaN	NaN	NaN	NaN	NaN	NaN	NaN	NaN	NaN	NaN	NaN	NaN	19.3982	NaN	NaN	NaN	NaN	NaN	NaN	NaN	NaN	NaN	NaN	NaN	NaN	NaN	17.8679	NaN	NaN	NaN	NaN	NaN	NaN	NaN	NaN	NaN
P54351	Vesicle-fusing ATPase 2	Nsf2	29.8452	29.7226	29.7812	NaN	14.7815	NaN	NaN	NaN	NaN	NaN	NaN	NaN	NaN	NaN	16.6994	NaN	NaN	17.7514	NaN	NaN	NaN	NaN	NaN	NaN	NaN	NaN	NaN	NaN	NaN	NaN	NaN	NaN	NaN	NaN	NaN	NaN	NaN	20.1588	NaN	NaN	NaN	NaN	22.0937	21.953	NaN	21.1953	NaN
P54353	Putative peptidyl-prolyl cis-trans isomerase dodo	dod	29.0036	28.7924	28.9684	NaN	NaN	NaN	NaN	NaN	NaN	NaN	NaN	NaN	NaN	NaN	20.8589	NaN	NaN	NaN	NaN	NaN	NaN	NaN	NaN	NaN	NaN	NaN	NaN	NaN	NaN	NaN	NaN	NaN	NaN	NaN	NaN	NaN	NaN	17.0847	NaN	NaN	NaN	NaN	19.6862	NaN	NaN	NaN	NaN
P54357	Myosin-2 essential light chain	Mlc-c	31.5965	31.4975	31.4575	21.392	21.7491	21.8969	20.0861	21.4028	21.3307	21.2098	21.9929	19.1674	19.4717	19.1883	20.9242	20.6162	24.6374	NaN	NaN	NaN	NaN	NaN	NaN	21.2299	NaN	NaN	NaN	NaN	NaN	NaN	NaN	NaN	NaN	NaN	NaN	NaN	NaN	22.3726	NaN	NaN	NaN	NaN	22.1883	24.4577	24.1862	23.499	23.5221
P54359	Septin-2	2019-09-02	30.2532	30.4292	29.9489	NaN	NaN	NaN	NaN	NaN	17.5126	NaN	NaN	18.3149	NaN	NaN	NaN	NaN	NaN	NaN	NaN	NaN	20.827	NaN	NaN	NaN	NaN	NaN	19.8655	NaN	20.1766	19.6683	NaN	NaN	NaN	19.1853	20.1176	20.9342	19.5529	19.7689	NaN	NaN	NaN	19.474	22.5654	22.969	22.5195	22.3432	22.3858
P54362	AP-3 complex subunit delta	g	24.8502	24.8729	25.1209	NaN	NaN	15.1495	NaN	NaN	NaN	NaN	NaN	NaN	NaN	NaN	NaN	NaN	NaN	NaN	NaN	NaN	NaN	NaN	NaN	NaN	NaN	NaN	NaN	NaN	NaN	NaN	NaN	NaN	NaN	NaN	NaN	NaN	NaN	NaN	NaN	NaN	NaN	NaN	NaN	NaN	NaN	NaN	NaN
P54367	Casein kinase I isoform alpha	CkIalpha	27.3769	28.0487	27.4138	19.5653	19.6738	19.9263	19.2545	NaN	17.9902	18.5656	19.3059	20.0114	19.6725	19.6541	19.9841	20.3387	21.7834	22.1337	22.7975	22.3468	22.48	21.8705	21.2511	20.3212	19.1471	NaN	NaN	18.8785	19.1116	19.3587	NaN	NaN	NaN	NaN	NaN	NaN	NaN	NaN	18.9175	20.3286	18.8302	NaN	NaN	22.7455	22.2402	22.5925	22.5823
P54385	Glutamate dehydrogenase, mitochondrial	Gdh	32.6156	32.7296	32.4752	NaN	NaN	NaN	NaN	NaN	16.9465	NaN	NaN	NaN	NaN	NaN	18.2893	NaN	NaN	18.4115	NaN	NaN	NaN	NaN	NaN	NaN	20.8753	20.9194	20.1783	21.4142	NaN	21.3244	21.4117	20.7304	21.5504	21.5877	19.7088	21.2315	21.314	21.987	21.1334	20.9945	NaN	21.1418	20.0346	NaN	NaN	NaN	NaN
P54397	39 kDa FK506-binding nuclear protein	FK506-bp1	32.8275	32.9218	32.9061	NaN	NaN	15.1673	NaN	NaN	22.192	NaN	NaN	NaN	NaN	NaN	18.9111	NaN	NaN	NaN	NaN	NaN	NaN	NaN	NaN	20.2067	22.6581	22.7854	22.951	23.3438	23.1492	23.635	23.2887	23.135	23.6328	23.7846	23.0592	23.8165	24.6662	24.8856	22.3206	23.6994	23.1868	NaN	NaN	NaN	NaN	NaN	NaN
P54399	Protein disulfide-isomerase	Pdi	35.5607	35.4478	35.5128	22.7703	22.4326	22.1972	22.2152	22.7382	22.6821	22.5081	22.7135	24.5347	23.1039	22.1815	22.5932	22.1582	23.0086	24.354	23.1774	24.6947	23.213	24.1555	22.7577	26.4656	21.2819	19.6245	NaN	19.7331	22.172	20.0817	NaN	22.6298	23.2704	22.4612	20.856	26.2477	23.9562	26.7793	20.9128	22.5057	23.3026	20.8218	23.4649	23.7129	24.6357	25.1288	24.5881
P54611	V-type proton ATPase subunit E	Vha26	31.3987	31.6942	31.666	NaN	NaN	NaN	NaN	NaN	NaN	NaN	15.6391	NaN	NaN	NaN	16.8493	NaN	NaN	NaN	NaN	NaN	NaN	NaN	NaN	24.1147	NaN	18.9032	NaN	NaN	NaN	NaN	NaN	NaN	NaN	NaN	NaN	NaN	NaN	21.4396	NaN	NaN	NaN	18.7914	NaN	NaN	NaN	23.9638	24.0889
P54622	Single-stranded DNA-binding protein, mitochondrial	mtSSB	29.6871	30.2382	29.919	19.8051	18.716	18.8464	19.0931	19.472	18.6443	18.5455	18.7434	NaN	NaN	NaN	NaN	NaN	NaN	22.4798	23.4735	22.8176	23.7486	28.6021	27.5465	27.2677	NaN	NaN	NaN	NaN	NaN	NaN	NaN	NaN	NaN	NaN	NaN	NaN	NaN	NaN	NaN	NaN	NaN	19.2484	NaN	NaN	NaN	NaN	NaN
P55035	26S proteasome non-ATPase regulatory subunit 4	Rpn10	30.3353	30.2575	30.7242	NaN	15.09	NaN	NaN	NaN	NaN	NaN	NaN	NaN	NaN	NaN	NaN	NaN	17.527	NaN	NaN	NaN	NaN	NaN	NaN	17.883	21.5115	21.9128	22.3617	21.8839	21.9926	22.2572	22.9857	20.9414	21.7803	21.7154	21.0082	21.0983	21.5131	21.723	21.9148	21.6909	NaN	21.5801	NaN	23.5028	NaN	22.004	NaN
P55162	Membrane-associated protein Hem	Hem	31.0958	31.2488	31.0888	20.7723	20.4117	20.4755	19.7541	21.1267	20.8633	19.8438	19.7934	NaN	NaN	NaN	20.8775	NaN	NaN	20.7787	22.0083	NaN	20.7922	20.3707	20.5098	NaN	NaN	NaN	NaN	NaN	NaN	NaN	NaN	NaN	NaN	NaN	NaN	NaN	NaN	19.8023	NaN	NaN	NaN	NaN	NaN	NaN	NaN	NaN	NaN
P55824	Probable ubiquitin carboxyl-terminal hydrolase FAF	faf	30.5852	30.1563	30.5018	NaN	15.282	NaN	NaN	NaN	NaN	NaN	NaN	17.4604	NaN	NaN	NaN	NaN	NaN	NaN	NaN	NaN	NaN	NaN	18.8945	NaN	NaN	NaN	NaN	NaN	NaN	NaN	NaN	NaN	NaN	NaN	NaN	NaN	NaN	NaN	NaN	NaN	20.6635	NaN	NaN	20.4064	NaN	20.3472	NaN
P55828	40S ribosomal protein S20	RpS20	31.6835	31.4809	31.9259	21.2809	21.7664	21.482	21.0429	NaN	19.6394	19.6781	20.5667	19.9543	NaN	19.9309	20.4446	19.4216	20.1081	NaN	21.5514	NaN	NaN	NaN	NaN	NaN	23.3003	23.3214	23.4736	NaN	23.5452	23.5661	23.6687	23.0779	23.5714	23.9467	23.7122	23.4953	23.637	23.9371	23.6491	23.4229	24.5163	23.5657	27.3839	27.4245	27.2534	26.9434	26.3778
P55830	40S ribosomal protein S3a	RpS3A	33.8552	33.9484	33.6905	25.4779	25.7607	25.3787	24.7421	25.6001	25.9953	25.8266	25.5889	24.8128	24.5672	24.6099	26.1561	25.1581	25.7999	24.1901	24.3178	24.1725	24.0938	24.81	24.3514	24.9509	26.1446	26.0352	25.8097	26.0233	26.2292	26.1682	26.1056	26.1281	25.7835	25.8953	25.8937	26.0463	25.6132	25.5947	26.007	26.1694	25.79	26.0653	29.8016	29.6477	29.6683	29.586	29.6919
P55841	60S ribosomal protein L14	RpL14	32.7619	32.705	32.9295	24.3288	24.3684	24.1615	23.4681	24.8034	25.1108	24.8398	24.458	23.7441	23.261	23.3115	25.398	23.5403	24.281	21.7683	22.0497	22.3366	22.2359	22.3392	21.9525	23.1884	24.6837	24.5392	24.7244	24.7321	24.7614	24.5481	24.0624	24.1471	24.3827	24.5773	24.4821	24.8917	24.6755	25.0698	24.563	24.1271	23.6436	24.3279	28.8691	29.2406	29.0416	28.8951	28.704
P55935	40S ribosomal protein S9	RpS9	33.7616	33.9	33.7265	24.2735	24.2565	24.1095	23.2239	23.9456	24.2603	24.1653	23.8212	22.8493	22.6527	22.5143	24.763	22.8909	23.6612	22.4024	23.3813	23.2996	22.8703	22.6459	22.9413	23.1099	21.1001	22.7071	23.6746	22.9378	23.2932	22.9803	22.7073	23.4184	23.7357	23.6194	23.0008	22.2628	NaN	25.2822	22.8331	23.3777	23.1651	22.9532	29.0074	28.5812	29.4721	28.8341	28.5462
P56538	Eukaryotic translation initiation factor 6	eIF6	30.1282	29.5977	29.9417	17.8282	17.7345	17.7213	17.6769	NaN	17.2461	17.5432	17.4337	20.8776	NaN	NaN	NaN	NaN	NaN	NaN	NaN	NaN	NaN	NaN	NaN	18.2945	NaN	NaN	NaN	NaN	NaN	20.3452	NaN	NaN	NaN	NaN	NaN	19.8377	19.2945	NaN	NaN	NaN	NaN	NaN	24.7802	24.2631	24.1191	24.3692	23.4472
P61209	ADP-ribosylation factor 1	Arf79F	33.1126	33.2095	33.096	NaN	NaN	NaN	16.0147	NaN	NaN	NaN	NaN	17.2877	NaN	NaN	NaN	NaN	NaN	NaN	NaN	NaN	NaN	NaN	NaN	20.5047	NaN	NaN	NaN	NaN	NaN	NaN	NaN	NaN	NaN	NaN	NaN	NaN	NaN	21.6669	20.8341	NaN	NaN	18.7029	NaN	NaN	NaN	NaN	NaN
P61851	Superoxide dismutase [Cu-Zn]	Sod	32.4882	32.2913	32.4349	NaN	15.238	NaN	NaN	NaN	NaN	NaN	NaN	18.8838	NaN	NaN	NaN	NaN	NaN	NaN	NaN	19.01	18.3567	NaN	NaN	20.4212	NaN	NaN	NaN	19.8248	NaN	20.0872	19.314	NaN	19.442	NaN	NaN	19.6416	19.3249	22.322	NaN	NaN	19.9759	19.3966	NaN	NaN	NaN	NaN	NaN
P62152	Calmodulin	Cam	33.0404	32.7674	33.0337	18.8926	19.2807	19.1831	18.8579	20.4635	19.8124	19.4985	19.0944	21.5877	22.5692	20.6775	20.0907	20.441	21.1622	21.8911	21.2634	21.98	21.7794	21.8018	21.3416	22.3111	21.7353	22.1001	22.1644	22.4345	21.4626	21.6593	21.782	22.3603	22.666	22.7775	21.5875	23.2429	22.882	23.562	22.1497	22.5938	22.3283	21.8662	NaN	NaN	NaN	NaN	NaN
P80455	40S ribosomal protein S12	RpS12	33.2335	32.7998	33.0971	20.1667	21.3164	20.5053	21.2507	21.306	21.2809	21.4355	21.3697	NaN	NaN	NaN	20.3761	21.112	NaN	19.8507	NaN	19.7224	19.5671	19.8715	19.9399	22.2513	23.8856	24.1151	23.798	24.0754	24.2198	23.7336	24.0641	23.7311	22.9452	23.4167	23.7319	24.1987	24.2072	24.4073	23.9797	23.9903	23.9795	23.8765	29.1016	27.9599	28.3364	28.3665	27.9597
P83097	Putative tyrosine-protein kinase Wsck	Wsck	25.9642	26.6509	26.0986	NaN	NaN	NaN	NaN	NaN	NaN	NaN	NaN	NaN	NaN	NaN	NaN	NaN	NaN	NaN	NaN	NaN	NaN	20.5939	21.5244	20.2954	NaN	NaN	NaN	NaN	NaN	NaN	NaN	NaN	NaN	NaN	NaN	NaN	NaN	NaN	NaN	NaN	NaN	NaN	NaN	NaN	NaN	NaN	NaN
P84029	Cytochrome c-2	Cyt-c-p	31.15	31.2283	31.0572	NaN	NaN	NaN	NaN	NaN	NaN	NaN	20.7979	NaN	NaN	NaN	NaN	NaN	NaN	NaN	NaN	NaN	NaN	NaN	NaN	17.5479	NaN	NaN	NaN	NaN	NaN	NaN	NaN	NaN	NaN	NaN	NaN	NaN	NaN	18.8375	NaN	NaN	NaN	NaN	NaN	NaN	NaN	NaN	NaN
P84040	Histone H4	His4	29.1273	29.1671	29.5408	23.4769	22.9138	22.3803	23.2156	22.7309	22.0775	21.7676	21.9644	23.4387	22.9408	22.8578	22.2552	23.5734	22.8632	21.7531	23.309	22.8392	22.9628	21.7069	22.3707	21.2586	21.2525	21.9936	23.1907	21.3336	20.4796	19.693	21.3977	22.3661	21.4192	20.9824	22.0648	20.7896	21.2405	21.6465	24.3138	24.7001	20.7668	21.5917	24.8524	23.0216	23.2051	22.9942	23.2807
Q4AB57;P84051	Histone H2A	His2A:CG33859;His2A	29.6907	29.746	29.3188	21.6671	22.1588	21.4886	22.446	21.5952	19.8881	20.6076	20.9723	20.2164	NaN	NaN	19.9396	21.4322	NaN	NaN	22.8918	NaN	23.0912	NaN	20.4819	NaN	NaN	NaN	NaN	NaN	NaN	NaN	NaN	NaN	NaN	NaN	NaN	NaN	NaN	NaN	NaN	NaN	18.1554	NaN	NaN	21.6446	21.8171	21.2783	22.8509
P91641	Mediator of RNA polymerase II transcription subunit 20	MED20	25.2437	NaN	NaN	18.7037	19.1666	19.0487	19.1661	19.4129	18.9026	19.2496	19.5803	NaN	NaN	NaN	NaN	NaN	NaN	NaN	NaN	NaN	NaN	NaN	NaN	NaN	NaN	NaN	NaN	NaN	NaN	NaN	NaN	NaN	NaN	NaN	NaN	NaN	NaN	NaN	NaN	NaN	NaN	NaN	NaN	NaN	NaN	NaN	NaN
P91679	Peptide transporter family 1	yin	23.8856	NaN	24.4262	NaN	NaN	NaN	NaN	NaN	NaN	NaN	NaN	NaN	NaN	NaN	NaN	NaN	NaN	NaN	NaN	NaN	NaN	NaN	18.3608	NaN	NaN	NaN	NaN	18.55	NaN	NaN	NaN	NaN	NaN	NaN	NaN	NaN	NaN	NaN	NaN	NaN	NaN	NaN	NaN	20.7173	NaN	20.2404	20.8238
P91875	DNA-directed RNA polymerase I subunit RPA1	RpI1	28.2421	28.1207	28.5253	NaN	NaN	19.0093	NaN	NaN	NaN	NaN	NaN	19.9482	NaN	20.4364	20.2044	21.1556	19.6355	23.2894	23.5985	23.4927	22.881	NaN	19.873	20.0861	NaN	NaN	NaN	NaN	NaN	NaN	NaN	NaN	NaN	NaN	NaN	NaN	NaN	NaN	NaN	NaN	17.7924	NaN	NaN	NaN	NaN	NaN	NaN
P91891	Protein Mo25	Mo25	30.8293	31.1503	30.7923	NaN	20.0828	NaN	NaN	NaN	NaN	NaN	NaN	NaN	NaN	NaN	NaN	NaN	20.8063	NaN	NaN	24.1331	NaN	NaN	NaN	NaN	NaN	NaN	NaN	NaN	NaN	NaN	NaN	18.5325	NaN	NaN	NaN	NaN	NaN	NaN	NaN	NaN	NaN	NaN	NaN	NaN	NaN	20.803	NaN
P91926	AP-2 complex subunit alpha	AP-2alpha	31.5469	31.6537	31.7361	21.21	21.5909	21.9079	21.3666	21.7127	21.472	21.2785	21.59	NaN	NaN	NaN	22.5381	23.3254	22.8456	NaN	NaN	NaN	NaN	NaN	NaN	20.9074	21.649	21.5961	21.7608	21.6308	21.8291	21.7966	22.0226	21.633	21.8392	22.1422	21.5699	22.1779	21.6653	22.1756	21.6086	21.3312	21.2621	21.4564	23.2527	23.7384	23.3651	23.3023	23.529
P91927	LETM1 and EF-hand domain-containing protein anon-60Da, mitochondrial	Letm1	26.4261	26.8987	26.3309	NaN	NaN	NaN	NaN	NaN	NaN	NaN	NaN	NaN	NaN	NaN	NaN	NaN	NaN	NaN	NaN	NaN	NaN	NaN	NaN	NaN	NaN	NaN	19.0663	NaN	NaN	NaN	NaN	NaN	NaN	NaN	NaN	NaN	NaN	NaN	NaN	NaN	NaN	NaN	NaN	NaN	NaN	NaN	NaN
P91928	MICOS complex subunit Mic60	CG6455	25.7158	26.0094	25.494	NaN	15.5488	NaN	NaN	NaN	NaN	NaN	NaN	NaN	NaN	NaN	NaN	NaN	NaN	NaN	NaN	NaN	NaN	NaN	NaN	NaN	NaN	NaN	NaN	NaN	NaN	NaN	NaN	NaN	NaN	NaN	NaN	NaN	NaN	NaN	NaN	NaN	NaN	NaN	NaN	NaN	NaN	NaN	NaN
P91931	S-adenosylmethionine decarboxylase proenzyme;S-adenosylmethionine decarboxylase alpha chain;S-adenosylmethionine decarboxylase beta chain	SamDC	27.3527	27.6189	27.8431	NaN	NaN	NaN	NaN	NaN	NaN	NaN	NaN	NaN	NaN	NaN	NaN	NaN	NaN	NaN	NaN	NaN	NaN	NaN	NaN	18.2049	NaN	NaN	NaN	NaN	NaN	NaN	NaN	NaN	NaN	NaN	NaN	NaN	NaN	NaN	NaN	NaN	NaN	NaN	NaN	NaN	NaN	NaN	NaN
P91938	Thioredoxin reductase 1, mitochondrial	Trxr-1	33.1916	33.1973	33.264	17.4865	17.2378	17.1472	17.0046	18.8032	NaN	NaN	17.4089	NaN	NaN	NaN	NaN	18.9265	NaN	NaN	NaN	NaN	20.5152	NaN	NaN	NaN	19.7497	20.408	NaN	20.5197	NaN	19.7368	20.2835	20.3591	NaN	20.1767	20.0649	20.8224	20.9144	22.638	NaN	20.4083	20.4285	NaN	NaN	NaN	NaN	20.863	NaN
P92177	14-3-3 protein epsilon	14-3-3epsilon	34.7215	34.6151	34.7722	19.4118	18.9077	19.7504	NaN	20.2272	19.6975	19.6696	19.5936	22.834	20.0727	20.4986	22.1525	19.8688	21.0881	21.7123	NaN	21.3714	20.9201	20.6109	20.9486	24.4343	22.0097	NaN	NaN	22.5965	21.8764	20.7386	21.3052	22.6232	23.5633	22.9086	21.4902	24.6239	23.9956	26.9141	22.0066	22.7199	24.1796	22.2981	24.2663	24.0861	24.1625	24.5624	23.9993
P92208	Stress-activated protein kinase JNK	bsk	29.0658	29.3449	29.3917	NaN	NaN	NaN	NaN	19.0362	19.2785	18.7831	18.2147	NaN	NaN	NaN	NaN	NaN	20.0624	NaN	NaN	18.5289	NaN	NaN	NaN	NaN	NaN	NaN	NaN	NaN	NaN	NaN	NaN	NaN	NaN	NaN	NaN	NaN	NaN	NaN	NaN	NaN	NaN	NaN	NaN	NaN	NaN	NaN	NaN
Q00168	Calcium/calmodulin-dependent protein kinase type II alpha chain	CaMKII	25.8984	NaN	26.3722	17.9577	NaN	NaN	18.3329	17.7349	18.4112	19.1825	18.4645	NaN	NaN	NaN	NaN	NaN	19.6583	18.5065	NaN	NaN	NaN	NaN	NaN	NaN	NaN	NaN	NaN	NaN	NaN	NaN	NaN	NaN	NaN	NaN	NaN	NaN	NaN	NaN	NaN	NaN	NaN	NaN	21.4702	NaN	NaN	NaN	NaN
Q00174	Laminin subunit alpha	LanA	27.7885	28.1794	28.2207	NaN	NaN	13.9971	NaN	NaN	NaN	NaN	NaN	NaN	NaN	NaN	NaN	NaN	NaN	NaN	NaN	NaN	28.1972	28.1966	27.9847	NaN	NaN	NaN	NaN	NaN	NaN	NaN	NaN	NaN	NaN	NaN	NaN	NaN	NaN	NaN	NaN	NaN	NaN	NaN	21.6025	NaN	NaN	NaN	NaN
Q00637	Superoxide dismutase [Mn], mitochondrial	Sod2	31.1615	31.1691	31.1039	NaN	NaN	NaN	NaN	NaN	NaN	NaN	NaN	NaN	NaN	NaN	NaN	NaN	NaN	NaN	NaN	NaN	NaN	NaN	NaN	19.436	NaN	NaN	NaN	NaN	NaN	NaN	NaN	NaN	NaN	NaN	NaN	NaN	NaN	21.3116	NaN	NaN	NaN	NaN	NaN	NaN	NaN	NaN	NaN
Q00963	Spectrin beta chain	beta-Spec	33.0485	33.1663	33.2939	NaN	19.0978	NaN	NaN	NaN	NaN	NaN	NaN	19.9548	NaN	NaN	20.2653	20.0547	20.861	NaN	NaN	NaN	NaN	NaN	NaN	20.548	NaN	NaN	20.6625	NaN	21.1859	21.1411	21.2396	21.5238	NaN	NaN	NaN	21.1073	20.9136	22.1346	NaN	NaN	NaN	21.0031	NaN	24.6279	23.7863	24.2724	24.1157
Q00G30		Snoo	27.7134	27.3116	27.648	NaN	NaN	NaN	NaN	NaN	NaN	NaN	NaN	NaN	NaN	NaN	NaN	23.7827	23.9301	NaN	NaN	NaN	NaN	NaN	NaN	NaN	NaN	NaN	NaN	NaN	NaN	NaN	NaN	NaN	NaN	NaN	NaN	NaN	NaN	NaN	NaN	NaN	NaN	NaN	NaN	NaN	NaN	NaN	NaN
Q01604	Phosphoglycerate kinase	Pgk	33.566	33.4896	33.6517	NaN	NaN	NaN	NaN	NaN	18.6443	NaN	NaN	NaN	NaN	NaN	NaN	NaN	19.8841	NaN	NaN	NaN	NaN	NaN	NaN	21.6951	NaN	NaN	NaN	NaN	NaN	NaN	NaN	NaN	20.3806	21.6527	NaN	22.4782	21.4594	23.2355	NaN	NaN	NaN	NaN	NaN	NaN	NaN	20.2024	NaN
Q01637	Uridine 5-monophosphate synthase;Orotate phosphoribosyltransferase;Orotidine 5-phosphate decarboxylase	r-l	30.298	30.7268	30.606	NaN	NaN	NaN	NaN	NaN	NaN	NaN	NaN	NaN	NaN	NaN	NaN	NaN	NaN	NaN	NaN	NaN	NaN	NaN	NaN	17.2801	NaN	NaN	NaN	NaN	NaN	NaN	NaN	NaN	NaN	NaN	NaN	NaN	18.2604	NaN	NaN	NaN	NaN	NaN	21.3398	NaN	NaN	NaN	NaN
Q01989	Myosin heavy chain 95F	jar	28.9799	28.6689	28.4531	NaN	NaN	14.562	NaN	NaN	NaN	NaN	NaN	NaN	NaN	NaN	NaN	NaN	17.2927	NaN	NaN	NaN	NaN	NaN	18.096	NaN	NaN	NaN	NaN	NaN	NaN	NaN	NaN	NaN	NaN	NaN	NaN	NaN	NaN	NaN	NaN	NaN	NaN	NaN	NaN	NaN	NaN	NaN	NaN
Q02427;M9MS48	RNA-binding protein 1	Rbp1;Rbp1-like	27.7164	28.342	28.2189	23.1678	23.6703	23.6134	23.9212	21.9779	24.2534	24.3667	24.3034	23.0638	23.0514	23.0637	18.22	23.0776	NaN	20.5378	22.7919	21.4074	20.8799	22.6922	NaN	22.4017	NaN	20.0841	NaN	NaN	NaN	NaN	NaN	NaN	NaN	NaN	NaN	NaN	NaN	NaN	NaN	NaN	NaN	NaN	23.0017	21.9649	22.2887	21.9656	22.0985
Q02645	Protein hu-li tai shao	hts	32.7256	32.8138	32.7456	NaN	NaN	17.4842	NaN	NaN	NaN	NaN	NaN	NaN	NaN	NaN	17.1064	NaN	NaN	NaN	NaN	NaN	NaN	NaN	18.7072	NaN	NaN	NaN	NaN	NaN	NaN	NaN	NaN	NaN	NaN	NaN	NaN	NaN	NaN	NaN	NaN	NaN	20.8311	NaN	24.876	24.241	24.1472	24.5259	24.1376
Q02748	Eukaryotic initiation factor 4A	eIF-4a	34.49	34.4911	34.5295	18.8705	19.2709	NaN	18.9872	NaN	19.2563	20.3306	19.2249	NaN	NaN	NaN	NaN	NaN	18.831	NaN	23.1813	NaN	NaN	NaN	NaN	NaN	22.409	23.1098	23.1113	23.4399	23.1656	23.0064	22.6997	22.4429	23.4464	22.7999	22.9427	23.943	23.2677	24.6151	23.2909	23.1717	22.8587	23.1466	20.9849	21.7267	21.7742	21.867	21.7818
Q02926	Ribonucleoprotein RB97D	Rb97D	26.7414	27.3264	27.1677	27.1151	27.059	27.2887	27.4146	27.0217	27.0457	27.4937	27.6068	NaN	22.4497	23.046	23.6667	23.7814	23.265	25.3759	25.4468	25.4267	25.0744	25.7479	25.7355	25.7145	NaN	NaN	20.4098	NaN	NaN	NaN	NaN	NaN	NaN	NaN	NaN	NaN	NaN	NaN	NaN	NaN	NaN	NaN	NaN	NaN	NaN	NaN	21.9952
Q03334	40S ribosomal protein S13	RpS13	32.6301	32.6385	32.3821	23.1106	23.1027	22.5712	22.0588	23.3347	23.0849	22.7823	22.4187	NaN	21.3813	20.9852	23.0933	21.8704	22.018	21.0078	21.2399	NaN	NaN	21.193	20.856	22.5619	24.4654	24.4781	24.8778	24.3932	24.1679	24.605	23.8274	24.6223	24.6731	24.4692	24.757	24.7828	24.6634	24.345	23.7411	24.4928	23.7007	24.2289	28.3467	27.4489	27.6615	27.7609	27.306
Q04047	Protein no-on-transient A	nonA	29.9584	29.7662	29.8165	24.1953	23.8953	23.7538	24.3503	24.796	25.5444	25.634	25.4891	20.5741	21.058	21.5394	22.1882	20.4967	21.5224	21.0814	22.8801	23.4519	22.8447	21.8299	21.9348	22.7619	NaN	NaN	NaN	20.7622	NaN	NaN	NaN	NaN	NaN	NaN	NaN	NaN	NaN	NaN	NaN	NaN	NaN	NaN	NaN	20.5102	20.6172	21.0148	20.6419
Q04448	Bifunctional methylenetetrahydrofolate dehydrogenase/cyclohydrolase, mitochondrial;NAD-dependent methylenetetrahydrofolate dehydrogenase;Methenyltetrahydrofolate cyclohydrolase	Nmdmc	30.5117	30.5783	30.8023	NaN	NaN	NaN	22.4369	NaN	NaN	NaN	NaN	NaN	NaN	NaN	NaN	NaN	NaN	NaN	NaN	NaN	NaN	22.1864	NaN	NaN	NaN	NaN	NaN	NaN	NaN	NaN	NaN	NaN	NaN	NaN	NaN	NaN	NaN	20.9568	NaN	NaN	NaN	NaN	NaN	NaN	NaN	NaN	NaN
Q04499	Proline dehydrogenase 1, mitochondrial	slgA	26.771	26.4962	27.1165	NaN	NaN	16.7805	NaN	NaN	NaN	NaN	NaN	NaN	NaN	NaN	NaN	NaN	18.727	NaN	NaN	NaN	NaN	NaN	NaN	20.4112	NaN	19.6087	20.0785	20.0253	19.7789	NaN	20.4477	20.4094	NaN	NaN	NaN	19.7475	19.845	19.8688	NaN	20.4133	20.1321	20.2193	NaN	20.2984	NaN	NaN	NaN
Q05344	FACT complex subunit Ssrp1	Ssrp	29.4627	29.7137	29.459	NaN	NaN	NaN	NaN	NaN	17.7087	NaN	NaN	NaN	NaN	NaN	18.2873	NaN	NaN	NaN	NaN	NaN	NaN	NaN	NaN	NaN	NaN	NaN	NaN	NaN	NaN	NaN	NaN	NaN	NaN	NaN	NaN	NaN	NaN	NaN	NaN	NaN	NaN	NaN	NaN	NaN	NaN	NaN	NaN
Q05783	High mobility group protein D	HmgD	30.3961	29.7617	30.1188	NaN	14.8072	NaN	NaN	NaN	NaN	NaN	NaN	NaN	NaN	18.2527	NaN	NaN	NaN	21.9189	23.3337	23.4395	22.9358	22.1541	22.3185	23.0217	NaN	NaN	NaN	NaN	NaN	NaN	NaN	NaN	NaN	NaN	NaN	NaN	NaN	20.4473	NaN	NaN	NaN	NaN	NaN	NaN	NaN	18.3413	NaN
Q05825	ATP synthase subunit beta, mitochondrial	ATPsyn-beta	33.6428	33.5785	33.5366	19.7893	20.0509	19.2976	19.2528	19.6869	19.6249	19.4874	19.8698	NaN	NaN	NaN	20.8934	19.935	NaN	23.019	22.8881	23.1243	23.0594	22.4119	22.6369	23.5715	26.2903	25.9945	25.706	25.9542	25.6959	25.9549	26.1762	26.142	26.0024	26.092	25.8804	26.2915	26.1652	26.2443	26.088	25.8632	25.8946	25.8267	25.5179	26.217	25.6211	26.0381	26.0896
Q05856	Small nuclear ribonucleoprotein-associated protein B	SmB	29.71	29.3283	29.6348	17.1343	17.4883	18.2325	17.2452	17.3014	19.1513	18.9475	18.7387	NaN	NaN	NaN	NaN	NaN	NaN	NaN	NaN	NaN	NaN	NaN	NaN	18.5644	NaN	NaN	NaN	NaN	NaN	NaN	NaN	NaN	NaN	NaN	NaN	NaN	19.2368	NaN	NaN	NaN	NaN	NaN	NaN	NaN	NaN	NaN	NaN
Q06559	40S ribosomal protein S3	RpS3	34.0724	34.1198	34.155	24.4035	24.5255	24.189	24.1752	25.2936	25.0986	24.8475	24.9089	23.2564	23.1859	22.999	24.6983	24.2523	24.6469	23.4111	23.5579	23.4761	23.1501	23.1786	23.0738	25.0096	25.2614	24.5493	25.1979	24.0684	25.6173	24.9555	24.5261	24.0549	23.7882	24.6092	24.5276	24.9634	24.2007	24.8881	24.5316	24.3642	24.1939	24.7608	29.1322	28.9583	29.0485	28.6712	28.6753
Q06849	ADP-ribosylation factor-like protein 2	Arl2	28.988	28.4217	28.5826	NaN	17.7136	NaN	NaN	18.1394	17.4092	17.3704	17.3266	NaN	NaN	NaN	NaN	NaN	NaN	NaN	NaN	NaN	NaN	NaN	NaN	18.605	NaN	NaN	NaN	NaN	NaN	NaN	NaN	NaN	NaN	NaN	NaN	NaN	NaN	19.0854	NaN	NaN	NaN	NaN	NaN	NaN	NaN	NaN	NaN
Q06943	High mobility group protein Z	HmgZ	30.1486	30.434	30.7807	NaN	NaN	13.868	NaN	NaN	NaN	NaN	NaN	19.0787	NaN	NaN	NaN	NaN	NaN	22.352	23.1084	24.2064	23.6399	20.9263	21.3838	21.5832	NaN	NaN	NaN	NaN	NaN	NaN	NaN	NaN	NaN	NaN	NaN	NaN	NaN	NaN	NaN	NaN	NaN	NaN	20.0091	NaN	NaN	NaN	NaN
Q07152	Inosine-5-monophosphate dehydrogenase	ras	29.7967	29.6238	29.935	NaN	NaN	NaN	NaN	NaN	18.3706	NaN	NaN	NaN	NaN	NaN	NaN	NaN	NaN	NaN	NaN	NaN	NaN	NaN	NaN	NaN	NaN	NaN	NaN	NaN	NaN	NaN	NaN	NaN	NaN	NaN	NaN	NaN	NaN	20.6977	NaN	NaN	NaN	NaN	NaN	NaN	NaN	NaN	NaN
Q07327	Protein ROP	Rop	29.9434	30.2189	30.0987	NaN	NaN	NaN	NaN	NaN	NaN	15.3906	NaN	NaN	NaN	NaN	NaN	NaN	NaN	NaN	NaN	NaN	NaN	NaN	NaN	18.8881	21.5373	21.5296	20.789	NaN	20.9103	21.0891	21.0197	21.2918	20.831	21.4739	NaN	20.5224	NaN	21.4111	21.4875	21.2781	20.9108	NaN	NaN	NaN	NaN	NaN	NaN
Q08012	Protein enhancer of sevenless 2B	drk	29.8845	30.0707	30.2809	NaN	NaN	NaN	NaN	NaN	NaN	NaN	NaN	NaN	NaN	NaN	NaN	NaN	NaN	NaN	NaN	NaN	NaN	NaN	NaN	NaN	NaN	NaN	NaN	NaN	NaN	NaN	NaN	NaN	NaN	NaN	NaN	NaN	NaN	19.7581	NaN	NaN	NaN	NaN	NaN	NaN	NaN	NaN	NaN
Q08473	RNA-binding protein squid	sqd	32.4351	32.4357	32.2359	29.0167	28.7391	28.7752	28.9144	28.5009	28.8946	29.2159	29.5426	30.3548	30.5983	30.8127	32.9329	33.6602	33.5723	24.0209	24.3624	24.8765	24.5675	26.1161	25.8164	25.8544	25.0378	24.4554	24.9348	24.855	24.0509	23.7899	24.0939	24.8136	24.8397	25.0567	24.6097	25.1977	25.1056	25.2903	23.8995	23.9224	24.5473	24.5048	23.9494	23.9995	23.8722	23.6458	24.4367
Q08605	Transcription factor GAGA	Trl	NaN	NaN	NaN	NaN	NaN	NaN	NaN	NaN	NaN	NaN	NaN	NaN	NaN	NaN	NaN	NaN	NaN	22.8126	23.3802	23.2866	23.3298	NaN	NaN	NaN	NaN	NaN	NaN	NaN	NaN	NaN	NaN	NaN	NaN	NaN	NaN	NaN	NaN	NaN	NaN	NaN	NaN	NaN	NaN	21.4962	NaN	NaN	NaN
Q09332	UDP-glucose:glycoprotein glucosyltransferase	Ugt	31.9506	32.0123	32.0359	19.4557	20.415	15.3974	20.497	21.0418	20.2446	20.6303	20.2847	NaN	NaN	NaN	NaN	23.0164	NaN	NaN	23.0948	NaN	NaN	NaN	NaN	NaN	NaN	NaN	NaN	NaN	NaN	NaN	NaN	NaN	NaN	NaN	NaN	NaN	NaN	27.6034	NaN	NaN	NaN	NaN	NaN	NaN	19.9104	NaN	NaN
Q0E8E8		Mpcp	31.2547	31.2554	31.1254	18.8858	18.7656	18.7805	17.1941	19.5767	19.3189	17.9952	18.0874	20.1518	NaN	NaN	21.0018	NaN	20.1471	21.5553	NaN	21.1186	21.2804	NaN	NaN	NaN	NaN	NaN	NaN	NaN	NaN	NaN	22.7662	NaN	NaN	NaN	NaN	NaN	22.8385	23.069	NaN	NaN	NaN	22.3576	22.2854	22.6154	22.3825	21.7422	22.5502
Q0E8G6			29.2338	29.4388	29.3009	21.4477	21.9068	22.6385	22.5748	20.1331	20.5696	21.0479	21.4594	NaN	NaN	NaN	18.4099	NaN	NaN	NaN	NaN	NaN	NaN	NaN	17.1869	NaN	20.3563	NaN	NaN	NaN	NaN	NaN	NaN	NaN	NaN	NaN	NaN	NaN	NaN	NaN	NaN	NaN	NaN	NaN	NaN	NaN	NaN	NaN	NaN
Q0E8N3		nolo	NaN	24.5408	NaN	22.2266	22.1914	22.2773	22.2451	20.6612	21.2049	21.0591	20.7547	20.4936	20.1117	21.4475	20.9503	21.7431	21.5975	NaN	NaN	NaN	NaN	20.8336	NaN	NaN	NaN	NaN	NaN	NaN	NaN	NaN	NaN	NaN	NaN	NaN	NaN	NaN	26.0527	23.4437	NaN	NaN	NaN	NaN	NaN	26.4501	25.5517	26.2758	25.7843
Q0E8S7		homer	27.7718	27.7341	27.8875	NaN	NaN	NaN	NaN	NaN	15.6223	NaN	NaN	NaN	NaN	NaN	NaN	NaN	NaN	NaN	NaN	NaN	NaN	NaN	NaN	NaN	NaN	NaN	NaN	NaN	NaN	NaN	NaN	NaN	NaN	NaN	NaN	NaN	NaN	17.5459	NaN	NaN	NaN	NaN	NaN	NaN	NaN	NaN	NaN
Q0E8U4		CG17224-RB	28.8005	28.7032	28.7187	NaN	NaN	NaN	NaN	NaN	NaN	NaN	NaN	NaN	NaN	NaN	NaN	NaN	NaN	NaN	NaN	NaN	NaN	NaN	19.5639	NaN	NaN	NaN	NaN	NaN	NaN	NaN	NaN	NaN	NaN	NaN	NaN	NaN	NaN	NaN	NaN	NaN	NaN	NaN	NaN	NaN	NaN	NaN	NaN
Q0E8X8			29.3439	29.6028	29.8539	NaN	NaN	NaN	NaN	NaN	NaN	15.9937	NaN	NaN	NaN	NaN	NaN	NaN	NaN	NaN	NaN	NaN	NaN	NaN	NaN	17.6271	NaN	NaN	NaN	NaN	NaN	19.3711	19.6351	NaN	19.3903	19.4885	19.0583	20.8731	19.4949	21.8528	NaN	NaN	NaN	NaN	NaN	NaN	NaN	NaN	NaN
Q0E931		Dgp-1	NaN	21.9974	NaN	20.0997	19.8883	19.8397	20.0395	20.7656	19.9416	20.261	20.3378	19.2305	NaN	NaN	19.3199	20.0584	19.9093	NaN	NaN	NaN	NaN	NaN	18.936	NaN	NaN	NaN	NaN	NaN	NaN	NaN	NaN	NaN	NaN	NaN	NaN	NaN	NaN	NaN	NaN	NaN	NaN	NaN	NaN	NaN	NaN	NaN	NaN
Q0E940	Eukaryotic translation initiation factor 3 subunit B	eIF3-S9	32.4286	32.114	32.314	21.4216	21.5644	22.0045	21.0577	21.9926	21.7544	21.5016	20.8756	20.3583	20.1924	20.3872	21.4681	NaN	20.4327	NaN	NaN	NaN	NaN	NaN	NaN	21.974	20.5333	NaN	NaN	20.5273	20.0339	NaN	20.7225	NaN	NaN	20.7231	NaN	NaN	20.8855	22.7709	NaN	NaN	NaN	NaN	25.3413	24.9317	25.3499	24.982	25.1778
Q0E959	39S ribosomal protein L34, mitochondrial	mRpL34	22.9448	NaN	NaN	NaN	NaN	NaN	NaN	NaN	NaN	NaN	NaN	NaN	NaN	NaN	NaN	NaN	NaN	NaN	NaN	NaN	NaN	NaN	NaN	NaN	NaN	NaN	NaN	NaN	NaN	NaN	NaN	NaN	NaN	NaN	NaN	NaN	NaN	NaN	NaN	NaN	NaN	NaN	23.6285	22.0669	23.4537	22.8482	23.2825
Q0E9B6	40S ribosomal protein S11	RpS11	32.7827	32.9386	32.7285	24.1853	24.3748	23.9064	23.4991	23.3268	24.5825	24.2587	23.7376	22.7602	NaN	22.8666	24.3136	22.9776	23.2691	NaN	NaN	NaN	NaN	NaN	NaN	21.9051	23.3443	23.6522	23.759	23.5681	NaN	24.0575	23.3058	23.9255	23.0436	23.5499	23.9512	NaN	22.6271	24.2354	24.0152	24.0572	23.3467	23.7783	28.4789	27.9379	27.8428	28.3011	28.5079
Q0E9E2	Pyruvate carboxylase	PCB	30.8864	30.9438	31.1005	NaN	NaN	NaN	NaN	NaN	22.0244	NaN	NaN	24.95	23.3392	22.87	26.3553	23.8447	23.8339	33.173	33.3223	33.24	33.2999	33.4244	33.2464	33.3743	34.0909	34.1334	34.1626	34.2128	34.114	34.061	34.0709	34.3731	34.3225	34.3489	34.3067	34.2016	34.259	33.6474	34.1617	34.1572	33.6398	34.3063	34.8835	35.0875	35.2882	35.1711	35.2887
Q0KHQ1		SLIRP1	29.1327	27.673	29.2559	NaN	NaN	NaN	NaN	NaN	14.4817	NaN	NaN	NaN	NaN	NaN	21.3587	NaN	22.2981	NaN	NaN	NaN	NaN	NaN	NaN	19.4258	NaN	NaN	NaN	NaN	NaN	NaN	NaN	NaN	24.4814	NaN	NaN	NaN	NaN	NaN	NaN	NaN	NaN	NaN	NaN	NaN	NaN	NaN	NaN
Q0KHQ5		Tao	NaN	NaN	26.3162	25.0676	23.8449	24.0419	24.1837	17.2198	17.8523	18.1644	18.4942	26.2896	26.1688	26.8512	24.4121	24.987	25.1577	NaN	NaN	21.3013	21.8053	NaN	NaN	NaN	NaN	NaN	NaN	NaN	NaN	17.4894	NaN	NaN	NaN	NaN	NaN	NaN	NaN	NaN	NaN	NaN	NaN	NaN	NaN	NaN	NaN	NaN	NaN
Q0KHU5	1-acylglycerophosphocholine O-acyltransferase 1	CG32699	26.1913	25.4586	25.5824	NaN	17.1968	NaN	NaN	NaN	NaN	NaN	NaN	NaN	NaN	NaN	17.2902	NaN	NaN	NaN	NaN	NaN	NaN	NaN	NaN	19.0317	NaN	19.6162	NaN	NaN	NaN	NaN	NaN	NaN	NaN	NaN	NaN	NaN	NaN	NaN	NaN	NaN	NaN	NaN	NaN	20.6481	21.9221	21.5662	21.413
Q0KHZ6			31.1542	31.0781	31.1076	NaN	16.2281	NaN	NaN	NaN	NaN	NaN	NaN	NaN	NaN	NaN	NaN	16.9479	NaN	NaN	NaN	NaN	NaN	NaN	NaN	20.1947	NaN	25.0587	NaN	NaN	NaN	NaN	NaN	NaN	NaN	NaN	NaN	NaN	NaN	NaN	NaN	NaN	NaN	NaN	NaN	NaN	NaN	NaN	22.6524
Q0KI98		Aats-trp	31.1041	31.5025	31.481	18.7511	19.1187	18.9217	NaN	18.9148	19.6739	18.9591	18.8803	NaN	NaN	NaN	19.955	NaN	20.0915	NaN	19.7592	NaN	NaN	NaN	NaN	NaN	NaN	NaN	NaN	NaN	NaN	NaN	NaN	NaN	NaN	NaN	NaN	NaN	NaN	20.8121	NaN	NaN	NaN	NaN	21.7964	20.9951	21.0525	21.1884	21.5389
Q0KIB3			29.6222	30.354	29.7648	NaN	NaN	18.6472	NaN	NaN	NaN	NaN	NaN	NaN	NaN	NaN	19.3908	NaN	NaN	NaN	NaN	NaN	NaN	NaN	NaN	18.8566	NaN	NaN	NaN	NaN	NaN	NaN	NaN	NaN	NaN	21.6604	NaN	NaN	NaN	NaN	NaN	NaN	NaN	NaN	20.3023	22.3102	NaN	22.2761	20.6075
Q0KIE7		Ank	29.7269	29.8465	30.1024	NaN	NaN	17.3055	NaN	NaN	NaN	NaN	NaN	NaN	NaN	NaN	NaN	NaN	NaN	NaN	NaN	NaN	NaN	NaN	NaN	17.5916	NaN	NaN	NaN	NaN	NaN	NaN	NaN	NaN	NaN	NaN	NaN	NaN	NaN	19.6805	NaN	NaN	NaN	NaN	NaN	NaN	NaN	NaN	NaN
Q1RL13		nemy	27.7186	27.7119	27.7031	NaN	14.1585	NaN	NaN	NaN	NaN	NaN	NaN	NaN	NaN	NaN	NaN	NaN	NaN	NaN	NaN	NaN	NaN	NaN	NaN	NaN	NaN	NaN	NaN	NaN	NaN	NaN	NaN	NaN	NaN	NaN	NaN	NaN	NaN	NaN	NaN	NaN	NaN	NaN	NaN	NaN	NaN	NaN	NaN
Q23976	ATP-dependent DNA helicase 2 subunit 1	Irbp	26.6085	26.7676	26.5946	19.0739	19.6222	19.3556	19.4953	19.7578	19.6633	19.6057	19.7398	NaN	NaN	NaN	NaN	NaN	NaN	21.7619	NaN	21.7476	21.7974	NaN	NaN	NaN	NaN	NaN	NaN	NaN	NaN	NaN	NaN	NaN	NaN	NaN	NaN	NaN	NaN	NaN	NaN	NaN	NaN	NaN	NaN	NaN	NaN	NaN	NaN
Q23978	Myosin-IA	Myo31DF	29.8321	30.2012	29.9058	18.7105	18.1587	17.8021	NaN	18.5363	18.1976	NaN	NaN	NaN	NaN	NaN	18.6583	19.1613	NaN	NaN	NaN	20.6202	NaN	NaN	NaN	NaN	23.0647	22.8029	23.0807	23.0085	23.234	22.9836	22.9024	22.7399	22.7323	22.5562	22.9324	22.5711	22.1904	21.9191	22.0859	22.7784	22.4884	22.6688	23.6432	22.9388	23.7607	23.2919	23.0133
Q23979	Myosin-IB	Myo61F	30.4535	30.3397	30.5432	NaN	NaN	NaN	NaN	NaN	NaN	16.6784	NaN	NaN	NaN	NaN	NaN	NaN	NaN	NaN	NaN	NaN	NaN	19.2455	NaN	NaN	NaN	NaN	NaN	NaN	NaN	NaN	NaN	NaN	NaN	NaN	NaN	20.6956	NaN	NaN	NaN	NaN	NaN	NaN	NaN	NaN	NaN	NaN	NaN
Q23997	Chitinase-like protein CG5210	CG5210	26.9127	27.2694	26.915	NaN	NaN	NaN	NaN	NaN	NaN	NaN	NaN	NaN	NaN	NaN	NaN	NaN	NaN	NaN	NaN	NaN	NaN	NaN	NaN	NaN	NaN	NaN	NaN	NaN	NaN	NaN	NaN	NaN	NaN	NaN	NaN	NaN	NaN	19.3235	NaN	NaN	NaN	NaN	NaN	NaN	NaN	NaN	NaN
Q24020	Protein flightless-1	fliI	26.9014	26.166	27.3867	NaN	NaN	NaN	NaN	NaN	NaN	NaN	NaN	NaN	NaN	NaN	NaN	NaN	NaN	NaN	NaN	NaN	18.1901	NaN	NaN	NaN	NaN	NaN	NaN	NaN	NaN	NaN	NaN	NaN	NaN	NaN	NaN	NaN	NaN	NaN	NaN	NaN	NaN	NaN	NaN	NaN	NaN	NaN	NaN
Q24050		anon-i1	27.4651	27.1044	27.357	NaN	NaN	NaN	NaN	NaN	NaN	NaN	NaN	NaN	NaN	NaN	NaN	NaN	NaN	NaN	NaN	NaN	NaN	NaN	NaN	18.77	NaN	NaN	18.5285	NaN	NaN	NaN	NaN	NaN	NaN	NaN	NaN	NaN	NaN	NaN	NaN	NaN	NaN	NaN	NaN	NaN	NaN	NaN	NaN
Q24090		Snr1	26.6334	26.465	26.7249	20.8943	21.0852	21.3916	21.4268	21.9373	21.3806	21.4006	21.0223	NaN	NaN	NaN	NaN	NaN	17.7164	NaN	NaN	NaN	19.4363	NaN	NaN	NaN	NaN	NaN	NaN	NaN	NaN	18.3129	NaN	NaN	NaN	NaN	NaN	NaN	NaN	NaN	NaN	NaN	NaN	NaN	NaN	NaN	NaN	NaN	NaN
Q24117;O96860	Dynein light chain 1, cytoplasmic;Dynein light chain 2, cytoplasmic	ctp;Cdlc2	30.153	29.4842	29.9864	NaN	NaN	16.3843	NaN	NaN	NaN	NaN	NaN	NaN	NaN	NaN	NaN	NaN	NaN	NaN	NaN	NaN	16.9464	NaN	NaN	NaN	18.8845	18.7188	18.8651	NaN	19.977	19.8087	NaN	18.8815	NaN	NaN	18.9225	19.6746	19.0475	21.0489	NaN	NaN	18.512	NaN	NaN	NaN	NaN	NaN	20.7223
Q24120	Protein cappuccino	capu	26.2172	26.4998	26.135	NaN	NaN	NaN	NaN	NaN	NaN	NaN	NaN	NaN	NaN	NaN	NaN	NaN	NaN	NaN	NaN	NaN	NaN	NaN	NaN	NaN	NaN	NaN	NaN	NaN	NaN	NaN	NaN	NaN	NaN	NaN	NaN	NaN	NaN	NaN	NaN	NaN	NaN	NaN	NaN	NaN	NaN	NaN	NaN
Q24133	DnaJ protein homolog 1	DnaJ-1	28.8128	28.8649	29.083	NaN	NaN	NaN	NaN	NaN	NaN	NaN	NaN	NaN	NaN	NaN	NaN	NaN	NaN	NaN	NaN	NaN	NaN	NaN	NaN	NaN	18.9386	NaN	18.8651	18.8615	19.6392	NaN	NaN	NaN	19.0839	NaN	19.1794	19.1854	19.3695	NaN	18.8327	18.7001	NaN	19.1361	24.0028	23.1278	22.9042	23.3869	22.3995
Q24151	Signal transducer and transcription activator	Stat92E	28.6868	28.4265	28.9415	NaN	NaN	16.404	NaN	NaN	NaN	NaN	NaN	NaN	NaN	NaN	17.4636	NaN	NaN	NaN	NaN	NaN	NaN	NaN	NaN	NaN	NaN	NaN	NaN	NaN	NaN	NaN	NaN	NaN	NaN	NaN	NaN	NaN	NaN	NaN	NaN	NaN	NaN	NaN	NaN	NaN	NaN	NaN	NaN
Q24154	60S ribosomal protein L29	RpL29	29.3511	29.7224	29.6047	19.5555	20.4835	19.9978	20.0197	18.8523	20.6486	20.2161	20.5824	NaN	NaN	NaN	21.4842	19.0865	19.0707	NaN	NaN	NaN	NaN	NaN	NaN	20.1941	20.8859	20.8901	NaN	NaN	20.9875	21.5782	21.5604	21.6005	21.2177	21.2941	21.2215	20.8568	20.4817	20.8292	NaN	21.6706	21.831	20.7046	26.4573	25.6503	25.49	25.3282	25.4749
Q24179	Protein sly1 homolog	Slh	29.4041	29.061	29.4123	NaN	NaN	NaN	NaN	NaN	NaN	NaN	NaN	NaN	NaN	NaN	NaN	NaN	NaN	NaN	NaN	NaN	NaN	NaN	NaN	NaN	NaN	NaN	NaN	NaN	NaN	NaN	NaN	NaN	NaN	NaN	NaN	NaN	NaN	19.0393	NaN	NaN	NaN	NaN	NaN	NaN	NaN	NaN	NaN
Q24185	Protein hook	hk	28.0667	27.5831	27.9178	NaN	NaN	NaN	NaN	NaN	NaN	NaN	NaN	NaN	NaN	NaN	NaN	NaN	NaN	NaN	16.7607	NaN	NaN	NaN	NaN	NaN	NaN	NaN	NaN	NaN	NaN	NaN	NaN	NaN	NaN	NaN	NaN	NaN	NaN	NaN	NaN	NaN	NaN	NaN	NaN	NaN	NaN	NaN	NaN
Q24186	40S ribosomal protein S5a	RpS5a	33.1306	32.9081	33.1714	19.4453	20.4347	19.1782	19.1693	18.9511	20.6014	20.5442	20.8752	NaN	NaN	NaN	18.9065	NaN	NaN	NaN	16.8835	NaN	NaN	NaN	NaN	NaN	22.2738	23.5811	NaN	22.721	NaN	22.383	22.489	23.2542	NaN	22.1576	23.6849	22.4349	23.5372	23.0763	22.6975	23.1094	22.8003	22.8292	26.4326	27.1232	26.1133	26.8093	26.7773
Q24207	Protein boule	bol	NaN	NaN	NaN	NaN	NaN	NaN	NaN	NaN	NaN	15.0374	NaN	18.3724	NaN	18.6028	18.8721	19.5181	19.6296	17.8892	NaN	NaN	NaN	NaN	NaN	NaN	NaN	NaN	NaN	NaN	NaN	NaN	NaN	NaN	NaN	NaN	NaN	NaN	NaN	NaN	NaN	NaN	NaN	NaN	NaN	NaN	NaN	NaN	NaN
Q24208	Eukaryotic translation initiation factor 2 subunit 3	eIF-2gamma	32.668	32.605	32.657	19.0925	19.6543	19.9111	19.609	20.7958	20.5741	19.7173	19.9708	20.626	NaN	NaN	21.7249	21.1012	20.829	NaN	21.9655	NaN	NaN	NaN	NaN	NaN	21.0457	21.3302	21.6273	21.1023	22.3276	21.3881	21.2708	21.1477	21.2401	21.1729	21.1342	21.0537	20.8808	22.0759	20.7701	21.4263	21.1287	20.7414	24.6629	23.9616	23.7692	23.9103	23.9261
Q24216		Cdk7	27.1527	27.0596	27.3519	NaN	NaN	NaN	NaN	NaN	NaN	NaN	NaN	NaN	NaN	NaN	NaN	NaN	NaN	NaN	NaN	NaN	NaN	NaN	NaN	NaN	NaN	18.7237	NaN	NaN	NaN	NaN	NaN	NaN	NaN	NaN	NaN	NaN	NaN	NaN	NaN	NaN	NaN	NaN	NaN	NaN	NaN	NaN	NaN
Q24246;Q9W5W4;Q7KWG3;X2JCR4;Q8IRZ3	Cytoplasmic dynein 1 intermediate chain	sw;Sdic1;Sdic2;Sdic4;Sdic3	28.4537	28.6179	27.8792	NaN	NaN	NaN	15.5651	NaN	NaN	NaN	NaN	NaN	NaN	NaN	16.1136	NaN	NaN	NaN	NaN	NaN	NaN	NaN	NaN	NaN	NaN	NaN	NaN	NaN	NaN	NaN	NaN	NaN	NaN	NaN	NaN	NaN	NaN	NaN	NaN	18.1149	NaN	NaN	NaN	NaN	NaN	NaN	NaN
Q24251	ATP synthase subunit d, mitochondrial	ATPsyn-d	28.2842	28.7179	28.505	NaN	NaN	NaN	NaN	NaN	NaN	NaN	NaN	NaN	NaN	NaN	NaN	NaN	NaN	NaN	NaN	NaN	NaN	NaN	NaN	19.2915	21.0809	22.7267	22.0243	21.8435	21.5891	20.5895	21.0748	21.3203	22.7405	21.39	20.4693	20.5979	NaN	21.1027	22.4316	NaN	20.5879	21.594	NaN	NaN	NaN	NaN	NaN
Q24253	AP complex subunit beta	AP-1-2beta	32.4902	32.3733	32.1727	21.7175	21.8053	21.9597	21.7309	22.0544	21.3978	21.1206	21.563	21.2114	NaN	21.2859	22.9676	22.7774	23.2797	NaN	NaN	NaN	NaN	21.0931	NaN	NaN	22.8969	22.7804	22.803	23.2041	22.8225	23.007	23.2111	22.6277	22.9553	23.0157	22.6514	22.861	22.6985	22.5354	22.6725	22.8742	22.2724	22.9989	23.2372	23.503	23.3863	23.645	23.7456
Q24276	Hsp90 co-chaperone Cdc37	Cdc37	30.697	30.3544	30.4753	NaN	NaN	NaN	NaN	NaN	NaN	16.1383	NaN	NaN	NaN	NaN	NaN	NaN	NaN	NaN	NaN	17.4737	NaN	NaN	NaN	NaN	NaN	NaN	NaN	NaN	NaN	NaN	NaN	NaN	NaN	NaN	NaN	NaN	NaN	NaN	NaN	NaN	NaN	NaN	NaN	NaN	NaN	NaN	NaN
Q24297	Small nuclear ribonucleoprotein F	SmF	29.5577	28.7321	30.0198	20.1918	21.1808	21.101	21.3485	20.3499	21.3215	21.8119	21.6477	18.2447	NaN	17.8962	18.27	19.9451	NaN	NaN	NaN	NaN	NaN	NaN	NaN	19.4083	NaN	NaN	NaN	NaN	19.0835	NaN	NaN	NaN	NaN	NaN	NaN	NaN	NaN	NaN	NaN	NaN	NaN	NaN	NaN	NaN	NaN	NaN	NaN
Q24319	Dolichyl-diphosphooligosaccharide--protein glycosyltransferase 48 kDa subunit	Ost48	25.9396	25.8496	25.9572	NaN	NaN	NaN	NaN	NaN	NaN	NaN	NaN	NaN	NaN	NaN	NaN	NaN	NaN	NaN	NaN	NaN	NaN	NaN	NaN	NaN	NaN	NaN	NaN	NaN	NaN	NaN	NaN	NaN	NaN	NaN	NaN	NaN	NaN	NaN	NaN	NaN	NaN	NaN	NaN	NaN	NaN	21.0948	NaN
Q24337	Protein enhancer of rudimentary	e(r)	27.2017	27.2549	27.1617	NaN	NaN	15.9507	NaN	NaN	NaN	NaN	NaN	NaN	NaN	NaN	NaN	19.4356	NaN	NaN	NaN	NaN	NaN	NaN	NaN	NaN	NaN	NaN	NaN	NaN	NaN	NaN	NaN	NaN	NaN	NaN	NaN	NaN	NaN	18.1566	NaN	NaN	NaN	NaN	NaN	NaN	NaN	NaN	NaN
Q24368	Chromatin-remodeling complex ATPase chain Iswi	Iswi	28.8865	28.6763	28.6786	NaN	21.4202	21.3856	20.8785	NaN	NaN	NaN	NaN	NaN	NaN	NaN	18.1655	NaN	NaN	NaN	25.9529	NaN	NaN	NaN	NaN	NaN	NaN	NaN	NaN	NaN	NaN	NaN	NaN	NaN	NaN	26.6239	NaN	NaN	NaN	NaN	NaN	NaN	NaN	NaN	NaN	NaN	NaN	NaN	NaN
Q24439	ATP synthase subunit O, mitochondrial	Oscp	28.2485	28.3179	28.6173	NaN	NaN	NaN	NaN	NaN	NaN	NaN	NaN	NaN	NaN	NaN	NaN	NaN	NaN	NaN	NaN	NaN	NaN	NaN	NaN	NaN	NaN	22.1384	22.2493	21.3415	NaN	21.0129	NaN	NaN	21.8541	21.9341	21.6072	20.1986	21.2832	22.1038	NaN	21.8081	NaN	21.7678	NaN	NaN	NaN	NaN	NaN
Q24472	Retinoblastoma family protein	Rbf	24.9297	24.6891	24.8017	NaN	NaN	19.7941	NaN	NaN	NaN	NaN	NaN	NaN	NaN	NaN	NaN	NaN	19.5807	NaN	NaN	NaN	NaN	NaN	NaN	NaN	NaN	NaN	NaN	NaN	NaN	NaN	NaN	NaN	NaN	NaN	NaN	NaN	NaN	NaN	NaN	NaN	NaN	NaN	NaN	NaN	20.2098	NaN	NaN
Q24478	Centrosome-associated zinc finger protein CP190	Cp190	29.2905	29.4508	29.1732	NaN	NaN	NaN	NaN	20.3802	NaN	NaN	NaN	NaN	NaN	NaN	NaN	NaN	NaN	NaN	NaN	NaN	NaN	NaN	17.7122	NaN	NaN	17.1166	NaN	NaN	NaN	NaN	NaN	NaN	NaN	NaN	NaN	NaN	NaN	NaN	NaN	NaN	NaN	NaN	NaN	NaN	NaN	NaN	NaN
Q24491	RNA-binding protein Rsf1	Rsf1	NaN	21.022	NaN	21.7688	21.8547	21.9555	21.9544	21.8286	21.6193	22.0975	21.753	NaN	NaN	19.5258	NaN	NaN	NaN	NaN	NaN	NaN	NaN	23.1844	22.9827	22.3499	NaN	18.4622	NaN	NaN	NaN	NaN	NaN	NaN	NaN	NaN	NaN	NaN	NaN	NaN	NaN	NaN	NaN	NaN	NaN	NaN	NaN	NaN	20.4804
Q24492	Replication protein A 70 kDa DNA-binding subunit	RpA-70	32.1039	32.1648	32.1578	25.7885	25.9374	26.0554	26.1431	25.8773	25.88	26.1056	25.874	NaN	NaN	NaN	NaN	20.1472	NaN	25.8986	26.5769	26.1661	26.2792	29.5959	29.2936	29.2272	21.328	NaN	NaN	NaN	NaN	NaN	21.6732	NaN	21.9656	21.748	NaN	22.8745	21.9908	22.8503	NaN	NaN	21.5204	21.3854	24.0194	NaN	NaN	22.3305	22.1202
Q24537	High mobility group protein DSP1	Dsp1	28.1679	28.7648	28.7945	19.1637	19.7928	19.3923	19.6002	NaN	NaN	19.9584	20.0514	NaN	NaN	NaN	NaN	NaN	19.3849	29.4017	29.6517	29.1932	29.5251	30.99	30.8966	31.0936	NaN	NaN	14.971	NaN	NaN	NaN	NaN	NaN	NaN	NaN	NaN	NaN	NaN	NaN	NaN	NaN	NaN	NaN	NaN	NaN	NaN	NaN	NaN
Q24560	Tubulin beta-1 chain	betaTub56D	35.6766	35.6062	35.7122	26.1123	26.5654	26.5277	26.1315	26.7209	26.6709	26.1134	26.2745	26.3882	25.1236	25.6751	27.0066	26.0845	26.5513	29.2492	29.3556	29.0641	29.3731	29.3523	29.1452	29.6431	31.0025	30.8673	30.8478	31.0038	30.8448	30.7234	30.79	31.2354	31.0946	31.2608	31.1839	30.9514	31.2215	30.6977	30.9167	30.9064	30.3997	31.0172	31.6148	31.8804	31.9353	31.9248	31.9744
Q24562	Splicing factor U2AF 50 kDa subunit	U2af50	28.5723	28.8297	28.4258	23.7833	23.7303	23.5533	23.7092	24.9105	24.5538	24.7604	25.0212	24.1659	23.2139	24.7321	26.4286	27.1208	26.6431	NaN	NaN	NaN	NaN	21.8509	NaN	NaN	NaN	NaN	NaN	NaN	NaN	NaN	NaN	NaN	NaN	NaN	NaN	NaN	NaN	19.5278	NaN	NaN	NaN	NaN	22.7876	22.701	22.2207	22.4449	23.0563
Q24572	Probable histone-binding protein Caf1	Caf1	31.7344	31.88	31.7861	NaN	NaN	16.9895	NaN	NaN	NaN	NaN	NaN	NaN	NaN	NaN	NaN	19.1712	NaN	21.7938	22.1735	22.7392	22.6031	NaN	20.4256	20.9745	19.4409	NaN	19.6124	NaN	19.6086	19.3183	19.4887	19.4368	19.1082	19.5477	19.6888	20.1897	19.8221	21.4595	NaN	NaN	19.5935	NaN	22.5435	22.7433	22.0246	22.2362	23.0875
Q24583	V-type proton ATPase subunit F 1	Vha14-1	29.0929	28.9265	29.2259	NaN	NaN	NaN	NaN	NaN	NaN	NaN	NaN	NaN	NaN	NaN	NaN	NaN	NaN	NaN	NaN	18.0544	NaN	NaN	NaN	NaN	NaN	NaN	NaN	NaN	NaN	22.1016	22.5096	NaN	NaN	21.2732	NaN	22.3822	22.043	22.2081	21.5711	21.4829	21.6116	NaN	NaN	NaN	NaN	NaN	NaN
Q24595	DNA repair protein complementing XP-C cells homolog	mus210	NaN	NaN	22.9646	17.8543	NaN	NaN	NaN	NaN	NaN	NaN	NaN	NaN	NaN	NaN	NaN	NaN	NaN	19.6618	21.4106	20.163	20.8316	19.2539	19.2635	19.3911	NaN	NaN	NaN	NaN	NaN	NaN	NaN	NaN	NaN	NaN	NaN	NaN	NaN	NaN	NaN	NaN	NaN	NaN	NaN	NaN	NaN	NaN	NaN
Q26365	ADP,ATP carrier protein	sesB	31.7164	31.705	31.7409	21.9581	22.3114	21.9826	21.5276	22.9717	22.4951	21.1515	22.1332	21.7344	22.6381	23.2103	23.36	22.7236	23.1176	26.314	26.7009	26.6844	26.4465	26.9218	26.4707	26.582	26.0657	25.8423	25.5637	25.863	25.6528	25.4988	25.4769	25.7926	25.3518	25.2876	25.7991	25.5945	25.6424	25.4253	25.96	26.2117	25.5704	25.9878	26.2048	26.8344	26.8459	26.6251	26.5213
Q26454	DNA replication licensing factor MCM4	dpa	29.995	30.2839	30.1975	NaN	NaN	NaN	NaN	NaN	NaN	NaN	NaN	NaN	NaN	NaN	NaN	NaN	NaN	NaN	NaN	NaN	NaN	16.8623	NaN	NaN	NaN	NaN	NaN	NaN	NaN	NaN	NaN	NaN	NaN	NaN	NaN	NaN	NaN	NaN	NaN	NaN	16.6579	NaN	NaN	NaN	NaN	NaN	NaN
Q27237	Protein tumorous imaginal discs, mitochondrial	l(2)tid	27.4586	26.7212	27.6995	NaN	NaN	NaN	NaN	NaN	17.9389	NaN	NaN	NaN	NaN	17.319	NaN	NaN	NaN	20.434	20.7899	20.6658	20.3656	20.4686	20.4797	20.6738	23.7716	23.8171	24.1419	23.7094	24.2731	23.6873	23.7982	23.8303	23.9598	23.4814	23.8862	23.2105	22.7061	22.7873	24.1966	23.9599	23.8042	23.9855	24.4714	23.1271	23.3441	23.0053	23.0425
Q27268	ATP-dependent RNA helicase WM6	Hel25E	32.4777	32.422	32.6854	NaN	NaN	18.439	NaN	NaN	NaN	NaN	NaN	19.742	NaN	NaN	20.0415	19.7221	19.9398	NaN	NaN	NaN	NaN	NaN	NaN	21.1556	20.1906	19.7627	19.8174	20.1664	NaN	18.879	NaN	19.8753	20.0934	20.2235	20.8605	20.1915	19.9915	20.7871	20.4712	19.0998	19.8743	20.0269	22.6625	22.7611	22.5773	22.9374	24.0243
Q27294	RNA-binding protein cabeza	caz	25.9514	27.3446	26.0107	25.483	25.3556	25.3943	26.1751	22.4455	23.3343	23.5739	23.7185	NaN	NaN	22.5867	20.5918	NaN	20.7777	NaN	NaN	NaN	19.1349	NaN	NaN	NaN	NaN	NaN	NaN	NaN	NaN	NaN	NaN	NaN	NaN	NaN	NaN	NaN	NaN	20.3976	NaN	NaN	NaN	NaN	NaN	18.611	NaN	NaN	NaN
Q27331	V-type proton ATPase catalytic subunit A isoform 2	Vha68-2	33.6779	33.6643	33.6399	NaN	NaN	17.6436	NaN	NaN	NaN	NaN	NaN	21.834	NaN	NaN	NaN	NaN	NaN	NaN	NaN	NaN	NaN	20.1719	NaN	NaN	NaN	20.5409	20.896	NaN	20.3869	20.2245	20.32	NaN	20.1028	20.1034	20.5017	21.6567	20.6381	22.8705	NaN	20.2455	20.1923	NaN	NaN	20.671	NaN	NaN	NaN
Q27415	Nucleoplasmin-like protein	Nlp	32.5558	32.6379	32.5795	NaN	NaN	NaN	NaN	NaN	NaN	18.0332	NaN	21.4648	NaN	NaN	NaN	NaN	20.1358	19.7117	21.2793	20.7327	20.7377	NaN	19.7541	22.7398	21.1257	20.6464	20.5588	21.5341	20.7185	21.7517	21.1939	21.2957	22.1189	21.9943	20.9237	22.3581	22.8732	23.3479	20.5587	21.4488	21.0317	21.2008	23.2282	22.8038	23.12	23.848	23.6956
Q27580	Adenosylhomocysteinase	Ahcy13	32.6738	32.4124	32.5609	NaN	NaN	14.0981	NaN	NaN	NaN	NaN	NaN	NaN	NaN	NaN	NaN	17.9661	NaN	NaN	NaN	NaN	NaN	NaN	NaN	20.4261	NaN	NaN	NaN	NaN	NaN	NaN	NaN	NaN	NaN	NaN	NaN	NaN	NaN	22.6646	NaN	NaN	NaN	NaN	NaN	NaN	NaN	NaN	NaN
Q27597	NADPH--cytochrome P450 reductase	Cpr	31.2061	31.0075	31.2185	NaN	NaN	NaN	NaN	NaN	NaN	NaN	NaN	18.45	NaN	NaN	NaN	NaN	NaN	NaN	NaN	NaN	NaN	NaN	NaN	19.8658	NaN	NaN	NaN	NaN	NaN	NaN	NaN	NaN	NaN	NaN	NaN	NaN	NaN	23.6136	NaN	NaN	NaN	NaN	NaN	NaN	NaN	NaN	NaN
Q27607	DNA polymerase subunit gamma-1, mitochondrial	tam	NaN	NaN	22.9399	20.2768	19.6735	19.6479	19.8683	19.8319	19.5052	19.7269	19.6496	NaN	NaN	NaN	NaN	NaN	NaN	22.8686	23.4337	22.5023	23.3632	NaN	20.2848	NaN	NaN	NaN	NaN	NaN	NaN	NaN	NaN	NaN	NaN	NaN	NaN	NaN	19.1533	NaN	NaN	NaN	NaN	NaN	NaN	NaN	NaN	NaN	NaN
Q27869	Protein-L-isoaspartate(D-aspartate) O-methyltransferase	Pcmt	28.083	27.8266	27.7761	18.0533	NaN	NaN	NaN	NaN	NaN	NaN	NaN	NaN	21.548	NaN	NaN	NaN	NaN	23.458	NaN	NaN	NaN	NaN	NaN	NaN	25.2553	24.4152	24.9743	24.8969	25.3079	25.0639	25.6552	25.8919	25.6317	25.8904	26.0054	25.8803	25.5132	24.3903	25.8145	25.7757	25.5752	25.4805	28.0641	28.9934	29.0143	28.6323	29.0765
Q27889	Serine/threonine-protein phosphatase 2B catalytic subunit 2	Pp2B-14D	29.6585	29.5686	29.7339	NaN	NaN	NaN	NaN	NaN	NaN	18.4297	NaN	NaN	NaN	NaN	NaN	NaN	NaN	NaN	NaN	NaN	NaN	NaN	18.6447	NaN	18.5562	NaN	NaN	NaN	18.3925	18.5255	18.7873	18.9	18.7681	18.8009	19.2731	19.0834	18.955	18.3389	17.9082	18.3243	18.1543	18.568	NaN	NaN	NaN	18.88	NaN
Q2PDT4		Pax	29.9033	29.8989	29.8355	NaN	16.3808	18.225	NaN	NaN	NaN	15.3456	15.7163	NaN	NaN	NaN	NaN	NaN	NaN	17.9143	NaN	NaN	NaN	NaN	NaN	NaN	NaN	NaN	NaN	NaN	NaN	NaN	NaN	NaN	NaN	NaN	NaN	NaN	NaN	NaN	NaN	NaN	15.5239	NaN	NaN	NaN	NaN	NaN	NaN
Q2PE14	Zinc finger CCHC domain-containing protein 8 homolog	CG4622	NaN	NaN	24.3091	NaN	NaN	NaN	17.0845	NaN	NaN	NaN	NaN	NaN	NaN	NaN	NaN	NaN	17.2595	20.8548	21.6802	20.849	21.3411	21.4093	NaN	21.0563	26.5468	26.1709	26.5982	26.1314	25.7157	25.7401	24.6149	NaN	NaN	NaN	NaN	NaN	NaN	24.4536	NaN	25.9711	25.0427	26.2307	25.9166	26.6071	26.0943	26.6978	24.6017
Q32KD4	Protein argonaute	AGO1	27.8398	27.6161	NaN	26.2077	26.3093	26.3496	26.484	26.0183	26.4392	26.6449	26.6983	22.4241	21.7937	22.5767	22.906	22.3241	NaN	28.2338	28.6253	28.3597	28.456	30.2791	30.0804	30.1267	NaN	NaN	NaN	NaN	NaN	NaN	NaN	NaN	NaN	NaN	NaN	NaN	NaN	22.9453	NaN	NaN	NaN	NaN	NaN	19.1596	NaN	NaN	NaN
Q3YMU0	Protein disulfide-isomerase	ERp60	34.8971	34.87	34.7676	23.5929	23.7052	23.6009	23.7064	24.3679	23.7868	24.0557	24.0996	24.6754	23.4383	NaN	23.2466	23.2114	23.6181	21.7183	21.5362	22.9667	21.162	22.0331	21.5985	24.9946	20.1502	NaN	NaN	22.3937	19.8459	20.86	20.4794	20.5562	23.1057	20.9177	20.6324	25.2306	23.6509	26.5888	20.2055	21.0042	22.6957	20.1544	23.2963	NaN	21.1012	23.6041	22.334
Q4QQB9			27.4455	26.9867	28.7323	NaN	NaN	NaN	NaN	NaN	NaN	NaN	NaN	NaN	NaN	NaN	NaN	NaN	NaN	NaN	NaN	18.3925	NaN	NaN	NaN	NaN	NaN	NaN	NaN	NaN	NaN	NaN	NaN	NaN	NaN	NaN	NaN	NaN	NaN	NaN	NaN	NaN	NaN	NaN	NaN	NaN	NaN	NaN	NaN
Q4U2G8			25.8905	26.2436	26.4727	20.8806	NaN	20.4533	21.2054	NaN	21.4337	21.231	21.2249	NaN	NaN	NaN	NaN	NaN	23.2298	NaN	NaN	NaN	NaN	NaN	NaN	NaN	NaN	NaN	NaN	NaN	NaN	NaN	NaN	NaN	NaN	NaN	NaN	NaN	NaN	NaN	NaN	NaN	NaN	NaN	NaN	NaN	NaN	NaN	NaN
Q4Z8K6	Ran-binding proteins 9/10 homolog	RanBPM	28.1618	27.8067	28.3407	NaN	NaN	NaN	NaN	NaN	NaN	NaN	NaN	NaN	NaN	NaN	NaN	NaN	NaN	NaN	NaN	NaN	NaN	NaN	NaN	17.9205	NaN	NaN	NaN	NaN	NaN	NaN	NaN	NaN	NaN	NaN	NaN	NaN	18.1354	NaN	NaN	NaN	NaN	NaN	NaN	NaN	NaN	21.4646	NaN
Q500Y7		UQCR-6.4	27.2218	27.0576	26.9385	NaN	NaN	NaN	15.3393	NaN	NaN	NaN	NaN	NaN	NaN	NaN	NaN	NaN	NaN	NaN	NaN	NaN	NaN	NaN	NaN	18.4053	22.2811	22.1098	22.3372	21.4603	22.2479	22.3692	22.9534	22.0633	22.4402	22.6708	22.7372	22.2692	22.5712	21.5012	21.4965	21.5282	22.5859	22.1042	24.7757	25.1264	25.1345	25.1734	24.5034
Q59DP9	Calcium-transporting ATPase	PMCA	28.3789	28.2131	28.7034	17.3396	17.2451	17.2316	NaN	17.7437	18.4314	17.4626	17.119	NaN	NaN	NaN	18.6661	NaN	NaN	21.1784	NaN	NaN	NaN	21.6358	NaN	NaN	22.813	22.4019	22.6306	22.4643	22.656	22.7709	22.5733	22.6791	21.5498	22.1637	22.2903	21.6513	22.136	22.2502	22.4768	22.374	22.8833	22.6285	NaN	NaN	NaN	NaN	NaN
Q59E36	REST corepressor	CoRest	26.5442	26.5733	27.6528	NaN	NaN	NaN	NaN	NaN	NaN	NaN	NaN	NaN	NaN	NaN	NaN	NaN	NaN	NaN	NaN	NaN	NaN	NaN	NaN	NaN	NaN	NaN	NaN	NaN	NaN	NaN	NaN	NaN	NaN	NaN	NaN	NaN	18.4407	NaN	NaN	NaN	NaN	NaN	NaN	NaN	NaN	NaN	NaN
Q5BI50		Cul4	28.3031	28.716	28.6744	NaN	NaN	16.3343	NaN	NaN	NaN	NaN	NaN	NaN	NaN	NaN	18.8909	NaN	NaN	NaN	NaN	NaN	NaN	NaN	17.6453	NaN	NaN	NaN	NaN	NaN	NaN	NaN	NaN	NaN	NaN	NaN	NaN	NaN	NaN	NaN	NaN	NaN	NaN	20.4491	NaN	NaN	NaN	NaN	NaN
Q5BIA9			26.7078	26.7923	26.8056	NaN	NaN	NaN	NaN	NaN	NaN	NaN	NaN	NaN	NaN	NaN	NaN	NaN	NaN	NaN	NaN	NaN	NaN	NaN	NaN	NaN	NaN	NaN	NaN	NaN	NaN	NaN	NaN	NaN	NaN	NaN	NaN	NaN	NaN	NaN	NaN	NaN	NaN	NaN	20.7747	NaN	NaN	NaN	NaN
Q5EAK6	Serine/threonine-protein kinase ATM	tefu	29.2882	22.8091	NaN	19.976	19.3019	18.5803	NaN	20.274	NaN	NaN	19.4125	NaN	24.7823	21.5208	19.3053	NaN	NaN	NaN	NaN	NaN	NaN	23.1506	NaN	NaN	NaN	NaN	NaN	NaN	NaN	NaN	NaN	NaN	NaN	NaN	NaN	NaN	NaN	NaN	NaN	NaN	NaN	18.5855	NaN	NaN	NaN	NaN	NaN
Q5U0V7		Synj	28.2807	28.0616	28.2267	NaN	NaN	NaN	NaN	NaN	NaN	NaN	NaN	NaN	NaN	NaN	NaN	NaN	NaN	NaN	NaN	NaN	NaN	17.5097	NaN	NaN	NaN	NaN	NaN	NaN	NaN	NaN	NaN	NaN	NaN	NaN	NaN	NaN	NaN	NaN	NaN	NaN	NaN	NaN	NaN	NaN	NaN	NaN	NaN
Q6AWD5			NaN	25.3687	26.3999	NaN	14.7804	NaN	NaN	NaN	NaN	NaN	NaN	NaN	NaN	NaN	NaN	NaN	NaN	NaN	NaN	NaN	NaN	NaN	NaN	NaN	NaN	NaN	NaN	NaN	NaN	NaN	NaN	NaN	NaN	NaN	NaN	NaN	NaN	NaN	NaN	NaN	NaN	NaN	19.8073	NaN	NaN	NaN	NaN
Q6IDD9	Sterile alpha and TIR motif-containing protein 1	Ect4	27.029	27.863	27.962	NaN	15.6875	NaN	NaN	NaN	NaN	NaN	NaN	NaN	NaN	NaN	NaN	NaN	18.0726	NaN	NaN	17.8739	NaN	NaN	NaN	NaN	20.2759	20.4753	20.9471	19.7496	20.3724	NaN	19.6604	20.2048	20.5057	19.3554	19.5827	20.8435	20.5001	19.9469	20.6215	20.4506	20.1309	20.4367	NaN	NaN	NaN	20.8159	NaN
Q6NN84			NaN	NaN	NaN	NaN	20.5338	NaN	NaN	NaN	NaN	18.1627	17.614	NaN	NaN	NaN	NaN	NaN	NaN	NaN	NaN	NaN	NaN	NaN	NaN	NaN	NaN	NaN	NaN	NaN	NaN	NaN	NaN	NaN	NaN	NaN	NaN	NaN	NaN	NaN	NaN	NaN	NaN	NaN	NaN	NaN	NaN	NaN	NaN
Q6NP69		gfzf	26.3294	26.8169	27.0112	NaN	NaN	NaN	18.503	NaN	NaN	NaN	NaN	NaN	NaN	NaN	NaN	NaN	NaN	20.961	21.5561	21.9934	21.901	21.3856	NaN	21.1726	19.2854	18.6969	20.0748	19.1386	19.6573	NaN	NaN	20.3401	19.5646	20.2535	20.12	NaN	19.9008	19.752	20.6869	21.3596	NaN	20.0841	NaN	NaN	NaN	NaN	NaN
Q6NQY9			26.3684	27.1273	26.6183	15.0374	NaN	NaN	NaN	NaN	NaN	NaN	NaN	NaN	NaN	NaN	NaN	NaN	NaN	NaN	NaN	NaN	NaN	NaN	NaN	NaN	NaN	NaN	18.3453	NaN	NaN	NaN	NaN	NaN	NaN	NaN	NaN	NaN	NaN	NaN	NaN	NaN	NaN	NaN	NaN	NaN	20.1589	NaN	NaN
Q6NR46		Spt-I	24.6263	26.8386	28.837	NaN	15.1055	NaN	NaN	NaN	NaN	NaN	NaN	NaN	NaN	NaN	NaN	NaN	NaN	20.2492	20.5621	20.2043	20.5336	20.1116	NaN	NaN	22.9614	23.1269	22.8901	22.8101	22.8792	22.7686	23.3083	22.7007	23.2978	23.0865	23.1607	22.659	22.8478	22.3122	22.8849	22.8967	22.8522	22.9981	NaN	NaN	NaN	NaN	NaN
Q6WV17	Polypeptide N-acetylgalactosaminyltransferase 5	pgant5	27.7203	28.918	26.4955	NaN	NaN	NaN	NaN	NaN	NaN	NaN	NaN	NaN	NaN	18.562	NaN	NaN	NaN	NaN	NaN	NaN	NaN	NaN	NaN	NaN	NaN	NaN	NaN	NaN	NaN	NaN	NaN	NaN	NaN	NaN	NaN	NaN	NaN	NaN	NaN	NaN	NaN	NaN	NaN	NaN	19.7672	NaN	NaN
Q709R6		bocks	NaN	NaN	23.3876	20.0618	19.7294	19.3221	19.8425	20.5802	20.1691	20.1987	NaN	NaN	NaN	NaN	NaN	NaN	NaN	25.9793	26.8783	26.068	26.6701	18.9867	18.6899	17.5192	20.4739	NaN	NaN	NaN	NaN	NaN	NaN	NaN	NaN	NaN	NaN	NaN	NaN	NaN	NaN	NaN	NaN	NaN	NaN	NaN	20.5557	NaN	NaN
Q76NQ0	Dolichyl-diphosphooligosaccharide--protein glycosyltransferase subunit 1		27.361	27.1489	27.5222	18.3493	18.9188	18.4728	17.5579	18.9791	19.1155	18.5063	18.7125	NaN	NaN	NaN	20.0695	NaN	NaN	22.6192	23.2782	23.258	23.3059	22.7939	22.875	23.1004	21.609	22.2025	21.3607	21.6605	21.5799	21.6437	21.1281	21.3121	21.391	20.7979	21.4795	21.1857	20.9245	22.2398	22.2699	21.799	21.9269	21.7947	22.4017	22.3843	22.6913	22.3429	23.1362
Q76NR6		regucalcin	31.2614	31.4197	31.3272	NaN	NaN	NaN	16.38	NaN	NaN	NaN	NaN	NaN	NaN	NaN	NaN	NaN	17.5181	NaN	NaN	NaN	18.3032	NaN	NaN	NaN	18.0902	NaN	NaN	NaN	NaN	NaN	NaN	NaN	NaN	NaN	NaN	NaN	NaN	NaN	NaN	NaN	NaN	NaN	NaN	NaN	NaN	NaN	NaN
Q7JNE1		prod	NaN	NaN	25.6737	22.8972	22.8586	22.8061	23.2275	23.4447	22.9829	23.1212	22.961	NaN	NaN	NaN	NaN	NaN	19.3724	22.0218	NaN	NaN	NaN	NaN	NaN	NaN	NaN	NaN	NaN	NaN	NaN	NaN	NaN	NaN	NaN	NaN	NaN	NaN	NaN	NaN	NaN	NaN	NaN	NaN	NaN	NaN	NaN	NaN	NaN
Q7JQN4		Rs1	27.995	27.5785	27.9795	NaN	NaN	NaN	NaN	NaN	13.869	NaN	NaN	NaN	NaN	NaN	NaN	NaN	NaN	NaN	NaN	NaN	NaN	NaN	NaN	NaN	NaN	NaN	NaN	NaN	NaN	NaN	NaN	NaN	NaN	NaN	NaN	NaN	NaN	16.9358	NaN	NaN	NaN	NaN	NaN	NaN	19.0232	NaN	NaN
Q7JR58			31.9392	31.9309	32.3263	19.0662	19.1456	19.2018	19.26	19.9902	20.2335	19.7361	19.8913	21.0098	NaN	NaN	NaN	NaN	NaN	21.5822	22.2107	22.1298	21.7154	22.0638	22.0984	22.4071	20.3358	NaN	20.8713	20.5017	NaN	NaN	NaN	20.3257	NaN	NaN	20.3184	21.4386	21.382	23.1862	21.236	20.1807	NaN	20.0324	NaN	NaN	NaN	NaN	NaN
Q7JRC0			28.5575	28.8811	28.7683	NaN	NaN	NaN	NaN	NaN	NaN	NaN	NaN	NaN	NaN	NaN	NaN	NaN	NaN	NaN	NaN	NaN	NaN	NaN	NaN	NaN	NaN	NaN	NaN	NaN	NaN	NaN	NaN	NaN	NaN	NaN	NaN	NaN	NaN	NaN	NaN	NaN	NaN	NaN	23.2311	23.3589	23.3424	23.7723	23.5045
Q7JRH5			27.9053	27.9492	27.91	23.9287	23.5984	23.7595	23.915	24.4476	23.9204	24.0618	23.9237	20.6804	NaN	21.2861	21.2944	21.0844	20.8084	NaN	NaN	NaN	NaN	NaN	NaN	19.7643	NaN	NaN	NaN	NaN	NaN	NaN	NaN	NaN	17.9195	NaN	NaN	NaN	NaN	NaN	NaN	NaN	NaN	NaN	NaN	NaN	NaN	NaN	NaN
Q7JRJ9		Incenp	28.9672	29.6275	29.1964	NaN	NaN	NaN	NaN	NaN	NaN	NaN	NaN	NaN	NaN	NaN	NaN	NaN	NaN	NaN	NaN	NaN	NaN	NaN	NaN	NaN	NaN	NaN	NaN	NaN	NaN	NaN	NaN	NaN	NaN	NaN	NaN	NaN	NaN	19.4362	NaN	NaN	NaN	NaN	NaN	19.2017	19.6699	19.1893	NaN
Q7JUP3		casp	27.5941	27.8831	27.5603	NaN	NaN	NaN	NaN	NaN	NaN	NaN	NaN	NaN	NaN	NaN	16.069	NaN	NaN	NaN	NaN	NaN	NaN	NaN	NaN	NaN	NaN	NaN	NaN	NaN	NaN	NaN	NaN	NaN	NaN	NaN	NaN	NaN	NaN	19.5587	NaN	NaN	NaN	NaN	NaN	NaN	NaN	NaN	NaN
Q7JUY7	PTB domain-containing adapter protein ced-6	ced-6	26.6866	26.6666	27.105	NaN	NaN	NaN	NaN	NaN	NaN	NaN	NaN	NaN	NaN	NaN	NaN	NaN	NaN	NaN	NaN	NaN	NaN	19.4126	NaN	NaN	NaN	NaN	NaN	NaN	NaN	NaN	NaN	NaN	NaN	NaN	NaN	NaN	NaN	NaN	NaN	NaN	NaN	NaN	20.5701	NaN	NaN	NaN	NaN
Q7JV70		Arc2	28.5647	28.6219	28.7744	NaN	NaN	NaN	NaN	NaN	NaN	NaN	NaN	NaN	NaN	NaN	NaN	NaN	NaN	NaN	NaN	NaN	NaN	NaN	NaN	17.9139	NaN	NaN	NaN	NaN	NaN	NaN	NaN	NaN	NaN	NaN	NaN	NaN	NaN	NaN	NaN	NaN	NaN	NaN	NaN	NaN	NaN	NaN	NaN
Q7JVH6			30.8634	30.8342	31.0278	NaN	NaN	NaN	NaN	NaN	NaN	NaN	NaN	NaN	NaN	NaN	NaN	NaN	NaN	NaN	NaN	NaN	NaN	NaN	NaN	17.896	NaN	NaN	NaN	NaN	NaN	NaN	NaN	NaN	NaN	NaN	NaN	NaN	NaN	NaN	NaN	NaN	NaN	NaN	NaN	NaN	NaN	NaN	NaN
Q7JVI3	Eukaryotic translation initiation factor 3 subunit M	Tango7	32.6477	32.7366	32.5013	19.8483	20.4339	20.8344	20.5794	19.7747	20.3283	19.9526	20.0179	NaN	NaN	NaN	20.827	NaN	NaN	NaN	NaN	NaN	NaN	NaN	19.6591	NaN	22.2096	21.4848	21.1501	21.2965	21.8209	21.6641	21.9271	21.254	21.1974	NaN	21.5753	22.1512	21.7816	22.1984	21.3365	21.2834	21.7681	21.1468	23.4251	23.443	22.7524	23.0212	23.2821
Q7JVI6		GstE13	28.1305	28.0657	28.1589	NaN	NaN	NaN	NaN	NaN	NaN	NaN	NaN	NaN	NaN	18.1814	NaN	NaN	NaN	NaN	NaN	16.9807	NaN	NaN	NaN	NaN	NaN	NaN	NaN	NaN	NaN	NaN	NaN	NaN	NaN	NaN	NaN	NaN	NaN	NaN	NaN	NaN	NaN	NaN	NaN	NaN	NaN	NaN	NaN
Q7JVK1		mRpL18	NaN	NaN	24.5086	18.3991	18.787	18.4825	19.5567	19.2596	18.9219	19.692	19.9392	NaN	NaN	NaN	NaN	19.1497	NaN	NaN	NaN	NaN	NaN	NaN	NaN	18.0217	NaN	NaN	NaN	NaN	NaN	NaN	NaN	NaN	NaN	NaN	NaN	NaN	NaN	NaN	NaN	NaN	NaN	NaN	NaN	NaN	NaN	NaN	NaN
Q7JVK6		trsn	28.6524	28.9917	28.2708	NaN	NaN	20.6996	NaN	NaN	NaN	NaN	NaN	25.5661	24.8308	27.0435	NaN	NaN	19.2683	NaN	20.597	NaN	NaN	NaN	NaN	NaN	NaN	NaN	NaN	NaN	NaN	NaN	NaN	NaN	NaN	NaN	NaN	20.6436	NaN	NaN	NaN	NaN	NaN	NaN	NaN	NaN	NaN	NaN	NaN
Q7JW66			24.6918	25.6498	24.7432	16.2345	NaN	NaN	NaN	NaN	NaN	NaN	NaN	NaN	NaN	NaN	NaN	NaN	NaN	NaN	NaN	NaN	NaN	NaN	18.2076	NaN	NaN	NaN	NaN	NaN	NaN	NaN	NaN	NaN	NaN	NaN	NaN	NaN	NaN	NaN	NaN	NaN	NaN	NaN	NaN	NaN	NaN	NaN	NaN
Q7JWD6		EloC	30.297	29.9792	30.2171	NaN	NaN	15.3811	NaN	NaN	NaN	NaN	NaN	NaN	NaN	NaN	NaN	NaN	NaN	NaN	NaN	NaN	NaN	NaN	NaN	NaN	NaN	NaN	NaN	NaN	NaN	NaN	NaN	NaN	NaN	NaN	NaN	NaN	NaN	18.8849	NaN	NaN	NaN	NaN	22.2262	21.7404	21.4021	21.3468	21.7123
Q7JWG9	39S ribosomal protein L52, mitochondrial	mRpL52	NaN	NaN	NaN	20.3647	20.5601	20.6518	20.5233	20.5196	NaN	20.6429	20.9883	NaN	NaN	NaN	20.3598	NaN	NaN	NaN	NaN	NaN	NaN	NaN	NaN	NaN	NaN	NaN	NaN	NaN	NaN	NaN	NaN	NaN	NaN	NaN	NaN	NaN	NaN	NaN	NaN	NaN	NaN	NaN	NaN	NaN	NaN	NaN	NaN
Q7JWR9	Zinc finger CCCH domain-containing protein 15 homolog	CG8635	28.7932	28.7441	28.6243	NaN	NaN	15.4936	NaN	NaN	NaN	NaN	NaN	NaN	NaN	NaN	NaN	NaN	NaN	NaN	NaN	NaN	NaN	NaN	NaN	NaN	NaN	NaN	NaN	NaN	NaN	NaN	NaN	NaN	NaN	NaN	NaN	NaN	NaN	NaN	NaN	NaN	NaN	NaN	NaN	NaN	NaN	NaN	NaN
Q7JXC4		P32	30.7319	31.0509	31.4545	NaN	NaN	NaN	16.2351	NaN	NaN	NaN	NaN	NaN	NaN	NaN	19.3218	NaN	NaN	NaN	NaN	NaN	NaN	NaN	NaN	21.7362	23.2329	23.1477	24.0306	23.3049	22.9137	23.1456	22.1104	24.2602	24.1945	24.0834	23.9904	23.7639	23.8474	23.1141	23.9075	23.668	22.5134	23.42	25.129	25.2391	24.1733	24.2948	25.3375
Q7JXF5		Nup62	28.5078	28.5288	28.627	NaN	NaN	NaN	NaN	NaN	16.5196	NaN	NaN	NaN	19.5687	NaN	NaN	NaN	NaN	NaN	NaN	NaN	NaN	NaN	NaN	NaN	NaN	NaN	NaN	NaN	NaN	NaN	NaN	NaN	NaN	NaN	NaN	NaN	NaN	NaN	NaN	NaN	NaN	NaN	NaN	NaN	NaN	NaN	NaN
Q7JXF7		sel	31.4066	31.2484	31.4139	NaN	NaN	15.1892	NaN	NaN	NaN	NaN	NaN	19.5125	NaN	NaN	NaN	NaN	NaN	NaN	NaN	NaN	NaN	NaN	NaN	21.5595	19.2621	19.3992	NaN	NaN	NaN	19.595	19.3191	NaN	NaN	NaN	NaN	20.2957	20.0129	22.4293	19.3385	19.7584	19.8966	NaN	21.4822	NaN	NaN	NaN	NaN
Q7JXU4		Ns2	24.8867	25.221	24.7486	17.1496	18.1207	17.7246	17.4229	17.4433	17.6818	17.5334	18.2701	NaN	NaN	NaN	NaN	18.4843	NaN	NaN	NaN	NaN	NaN	NaN	NaN	19.3764	NaN	NaN	NaN	NaN	NaN	NaN	NaN	NaN	NaN	NaN	NaN	NaN	NaN	NaN	NaN	NaN	NaN	NaN	20.2261	19.0093	NaN	NaN	NaN
Q7JXV9	Vacuolar protein-sorting-associated protein 25	Vps25	27.9367	27.3497	27.3182	NaN	NaN	NaN	NaN	NaN	17.1228	NaN	NaN	NaN	NaN	NaN	NaN	NaN	NaN	NaN	NaN	NaN	NaN	NaN	NaN	NaN	NaN	NaN	NaN	NaN	NaN	NaN	NaN	18.5662	NaN	NaN	NaN	NaN	NaN	NaN	NaN	NaN	NaN	NaN	NaN	NaN	NaN	NaN	NaN
Q7JXZ2		Eip55E	31.7253	31.1994	31.6234	NaN	NaN	NaN	NaN	NaN	NaN	NaN	19.2714	NaN	NaN	NaN	17.1324	NaN	NaN	NaN	NaN	NaN	NaN	NaN	NaN	NaN	NaN	NaN	NaN	NaN	NaN	NaN	NaN	NaN	NaN	NaN	NaN	NaN	NaN	18.8777	NaN	NaN	NaN	NaN	NaN	NaN	NaN	NaN	NaN
Q7JY33		rnh1	NaN	NaN	NaN	NaN	NaN	NaN	16.0847	NaN	NaN	NaN	NaN	NaN	NaN	NaN	NaN	NaN	NaN	22.2936	23.4851	23.2598	23.0758	24.9377	25.3312	25.004	NaN	NaN	NaN	NaN	NaN	NaN	NaN	NaN	NaN	NaN	NaN	NaN	NaN	NaN	NaN	NaN	NaN	NaN	NaN	NaN	NaN	NaN	NaN
Q7JY97		phr	23.7504	NaN	NaN	NaN	NaN	NaN	NaN	NaN	NaN	NaN	NaN	NaN	NaN	NaN	NaN	NaN	NaN	27.0699	27.3623	27.1914	27.4058	26.7331	26.7929	27.2103	NaN	NaN	NaN	NaN	NaN	NaN	NaN	NaN	NaN	NaN	NaN	NaN	NaN	NaN	NaN	NaN	NaN	NaN	NaN	NaN	NaN	NaN	NaN
Q7JYX5		Vamp7	26.8303	25.6843	26.9779	NaN	14.8665	NaN	NaN	NaN	NaN	NaN	NaN	NaN	NaN	NaN	NaN	NaN	NaN	NaN	NaN	NaN	NaN	NaN	NaN	NaN	NaN	NaN	NaN	NaN	NaN	NaN	NaN	NaN	NaN	NaN	NaN	NaN	NaN	NaN	NaN	NaN	NaN	NaN	NaN	NaN	NaN	NaN	NaN
Q7JYZ9		GstE2	28.0236	28.3678	28.1158	NaN	NaN	16.795	NaN	NaN	NaN	NaN	NaN	NaN	NaN	NaN	NaN	NaN	NaN	NaN	NaN	NaN	NaN	NaN	20.7707	NaN	18.8175	NaN	NaN	NaN	NaN	NaN	NaN	NaN	NaN	NaN	NaN	NaN	NaN	NaN	NaN	NaN	NaN	NaN	NaN	NaN	NaN	NaN	NaN
Q7JZB4	Mannose-1-phosphate guanyltransferase beta	CG1129	29.8116	30.547	30.1207	NaN	NaN	NaN	NaN	NaN	18.0611	NaN	NaN	NaN	NaN	17.9537	NaN	NaN	NaN	NaN	NaN	NaN	NaN	NaN	NaN	20.1783	18.7967	19.1446	19.0882	19.7635	NaN	19.6271	19.789	18.9519	19.4163	NaN	18.8417	19.7408	18.7264	18.4534	18.2512	18.9096	18.8361	19.3996	NaN	NaN	NaN	NaN	NaN
Q7JZF5		Rpb5	27.3535	27.1328	27.2097	20.6072	20.6716	21.2254	20.899	20.439	21.034	20.6889	21.1103	20.3195	19.9254	21.5124	20.0326	20.6488	20.969	23.5866	23.7041	23.4313	24.0498	20.78	21.3406	20.8482	NaN	NaN	NaN	NaN	NaN	NaN	21.323	NaN	NaN	NaN	NaN	NaN	NaN	NaN	NaN	NaN	NaN	NaN	NaN	NaN	NaN	19.8648	NaN
Q7JZM8	39S ribosomal protein L41, mitochondrial	mRpL41	NaN	NaN	NaN	20.4833	21.187	20.7639	20.7292	20.9459	21.3008	21.3816	21.6081	NaN	NaN	NaN	NaN	NaN	20.735	NaN	NaN	NaN	NaN	NaN	NaN	NaN	NaN	NaN	NaN	NaN	NaN	NaN	NaN	NaN	NaN	NaN	NaN	NaN	NaN	NaN	NaN	NaN	NaN	NaN	NaN	NaN	NaN	NaN	NaN
Q7JZN0		Sec61beta	NaN	NaN	25.6591	NaN	NaN	NaN	16.1118	NaN	NaN	NaN	NaN	20.8793	NaN	19.2569	18.4501	NaN	NaN	NaN	NaN	NaN	NaN	19.4393	NaN	NaN	NaN	NaN	17.379	NaN	NaN	NaN	NaN	NaN	NaN	NaN	NaN	NaN	NaN	NaN	NaN	NaN	NaN	NaN	NaN	21.9249	21.2533	22.4608	21.8865
Q7JZW2		RpS15	33.1517	33.008	33.0651	25.1394	25.3785	24.8235	24.8206	25.7648	26.1042	26.019	25.3636	22.717	23.3511	23.7186	25.753	25.3413	24.7208	22.1775	NaN	22.1534	23.7762	22.2652	21.0886	23.375	24.5955	24.0993	24.4347	24.7092	24.8554	24.5072	24.8147	24.2184	24.1769	24.5331	24.1103	24.1825	24.8582	25.0042	25.3229	25.1843	25.6156	24.5066	29.2567	28.8039	28.7217	29.0014	28.4861
Q7K012		Bap55	29.4114	29.8497	29.3824	23.0075	23.0166	22.9906	23.1633	23.1139	22.4967	22.6085	23.0142	NaN	NaN	NaN	18.1871	NaN	NaN	NaN	NaN	NaN	21.7233	NaN	NaN	NaN	NaN	NaN	NaN	NaN	NaN	NaN	NaN	NaN	NaN	NaN	NaN	NaN	NaN	NaN	NaN	19.4813	NaN	NaN	NaN	NaN	NaN	NaN	NaN
Q7K0A0		mRpL42	NaN	22.6318	NaN	21.796	21.6404	21.8412	22.1197	21.8341	21.7537	22.2365	20.826	NaN	NaN	NaN	NaN	NaN	21.4244	NaN	NaN	NaN	NaN	NaN	NaN	NaN	NaN	19.5426	NaN	NaN	NaN	NaN	NaN	NaN	NaN	NaN	NaN	NaN	NaN	NaN	NaN	NaN	NaN	NaN	NaN	NaN	NaN	NaN	NaN
Q7K0B6		GstT1	30.6031	31.0657	30.8351	NaN	NaN	NaN	NaN	NaN	NaN	NaN	NaN	17.3647	NaN	NaN	NaN	NaN	NaN	NaN	NaN	NaN	NaN	NaN	19.3224	NaN	NaN	NaN	NaN	NaN	NaN	NaN	NaN	NaN	NaN	NaN	NaN	NaN	NaN	16.458	NaN	NaN	NaN	NaN	NaN	NaN	NaN	NaN	NaN
Q7K0D3			28.3809	28.8443	28.5349	NaN	14.3258	NaN	NaN	NaN	NaN	NaN	NaN	NaN	NaN	NaN	NaN	18.4771	NaN	NaN	NaN	NaN	NaN	NaN	NaN	18.2207	NaN	NaN	NaN	NaN	NaN	NaN	NaN	NaN	NaN	NaN	NaN	NaN	NaN	NaN	NaN	NaN	NaN	NaN	NaN	NaN	NaN	19.3379	NaN
Q7K0D8		Nup50	28.9194	28.9066	28.7503	NaN	NaN	NaN	NaN	NaN	NaN	NaN	15.1611	NaN	NaN	NaN	16.8159	NaN	NaN	NaN	NaN	NaN	21.201	NaN	NaN	NaN	NaN	NaN	NaN	NaN	NaN	NaN	NaN	NaN	NaN	NaN	NaN	NaN	NaN	18.9079	NaN	NaN	NaN	NaN	21.5629	22.2175	21.4418	21.2979	21.4592
Q7K0E6		Aats-asp	32.827	32.7579	32.8179	18.6024	19.1216	19.0139	18.4962	19.4482	20.2174	19.9224	20.3775	20.8497	20.5888	21.1787	20.9537	NaN	21.0806	21.8378	23.4613	22.6092	22.2335	20.0028	19.4821	21.0534	19.6797	19.3443	19.6731	19.8377	19.5899	19.8356	19.6062	19.7524	19.8647	19.766	19.6719	19.9798	19.8532	22.0168	20.0154	19.7	19.3144	19.345	23.9843	24.9392	24.5026	24.6109	24.3922
Q7K0L4	WD repeat-containing protein 26 homolog	CG7611	27.1479	27.5988	28.1944	NaN	NaN	NaN	NaN	NaN	NaN	NaN	NaN	NaN	NaN	NaN	NaN	NaN	NaN	NaN	NaN	NaN	NaN	NaN	17.7131	NaN	NaN	NaN	NaN	18.4576	NaN	NaN	NaN	NaN	NaN	NaN	NaN	NaN	NaN	NaN	NaN	NaN	NaN	NaN	NaN	NaN	NaN	NaN	NaN
Q7K0X9		Syx7	26.0065	25.5613	24.6808	NaN	15.3349	NaN	NaN	NaN	NaN	NaN	NaN	NaN	NaN	NaN	NaN	NaN	NaN	NaN	NaN	NaN	NaN	NaN	NaN	NaN	18.3953	NaN	NaN	NaN	NaN	NaN	NaN	NaN	NaN	NaN	NaN	NaN	NaN	NaN	NaN	NaN	NaN	NaN	NaN	NaN	NaN	NaN	NaN
Q7K0Y1	Ribosome biogenesis protein BOP1 homolog	CG5033	27.5664	27.5035	28.0192	NaN	NaN	NaN	NaN	NaN	NaN	NaN	NaN	NaN	NaN	NaN	NaN	NaN	NaN	NaN	NaN	NaN	NaN	NaN	NaN	NaN	NaN	NaN	NaN	NaN	NaN	NaN	NaN	NaN	NaN	NaN	NaN	NaN	NaN	19.0661	NaN	NaN	NaN	NaN	NaN	NaN	NaN	NaN	NaN
Q7K110		OstDelta	NaN	NaN	22.9386	NaN	NaN	16.4137	NaN	NaN	NaN	NaN	NaN	NaN	NaN	NaN	NaN	NaN	18.3792	NaN	NaN	NaN	19.2811	NaN	NaN	NaN	21.1708	20.5778	20.8808	20.331	20.8844	19.7533	NaN	19.9711	20.2077	19.809	19.9422	20.4233	20.8167	23.1157	NaN	NaN	NaN	NaN	NaN	NaN	NaN	NaN	NaN
Q7K126		Not3	25.1602	24.8635	25.6454	NaN	NaN	NaN	NaN	NaN	NaN	NaN	NaN	NaN	NaN	NaN	NaN	NaN	NaN	NaN	NaN	NaN	NaN	NaN	NaN	NaN	NaN	NaN	NaN	NaN	NaN	NaN	NaN	NaN	NaN	NaN	NaN	NaN	NaN	NaN	NaN	NaN	NaN	NaN	NaN	NaN	20.2488	NaN	NaN
Q7K148	Proteasome subunit beta type	Prosbeta5	31.2122	31.4538	31.3268	NaN	NaN	NaN	16.294	NaN	NaN	NaN	NaN	NaN	NaN	18.3427	NaN	NaN	NaN	NaN	19.2002	NaN	NaN	NaN	NaN	NaN	19.5613	20.0451	NaN	NaN	NaN	20.0756	20.0132	19.9274	20.0391	NaN	NaN	20.5396	20.0454	NaN	NaN	NaN	19.2616	20.1049	NaN	NaN	NaN	NaN	NaN
Q7K180		Map60	26.9529	27.3871	27.4616	NaN	NaN	15.9566	NaN	NaN	NaN	NaN	NaN	NaN	NaN	NaN	18.1538	NaN	NaN	NaN	NaN	NaN	NaN	NaN	NaN	21.8998	NaN	NaN	NaN	NaN	NaN	NaN	NaN	NaN	NaN	NaN	NaN	NaN	NaN	NaN	NaN	NaN	NaN	NaN	NaN	NaN	NaN	NaN	NaN
Q7K1H0		CG6491	30.1397	29.9259	30.1272	NaN	NaN	NaN	15.9709	NaN	NaN	NaN	NaN	NaN	NaN	NaN	NaN	NaN	NaN	NaN	NaN	NaN	NaN	NaN	NaN	NaN	NaN	NaN	NaN	NaN	NaN	NaN	NaN	NaN	NaN	NaN	18.4338	NaN	NaN	NaN	NaN	NaN	NaN	NaN	NaN	NaN	NaN	NaN	NaN
Q7K1M4			29.1087	29.1268	29.0251	NaN	NaN	NaN	NaN	NaN	NaN	NaN	NaN	NaN	NaN	NaN	NaN	NaN	NaN	NaN	NaN	NaN	NaN	NaN	23.6976	NaN	NaN	NaN	NaN	NaN	NaN	NaN	NaN	NaN	NaN	NaN	NaN	NaN	NaN	NaN	NaN	NaN	NaN	NaN	NaN	NaN	NaN	NaN	NaN
Q7K1Q7		RpLP0-like	27.8787	28.8702	27.781	NaN	NaN	NaN	NaN	NaN	15.5403	NaN	NaN	NaN	NaN	NaN	NaN	NaN	NaN	NaN	NaN	NaN	NaN	NaN	19.0038	NaN	NaN	NaN	NaN	NaN	NaN	NaN	NaN	NaN	NaN	NaN	NaN	NaN	NaN	19.216	NaN	NaN	NaN	NaN	NaN	NaN	NaN	NaN	NaN
Q7K1R6			24.6462	24.7374	24.2414	NaN	NaN	NaN	NaN	NaN	NaN	NaN	NaN	NaN	NaN	NaN	NaN	NaN	NaN	NaN	NaN	NaN	NaN	NaN	NaN	NaN	NaN	NaN	NaN	NaN	NaN	NaN	NaN	NaN	NaN	NaN	NaN	NaN	NaN	18.9746	NaN	NaN	NaN	NaN	NaN	NaN	NaN	NaN	NaN
Q7K1T1		vlc	27.8077	27.8664	27.7848	17	16.874	16.846	16.534	17.0535	16.8706	17.4084	16.9889	NaN	NaN	NaN	19.6754	NaN	NaN	NaN	NaN	NaN	NaN	20.8358	NaN	NaN	NaN	NaN	NaN	18.2971	NaN	NaN	NaN	NaN	NaN	NaN	NaN	NaN	NaN	NaN	NaN	NaN	NaN	NaN	NaN	22.8212	NaN	NaN	NaN
Q7K1U0		Arc1	29.6735	29.4565	29.3051	NaN	NaN	NaN	NaN	NaN	15.7411	NaN	NaN	NaN	NaN	NaN	NaN	NaN	NaN	NaN	NaN	NaN	NaN	NaN	NaN	18.3636	NaN	NaN	21.0532	NaN	NaN	NaN	NaN	NaN	NaN	NaN	NaN	NaN	NaN	NaN	NaN	NaN	NaN	NaN	NaN	22.0173	NaN	NaN	22.3445
Q7K1V5	Protein jagunal	jagn	NaN	NaN	NaN	NaN	NaN	NaN	NaN	NaN	NaN	NaN	NaN	NaN	NaN	NaN	NaN	NaN	NaN	NaN	NaN	NaN	NaN	NaN	NaN	NaN	NaN	NaN	NaN	17.871	NaN	NaN	NaN	NaN	NaN	NaN	NaN	NaN	NaN	NaN	NaN	NaN	NaN	NaN	NaN	20.0147	19.9604	20.4195	20.7578
Q7K1W8		CG9112	30.2456	30.342	30.239	NaN	NaN	NaN	NaN	NaN	NaN	NaN	NaN	NaN	20.2801	NaN	NaN	NaN	NaN	NaN	NaN	NaN	NaN	NaN	NaN	NaN	NaN	NaN	NaN	NaN	NaN	NaN	NaN	NaN	NaN	NaN	NaN	NaN	NaN	18.2431	NaN	NaN	NaN	NaN	NaN	NaN	NaN	NaN	NaN
Q7K1Y4	Probable cytosolic iron-sulfur protein assembly protein Ciao1	Ciao1	26.9867	26.6838	27.0102	NaN	NaN	NaN	NaN	NaN	NaN	NaN	NaN	NaN	NaN	NaN	NaN	NaN	NaN	NaN	NaN	NaN	NaN	NaN	NaN	NaN	NaN	NaN	NaN	NaN	NaN	NaN	NaN	NaN	NaN	NaN	NaN	NaN	NaN	16.4985	NaN	NaN	NaN	NaN	NaN	NaN	NaN	NaN	NaN
Q7K1Z5	Ubiquitin-fold modifier-conjugating enzyme 1	CG8386	29.4111	29.2741	29.2339	NaN	NaN	NaN	NaN	NaN	NaN	NaN	NaN	NaN	NaN	NaN	NaN	NaN	NaN	17.3964	NaN	NaN	NaN	NaN	NaN	NaN	NaN	NaN	NaN	NaN	NaN	NaN	NaN	NaN	NaN	NaN	NaN	NaN	NaN	NaN	NaN	NaN	NaN	NaN	NaN	NaN	NaN	NaN	NaN
Q7K209			27.7184	27.8677	27.6307	18.1433	NaN	NaN	NaN	NaN	NaN	NaN	NaN	NaN	NaN	NaN	NaN	NaN	NaN	NaN	NaN	NaN	NaN	NaN	NaN	19.234	NaN	NaN	NaN	NaN	NaN	NaN	NaN	NaN	NaN	NaN	NaN	NaN	NaN	NaN	NaN	NaN	NaN	19.4568	NaN	NaN	NaN	NaN	NaN
Q7K237	Glycoprotein-N-acetylgalactosamine 3-beta-galactosyltransferase 1	C1GalTA	26.807	27.7011	27.0356	NaN	NaN	15.4602	NaN	NaN	NaN	NaN	NaN	NaN	NaN	NaN	20.6537	NaN	NaN	20.9624	21.022	21.0452	NaN	20.9295	NaN	NaN	21.422	20.8646	20.2042	20.3424	20.3806	20.526	NaN	20.2979	20.5907	21.7844	21.028	21.0263	21.1015	20.7718	20.5593	NaN	20.5066	20.2995	23.594	23.8564	23.8334	23.7005	23.6165
Q7K274		l(2)k09913	27.8995	28.1362	28.1146	NaN	NaN	NaN	NaN	NaN	NaN	NaN	NaN	NaN	NaN	NaN	NaN	NaN	NaN	NaN	NaN	NaN	NaN	NaN	NaN	NaN	NaN	NaN	NaN	NaN	NaN	NaN	NaN	20.5159	NaN	20.1707	20.1679	19.4023	NaN	NaN	NaN	NaN	NaN	NaN	NaN	NaN	NaN	NaN	NaN
Q7K2D2	Probable dynactin subunit 2	Dmn	28.1282	28.0189	28.1972	NaN	NaN	NaN	NaN	16.3073	NaN	NaN	NaN	NaN	21.8082	NaN	NaN	NaN	NaN	NaN	NaN	NaN	NaN	NaN	NaN	18.6847	NaN	NaN	NaN	NaN	NaN	NaN	NaN	NaN	NaN	NaN	NaN	NaN	NaN	NaN	NaN	NaN	NaN	NaN	NaN	20.233	NaN	NaN	NaN
Q7K2G1	Proteasomal ubiquitin receptor ADRM1 homolog	Rpn13	30.6673	30.3909	30.3695	NaN	NaN	NaN	NaN	NaN	17.4457	NaN	NaN	NaN	NaN	NaN	NaN	NaN	NaN	NaN	NaN	NaN	NaN	NaN	NaN	NaN	NaN	NaN	NaN	NaN	NaN	NaN	NaN	NaN	NaN	NaN	NaN	NaN	NaN	17.7783	NaN	NaN	NaN	NaN	NaN	NaN	NaN	NaN	NaN
Q7K2L7			30.8189	30.9979	30.6725	NaN	NaN	17.1286	NaN	NaN	NaN	NaN	NaN	NaN	NaN	NaN	NaN	NaN	NaN	NaN	NaN	NaN	NaN	NaN	NaN	19.4554	NaN	NaN	NaN	NaN	NaN	NaN	NaN	NaN	NaN	NaN	NaN	NaN	NaN	NaN	NaN	NaN	NaN	NaN	NaN	NaN	NaN	NaN	NaN
Q7K2X8		Nup44A	28.1695	28.4777	28.468	NaN	NaN	NaN	NaN	NaN	NaN	NaN	NaN	NaN	NaN	NaN	NaN	NaN	NaN	NaN	NaN	NaN	NaN	NaN	NaN	NaN	NaN	NaN	NaN	NaN	NaN	NaN	NaN	NaN	NaN	NaN	NaN	NaN	19.3366	NaN	NaN	NaN	NaN	NaN	NaN	NaN	NaN	NaN	21.2387
Q7K332		CG3364	25.063	NaN	NaN	NaN	14.6026	NaN	NaN	NaN	NaN	NaN	NaN	NaN	NaN	NaN	NaN	NaN	17.42	NaN	NaN	19.5266	NaN	NaN	NaN	NaN	NaN	NaN	NaN	NaN	21.1779	20.6928	20.5042	20.5216	20.964	NaN	NaN	20.5856	20.7983	20.6655	21.3501	20.7663	20.981	20.5451	NaN	NaN	NaN	NaN	NaN
Q7K3D4			30.1513	29.5908	30.2038	NaN	NaN	NaN	NaN	NaN	NaN	NaN	NaN	NaN	NaN	NaN	16.2673	NaN	NaN	NaN	NaN	19.5608	NaN	NaN	NaN	NaN	NaN	NaN	NaN	NaN	19.5099	NaN	NaN	NaN	NaN	NaN	NaN	NaN	NaN	NaN	NaN	NaN	NaN	NaN	NaN	NaN	NaN	NaN	NaN
Q7K3G5		d4	NaN	NaN	NaN	19.3107	18.7973	18.6295	18.8737	19.1378	18.9517	19.1257	18.6893	NaN	NaN	NaN	NaN	NaN	NaN	NaN	NaN	NaN	17.7072	NaN	NaN	NaN	NaN	NaN	NaN	NaN	NaN	NaN	NaN	NaN	NaN	NaN	NaN	NaN	NaN	NaN	NaN	NaN	NaN	NaN	NaN	NaN	NaN	NaN	NaN
Q7K3J0			33.2419	33.4064	33.295	NaN	NaN	16.7116	NaN	NaN	NaN	NaN	NaN	NaN	NaN	NaN	19.3764	NaN	NaN	NaN	21.6906	NaN	NaN	NaN	NaN	NaN	NaN	NaN	NaN	20.8355	NaN	21.5236	21.9452	22.0294	21.4923	21.7677	21.7203	21.6259	22.0907	22.7205	NaN	20.9783	NaN	20.9942	23.3639	23.2106	22.2001	23.1785	23.6743
Q7K3M5		Dhx15	30.1938	30.2805	30.0367	22.9001	23.0594	23.199	23.3529	22.5632	22.5822	22.7306	22.7342	24.7576	23.1294	25.4369	21.1511	22.3103	21.5165	NaN	NaN	NaN	NaN	18.6986	NaN	NaN	NaN	NaN	NaN	17.5843	24.6089	22.9685	24.3407	NaN	18.3478	NaN	18.0721	18.7876	NaN	NaN	NaN	NaN	NaN	NaN	19.7754	NaN	NaN	NaN	NaN
Q7K3V6			24.5383	24.9083	25.0992	NaN	NaN	NaN	15.3142	NaN	NaN	NaN	NaN	NaN	NaN	NaN	NaN	NaN	NaN	NaN	NaN	NaN	NaN	NaN	NaN	NaN	NaN	NaN	NaN	NaN	NaN	NaN	17.7532	NaN	NaN	NaN	NaN	NaN	NaN	NaN	NaN	NaN	NaN	NaN	NaN	NaN	NaN	NaN	NaN
Q7K3W2		CG8728-RA	30.7355	30.8008	30.6266	NaN	18.5348	NaN	NaN	NaN	NaN	NaN	NaN	NaN	21.1092	21.3071	NaN	NaN	NaN	NaN	NaN	NaN	NaN	NaN	19.6413	NaN	NaN	NaN	NaN	NaN	NaN	NaN	NaN	19.1293	NaN	NaN	NaN	NaN	NaN	NaN	NaN	NaN	NaN	NaN	NaN	NaN	NaN	NaN	NaN
Q7K3Z3		p47	30.1718	29.9921	30.132	NaN	NaN	15.2066	NaN	NaN	NaN	NaN	NaN	NaN	NaN	NaN	18.6077	NaN	NaN	NaN	NaN	NaN	NaN	NaN	NaN	NaN	NaN	NaN	NaN	16.9432	NaN	NaN	NaN	NaN	NaN	NaN	NaN	NaN	NaN	NaN	NaN	NaN	NaN	NaN	NaN	NaN	NaN	NaN	NaN
Q7K480	Probable RNA methyltransferase bin3	bin3	NaN	NaN	22.7165	18.7293	18.9464	18.7125	18.2238	19.3072	19.0531	19.3505	19.7731	NaN	NaN	NaN	17.412	NaN	NaN	NaN	NaN	NaN	NaN	NaN	NaN	NaN	NaN	NaN	NaN	NaN	NaN	NaN	NaN	NaN	NaN	NaN	NaN	NaN	NaN	NaN	NaN	NaN	NaN	NaN	NaN	NaN	NaN	NaN	NaN
Q7K485		cathD	31.8505	31.9327	31.7644	NaN	NaN	19.4832	NaN	NaN	NaN	NaN	NaN	19.8376	NaN	NaN	NaN	NaN	NaN	22.9775	23.2496	NaN	23.1182	23.3601	23.1071	NaN	25.7091	25.5788	25.3658	25.5997	25.2965	25.5901	25.6036	25.7867	25.5497	25.5511	25.1959	25.7	25.4801	25.3016	25.6038	25.3452	25.5038	25.6734	28.0063	27.3007	27.3529	27.5084	27.1713
Q7K486	Armadillo repeat-containing protein 6 homolog	CG5721	29.724	30.0778	29.9292	NaN	NaN	NaN	NaN	NaN	15.1068	NaN	NaN	NaN	NaN	NaN	NaN	NaN	17.4654	NaN	NaN	NaN	NaN	NaN	NaN	17.9581	NaN	NaN	NaN	NaN	NaN	NaN	NaN	NaN	NaN	NaN	NaN	NaN	NaN	NaN	NaN	NaN	NaN	NaN	NaN	NaN	NaN	NaN	NaN
Q7K4B2			27.543	27.0308	27.222	NaN	NaN	NaN	NaN	NaN	NaN	NaN	17.1432	NaN	NaN	NaN	NaN	18.4328	NaN	NaN	NaN	NaN	NaN	NaN	NaN	NaN	NaN	NaN	NaN	NaN	NaN	NaN	NaN	NaN	NaN	NaN	NaN	NaN	NaN	NaN	NaN	NaN	NaN	NaN	NaN	NaN	NaN	NaN	NaN
Q7K4B3	Probable elongator complex protein 2	Elp2	25.2904	25.3019	25.2661	NaN	NaN	NaN	NaN	NaN	NaN	NaN	NaN	NaN	NaN	NaN	NaN	NaN	NaN	NaN	NaN	NaN	NaN	NaN	NaN	NaN	NaN	NaN	NaN	NaN	NaN	NaN	NaN	NaN	NaN	NaN	NaN	18.5278	NaN	NaN	NaN	NaN	NaN	NaN	NaN	NaN	NaN	NaN	NaN
Q7K4B4		dgt5	26.402	25.662	26.3436	NaN	NaN	NaN	NaN	NaN	NaN	NaN	NaN	NaN	NaN	NaN	NaN	NaN	NaN	NaN	NaN	NaN	NaN	NaN	NaN	NaN	NaN	NaN	NaN	NaN	NaN	NaN	NaN	NaN	NaN	NaN	NaN	NaN	NaN	NaN	NaN	NaN	NaN	17.0394	NaN	NaN	NaN	18.6158	NaN
Q7K4C7;Q9W0D9		Cct1;Cct2	26.718	26.7035	27.1021	NaN	NaN	NaN	NaN	NaN	NaN	NaN	NaN	NaN	NaN	NaN	NaN	NaN	NaN	NaN	NaN	NaN	NaN	NaN	NaN	NaN	NaN	NaN	NaN	NaN	18.7342	NaN	NaN	NaN	NaN	NaN	NaN	NaN	NaN	NaN	NaN	NaN	NaN	NaN	NaN	NaN	NaN	NaN	NaN
Q7K4G8			26.1202	26.6837	25.9012	NaN	NaN	NaN	NaN	NaN	NaN	NaN	NaN	NaN	NaN	NaN	NaN	NaN	NaN	NaN	NaN	NaN	NaN	NaN	NaN	NaN	NaN	17.973	NaN	NaN	NaN	NaN	NaN	NaN	NaN	NaN	NaN	NaN	NaN	NaN	NaN	NaN	NaN	NaN	NaN	NaN	NaN	NaN	NaN
Q7K4H4	Bifunctional lysine-specific demethylase and histidyl-hydroxylase NO66	CG2982	28.8637	29.0745	28.8969	NaN	NaN	NaN	NaN	NaN	NaN	NaN	NaN	NaN	NaN	21.2304	NaN	NaN	NaN	NaN	NaN	NaN	NaN	NaN	NaN	NaN	NaN	NaN	NaN	NaN	NaN	NaN	NaN	NaN	NaN	NaN	NaN	NaN	NaN	NaN	NaN	NaN	NaN	NaN	NaN	NaN	NaN	NaN	NaN
Q7K4L8			29.3808	29.3033	29.5294	25.4662	25.3653	25.3685	25.2566	22.8573	23.6435	23.5841	23.5891	NaN	NaN	NaN	20.422	NaN	NaN	21.5559	22.0217	21.9626	22.0994	22.3562	22.5643	22.1444	NaN	NaN	NaN	NaN	NaN	NaN	NaN	NaN	NaN	NaN	NaN	NaN	NaN	20.8358	NaN	NaN	NaN	NaN	22.198	NaN	NaN	NaN	NaN
Q7K4N3	Nuclear cap-binding protein subunit 1	Cbp80	29.9467	29.8632	30.3905	19.5701	NaN	NaN	NaN	NaN	NaN	NaN	NaN	NaN	NaN	NaN	17.6196	NaN	NaN	NaN	NaN	20.7519	NaN	NaN	NaN	NaN	NaN	NaN	15.8198	NaN	26.6814	26.5748	26.4871	30.1352	28.7629	29.8708	30.3728	29.8023	29.6095	28.8608	NaN	NaN	19.0563	18.9943	NaN	NaN	NaN	NaN	NaN
Q7K4Q5	Probable protein phosphatase CG10417	CG10417	29.1084	28.8327	29.0434	NaN	NaN	NaN	NaN	NaN	NaN	NaN	NaN	18.8565	18.0319	17.5486	17.6001	NaN	NaN	NaN	NaN	NaN	NaN	NaN	NaN	NaN	NaN	NaN	NaN	17.9026	NaN	NaN	NaN	NaN	NaN	NaN	NaN	NaN	NaN	NaN	NaN	NaN	NaN	NaN	19.2807	18.8254	18.8878	NaN	19.3729
Q7K4Q9		Hmgs	29.78	29.0563	29.7664	NaN	NaN	NaN	15.4746	NaN	NaN	NaN	NaN	NaN	NaN	NaN	16.6991	NaN	NaN	NaN	NaN	NaN	NaN	NaN	17.9987	NaN	NaN	19.9379	NaN	NaN	NaN	NaN	NaN	NaN	NaN	NaN	NaN	NaN	NaN	NaN	NaN	NaN	NaN	NaN	NaN	NaN	NaN	NaN	NaN
Q7K4Y0		Desat1	27.0959	27.7022	26.8115	NaN	NaN	NaN	16.6884	NaN	NaN	NaN	NaN	NaN	NaN	NaN	NaN	NaN	17.8052	23.8857	NaN	NaN	NaN	NaN	NaN	NaN	23.7359	23.7787	23.7509	24.102	23.5476	23.3258	23.8006	23.8054	23.9637	23.6046	23.7537	23.2991	22.8039	23.4149	24.002	23.8919	22.9571	23.9911	22.3416	22.4989	22.2567	23.2721	22.1204
Q7K519		RagC-D	26.9594	27.3078	27.383	NaN	NaN	NaN	NaN	NaN	NaN	NaN	NaN	NaN	NaN	NaN	NaN	NaN	NaN	NaN	NaN	NaN	NaN	NaN	NaN	NaN	NaN	NaN	NaN	NaN	NaN	NaN	NaN	NaN	NaN	NaN	NaN	NaN	NaN	NaN	NaN	NaN	17.9315	NaN	NaN	21.4002	20.3955	NaN	NaN
Q7K550	Eukaryotic translation initiation factor 3 subunit J	Adam	29.5797	29.6034	29.5894	NaN	NaN	17.1942	NaN	NaN	NaN	NaN	NaN	NaN	NaN	NaN	NaN	NaN	NaN	NaN	NaN	NaN	NaN	NaN	NaN	17.8234	NaN	NaN	NaN	NaN	NaN	NaN	NaN	NaN	NaN	NaN	NaN	NaN	NaN	NaN	NaN	NaN	NaN	NaN	NaN	NaN	NaN	NaN	NaN
Q7K581			25.2423	25.2443	25.2309	20.3706	20.2938	20.1825	19.7609	20.6621	20.3862	20.3864	19.897	25.7508	25.6705	26.3323	18.3158	17.6979	18.7182	NaN	NaN	NaN	NaN	18.7945	NaN	NaN	NaN	NaN	NaN	NaN	NaN	NaN	NaN	NaN	NaN	NaN	NaN	NaN	NaN	18.8957	NaN	NaN	NaN	NaN	NaN	NaN	NaN	NaN	NaN
Q7K5K3			31.6203	31.4545	31.7073	18.0854	19.3112	18.4613	18.1858	19.9816	20.1678	18.9575	18.8347	20.6954	20.5986	20.6235	20.1944	NaN	19.9913	NaN	NaN	NaN	NaN	20.6636	NaN	NaN	25.1408	25.2678	25.3598	25.0168	25.0795	25.2987	25.5227	25.2425	25.1346	25.1671	25.1554	24.9506	25.308	24.7797	25.3645	24.9899	24.7511	25.2426	25.9657	25.8638	25.142	25.6959	25.9766
Q7K738		Ubc10	28.7481	29.0541	28.8349	NaN	NaN	NaN	NaN	NaN	NaN	NaN	NaN	NaN	NaN	NaN	NaN	NaN	NaN	NaN	NaN	NaN	19.4415	NaN	NaN	NaN	NaN	NaN	NaN	NaN	NaN	NaN	NaN	NaN	NaN	NaN	NaN	NaN	NaN	NaN	NaN	NaN	NaN	NaN	NaN	NaN	NaN	NaN	NaN
Q7K7A9	Flap endonuclease 1	Fen1	27.7351	27.8594	27.6902	NaN	NaN	NaN	NaN	NaN	NaN	NaN	NaN	NaN	NaN	NaN	15.2654	NaN	NaN	22.0019	24.259	25.5666	23.9395	19.5255	18.4424	18.8201	NaN	NaN	NaN	NaN	NaN	NaN	NaN	NaN	NaN	NaN	NaN	NaN	NaN	NaN	NaN	NaN	NaN	18.6491	NaN	NaN	NaN	NaN	NaN
Q7K8X7		GstE9	29.5394	29.6307	29.2971	NaN	NaN	NaN	NaN	NaN	NaN	NaN	NaN	NaN	NaN	NaN	NaN	NaN	NaN	NaN	NaN	NaN	NaN	NaN	NaN	NaN	NaN	NaN	NaN	NaN	NaN	NaN	NaN	NaN	NaN	NaN	NaN	NaN	NaN	17.284	NaN	NaN	NaN	NaN	NaN	NaN	NaN	NaN	NaN
Q7KB18		Jheh2	28.5501	27.6732	28.6836	NaN	NaN	NaN	NaN	NaN	NaN	NaN	NaN	NaN	NaN	NaN	NaN	NaN	NaN	NaN	NaN	NaN	NaN	NaN	NaN	NaN	NaN	NaN	NaN	NaN	NaN	NaN	NaN	NaN	NaN	NaN	NaN	NaN	NaN	NaN	NaN	NaN	NaN	NaN	NaN	NaN	NaN	NaN	19.3694
Q7KBL8	Mediator of RNA polymerase II transcription subunit 29	ix	NaN	NaN	23.1013	17.5711	17.6554	17.955	18.2489	17.6006	18.1338	18.0828	17.6237	NaN	NaN	NaN	NaN	NaN	NaN	NaN	NaN	NaN	NaN	NaN	NaN	NaN	NaN	NaN	NaN	NaN	NaN	NaN	NaN	NaN	NaN	NaN	NaN	NaN	NaN	NaN	NaN	NaN	NaN	NaN	NaN	NaN	NaN	NaN	NaN
Q7KHK9		Strica	26.4353	24.1956	25.0776	NaN	NaN	16.2037	NaN	NaN	NaN	NaN	NaN	NaN	NaN	NaN	NaN	NaN	17.6655	NaN	NaN	NaN	NaN	NaN	NaN	18.0185	19.8262	NaN	NaN	NaN	NaN	NaN	NaN	NaN	NaN	NaN	NaN	NaN	NaN	NaN	NaN	NaN	NaN	NaN	23.024	23.1839	22.9334	22.651	22.7233
Q7KJA9		sxc	27.7462	27.4732	27.8686	NaN	14.7023	NaN	NaN	NaN	NaN	NaN	NaN	NaN	NaN	NaN	NaN	NaN	NaN	NaN	NaN	NaN	NaN	NaN	NaN	17.312	NaN	NaN	NaN	NaN	NaN	NaN	NaN	NaN	NaN	NaN	NaN	NaN	NaN	NaN	NaN	NaN	NaN	NaN	NaN	NaN	NaN	NaN	NaN
Q7KK96	Structural maintenance of chromosomes protein	SMC2	28.6781	28.9228	28.6967	NaN	NaN	15.0744	NaN	NaN	NaN	NaN	NaN	NaN	NaN	NaN	17.5136	NaN	NaN	NaN	NaN	NaN	18.0448	NaN	NaN	NaN	NaN	NaN	NaN	NaN	NaN	NaN	17.6331	NaN	NaN	NaN	NaN	NaN	NaN	NaN	NaN	NaN	NaN	NaN	NaN	NaN	NaN	NaN	NaN
Q7KKI0		Cct5	33.1532	33.2969	33.139	NaN	NaN	17.7719	NaN	NaN	NaN	NaN	NaN	NaN	NaN	NaN	NaN	NaN	18.3669	NaN	NaN	NaN	NaN	20.6349	NaN	NaN	20.0522	21.7328	21.4116	21.4065	20.0757	20.7653	21.6723	20.1581	NaN	20.9799	20.268	21.605	20.0603	23.3163	20.3207	20.6132	21.3214	21.2478	NaN	NaN	NaN	NaN	NaN
Q7KLE5		Amph	24.793	24.9052	24.015	NaN	NaN	NaN	NaN	NaN	NaN	NaN	NaN	NaN	NaN	NaN	NaN	NaN	NaN	NaN	NaN	NaN	NaN	NaN	NaN	18.7166	21.5286	21.4754	21.6171	21.3229	21.6383	21.2978	21.4261	21.4147	21.1477	21.4995	21.1136	21.4499	21.2452	20.2841	21.4113	21.578	21.1049	21.6411	NaN	NaN	NaN	NaN	NaN
Q7KLI1		Dark	27.9204	27.7828	27.9543	NaN	NaN	NaN	NaN	NaN	NaN	NaN	NaN	NaN	NaN	NaN	NaN	NaN	NaN	NaN	NaN	NaN	NaN	NaN	NaN	NaN	NaN	NaN	NaN	NaN	NaN	NaN	NaN	NaN	NaN	NaN	NaN	NaN	NaN	NaN	NaN	NaN	NaN	NaN	NaN	NaN	NaN	NaN	NaN
Q7KLV9	26S proteasome non-ATPase regulatory subunit 11	Rpn6	31.4558	31.505	31.6175	NaN	18.0623	NaN	NaN	18.8635	18.9487	18.3092	NaN	NaN	NaN	NaN	21.0529	NaN	NaN	NaN	NaN	NaN	NaN	20.0833	NaN	NaN	22.0586	21.877	23.0932	21.0613	21.9333	22.2337	22.6462	22.9659	22.8957	22.1377	22.7205	22.9023	23.1611	22.4805	22.1117	22.3401	21.7898	22.7221	22.8425	23.1073	23.5995	23.2636	23.375
Q7KLW9		Prp19	30.9321	30.8783	30.7772	NaN	NaN	20.4055	NaN	NaN	NaN	NaN	NaN	20.0971	20.1962	21.2082	19.6875	NaN	19.9802	NaN	NaN	NaN	19.5986	NaN	NaN	NaN	NaN	NaN	NaN	NaN	NaN	NaN	NaN	NaN	NaN	NaN	NaN	NaN	NaN	NaN	NaN	NaN	NaN	18.752	NaN	NaN	NaN	23.4	NaN
Q7KLX3		Tapdelta	27.6887	28.0926	27.9993	NaN	NaN	NaN	15.5399	NaN	NaN	NaN	NaN	NaN	NaN	NaN	17.165	NaN	NaN	NaN	NaN	NaN	NaN	NaN	NaN	20.2639	NaN	18.4739	NaN	NaN	NaN	18.4865	18.1599	19.0601	NaN	NaN	NaN	18.466	NaN	18.5892	18.7937	NaN	18.7568	NaN	NaN	22.5472	22.9815	22.7737	22.6494
Q7KM15	Transcription factor BTF3	bic	32.7002	32.5393	32.88	19.9598	18.9496	18.7778	19.2627	20.3107	20.1233	19.9177	19.7237	22.3111	NaN	21.7423	20.7471	21.6526	21.1275	23.9493	23.9304	23.7108	24.1351	23.1279	22.9255	24.0298	21.3803	NaN	NaN	NaN	21.4972	22.2581	22.6619	22.8509	22.5654	22.0031	21.7287	23.7151	23.2696	23.4979	NaN	NaN	22.3608	NaN	24.9814	24.5	24.3033	24.5149	24.9203
Q7KMH5		BcDNA.LD29892	27.2209	27.4004	27.1425	NaN	NaN	NaN	NaN	NaN	NaN	16.5962	NaN	NaN	NaN	NaN	NaN	NaN	NaN	NaN	NaN	NaN	NaN	NaN	NaN	NaN	NaN	NaN	NaN	NaN	NaN	NaN	NaN	NaN	NaN	NaN	NaN	NaN	NaN	NaN	NaN	NaN	NaN	NaN	NaN	NaN	NaN	NaN	NaN
Q7KMJ6		nito	28.9903	29.4077	29.2499	24.2952	23.9932	24.1285	24.1486	24.3145	24.3859	24.6024	24.7055	24.0616	23.9735	24.8916	25.7706	26.3135	25.988	NaN	NaN	NaN	NaN	21.3883	NaN	NaN	NaN	NaN	NaN	NaN	NaN	NaN	NaN	NaN	NaN	19.9553	NaN	NaN	NaN	NaN	NaN	NaN	NaN	NaN	NaN	NaN	NaN	NaN	NaN
Q7KML2	Probable peroxisomal acyl-coenzyme A oxidase 1	CG5009	27.3723	27.4007	27.5388	NaN	NaN	NaN	NaN	NaN	NaN	NaN	NaN	NaN	NaN	NaN	NaN	NaN	NaN	NaN	NaN	NaN	NaN	NaN	NaN	NaN	NaN	NaN	NaN	NaN	NaN	NaN	NaN	NaN	NaN	NaN	NaN	NaN	NaN	NaN	NaN	NaN	17.4842	NaN	NaN	NaN	NaN	NaN	NaN
Q7KMM4		GCS2alpha	32.2042	32.2355	32.0829	NaN	NaN	NaN	NaN	NaN	NaN	17.0926	NaN	NaN	NaN	NaN	19.6924	NaN	NaN	NaN	NaN	NaN	NaN	22.5788	NaN	NaN	NaN	NaN	NaN	NaN	NaN	NaN	NaN	NaN	NaN	NaN	21.6007	NaN	NaN	NaN	NaN	NaN	NaN	NaN	21.1411	21.1527	21.2655	21.2754	21.0579
Q7KMP8		Rpn9	31.8178	31.931	31.77	NaN	18.4703	NaN	NaN	NaN	NaN	NaN	NaN	NaN	NaN	NaN	18.8851	NaN	NaN	NaN	NaN	NaN	NaN	NaN	NaN	18.5487	22.7512	NaN	23.0728	22.228	21.6416	21.8688	NaN	21.7693	22.5393	22.7619	22.4503	NaN	21.8612	21.5582	22.9649	21.9552	22.7765	22.6484	23.8343	24.1037	23.7393	23.5999	23.3145
Q7KMQ0		Rpt1	32.3991	32.2348	32.3311	18.4441	19.8426	19.8144	18.5352	21.6013	20.5313	19.3826	18.9779	22.6125	NaN	21.127	21.7558	20.8277	23.1027	NaN	NaN	NaN	NaN	21.6264	NaN	NaN	24.6392	24.6197	24.6372	24.3294	24.85	24.6309	24.8849	24.6974	25.0865	24.9709	24.5292	24.8906	25.1073	24.506	24.4512	24.3004	24.7422	24.7099	24.7924	25.9659	25.3123	25.2632	25.1219
Q7KMS3		robl	27.5508	27.9071	27.692	NaN	NaN	NaN	NaN	NaN	NaN	NaN	NaN	NaN	19.7307	NaN	NaN	NaN	NaN	NaN	NaN	NaN	NaN	NaN	NaN	NaN	NaN	NaN	NaN	NaN	NaN	NaN	NaN	NaN	NaN	NaN	NaN	NaN	NaN	NaN	NaN	NaN	NaN	NaN	NaN	19.9815	NaN	NaN	NaN
Q7KN61		Fpps	31.125	31.1476	30.9222	16.745	17.1356	17.0025	NaN	17.7868	17.8141	17.3547	NaN	18.1983	NaN	NaN	NaN	NaN	NaN	NaN	NaN	NaN	NaN	NaN	19.5542	NaN	NaN	NaN	NaN	NaN	NaN	NaN	NaN	NaN	NaN	NaN	NaN	NaN	NaN	19.2552	NaN	NaN	NaN	NaN	NaN	NaN	NaN	19.4367	NaN
Q7KN62	Transitional endoplasmic reticulum ATPase TER94	TER94	34.2186	34.0838	34.3585	18.0699	NaN	NaN	NaN	NaN	NaN	NaN	NaN	NaN	NaN	NaN	20.4331	NaN	NaN	NaN	NaN	NaN	NaN	NaN	NaN	22.5775	24.6319	24.2481	24.8236	25.0023	24.7334	24.9967	24.7815	24.6503	25.1827	24.8556	25.131	24.7216	24.6848	25.5267	24.8068	24.5327	24.2758	24.3635	24.2642	24.8044	24.4644	24.4714	24.7648
Q7KN75		Dp1	32.2053	31.9464	32.221	25.3066	24.9729	25.1795	25.3073	27.5824	27.1573	27.0789	26.5082	22.2069	NaN	22.9892	22.2668	22.922	21.9939	NaN	23.4594	23.2626	23.0126	NaN	NaN	23.4151	NaN	21.1044	21.2737	NaN	21.0089	20.8124	NaN	NaN	NaN	NaN	NaN	NaN	NaN	NaN	21.0468	21.541	21.3869	21.092	23.7623	NaN	23.3685	22.9403	22.5122
Q7KN85		ATPCL	32.183	32.3406	32.1072	15.4787	NaN	NaN	NaN	NaN	NaN	NaN	NaN	NaN	NaN	NaN	19.0811	NaN	NaN	NaN	NaN	NaN	NaN	NaN	NaN	18.6509	NaN	NaN	NaN	NaN	NaN	NaN	NaN	NaN	NaN	NaN	NaN	NaN	NaN	19.4824	NaN	NaN	NaN	NaN	NaN	23.1106	NaN	NaN	NaN
Q7KN90	Cysteine--tRNA ligase, cytoplasmic	Aats-cys	31.036	31.0052	30.9075	17.4613	NaN	NaN	NaN	NaN	NaN	NaN	NaN	NaN	NaN	NaN	NaN	NaN	NaN	NaN	NaN	NaN	NaN	NaN	NaN	21.1327	NaN	NaN	NaN	21.463	NaN	NaN	NaN	NaN	NaN	NaN	NaN	NaN	NaN	NaN	NaN	NaN	NaN	NaN	NaN	NaN	NaN	NaN	NaN
Q7KN94		wal	30.5211	30.8209	30.5561	21.0105	20.7743	20.6827	20.9365	22.2737	21.2682	21.2149	21.1195	NaN	NaN	NaN	18.5754	NaN	NaN	21.0759	21.1027	NaN	20.9795	21.19	21.0608	21.8367	23.7697	23.7093	23.1761	23.6735	23.428	23.9126	23.5361	23.7213	23.6468	23.8925	23.0546	23.6322	24.0383	24.1006	23.3839	23.3418	23.3818	23.8346	23.0969	22.448	21.992	22.6152	22.2483
Q7KNA0	Dymeclin	CG8230	27.1187	26.9966	27.0867	NaN	NaN	NaN	NaN	NaN	NaN	NaN	NaN	NaN	NaN	NaN	NaN	NaN	NaN	NaN	NaN	NaN	NaN	NaN	NaN	20.2801	NaN	NaN	NaN	NaN	NaN	NaN	NaN	NaN	NaN	NaN	NaN	NaN	NaN	NaN	NaN	NaN	NaN	NaN	NaN	20.4276	21.0062	20.7444	19.9362
Q7KNF2	Polyadenylate-binding protein 2	Pabp2	28.1451	27.9791	28.1618	24.8916	24.3179	24.498	24.8927	23.9585	24.4089	24.8506	24.736	31.0746	31.2356	31.6498	24.4182	25.0307	24.9611	NaN	NaN	NaN	NaN	NaN	NaN	21.6153	NaN	NaN	NaN	NaN	NaN	NaN	NaN	NaN	NaN	NaN	NaN	NaN	14.2021	NaN	NaN	NaN	NaN	NaN	NaN	NaN	NaN	NaN	NaN
Q7KNM2		lwr	31.4683	31.6248	31.6635	NaN	NaN	NaN	NaN	NaN	NaN	NaN	NaN	NaN	NaN	NaN	NaN	NaN	NaN	NaN	NaN	NaN	NaN	NaN	NaN	18.7413	NaN	NaN	NaN	NaN	NaN	NaN	NaN	NaN	NaN	NaN	NaN	NaN	NaN	22.6809	NaN	NaN	NaN	NaN	NaN	NaN	NaN	NaN	NaN
Q7KR04	40S ribosomal protein S15Ab	RpS15Ab	25.5824	26.0992	25.6417	17.2971	17.7369	NaN	17.1712	NaN	18.0246	NaN	17.7579	NaN	NaN	NaN	18.5607	NaN	NaN	NaN	NaN	NaN	NaN	NaN	NaN	NaN	NaN	NaN	NaN	NaN	NaN	NaN	NaN	NaN	NaN	NaN	NaN	NaN	NaN	NaN	NaN	NaN	NaN	NaN	NaN	23.1924	22.2927	22.1984	NaN
Q7KRI2;Q9VD05	Longitudinals lacking protein-like	lolal	26.7709	27.4703	27.1121	NaN	NaN	NaN	16.354	NaN	NaN	NaN	NaN	NaN	NaN	NaN	NaN	NaN	NaN	NaN	NaN	NaN	17.7257	NaN	NaN	NaN	NaN	NaN	NaN	NaN	NaN	NaN	NaN	NaN	NaN	NaN	NaN	NaN	NaN	NaN	NaN	NaN	NaN	NaN	NaN	NaN	NaN	NaN	NaN
Q7KRR5	Peptide-N(4)-(N-acetyl-beta-glucosaminyl)asparagine amidase	Pngl	28.698	29.041	29.1258	NaN	NaN	NaN	NaN	NaN	16.5363	NaN	NaN	NaN	NaN	NaN	18.1967	NaN	NaN	NaN	NaN	NaN	NaN	NaN	NaN	NaN	NaN	17.3358	NaN	NaN	NaN	NaN	NaN	NaN	NaN	NaN	NaN	NaN	NaN	NaN	NaN	NaN	NaN	NaN	NaN	NaN	NaN	NaN	NaN
Q7KRS9			18.542	21.4145	18.738	NaN	NaN	NaN	NaN	NaN	NaN	NaN	NaN	NaN	NaN	NaN	NaN	NaN	NaN	NaN	NaN	NaN	NaN	NaN	NaN	NaN	NaN	NaN	NaN	20.9708	NaN	NaN	NaN	NaN	NaN	NaN	NaN	NaN	NaN	NaN	NaN	NaN	NaN	NaN	NaN	NaN	NaN	NaN	NaN
Q7KRW8	Pre-mRNA-processing factor 39	CG1646	26.3616	26.3232	26.4653	NaN	17.5123	17.1469	NaN	18.7708	18.2447	NaN	NaN	NaN	NaN	NaN	NaN	NaN	NaN	NaN	NaN	NaN	NaN	NaN	NaN	NaN	NaN	NaN	NaN	NaN	NaN	NaN	NaN	NaN	NaN	NaN	NaN	NaN	NaN	NaN	NaN	NaN	NaN	NaN	NaN	NaN	NaN	NaN	NaN
Q7KRY6	Nucleosomal histone kinase 1	ball	25.4472	25.6187	25.5407	20.173	19.9428	19.9988	20.2158	20.7789	19.7751	19.7921	20.0359	NaN	NaN	NaN	NaN	21.4179	NaN	20.6773	20.8035	20.7408	20.9584	NaN	NaN	NaN	NaN	NaN	NaN	NaN	NaN	NaN	NaN	NaN	NaN	NaN	NaN	NaN	NaN	NaN	NaN	NaN	NaN	NaN	NaN	NaN	NaN	NaN	NaN
Q7KS11		Ude	NaN	26.4518	NaN	NaN	NaN	NaN	NaN	NaN	NaN	NaN	NaN	NaN	NaN	NaN	NaN	NaN	NaN	22.2431	22.0795	22.546	22.7186	25.0682	25.081	26.1464	NaN	NaN	NaN	NaN	NaN	NaN	NaN	NaN	NaN	NaN	NaN	NaN	NaN	NaN	NaN	NaN	NaN	NaN	NaN	NaN	NaN	NaN	NaN
Q7KS38	40S ribosomal protein S19b	RpS19b	26.9738	27.169	26.9295	16.9762	18.0366	16.8056	16.9687	19.6424	18.7508	15.7461	17.2795	NaN	NaN	NaN	18.3608	NaN	NaN	NaN	NaN	NaN	NaN	NaN	NaN	NaN	NaN	NaN	NaN	NaN	NaN	NaN	NaN	NaN	NaN	NaN	NaN	NaN	NaN	NaN	NaN	NaN	NaN	NaN	NaN	NaN	NaN	NaN	NaN
Q7KSB5			30.3822	31.0588	30.4614	NaN	NaN	NaN	NaN	NaN	NaN	NaN	NaN	NaN	NaN	NaN	NaN	NaN	NaN	NaN	NaN	NaN	NaN	NaN	NaN	NaN	NaN	NaN	NaN	NaN	NaN	NaN	NaN	NaN	NaN	NaN	NaN	NaN	NaN	NaN	NaN	NaN	NaN	18.1706	NaN	NaN	NaN	NaN	NaN
Q7KSD3		fray	29.5059	29.3152	29.6201	NaN	NaN	NaN	NaN	NaN	16.0921	NaN	NaN	NaN	NaN	NaN	NaN	NaN	NaN	NaN	NaN	NaN	NaN	17.5067	NaN	NaN	NaN	NaN	NaN	NaN	NaN	NaN	NaN	NaN	NaN	NaN	NaN	NaN	NaN	NaN	NaN	NaN	NaN	NaN	NaN	NaN	NaN	NaN	NaN
Q7KSM5		Aos1	31.2068	31.063	31.2715	NaN	NaN	NaN	14.6932	NaN	NaN	NaN	NaN	NaN	NaN	NaN	NaN	NaN	NaN	NaN	NaN	NaN	NaN	NaN	NaN	18.5069	NaN	NaN	NaN	NaN	NaN	NaN	NaN	NaN	NaN	NaN	NaN	NaN	NaN	20.2004	NaN	NaN	NaN	NaN	NaN	NaN	NaN	NaN	NaN
Q7KSN8			26.0312	26.2736	26.5611	20.3633	21.3808	20.8586	20.8575	NaN	18.8115	NaN	NaN	17.8919	23.9152	NaN	NaN	NaN	NaN	18.9694	NaN	NaN	NaN	NaN	NaN	NaN	NaN	NaN	NaN	NaN	NaN	NaN	NaN	NaN	NaN	NaN	NaN	NaN	NaN	NaN	NaN	NaN	NaN	NaN	NaN	NaN	NaN	NaN	NaN
Q7KSQ0		sea	25.0431	25.4357	25.2946	NaN	NaN	15.971	NaN	NaN	NaN	NaN	NaN	NaN	NaN	NaN	NaN	NaN	NaN	18.7775	19.1681	18.6961	19.058	19.4961	19.4377	19.1582	NaN	NaN	NaN	NaN	NaN	NaN	NaN	NaN	NaN	NaN	NaN	NaN	NaN	NaN	NaN	NaN	17.6177	NaN	NaN	NaN	NaN	NaN	NaN
Q7KTC0		MRP	27.9414	28.2695	27.5689	14.5032	NaN	NaN	NaN	NaN	NaN	NaN	NaN	23.4079	NaN	NaN	NaN	NaN	NaN	NaN	NaN	NaN	NaN	NaN	16.9768	NaN	NaN	NaN	NaN	NaN	NaN	NaN	NaN	NaN	NaN	NaN	NaN	NaN	NaN	NaN	NaN	NaN	NaN	NaN	NaN	NaN	NaN	NaN	NaN
Q7KTG0			24.9929	NaN	24.2545	20.6528	20.6555	20.7963	20.6327	21.2365	20.3636	20.4411	20.511	NaN	NaN	17.2642	NaN	NaN	NaN	NaN	NaN	NaN	18.3301	NaN	NaN	NaN	NaN	NaN	NaN	NaN	NaN	NaN	NaN	NaN	NaN	NaN	NaN	18.406	NaN	NaN	NaN	NaN	NaN	NaN	18.9671	NaN	NaN	NaN	NaN
Q7KTJ7		Bsg	28.2188	28.0013	28.4305	NaN	NaN	NaN	NaN	NaN	NaN	NaN	NaN	NaN	NaN	NaN	NaN	NaN	NaN	NaN	NaN	NaN	NaN	NaN	NaN	NaN	22.5906	22.2251	23.2236	22.2344	22.5795	22.8777	23.0673	22.5386	22.8557	22.4574	22.5381	21.4186	21.7433	24.2037	22.6563	22.1608	22.7309	22.5303	24.6893	23.0282	23.1552	23.3189	23.2663
Q7KTL5		sip2	25.9551	24.9622	25.175	NaN	NaN	NaN	NaN	NaN	NaN	NaN	15.8977	NaN	NaN	NaN	17.0867	NaN	NaN	NaN	NaN	NaN	NaN	NaN	NaN	NaN	NaN	NaN	NaN	NaN	NaN	NaN	NaN	NaN	NaN	NaN	NaN	NaN	NaN	NaN	NaN	NaN	NaN	NaN	NaN	20.4594	20.4113	20.715	20.4653
Q7KTW5			31.0619	31.2084	30.947	NaN	17.2289	NaN	NaN	NaN	NaN	NaN	NaN	NaN	18.4569	NaN	NaN	NaN	NaN	20.5062	NaN	20.9239	20.698	19.8911	20.174	20.7666	20.9474	20.7019	20.6059	21.0021	21.1481	20.9533	20.6654	NaN	NaN	NaN	NaN	NaN	NaN	NaN	NaN	20.7985	20.8617	21.0455	NaN	25.2522	24.5709	24.7549	24.8945
Q7KTX8	Mediator of RNA polymerase II transcription subunit 13	skd	NaN	NaN	21.9531	21.6675	21.6676	21.6436	21.8051	22.3403	21.9501	22.0724	22.2391	NaN	NaN	NaN	NaN	NaN	NaN	NaN	NaN	NaN	NaN	NaN	17.4092	NaN	NaN	NaN	NaN	NaN	18.6728	NaN	NaN	NaN	NaN	NaN	NaN	NaN	NaN	NaN	NaN	NaN	NaN	NaN	NaN	NaN	NaN	NaN	NaN
Q7KTZ2		Pi3K21B	24.5529	25.6086	24.1984	NaN	NaN	NaN	NaN	NaN	15.5183	NaN	NaN	NaN	NaN	NaN	NaN	NaN	NaN	NaN	NaN	NaN	NaN	NaN	NaN	NaN	NaN	NaN	NaN	NaN	NaN	NaN	NaN	NaN	NaN	NaN	NaN	NaN	NaN	NaN	NaN	NaN	NaN	NaN	NaN	NaN	NaN	NaN	NaN
Q7KU24	Chromodomain-helicase-DNA-binding protein 1	Chd1	NaN	NaN	NaN	20.1944	20.1065	20.3598	19.4216	NaN	NaN	18.7292	17.9207	NaN	NaN	NaN	18.7978	NaN	NaN	21.5115	21.328	21.3181	21.1685	NaN	NaN	NaN	NaN	NaN	NaN	NaN	NaN	NaN	NaN	NaN	NaN	NaN	NaN	NaN	NaN	NaN	NaN	NaN	NaN	NaN	NaN	NaN	NaN	NaN	NaN
Q7KUA4		Uba2	31.4383	31.4808	31.6314	NaN	NaN	15.9809	NaN	NaN	NaN	NaN	NaN	NaN	NaN	NaN	NaN	NaN	17.6944	19.8313	NaN	NaN	NaN	NaN	NaN	NaN	NaN	NaN	NaN	NaN	NaN	NaN	NaN	NaN	NaN	NaN	NaN	NaN	NaN	19.7389	NaN	NaN	NaN	NaN	NaN	NaN	NaN	NaN	NaN
Q7KUD4		iPLA2-VIA	32.6608	32.6534	32.8028	17.657	17.5013	17.7124	17.4836	NaN	19.6786	18.1077	17.8489	NaN	NaN	18.8939	20.614	NaN	19.0256	20.4211	NaN	NaN	NaN	NaN	NaN	NaN	21.955	21.8961	NaN	21.3611	21.6098	21.5924	21.934	21.7606	22.8014	22.0236	21.7439	21.917	22.2037	23.2261	21.8954	21.6639	21.5166	22.1362	22.9605	22.4801	22.5215	22.8646	22.6512
Q7KUE4		tna	NaN	NaN	NaN	20.5791	20.751	20.2627	20.8595	20.6533	20.7625	20.6933	21.268	NaN	NaN	NaN	NaN	NaN	NaN	NaN	17.0702	NaN	NaN	NaN	NaN	NaN	NaN	NaN	NaN	NaN	NaN	NaN	NaN	NaN	NaN	NaN	NaN	NaN	NaN	NaN	NaN	NaN	NaN	NaN	NaN	NaN	NaN	NaN	NaN
Q7KUT2	Lon protease homolog, mitochondrial	Lon	30.2156	30.4932	30.3241	NaN	NaN	18.1123	NaN	NaN	NaN	NaN	NaN	NaN	NaN	NaN	20.4285	NaN	NaN	26.6991	27.0573	26.9578	26.9813	24.4917	24.5149	24.2585	23.9964	22.1519	24.1617	24.0038	23.7563	22.5892	23.815	23.7965	22.9276	23.7085	22.8216	22.8588	22.3181	22.7313	23.7886	23.4531	23.4217	24.4084	NaN	NaN	NaN	NaN	NaN
Q7KUX2			28.7239	27.8278	28.3665	NaN	NaN	NaN	NaN	NaN	NaN	NaN	NaN	NaN	NaN	NaN	NaN	NaN	NaN	NaN	NaN	NaN	NaN	NaN	NaN	NaN	NaN	NaN	NaN	NaN	NaN	NaN	NaN	NaN	NaN	NaN	NaN	NaN	NaN	18.6913	NaN	NaN	NaN	NaN	NaN	NaN	NaN	NaN	NaN
Q7KVA7		Dhc62B	27.2454	27.0716	27.6861	NaN	NaN	15.5636	NaN	NaN	NaN	NaN	NaN	NaN	NaN	NaN	NaN	NaN	NaN	NaN	NaN	NaN	NaN	NaN	NaN	NaN	NaN	NaN	NaN	NaN	NaN	NaN	NaN	NaN	NaN	NaN	NaN	NaN	NaN	NaN	NaN	NaN	NaN	NaN	NaN	NaN	NaN	NaN	NaN
Q7KVD1		trio	28.0601	27.0981	27.5082	NaN	NaN	NaN	NaN	NaN	NaN	17.4822	NaN	NaN	18.622	18.9491	18.8446	NaN	NaN	NaN	NaN	NaN	NaN	NaN	NaN	NaN	NaN	NaN	NaN	16.0671	NaN	NaN	NaN	NaN	NaN	NaN	NaN	NaN	NaN	NaN	NaN	NaN	NaN	NaN	23.4568	24.4558	23.1554	23.9266	22.9234
Q7KVG9		Chi	24.2968	NaN	NaN	22.2929	22.4561	22.7668	23.0243	22.5522	22.7694	22.7255	23.101	NaN	NaN	NaN	NaN	NaN	NaN	NaN	18.1462	NaN	NaN	NaN	NaN	NaN	NaN	NaN	NaN	NaN	NaN	NaN	NaN	NaN	NaN	NaN	NaN	NaN	18.9827	NaN	NaN	NaN	NaN	NaN	NaN	NaN	NaN	NaN	NaN
Q7KVP9		Xpd	21.5508	NaN	NaN	17.9943	18.1679	18.1895	18.0663	18.3992	NaN	17.9845	17.757	NaN	NaN	19.2537	NaN	20.7504	21.5099	20.1895	20.2835	20.3124	20.3608	22.9545	22.6191	22.5408	NaN	NaN	18.5219	NaN	NaN	NaN	NaN	NaN	NaN	NaN	NaN	NaN	NaN	NaN	NaN	NaN	NaN	NaN	NaN	NaN	NaN	NaN	NaN
Q7KVQ0	Probable H/ACA ribonucleoprotein complex subunit 1	CG4038	29.8115	29.9246	30.3526	22.5511	22.5845	22.3608	22.4019	22.2926	23.1086	23.1765	22.9536	19.1208	NaN	20.4356	20.9595	21.975	NaN	NaN	NaN	NaN	19.3879	NaN	NaN	NaN	NaN	18.7962	NaN	NaN	NaN	NaN	NaN	NaN	NaN	NaN	NaN	NaN	NaN	NaN	NaN	NaN	NaN	NaN	NaN	23.5467	23.4094	23.2196	23.6234
Q7KVR8		AP-1gamma	27.5379	27.2492	27.5951	NaN	NaN	NaN	NaN	NaN	NaN	NaN	NaN	NaN	NaN	NaN	NaN	NaN	NaN	20.5073	NaN	NaN	NaN	NaN	NaN	NaN	NaN	NaN	NaN	NaN	NaN	NaN	NaN	NaN	NaN	NaN	NaN	NaN	NaN	NaN	NaN	NaN	NaN	NaN	NaN	NaN	NaN	NaN	NaN
Q7KVW1		spoon	27.675	27.6912	27.819	20.0204	20.0261	19.8192	20.0313	20.8808	20.7788	20.6259	20.8984	21.3565	21.2275	21.4721	23.6965	24.682	24.6705	NaN	NaN	NaN	NaN	NaN	NaN	17.3417	NaN	NaN	NaN	NaN	NaN	NaN	NaN	NaN	NaN	NaN	NaN	NaN	NaN	NaN	NaN	NaN	NaN	NaN	NaN	NaN	NaN	NaN	NaN
Q7KVX1	Pyruvate dehydrogenase E1 component subunit alpha	l(1)G0334	31.6456	31.6901	31.7181	18.258	NaN	NaN	NaN	NaN	NaN	NaN	NaN	19.9694	NaN	NaN	NaN	NaN	NaN	NaN	NaN	17.956	NaN	NaN	NaN	NaN	20.0726	20.7219	20.6718	20.1358	20.7344	19.8707	20.0812	22.4533	22.4153	21.215	21.7756	22.1482	21.7375	22.4001	21.5105	22.3888	20.2681	20.4446	24.6534	24.5739	23.8466	24.3023	24.7108
Q7KW39	Probable methylmalonate-semialdehyde dehydrogenase [acylating], mitochondrial	CG17896	32.6983	32.6085	32.6913	NaN	NaN	NaN	NaN	NaN	17.0138	NaN	NaN	NaN	NaN	NaN	20.5663	NaN	NaN	NaN	NaN	NaN	20.6866	NaN	NaN	NaN	20.6953	NaN	NaN	NaN	21.0162	20.9694	NaN	NaN	NaN	NaN	NaN	NaN	NaN	20.6194	20.5713	20.9058	NaN	20.4958	23.8132	NaN	24.1673	23.5562	23.8574
Q7KY04		Rab4	NaN	26.2426	26.3569	NaN	NaN	NaN	NaN	NaN	NaN	NaN	NaN	NaN	NaN	NaN	NaN	NaN	NaN	NaN	NaN	NaN	NaN	NaN	NaN	NaN	NaN	NaN	NaN	NaN	NaN	NaN	NaN	NaN	NaN	NaN	NaN	NaN	NaN	18.1474	NaN	NaN	NaN	NaN	NaN	NaN	NaN	NaN	NaN
Q7PLI2	Nipped-B protein	Nipped-B	26.4566	25.7332	26.5238	NaN	NaN	NaN	15.3763	NaN	NaN	NaN	NaN	NaN	NaN	NaN	17.7338	NaN	NaN	NaN	NaN	NaN	NaN	NaN	NaN	NaN	NaN	NaN	NaN	18.4613	NaN	NaN	NaN	NaN	NaN	NaN	NaN	NaN	NaN	NaN	NaN	NaN	NaN	NaN	NaN	NaN	NaN	NaN	NaN
Q7PLI7	Serine/threonine-protein kinase CG17528	CG17528	27.9594	27.7226	28.034	NaN	NaN	14.8474	NaN	NaN	NaN	NaN	NaN	NaN	NaN	NaN	17.0046	NaN	NaN	NaN	NaN	NaN	NaN	NaN	NaN	NaN	NaN	NaN	NaN	20.0658	NaN	NaN	NaN	NaN	NaN	NaN	NaN	NaN	NaN	NaN	NaN	NaN	NaN	NaN	NaN	NaN	NaN	NaN	19.9934
Q7PLL3		eIF-4B	29.1941	29.2635	29.2297	18.0021	NaN	18.6942	18.8023	NaN	NaN	NaN	NaN	NaN	NaN	NaN	NaN	NaN	NaN	NaN	NaN	NaN	NaN	NaN	16.8832	NaN	NaN	NaN	NaN	NaN	NaN	NaN	NaN	NaN	NaN	NaN	NaN	NaN	NaN	NaN	NaN	NaN	NaN	NaN	NaN	NaN	NaN	NaN	NaN
Q7PLL6			31.1364	30.9507	30.8375	NaN	NaN	NaN	NaN	NaN	18.8914	NaN	NaN	NaN	NaN	NaN	20.0583	NaN	NaN	NaN	NaN	NaN	NaN	NaN	NaN	19.8109	21.9305	22.1163	NaN	NaN	NaN	20.9159	21.0012	21.6014	NaN	21.6743	20.9895	20.5632	NaN	21.7708	22.2632	21.7985	21.0623	NaN	24.1319	24.5067	22.6738	24.3425	23.0661
Q7PLS1		CG12567-RA	28.8849	29.0786	28.7593	NaN	NaN	NaN	NaN	NaN	NaN	NaN	NaN	NaN	NaN	NaN	NaN	NaN	NaN	NaN	NaN	NaN	NaN	NaN	NaN	16.6795	NaN	NaN	NaN	NaN	NaN	NaN	NaN	NaN	NaN	NaN	NaN	NaN	NaN	NaN	NaN	NaN	NaN	NaN	NaN	NaN	NaN	20.6737	NaN
Q7PLS8	Integrator complex subunit 3 homolog	IntS3	25.391	25.7586	26.2222	NaN	NaN	NaN	NaN	NaN	NaN	NaN	NaN	NaN	NaN	NaN	NaN	NaN	NaN	NaN	NaN	NaN	NaN	NaN	NaN	NaN	NaN	NaN	NaN	NaN	NaN	NaN	NaN	NaN	NaN	NaN	NaN	NaN	NaN	NaN	NaN	NaN	NaN	NaN	NaN	18.3495	NaN	NaN	NaN
Q7YZA2	Uncharacterized protein CG7065	CG7065	NaN	NaN	25.3939	19.1062	19.3008	18.8804	19.1211	19.3692	19.161	19.1441	19.0563	NaN	NaN	NaN	17.3902	NaN	NaN	NaN	NaN	NaN	NaN	NaN	18.8049	NaN	NaN	NaN	NaN	NaN	NaN	NaN	NaN	NaN	NaN	NaN	NaN	NaN	NaN	NaN	NaN	NaN	NaN	NaN	NaN	NaN	NaN	NaN	NaN
Q867Z4	Longitudinals lacking protein, isoforms F/I/K/T	lola	25.9664	26.0343	26.052	NaN	NaN	NaN	NaN	NaN	NaN	NaN	NaN	NaN	NaN	NaN	NaN	NaN	NaN	NaN	NaN	NaN	18.6233	NaN	NaN	NaN	NaN	NaN	NaN	NaN	NaN	NaN	NaN	NaN	NaN	NaN	NaN	NaN	NaN	NaN	NaN	NaN	18.1434	NaN	NaN	NaN	NaN	NaN	NaN
Q86B44		GS	30.9792	31.1701	31.0473	NaN	NaN	14.2401	NaN	NaN	NaN	NaN	NaN	NaN	NaN	NaN	NaN	NaN	NaN	NaN	NaN	NaN	NaN	19.2878	NaN	NaN	NaN	NaN	NaN	NaN	NaN	NaN	NaN	NaN	NaN	NaN	NaN	NaN	NaN	19.9827	NaN	NaN	NaN	NaN	NaN	NaN	NaN	NaN	NaN
Q86B87	Modifier of mdg4	mod(mdg4)	26.9532	26.6471	26.9095	NaN	17.0632	NaN	NaN	NaN	NaN	NaN	NaN	NaN	NaN	NaN	NaN	NaN	NaN	NaN	NaN	NaN	NaN	NaN	NaN	NaN	NaN	NaN	NaN	NaN	NaN	NaN	NaN	NaN	NaN	NaN	NaN	NaN	NaN	NaN	NaN	NaN	NaN	17.9263	NaN	NaN	NaN	NaN	NaN
Q86BA5;Q9I7K5	Transmembrane emp24 domain-containing protein eca	p24-2;eca	28.1928	28.1431	28.2291	NaN	NaN	NaN	NaN	NaN	NaN	NaN	NaN	NaN	NaN	NaN	NaN	NaN	NaN	NaN	NaN	NaN	NaN	NaN	NaN	NaN	NaN	NaN	NaN	NaN	NaN	NaN	NaN	NaN	NaN	NaN	NaN	NaN	NaN	NaN	NaN	NaN	NaN	NaN	NaN	NaN	NaN	NaN	NaN
Q86BI3		Zn72D	28.4355	28.7348	28.8831	27.7696	27.8497	27.9642	28.0036	25.273	25.6733	25.7151	25.5196	30.0034	29.4499	30.5266	27.5878	28.3262	28.1007	NaN	NaN	NaN	NaN	NaN	NaN	20.3392	NaN	NaN	NaN	NaN	NaN	NaN	NaN	NaN	NaN	NaN	NaN	NaN	NaN	20.2909	NaN	NaN	NaN	NaN	NaN	23.9407	23.4164	23.0627	23.3802
Q86BM5		Akap200	32.7318	32.697	32.7625	18.9544	18.8455	18.9849	18.2165	19.7055	20.3045	18.8164	19.0485	NaN	NaN	NaN	21.3483	NaN	20.7555	21.5576	22.4523	22.2699	22.0405	22.5992	21.8729	24.1186	22.2709	22.1588	22.3694	22.9816	22.4945	22.5713	22.5723	21.9442	22.8533	22.5435	22.4707	23.2405	22.8352	23.6882	22.7585	22.2908	22.1916	22.2037	24.7365	23.8456	24.2409	24.0302	24.022
Q86BM8		mRpL27	NaN	NaN	23.7176	18.1094	20.3297	18.4135	18.9591	17.8435	18.0026	18.0319	18.7303	NaN	NaN	NaN	NaN	18.2889	NaN	NaN	NaN	NaN	NaN	NaN	NaN	NaN	NaN	NaN	NaN	NaN	NaN	NaN	NaN	NaN	NaN	NaN	NaN	NaN	NaN	NaN	NaN	NaN	NaN	NaN	NaN	NaN	NaN	NaN	NaN
Q86BP1		CG5044-RB	31.0998	30.8744	31.2921	NaN	NaN	NaN	15.8806	NaN	NaN	NaN	NaN	NaN	NaN	NaN	NaN	NaN	NaN	NaN	NaN	NaN	22.9287	23.3049	NaN	23.9852	NaN	NaN	NaN	NaN	NaN	NaN	NaN	NaN	NaN	NaN	NaN	NaN	NaN	21.2464	NaN	NaN	NaN	NaN	NaN	NaN	NaN	26.0101	NaN
Q86BR8		TFAM	26.7526	NaN	NaN	24.743	24.668	24.7529	24.9119	24.1944	24.5817	24.8883	24.6843	22.3434	22.3015	22.957	21.4699	22.1988	22.2719	30.9082	31.0993	30.7944	31.2275	31.262	31.3609	31.167	NaN	NaN	NaN	NaN	NaN	NaN	23.6952	NaN	NaN	NaN	NaN	NaN	NaN	NaN	NaN	NaN	NaN	NaN	NaN	NaN	NaN	NaN	NaN
Q86BS3		Chro	28.7866	29.0546	28.7827	NaN	NaN	16.402	NaN	NaN	NaN	NaN	NaN	NaN	NaN	NaN	16.826	NaN	NaN	NaN	18.9087	NaN	NaN	NaN	NaN	NaN	NaN	18.7991	NaN	NaN	NaN	NaN	NaN	NaN	NaN	NaN	NaN	NaN	NaN	NaN	NaN	NaN	NaN	NaN	NaN	NaN	NaN	NaN	NaN
Q86BY9	Protein rigor mortis	rig	NaN	25.8025	NaN	18.8947	18.8912	19.5266	NaN	19.7069	18.8242	18.7047	18.8754	NaN	NaN	NaN	20.0136	NaN	NaN	NaN	NaN	NaN	NaN	NaN	NaN	NaN	NaN	NaN	NaN	NaN	NaN	19.8984	NaN	23.3467	23.1076	24.0931	24.1062	22.4351	22.3974	21.7722	NaN	NaN	NaN	NaN	NaN	NaN	NaN	NaN	NaN
Q86PD3		CG30022;CG30023	28.8704	28.9292	28.2992	NaN	NaN	NaN	NaN	NaN	NaN	NaN	17.2864	NaN	NaN	NaN	NaN	NaN	17.1684	NaN	NaN	NaN	NaN	NaN	NaN	NaN	27.0029	27.1189	27.3415	27.0226	27.2997	27.5113	26.7455	26.9661	26.9969	27.054	26.8303	26.9813	26.8972	26.5156	NaN	NaN	NaN	NaN	26.9776	28.499	20.1514	28.5191	28.9159
Q86S05	Protein lingerer	lig	26.7986	26.7528	26.6979	26.17	26.1128	26.0533	26.1018	26.7902	26.1473	26.1414	26.337	NaN	NaN	NaN	22.5222	21.8369	21.5727	21.5352	22.605	21.8103	22.3837	22.1727	21.9898	22.0247	NaN	NaN	NaN	NaN	NaN	NaN	NaN	NaN	NaN	NaN	NaN	NaN	NaN	NaN	NaN	NaN	NaN	NaN	21.7353	22.8183	NaN	NaN	NaN
Q8I0G5;A0A0B4KHL2	Coatomer subunit gamma	gammaCop;gammaCOP	32.7137	32.7713	32.6192	19.2703	NaN	17.7222	NaN	20.7231	19.0047	18.4781	NaN	19.2816	NaN	18.7938	20.8737	19.7274	NaN	22.6092	NaN	22.8567	NaN	NaN	NaN	23.1246	21.7955	22.4817	NaN	21.7827	22.3221	22.099	22.8393	22.2685	21.4008	21.8089	22.2508	23.271	22.821	22.5654	21.9205	22.7625	22.6001	22.1046	24.5321	25.5063	25.5448	25.3844	25.4971
Q8I0P9		Acph-1	NaN	24.8121	24.9093	NaN	NaN	NaN	NaN	NaN	NaN	NaN	NaN	NaN	NaN	NaN	NaN	NaN	NaN	NaN	NaN	NaN	NaN	NaN	NaN	NaN	NaN	NaN	NaN	NaN	NaN	NaN	NaN	NaN	NaN	NaN	NaN	18.8078	NaN	NaN	NaN	NaN	NaN	NaN	NaN	NaN	NaN	NaN	NaN
Q8I725			31.1209	31.1397	31.2722	NaN	NaN	14.7914	NaN	NaN	NaN	NaN	NaN	NaN	NaN	NaN	17.6907	NaN	NaN	NaN	NaN	NaN	NaN	NaN	NaN	NaN	NaN	NaN	19.7465	NaN	NaN	NaN	NaN	NaN	NaN	NaN	NaN	NaN	NaN	NaN	NaN	NaN	NaN	NaN	NaN	NaN	NaN	NaN	NaN
Q8I7C3	LIM and SH3 domain protein Lasp	Lasp	30.5752	30.6338	30.7916	19.9476	19.4539	19.242	19.5285	19.7441	19.7609	19.6282	19.4476	NaN	NaN	NaN	NaN	NaN	19.6278	NaN	NaN	NaN	NaN	19.2181	NaN	NaN	NaN	NaN	19.4413	NaN	NaN	NaN	NaN	NaN	NaN	NaN	NaN	NaN	NaN	NaN	NaN	NaN	NaN	NaN	NaN	NaN	20.0907	NaN	NaN
Q8I8U7	Transcription-associated protein 1	Nipped-A	NaN	26.9053	26.52	NaN	NaN	NaN	NaN	NaN	NaN	NaN	NaN	NaN	NaN	NaN	NaN	NaN	19.6884	19.7171	NaN	NaN	NaN	NaN	NaN	NaN	NaN	NaN	NaN	NaN	NaN	17.4276	NaN	NaN	NaN	NaN	NaN	NaN	NaN	NaN	NaN	NaN	NaN	NaN	NaN	NaN	NaN	NaN	NaN
Q8I937			28.1985	27.4567	27.9273	20.3526	20.548	20.2038	20.3153	20.7152	20.3066	20.405	20.4796	NaN	NaN	NaN	18.9222	NaN	NaN	NaN	19.1299	NaN	NaN	NaN	NaN	NaN	NaN	NaN	NaN	NaN	NaN	NaN	NaN	NaN	NaN	NaN	NaN	NaN	NaN	17.0998	NaN	NaN	NaN	NaN	NaN	NaN	NaN	NaN	NaN
Q8IGI0			NaN	NaN	NaN	25.1324	23.074	24.6514	24.794	23.7481	24.8401	25.549	25.474	NaN	20.8683	21.1658	NaN	NaN	21.8416	NaN	NaN	NaN	NaN	NaN	NaN	18.8594	NaN	NaN	NaN	NaN	NaN	NaN	NaN	NaN	NaN	NaN	NaN	NaN	14.2441	NaN	NaN	NaN	NaN	NaN	NaN	NaN	NaN	NaN	NaN
Q8IH00	Nucleolar protein 6	Mat89Ba	27.4019	27.0485	27.0695	NaN	NaN	NaN	NaN	NaN	NaN	NaN	NaN	NaN	NaN	NaN	NaN	NaN	NaN	NaN	NaN	NaN	18.2665	NaN	NaN	NaN	NaN	NaN	NaN	NaN	NaN	NaN	NaN	NaN	NaN	NaN	NaN	NaN	NaN	NaN	NaN	NaN	NaN	NaN	NaN	NaN	NaN	NaN	NaN
Q8IH18		4E-T	23.3995	24.301	24.4407	NaN	19.2101	19.1196	NaN	NaN	NaN	NaN	NaN	NaN	NaN	NaN	NaN	NaN	NaN	NaN	NaN	NaN	NaN	NaN	NaN	NaN	NaN	NaN	NaN	NaN	NaN	NaN	NaN	NaN	NaN	19.6035	NaN	NaN	NaN	NaN	NaN	NaN	NaN	NaN	NaN	NaN	19.655	NaN	NaN
Q8IMK1			24.6709	24.9232	24.5019	NaN	NaN	NaN	NaN	NaN	NaN	NaN	NaN	NaN	NaN	NaN	NaN	NaN	NaN	18.5042	NaN	NaN	NaN	NaN	NaN	NaN	NaN	NaN	NaN	NaN	NaN	NaN	NaN	NaN	NaN	NaN	NaN	NaN	NaN	NaN	NaN	NaN	NaN	NaN	NaN	NaN	NaN	NaN	NaN
Q8IMS8		msi	NaN	24.4182	NaN	NaN	NaN	NaN	17.9307	NaN	NaN	NaN	NaN	19.4461	NaN	NaN	NaN	20.4947	19.8684	27.9029	28.2606	28.2735	28.1073	25.9867	25.4654	25.3729	NaN	NaN	21.3376	NaN	NaN	NaN	NaN	NaN	NaN	NaN	NaN	NaN	NaN	NaN	NaN	NaN	NaN	NaN	NaN	NaN	NaN	NaN	NaN
Q8IMV6		Saf-B	28.8703	29.0762	28.6487	20.7263	20.3593	19.7145	20.5446	20.3382	20.4981	20.4057	20.5935	NaN	NaN	18.7516	NaN	NaN	NaN	18.1825	NaN	NaN	NaN	NaN	NaN	NaN	NaN	NaN	NaN	18.9901	NaN	NaN	NaN	NaN	NaN	NaN	NaN	NaN	NaN	NaN	NaN	NaN	NaN	NaN	21.9425	21.5262	21.4141	21.6894	21.6271
Q8IMW9			24.373	NaN	24.0797	NaN	NaN	NaN	NaN	NaN	NaN	NaN	NaN	NaN	NaN	NaN	16.5089	NaN	NaN	NaN	NaN	NaN	NaN	NaN	NaN	NaN	NaN	NaN	NaN	NaN	NaN	NaN	NaN	NaN	NaN	NaN	NaN	NaN	NaN	NaN	NaN	NaN	NaN	NaN	NaN	NaN	NaN	NaN	NaN
Q8IMX1		twin	27.9788	28.0068	28.394	NaN	NaN	17.7321	NaN	NaN	NaN	NaN	NaN	17.5925	NaN	NaN	NaN	NaN	NaN	NaN	NaN	NaN	NaN	NaN	NaN	NaN	NaN	NaN	NaN	NaN	NaN	NaN	NaN	NaN	NaN	NaN	NaN	NaN	NaN	NaN	NaN	NaN	NaN	NaN	NaN	NaN	NaN	NaN	NaN
Q8IMX4		Rox8	28.4801	28.2654	28.268	22.0527	22.1142	22.259	22.429	22.5532	21.904	22.1775	22.8303	26.9842	26.8853	27.6398	30.9514	31.6185	31.2625	NaN	NaN	NaN	NaN	NaN	NaN	18.5525	NaN	NaN	NaN	NaN	NaN	NaN	NaN	NaN	NaN	NaN	NaN	NaN	NaN	NaN	NaN	NaN	NaN	22.1997	NaN	NaN	NaN	NaN	NaN
Q8IMX8		LSm3	29.0892	28.2934	28.7619	19.3281	19.4337	19.5472	19.5875	19.8358	19.882	19.6483	19.6342	23.6586	23.276	24.2782	26.819	27.5624	27.1998	NaN	18.9474	NaN	NaN	NaN	NaN	NaN	NaN	NaN	NaN	NaN	NaN	NaN	NaN	NaN	NaN	NaN	NaN	NaN	NaN	16.7939	NaN	NaN	NaN	NaN	NaN	21.1136	NaN	NaN	NaN
Q8IN05		lqfR	27.7345	26.2553	26.1395	NaN	NaN	NaN	NaN	NaN	NaN	NaN	NaN	NaN	NaN	18.3327	NaN	NaN	NaN	NaN	NaN	NaN	NaN	NaN	NaN	NaN	NaN	NaN	NaN	NaN	NaN	NaN	NaN	NaN	NaN	NaN	NaN	NaN	NaN	NaN	NaN	NaN	NaN	NaN	NaN	NaN	NaN	NaN	NaN
Q8IN89		PP2A-B	28.934	28.2266	28.5013	NaN	NaN	NaN	NaN	NaN	NaN	NaN	NaN	NaN	NaN	NaN	NaN	NaN	NaN	NaN	NaN	NaN	NaN	NaN	NaN	NaN	NaN	NaN	NaN	NaN	NaN	NaN	NaN	NaN	NaN	NaN	NaN	NaN	NaN	NaN	NaN	NaN	NaN	NaN	NaN	22.179	NaN	NaN	NaN
Q8IN94	Trithorax group protein osa	osa	27.5826	27.4793	27.68	21.7926	22.3339	22.1811	22.3915	22.7964	22.221	22.245	22.2817	16.9814	22.3881	NaN	NaN	16.4666	NaN	NaN	20.9016	NaN	NaN	NaN	NaN	NaN	21.2984	NaN	NaN	21.4398	NaN	NaN	NaN	NaN	NaN	NaN	NaN	NaN	NaN	NaN	NaN	NaN	NaN	22.4583	19.7525	NaN	NaN	NaN	NaN
Q8INB9	RAC serine/threonine-protein kinase	Akt1	27.5941	27.8496	27.3254	NaN	NaN	NaN	15.5747	NaN	NaN	NaN	NaN	NaN	NaN	NaN	NaN	NaN	NaN	NaN	NaN	21.4152	NaN	NaN	NaN	NaN	NaN	NaN	NaN	17.6269	NaN	NaN	NaN	NaN	NaN	NaN	NaN	NaN	NaN	NaN	NaN	NaN	NaN	NaN	NaN	NaN	NaN	NaN	NaN
Q8INE1		Trax	27.5054	27.4855	27.0001	NaN	NaN	17.7714	NaN	NaN	NaN	NaN	NaN	23.3468	22.1171	23.9618	NaN	NaN	NaN	NaN	NaN	NaN	NaN	NaN	NaN	NaN	NaN	NaN	NaN	NaN	NaN	NaN	NaN	NaN	NaN	NaN	NaN	NaN	NaN	NaN	NaN	NaN	NaN	NaN	NaN	NaN	NaN	NaN	NaN
Q8INJ8	Non-specific protein-tyrosine kinase	Csk	24.0141	24.3228	24.1381	NaN	NaN	NaN	NaN	NaN	NaN	NaN	NaN	NaN	NaN	NaN	NaN	NaN	NaN	NaN	NaN	NaN	NaN	NaN	NaN	NaN	NaN	NaN	NaN	NaN	NaN	NaN	NaN	NaN	NaN	NaN	NaN	NaN	19.3851	NaN	NaN	NaN	NaN	NaN	NaN	NaN	NaN	NaN	NaN
Q8INK3		fabp	33.2209	33.4808	33.2531	NaN	NaN	NaN	NaN	NaN	NaN	17.0532	NaN	NaN	NaN	NaN	19.9207	NaN	NaN	19.3903	19.5835	20.1061	19.4478	19.3511	19.0161	22.6346	NaN	NaN	NaN	19.1014	NaN	17.8682	NaN	18.7304	20.07	18.5976	NaN	20.7308	20.5749	22.0332	NaN	17.683	19.0041	NaN	NaN	NaN	NaN	NaN	NaN
Q8INM3	Protein slender lobes	sle	29.4027	29.2189	29.1207	NaN	NaN	NaN	16.7954	NaN	NaN	NaN	NaN	NaN	NaN	NaN	NaN	17.4261	NaN	NaN	NaN	NaN	NaN	17.376	NaN	NaN	18.8107	18.088	NaN	NaN	NaN	NaN	NaN	NaN	18.7161	NaN	NaN	NaN	NaN	20.0571	17.8275	17.9961	17.8061	18.8376	NaN	NaN	NaN	NaN	NaN
Q8IP45		Cul3	28.1563	28.4779	27.5947	NaN	NaN	15.4777	NaN	NaN	NaN	NaN	NaN	NaN	NaN	NaN	NaN	17.009	NaN	NaN	NaN	NaN	NaN	NaN	NaN	20.213	18.6636	NaN	NaN	NaN	NaN	NaN	NaN	NaN	NaN	NaN	NaN	NaN	NaN	NaN	NaN	NaN	NaN	NaN	23.1052	23.581	23.1629	23.3998	23.4903
Q8IP62		mRpS23	26.1977	27.1729	26.9058	19.2213	18.9232	19.0603	19.5206	19.0353	19.1853	19.3036	19.8263	NaN	NaN	NaN	NaN	NaN	NaN	NaN	NaN	NaN	NaN	NaN	NaN	NaN	NaN	NaN	NaN	NaN	NaN	NaN	NaN	NaN	NaN	NaN	NaN	NaN	NaN	NaN	NaN	NaN	NaN	NaN	NaN	NaN	NaN	NaN	NaN
Q8IP97		Pex19	28.1478	28.2297	28.7561	NaN	NaN	NaN	NaN	NaN	NaN	18.0362	NaN	NaN	NaN	NaN	NaN	NaN	NaN	NaN	NaN	NaN	NaN	NaN	NaN	NaN	NaN	NaN	22.0901	NaN	NaN	NaN	NaN	NaN	NaN	NaN	NaN	NaN	NaN	NaN	NaN	NaN	NaN	NaN	NaN	NaN	NaN	NaN	NaN
Q8IPH8		Myo28B1	29.9124	29.8985	28.9864	NaN	NaN	NaN	16.8444	NaN	NaN	NaN	NaN	19.5265	NaN	NaN	18.2461	18.1732	18.3885	NaN	NaN	NaN	NaN	NaN	NaN	18.1958	NaN	NaN	NaN	NaN	NaN	NaN	NaN	NaN	NaN	NaN	NaN	NaN	NaN	18.7631	NaN	NaN	NaN	NaN	NaN	NaN	NaN	NaN	NaN
Q8IPQ6			27.2057	27.2524	27.581	NaN	NaN	NaN	NaN	NaN	NaN	NaN	NaN	NaN	NaN	NaN	NaN	NaN	NaN	NaN	NaN	NaN	NaN	NaN	NaN	NaN	NaN	NaN	NaN	NaN	NaN	NaN	NaN	NaN	NaN	NaN	NaN	NaN	NaN	NaN	NaN	NaN	NaN	NaN	NaN	NaN	NaN	NaN	19.7556
Q8IPU3			28.3179	27.9872	27.9014	NaN	NaN	NaN	16.2548	NaN	NaN	NaN	NaN	NaN	NaN	NaN	NaN	NaN	16.492	NaN	NaN	NaN	NaN	19.3862	NaN	NaN	24.0362	23.4984	24.3764	24.2285	24.7392	23.9508	23.9854	23.8128	23.8304	23.8209	23.9431	23.5328	23.6455	22.9901	24.8685	24.3217	24.0241	24.8802	25.8914	26.0156	25.5255	25.7656	25.859
Q8IPW1		aru	27.6529	27.8362	27.8617	NaN	NaN	NaN	NaN	NaN	NaN	NaN	17.6362	NaN	NaN	NaN	NaN	17.1428	NaN	NaN	NaN	NaN	NaN	NaN	NaN	NaN	NaN	NaN	NaN	NaN	NaN	NaN	NaN	NaN	NaN	NaN	NaN	NaN	NaN	NaN	NaN	NaN	NaN	NaN	NaN	NaN	NaN	NaN	NaN
Q8IPX7		Rrp40	29.1967	29.0986	29.3063	NaN	18.465	18.9472	18.5305	NaN	NaN	NaN	NaN	NaN	NaN	NaN	NaN	NaN	18.783	NaN	NaN	NaN	NaN	18.5241	NaN	NaN	NaN	NaN	NaN	NaN	NaN	NaN	NaN	NaN	NaN	NaN	NaN	NaN	NaN	17.4027	NaN	NaN	NaN	NaN	NaN	NaN	NaN	NaN	NaN
Q8IPY3	Aspartate aminotransferase	Got2	33.6149	33.8063	33.5788	NaN	NaN	20.4605	20.0364	NaN	NaN	NaN	NaN	21.0405	NaN	NaN	NaN	NaN	NaN	NaN	NaN	NaN	NaN	NaN	NaN	22.1244	18.7065	NaN	NaN	20.237	19.7551	20.8481	21.0699	18.2514	20.5013	20.4147	18.8263	20.7993	20.4498	24.6267	19.1889	20.5	19.367	18.8191	NaN	NaN	NaN	NaN	NaN
Q8IPZ3			26.9055	26.958	26.6603	NaN	NaN	NaN	NaN	NaN	NaN	NaN	NaN	NaN	NaN	NaN	NaN	NaN	NaN	NaN	NaN	NaN	NaN	NaN	NaN	NaN	NaN	NaN	NaN	NaN	NaN	NaN	NaN	NaN	NaN	NaN	NaN	NaN	NaN	NaN	NaN	NaN	NaN	18.2729	NaN	NaN	NaN	NaN	NaN
Q8IQ80		pst	27.124	26.899	27.0098	NaN	NaN	NaN	NaN	NaN	NaN	NaN	NaN	NaN	NaN	NaN	NaN	NaN	NaN	NaN	NaN	NaN	NaN	NaN	NaN	NaN	NaN	NaN	NaN	NaN	NaN	NaN	NaN	NaN	NaN	NaN	NaN	NaN	NaN	NaN	NaN	NaN	NaN	NaN	NaN	NaN	NaN	NaN	NaN
Q8IQ94		CG32368-RA	29.3716	29.2351	29.4251	NaN	NaN	NaN	NaN	NaN	NaN	NaN	NaN	NaN	NaN	NaN	NaN	NaN	NaN	NaN	NaN	NaN	NaN	NaN	NaN	NaN	NaN	NaN	NaN	18.4827	NaN	NaN	NaN	NaN	NaN	NaN	NaN	NaN	NaN	NaN	NaN	NaN	NaN	NaN	22.4381	22.8988	22.4852	22.4564	22.4026
Q8IQG9		Adk1	27.5316	27.2351	26.7848	NaN	NaN	NaN	NaN	NaN	NaN	NaN	NaN	NaN	NaN	NaN	NaN	NaN	NaN	NaN	NaN	19.3625	NaN	NaN	NaN	NaN	NaN	NaN	NaN	NaN	NaN	NaN	NaN	NaN	NaN	NaN	NaN	NaN	NaN	NaN	NaN	NaN	NaN	NaN	NaN	NaN	NaN	NaN	NaN
Q8IQV1		Papss	29.1886	29.098	29.1737	NaN	NaN	NaN	NaN	NaN	NaN	NaN	NaN	NaN	NaN	NaN	NaN	NaN	NaN	NaN	NaN	NaN	NaN	NaN	NaN	NaN	NaN	NaN	NaN	NaN	NaN	NaN	NaN	NaN	NaN	NaN	NaN	NaN	NaN	NaN	NaN	NaN	NaN	NaN	NaN	NaN	NaN	20.1969	NaN
Q8IQW5		HspB8	31.048	31.0794	31.1117	NaN	NaN	NaN	NaN	NaN	NaN	NaN	16.6013	NaN	NaN	NaN	20.3715	NaN	NaN	NaN	NaN	NaN	21.1715	NaN	NaN	NaN	23.275	22.8689	23.661	23.7341	23.5258	23.8006	24.3561	23.3378	23.8229	23.7023	23.7659	22.3532	22.4647	23.3294	23.1915	23.6597	23.2133	23.4391	22.494	23.7766	24.2356	23.935	24.1406
Q8IQX8		Aats-his	31.0477	31.0471	31.166	NaN	NaN	NaN	NaN	NaN	NaN	NaN	NaN	NaN	NaN	NaN	16.105	NaN	NaN	NaN	NaN	NaN	NaN	NaN	NaN	18.1079	NaN	NaN	NaN	NaN	NaN	NaN	NaN	NaN	NaN	NaN	19.2284	NaN	NaN	NaN	NaN	NaN	NaN	NaN	NaN	NaN	NaN	NaN	NaN
Q8IQZ7		Fim	33.3141	33.2784	33.4506	22.3931	22.0586	22.4375	22.7125	NaN	22.2305	NaN	NaN	NaN	NaN	NaN	19.6178	NaN	NaN	NaN	NaN	23.9496	NaN	NaN	NaN	NaN	19.6444	19.525	19.7188	20.1916	20.0431	20.0058	20.1705	20.231	NaN	NaN	19.6755	NaN	21.0479	21.2229	NaN	19.9065	19.695	19.3874	NaN	NaN	NaN	NaN	NaN
Q8IR23		vap	27.5112	27.8955	27.3821	NaN	17.019	NaN	NaN	NaN	NaN	NaN	NaN	NaN	NaN	NaN	NaN	NaN	NaN	NaN	NaN	NaN	NaN	NaN	19.1372	NaN	NaN	NaN	NaN	NaN	NaN	NaN	NaN	NaN	NaN	NaN	NaN	NaN	NaN	NaN	NaN	NaN	NaN	NaN	20.3255	NaN	NaN	NaN	NaN
Q8IRD3	Glutathione peroxidase	PHGPx	31.0234	30.911	31.0356	NaN	NaN	NaN	NaN	NaN	16.5721	NaN	NaN	NaN	NaN	NaN	NaN	NaN	NaN	NaN	NaN	NaN	NaN	NaN	NaN	20.6228	NaN	18.7622	18.7849	19.0211	NaN	NaN	18.8297	19.0482	19.2058	18.8367	NaN	19.2119	19.0617	20.5436	NaN	NaN	NaN	NaN	NaN	NaN	20.6158	NaN	NaN
Q8IRG6	FACT complex subunit spt16	dre4	30.5821	30.6615	30.729	NaN	NaN	NaN	NaN	NaN	18.8442	NaN	NaN	NaN	NaN	NaN	17.621	NaN	NaN	NaN	NaN	NaN	NaN	NaN	NaN	18.9012	NaN	NaN	NaN	NaN	NaN	NaN	NaN	NaN	NaN	NaN	NaN	NaN	NaN	19.6785	NaN	NaN	NaN	NaN	NaN	NaN	NaN	NaN	NaN
Q8IRH1		Psa	32.8672	32.7403	32.9073	19.7909	20.5351	20.5514	19.923	22.2878	20.4395	20.0297	20.2042	NaN	NaN	NaN	21.5299	NaN	NaN	NaN	NaN	NaN	NaN	NaN	NaN	21.048	NaN	NaN	NaN	NaN	NaN	NaN	NaN	NaN	NaN	NaN	NaN	NaN	NaN	20.7558	NaN	NaN	NaN	NaN	NaN	NaN	NaN	NaN	NaN
Q8IRH5	Zinc finger protein CG2199	CG2199	28.8559	28.8707	28.7088	21.9518	21.6925	21.4126	21.832	21.6136	21.3036	21.4919	21.3473	NaN	NaN	NaN	20.8815	21.4341	21.8905	25.6103	26.9009	26.9353	26.8347	16.1713	17.2639	17.1481	NaN	NaN	NaN	NaN	NaN	NaN	NaN	NaN	NaN	NaN	NaN	NaN	NaN	20.4048	NaN	NaN	NaN	NaN	NaN	NaN	NaN	NaN	18.8686
Q8IRJ7		CG16940-RC	NaN	25.9452	NaN	21.0568	21.0245	20.5877	20.5938	22.0431	21.5516	21.6374	21.5972	20.1205	NaN	20.4379	21.7415	22.5522	22.2809	21.7577	22.0856	22.3666	22.1396	23.6828	24.0676	23.2053	NaN	NaN	NaN	NaN	NaN	NaN	18.9845	NaN	NaN	NaN	NaN	NaN	NaN	NaN	NaN	NaN	NaN	NaN	18.5893	19.2371	19.604	20.0793	20.1422
Q8MKK1		CG30185;Gr59f	29.489	29.5632	29.224	17.8801	NaN	NaN	NaN	NaN	NaN	NaN	NaN	NaN	NaN	NaN	19.4039	20.213	19.9109	20.1027	20.9361	19.0027	19.2243	17.9357	NaN	18.4115	NaN	NaN	NaN	NaN	NaN	NaN	NaN	NaN	NaN	NaN	NaN	NaN	NaN	19.444	NaN	NaN	NaN	NaN	22.7895	21.6168	21.3512	21.8054	22.5248
Q8MKW7	Ribonuclease Z, mitochondrial	JhI-1	27.6243	27.1074	27.6003	NaN	NaN	NaN	NaN	NaN	NaN	NaN	NaN	NaN	NaN	NaN	NaN	NaN	NaN	NaN	NaN	NaN	NaN	NaN	NaN	NaN	NaN	NaN	17.3117	NaN	NaN	NaN	NaN	NaN	NaN	NaN	NaN	NaN	NaN	NaN	NaN	NaN	NaN	NaN	NaN	NaN	NaN	NaN	NaN
Q8MLR7		BcDNA:GH04637	27.5946	26.8454	27.2359	NaN	NaN	NaN	NaN	NaN	NaN	NaN	NaN	NaN	NaN	NaN	NaN	NaN	NaN	NaN	NaN	NaN	NaN	NaN	NaN	NaN	NaN	NaN	NaN	NaN	NaN	NaN	NaN	NaN	NaN	NaN	NaN	NaN	NaN	NaN	NaN	NaN	NaN	NaN	NaN	NaN	NaN	NaN	NaN
Q8MLS2		Rpi	29.6898	29.5228	29.5853	NaN	NaN	NaN	NaN	NaN	NaN	NaN	NaN	NaN	NaN	NaN	NaN	NaN	NaN	NaN	NaN	NaN	NaN	NaN	17.7533	NaN	NaN	NaN	NaN	NaN	NaN	NaN	NaN	NaN	NaN	NaN	NaN	NaN	NaN	NaN	NaN	NaN	NaN	NaN	NaN	NaN	NaN	NaN	NaN
Q8MLT4		Gp150	26.7354	26.4458	26.4981	NaN	NaN	NaN	NaN	NaN	NaN	NaN	16.1055	NaN	NaN	NaN	NaN	NaN	NaN	NaN	NaN	NaN	NaN	NaN	NaN	NaN	NaN	NaN	NaN	NaN	NaN	NaN	NaN	NaN	NaN	NaN	NaN	NaN	NaN	NaN	NaN	NaN	NaN	NaN	NaN	NaN	NaN	NaN	NaN
Q8MLY8	40S ribosomal protein S8	RpS8	33.2346	33.5227	33.3101	25.3618	25.3462	25.2715	24.5705	25.833	25.7245	25.5834	25.3892	24.2447	24.3352	24.1398	26.3643	24.8602	25.1417	22.8068	22.936	23.0179	23.3749	23.1808	22.6381	24.5932	24.7519	25.1707	24.4182	24.9856	24.2578	24.9889	24.6834	24.3276	24.9361	25.2049	24.9928	25.0299	25.039	25.4467	25.3762	25.0244	24.8494	24.7626	29.417	29.6582	29.08	29.5216	29.0179
Q8MM24	Chitinase-like protein Idgf1	Idgf1	26.819	27.4256	26.9691	NaN	NaN	NaN	NaN	NaN	NaN	NaN	NaN	NaN	NaN	NaN	NaN	NaN	NaN	NaN	NaN	NaN	NaN	NaN	20.2435	NaN	NaN	NaN	NaN	NaN	NaN	NaN	NaN	NaN	NaN	NaN	NaN	NaN	NaN	NaN	NaN	NaN	NaN	NaN	NaN	NaN	NaN	NaN	NaN
Q8MMC4	Protein CDV3 homolog	CG3760	28.6475	28.757	28.5718	NaN	NaN	NaN	NaN	NaN	NaN	NaN	NaN	NaN	NaN	NaN	NaN	NaN	NaN	NaN	NaN	NaN	NaN	NaN	NaN	NaN	NaN	NaN	NaN	NaN	NaN	NaN	NaN	NaN	NaN	NaN	NaN	NaN	NaN	NaN	NaN	NaN	NaN	NaN	NaN	21.0285	NaN	21.0299	21.6711
Q8MQJ9	Brain tumor protein	brat	NaN	26.1604	NaN	NaN	NaN	NaN	NaN	NaN	18.7594	NaN	NaN	NaN	NaN	19.6709	25.3189	24.1501	24.999	NaN	NaN	NaN	NaN	NaN	NaN	17.6556	NaN	NaN	NaN	NaN	NaN	NaN	NaN	NaN	NaN	NaN	NaN	NaN	NaN	16.3555	NaN	NaN	NaN	NaN	NaN	NaN	NaN	NaN	NaN
Q8MQX9		l(1)G0222	26.2472	26.296	26.399	NaN	NaN	NaN	NaN	NaN	15.6454	NaN	NaN	NaN	NaN	NaN	NaN	NaN	NaN	NaN	NaN	NaN	NaN	17.8841	NaN	NaN	NaN	NaN	NaN	NaN	NaN	NaN	NaN	NaN	NaN	NaN	NaN	NaN	NaN	NaN	NaN	NaN	NaN	NaN	NaN	20.964	20.9697	21.1593	21.3518
Q8MR45	Putative N(4)-(beta-N-acetylglucosaminyl)-L-asparaginase CG1827;Glycosylasparaginase alpha chain;Glycosylasparaginase beta chain	CG1827	27.5466	27.8956	27.8038	NaN	NaN	NaN	NaN	NaN	NaN	NaN	NaN	NaN	NaN	NaN	NaN	NaN	NaN	NaN	NaN	NaN	NaN	NaN	18.2613	NaN	NaN	NaN	NaN	NaN	NaN	NaN	NaN	NaN	NaN	NaN	NaN	NaN	NaN	NaN	NaN	NaN	NaN	NaN	NaN	NaN	NaN	NaN	NaN
Q8MRM0		GstT4	31.1952	31.4801	31.5587	NaN	15.4262	NaN	NaN	NaN	NaN	NaN	NaN	NaN	NaN	NaN	NaN	NaN	NaN	NaN	16.5264	NaN	NaN	NaN	NaN	NaN	NaN	NaN	NaN	19.9428	NaN	NaN	NaN	NaN	NaN	NaN	NaN	NaN	NaN	NaN	NaN	NaN	NaN	NaN	20.8113	NaN	NaN	NaN	NaN
Q8MRT7			28.1863	28.3631	28.2031	NaN	NaN	NaN	NaN	NaN	NaN	18.0184	NaN	NaN	NaN	NaN	NaN	NaN	NaN	NaN	NaN	NaN	NaN	NaN	NaN	NaN	NaN	NaN	NaN	NaN	NaN	NaN	NaN	NaN	NaN	NaN	NaN	NaN	NaN	NaN	NaN	17.2893	NaN	NaN	NaN	NaN	NaN	NaN	NaN
Q8MS69			24.1254	24.466	24.438	NaN	NaN	NaN	15.8023	NaN	NaN	NaN	NaN	NaN	19.0908	NaN	NaN	NaN	NaN	NaN	NaN	NaN	NaN	NaN	NaN	NaN	NaN	NaN	NaN	NaN	NaN	NaN	NaN	NaN	NaN	NaN	NaN	NaN	NaN	NaN	NaN	NaN	NaN	NaN	NaN	NaN	NaN	NaN	NaN
Q8MSG8	Aprataxin-like protein	CG5316	NaN	NaN	NaN	19.4553	19.6535	19.7005	19.7721	18.9398	19.92	19.4045	19.6023	20.9155	19.8157	21.1457	18.7302	19.2919	19.2392	NaN	19.6542	NaN	NaN	NaN	NaN	NaN	24.2055	24.2126	25.5331	24.8137	NaN	19.0275	NaN	NaN	18.8659	NaN	NaN	18.4971	18.7254	NaN	NaN	NaN	NaN	18.6414	NaN	NaN	NaN	NaN	NaN
Q8MSS1	Protein lava lamp	lva	26.9375	27.5294	27.4846	NaN	NaN	15.8389	NaN	NaN	NaN	NaN	NaN	NaN	NaN	NaN	17.5299	NaN	NaN	NaN	NaN	NaN	NaN	NaN	NaN	NaN	NaN	NaN	NaN	NaN	NaN	NaN	NaN	NaN	NaN	NaN	NaN	NaN	NaN	NaN	NaN	NaN	NaN	NaN	NaN	NaN	NaN	NaN	NaN
Q8MSU4	Symplekin	Sym	24.595	24.188	23.8072	NaN	NaN	NaN	19.501	NaN	NaN	NaN	NaN	NaN	NaN	NaN	NaN	NaN	NaN	NaN	NaN	NaN	NaN	NaN	NaN	NaN	NaN	NaN	NaN	NaN	NaN	NaN	NaN	NaN	NaN	NaN	NaN	NaN	NaN	NaN	NaN	NaN	NaN	NaN	NaN	NaN	NaN	NaN	NaN
Q8MSV2	Protein alan shepard	shep	28.0185	28.0108	27.129	23.7918	23.8326	23.9163	23.8874	23.4984	23.895	23.9919	23.9803	19.0123	18.4124	19.3345	21.37	21.6624	21.795	26.6812	26.8368	26.5853	27.1481	27.8796	27.874	28.2223	NaN	NaN	NaN	NaN	NaN	NaN	NaN	NaN	NaN	NaN	NaN	NaN	NaN	20.9243	NaN	NaN	NaN	NaN	NaN	NaN	NaN	NaN	NaN
Q8MSW0		Aats-ile	32.6519	32.8143	32.6654	21.5131	21.7216	21.7917	20.5599	23.3729	22.6183	21.9643	22.2268	22.8264	22.0737	22.4592	23.6416	22.9244	23.5623	22.6457	23.7761	23.8496	24.0604	NaN	NaN	23.3111	NaN	NaN	NaN	NaN	NaN	NaN	NaN	NaN	NaN	NaN	NaN	NaN	NaN	20.9289	NaN	NaN	NaN	NaN	26.2383	25.8531	25.7626	25.2221	25.964
Q8MSX1	Protein encore	enc	NaN	NaN	NaN	21.7342	21.7761	22.0655	21.9734	22.1793	22.2198	22.4756	22.1356	NaN	NaN	NaN	NaN	NaN	20.3479	NaN	NaN	17.3147	NaN	NaN	NaN	NaN	NaN	NaN	NaN	NaN	NaN	NaN	NaN	15.1867	NaN	NaN	NaN	NaN	NaN	NaN	NaN	NaN	NaN	NaN	NaN	NaN	NaN	NaN	NaN
Q8MSX2	Mediator of RNA polymerase II transcription subunit 6	MED6	NaN	NaN	NaN	17.9905	18.7023	18.1425	NaN	19.3379	18.8931	18.7978	18.8807	NaN	NaN	NaN	NaN	NaN	NaN	NaN	NaN	NaN	NaN	NaN	NaN	NaN	NaN	NaN	NaN	NaN	NaN	NaN	NaN	NaN	NaN	NaN	NaN	NaN	NaN	NaN	NaN	NaN	NaN	NaN	NaN	NaN	NaN	NaN	NaN
Q8MT06	Guanine nucleotide-binding protein-like 3 homolog	Ns1	28.3074	28.4635	28.1196	18.5909	18.7873	18.4469	18.0634	18.6946	18.3082	17.9455	18.1289	NaN	NaN	NaN	NaN	18.8308	NaN	NaN	NaN	NaN	NaN	NaN	NaN	18.5579	NaN	NaN	NaN	NaN	NaN	NaN	NaN	NaN	NaN	NaN	NaN	NaN	NaN	NaN	NaN	NaN	NaN	17.9793	22.6832	23.1228	23.0349	23.1476	21.4157
Q8MT18			31.3367	31.0921	31.1171	NaN	19.708	NaN	NaN	NaN	NaN	NaN	NaN	NaN	NaN	NaN	17.9535	NaN	NaN	NaN	NaN	NaN	NaN	NaN	NaN	21.9493	21.3335	22.0348	NaN	22.0936	NaN	NaN	NaN	NaN	NaN	21.6522	21.3912	22.5879	NaN	22.2091	21.5129	21.5707	20.9369	21.434	22.6259	24.9253	24.4704	24.5898	24.4558
Q8MT58			33.2004	33.1112	33.0213	NaN	NaN	NaN	NaN	15.9824	NaN	NaN	NaN	NaN	NaN	NaN	18.4604	NaN	NaN	NaN	NaN	NaN	20.3826	NaN	NaN	NaN	NaN	NaN	NaN	NaN	NaN	NaN	NaN	NaN	NaN	NaN	NaN	NaN	NaN	21.8974	NaN	NaN	NaN	NaN	NaN	NaN	NaN	NaN	NaN
Q8MV48	N-acetylgalactosaminyltransferase 7	GalNAc-T2	29.5677	29.3472	29.9007	14.1075	NaN	NaN	NaN	NaN	NaN	NaN	NaN	NaN	NaN	NaN	19.5129	NaN	NaN	NaN	18.2967	NaN	NaN	NaN	NaN	NaN	20.7013	NaN	NaN	NaN	NaN	NaN	NaN	NaN	NaN	NaN	NaN	NaN	NaN	NaN	NaN	NaN	NaN	NaN	NaN	NaN	NaN	NaN	NaN
Q8MZ22			27.6935	27.467	27.2817	NaN	17.7629	NaN	NaN	NaN	NaN	NaN	NaN	NaN	NaN	NaN	NaN	NaN	NaN	NaN	NaN	NaN	NaN	NaN	18.4171	NaN	NaN	19.3031	NaN	NaN	NaN	NaN	NaN	NaN	NaN	NaN	NaN	NaN	NaN	NaN	NaN	NaN	NaN	NaN	NaN	NaN	NaN	NaN	NaN
Q8MZI3			29.1313	29.1149	28.9532	25.7986	25.8391	25.8172	26.0778	25.2605	25.8992	26.1116	26.3095	NaN	NaN	NaN	21.3542	22.231	22.0463	17.9361	NaN	NaN	NaN	NaN	NaN	NaN	NaN	NaN	NaN	NaN	19.3769	NaN	NaN	NaN	NaN	NaN	NaN	NaN	NaN	NaN	NaN	NaN	NaN	NaN	NaN	22.9953	22.4081	23.0763	NaN
Q8STA5			30.5614	30.4815	30.4486	NaN	14.5071	NaN	NaN	NaN	NaN	NaN	NaN	NaN	NaN	NaN	NaN	NaN	NaN	NaN	NaN	20.2463	NaN	NaN	NaN	NaN	NaN	NaN	NaN	NaN	NaN	NaN	NaN	NaN	NaN	NaN	NaN	NaN	NaN	19.1009	NaN	NaN	NaN	NaN	NaN	NaN	NaN	NaN	NaN
Q8STG9		Sec61alpha	28.8275	28.2213	28.1856	NaN	NaN	NaN	17.6157	NaN	NaN	NaN	NaN	NaN	NaN	NaN	NaN	NaN	17.5976	20.4727	21.4627	21.1415	20.8909	21.1201	21.8212	20.8823	22.2188	22.2707	22.6143	22.1813	21.2325	22.026	22.1272	20.3913	20.9354	21.1839	NaN	NaN	21.1073	21.9492	21.6709	21.6285	21.9034	21.9288	NaN	NaN	NaN	NaN	NaN
Q8SWR8	Ataxin-2 homolog	Atx2	27.3363	27.1895	27.0715	21.846	22.0825	21.9509	22.1197	22.5446	22.4462	22.3508	22.1013	19.2581	NaN	19.4195	20.6218	21.6816	22.0709	NaN	20.3259	NaN	NaN	NaN	NaN	NaN	NaN	NaN	NaN	NaN	NaN	NaN	NaN	NaN	NaN	NaN	NaN	NaN	NaN	NaN	NaN	NaN	NaN	20.3439	23.5741	23.2083	23.3955	23.316	23.3215
Q8SWT2			NaN	NaN	22.6572	20.9465	21.0085	20.5214	21.2566	19.9283	19.9841	20.1811	20.418	NaN	NaN	NaN	NaN	19.5791	NaN	NaN	NaN	NaN	NaN	19.5724	NaN	NaN	NaN	NaN	NaN	NaN	NaN	NaN	NaN	17.5	NaN	NaN	NaN	NaN	NaN	NaN	NaN	NaN	NaN	NaN	NaN	NaN	NaN	NaN	NaN
Q8SWU7	Obg-like ATPase 1	CG1354	30.6827	30.6757	30.6528	NaN	NaN	NaN	NaN	NaN	NaN	NaN	18.2713	18.0021	NaN	NaN	NaN	NaN	NaN	NaN	17.5968	NaN	NaN	NaN	NaN	NaN	NaN	NaN	NaN	NaN	NaN	NaN	NaN	NaN	NaN	NaN	NaN	NaN	NaN	NaN	NaN	NaN	NaN	17.8013	NaN	NaN	NaN	NaN	NaN
Q8SWX6			24.7401	25.2493	25.7935	NaN	NaN	NaN	NaN	NaN	15.4581	NaN	NaN	NaN	NaN	NaN	NaN	NaN	NaN	NaN	NaN	NaN	NaN	NaN	NaN	NaN	NaN	NaN	NaN	NaN	NaN	NaN	NaN	NaN	NaN	NaN	NaN	17.7395	NaN	NaN	NaN	NaN	NaN	NaN	NaN	NaN	NaN	NaN	NaN
Q8SX32		Art8	26.8197	26.7247	26.8629	NaN	NaN	17.0969	NaN	NaN	NaN	NaN	NaN	NaN	NaN	NaN	NaN	NaN	NaN	NaN	18.0248	NaN	NaN	NaN	NaN	NaN	NaN	NaN	NaN	NaN	NaN	NaN	NaN	NaN	NaN	19.7314	NaN	NaN	NaN	NaN	NaN	NaN	NaN	NaN	NaN	NaN	NaN	NaN	NaN
Q8SX57		CG11005	31.3329	31.3695	31.4917	NaN	NaN	NaN	NaN	NaN	NaN	NaN	NaN	NaN	NaN	19.7581	NaN	NaN	NaN	NaN	NaN	NaN	NaN	NaN	NaN	NaN	19.3546	NaN	NaN	NaN	NaN	NaN	NaN	NaN	NaN	NaN	NaN	NaN	NaN	NaN	NaN	NaN	NaN	NaN	NaN	NaN	NaN	20.4819	NaN
Q8SX76		pch2	29.3259	29.6812	29.2006	NaN	15.0407	NaN	NaN	NaN	NaN	NaN	NaN	NaN	NaN	NaN	NaN	NaN	NaN	NaN	NaN	NaN	NaN	NaN	NaN	NaN	NaN	NaN	NaN	NaN	NaN	NaN	NaN	NaN	NaN	NaN	NaN	NaN	NaN	NaN	NaN	NaN	NaN	NaN	NaN	NaN	NaN	NaN	NaN
Q8SXC2		CG6950-RC	29.2844	29.517	29.7326	NaN	NaN	NaN	NaN	NaN	16.8533	NaN	NaN	NaN	NaN	NaN	NaN	NaN	NaN	NaN	NaN	18.3025	NaN	NaN	NaN	NaN	NaN	NaN	NaN	NaN	NaN	NaN	NaN	NaN	NaN	NaN	NaN	NaN	NaN	NaN	NaN	NaN	NaN	NaN	NaN	NaN	NaN	NaN	NaN
Q8SXF0		mRpS9	26.2066	26.1433	26.3137	NaN	19.7409	19.5575	20.083	18.8845	18.7504	18.7754	19.3268	NaN	NaN	NaN	NaN	NaN	NaN	NaN	NaN	17.9871	NaN	NaN	NaN	NaN	NaN	NaN	NaN	NaN	NaN	NaN	NaN	NaN	NaN	NaN	NaN	NaN	NaN	NaN	NaN	NaN	NaN	NaN	NaN	NaN	18.6141	NaN	NaN
Q8SXP0		Lpin	28.2616	28.3854	28.6738	NaN	NaN	17.2064	NaN	NaN	NaN	NaN	NaN	NaN	NaN	NaN	17.2	NaN	NaN	NaN	NaN	NaN	19.3563	NaN	NaN	NaN	NaN	NaN	NaN	NaN	17.1489	NaN	NaN	NaN	NaN	NaN	NaN	NaN	NaN	NaN	NaN	NaN	NaN	NaN	19.806	NaN	NaN	NaN	NaN
Q8SXP8		TBPH	NaN	NaN	23.0149	22.9695	22.9646	23.7893	22.6853	20.1809	21.4977	21.4495	22.0382	NaN	NaN	NaN	NaN	NaN	NaN	18.0236	18.0853	17.5709	19.2204	23.8488	23.4699	22.9548	NaN	NaN	NaN	NaN	NaN	NaN	NaN	NaN	NaN	NaN	NaN	NaN	NaN	NaN	16.8811	NaN	NaN	NaN	NaN	NaN	NaN	19.6674	NaN
Q8SXQ1			30.9455	30.9528	30.9484	NaN	NaN	NaN	NaN	NaN	17.6474	NaN	NaN	NaN	NaN	NaN	17.8825	NaN	NaN	NaN	NaN	NaN	NaN	NaN	NaN	20.1418	NaN	20.5948	20.7284	20.2485	21.0212	20.3485	20.8436	20.1252	20.4696	20.2423	20.5505	20.3963	20.778	20.5141	20.4331	20.6017	19.8859	20.4897	NaN	NaN	NaN	NaN	NaN
Q8SXQ5			27.3282	27.5406	27.7956	NaN	NaN	NaN	NaN	NaN	NaN	NaN	NaN	NaN	NaN	NaN	NaN	NaN	NaN	NaN	NaN	NaN	NaN	NaN	NaN	NaN	NaN	17.4408	NaN	NaN	NaN	NaN	NaN	NaN	NaN	NaN	NaN	NaN	NaN	NaN	NaN	NaN	NaN	NaN	NaN	NaN	NaN	NaN	NaN
Q8SXU3			29.3499	28.4091	28.8837	NaN	NaN	15.7338	NaN	NaN	NaN	NaN	NaN	NaN	NaN	NaN	NaN	NaN	NaN	NaN	NaN	NaN	NaN	NaN	NaN	NaN	NaN	NaN	NaN	NaN	NaN	NaN	NaN	NaN	NaN	NaN	NaN	NaN	18.3498	NaN	NaN	NaN	NaN	NaN	NaN	NaN	NaN	NaN	NaN
Q8SXX1		PIP4K	25.7287	25.7616	26.0034	NaN	NaN	NaN	NaN	NaN	NaN	NaN	NaN	NaN	NaN	NaN	NaN	NaN	NaN	NaN	NaN	NaN	NaN	NaN	NaN	NaN	NaN	NaN	NaN	NaN	NaN	NaN	NaN	NaN	NaN	NaN	NaN	NaN	NaN	NaN	NaN	NaN	17.7893	NaN	NaN	NaN	NaN	NaN	NaN
Q8SXY6	Transmembrane emp24 domain-containing protein bai	bai	27.6497	28.2923	28.3239	NaN	NaN	NaN	NaN	NaN	NaN	NaN	NaN	NaN	NaN	NaN	NaN	NaN	NaN	NaN	NaN	NaN	17.1894	NaN	NaN	NaN	19.0742	19.3366	19.0519	19.0761	18.7914	NaN	19.0871	NaN	NaN	NaN	19.2571	19.6357	19.2825	20.4679	18.9098	NaN	19.5008	NaN	NaN	NaN	NaN	NaN	NaN
Q8SY33	Protein Gawky	gw	28.0433	24.5939	NaN	27.0945	27.1776	27.202	27.2156	27.6539	27.4088	27.5358	27.5406	NaN	NaN	NaN	21.1561	NaN	NaN	21.7759	22.8863	22.7211	22.653	22.5985	22.7605	22.7066	NaN	NaN	NaN	NaN	NaN	NaN	NaN	NaN	NaN	NaN	NaN	NaN	NaN	NaN	NaN	NaN	NaN	16.829	NaN	21.3117	NaN	NaN	NaN
Q8SY39		CG6994	NaN	25.0826	22.839	NaN	NaN	16.3788	NaN	NaN	NaN	NaN	NaN	NaN	NaN	NaN	NaN	15.6745	NaN	NaN	18.2409	NaN	NaN	NaN	NaN	NaN	24.512	22.1598	23.8571	24.1299	NaN	NaN	NaN	NaN	NaN	NaN	NaN	18.6375	NaN	NaN	NaN	19.364	NaN	18.9737	NaN	NaN	NaN	NaN	NaN
Q8SY41	Breast carcinoma-amplified sequence 3 homolog	rudhira	24.4867	24.321	24.3987	NaN	NaN	NaN	NaN	NaN	NaN	NaN	NaN	NaN	NaN	NaN	NaN	NaN	NaN	NaN	NaN	NaN	NaN	NaN	NaN	NaN	NaN	NaN	NaN	NaN	NaN	NaN	NaN	NaN	NaN	NaN	NaN	NaN	NaN	NaN	NaN	NaN	NaN	NaN	NaN	19.1435	NaN	NaN	NaN
Q8SY53		Ostgamma	NaN	NaN	NaN	17.7912	18.8829	18.1678	17.4695	19.652	18.5786	18.3108	18.1586	NaN	NaN	NaN	NaN	NaN	18.8386	20.666	21.811	21.6253	22.145	20.9702	19.9635	20.3647	20.1443	NaN	NaN	NaN	NaN	NaN	NaN	NaN	NaN	NaN	NaN	NaN	NaN	NaN	NaN	NaN	NaN	NaN	NaN	NaN	NaN	NaN	NaN
Q8SY96	NFU1 iron-sulfur cluster scaffold homolog, mitochondrial		28.1092	28.2727	27.6303	NaN	NaN	NaN	NaN	NaN	NaN	NaN	NaN	NaN	NaN	NaN	NaN	NaN	NaN	NaN	NaN	NaN	NaN	NaN	NaN	NaN	NaN	NaN	NaN	NaN	NaN	NaN	NaN	NaN	NaN	NaN	NaN	NaN	NaN	17.1582	NaN	NaN	NaN	NaN	NaN	NaN	NaN	NaN	NaN
Q8SYD9		EndoB	27.0352	26.8121	26.0877	NaN	NaN	NaN	NaN	NaN	NaN	NaN	NaN	NaN	NaN	NaN	NaN	NaN	NaN	NaN	NaN	NaN	NaN	NaN	NaN	NaN	NaN	NaN	NaN	NaN	NaN	NaN	NaN	NaN	NaN	NaN	NaN	NaN	NaN	NaN	NaN	NaN	NaN	NaN	20.3447	NaN	NaN	NaN	NaN
Q8SYG2	COP9 signalosome complex subunit 3	CSN3	28.4123	28.5244	28.6384	NaN	NaN	NaN	NaN	NaN	NaN	NaN	NaN	NaN	NaN	NaN	NaN	NaN	NaN	NaN	NaN	NaN	NaN	NaN	NaN	NaN	NaN	NaN	NaN	NaN	NaN	NaN	NaN	NaN	NaN	NaN	NaN	NaN	NaN	NaN	NaN	NaN	NaN	NaN	NaN	NaN	NaN	NaN	NaN
Q8SYG3			30.0906	30.7052	31.2467	NaN	NaN	NaN	NaN	NaN	16.8688	NaN	NaN	NaN	NaN	NaN	19.0528	NaN	18.3125	NaN	NaN	NaN	NaN	NaN	NaN	18.5561	NaN	NaN	NaN	NaN	NaN	NaN	NaN	NaN	NaN	NaN	NaN	NaN	NaN	17.5523	NaN	NaN	NaN	NaN	NaN	NaN	NaN	NaN	NaN
Q8SYL1		l(2)09851	30.2538	30.4536	30.3938	NaN	NaN	NaN	17.8884	NaN	NaN	NaN	NaN	NaN	NaN	NaN	NaN	NaN	19.0053	NaN	NaN	NaN	NaN	NaN	NaN	20.9309	NaN	NaN	NaN	NaN	NaN	NaN	NaN	NaN	NaN	NaN	NaN	NaN	19.2701	NaN	NaN	NaN	NaN	NaN	NaN	22.0527	22.0644	21.9925	21.9876
Q8SYP9		mRpS5	28.0643	28.0623	28.1395	19.3003	18.738	18.562	19.0554	19.2422	19.1863	18.8306	19.1838	NaN	NaN	NaN	NaN	20.2078	NaN	NaN	NaN	NaN	NaN	NaN	NaN	NaN	NaN	20.2037	NaN	NaN	NaN	NaN	NaN	NaN	NaN	NaN	NaN	NaN	NaN	NaN	NaN	NaN	NaN	NaN	NaN	NaN	NaN	NaN	NaN
Q8SZ15			NaN	NaN	22.583	18.2659	NaN	NaN	NaN	NaN	NaN	NaN	NaN	NaN	NaN	20.1757	21.3095	20.9627	21.2959	NaN	NaN	19.5741	NaN	21.4882	22.3206	21.9537	NaN	NaN	NaN	NaN	NaN	NaN	NaN	NaN	NaN	NaN	NaN	NaN	NaN	NaN	21.477	NaN	NaN	NaN	NaN	NaN	NaN	18.8171	NaN
Q8SZB7			23.8578	24.973	26.0538	17.41	NaN	NaN	NaN	NaN	NaN	NaN	NaN	NaN	NaN	NaN	NaN	NaN	NaN	NaN	NaN	NaN	NaN	NaN	NaN	NaN	NaN	23.2855	NaN	NaN	NaN	NaN	NaN	NaN	NaN	NaN	NaN	NaN	NaN	NaN	NaN	NaN	NaN	NaN	NaN	NaN	NaN	NaN	NaN
Q8SZU0			28.2879	28.7598	28.4272	NaN	15.6174	NaN	NaN	NaN	NaN	NaN	NaN	NaN	NaN	NaN	NaN	NaN	NaN	NaN	NaN	NaN	NaN	NaN	NaN	18.7857	NaN	NaN	NaN	NaN	NaN	NaN	NaN	NaN	NaN	NaN	NaN	NaN	NaN	NaN	NaN	NaN	NaN	NaN	NaN	NaN	NaN	NaN	NaN
Q8T045	O-glucosyltransferase rumi	rumi	28.8332	28.9658	29.0693	NaN	NaN	16.5296	NaN	NaN	NaN	NaN	NaN	NaN	NaN	NaN	NaN	NaN	NaN	NaN	NaN	NaN	NaN	NaN	NaN	NaN	NaN	NaN	NaN	NaN	NaN	NaN	19.9873	NaN	NaN	NaN	NaN	NaN	NaN	NaN	NaN	NaN	NaN	NaN	NaN	NaN	NaN	NaN	NaN
Q8T079	Putative oxidoreductase GLYR1 homolog	CG4747	31.3972	31.4098	31.4539	NaN	NaN	NaN	NaN	NaN	NaN	16.8124	NaN	NaN	NaN	NaN	NaN	16.7325	NaN	23.9652	25.6515	25.4507	24.6555	19.5016	NaN	20.3744	23.0461	NaN	23.7196	23.2241	NaN	23.7006	NaN	23.5194	22.8577	23.9397	NaN	NaN	22.529	22.3559	23.1412	23.5291	23.0855	NaN	NaN	NaN	NaN	NaN	NaN
Q8T0D3		Dek	29.7873	30.0698	29.6084	NaN	NaN	NaN	NaN	NaN	NaN	NaN	NaN	NaN	NaN	NaN	NaN	NaN	NaN	NaN	NaN	NaN	NaN	NaN	17.3289	NaN	NaN	NaN	NaN	19.4581	NaN	NaN	NaN	NaN	NaN	NaN	NaN	NaN	NaN	NaN	NaN	NaN	NaN	NaN	NaN	NaN	NaN	NaN	NaN
Q8T0L3		Uba1	34.2822	34.2264	34.4333	NaN	NaN	NaN	NaN	NaN	NaN	NaN	17.6347	20.5456	NaN	NaN	NaN	NaN	NaN	NaN	NaN	NaN	NaN	NaN	NaN	21.1328	19.0748	NaN	NaN	NaN	19.5093	NaN	NaN	19.5486	20.4426	18.372	18.6852	20.7223	20.5881	23.9388	NaN	NaN	NaN	NaN	NaN	NaN	NaN	22.6678	NaN
Q8T0Q4		shrb	30.9995	31.1744	30.995	21.8136	21.4594	21.4862	20.5864	22.0431	21.9729	21.6847	21.8015	21.4323	21.56	20.7144	23.2005	21.0764	23.4108	NaN	NaN	NaN	NaN	NaN	NaN	21.9646	19.8988	20.2289	NaN	20.023	20.3401	20.3176	NaN	20.3988	20.7859	20.4964	19.7399	20.9805	20.9531	21.8005	20.1248	20.5506	NaN	NaN	23.5065	NaN	23.8394	23.8421	23.4149
Q8T0S6	Serine/threonine-protein kinase hippo	hpo	27.6357	27.7823	27.4729	NaN	NaN	NaN	NaN	NaN	NaN	NaN	NaN	NaN	NaN	NaN	NaN	NaN	NaN	NaN	NaN	NaN	NaN	NaN	NaN	18.7427	21.3672	21.3699	21.0866	20.9104	21.1788	21.1797	21.4712	21.6935	20.8951	21.1252	21.6429	20.8115	21.5214	20.9951	20.8771	21.0303	20.7363	21.215	NaN	21.1951	NaN	21.0746	22.3497
Q8T390	Endophilin-A	endoA	26.7035	27.9492	27.2359	NaN	15.1018	NaN	NaN	NaN	NaN	NaN	NaN	NaN	NaN	NaN	NaN	NaN	NaN	19.989	NaN	NaN	NaN	NaN	NaN	NaN	NaN	NaN	NaN	NaN	NaN	NaN	NaN	NaN	NaN	NaN	NaN	27.7723	NaN	NaN	NaN	NaN	NaN	NaN	NaN	NaN	NaN	NaN	NaN
Q8T3U2	40S ribosomal protein S23	RpS23	32.2933	32.0669	32.2	24.2319	24.1524	23.9792	23.1593	23.9802	24.2516	23.9348	23.8172	22.848	21.6847	22.764	25.3604	24.262	24.0646	21.3597	21.5512	21.6583	21.5544	22.0669	21.6979	23.0314	24.5216	24.3013	24.3938	24.4153	24.0863	24.0047	24.4207	24.5645	24.1514	24.2897	24.2534	24.1256	24.2107	24.7619	24.4687	24.2535	23.3246	24.4751	27.9889	29.0141	29.1883	28.5139	28.6648
Q8T3V6		mRpL47	NaN	NaN	25.5676	20.9438	21.0653	20.4439	21.016	NaN	20.8832	21.2539	21.2189	18.6642	NaN	NaN	20.9342	20.576	20.9945	NaN	NaN	NaN	NaN	NaN	NaN	18.8552	NaN	NaN	NaN	NaN	NaN	NaN	NaN	NaN	NaN	NaN	NaN	NaN	NaN	NaN	NaN	NaN	NaN	NaN	NaN	NaN	NaN	NaN	NaN
Q8T4A9		Rrp45	25.8608	25.263	25.5895	NaN	NaN	NaN	NaN	NaN	NaN	NaN	NaN	NaN	NaN	NaN	NaN	NaN	NaN	NaN	NaN	NaN	NaN	NaN	NaN	NaN	NaN	NaN	NaN	NaN	NaN	NaN	NaN	NaN	NaN	NaN	NaN	NaN	NaN	NaN	NaN	NaN	NaN	NaN	19.9898	NaN	NaN	NaN	NaN
Q8T4C9			29.0878	28.9167	28.9217	NaN	NaN	NaN	16.0537	NaN	NaN	NaN	NaN	NaN	NaN	NaN	NaN	NaN	17.3681	NaN	NaN	NaN	NaN	NaN	NaN	21.0046	20.0213	20.6705	19.803	19.6714	20.0323	20.3344	20.8103	20.4234	20.1682	20.5358	20.9499	21.1146	20.6623	21.5293	20.2001	20.2564	19.7289	19.6643	NaN	23.3709	23.271	23.3701	23.0538
Q8T4G5			28.5775	28.7612	29.0272	NaN	NaN	15.1068	NaN	NaN	NaN	NaN	NaN	NaN	NaN	NaN	16.507	NaN	NaN	NaN	20.2745	NaN	NaN	NaN	NaN	NaN	21.9085	21.9151	21.6489	21.7795	22.0465	21.9176	21.9056	21.6731	21.7002	21.9112	21.7887	20.0111	20.7794	21.0196	22.2144	21.8614	21.8959	21.7121	21.8772	21.5302	NaN	NaN	20.9258
Q8T6B9	Poly(U)-binding-splicing factor half pint	pUf68	28.5657	28.5637	28.4867	21.675	21.9214	22.1859	21.8215	19.1576	19.4084	19.3456	19.3237	NaN	NaN	NaN	20.2406	NaN	NaN	NaN	NaN	NaN	18.7242	NaN	NaN	NaN	NaN	NaN	NaN	NaN	NaN	NaN	NaN	NaN	NaN	NaN	NaN	NaN	NaN	17.4828	NaN	NaN	NaN	NaN	NaN	NaN	NaN	NaN	NaN
Q8T8R1	CCHC-type zinc finger protein CG3800	CG3800	30.2696	30.4682	30.3146	23.7851	23.414	23.9869	24.1651	15.7084	NaN	16.9869	15.7662	NaN	NaN	NaN	NaN	NaN	15.9828	NaN	NaN	18.6944	NaN	NaN	NaN	NaN	21.6585	NaN	21.7659	21.5868	21.7267	NaN	21.4178	21.3705	21.3608	21.2445	22.0322	21.9237	21.6678	22.0281	21.9213	21.8082	21.9679	20.9508	NaN	NaN	NaN	NaN	NaN
Q8T8W3		Past1	33.0402	32.9277	33.0915	20.2919	20.4381	19.9787	19.1084	20.664	20.3393	19.6669	19.5673	NaN	NaN	NaN	22.386	21.6455	22.3109	NaN	21.8352	NaN	NaN	NaN	NaN	NaN	NaN	NaN	21.3184	NaN	NaN	NaN	21.2954	NaN	NaN	NaN	NaN	NaN	NaN	21.6771	20.6237	NaN	NaN	NaN	22.3286	22.2639	22.4587	22.6142	21.9955
Q8T9B6	LDLR chaperone boca	boca	29.7033	30.0643	30.0097	NaN	NaN	NaN	NaN	NaN	NaN	NaN	NaN	NaN	NaN	NaN	NaN	NaN	NaN	NaN	NaN	NaN	NaN	NaN	NaN	NaN	NaN	NaN	NaN	NaN	NaN	NaN	NaN	NaN	NaN	NaN	NaN	NaN	NaN	NaN	NaN	NaN	NaN	NaN	NaN	NaN	NaN	NaN	NaN
Q8WTC1	28S ribosomal protein S15, mitochondrial	bonsai	NaN	NaN	23.5795	18.8627	19.0829	19.199	19.1872	19.5894	19.3533	19.9046	19.2779	NaN	NaN	NaN	16.8047	NaN	NaN	NaN	NaN	NaN	NaN	NaN	NaN	NaN	NaN	NaN	NaN	NaN	NaN	NaN	NaN	NaN	NaN	NaN	NaN	NaN	NaN	18.932	NaN	NaN	NaN	NaN	NaN	NaN	NaN	NaN	NaN
Q94514	Cytochrome c oxidase subunit 5A, mitochondrial	CoVa	28.6421	28.2783	28.4166	NaN	NaN	NaN	NaN	NaN	NaN	NaN	NaN	NaN	NaN	NaN	NaN	NaN	NaN	NaN	NaN	NaN	NaN	NaN	NaN	NaN	NaN	NaN	NaN	NaN	NaN	NaN	NaN	NaN	NaN	NaN	NaN	NaN	NaN	NaN	NaN	NaN	NaN	NaN	NaN	NaN	21.9673	NaN	NaN
Q94516	ATP synthase subunit b, mitochondrial	ATPsyn-b	27.295	28.4708	27.7803	NaN	NaN	NaN	NaN	NaN	NaN	NaN	NaN	NaN	NaN	NaN	NaN	NaN	NaN	NaN	NaN	NaN	NaN	NaN	NaN	NaN	NaN	NaN	NaN	NaN	NaN	NaN	NaN	NaN	NaN	NaN	NaN	NaN	NaN	NaN	NaN	19.5485	NaN	NaN	NaN	NaN	NaN	NaN	NaN
Q94517	Histone deacetylase Rpd3	Rpd3	30.2447	30.327	30.3441	NaN	NaN	16.1609	NaN	NaN	NaN	NaN	NaN	NaN	NaN	NaN	15.7962	NaN	NaN	NaN	NaN	NaN	NaN	NaN	NaN	18.6213	20.8694	20.7222	21.0475	NaN	20.4731	20.7354	20.7874	20.7521	21.6842	NaN	20.8755	20.934	NaN	20.4403	21.2453	21.4308	NaN	20.5316	NaN	NaN	NaN	NaN	NaN
Q94518	Nascent polypeptide-associated complex subunit alpha	Nacalpha	31.6594	31.5827	31.5997	NaN	19.1237	NaN	19.0979	NaN	19.1002	18.9393	18.9216	20.8837	19.7139	20.2107	19.7506	20.7025	NaN	21.8273	22.5554	23.1287	22.5969	22.2353	21.6461	22.7497	20.7915	20.6613	20.4251	21.2917	20.5553	21.011	20.4704	20.8726	21.3917	21.085	20.7984	21.7832	21.8852	21.3062	20.9753	21.5496	21.2844	20.4263	24.1621	23.5973	23.5999	23.6401	23.4528
Q94519	Acyl carrier protein, mitochondrial	mtacp1	30.0899	29.9246	29.9519	NaN	NaN	15.0455	NaN	NaN	NaN	NaN	NaN	NaN	NaN	NaN	NaN	NaN	NaN	NaN	NaN	NaN	NaN	NaN	NaN	18.6829	NaN	NaN	NaN	19.163	NaN	NaN	NaN	19.9798	20.4627	19.4442	NaN	21.0137	20.3622	20.2634	NaN	NaN	NaN	NaN	NaN	NaN	NaN	NaN	NaN
Q94522	Succinyl-CoA ligase [ADP/GDP-forming] subunit alpha, mitochondrial	Scsalpha	31.5062	31.4219	31.6277	14.6559	NaN	NaN	NaN	NaN	NaN	NaN	NaN	16.5429	NaN	NaN	NaN	NaN	NaN	NaN	NaN	NaN	NaN	NaN	NaN	18.6155	21.6992	20.6586	NaN	NaN	22.8939	22.0132	21.384	NaN	21.1642	20.8597	21.3278	21.4905	NaN	22.057	20.8975	22.4089	22.2774	21.4292	NaN	22.4718	22.955	23.4225	22.83
Q94523	Succinate dehydrogenase [ubiquinone] flavoprotein subunit, mitochondrial	SdhA	31.1791	31.2022	31.3845	NaN	NaN	NaN	NaN	NaN	18.6236	NaN	NaN	NaN	NaN	NaN	NaN	NaN	19.0924	21.8464	22.0258	NaN	22.4349	22.1826	NaN	22.2272	24.0172	23.8153	23.6212	23.6001	23.553	23.818	24.0161	22.7195	23.5615	23.5028	23.4215	23.4947	22.9566	23.6642	24.1113	23.9142	23.5978	24.008	24.5395	24.001	23.6823	24.0812	23.9198
Q94524	Dynein light chain Tctex-type	Dlc90F	27.9803	28.17	28.2317	NaN	NaN	NaN	15.2994	NaN	NaN	NaN	NaN	NaN	NaN	NaN	NaN	NaN	NaN	21.1588	20.8095	20.9479	20.7065	NaN	NaN	19.0101	NaN	NaN	NaN	NaN	NaN	NaN	NaN	NaN	NaN	NaN	NaN	NaN	NaN	18.319	NaN	NaN	NaN	NaN	NaN	NaN	NaN	NaN	NaN
Q94529	Probable pseudouridine-5-phosphatase	Gs1l	28.9878	28.9821	29.0968	16.2297	NaN	NaN	NaN	NaN	NaN	NaN	NaN	NaN	NaN	NaN	NaN	NaN	NaN	NaN	NaN	NaN	NaN	NaN	NaN	NaN	NaN	NaN	NaN	NaN	NaN	NaN	NaN	NaN	NaN	NaN	NaN	NaN	NaN	17.8314	NaN	NaN	NaN	NaN	NaN	NaN	NaN	NaN	NaN
Q94533	Ribosomal protein S6 kinase	S6k	30.2188	29.9046	30.1268	18.8293	19.6831	18.8943	18.8538	NaN	19.1053	18.9369	18.8856	19.7078	NaN	NaN	20.0159	19.8508	19.9169	20.8529	21.3066	21.3692	21.3495	22.1081	21.5372	21.8566	21.9903	21.1018	21.8585	21.1936	21.8859	21.513	21.0691	21.9862	21.5255	22.1679	22.5636	22.2468	22.321	21.2017	NaN	21.6958	21.935	21.7546	25.5848	25.5921	25.9938	26.0445	25.8317
Q94535	Splicing factor U2af 38 kDa subunit	U2af38	27.793	27.0089	27.3514	24.0252	23.0112	22.329	24.2073	23.8144	23.7608	23.8971	23.9237	23.6918	NaN	24.0278	25.4779	26.4535	25.8832	NaN	NaN	NaN	NaN	19.2434	NaN	NaN	NaN	NaN	NaN	NaN	NaN	NaN	18.3013	NaN	NaN	NaN	NaN	NaN	NaN	NaN	NaN	NaN	NaN	NaN	NaN	NaN	NaN	20.9684	NaN
Q94883		Dref	29.5824	29.5073	29.5709	NaN	16.0821	NaN	NaN	NaN	NaN	NaN	NaN	NaN	NaN	NaN	NaN	NaN	NaN	NaN	NaN	NaN	NaN	NaN	NaN	NaN	NaN	NaN	NaN	NaN	NaN	NaN	NaN	NaN	NaN	NaN	NaN	NaN	NaN	NaN	NaN	19.8577	NaN	NaN	NaN	NaN	NaN	NaN	NaN
Q94899	COP9 signalosome complex subunit 2	alien	28.6516	27.9009	28.0753	NaN	NaN	NaN	NaN	NaN	NaN	NaN	NaN	NaN	NaN	NaN	NaN	NaN	NaN	NaN	NaN	NaN	NaN	NaN	NaN	NaN	NaN	NaN	NaN	NaN	NaN	NaN	NaN	NaN	NaN	NaN	NaN	NaN	NaN	17.8408	NaN	NaN	NaN	NaN	NaN	NaN	NaN	NaN	NaN
Q94901	RNA-binding protein lark	lark	29.4347	29.4135	29.5046	26.0633	25.9725	26.1757	26.1485	25.9035	26.2982	26.4273	26.5752	21.1756	NaN	21.4173	22.6252	23.6381	23.4325	NaN	NaN	NaN	NaN	NaN	NaN	21.8492	NaN	NaN	NaN	NaN	NaN	NaN	NaN	NaN	NaN	NaN	NaN	NaN	NaN	15.8797	NaN	NaN	NaN	NaN	NaN	NaN	NaN	NaN	NaN
Q94920	Voltage-dependent anion-selective channel	porin	30.9037	31.0293	30.8498	16.9558	NaN	NaN	NaN	NaN	NaN	NaN	NaN	NaN	NaN	NaN	NaN	NaN	19.0853	21.5179	21.9151	21.7327	21.2077	22.0901	21.1572	22.5771	24.1981	24.4437	24.7047	24.95	25.0864	25.3656	25.1949	24.3869	25.1653	25.2343	24.9297	24.6308	25.458	25.5957	25.0789	24.4733	24.6478	24.5183	26.2505	24.9199	25.2692	25.121	25.4782
Q95028	L-lactate dehydrogenase	ImpL3	29.241	29.2677	29.3441	18.4572	19.3184	18.5422	17.8208	19.4476	19.6229	18.5185	18.8455	19.342	NaN	19.2343	20.614	19.5549	19.4277	20.6344	NaN	NaN	NaN	NaN	NaN	NaN	NaN	NaN	NaN	NaN	NaN	NaN	NaN	NaN	NaN	NaN	NaN	18.4906	NaN	NaN	NaN	NaN	NaN	NaN	24.8343	22.8755	23.4649	23.6764	23.7607
Q95029	Cathepsin L;Cathepsin L heavy chain;Cathepsin L light chain	Cp1	31.5781	31.5989	31.6955	20.6677	20.5733	21.3055	20.3453	21.5103	21.2051	20.7841	20.9311	20.165	NaN	19.8039	21.081	20.6296	20.6239	22.7374	23.967	23.0585	23.3869	23.652	24.4962	24.1345	25.2868	25.0999	25.3546	25.8609	25.7465	25.3739	25.6334	25.7971	25.2169	25.78	25.7215	25.4665	25.8532	25.5206	25.3505	25.4161	24.2874	25.8408	27.1547	26.8142	26.5892	27.001	26.5899
Q95083	Proteasome subunit alpha type-5	Prosalpha5	31.1388	31.7215	31.2264	NaN	NaN	NaN	14.7331	NaN	NaN	NaN	NaN	NaN	NaN	NaN	NaN	NaN	NaN	21.3169	NaN	NaN	NaN	18.4232	NaN	NaN	NaN	NaN	NaN	NaN	NaN	19.936	NaN	NaN	NaN	NaN	NaN	NaN	NaN	NaN	NaN	NaN	NaN	NaN	NaN	NaN	NaN	NaN	NaN
Q95R48	Organic cation transporter-like protein	Orct2	27.7687	27.6111	27.8497	NaN	NaN	NaN	NaN	NaN	NaN	NaN	NaN	NaN	NaN	NaN	NaN	NaN	NaN	NaN	NaN	NaN	NaN	NaN	NaN	NaN	NaN	19.519	NaN	NaN	NaN	NaN	NaN	NaN	NaN	NaN	NaN	NaN	NaN	NaN	NaN	NaN	NaN	NaN	NaN	NaN	NaN	NaN	NaN
Q95R98	Protein phosphatase methylesterase 1		28.4102	28.1858	27.879	NaN	NaN	NaN	NaN	NaN	NaN	NaN	NaN	NaN	NaN	NaN	NaN	NaN	NaN	NaN	NaN	NaN	NaN	NaN	NaN	NaN	NaN	NaN	NaN	NaN	NaN	NaN	NaN	NaN	NaN	NaN	NaN	NaN	NaN	NaN	NaN	NaN	NaN	NaN	NaN	NaN	NaN	NaN	NaN
Q95RB1			NaN	NaN	NaN	NaN	NaN	16.0701	NaN	NaN	NaN	NaN	NaN	NaN	18.4852	19.1346	NaN	NaN	NaN	NaN	NaN	NaN	NaN	17.2298	NaN	NaN	NaN	NaN	NaN	17.7441	NaN	NaN	NaN	NaN	NaN	NaN	NaN	NaN	NaN	NaN	NaN	NaN	NaN	NaN	NaN	NaN	NaN	NaN	NaN
Q95RC8		mu2	NaN	28.9731	27.6093	NaN	NaN	NaN	NaN	NaN	NaN	NaN	NaN	NaN	NaN	NaN	NaN	NaN	NaN	NaN	NaN	NaN	NaN	NaN	NaN	NaN	NaN	NaN	NaN	NaN	NaN	NaN	NaN	NaN	NaN	NaN	NaN	NaN	NaN	NaN	NaN	NaN	NaN	NaN	25.7859	NaN	NaN	NaN	NaN
Q95RE4		yps	28.6398	28.86	28.309	24.7305	25.1222	24.6914	25.0324	24.029	25.4906	25.725	25.4219	24.4494	24.4714	24.7324	25.2191	26.1958	26.1617	28.2366	28.3717	28.0946	28.4772	28.5785	28.6881	28.3914	NaN	NaN	NaN	NaN	NaN	NaN	NaN	NaN	NaN	NaN	NaN	NaN	NaN	19.9073	NaN	NaN	NaN	NaN	25.3014	25.2622	25.5151	25.6515	25.3678
Q95RF6		Tom20	26.5185	24.4271	26.2976	NaN	NaN	NaN	NaN	NaN	NaN	NaN	NaN	NaN	NaN	20.2042	NaN	NaN	NaN	NaN	NaN	NaN	NaN	NaN	NaN	NaN	NaN	NaN	NaN	NaN	NaN	NaN	NaN	NaN	NaN	NaN	NaN	NaN	NaN	NaN	NaN	NaN	NaN	NaN	NaN	NaN	NaN	NaN	NaN
Q95RI2			26.2772	26.9012	26.4304	NaN	NaN	NaN	NaN	NaN	NaN	NaN	NaN	NaN	NaN	NaN	NaN	NaN	NaN	NaN	NaN	NaN	NaN	NaN	19.3157	NaN	NaN	NaN	NaN	NaN	NaN	NaN	NaN	NaN	NaN	NaN	NaN	NaN	NaN	NaN	NaN	NaN	NaN	NaN	NaN	NaN	NaN	NaN	NaN
Q95RI5	Failed axon connections	fax	32.9493	33.0259	32.9077	NaN	NaN	NaN	NaN	NaN	NaN	17.2451	NaN	19.2614	NaN	NaN	NaN	NaN	NaN	NaN	NaN	NaN	NaN	NaN	NaN	20.7154	23.809	24.4063	24.5633	23.8616	24.5028	24.6718	24.3969	24.7288	24.7259	24.8398	24.6426	24.5523	24.8247	24.8584	24.6793	24.834	24.0483	24.5582	23.4069	22.8409	22.4171	22.916	22.7095
Q95RJ9	F-box-like/WD repeat-containing protein ebi	ebi	27.0446	27.1969	26.6633	NaN	NaN	NaN	NaN	NaN	NaN	NaN	NaN	NaN	NaN	NaN	NaN	NaN	NaN	NaN	NaN	NaN	NaN	NaN	22.7536	NaN	NaN	NaN	NaN	NaN	NaN	NaN	NaN	NaN	NaN	NaN	NaN	NaN	NaN	NaN	NaN	NaN	NaN	NaN	NaN	NaN	19.7208	NaN	NaN
Q95RR8	PAB-dependent poly(A)-specific ribonuclease subunit PAN3	CG11486	NaN	24.3962	21.6704	NaN	NaN	NaN	NaN	NaN	NaN	NaN	NaN	NaN	NaN	NaN	NaN	NaN	NaN	NaN	NaN	NaN	NaN	NaN	NaN	NaN	NaN	21.8242	NaN	21.6131	NaN	NaN	NaN	22.4759	22.1309	21.8246	21.4705	21.9063	NaN	NaN	NaN	NaN	NaN	NaN	NaN	NaN	26.427	NaN	NaN
Q95RY2			27.993	27.9059	28.2456	NaN	21.481	21.5804	NaN	NaN	22.2618	21.657	NaN	NaN	NaN	NaN	NaN	NaN	NaN	NaN	NaN	NaN	NaN	NaN	NaN	NaN	NaN	NaN	19.1123	NaN	NaN	NaN	NaN	NaN	NaN	NaN	NaN	NaN	NaN	NaN	NaN	NaN	NaN	NaN	NaN	23.4517	22.3213	22.4862	NaN
Q95SH2		Chmp1	28.1722	28.3122	28.536	NaN	NaN	NaN	NaN	NaN	NaN	NaN	NaN	16.2729	NaN	NaN	NaN	NaN	NaN	NaN	NaN	NaN	NaN	NaN	NaN	NaN	NaN	NaN	NaN	NaN	NaN	NaN	NaN	NaN	NaN	NaN	NaN	NaN	NaN	NaN	NaN	NaN	NaN	NaN	NaN	NaN	NaN	NaN	NaN
Q95SI7			30.7395	31.2263	30.7989	NaN	NaN	NaN	NaN	NaN	NaN	NaN	NaN	NaN	NaN	NaN	NaN	NaN	NaN	NaN	NaN	NaN	NaN	NaN	18.1835	NaN	NaN	NaN	NaN	NaN	NaN	NaN	NaN	NaN	NaN	NaN	NaN	NaN	NaN	20.4089	NaN	NaN	NaN	NaN	NaN	NaN	NaN	NaN	NaN
Q95SK3	CDK5RAP3-like protein	CG30291	28.2511	28.7171	27.6684	NaN	NaN	NaN	NaN	NaN	NaN	NaN	NaN	NaN	NaN	NaN	NaN	NaN	NaN	NaN	NaN	NaN	NaN	NaN	NaN	19.5675	NaN	NaN	NaN	NaN	NaN	NaN	NaN	NaN	NaN	NaN	NaN	NaN	NaN	NaN	NaN	NaN	NaN	NaN	NaN	NaN	NaN	NaN	NaN
Q95TK5			29.3381	29.0273	29.4251	NaN	NaN	NaN	NaN	NaN	16.4169	NaN	NaN	NaN	NaN	NaN	18.9997	NaN	NaN	NaN	NaN	NaN	NaN	NaN	NaN	NaN	NaN	NaN	NaN	NaN	NaN	NaN	NaN	NaN	NaN	NaN	NaN	NaN	NaN	NaN	NaN	NaN	NaN	NaN	NaN	18.9509	NaN	NaN	NaN
Q95TL8			31.1171	31.0607	31.4135	NaN	NaN	NaN	NaN	NaN	18.2718	NaN	NaN	NaN	NaN	NaN	20.6482	NaN	NaN	NaN	NaN	NaN	20.6164	NaN	NaN	NaN	NaN	NaN	NaN	NaN	NaN	NaN	NaN	NaN	21.5201	NaN	NaN	NaN	NaN	NaN	NaN	NaN	NaN	NaN	NaN	NaN	NaN	NaN	19.9977
Q95TS5		IntS9	25.4268	24.4309	24.5786	NaN	NaN	NaN	NaN	NaN	NaN	NaN	NaN	NaN	NaN	NaN	NaN	19.5071	NaN	NaN	NaN	NaN	NaN	NaN	NaN	NaN	NaN	NaN	NaN	NaN	NaN	NaN	NaN	NaN	NaN	NaN	NaN	NaN	NaN	NaN	NaN	NaN	NaN	NaN	NaN	NaN	NaN	NaN	NaN
Q95U38	Succinyl-CoA ligase subunit beta	skap	31.9682	32.0066	32.1521	19.4827	20.2678	19.6048	19.3944	20.7659	20.7092	19.4613	19.9007	NaN	NaN	NaN	21.6079	NaN	NaN	22.3653	22.5298	23.1275	23.0345	23.0338	23.0589	22.1194	24.158	23.9028	23.9526	24.4684	24.0528	24.2154	24.062	24.2038	24.3313	24.6748	24.748	24.851	24.7972	24.2107	24.3312	24.0326	23.461	24.2055	25.3707	24.6157	23.7255	23.8434	24.26
Q95U54		Mms19	29.6865	29.6092	29.6182	NaN	NaN	17.2154	NaN	NaN	NaN	NaN	NaN	NaN	NaN	NaN	18.1453	NaN	NaN	NaN	NaN	NaN	NaN	NaN	NaN	19.2381	NaN	NaN	NaN	NaN	NaN	NaN	NaN	NaN	NaN	NaN	NaN	NaN	NaN	NaN	NaN	NaN	NaN	NaN	19.5025	NaN	NaN	NaN	NaN
Q95WY3		Nop56	31.8084	31.8506	31.8563	21.4299	21.5366	21.4924	20.8057	22.2028	22.111	21.7516	21.692	22.1591	20.9356	21.637	21.7808	22.4988	21.5065	21.781	22.8903	22.3998	22.7864	22.3052	22.047	NaN	NaN	21.6782	22.0247	21.9834	21.8898	NaN	21.7286	21.8027	21.9856	21.7209	21.142	21.9031	21.7925	22.7111	22.1428	22.0111	21.5444	21.7008	23.8333	24.1032	22.7471	23.5725	23.7571
Q960D4		EG:22E5.5	30.282	30.158	30.2689	NaN	15.1391	NaN	NaN	NaN	NaN	NaN	NaN	NaN	NaN	NaN	NaN	NaN	NaN	NaN	NaN	NaN	NaN	NaN	NaN	NaN	NaN	18.1503	NaN	NaN	NaN	NaN	NaN	NaN	NaN	NaN	NaN	NaN	NaN	NaN	NaN	NaN	NaN	NaN	NaN	21.6428	NaN	NaN	NaN
Q960M4		Prx5	31.5523	31.8037	31.8112	NaN	NaN	NaN	NaN	NaN	NaN	NaN	NaN	NaN	19.015	NaN	NaN	NaN	NaN	NaN	NaN	NaN	NaN	NaN	NaN	NaN	NaN	NaN	NaN	NaN	NaN	NaN	NaN	NaN	NaN	NaN	NaN	NaN	NaN	21.7557	NaN	NaN	NaN	NaN	NaN	NaN	NaN	NaN	NaN
Q960X8	Hepatocyte growth factor-regulated tyrosine kinase substrate	Hrs	26.2154	25.6148	25.8605	NaN	NaN	18.2463	18.5071	16.2492	18.5959	18.6354	18.1207	NaN	NaN	NaN	NaN	NaN	18.2813	NaN	NaN	NaN	NaN	NaN	NaN	18.1455	NaN	NaN	NaN	NaN	NaN	NaN	NaN	NaN	NaN	NaN	NaN	NaN	NaN	NaN	NaN	NaN	NaN	NaN	NaN	NaN	NaN	NaN	NaN
Q960Y8		alt	33.8162	33.7282	33.7966	21.8594	21.9411	21.3981	20.9158	22.8773	22.5689	22.1075	21.8181	24.4424	22.8866	24.4252	24.2537	24.2656	24.1341	25.4478	26.1095	26.2317	26.0965	23.8946	23.8669	24.3077	23.2799	23.2847	23.175	23.3795	23.7326	23.5774	23.7361	23.4017	23.0758	23.9056	23.3965	23.3086	23.396	23.9478	23.9707	23.2893	23.6118	23.2165	24.3536	25.159	25.3927	25.6529	25.4882
Q960Z0	Kinesin-like protein Klp10A	Klp10A	29.2709	29.1229	29.3566	NaN	NaN	NaN	NaN	NaN	NaN	19.0416	NaN	NaN	NaN	NaN	20.6888	NaN	NaN	NaN	19.5253	NaN	NaN	NaN	NaN	NaN	27.4176	26.9687	26.898	27.4862	17.7905	17.4927	15.3196	15.8588	15.365	15.7208	15.6547	15.5345	15.5976	17.1796	15.2028	15.7642	15.501	14.9823	NaN	20.5081	NaN	21.9781	NaN
Q961B3			28.2758	28.1802	28.7584	NaN	NaN	NaN	NaN	NaN	NaN	NaN	NaN	NaN	NaN	NaN	NaN	NaN	NaN	NaN	NaN	NaN	NaN	NaN	NaN	19.4424	NaN	NaN	NaN	NaN	NaN	NaN	NaN	NaN	NaN	NaN	NaN	NaN	NaN	NaN	NaN	NaN	NaN	NaN	NaN	NaN	23.995	NaN	NaN
Q961C5		alph	30.0947	30.0902	29.741	NaN	14.8258	NaN	NaN	NaN	NaN	NaN	NaN	NaN	NaN	NaN	NaN	NaN	18.0631	NaN	NaN	16.7857	NaN	NaN	NaN	NaN	NaN	NaN	NaN	NaN	NaN	NaN	NaN	NaN	NaN	NaN	NaN	NaN	NaN	17.5817	NaN	NaN	NaN	NaN	NaN	NaN	NaN	NaN	NaN
Q961D1		CycK	25.7053	26.2851	25.2618	NaN	NaN	NaN	NaN	NaN	NaN	NaN	NaN	NaN	NaN	NaN	NaN	NaN	NaN	NaN	NaN	NaN	NaN	NaN	NaN	19.9231	NaN	NaN	NaN	NaN	NaN	NaN	NaN	NaN	18.6571	NaN	NaN	NaN	NaN	NaN	NaN	NaN	NaN	NaN	NaN	NaN	NaN	NaN	NaN
Q961D9	Protein BCL9 homolog	lgs	NaN	NaN	22.9569	21.0056	21.134	21.2557	21.2892	22.0225	21.4248	21.5109	21.5294	NaN	NaN	NaN	NaN	NaN	NaN	NaN	17.2884	NaN	NaN	NaN	NaN	NaN	NaN	NaN	15.6934	NaN	NaN	NaN	NaN	NaN	NaN	NaN	NaN	NaN	NaN	NaN	NaN	NaN	NaN	NaN	NaN	18.459	NaN	NaN	NaN
Q961G1	Conserved oligomeric Golgi complex subunit 3	Cog3	26.1907	25.7316	26.6345	NaN	NaN	NaN	NaN	NaN	NaN	NaN	NaN	16.8815	NaN	NaN	NaN	NaN	NaN	NaN	NaN	NaN	NaN	NaN	NaN	NaN	NaN	NaN	NaN	NaN	NaN	18.4515	NaN	NaN	NaN	NaN	NaN	NaN	NaN	NaN	NaN	NaN	NaN	NaN	NaN	NaN	NaN	NaN	NaN
Q961L4		Drat	28.977	29.1833	29.4357	NaN	NaN	NaN	NaN	NaN	NaN	NaN	NaN	NaN	NaN	NaN	NaN	NaN	NaN	NaN	NaN	NaN	NaN	NaN	NaN	NaN	NaN	NaN	NaN	NaN	NaN	NaN	NaN	NaN	NaN	NaN	NaN	17.4756	NaN	NaN	NaN	NaN	NaN	NaN	NaN	NaN	NaN	NaN	NaN
Q99323	Myosin heavy chain, non-muscle	zip	32.4025	32.6231	32.6854	24.3326	24.1321	24.1194	22.1394	23.9056	24.1625	23.5721	24.3748	24.3907	25.2775	23.8417	25.509	25.1948	27.6854	NaN	NaN	NaN	NaN	NaN	NaN	22.9803	NaN	NaN	NaN	NaN	20.3376	NaN	NaN	NaN	20.5977	NaN	NaN	20.6732	NaN	24.329	NaN	NaN	NaN	NaN	24.3927	25.9023	25.197	25.8933	25.2426
Q9GQN0	Ran-binding protein 16	Ranbp16	26.4039	26.3007	27.1223	NaN	NaN	NaN	NaN	NaN	NaN	NaN	NaN	NaN	NaN	NaN	NaN	NaN	NaN	NaN	NaN	NaN	NaN	NaN	NaN	NaN	NaN	NaN	NaN	NaN	NaN	NaN	NaN	NaN	NaN	NaN	NaN	NaN	NaN	NaN	NaN	NaN	NaN	NaN	NaN	NaN	20.0089	NaN	NaN
Q9GU50		MESK2	25.8778	26.1552	25.9114	NaN	NaN	NaN	NaN	NaN	16.1308	NaN	NaN	NaN	NaN	NaN	NaN	NaN	NaN	NaN	NaN	NaN	NaN	NaN	NaN	18.3549	NaN	NaN	NaN	NaN	NaN	NaN	NaN	NaN	NaN	NaN	NaN	NaN	NaN	NaN	NaN	NaN	NaN	NaN	NaN	NaN	NaN	NaN	NaN
Q9GU68	Eukaryotic translation initiation factor 5A	eIF-5A	32.2561	32.2512	32.2515	NaN	NaN	16.2998	NaN	NaN	NaN	NaN	NaN	NaN	NaN	NaN	17.7639	NaN	NaN	18.3558	NaN	18.8497	17.7713	NaN	NaN	20.7613	NaN	NaN	NaN	NaN	NaN	NaN	NaN	NaN	20.33	20.5645	20.5818	21.7331	22.0145	23.4534	NaN	NaN	NaN	NaN	NaN	NaN	NaN	NaN	NaN
Q9GYU7	Mediator of RNA polymerase II transcription subunit 10	MED10	NaN	25.6088	NaN	19.2099	19.2274	19.5065	19.3457	18.7324	19.0566	19.12	19.5478	NaN	NaN	NaN	NaN	NaN	NaN	NaN	NaN	NaN	NaN	NaN	NaN	NaN	NaN	NaN	NaN	NaN	NaN	NaN	NaN	NaN	NaN	NaN	NaN	NaN	NaN	NaN	NaN	NaN	NaN	NaN	NaN	NaN	NaN	NaN	NaN
Q9GYU8	Nuclear pore complex protein Nup88	mbo	27.4612	27.4976	27.661	NaN	14.0059	NaN	NaN	NaN	NaN	NaN	NaN	NaN	NaN	NaN	NaN	NaN	NaN	NaN	NaN	NaN	NaN	NaN	NaN	NaN	NaN	NaN	NaN	NaN	NaN	NaN	NaN	NaN	NaN	16.8959	NaN	NaN	NaN	NaN	NaN	NaN	NaN	NaN	21.6651	NaN	NaN	NaN	NaN
Q9I7D3	Caprin homolog	Capr	29.0698	28.8661	28.7725	21.9953	22.1287	22.089	22.0602	22.8295	22.4986	22.8165	22.6299	NaN	NaN	NaN	20.2681	NaN	NaN	NaN	20.5387	NaN	NaN	NaN	NaN	NaN	NaN	NaN	NaN	NaN	NaN	NaN	NaN	20.3512	20.6513	20.9314	19.4391	19.8457	20.283	20.3502	19.9282	20.4199	20.2928	20.577	23.5417	23.5367	23.6521	23.4261	23.1459
Q9I7H8			25.2392	25.0811	25.5166	19.3841	18.7157	19.4484	19.4325	NaN	18.8108	19.2686	18.6289	NaN	NaN	NaN	NaN	NaN	NaN	NaN	20.9875	NaN	NaN	NaN	NaN	NaN	NaN	NaN	NaN	NaN	NaN	NaN	NaN	NaN	NaN	NaN	NaN	NaN	NaN	NaN	NaN	NaN	NaN	NaN	NaN	NaN	NaN	NaN	NaN
Q9I7K0	Microtubule-associated protein Jupiter	Jupiter	29.5159	30.059	29.6389	21.3206	21.5615	21.156	21.6583	22.5176	22.095	22.1714	21.9642	22.9505	22.0189	22.4186	21.9418	21.7602	21.9751	23.63	23.6805	23.6583	23.8107	23.8882	23.8229	24.3446	19.7398	NaN	NaN	NaN	21.3992	NaN	NaN	20.0697	21.6906	20.2665	20.6166	21.1995	21.3255	21.8688	20.4699	20.2189	NaN	NaN	24.0822	25.1628	25.2094	25.2788	25.2829
Q9I7K6	Protein NASP homolog	CG8223	30.4318	30.5527	30.1054	NaN	NaN	NaN	18.8009	NaN	NaN	NaN	NaN	NaN	NaN	NaN	NaN	NaN	NaN	NaN	NaN	NaN	NaN	NaN	NaN	NaN	NaN	NaN	NaN	NaN	NaN	NaN	NaN	NaN	NaN	NaN	NaN	NaN	NaN	22.4309	NaN	NaN	NaN	NaN	NaN	NaN	NaN	NaN	19.8704
Q9Y168;Q9I7L9		BcDNA.GH02384	26.7747	27.0699	26.769	NaN	NaN	NaN	NaN	NaN	NaN	NaN	NaN	NaN	NaN	NaN	NaN	NaN	NaN	NaN	NaN	NaN	NaN	NaN	NaN	NaN	NaN	NaN	NaN	NaN	NaN	NaN	NaN	NaN	NaN	NaN	NaN	NaN	NaN	NaN	NaN	NaN	NaN	NaN	NaN	NaN	18.9058	NaN	NaN
Q9I7M8	ATP-dependent DNA helicase II subunit 2	Ku80	25.9994	25.7943	25.5456	NaN	NaN	17.7077	NaN	NaN	NaN	NaN	17.9672	NaN	NaN	NaN	NaN	NaN	NaN	NaN	19.581	NaN	NaN	NaN	NaN	NaN	NaN	NaN	NaN	NaN	NaN	NaN	NaN	NaN	NaN	NaN	NaN	NaN	NaN	NaN	NaN	NaN	NaN	NaN	NaN	NaN	NaN	NaN	NaN
Q9I7N3;Q9I7N2			25.3647	26.9365	25.3854	NaN	NaN	NaN	NaN	NaN	NaN	NaN	17.5197	NaN	NaN	NaN	NaN	NaN	NaN	NaN	NaN	NaN	NaN	NaN	NaN	NaN	NaN	NaN	NaN	NaN	NaN	NaN	NaN	NaN	NaN	NaN	NaN	NaN	NaN	NaN	NaN	NaN	NaN	NaN	NaN	NaN	NaN	NaN	NaN
Q9I7S8	Multifunctional protein ADE2;Phosphoribosylaminoimidazole-succinocarboxamide synthase;Phosphoribosylaminoimidazole carboxylase	ade5	33.0694	32.9356	32.8618	NaN	17.6293	NaN	NaN	NaN	NaN	NaN	NaN	NaN	NaN	NaN	17.2285	NaN	NaN	NaN	NaN	NaN	NaN	NaN	NaN	19.4622	NaN	19.3536	NaN	NaN	NaN	NaN	NaN	19.641	NaN	19.8065	NaN	NaN	NaN	22.7663	NaN	NaN	NaN	19.4552	NaN	NaN	NaN	NaN	NaN
Q9I7T7	La-related protein CG11505	CG11505	28.3821	27.7589	28.3383	23.6216	23.6779	23.8167	23.7093	23.6732	23.7712	24.0901	23.9414	NaN	NaN	NaN	NaN	22.8522	NaN	NaN	21.666	NaN	NaN	NaN	NaN	NaN	NaN	NaN	NaN	NaN	NaN	NaN	NaN	NaN	NaN	NaN	NaN	NaN	NaN	18.5606	NaN	NaN	NaN	NaN	NaN	17.8827	17.7332	NaN	17.781
Q9I7U4	Titin	sls	26.8793	24.4602	25.6183	21.257	21.7961	NaN	21.6205	22.6696	NaN	NaN	NaN	NaN	NaN	NaN	NaN	20.9701	NaN	NaN	NaN	NaN	NaN	NaN	NaN	17.7159	24.8077	NaN	25.1087	24.3102	NaN	25.3387	NaN	23.9397	NaN	23.5026	23.7295	NaN	23.2137	22.9272	23.6329	24.422	NaN	24.4254	NaN	NaN	NaN	NaN	NaN
Q9NBD7	CLIP-associating protein	chb	27.5783	27.2886	27.0825	NaN	NaN	NaN	NaN	NaN	NaN	NaN	NaN	NaN	NaN	NaN	18.1027	NaN	NaN	NaN	NaN	NaN	NaN	NaN	NaN	NaN	NaN	NaN	NaN	NaN	NaN	NaN	NaN	NaN	NaN	NaN	NaN	NaN	NaN	NaN	NaN	NaN	NaN	NaN	21.2192	20.8668	21.033	20.852	21.6807
Q9NBK5	Serine/threonine-protein kinase tricorner	trc	26.7174	NaN	25.9436	NaN	NaN	NaN	NaN	NaN	NaN	NaN	NaN	NaN	NaN	NaN	NaN	NaN	NaN	NaN	NaN	NaN	NaN	NaN	NaN	NaN	NaN	NaN	NaN	NaN	NaN	NaN	NaN	NaN	NaN	NaN	NaN	NaN	19.3165	21.5095	NaN	NaN	NaN	NaN	NaN	NaN	NaN	NaN	NaN
Q9NCC3	Sorting nexin	SH3PX1	29.9317	30.0242	29.9292	NaN	NaN	NaN	NaN	NaN	NaN	NaN	15.7982	NaN	NaN	NaN	NaN	NaN	19.3693	20.6658	21.8417	20.7266	21.2994	19.4914	19.6441	20.1115	NaN	NaN	NaN	NaN	NaN	NaN	NaN	NaN	NaN	NaN	NaN	NaN	NaN	NaN	NaN	NaN	NaN	NaN	NaN	NaN	NaN	NaN	NaN
Q9NFP5	SH3 domain-binding glutamic acid-rich protein homolog	Sh3beta	29.8099	29.7433	30.0864	NaN	NaN	NaN	NaN	NaN	NaN	NaN	17.8472	17.1291	NaN	NaN	NaN	NaN	NaN	NaN	NaN	NaN	NaN	NaN	17.2438	NaN	NaN	NaN	NaN	NaN	NaN	18.4749	NaN	NaN	NaN	NaN	NaN	NaN	NaN	NaN	NaN	NaN	NaN	NaN	NaN	NaN	NaN	19.6857	NaN
Q9NFU0	Fragile X mental retardation syndrome-related protein 1	Fmr1	30.9655	31.04	30.6444	26.7872	26.3126	26.3091	26.3554	26.5501	26.883	26.9467	26.8127	23.1579	22.9159	22.9014	23.1792	23.1354	23.629	21.8066	22.0514	21.8913	21.765	22.5016	21.0657	NaN	NaN	NaN	NaN	NaN	NaN	NaN	NaN	NaN	NaN	NaN	NaN	19.6955	NaN	20.2392	NaN	NaN	NaN	NaN	24.8076	24.7732	24.9401	24.7945	24.1386
Q9NG60		eIF2D	27.1912	27.6905	27.3506	NaN	NaN	NaN	NaN	NaN	NaN	NaN	NaN	NaN	NaN	NaN	17.794	NaN	NaN	NaN	NaN	NaN	NaN	NaN	NaN	18.7604	NaN	NaN	NaN	NaN	NaN	NaN	NaN	NaN	NaN	NaN	NaN	NaN	NaN	NaN	NaN	NaN	NaN	NaN	NaN	NaN	19.7675	NaN	NaN
Q9NG98	DNA topoisomerase 3-alpha	Top3alpha	26.5965	NaN	NaN	NaN	20.0269	NaN	NaN	NaN	NaN	NaN	NaN	NaN	NaN	NaN	NaN	NaN	NaN	26.6349	27.1201	26.9507	26.9971	26.8465	26.8092	26.7208	NaN	NaN	NaN	NaN	NaN	NaN	NaN	NaN	NaN	NaN	NaN	19.1308	NaN	NaN	NaN	NaN	NaN	NaN	NaN	NaN	NaN	NaN	16.9984
Q9NHD5	Probable N-acetyltransferase san	san	29.0603	28.9242	28.9301	NaN	NaN	NaN	NaN	NaN	NaN	NaN	14.9938	NaN	NaN	NaN	NaN	NaN	NaN	NaN	NaN	NaN	NaN	NaN	NaN	NaN	21.1127	21.0953	20.8945	21.2565	NaN	NaN	NaN	21.1679	21.0346	21.2428	21.1	20.8045	20.9964	22.4245	NaN	21.1267	21.2511	NaN	NaN	NaN	NaN	NaN	NaN
Q9NHN2		fbl	27.4628	27.6824	27.6964	22.2395	21.8127	21.8802	22.0938	22.3465	22.6407	22.6219	NaN	NaN	NaN	NaN	20.6935	NaN	NaN	NaN	NaN	NaN	NaN	NaN	NaN	21.8679	NaN	NaN	NaN	NaN	NaN	NaN	NaN	NaN	NaN	NaN	NaN	NaN	NaN	NaN	NaN	NaN	NaN	NaN	NaN	NaN	NaN	20.4082	NaN
Q9NHV9	Protein vav	Vav	26.9505	25.9687	26.0936	NaN	NaN	NaN	NaN	NaN	NaN	NaN	NaN	NaN	NaN	NaN	NaN	NaN	NaN	NaN	NaN	NaN	NaN	NaN	NaN	18.6933	NaN	NaN	NaN	NaN	NaN	NaN	NaN	NaN	NaN	NaN	NaN	NaN	NaN	NaN	NaN	NaN	NaN	NaN	NaN	NaN	NaN	NaN	NaN
Q9NII1	Double-stranded RNA-specific editase Adar	Adar	NaN	23.1902	NaN	24.9197	25.0014	24.4747	25.0205	15.2936	15.8771	16.013	16.3053	27.9407	27.2579	28.4199	24.0438	24.8157	24.5798	NaN	NaN	NaN	NaN	NaN	NaN	NaN	NaN	NaN	NaN	NaN	NaN	NaN	NaN	NaN	NaN	NaN	NaN	NaN	NaN	NaN	NaN	NaN	24.3202	NaN	NaN	NaN	NaN	23.5264	NaN
Q9NJH0	Elongation factor 1-gamma	Ef1gamma	34.6998	34.6668	34.6402	23.4779	24.1527	23.7161	22.4994	25.2329	24.8291	24.1997	23.9476	24.5033	24.1896	23.8044	25.6632	23.8661	24.8437	21.8628	21.7524	NaN	21.9589	22.4758	22.0185	23.5703	23.4935	22.9877	22.8556	23.276	23.362	23.2908	23.1223	22.8358	22.7127	23.2165	23.0891	23.8405	23.174	23.9418	22.8007	23.2069	22.5305	22.8553	26.243	26.1287	26.236	25.8707	25.7074
Q9TVM2	Exportin-1	emb	32.0457	32.0372	32.1531	NaN	NaN	NaN	NaN	NaN	NaN	NaN	16.9531	NaN	NaN	NaN	17.515	NaN	NaN	NaN	NaN	NaN	NaN	NaN	NaN	NaN	NaN	NaN	NaN	NaN	NaN	NaN	NaN	NaN	NaN	NaN	NaN	NaN	NaN	19.7133	NaN	NaN	NaN	NaN	NaN	NaN	19.1092	NaN	NaN
Q9TW27		DIP1	NaN	22.6101	NaN	23.1788	23.2809	23.1432	23.7962	NaN	19.7023	20.2549	19.8415	25.8003	25.1709	26.2782	22.5445	23.1747	22.6506	NaN	NaN	NaN	NaN	NaN	NaN	NaN	NaN	NaN	NaN	NaN	NaN	NaN	NaN	NaN	NaN	NaN	NaN	NaN	NaN	NaN	NaN	NaN	NaN	NaN	NaN	NaN	NaN	NaN	NaN
Q9U1H9	Nuclear RNA export factor 1	sbr	26.5589	27.9533	27.0187	NaN	NaN	NaN	18.2116	NaN	NaN	NaN	NaN	NaN	NaN	NaN	20.072	NaN	NaN	19.7299	19.7032	19.8856	19.7044	20.4413	20.9582	20.296	NaN	NaN	NaN	NaN	NaN	NaN	21.2131	NaN	NaN	NaN	NaN	NaN	NaN	NaN	NaN	NaN	NaN	NaN	NaN	NaN	NaN	NaN	NaN
Q9U3Z7	NHP2-like protein 1 homolog	hoip	31.7453	31.5333	32.1074	19.9003	20.0363	19.9099	19.9627	21.0732	20.9461	20.9277	21.1916	19.4631	NaN	NaN	20.5657	21.7074	20.7069	NaN	NaN	NaN	NaN	NaN	NaN	20.9658	NaN	NaN	NaN	NaN	NaN	20.2312	20.0431	20.7429	20.7707	20.9725	NaN	NaN	20.9115	23.2245	NaN	20.2362	NaN	19.7268	23.7737	22.4348	23.5853	23.2895	22.1348
Q9U4F8		BcDNA.LD34475	27.7104	27.8358	27.4662	17.2857	NaN	NaN	NaN	NaN	NaN	NaN	NaN	NaN	NaN	NaN	NaN	NaN	NaN	NaN	NaN	NaN	NaN	NaN	NaN	NaN	NaN	NaN	NaN	NaN	NaN	NaN	NaN	NaN	NaN	NaN	NaN	NaN	NaN	NaN	NaN	NaN	NaN	NaN	NaN	NaN	NaN	NaN	NaN
Q9U5L1	Signal recognition particle receptor subunit alpha homolog	Gtp-bp	30.4887	30.6156	30.1633	NaN	NaN	NaN	NaN	NaN	NaN	NaN	16.26	NaN	NaN	NaN	17.6776	NaN	NaN	NaN	NaN	18.1246	NaN	NaN	NaN	NaN	NaN	NaN	NaN	NaN	NaN	NaN	NaN	17.761	NaN	NaN	NaN	NaN	NaN	NaN	NaN	NaN	NaN	NaN	NaN	NaN	NaN	NaN	NaN
Q9U6R9		gammaSnap1	26.5141	26.7163	27.0912	NaN	NaN	NaN	NaN	NaN	NaN	NaN	NaN	NaN	NaN	NaN	NaN	NaN	NaN	NaN	NaN	NaN	NaN	NaN	NaN	NaN	18.8967	NaN	18.1794	19.1468	18.8839	18.4376	19.0107	NaN	19.0446	19.0217	18.9346	NaN	18.5479	NaN	19.3426	NaN	NaN	18.9489	NaN	NaN	NaN	NaN	NaN
Q9U6Y9	Protein arginine N-methyltransferase 5	csul	28.5192	28.5928	28.439	NaN	NaN	16.3712	NaN	NaN	NaN	NaN	NaN	NaN	NaN	NaN	NaN	NaN	17.5902	NaN	20.0896	NaN	NaN	NaN	NaN	NaN	NaN	NaN	NaN	NaN	NaN	NaN	NaN	NaN	NaN	NaN	NaN	NaN	NaN	NaN	NaN	NaN	NaN	NaN	22.9347	NaN	NaN	NaN	NaN
Q9U915	Adenylate kinase	Adk2	30.9453	30.7665	30.8294	NaN	NaN	NaN	NaN	NaN	NaN	NaN	NaN	NaN	NaN	NaN	NaN	NaN	NaN	NaN	NaN	NaN	20.3977	NaN	NaN	NaN	NaN	NaN	NaN	NaN	NaN	NaN	NaN	NaN	NaN	NaN	NaN	NaN	NaN	18.81	NaN	NaN	NaN	NaN	NaN	22.8605	22.517	22.6471	22.5795
Q9U9Q1		RfC38	28.053	28.63	27.2653	20.2625	20.2902	20.0471	20.6469	20.5157	20.2323	20.7152	NaN	NaN	NaN	NaN	NaN	NaN	17.49	23.3055	24.7092	24.2324	24.2701	22.6616	22.518	22.053	20.7933	21.0834	21.3157	21.7749	20.8196	NaN	21.196	21.532	21.4498	21.2106	20.9852	20.2689	20.6391	20.7404	20.6714	20.9621	20.681	21.1094	NaN	NaN	NaN	21.8516	NaN
Q9U9Q4	Eukaryotic translation initiation factor 3 subunit H	eIF-3p40	31.7715	31.9512	31.9863	19.1301	19.0096	19.6364	19.1911	NaN	19.3564	18.8912	19.6337	NaN	NaN	NaN	19.9217	NaN	NaN	NaN	NaN	NaN	NaN	19.3576	NaN	NaN	22.9542	21.444	21.1518	21.504	21.7244	22.8994	22.8116	22.6101	24.4248	23.2938	23.7713	24.0316	22.6827	22.8138	20.8157	20.2852	20.2852	23.0726	24.4284	24.4613	24.6631	24.2643	25.1085
Q9UAS6	Cap-specific mRNA (nucleoside-2-O-)-methyltransferase 2	cmtr2	24.6358	24.7595	NaN	NaN	NaN	NaN	NaN	NaN	NaN	NaN	NaN	NaN	NaN	NaN	NaN	NaN	NaN	NaN	NaN	NaN	19.3832	NaN	NaN	NaN	NaN	NaN	NaN	NaN	NaN	NaN	NaN	NaN	NaN	NaN	NaN	NaN	NaN	NaN	NaN	NaN	NaN	NaN	NaN	NaN	NaN	NaN	NaN
Q9V345	COP9 signalosome complex subunit 4	CSN4	28.5143	28.7989	28.6422	NaN	16.6458	NaN	NaN	NaN	NaN	NaN	NaN	NaN	NaN	NaN	NaN	17.8899	NaN	NaN	NaN	NaN	NaN	NaN	NaN	NaN	NaN	NaN	NaN	NaN	NaN	NaN	NaN	NaN	NaN	NaN	NaN	NaN	19.5614	NaN	NaN	NaN	NaN	NaN	NaN	NaN	NaN	NaN	NaN
Q9V359	Vacuolar protein sorting-associated protein 28 homolog	Vps28	28.781	29.2336	29.0843	NaN	NaN	NaN	16.3486	NaN	NaN	NaN	NaN	NaN	18.7948	NaN	NaN	NaN	NaN	NaN	NaN	NaN	NaN	NaN	NaN	NaN	NaN	NaN	NaN	NaN	NaN	NaN	NaN	NaN	NaN	NaN	NaN	NaN	NaN	16.6008	NaN	NaN	NaN	NaN	NaN	NaN	NaN	NaN	21.0841
Q9V397		Mtpalpha	33.4775	33.4105	33.3939	NaN	20.0029	19.9413	19.9888	20.6126	20.9323	NaN	NaN	24.4629	24.373	24.4939	22.7278	23.5109	23.3805	26.3012	26.8392	27.1589	26.8427	27.9566	27.6446	27.4798	25.4196	25.468	25.1493	25.2581	25.5175	25.6692	25.521	25.6967	25.7064	25.8617	25.8429	25.8323	25.671	25.3685	25.5305	25.38	25.2453	25.2869	27.0806	26.6786	26.4074	26.4509	26.5435
Q9V3A7	Structural maintenance of chromosomes protein	glu	27.3598	27.3063	27.6199	NaN	NaN	NaN	NaN	NaN	NaN	NaN	16.247	NaN	NaN	NaN	NaN	NaN	NaN	NaN	NaN	NaN	18.1405	NaN	NaN	NaN	NaN	NaN	NaN	NaN	NaN	NaN	NaN	NaN	NaN	NaN	NaN	NaN	NaN	NaN	NaN	NaN	NaN	NaN	NaN	NaN	NaN	NaN	NaN
Q9V3A8		ergic53	30.1055	29.8098	30.0633	NaN	NaN	17.5613	NaN	NaN	NaN	NaN	NaN	NaN	NaN	NaN	NaN	NaN	18.7928	NaN	NaN	NaN	NaN	NaN	NaN	17.6052	NaN	NaN	NaN	NaN	NaN	NaN	NaN	NaN	NaN	NaN	NaN	20.5969	NaN	NaN	NaN	NaN	NaN	NaN	NaN	NaN	NaN	NaN	24.7222
Q9V3D0		mRpL4	27.3105	26.993	27.4077	21.2049	21.0694	20.7365	21.3936	19.6889	20.3224	20.7267	21.4502	NaN	NaN	NaN	20.0625	21.2378	20.9126	NaN	18.0272	NaN	NaN	NaN	NaN	NaN	NaN	NaN	17.8074	NaN	NaN	NaN	NaN	NaN	NaN	NaN	NaN	NaN	NaN	NaN	NaN	NaN	NaN	NaN	NaN	21.5669	21.8129	21.6397	21.4772
Q9V3D2	Oxygen-dependent coproporphyrinogen-III oxidase	Coprox	30.3761	30.4519	30.3041	NaN	NaN	NaN	NaN	NaN	16.2506	NaN	NaN	NaN	NaN	NaN	NaN	NaN	NaN	NaN	NaN	NaN	NaN	NaN	NaN	18.8569	NaN	NaN	NaN	NaN	NaN	18.0064	18.237	NaN	NaN	NaN	NaN	NaN	NaN	20.0525	NaN	NaN	NaN	NaN	20.413	NaN	NaN	NaN	NaN
Q9V3D6	Probable cleavage and polyadenylation specificity factor subunit 2	Cpsf100	26.9333	26.8176	26.8474	NaN	NaN	NaN	14.7642	NaN	NaN	NaN	NaN	20.4063	NaN	20.4159	18.9035	19.8577	19.9912	NaN	NaN	NaN	NaN	NaN	NaN	NaN	NaN	NaN	NaN	NaN	NaN	NaN	NaN	NaN	NaN	NaN	NaN	NaN	NaN	NaN	NaN	NaN	NaN	NaN	NaN	NaN	NaN	NaN	NaN
Q9V3D9		Srp54k	30.873	30.7893	30.7945	NaN	NaN	17.2439	NaN	NaN	NaN	NaN	NaN	NaN	NaN	NaN	NaN	NaN	18.5133	NaN	NaN	NaN	NaN	20.2294	NaN	NaN	20.7305	20.112	20.0332	20.3566	20.5126	20.7628	20.9023	20.6904	20.7506	20.5928	20.4315	20.4072	20.5304	20.6245	19.7887	20.3174	20.7333	NaN	25.4273	25.5981	25.4905	25.5964	24.9349
Q9V3E7		Ref1	30.0651	29.8113	29.8236	23.9607	23.8373	23.8881	23.8936	24.3649	24.3084	24.5584	24.6456	23.1279	23.275	23.4791	23.1875	23.9147	23.1332	24.8992	25.2618	25.5192	25.1976	25.1337	24.5732	24.7222	20.9241	NaN	20.9545	21.2293	21.3347	21.503	21.0242	21.4013	21.2746	21.0776	20.9419	21.5063	21.4847	22.2243	21.0458	21.428	21.4739	21.6894	24.184	24.4763	24.7126	24.0571	23.77
Q9V3E9		spag	26.8988	26.9883	26.2243	NaN	NaN	NaN	16.6806	NaN	NaN	NaN	NaN	NaN	NaN	NaN	NaN	NaN	20.1377	NaN	NaN	NaN	NaN	NaN	19.5932	NaN	NaN	NaN	NaN	NaN	NaN	NaN	NaN	NaN	NaN	NaN	NaN	NaN	NaN	NaN	NaN	NaN	NaN	NaN	NaN	NaN	NaN	NaN	NaN
Q9V3F2		lace	NaN	24.5164	NaN	NaN	NaN	NaN	NaN	NaN	NaN	NaN	16.4203	NaN	NaN	NaN	NaN	NaN	NaN	NaN	NaN	NaN	NaN	NaN	NaN	19.9184	22.045	21.9792	23.012	NaN	NaN	22.355	NaN	20.0609	19.8871	NaN	NaN	20.0051	19.793	22.0957	22.8497	23.026	NaN	22.3392	21.2785	NaN	NaN	NaN	20.5855
Q9V3F3		mTTF	26.1178	NaN	NaN	NaN	NaN	20.0717	NaN	NaN	NaN	NaN	NaN	NaN	NaN	NaN	20.2941	NaN	NaN	27.6389	28.0627	27.4355	27.7814	27.8541	27.9804	28.0615	NaN	NaN	NaN	NaN	NaN	NaN	NaN	NaN	NaN	17.6734	NaN	NaN	NaN	NaN	NaN	NaN	NaN	NaN	NaN	NaN	NaN	NaN	NaN
Q9V3G1	60S ribosomal protein L8	RpL8	33.319	33.1098	33.1313	23.4723	23.5908	23.3801	23.0039	23.5784	24.4981	24.3094	23.6489	22.8224	22.3243	22.5416	24.8074	23.441	23.7491	NaN	NaN	NaN	21.4668	NaN	NaN	21.7957	25.0537	23.7606	24.7149	24.2399	24.0155	24.1316	24.1398	25.1161	25.5354	24.8226	24.8584	25.183	24.6309	25.1793	25.6666	25.205	24.2058	24.8069	28.9653	28.5198	28.8382	28.7563	28.3943
Q9V3G3	Peptidyl-prolyl cis-trans isomerase E	cyp33	NaN	NaN	NaN	18.1158	18.041	18.3214	19.3336	NaN	NaN	NaN	NaN	NaN	NaN	18.9799	NaN	NaN	NaN	NaN	NaN	NaN	NaN	NaN	NaN	NaN	NaN	NaN	NaN	NaN	NaN	NaN	NaN	NaN	NaN	NaN	NaN	NaN	NaN	NaN	NaN	NaN	NaN	NaN	NaN	NaN	NaN	NaN	NaN
Q9V3G7	26S proteasome non-ATPase regulatory subunit 6	Rpn7	31.7837	31.8373	31.7033	NaN	NaN	18.2353	NaN	NaN	NaN	NaN	NaN	NaN	NaN	18.3969	NaN	18.1537	19.4486	20.2124	NaN	NaN	NaN	NaN	NaN	NaN	22.9945	22.4217	23.7834	22.9589	NaN	22.6151	22.9995	22.3506	NaN	22.3411	NaN	21.6996	22.2975	22.3238	22.8749	22.394	22.6214	NaN	26.3792	25.4869	25.6878	25.2994	25.5882
Q9V3H2	26S proteasome non-ATPase regulatory subunit 14	Rpn11	31.3255	31.169	31.0086	NaN	16.6758	NaN	NaN	NaN	NaN	NaN	NaN	NaN	NaN	NaN	NaN	NaN	NaN	NaN	NaN	NaN	NaN	NaN	NaN	19.4656	21.2306	21.6297	21.427	21.4803	21.3949	22.1332	22.3587	21.8913	21.8022	21.8431	21.6486	21.9445	21.7108	21.6189	21.1419	21.3299	21.7248	21.517	NaN	24.0813	23.3637	23.6954	24.0408
Q9V3H9		Nab2	NaN	NaN	NaN	NaN	NaN	17.0017	NaN	NaN	NaN	NaN	NaN	22.8896	22.231	25.5058	18.2912	NaN	NaN	NaN	NaN	NaN	18.8489	NaN	NaN	NaN	NaN	NaN	NaN	NaN	NaN	NaN	NaN	NaN	NaN	NaN	NaN	NaN	NaN	NaN	NaN	NaN	NaN	NaN	NaN	NaN	NaN	NaN	NaN
Q9V3I1		dUTPase	31.8739	32.1819	32.0776	NaN	NaN	NaN	NaN	NaN	NaN	NaN	NaN	19.4801	NaN	NaN	NaN	NaN	NaN	NaN	NaN	NaN	NaN	NaN	NaN	20.5836	21.19	20.8783	20.779	21.3141	NaN	20.664	NaN	21.2212	21.1368	21.0393	NaN	20.9253	NaN	22.3219	21.0694	20.9298	21.0605	NaN	NaN	NaN	NaN	19.7343	NaN
Q9V3I2		Rab5	30.1194	30.2601	29.5885	17.1421	NaN	NaN	NaN	NaN	NaN	NaN	NaN	NaN	NaN	NaN	NaN	18.0982	NaN	NaN	NaN	NaN	NaN	NaN	20.6936	NaN	21.6787	21.5739	21.9199	21.5494	21.7519	22.0286	21.4378	22.0463	22.1356	22.6558	22.7763	22.9621	22.8717	21.7412	21.7381	21.2739	21.0455	21.5946	NaN	NaN	21.5655	NaN	NaN
Q9V3J1	V-type proton ATPase subunit H	VhaSFD	31.415	30.9479	31.2456	NaN	16.1334	NaN	NaN	NaN	NaN	NaN	NaN	NaN	NaN	NaN	17.6874	NaN	NaN	NaN	NaN	NaN	NaN	NaN	NaN	NaN	NaN	NaN	NaN	NaN	NaN	NaN	NaN	NaN	NaN	NaN	NaN	NaN	NaN	17.8226	NaN	NaN	NaN	NaN	NaN	NaN	NaN	NaN	NaN
Q9V3J4		Sec13	30.3917	30.4932	30.7515	18.1107	17.891	18.1115	18.2163	18.9417	18.2751	18.0461	18.0112	NaN	NaN	NaN	16.8343	NaN	NaN	NaN	NaN	19.6331	NaN	NaN	NaN	NaN	22.2542	22.139	22.591	22.295	23.0167	22.4747	23.2577	22.1925	22.3933	22.8962	22.5828	21.6707	22.6387	22.8737	22.2913	22.4471	21.9413	22.4913	NaN	NaN	NaN	NaN	NaN
Q9V3J8	Protein will die slowly	wds	27.8706	28.0188	28.0134	NaN	NaN	NaN	NaN	NaN	16.2638	NaN	NaN	NaN	NaN	NaN	NaN	NaN	NaN	NaN	NaN	19.6259	NaN	NaN	NaN	NaN	NaN	NaN	NaN	NaN	NaN	NaN	NaN	NaN	NaN	NaN	NaN	NaN	NaN	NaN	NaN	NaN	NaN	NaN	NaN	NaN	NaN	NaN	NaN
Q9V3K3	RuvB-like helicase 2	rept	30.4133	30.4296	30.6623	19.1891	17.7696	17.7251	17.4965	NaN	17.4071	17.6347	17.5632	NaN	NaN	NaN	NaN	NaN	18.2861	NaN	NaN	NaN	17.5501	NaN	NaN	NaN	NaN	NaN	NaN	NaN	20.17	NaN	19.611	NaN	20.3528	NaN	NaN	NaN	NaN	21.5905	NaN	NaN	19.3841	NaN	20.4689	NaN	NaN	NaN	NaN
Q9V3L6	Nuclear cap-binding protein subunit 2	Cbp20	26.6738	26.2086	26.2368	NaN	NaN	NaN	NaN	NaN	NaN	15.7204	NaN	NaN	NaN	NaN	NaN	NaN	NaN	NaN	17.6219	NaN	NaN	NaN	NaN	NaN	NaN	NaN	NaN	NaN	25.5755	25.2639	25.6224	28.6884	28.5856	28.4809	28.7086	27.8443	27.9178	27.2277	NaN	NaN	NaN	NaN	19.9098	NaN	NaN	NaN	NaN
Q9V3N6		TM9SF4	28.5564	28.7414	28.0483	NaN	17.4664	NaN	NaN	NaN	NaN	NaN	NaN	NaN	NaN	NaN	NaN	NaN	NaN	NaN	NaN	NaN	NaN	20.323	NaN	NaN	NaN	NaN	NaN	NaN	NaN	NaN	NaN	NaN	NaN	NaN	NaN	NaN	NaN	20.1151	NaN	NaN	NaN	NaN	NaN	NaN	NaN	NaN	NaN
Q9V3P0	Peroxiredoxin 1	Jafrac1	34.3107	34.3563	34.3689	21.4691	21.5327	21.4464	21.3918	22.2871	21.732	21.7828	21.8729	23.2593	22.6467	21.4616	21.7739	21.6875	21.4224	23.6695	23.234	23.6659	23.1894	23.4037	22.6072	24.7582	23.9725	23.9179	23.8586	24.4887	24.1625	24.0809	24.3034	24.5344	24.6159	24.7375	24.8694	25.4054	25.0362	25.8714	24.3031	24.3319	24.3142	23.9971	25.8006	25.5952	25.6566	26.1267	26.2006
Q9V3P3		REG	32.1458	32.0534	32.254	NaN	NaN	NaN	NaN	NaN	17.4755	NaN	NaN	NaN	NaN	NaN	17.2828	NaN	NaN	NaN	NaN	NaN	NaN	NaN	17.721	NaN	NaN	19.4779	NaN	NaN	NaN	NaN	NaN	NaN	NaN	NaN	NaN	NaN	NaN	NaN	NaN	NaN	NaN	NaN	NaN	NaN	NaN	28.1825	NaN
Q9V3P6	26S proteasome non-ATPase regulatory subunit 1	Rpn2	32.3574	32.4542	32.4541	18.647	NaN	NaN	NaN	20.2057	18.9307	NaN	NaN	NaN	NaN	NaN	19.8483	NaN	NaN	NaN	NaN	NaN	NaN	NaN	21.45	NaN	23.3672	22.8222	23.1573	23.2046	23.604	23.1273	22.87	22.569	23.0207	21.7825	23.1152	23.1617	22.912	23.4648	23.0431	22.9	22.9721	23.1308	25.1268	25.1859	25.0122	25.5447	25.4472
Q9V3Q4		Jafrac2	30.9471	30.5955	30.6868	16.3106	NaN	NaN	NaN	NaN	NaN	NaN	NaN	NaN	20.77	NaN	NaN	NaN	NaN	NaN	17.9115	NaN	NaN	NaN	NaN	NaN	NaN	NaN	NaN	NaN	NaN	NaN	NaN	NaN	NaN	NaN	NaN	NaN	NaN	NaN	NaN	NaN	NaN	17.3841	NaN	NaN	NaN	NaN	NaN
Q9V3R3		EG:BACR7A4.17	27.3061	27.4512	27.5573	NaN	NaN	NaN	NaN	NaN	NaN	NaN	NaN	NaN	NaN	NaN	NaN	NaN	NaN	NaN	NaN	NaN	NaN	NaN	NaN	NaN	NaN	NaN	NaN	NaN	NaN	NaN	NaN	NaN	NaN	NaN	NaN	NaN	NaN	17.574	NaN	NaN	NaN	NaN	NaN	NaN	NaN	NaN	22.1543
Q9V3T8		SC35	26.2678	25.8988	NaN	21.4149	20.7256	21.0894	21.067	20.2024	20.5293	19.8611	19.8692	NaN	NaN	NaN	NaN	NaN	19.1193	NaN	NaN	NaN	NaN	NaN	17.8218	NaN	NaN	NaN	21.1694	NaN	NaN	NaN	NaN	NaN	NaN	NaN	NaN	NaN	NaN	NaN	NaN	NaN	NaN	NaN	NaN	NaN	NaN	NaN	25.021
Q9V3U2	H/ACA ribonucleoprotein complex subunit 2-like protein	NHP2	29.6336	29.8543	29.7705	21.4064	22.0427	21.6117	21.4966	21.4821	21.9556	22.6213	22.1558	NaN	NaN	NaN	20.852	NaN	NaN	NaN	NaN	NaN	NaN	NaN	NaN	19.2099	NaN	NaN	NaN	NaN	21.6747	NaN	NaN	NaN	NaN	NaN	NaN	NaN	NaN	21.4777	NaN	NaN	NaN	NaN	NaN	NaN	NaN	NaN	NaN
Q9V3U6		26-29-p	31.3496	31.3857	31.2133	20.3149	20.1894	19.8848	19.6276	19.1862	20.0291	19.8586	19.8898	20.1734	NaN	NaN	NaN	NaN	NaN	22.1395	22.1347	20.9877	22.5024	22.6705	23.0602	22.8538	24.6515	24.5791	24.9363	23.9862	24.3526	23.9202	24.0788	24.773	24.3167	24.4676	23.433	23.6777	25.1634	24.4079	24.4381	24.3155	22.9842	24.5554	25.9845	26.0635	26.0471	25.9854	26.3063
Q9V3V0		x16	27.4674	27.5013	27.7178	21.2552	20.5042	20.9463	20.7422	19.8688	20.9231	20.7302	20.5808	NaN	NaN	19.1748	NaN	NaN	NaN	19.903	20.2809	20.1679	20.1741	23.0873	22.4694	22.4226	NaN	NaN	NaN	21.3996	NaN	NaN	NaN	NaN	NaN	NaN	NaN	NaN	NaN	NaN	NaN	NaN	NaN	NaN	NaN	NaN	NaN	NaN	NaN
Q9V3V3	Protein-tyrosine-phosphatase	Pez	25.4904	25.2562	25.7637	NaN	18.3036	NaN	18.0353	18.5284	18.2211	18.3482	18.1493	NaN	NaN	NaN	NaN	NaN	NaN	NaN	NaN	NaN	NaN	NaN	NaN	NaN	NaN	NaN	NaN	NaN	NaN	NaN	NaN	NaN	NaN	NaN	NaN	NaN	NaN	NaN	NaN	NaN	NaN	NaN	NaN	NaN	NaN	NaN	NaN
Q9V3V6		Rpt5	31.8669	31.7892	31.6529	18.4336	18.5291	18.2671	17.8601	18.6576	19.2161	18.2372	18.2442	19.6924	NaN	NaN	20.6185	NaN	NaN	NaN	NaN	NaN	NaN	NaN	NaN	21.334	22.2294	22.8441	22.0845	22.3605	22.0219	22.4108	22.8757	22.6967	22.872	22.6628	22.7144	22.8074	22.5302	22.2725	22.7181	22.6059	22.2595	22.6285	24.5533	24.4138	24.376	24.5678	24.4595
Q9V3V9		EndoGI	31.1517	31.3388	31.2078	NaN	NaN	15.2343	NaN	NaN	NaN	NaN	NaN	17.6788	NaN	NaN	NaN	NaN	NaN	NaN	NaN	NaN	NaN	NaN	NaN	22.131	NaN	NaN	NaN	NaN	NaN	NaN	NaN	NaN	NaN	NaN	NaN	18.3257	NaN	NaN	NaN	NaN	NaN	NaN	NaN	NaN	NaN	NaN	NaN
Q9V3W0		UK114	31.1945	31.1968	30.9083	22.6778	NaN	NaN	22.97	NaN	NaN	NaN	23.4852	NaN	21.6084	NaN	22.5613	23.7237	NaN	NaN	NaN	NaN	NaN	NaN	NaN	NaN	19.2864	NaN	NaN	NaN	NaN	NaN	NaN	NaN	NaN	NaN	NaN	NaN	NaN	19.3207	NaN	NaN	NaN	NaN	NaN	NaN	NaN	23.8731	NaN
Q9V3W1		Tpr2	26.6528	26.4385	26.8669	NaN	14.6535	NaN	NaN	NaN	NaN	NaN	NaN	NaN	NaN	NaN	NaN	NaN	NaN	NaN	NaN	NaN	NaN	NaN	NaN	NaN	NaN	NaN	NaN	NaN	NaN	NaN	NaN	NaN	NaN	NaN	NaN	NaN	NaN	NaN	NaN	NaN	NaN	NaN	NaN	NaN	NaN	NaN	NaN
Q9V3W7		SF2	29.3742	29.4615	29.4006	24.1577	24.0882	24.1544	24.2111	24.4951	24.3701	24.5448	24.9422	21.8125	NaN	NaN	21.9583	22.4508	22.7469	NaN	NaN	NaN	NaN	NaN	NaN	20.7055	20.9591	20.8124	NaN	20.9184	21.1631	21.2483	20.3831	20.6547	19.6441	19.7594	20.9507	20.5768	21.1076	20.3973	20.217	NaN	21.3581	NaN	NaN	22.994	21.1105	22.334	22.1237
Q9V3W9		Rad23	30.2097	29.9962	30.2188	NaN	NaN	NaN	NaN	NaN	17.2314	NaN	NaN	NaN	NaN	NaN	NaN	NaN	NaN	NaN	NaN	NaN	NaN	21.6622	NaN	NaN	NaN	NaN	NaN	NaN	NaN	NaN	NaN	NaN	NaN	NaN	NaN	NaN	NaN	NaN	NaN	NaN	NaN	NaN	NaN	NaN	NaN	NaN	NaN
Q9V3Y0		l(2)35Be	27.6596	27.5406	27.6201	NaN	NaN	NaN	NaN	NaN	NaN	NaN	NaN	NaN	NaN	NaN	NaN	17.6117	NaN	NaN	NaN	NaN	18.9577	NaN	NaN	NaN	NaN	NaN	NaN	NaN	NaN	NaN	NaN	NaN	NaN	NaN	NaN	NaN	NaN	NaN	NaN	NaN	NaN	NaN	NaN	NaN	NaN	NaN	NaN
Q9V3Y2	Anamorsin homolog	CIAPIN1	27.1153	27.2142	26.8799	NaN	NaN	NaN	14.7299	NaN	NaN	NaN	NaN	NaN	NaN	NaN	NaN	NaN	NaN	NaN	NaN	NaN	NaN	NaN	NaN	NaN	NaN	NaN	NaN	NaN	NaN	NaN	NaN	NaN	NaN	NaN	NaN	NaN	NaN	NaN	NaN	NaN	NaN	NaN	NaN	NaN	NaN	NaN	19.7962
Q9V3Y4		Mtch	25.7156	25.7958	24.751	NaN	NaN	NaN	NaN	NaN	NaN	NaN	NaN	NaN	NaN	NaN	NaN	NaN	NaN	NaN	NaN	NaN	NaN	19.3956	NaN	NaN	NaN	NaN	NaN	NaN	NaN	NaN	NaN	NaN	NaN	NaN	NaN	NaN	NaN	NaN	NaN	NaN	NaN	NaN	NaN	NaN	NaN	NaN	NaN
Q9V3Z3		meso18E	NaN	NaN	NaN	NaN	NaN	NaN	16.489	NaN	NaN	NaN	NaN	NaN	NaN	NaN	NaN	NaN	NaN	23.2506	23.5777	23.9201	24.1937	19.8062	19.7594	19.8697	NaN	NaN	NaN	NaN	NaN	NaN	NaN	NaN	NaN	NaN	NaN	NaN	NaN	NaN	NaN	NaN	NaN	NaN	NaN	NaN	NaN	NaN	NaN
Q9V3Z4		Rpn5	31.8248	31.8898	31.6353	18.1958	18.7254	18.6027	NaN	19.9966	19.1022	18.41	NaN	20.3886	19.4112	NaN	NaN	19.3388	NaN	19.334	19.9336	19.1358	19.3289	19.6624	19.2471	19.6657	22.4361	22.915	22.4454	22.4786	22.5312	22.1384	22.6568	22.2464	22.5316	22.0407	22.0209	21.9461	23.3099	23.1897	22.4888	21.707	21.6029	21.9958	24.5635	24.6496	23.2112	23.6176	24.8511
Q9V400		Ilk	29.7737	30.0193	29.6699	NaN	18.3247	NaN	NaN	19.4635	18.5185	18.4078	NaN	NaN	NaN	NaN	18.9847	NaN	NaN	NaN	NaN	NaN	NaN	NaN	NaN	NaN	NaN	NaN	NaN	NaN	NaN	NaN	NaN	NaN	NaN	NaN	NaN	NaN	NaN	19.2086	NaN	NaN	NaN	NaN	NaN	21.9303	NaN	NaN	NaN
Q9V405		Rpt3	31.7555	31.3646	31.9849	NaN	NaN	NaN	NaN	NaN	19.1954	NaN	NaN	NaN	20.3634	NaN	NaN	NaN	NaN	NaN	NaN	NaN	NaN	NaN	NaN	22.3359	25.2165	25.038	25.4531	25.267	25.3594	25.6102	25.6261	25.2222	25.2309	25.4408	25.4992	24.5067	24.5721	24.3944	25.3193	25.5418	24.948	25.3467	25.4803	25.0624	24.8714	24.7533	25.0466
Q9V406		crp	NaN	NaN	NaN	NaN	NaN	NaN	NaN	NaN	NaN	NaN	NaN	NaN	NaN	NaN	NaN	NaN	NaN	20.9004	20.304	20.0933	20.9933	NaN	NaN	NaN	NaN	NaN	NaN	NaN	NaN	NaN	NaN	NaN	NaN	NaN	NaN	NaN	NaN	NaN	NaN	NaN	NaN	NaN	NaN	NaN	NaN	NaN	NaN
Q9V420		Su(P)	NaN	NaN	NaN	NaN	NaN	NaN	NaN	NaN	NaN	NaN	NaN	NaN	NaN	NaN	NaN	NaN	NaN	NaN	NaN	NaN	NaN	NaN	NaN	NaN	NaN	NaN	NaN	NaN	NaN	19.6812	NaN	19.6858	19.4501	20.0618	19.9075	19.4239	19.4624	19.6012	NaN	19.8548	NaN	NaN	NaN	NaN	NaN	NaN	NaN
Q9V426		vig	30.7964	30.6922	30.4568	NaN	NaN	17.9856	NaN	NaN	NaN	NaN	NaN	20.4818	NaN	20.1028	19.7888	20.3584	20.4518	20.7485	21.3294	21.3413	21.4249	NaN	20.6919	22.3201	NaN	NaN	NaN	NaN	NaN	NaN	NaN	21.651	22.3272	NaN	NaN	21.995	NaN	NaN	NaN	NaN	NaN	NaN	26.3062	26.2229	26.161	26.1612	25.9201
Q9V429	Thioredoxin-2	Trx-2	32.0328	32.1782	31.9681	NaN	NaN	NaN	20.057	20.1291	20.5221	20.2929	20.2025	NaN	NaN	NaN	NaN	NaN	16.4557	NaN	NaN	NaN	NaN	20.067	NaN	NaN	NaN	23.0125	NaN	NaN	NaN	NaN	NaN	NaN	NaN	NaN	NaN	NaN	NaN	NaN	NaN	NaN	NaN	NaN	NaN	NaN	NaN	18.3776	NaN
Q9V431	Apoptosis inhibitor 5 homolog	Aac11	29.4003	29.4816	29.6224	NaN	NaN	16.4784	NaN	NaN	NaN	NaN	NaN	NaN	NaN	NaN	NaN	18.0364	NaN	NaN	NaN	NaN	NaN	NaN	NaN	NaN	NaN	NaN	NaN	NaN	NaN	NaN	NaN	NaN	NaN	NaN	NaN	NaN	NaN	18.2963	NaN	NaN	NaN	NaN	NaN	NaN	NaN	NaN	NaN
Q9V433		RecQ5	NaN	NaN	24.9273	NaN	NaN	NaN	NaN	NaN	NaN	NaN	NaN	NaN	NaN	NaN	NaN	18.1786	NaN	23.4121	24.4628	24.7294	24.8185	NaN	20.1076	NaN	NaN	NaN	NaN	NaN	NaN	NaN	NaN	NaN	NaN	NaN	NaN	NaN	NaN	NaN	NaN	NaN	NaN	NaN	NaN	NaN	NaN	NaN	NaN
Q9V434		Aats-asn	31.9978	32.084	31.9916	NaN	18.9642	NaN	NaN	19.8358	19.2053	18.9156	18.868	19.3522	NaN	NaN	NaN	NaN	NaN	NaN	NaN	NaN	NaN	NaN	NaN	20.9152	NaN	NaN	19.6283	NaN	20.3471	19.7138	19.6759	19.3738	NaN	NaN	NaN	NaN	NaN	19.8255	NaN	NaN	NaN	19.8683	NaN	NaN	NaN	NaN	NaN
Q9V436		Rpn12	30.9345	30.8221	30.645	NaN	NaN	NaN	15.5224	NaN	NaN	NaN	NaN	NaN	NaN	NaN	NaN	NaN	NaN	NaN	NaN	NaN	NaN	NaN	NaN	18.0892	NaN	NaN	NaN	18.1577	NaN	NaN	18.0702	NaN	NaN	19.1564	NaN	NaN	19.7609	18.5928	18.08	NaN	NaN	18.3241	NaN	NaN	NaN	NaN	NaN
Q9V438		CaBP1	33.4275	33.0807	33.3355	23.979	24.0017	24.2403	24.07	24.5206	24.2463	24.4112	24.3934	22.0047	NaN	NaN	NaN	NaN	NaN	NaN	NaN	NaN	NaN	NaN	NaN	22.0618	NaN	NaN	20.2597	NaN	20.3094	21.2218	20.6106	21.0383	21.673	21.0747	21.1397	23.4628	22.5599	23.6729	20.3662	21.3162	NaN	20.8626	22.5236	21.33	NaN	22.5221	23.5373
Q9V439	Mediator of RNA polymerase II transcription subunit 22	MED22	23.3798	23.6263	23.7763	20.253	20.6881	19.8368	20.2578	20.4327	21.3133	20.9241	19.8435	NaN	NaN	NaN	NaN	NaN	NaN	NaN	NaN	NaN	NaN	NaN	NaN	NaN	NaN	NaN	NaN	NaN	NaN	NaN	NaN	NaN	NaN	NaN	NaN	NaN	NaN	NaN	NaN	NaN	NaN	NaN	NaN	NaN	NaN	NaN	NaN
Q9V444		Chrac-14	25.5977	26.1608	25.8153	NaN	NaN	NaN	NaN	NaN	NaN	NaN	NaN	NaN	NaN	NaN	NaN	NaN	NaN	NaN	NaN	NaN	NaN	NaN	NaN	NaN	NaN	NaN	NaN	NaN	NaN	NaN	NaN	NaN	NaN	NaN	NaN	NaN	NaN	NaN	NaN	NaN	NaN	NaN	NaN	NaN	NaN	NaN	NaN
Q9V447	Krueppel homolog 2	Kr-h2	28.5568	28.2013	28.7534	19.4912	20.0385	19.2819	18.6099	19.9806	20.17	19.602	19.4676	20.6209	20.3998	19.9212	21.6202	20.9375	20.7142	21.3013	21.9356	21.4232	21.3848	21.07	21.2314	21.9716	22.8831	22.906	22.331	22.6272	22.6111	23.0031	22.4008	22.2187	22.7762	22.3141	22.4263	21.7406	22.2676	22.6661	22.5276	22.4183	22.5263	22.6484	NaN	21.3532	21.7702	21.1395	21.5751
Q9V455	Importin subunit alpha	Kap-alpha3	30.4793	30.4064	30.3697	NaN	NaN	NaN	NaN	NaN	NaN	NaN	NaN	NaN	NaN	NaN	NaN	NaN	NaN	NaN	NaN	NaN	NaN	NaN	NaN	17.4354	NaN	NaN	NaN	NaN	NaN	NaN	NaN	NaN	NaN	NaN	NaN	NaN	NaN	19.7336	NaN	NaN	NaN	NaN	NaN	NaN	NaN	NaN	NaN
Q9V460	Transcription elongation factor SPT5	Spt5	29.1401	28.5239	28.7015	NaN	NaN	16.388	NaN	NaN	NaN	NaN	NaN	NaN	NaN	NaN	NaN	NaN	NaN	NaN	NaN	NaN	19.3489	NaN	NaN	NaN	NaN	NaN	NaN	NaN	NaN	NaN	NaN	NaN	NaN	NaN	NaN	NaN	NaN	NaN	NaN	NaN	NaN	NaN	22.1492	NaN	NaN	NaN	NaN
Q9V461	DNA replication licensing factor Mcm6	Mcm6	28.8923	29.2696	29.1266	NaN	NaN	NaN	NaN	NaN	NaN	NaN	NaN	NaN	NaN	NaN	NaN	NaN	NaN	NaN	19.2905	NaN	NaN	NaN	NaN	NaN	NaN	NaN	NaN	NaN	NaN	NaN	NaN	NaN	NaN	NaN	NaN	NaN	NaN	19.0233	NaN	NaN	NaN	NaN	NaN	NaN	NaN	NaN	NaN
Q9V463		Nup154	25.7781	25.9184	25.7259	NaN	NaN	NaN	15.3639	NaN	NaN	NaN	NaN	NaN	NaN	NaN	17.6593	NaN	NaN	NaN	NaN	NaN	18.947	NaN	NaN	NaN	NaN	NaN	NaN	NaN	NaN	NaN	NaN	NaN	NaN	NaN	NaN	NaN	NaN	NaN	18.8865	NaN	NaN	NaN	NaN	NaN	NaN	NaN	NaN
Q9V466		Nup107	28.3005	28.5325	28.1046	NaN	NaN	NaN	NaN	NaN	NaN	NaN	NaN	NaN	NaN	NaN	NaN	NaN	21.0301	NaN	NaN	NaN	NaN	NaN	NaN	NaN	NaN	NaN	NaN	NaN	NaN	NaN	NaN	NaN	NaN	NaN	NaN	NaN	NaN	NaN	18.2077	NaN	NaN	NaN	NaN	NaN	NaN	NaN	NaN
Q9V468	Zinc finger matrin-type protein CG9776	CG9776	NaN	NaN	NaN	NaN	19.9349	20.0798	20.1421	18.4542	NaN	18.5886	19.3293	NaN	NaN	NaN	20.0304	NaN	NaN	NaN	18.9491	NaN	NaN	NaN	NaN	NaN	NaN	NaN	NaN	NaN	NaN	NaN	NaN	NaN	NaN	NaN	NaN	NaN	NaN	NaN	NaN	NaN	NaN	NaN	NaN	NaN	19.9146	NaN	NaN
Q9V493		CG11076-RA	24.8924	26.1624	25.1422	NaN	17.1948	NaN	NaN	NaN	NaN	NaN	NaN	NaN	NaN	NaN	NaN	NaN	17.4674	21.89	23.2523	23.4112	22.7524	20.2865	20.2411	NaN	NaN	NaN	NaN	NaN	NaN	NaN	NaN	NaN	NaN	NaN	NaN	NaN	NaN	NaN	NaN	NaN	NaN	NaN	19.2185	NaN	NaN	NaN	NaN
Q9V4A7	Plexin-B	plexB	25.9202	25.6462	25.6243	NaN	NaN	NaN	NaN	NaN	NaN	NaN	NaN	NaN	NaN	NaN	NaN	NaN	NaN	NaN	NaN	NaN	NaN	NaN	NaN	NaN	NaN	NaN	NaN	NaN	NaN	NaN	NaN	NaN	NaN	NaN	NaN	NaN	NaN	NaN	NaN	NaN	NaN	NaN	19.0873	NaN	NaN	NaN	NaN
Q9V4C8	Host cell factor;HCF N-terminal chain;HCF C-terminal chain	Hcf	27.9422	27.3869	27.9074	NaN	18.3595	NaN	NaN	NaN	NaN	NaN	NaN	NaN	NaN	NaN	18.4529	NaN	NaN	22.7289	22.4282	23.051	23.0303	NaN	NaN	NaN	NaN	NaN	NaN	NaN	NaN	NaN	17.4551	NaN	NaN	NaN	NaN	NaN	NaN	NaN	NaN	NaN	NaN	NaN	22.0714	NaN	21.8458	21.682	22.2757
Q9V4D8		Thd1	NaN	NaN	23.784	23.9626	23.8754	23.994	24.1486	23.9327	23.9118	24.0961	23.9887	NaN	NaN	NaN	NaN	17.599	NaN	22.4482	23.5132	21.8634	23.0794	20.7888	20.9767	21.1889	NaN	NaN	NaN	NaN	NaN	NaN	NaN	NaN	NaN	NaN	NaN	NaN	NaN	18.6336	NaN	NaN	NaN	NaN	NaN	NaN	NaN	NaN	30.0698
Q9V4D9		Pur-alpha	NaN	NaN	NaN	18.6605	19.449	19.5196	19.4322	NaN	17.9188	17.957	18.2821	NaN	NaN	NaN	NaN	NaN	NaN	NaN	NaN	NaN	NaN	NaN	NaN	17.0963	NaN	NaN	NaN	NaN	NaN	NaN	NaN	NaN	NaN	NaN	NaN	NaN	NaN	NaN	NaN	17.87	NaN	NaN	NaN	NaN	NaN	NaN	NaN
Q9V4E0		ND-49	24.3942	26.0234	24.4106	NaN	16.8132	NaN	NaN	NaN	NaN	NaN	NaN	NaN	NaN	NaN	NaN	NaN	NaN	NaN	NaN	NaN	NaN	NaN	NaN	NaN	NaN	NaN	NaN	NaN	NaN	NaN	NaN	NaN	NaN	NaN	NaN	NaN	NaN	NaN	NaN	NaN	NaN	NaN	NaN	NaN	NaN	NaN	NaN
Q9V4N3	Cytochrome b5	Cyt-b5	28.5739	28.9581	28.7093	NaN	NaN	NaN	NaN	NaN	NaN	NaN	NaN	NaN	NaN	NaN	NaN	NaN	NaN	NaN	NaN	NaN	NaN	NaN	NaN	NaN	NaN	NaN	NaN	NaN	NaN	NaN	20.3344	NaN	19.679	NaN	NaN	21.1763	NaN	20.2997	NaN	NaN	NaN	NaN	NaN	NaN	NaN	NaN	NaN
Q9V4P1	Actin-binding protein anillin	scra	23.5234	24.5522	23.9152	NaN	15.7177	NaN	NaN	NaN	NaN	NaN	NaN	NaN	NaN	NaN	NaN	NaN	NaN	NaN	20.4996	NaN	NaN	21.0546	21.0183	22.3273	NaN	NaN	NaN	NaN	NaN	NaN	NaN	NaN	NaN	NaN	NaN	NaN	NaN	NaN	NaN	NaN	NaN	NaN	NaN	20.1311	NaN	NaN	NaN
Q9V4Q8	Probable U2 small nuclear ribonucleoprotein A	U2A	26.2302	27.3618	27.086	17.3286	17.3779	17.3495	17.5784	NaN	NaN	NaN	NaN	NaN	NaN	NaN	NaN	NaN	17.7165	NaN	NaN	NaN	NaN	NaN	NaN	NaN	NaN	NaN	NaN	NaN	NaN	NaN	NaN	NaN	NaN	NaN	NaN	NaN	NaN	NaN	NaN	NaN	NaN	NaN	NaN	NaN	NaN	19.5367	NaN
Q9V4W1	Nucleoporin GLE1	GLE1	25.185	25.7107	25.4475	NaN	NaN	NaN	NaN	NaN	NaN	NaN	NaN	NaN	NaN	NaN	NaN	NaN	NaN	NaN	NaN	NaN	NaN	NaN	NaN	NaN	NaN	NaN	NaN	NaN	NaN	NaN	NaN	NaN	NaN	NaN	NaN	NaN	NaN	NaN	NaN	NaN	NaN	NaN	NaN	NaN	NaN	NaN	NaN
Q9V535	RNA-binding protein 8A	tsu	NaN	NaN	NaN	17.7245	17.7266	18.1802	18.7914	NaN	17.5988	17.9295	17.9531	NaN	NaN	NaN	NaN	NaN	17.1867	NaN	NaN	NaN	NaN	NaN	NaN	17.2404	NaN	NaN	19.508	NaN	NaN	NaN	NaN	NaN	NaN	NaN	NaN	NaN	NaN	NaN	NaN	NaN	NaN	NaN	NaN	NaN	NaN	NaN	NaN
Q9V564	Conserved oligomeric Golgi complex subunit 6	CG1968	23.6437	25.6592	23.7013	NaN	NaN	NaN	15.2769	NaN	NaN	NaN	NaN	NaN	NaN	NaN	NaN	NaN	NaN	NaN	NaN	NaN	NaN	NaN	NaN	NaN	NaN	NaN	NaN	NaN	NaN	NaN	NaN	NaN	NaN	NaN	NaN	NaN	NaN	NaN	NaN	NaN	NaN	NaN	NaN	NaN	NaN	NaN	NaN
Q9V595	Uroporphyrinogen decarboxylase	Updo	30.696	30.7964	30.9326	NaN	NaN	NaN	NaN	NaN	NaN	NaN	NaN	NaN	NaN	NaN	NaN	NaN	NaN	NaN	NaN	NaN	NaN	NaN	NaN	NaN	NaN	NaN	NaN	NaN	NaN	19.0648	NaN	NaN	NaN	NaN	NaN	NaN	NaN	NaN	NaN	NaN	NaN	NaN	NaN	NaN	NaN	NaN	NaN
Q9V597	60S ribosomal protein L31	RpL31	31.6721	31.5591	31.6575	23.8709	23.873	23.5902	22.9023	24.4003	24.5614	23.7709	23.6238	23.4335	22.4658	NaN	24.3257	22.5697	22.7811	21.3484	21.7843	21.8398	21.4245	21.3819	21.7109	23.1313	23.9248	23.7996	23.8211	24.0474	24.3973	23.9865	24.2953	23.1343	23.4491	24.4785	24.0902	23.6423	23.3577	23.8946	24.0737	24.4023	23.5845	23.8109	29.1034	28.5901	28.6833	28.5053	28.3838
Q9V5C6	Proteasome subunit alpha type-3	Prosalpha7	31.297	31.175	31.2439	NaN	NaN	NaN	NaN	NaN	NaN	NaN	NaN	NaN	NaN	NaN	NaN	NaN	NaN	NaN	NaN	NaN	NaN	NaN	NaN	18.4644	NaN	NaN	NaN	NaN	NaN	NaN	NaN	NaN	NaN	NaN	NaN	NaN	NaN	NaN	NaN	NaN	18.8627	NaN	NaN	NaN	NaN	NaN	NaN
Q9V5P6	H/ACA ribonucleoprotein complex subunit 3	CG7637	29.4949	29.6368	29.6091	20.9806	20.4317	19.8377	20.5621	NaN	19.335	19.7039	20.8651	NaN	NaN	NaN	19.6332	NaN	NaN	NaN	NaN	NaN	NaN	NaN	NaN	17.9587	NaN	NaN	NaN	NaN	NaN	NaN	NaN	NaN	NaN	NaN	NaN	18.9447	NaN	NaN	NaN	NaN	NaN	NaN	NaN	NaN	NaN	NaN	NaN
Q9V637	Proteasome inhibitor PI31 subunit	PI31	28.5134	28.0481	28.4701	NaN	NaN	NaN	NaN	NaN	NaN	NaN	NaN	NaN	NaN	NaN	NaN	NaN	NaN	NaN	NaN	NaN	20.8919	NaN	NaN	NaN	NaN	NaN	NaN	NaN	NaN	NaN	NaN	NaN	NaN	NaN	NaN	NaN	NaN	17.5185	NaN	NaN	NaN	NaN	NaN	NaN	NaN	NaN	18.8212
Q9VWE9;Q9V668	Protein transport protein Sec61 gamma-2 subunit;Protein transport protein Sec61 gamma-1 subunit	Sec61gamma;SEC61G1	26.6513	26.2301	26.599	NaN	NaN	NaN	NaN	NaN	NaN	NaN	NaN	NaN	NaN	NaN	NaN	NaN	NaN	NaN	NaN	NaN	NaN	NaN	NaN	20.2906	NaN	NaN	21.7226	NaN	NaN	NaN	NaN	NaN	NaN	NaN	NaN	NaN	NaN	NaN	NaN	NaN	NaN	NaN	22.2536	21.3025	21.8659	21.7564	22.7428
Q9V677	Proteasome-associated protein ECM29 homolog	CG8858	28.2052	28.3915	28.1797	NaN	NaN	NaN	NaN	NaN	NaN	NaN	NaN	NaN	NaN	NaN	NaN	NaN	NaN	NaN	NaN	NaN	NaN	NaN	NaN	NaN	NaN	NaN	NaN	NaN	NaN	NaN	NaN	NaN	NaN	NaN	NaN	NaN	NaN	NaN	18.3901	NaN	NaN	NaN	NaN	NaN	NaN	NaN	NaN
Q9V6K1	Tripeptidyl-peptidase 2	TppII	32.1903	32.0986	32.2243	NaN	NaN	NaN	NaN	NaN	18.3908	NaN	NaN	18.9689	NaN	NaN	NaN	NaN	NaN	NaN	NaN	NaN	NaN	NaN	NaN	18.8852	NaN	NaN	NaN	NaN	NaN	NaN	NaN	NaN	NaN	NaN	NaN	NaN	NaN	NaN	NaN	21.1724	NaN	NaN	24.6683	24.5695	24.5029	24.8522	25.0756
Q9V6U8	Nedd8-activating enzyme E1 catalytic subunit	Uba3	26.4455	27.2118	26.372	NaN	NaN	NaN	NaN	NaN	NaN	NaN	NaN	NaN	NaN	NaN	NaN	NaN	NaN	NaN	NaN	NaN	NaN	NaN	NaN	NaN	19.199	NaN	NaN	NaN	NaN	NaN	NaN	NaN	NaN	NaN	NaN	NaN	NaN	NaN	NaN	NaN	NaN	NaN	NaN	NaN	NaN	NaN	NaN
Q9V6U9	Probable trans-2-enoyl-CoA reductase, mitochondrial	CG16935	30.0942	30.5792	30.4106	NaN	NaN	NaN	NaN	NaN	NaN	16.7871	NaN	22.7992	21.1852	23.1554	20.2176	20.6513	19.8636	NaN	NaN	NaN	NaN	NaN	22.4041	NaN	NaN	NaN	NaN	20.1507	NaN	NaN	NaN	NaN	NaN	NaN	NaN	NaN	NaN	NaN	NaN	NaN	NaN	NaN	NaN	NaN	NaN	NaN	NaN
Q9V6X7	GDP-fucose protein O-fucosyltransferase 1	O-fut1	31.7658	31.9874	31.714	NaN	NaN	NaN	NaN	NaN	17.8125	NaN	NaN	NaN	NaN	NaN	17.3289	NaN	NaN	NaN	NaN	NaN	NaN	NaN	NaN	20.6969	NaN	NaN	NaN	NaN	NaN	NaN	NaN	NaN	NaN	NaN	NaN	NaN	NaN	21.5838	NaN	NaN	NaN	NaN	NaN	20.5891	NaN	NaN	NaN
Q9V6Y3	Probable 28S ribosomal protein S16, mitochondrial	mRpS16	NaN	NaN	23.0695	17.5674	17.7863	18.05	18.8962	NaN	NaN	17.997	18.0401	NaN	NaN	NaN	NaN	NaN	NaN	NaN	NaN	NaN	NaN	NaN	NaN	20.5791	NaN	NaN	NaN	NaN	NaN	NaN	NaN	NaN	NaN	NaN	NaN	NaN	NaN	NaN	NaN	NaN	NaN	18.7062	NaN	NaN	NaN	NaN	NaN
Q9V7D2	V-type proton ATPase subunit D 1	Vha36-1	29.9783	29.9521	29.7141	NaN	NaN	NaN	NaN	NaN	NaN	NaN	NaN	NaN	NaN	NaN	NaN	NaN	NaN	NaN	NaN	NaN	NaN	NaN	NaN	NaN	NaN	NaN	NaN	NaN	NaN	NaN	NaN	NaN	NaN	NaN	NaN	NaN	NaN	19.3864	NaN	NaN	NaN	NaN	NaN	NaN	NaN	NaN	NaN
Q9V7N5	V-type proton ATPase subunit C	Vha44	31.3119	31.1418	31.2633	NaN	NaN	17.7865	NaN	18.3825	19.126	17.9344	NaN	NaN	NaN	NaN	20.5441	NaN	NaN	NaN	NaN	NaN	NaN	22.9283	NaN	NaN	18.8992	NaN	NaN	NaN	NaN	NaN	NaN	NaN	NaN	NaN	NaN	NaN	NaN	NaN	NaN	NaN	NaN	NaN	NaN	NaN	NaN	NaN	NaN
Q9V7Y2	Sphingosine-1-phosphate lyase	Sply	26.5323	26.6787	25.8028	NaN	NaN	15.7563	NaN	NaN	NaN	NaN	NaN	NaN	NaN	NaN	NaN	NaN	17.0709	NaN	NaN	NaN	NaN	NaN	NaN	18.6594	NaN	NaN	NaN	NaN	20.4069	NaN	NaN	NaN	NaN	NaN	NaN	NaN	NaN	NaN	NaN	NaN	NaN	NaN	NaN	NaN	NaN	NaN	NaN
Q9V813	S-methyl-5-thioadenosine phosphorylase	Mtap	27.9022	28.2052	28.296	NaN	NaN	NaN	NaN	NaN	NaN	NaN	NaN	NaN	NaN	NaN	NaN	NaN	NaN	NaN	NaN	21.3446	NaN	NaN	NaN	NaN	NaN	NaN	NaN	NaN	NaN	NaN	NaN	NaN	NaN	NaN	NaN	NaN	19.3558	NaN	NaN	NaN	NaN	NaN	NaN	NaN	NaN	NaN	NaN
Q9V895	Acidic leucine-rich nuclear phosphoprotein 32 family member A	Anp32a	30.2259	29.6286	29.6379	NaN	NaN	NaN	NaN	NaN	NaN	NaN	NaN	NaN	NaN	NaN	NaN	NaN	NaN	NaN	NaN	NaN	NaN	NaN	NaN	18.1264	NaN	NaN	NaN	NaN	NaN	NaN	NaN	NaN	NaN	NaN	NaN	NaN	NaN	20.2456	NaN	NaN	NaN	NaN	NaN	NaN	NaN	NaN	NaN
Q9V8K2	Exocyst complex component 3	sec6	NaN	25.8087	NaN	NaN	NaN	NaN	NaN	NaN	NaN	NaN	NaN	NaN	NaN	NaN	NaN	NaN	NaN	20.6836	20.4009	20.273	20.5297	20.6577	21.4689	NaN	NaN	NaN	NaN	NaN	21.5669	21.5841	21.6877	NaN	NaN	NaN	NaN	NaN	NaN	NaN	NaN	NaN	NaN	NaN	NaN	NaN	NaN	NaN	NaN
Q9V8M5	Probable 3-hydroxyisobutyrate dehydrogenase, mitochondrial	CG15093	28.9122	29.3056	29.0572	NaN	NaN	NaN	16.9605	NaN	NaN	NaN	NaN	NaN	NaN	NaN	NaN	NaN	NaN	NaN	NaN	NaN	NaN	NaN	NaN	NaN	NaN	NaN	NaN	NaN	NaN	NaN	NaN	NaN	NaN	NaN	NaN	NaN	NaN	19.0545	NaN	NaN	NaN	NaN	NaN	NaN	NaN	NaN	NaN
Q9V8R9	Protein 4.1 homolog	cora	31.0099	30.9888	30.9188	21.8896	21.9069	22.1305	21.5587	23.3737	22.4072	22.6368	21.7708	23.9794	23.741	24.3681	24.1391	24.694	24.3573	25.6746	25.8768	25.8334	25.8825	23.9465	24.0054	23.9558	NaN	NaN	NaN	NaN	NaN	NaN	NaN	NaN	NaN	NaN	NaN	NaN	NaN	19.1505	NaN	NaN	NaN	NaN	24.9163	24.4841	24.5375	24.2658	24.2529
Q9V9A7	Probable methylcrotonoyl-CoA carboxylase beta chain, mitochondrial	l(2)04524	27.788	28.3243	27.4478	NaN	NaN	NaN	NaN	NaN	NaN	NaN	18.5205	NaN	NaN	20.9559	NaN	NaN	NaN	30.0653	30.1943	30.049	30.1086	30.8293	30.5289	30.5467	31.3661	31.316	31.1481	31.3053	31.3039	31.3575	31.461	31.3363	31.3658	31.4105	31.4587	31.3106	31.4416	30.8288	31.0627	31.1319	30.7425	31.3881	33.2223	33.3254	33.32	33.3595	33.568
Q9V9E3	Presequence protease, mitochondrial	CG3107	29.7201	29.8604	30.0536	NaN	NaN	15.7095	NaN	NaN	NaN	NaN	NaN	NaN	NaN	NaN	17.7269	NaN	NaN	NaN	NaN	NaN	NaN	16.8637	NaN	NaN	NaN	NaN	NaN	NaN	NaN	NaN	NaN	NaN	NaN	NaN	NaN	NaN	NaN	17.2478	NaN	NaN	NaN	NaN	NaN	NaN	NaN	NaN	NaN
Q9V9K7	Serrate RNA effector molecule homolog	Ars2	31.3798	31.4178	31.334	NaN	NaN	NaN	16.9712	NaN	NaN	NaN	NaN	NaN	NaN	NaN	NaN	NaN	NaN	19.413	NaN	NaN	NaN	NaN	NaN	NaN	NaN	NaN	NaN	19.9399	NaN	NaN	NaN	NaN	NaN	NaN	NaN	NaN	NaN	NaN	NaN	NaN	NaN	NaN	NaN	NaN	NaN	NaN	NaN
Q9V9M7		RpL21	32.6381	33.1222	32.5806	25.0589	25.3858	24.9444	24.61	25.0908	25.7649	25.6068	24.8468	24.8114	24.3399	23.8232	26.1273	24.3287	25.2009	24.9017	24.2275	24.8907	24.622	24.9903	24.5296	24.8939	24.1312	23.53	24.0561	24.1777	23.6282	24.3094	23.9717	24.6667	23.4475	24.4354	24.4463	24.564	24.7778	24.8448	23.6276	23.9791	23.297	23.8022	28.4997	28.3669	28.1532	28.784	28.2131
Q9V9M8			27.0881	27.1008	27.3846	NaN	NaN	NaN	NaN	NaN	NaN	NaN	NaN	NaN	NaN	NaN	NaN	NaN	NaN	NaN	NaN	NaN	NaN	NaN	NaN	NaN	NaN	NaN	NaN	17.1629	NaN	NaN	NaN	NaN	NaN	NaN	NaN	NaN	NaN	NaN	NaN	NaN	NaN	NaN	NaN	NaN	NaN	NaN	NaN
Q9V9Q4			31.4029	31.4018	31.3977	NaN	NaN	NaN	NaN	NaN	16.6659	NaN	NaN	NaN	NaN	NaN	17.5986	NaN	NaN	NaN	18.5362	NaN	NaN	NaN	NaN	NaN	NaN	NaN	NaN	NaN	NaN	NaN	NaN	NaN	NaN	NaN	NaN	NaN	NaN	20.5268	NaN	NaN	NaN	NaN	NaN	NaN	NaN	NaN	NaN
Q9V9R2		Cul2	27.7221	26.7601	27.3781	NaN	NaN	NaN	NaN	NaN	14.6062	NaN	NaN	NaN	NaN	NaN	NaN	NaN	NaN	NaN	NaN	NaN	NaN	NaN	NaN	NaN	NaN	NaN	NaN	17.6542	NaN	NaN	NaN	NaN	NaN	NaN	NaN	NaN	NaN	NaN	NaN	NaN	NaN	NaN	NaN	NaN	NaN	NaN	NaN
Q9V9S0		Lamp1	28.6926	27.5846	28.9591	NaN	NaN	NaN	NaN	NaN	NaN	NaN	NaN	NaN	NaN	NaN	NaN	NaN	NaN	NaN	NaN	NaN	NaN	NaN	NaN	NaN	NaN	NaN	NaN	NaN	NaN	NaN	NaN	NaN	NaN	NaN	NaN	NaN	NaN	19.3769	NaN	NaN	NaN	NaN	NaN	NaN	NaN	NaN	NaN
Q9V9S8	Ferrochelatase, mitochondrial	FeCh	30.3691	30.399	30.4826	NaN	NaN	NaN	NaN	17.9852	NaN	NaN	NaN	NaN	NaN	NaN	NaN	NaN	17.9037	20.9967	21.1146	21.2609	21.1461	21.7082	21.4471	23.0333	NaN	NaN	20.2062	NaN	NaN	19.9147	20.1934	20.17	20.1353	NaN	20.2231	20.4325	NaN	21.2834	NaN	19.863	NaN	20.3311	23.3617	22.6409	22.261	22.6114	22.6734
Q9V9T5			28.017	28.5634	28.7762	NaN	NaN	NaN	NaN	NaN	NaN	NaN	19.3591	21.0532	NaN	NaN	22.1084	20.1495	20.357	31.2674	31.4292	31.3092	31.3148	31.7134	31.6202	31.4337	31.4947	31.3503	31.4636	31.4395	31.4637	31.3363	31.36	31.6325	31.5185	31.5719	31.5594	31.5561	31.5319	30.9242	31.3936	31.4456	31.1453	31.7499	33.3644	33.2689	33.6085	33.4022	33.4045
Q9V9T9	Beta-glucuronidase	betaGlu	26.3357	26.8109	25.8913	NaN	NaN	NaN	NaN	NaN	NaN	NaN	NaN	NaN	NaN	NaN	NaN	NaN	NaN	NaN	18.1695	NaN	NaN	NaN	NaN	NaN	NaN	NaN	NaN	NaN	NaN	NaN	NaN	NaN	NaN	19.0435	NaN	NaN	NaN	NaN	NaN	NaN	NaN	NaN	NaN	NaN	NaN	NaN	NaN
Q9V9U3			31.5139	31.3415	31.5065	NaN	NaN	NaN	14.0652	NaN	NaN	NaN	NaN	NaN	NaN	18.3139	NaN	NaN	NaN	NaN	19.6266	NaN	NaN	NaN	NaN	NaN	NaN	18.2553	NaN	18.7767	NaN	18.8451	19.0427	18.3107	19.058	NaN	18.1392	18.7663	18.7619	22.0259	18.2493	NaN	NaN	NaN	NaN	NaN	NaN	NaN	NaN
Q9V9U7			31.0621	31.0013	31.3732	NaN	16.9739	NaN	NaN	NaN	NaN	NaN	NaN	NaN	NaN	NaN	NaN	NaN	17.8429	NaN	NaN	NaN	18.2094	NaN	NaN	NaN	NaN	NaN	NaN	19.1086	18.3965	18.6443	NaN	18.8791	19.6048	18.9624	NaN	19.9395	19.0662	22.4711	18.5833	18.9621	18.961	NaN	NaN	NaN	NaN	NaN	NaN
Q9V9V0		CstF-50	26.7853	26.9353	26.0054	NaN	NaN	15.0345	NaN	NaN	NaN	NaN	NaN	NaN	NaN	NaN	NaN	NaN	NaN	NaN	NaN	NaN	NaN	NaN	NaN	18.5801	NaN	NaN	18.2784	NaN	NaN	NaN	NaN	NaN	NaN	NaN	NaN	NaN	NaN	NaN	NaN	NaN	NaN	NaN	NaN	NaN	NaN	NaN	NaN
Q9V9V7		pasha	NaN	20.7285	NaN	19.9406	19.8852	20.1552	19.8738	19.0338	18.8792	18.7721	18.7748	NaN	NaN	NaN	NaN	NaN	17.465	NaN	18.1014	NaN	NaN	NaN	NaN	NaN	NaN	NaN	NaN	NaN	NaN	NaN	NaN	NaN	NaN	NaN	NaN	NaN	NaN	NaN	NaN	NaN	NaN	NaN	NaN	NaN	NaN	NaN	NaN
Q9V9W3		RpL6	33.5788	33.4074	33.7087	23.8019	24.2341	23.8473	23.3871	24.2429	24.5685	24.5336	24.027	22.7218	22.7514	22.844	25.0395	23.368	23.9511	20.4097	20.4075	20.7021	20.6296	19.9699	20.7659	23.4217	25.3105	25.4489	25.2657	25.3477	25.1529	25.0712	25.3057	24.7102	25.1528	24.9474	25.0925	24.7352	24.3266	24.6594	25.4293	24.8558	24.973	25.1507	29.3521	28.5183	28.71	28.5806	28.6606
Q9V9W7		rod	27.8661	28.1228	27.793	NaN	NaN	NaN	NaN	NaN	NaN	NaN	NaN	NaN	NaN	NaN	NaN	NaN	NaN	NaN	NaN	NaN	NaN	NaN	NaN	NaN	NaN	NaN	NaN	NaN	NaN	NaN	NaN	NaN	NaN	NaN	NaN	NaN	NaN	NaN	NaN	NaN	NaN	NaN	NaN	NaN	NaN	NaN	NaN
Q9V9X7		CG11337-RD	24.7271	24.9516	25.1531	NaN	NaN	NaN	NaN	NaN	NaN	NaN	NaN	NaN	NaN	NaN	NaN	NaN	NaN	NaN	NaN	NaN	NaN	NaN	NaN	20.734	NaN	NaN	NaN	NaN	NaN	NaN	NaN	NaN	NaN	NaN	NaN	NaN	NaN	NaN	NaN	NaN	NaN	NaN	NaN	NaN	NaN	NaN	NaN
Q9V9Z1	39S ribosomal protein L32, mitochondrial	mRpL32	NaN	NaN	NaN	19.1733	19.3888	19.6193	19.2992	20.1397	20.073	20.3534	19.9535	NaN	NaN	NaN	19.2556	20.3156	19.528	NaN	NaN	NaN	NaN	NaN	NaN	NaN	NaN	NaN	NaN	NaN	NaN	NaN	NaN	NaN	NaN	NaN	NaN	NaN	NaN	NaN	NaN	NaN	NaN	NaN	NaN	NaN	NaN	NaN	NaN
Q9V9Z9	Probable rRNA-processing protein EBP2 homolog	CG1542	27.6436	28.3474	27.9577	NaN	NaN	NaN	16.7533	NaN	NaN	NaN	NaN	NaN	NaN	NaN	17.3867	NaN	NaN	NaN	NaN	NaN	NaN	NaN	NaN	NaN	NaN	NaN	NaN	NaN	NaN	NaN	NaN	NaN	NaN	NaN	NaN	NaN	NaN	NaN	NaN	NaN	NaN	NaN	NaN	NaN	NaN	20.3082	NaN
Q9VA00	Protein zwilch	zwilch	27.2971	26.8807	27.5686	NaN	NaN	NaN	NaN	NaN	NaN	NaN	NaN	NaN	NaN	NaN	NaN	NaN	NaN	NaN	NaN	NaN	NaN	18.0263	NaN	NaN	22.5864	22.5101	22.4508	22.5832	22.5064	22.5552	23.1341	22.4253	NaN	22.4137	22.5817	22.1369	22.3008	21.9594	22.8241	22.7306	22.3513	22.6474	NaN	NaN	NaN	25.0755	NaN
Q9VA37		dj-1beta	30.5336	30.2584	30.6057	NaN	NaN	NaN	NaN	NaN	NaN	NaN	NaN	NaN	NaN	NaN	NaN	NaN	NaN	NaN	NaN	NaN	NaN	NaN	NaN	17.7817	NaN	NaN	NaN	NaN	NaN	NaN	NaN	NaN	NaN	NaN	NaN	NaN	NaN	18.8885	NaN	NaN	NaN	NaN	NaN	NaN	NaN	NaN	NaN
Q9VA53		CG2246-RA	29.3499	28.9362	29.0105	NaN	NaN	NaN	NaN	NaN	NaN	NaN	NaN	NaN	NaN	NaN	NaN	NaN	NaN	NaN	NaN	NaN	20.3199	NaN	NaN	NaN	NaN	NaN	NaN	NaN	NaN	NaN	19.6703	NaN	NaN	NaN	NaN	NaN	NaN	NaN	NaN	NaN	NaN	NaN	NaN	NaN	NaN	NaN	NaN
Q9VA69		PH4alphaEFB	29.634	29.4087	29.767	NaN	NaN	NaN	NaN	NaN	NaN	NaN	NaN	NaN	NaN	NaN	NaN	NaN	NaN	NaN	NaN	NaN	NaN	NaN	NaN	19.2383	NaN	NaN	NaN	NaN	NaN	NaN	NaN	NaN	NaN	NaN	NaN	20.348	NaN	NaN	NaN	NaN	NaN	NaN	27.9106	26.8582	27.2769	27.3173	NaN
Q9VA81		mRpS18C	NaN	NaN	25.8415	18.9489	19.1271	19.455	19.4842	18.8295	19.8225	19.7263	19.8489	NaN	NaN	NaN	NaN	17.233	NaN	NaN	NaN	NaN	NaN	NaN	NaN	NaN	NaN	NaN	NaN	NaN	NaN	NaN	NaN	NaN	NaN	NaN	NaN	NaN	NaN	NaN	NaN	NaN	NaN	NaN	NaN	NaN	NaN	NaN	NaN
Q9VA91	40S ribosomal protein S7	RpS7	33.4395	33.6359	33.5921	24.9254	25.187	24.9997	24.4343	24.876	25.2463	25.1568	24.8851	24.2182	23.8224	24.1874	25.3714	24.4135	24.9049	24.7924	25.3517	25.0833	25.571	24.4377	24.7236	25.3943	25.9608	25.8017	25.8937	25.9488	25.9246	25.8737	25.8864	26.03	25.4666	25.7986	25.7184	25.5424	25.4813	25.9097	25.6191	25.8086	25.4891	25.7754	30.0762	29.2159	29.3765	29.1895	28.7293
Q9VA97			27.7788	27.6387	28.0657	NaN	NaN	NaN	NaN	NaN	NaN	NaN	NaN	NaN	NaN	NaN	NaN	NaN	NaN	NaN	NaN	NaN	NaN	NaN	NaN	NaN	NaN	NaN	NaN	NaN	NaN	NaN	NaN	NaN	NaN	NaN	NaN	NaN	NaN	NaN	NaN	NaN	NaN	NaN	NaN	NaN	NaN	18.4326	NaN
Q9VAC1			33.1889	32.9279	33.1562	NaN	NaN	NaN	18.6377	NaN	NaN	NaN	NaN	NaN	NaN	NaN	19.3191	NaN	NaN	24.4669	24.7929	24.8327	25.0215	NaN	NaN	21.7804	NaN	NaN	NaN	NaN	NaN	19.0788	NaN	NaN	NaN	NaN	NaN	NaN	NaN	NaN	NaN	19.5219	NaN	NaN	NaN	NaN	21.3138	NaN	NaN
Q9VAC4		Nph	32.0982	32.0278	31.895	16.2085	NaN	NaN	NaN	NaN	NaN	NaN	NaN	18.9941	NaN	NaN	NaN	NaN	NaN	20.6973	20.4998	20.9474	20.9838	21.0763	20.8554	21.5677	20.8176	NaN	21.6014	NaN	22.2536	NaN	NaN	21.7839	21.3689	21.8963	22.6996	22.402	21.6569	23.1612	21.8657	21.9841	NaN	21.3915	23.8634	22.6984	22.3696	22.4836	23.3606
Q9VAC9			NaN	NaN	NaN	22.7238	21.8262	22.4505	22.3214	20.5387	22.3875	22.4557	22.5113	19.8519	NaN	20.4736	20.1163	20.1474	20.1323	NaN	NaN	NaN	NaN	NaN	NaN	19.4331	NaN	NaN	NaN	17.708	NaN	NaN	NaN	NaN	NaN	NaN	NaN	NaN	NaN	NaN	NaN	NaN	NaN	NaN	NaN	18.451	19.4844	NaN	NaN
Q9VAG5		ca	25.2509	25.0106	25.4322	NaN	NaN	NaN	NaN	NaN	NaN	NaN	NaN	NaN	NaN	NaN	NaN	NaN	NaN	NaN	NaN	NaN	NaN	NaN	18.7846	NaN	NaN	NaN	NaN	NaN	NaN	NaN	NaN	NaN	NaN	NaN	NaN	NaN	NaN	NaN	NaN	NaN	NaN	NaN	NaN	NaN	NaN	NaN	NaN
Q9VAG9			30.157	30.0521	30.1777	22.9475	23.2683	21.7476	22.2721	NaN	22.3968	22.0775	22.4459	NaN	NaN	NaN	NaN	NaN	23.63	24.7347	NaN	24.817	23.1254	23.9205	NaN	24.7057	NaN	NaN	23.0238	NaN	NaN	NaN	23.6525	NaN	23.3628	23.4646	NaN	NaN	NaN	NaN	21.8031	NaN	23.0419	NaN	NaN	NaN	NaN	NaN	NaN
Q9VAH7		yata	29.9425	29.9942	29.3868	17.6225	18.2335	18.2545	17.4419	19.7089	19.0131	18.4632	18.5451	NaN	NaN	NaN	18.8784	NaN	NaN	NaN	NaN	NaN	NaN	NaN	NaN	20.2919	NaN	18.8438	NaN	NaN	NaN	NaN	NaN	NaN	NaN	NaN	NaN	NaN	NaN	NaN	NaN	NaN	NaN	NaN	NaN	NaN	NaN	NaN	21.8715
Q9VAH9		IntS11	29.3254	29.3362	29.4666	NaN	NaN	NaN	17.0346	NaN	NaN	NaN	NaN	NaN	NaN	NaN	17.65	NaN	NaN	NaN	NaN	NaN	NaN	NaN	NaN	20.3616	21.4357	21.8251	21.6106	21.2796	21.8323	20.7198	22.6086	21.6445	22.0033	22.1953	21.6955	22.3661	22.3125	21.6761	NaN	21.4853	21.1425	20.919	22.2925	24.1145	23.0663	23.6472	24.5141
Q9VAI4			28.9374	29.2682	29.2109	NaN	NaN	NaN	14.6783	NaN	NaN	NaN	NaN	NaN	NaN	NaN	17.4718	NaN	NaN	NaN	NaN	NaN	16.7636	NaN	NaN	NaN	NaN	NaN	NaN	NaN	NaN	NaN	NaN	NaN	NaN	NaN	NaN	NaN	NaN	17.6329	NaN	NaN	NaN	NaN	NaN	NaN	NaN	NaN	NaN
Q9VAJ1	Condensin complex subunit 1	Cap-D2	25.4054	25.9432	26.007	NaN	NaN	NaN	NaN	NaN	NaN	NaN	NaN	NaN	NaN	NaN	NaN	NaN	NaN	NaN	NaN	NaN	NaN	NaN	NaN	NaN	NaN	NaN	NaN	NaN	NaN	NaN	NaN	NaN	NaN	NaN	NaN	NaN	NaN	NaN	NaN	NaN	19.0645	NaN	NaN	NaN	NaN	NaN	NaN
Q9VAJ2		Bub3	28.8336	29.0143	28.8339	NaN	NaN	16.7775	NaN	NaN	NaN	NaN	NaN	NaN	NaN	NaN	17.1953	NaN	NaN	NaN	NaN	NaN	19.9135	NaN	NaN	NaN	NaN	NaN	NaN	NaN	NaN	NaN	17.3088	NaN	NaN	NaN	NaN	NaN	NaN	NaN	NaN	NaN	NaN	NaN	NaN	NaN	NaN	NaN	20.0584
Q9VAL7		Cnx99A	30.4142	30.2953	30.4051	NaN	NaN	NaN	NaN	NaN	NaN	NaN	NaN	NaN	NaN	NaN	NaN	NaN	NaN	20.8313	NaN	NaN	NaN	NaN	NaN	NaN	19.4491	NaN	19.1154	19.3871	19.5747	19.5122	19.4015	19.1727	19.2538	19.9094	19.3934	19.8191	19.553	19.0998	19.6658	19.4588	19.7488	NaN	NaN	NaN	NaN	NaN	NaN
Q9VAM6	CDGSH iron-sulfur domain-containing protein 2 homolog	CG1458	28.7523	28.6394	28.3003	NaN	NaN	NaN	NaN	NaN	NaN	NaN	NaN	NaN	NaN	NaN	NaN	NaN	NaN	NaN	NaN	NaN	NaN	NaN	NaN	17.625	18.5045	18.8844	18.5861	18.724	18.9724	19.6518	18.4317	18.8434	19.3577	19.0961	19.5843	20.1499	19.9714	20.6047	18.9402	18.9445	18.3534	18.8669	NaN	NaN	NaN	NaN	NaN
Q9VAN7		Pglym78	32.1569	32.3887	32.2522	NaN	NaN	18.9956	NaN	NaN	NaN	NaN	NaN	17.4738	NaN	NaN	NaN	NaN	NaN	NaN	NaN	NaN	NaN	NaN	NaN	19.1968	NaN	NaN	NaN	NaN	NaN	NaN	NaN	NaN	NaN	NaN	NaN	NaN	NaN	20.2862	NaN	NaN	NaN	NaN	NaN	NaN	NaN	NaN	NaN
Q9VAN8		CG11882-RA	24.482	25.2197	25.2907	NaN	NaN	NaN	NaN	NaN	NaN	NaN	19.1567	NaN	23.3518	NaN	NaN	NaN	NaN	20.7739	NaN	NaN	NaN	NaN	NaN	NaN	NaN	NaN	NaN	NaN	NaN	NaN	NaN	NaN	NaN	NaN	NaN	NaN	NaN	NaN	NaN	NaN	NaN	NaN	NaN	NaN	NaN	NaN	NaN
Q9VAQ0		Cul5	24.7898	25.7069	24.6338	NaN	NaN	NaN	NaN	NaN	NaN	14.7409	NaN	NaN	NaN	NaN	NaN	NaN	NaN	NaN	NaN	NaN	NaN	NaN	NaN	NaN	NaN	NaN	NaN	NaN	NaN	NaN	NaN	NaN	NaN	NaN	NaN	NaN	NaN	NaN	NaN	NaN	NaN	NaN	NaN	19.763	19.5326	20.7821	19.7166
Q9VAQ5	Probable dimethyladenosine transferase	CG11837	26.3722	26.2229	25.8203	NaN	NaN	NaN	NaN	NaN	NaN	17.7061	NaN	19.551	NaN	19.8319	19.5556	19.8662	20.2299	21.4226	21.4474	21.8928	21.7292	21.5644	21.198	21.1378	NaN	NaN	NaN	NaN	NaN	NaN	NaN	NaN	NaN	NaN	NaN	NaN	NaN	16.1047	NaN	NaN	NaN	NaN	20.7455	NaN	NaN	NaN	NaN
Q9VAR1		eIF4E-6	NaN	NaN	NaN	NaN	NaN	NaN	NaN	NaN	NaN	NaN	NaN	NaN	NaN	NaN	NaN	NaN	NaN	NaN	NaN	NaN	NaN	NaN	NaN	NaN	NaN	NaN	NaN	NaN	NaN	NaN	NaN	21.2751	NaN	20.8826	21.573	NaN	NaN	NaN	NaN	NaN	NaN	NaN	NaN	NaN	NaN	NaN	NaN
Q9VAS8		spg	28.7711	28.5898	28.8088	NaN	NaN	NaN	NaN	17.3752	NaN	NaN	NaN	NaN	NaN	NaN	17.7912	NaN	NaN	NaN	NaN	NaN	20.8792	NaN	NaN	NaN	NaN	NaN	NaN	NaN	NaN	NaN	NaN	NaN	NaN	NaN	NaN	NaN	NaN	NaN	NaN	NaN	18.2261	NaN	NaN	NaN	NaN	NaN	NaN
Q9VAT0		WASp	24.8841	24.5067	24.7594	NaN	17.4391	NaN	17.5387	NaN	NaN	NaN	NaN	20.6114	NaN	NaN	15.8839	NaN	16.3109	NaN	NaN	NaN	18.0027	NaN	NaN	NaN	NaN	NaN	NaN	17.4297	NaN	NaN	NaN	NaN	NaN	NaN	NaN	NaN	NaN	NaN	NaN	NaN	NaN	NaN	NaN	NaN	NaN	NaN	NaN
Q9VAW3		Gfat2	33.065	32.9092	33.0671	20.7461	21.3069	21.3921	20.6108	22.133	21.5631	21.238	21.0014	20.9585	19.5359	20.8106	22.9862	21.1889	21.4238	NaN	NaN	NaN	NaN	NaN	NaN	22.8454	23.7973	23.3859	23.8241	23.542	21.9916	21.6784	22.6137	22.7389	23.2418	23.3321	22.8523	22.432	23.0032	23.3205	23.558	23.1723	22.0244	23.4994	NaN	21.8864	22.2189	22.1649	21.9307
Q9VAW5	La-related protein 1	larp	29.6534	30.0013	29.634	23.5324	23.6673	23.4554	23.5453	24.2938	24.6175	24.4775	24.2267	22.2949	21.041	22.7287	25.7695	25.9639	25.9758	NaN	NaN	NaN	NaN	NaN	NaN	21.7656	NaN	NaN	NaN	NaN	NaN	NaN	NaN	NaN	NaN	NaN	NaN	NaN	19.2103	NaN	NaN	NaN	NaN	NaN	25.1696	25.5182	25.6204	25.1852	24.7672
Q9VAX8			28.6308	28.6154	28.5656	NaN	NaN	NaN	17.7797	NaN	NaN	NaN	NaN	NaN	NaN	19.9716	NaN	NaN	NaN	NaN	NaN	NaN	NaN	NaN	NaN	17.4513	NaN	NaN	NaN	18.1916	NaN	NaN	NaN	NaN	NaN	NaN	NaN	NaN	NaN	NaN	NaN	NaN	NaN	NaN	20.4947	NaN	NaN	NaN	NaN
Q9VAY2		Gp93	34.1734	34.1793	33.9791	20.8224	20.843	21.235	20.2399	23.0853	22.6963	21.228	20.3663	22.2772	NaN	19.9886	23.1936	19.584	21.1558	20.2615	20.2446	20.2368	20.438	20.4271	20.2309	23.2423	23.4409	23.0355	23.1043	23.1805	22.5341	23.8839	23.6703	22.8592	23.0343	23.3828	22.5907	23.6351	23.4819	24.3158	22.7547	22.8178	23.3781	23.0737	26.7438	26.7839	26.3596	26.4464	26.5224
Q9VAY9		mRpS22	27.7991	28.1214	28.1806	21.1796	21.3298	21.0242	21.3612	21.1776	21.1601	21.3683	21.4915	18.8398	NaN	NaN	18.9046	NaN	19.8249	NaN	NaN	NaN	NaN	NaN	NaN	17.1286	NaN	NaN	NaN	NaN	NaN	NaN	NaN	NaN	NaN	NaN	NaN	NaN	NaN	18.4645	NaN	NaN	NaN	NaN	NaN	NaN	NaN	NaN	NaN
Q9VB05		ALiX	31.3151	31.2716	31.5503	20.522	20.6135	20.6662	20.2073	21.4186	21.1378	20.8666	20.8405	NaN	NaN	NaN	20.0883	NaN	NaN	NaN	NaN	NaN	NaN	19.032	NaN	NaN	NaN	NaN	NaN	NaN	NaN	NaN	NaN	NaN	NaN	NaN	NaN	NaN	NaN	19.2357	NaN	NaN	NaN	NaN	NaN	NaN	NaN	NaN	NaN
Q9VB10			29.9027	30.2193	29.4905	NaN	NaN	NaN	NaN	NaN	NaN	NaN	NaN	NaN	NaN	NaN	NaN	NaN	NaN	NaN	NaN	NaN	NaN	NaN	NaN	20.1033	NaN	22.5035	NaN	NaN	22.4599	22.1277	22.0568	21.5896	NaN	22.1051	22.8296	21.8691	22.5416	21.9049	23.0462	22.379	21.7363	NaN	NaN	NaN	NaN	NaN	NaN
Q9VB22		pins	27.2606	27.3071	27.5246	NaN	15.588	NaN	NaN	NaN	NaN	NaN	NaN	NaN	NaN	NaN	NaN	NaN	NaN	16.3344	NaN	NaN	NaN	NaN	NaN	NaN	NaN	NaN	NaN	NaN	NaN	NaN	NaN	NaN	NaN	NaN	NaN	NaN	NaN	NaN	NaN	NaN	NaN	NaN	NaN	NaN	NaN	NaN	NaN
Q9VB23		wdb	29.0871	29.2609	29.1836	NaN	NaN	14.6901	NaN	NaN	NaN	NaN	NaN	NaN	NaN	NaN	16.4416	NaN	NaN	NaN	NaN	18.0622	NaN	NaN	NaN	NaN	NaN	NaN	NaN	NaN	NaN	NaN	NaN	NaN	NaN	NaN	NaN	NaN	NaN	NaN	NaN	NaN	NaN	NaN	NaN	NaN	NaN	NaN	NaN
Q9VB46		Hmu	29.4658	29.4614	29.2298	NaN	16.1939	NaN	NaN	NaN	NaN	NaN	NaN	NaN	NaN	NaN	NaN	NaN	18.504	NaN	NaN	NaN	NaN	NaN	NaN	20.2356	19.5752	20.1284	19.5565	19.9752	19.8184	20.1111	20.0513	20.3069	20.1932	20.1641	20.0066	20.8795	20.3387	21.034	20.6361	19.7131	20.2363	20.0051	NaN	20.6389	NaN	NaN	NaN
Q9VB47		bigmax	NaN	NaN	22.2542	NaN	NaN	NaN	NaN	NaN	NaN	NaN	NaN	NaN	NaN	NaN	NaN	NaN	NaN	23.0777	23.1677	22.6967	23.611	16.3701	16.6481	NaN	NaN	NaN	NaN	NaN	NaN	NaN	NaN	16.63	NaN	NaN	NaN	NaN	NaN	NaN	NaN	NaN	NaN	NaN	NaN	NaN	NaN	NaN	NaN
Q9VB62	DNA polymerase alpha subunit B	DNApol-alpha73	27.3074	26.6901	26.6852	NaN	NaN	NaN	NaN	NaN	NaN	NaN	NaN	NaN	NaN	NaN	NaN	NaN	NaN	NaN	NaN	NaN	NaN	NaN	NaN	NaN	NaN	NaN	NaN	18.7232	NaN	NaN	NaN	NaN	NaN	NaN	NaN	NaN	NaN	NaN	NaN	NaN	NaN	NaN	NaN	NaN	NaN	NaN	NaN
Q9VBH8		RpL34a	32.3398	31.8534	32.209	21.3022	21.2966	21.2589	20.481	21.7072	22.1883	21.6171	21.5255	19.6871	NaN	NaN	22.2384	NaN	NaN	NaN	NaN	NaN	NaN	NaN	NaN	19.4552	22.9983	NaN	23.36	21.8633	23.0703	23.2497	22.0343	23.2005	NaN	NaN	21.8137	NaN	NaN	22.8043	22.9017	21.3242	21.1172	22.4192	26.6067	27.0474	26.8773	26.5632	27.4506
Q9VBI2	UMP-CMP kinase	Dak1	31.573	31.3552	31.3719	18.325	NaN	NaN	NaN	NaN	NaN	NaN	NaN	16.9848	NaN	NaN	NaN	NaN	NaN	NaN	NaN	NaN	NaN	NaN	NaN	19.1446	NaN	NaN	NaN	NaN	NaN	NaN	NaN	NaN	NaN	NaN	NaN	NaN	NaN	20.6029	NaN	NaN	NaN	NaN	NaN	NaN	NaN	NaN	NaN
Q9VBI3		Vps2	28.3745	28.6473	28.4428	NaN	NaN	NaN	NaN	NaN	NaN	NaN	NaN	NaN	NaN	NaN	NaN	NaN	NaN	NaN	NaN	NaN	NaN	NaN	NaN	20.8919	NaN	NaN	NaN	NaN	NaN	NaN	NaN	NaN	NaN	NaN	NaN	NaN	NaN	NaN	NaN	NaN	NaN	NaN	NaN	NaN	NaN	NaN	NaN
Q9VBK9			28.3252	28.1385	27.7976	22.4174	22.5667	22.3999	22.3548	23.2282	22.8438	23.0211	23.1254	21.5189	NaN	NaN	NaN	NaN	NaN	NaN	NaN	NaN	NaN	18.402	NaN	NaN	NaN	NaN	NaN	NaN	NaN	NaN	NaN	NaN	NaN	NaN	NaN	NaN	NaN	NaN	NaN	NaN	NaN	NaN	20.8982	21.1806	21.1597	20.8944	NaN
Q9VBN5	60S ribosomal protein L27	RpL27	32.3253	32.4807	32.5677	22.3878	22.8449	22.3332	21.2597	22.8616	22.7914	19.842	21.7205	22.1128	21.7868	21.979	22.6018	22.2992	23.2292	NaN	NaN	20.5356	21.1807	NaN	NaN	22.5991	23.9059	23.9873	23.834	23.5434	24.82	24.7167	24.8469	23.6212	23.1377	23.8501	23.6075	24.227	23.9895	24.49	23.7894	22.6337	24.0361	23.8026	25.8404	27.6484	27.8938	27.6536	27.1701
Q9VBP6		Ssadh	29.2088	29.4371	29.1992	NaN	NaN	NaN	NaN	NaN	NaN	NaN	NaN	NaN	NaN	NaN	NaN	NaN	NaN	NaN	NaN	NaN	NaN	NaN	NaN	23.8511	NaN	NaN	NaN	NaN	NaN	NaN	NaN	NaN	NaN	NaN	NaN	NaN	NaN	NaN	NaN	NaN	NaN	NaN	NaN	NaN	NaN	NaN	NaN
Q9VBP9	Nuclear protein localization protein 4 homolog	Npl4	28.353	28.2185	27.6791	NaN	NaN	NaN	NaN	NaN	NaN	NaN	NaN	NaN	NaN	NaN	NaN	NaN	NaN	NaN	NaN	NaN	NaN	NaN	NaN	NaN	NaN	NaN	NaN	NaN	28.161	NaN	NaN	NaN	NaN	NaN	NaN	NaN	NaN	NaN	NaN	NaN	NaN	NaN	NaN	NaN	NaN	20.3661	NaN
Q9VBS0		CHKov2	27.2292	27.435	27.8803	NaN	NaN	NaN	NaN	NaN	NaN	NaN	NaN	NaN	NaN	NaN	NaN	NaN	NaN	NaN	NaN	NaN	NaN	NaN	NaN	NaN	NaN	NaN	NaN	NaN	NaN	NaN	NaN	NaN	NaN	NaN	NaN	NaN	NaN	NaN	NaN	NaN	NaN	NaN	NaN	20.0129	NaN	NaN	NaN
Q9VBT1			29.1487	29.3552	29.3939	NaN	NaN	NaN	NaN	NaN	NaN	14.7363	NaN	NaN	NaN	NaN	NaN	NaN	NaN	NaN	NaN	NaN	NaN	NaN	NaN	NaN	NaN	NaN	NaN	NaN	NaN	NaN	NaN	NaN	NaN	NaN	NaN	NaN	NaN	NaN	NaN	NaN	NaN	NaN	NaN	NaN	NaN	NaN	NaN
Q9VBU5			23.8792	25.8441	23.6969	NaN	NaN	NaN	NaN	NaN	NaN	NaN	NaN	NaN	NaN	NaN	NaN	NaN	NaN	NaN	NaN	NaN	NaN	NaN	NaN	NaN	NaN	NaN	NaN	NaN	NaN	NaN	NaN	NaN	NaN	NaN	NaN	NaN	NaN	NaN	NaN	NaN	NaN	NaN	NaN	NaN	NaN	NaN	NaN
Q9VBU6			28.7439	28.9081	28.0123	NaN	NaN	16.4082	NaN	NaN	NaN	NaN	NaN	NaN	NaN	NaN	18.7215	NaN	NaN	18.9908	19.3468	19.2712	NaN	19.4951	19.303	NaN	NaN	NaN	NaN	NaN	NaN	NaN	NaN	NaN	NaN	NaN	NaN	NaN	NaN	NaN	NaN	19.2638	NaN	NaN	NaN	20.8234	21.1328	21.3538	21.6218
Q9VBU9	40S ribosomal protein S27	RpS27	31.977	32.0729	32.1322	22.4113	23.2408	23.118	22.1228	23.3512	23.5595	22.5729	22.8286	22.5633	22.2162	22.4924	23.7285	NaN	23.3739	22.0395	22.4505	22.3661	21.8259	22.7938	21.9379	23.4731	23.6358	23.2584	23.001	23.196	24.2323	23.8724	24.2252	23.6328	23.1287	23.5571	NaN	24.2001	23.5258	23.801	23.1176	23.3685	24.2056	23.1424	28.9007	28.2497	28.2638	28.088	28.0638
Q9VBV5	Nucleotide exchange factor SIL1	CG10420	28.8972	29.2688	29.2313	NaN	NaN	NaN	14.8942	NaN	NaN	NaN	NaN	NaN	19.1344	NaN	NaN	NaN	NaN	NaN	NaN	NaN	NaN	17.8028	NaN	NaN	NaN	NaN	NaN	NaN	NaN	NaN	NaN	NaN	NaN	NaN	NaN	NaN	18.986	NaN	NaN	NaN	NaN	NaN	NaN	NaN	NaN	NaN	NaN
Q9VBX1	Nuclear export mediator factor NEMF homolog	Clbn	28.1437	27.884	28.1217	20.7729	NaN	NaN	NaN	NaN	NaN	NaN	NaN	22.2611	20.9101	22.549	22.675	23.9478	23.3533	NaN	NaN	20.2841	NaN	NaN	NaN	NaN	NaN	NaN	NaN	NaN	NaN	NaN	NaN	NaN	NaN	NaN	17.4039	NaN	NaN	NaN	NaN	NaN	NaN	NaN	22.7786	22.7091	22.7797	23.325	22.8468
Q9VBX3;D2A6L8		vig2;FDY	30.5099	30.3882	30.5824	NaN	20.694	20.477	20.7156	22.1414	21.8783	21.4709	NaN	NaN	NaN	NaN	20.499	NaN	NaN	NaN	NaN	NaN	NaN	21.4023	NaN	NaN	20.3773	21.1044	20.7922	20.5703	20.9186	20.9386	20.8635	20.4327	20.9951	20.6319	20.6307	NaN	20.1808	19.0282	21.0262	20.8145	21.1175	21.4273	26.7009	26.9223	26.563	26.6428	26.857
Q9VBZ5			NaN	NaN	NaN	NaN	NaN	NaN	18.0269	NaN	18.4891	18.3176	NaN	NaN	NaN	17.6516	NaN	NaN	NaN	NaN	NaN	NaN	NaN	NaN	NaN	18.2412	NaN	NaN	NaN	NaN	NaN	NaN	NaN	NaN	NaN	NaN	NaN	NaN	NaN	18.2557	NaN	NaN	NaN	NaN	NaN	NaN	NaN	NaN	NaN
Q9VC05	Oxysterol-binding protein	Osbp	28.3117	28.2565	28.2621	NaN	NaN	NaN	NaN	NaN	NaN	NaN	15.7566	NaN	NaN	NaN	NaN	NaN	NaN	NaN	NaN	NaN	NaN	17.474	NaN	NaN	19.7587	NaN	NaN	NaN	NaN	NaN	NaN	NaN	NaN	NaN	NaN	NaN	NaN	NaN	NaN	NaN	NaN	NaN	NaN	NaN	NaN	NaN	NaN
Q9VC08		Mink	NaN	NaN	NaN	NaN	NaN	NaN	20.9136	NaN	NaN	NaN	NaN	20.8897	21.4129	21.0726	21.408	23.9469	21.4718	21.3335	22.8103	NaN	20.4643	19.2292	NaN	20.9301	20.2536	20.226	19.8916	20.6074	20.4773	NaN	20.6985	18.7534	20.1033	19.5327	19.9128	20.4255	20.2789	19.9641	19.4488	20.1829	19.6358	20.6489	NaN	NaN	NaN	NaN	NaN
Q9VC18			29.9021	30.0204	29.9429	NaN	NaN	16.7453	NaN	NaN	NaN	NaN	NaN	NaN	NaN	NaN	NaN	NaN	NaN	NaN	NaN	NaN	NaN	17.9058	NaN	NaN	NaN	NaN	NaN	NaN	NaN	NaN	NaN	17.9181	NaN	NaN	NaN	NaN	NaN	NaN	NaN	NaN	NaN	NaN	NaN	NaN	NaN	19.9692	NaN
Q9VC28	60S ribosome subunit biogenesis protein NIP7 homolog		27.9488	28.3308	27.5549	NaN	NaN	NaN	NaN	NaN	NaN	NaN	NaN	NaN	17.8647	NaN	NaN	NaN	NaN	NaN	NaN	NaN	NaN	NaN	NaN	NaN	NaN	NaN	NaN	NaN	NaN	NaN	NaN	NaN	NaN	NaN	NaN	NaN	NaN	NaN	NaN	NaN	NaN	NaN	NaN	NaN	NaN	NaN	NaN
Q9VC48	Methionine aminopeptidase 1		28.7971	29.2107	29.4005	NaN	NaN	NaN	NaN	NaN	NaN	NaN	NaN	NaN	NaN	NaN	NaN	NaN	NaN	NaN	NaN	NaN	NaN	NaN	NaN	NaN	NaN	NaN	NaN	NaN	NaN	NaN	NaN	NaN	NaN	NaN	NaN	NaN	NaN	NaN	NaN	NaN	NaN	NaN	NaN	NaN	NaN	21.6419	NaN
Q9VC49	DNA-directed RNA polymerases I, II, and III subunit RPABC5	Rpb10	25.9782	27.0138	26.5692	17.9189	18.5647	18.8555	18.1244	NaN	NaN	NaN	NaN	NaN	NaN	NaN	NaN	NaN	NaN	20.8214	NaN	NaN	NaN	NaN	NaN	NaN	NaN	NaN	NaN	NaN	NaN	NaN	NaN	NaN	NaN	NaN	NaN	17.922	NaN	NaN	NaN	NaN	NaN	NaN	NaN	NaN	NaN	NaN	NaN
Q9VC52		Ppox	29.0165	28.605	28.9198	NaN	NaN	NaN	NaN	NaN	18.3877	NaN	NaN	NaN	NaN	NaN	20.0115	NaN	NaN	NaN	NaN	NaN	NaN	NaN	NaN	21.1518	22.1105	22.0538	21.6333	21.9331	22.4277	22.0715	21.9683	22.5023	22.4777	22.5056	21.9382	21.7704	22.7914	21.4007	22.1206	22.6888	21.9438	22.0328	NaN	NaN	21.5765	NaN	NaN
Q9VC93		Dis3	28.3924	28.2643	27.6401	NaN	NaN	NaN	18.5563	NaN	NaN	NaN	NaN	NaN	NaN	NaN	17.1283	NaN	NaN	NaN	NaN	NaN	NaN	NaN	17.9017	NaN	NaN	NaN	NaN	NaN	NaN	NaN	NaN	NaN	NaN	NaN	NaN	NaN	NaN	NaN	NaN	NaN	NaN	NaN	NaN	NaN	NaN	NaN	NaN
Q9VC94			29.5067	29.452	29.3504	NaN	NaN	NaN	NaN	NaN	NaN	NaN	23.6882	26.9364	NaN	26.7078	25.1771	25.9031	25.7567	NaN	24.5875	NaN	NaN	NaN	NaN	NaN	NaN	NaN	NaN	NaN	NaN	NaN	NaN	NaN	NaN	NaN	NaN	NaN	NaN	18.2138	NaN	NaN	NaN	NaN	NaN	NaN	NaN	20.8665	NaN
Q9VC99	Probable uridine-cytidine kinase	CG6364	27.8666	27.9306	28.2547	NaN	NaN	NaN	NaN	NaN	NaN	NaN	NaN	NaN	NaN	NaN	NaN	NaN	NaN	NaN	NaN	NaN	NaN	NaN	16.961	NaN	NaN	NaN	NaN	NaN	NaN	NaN	NaN	NaN	NaN	NaN	NaN	NaN	NaN	17.2675	NaN	NaN	NaN	NaN	NaN	NaN	18.6959	NaN	NaN
Q9VCA5	Probable phenylalanine--tRNA ligase beta subunit	CG5706	30.9291	30.9074	30.7523	NaN	18.9775	NaN	NaN	NaN	NaN	NaN	NaN	NaN	NaN	NaN	18.7354	NaN	NaN	NaN	NaN	18.2357	NaN	NaN	NaN	NaN	NaN	NaN	NaN	NaN	NaN	NaN	NaN	NaN	NaN	NaN	NaN	NaN	NaN	NaN	NaN	NaN	NaN	NaN	NaN	NaN	NaN	21.1435	NaN
Q9VCA8	Ankyrin repeat and KH domain-containing protein mask	mask	26.0809	27.5378	27.4842	19.7484	19.2747	18.7722	18.9743	20.3581	19.6456	19.6228	19.1513	NaN	NaN	NaN	17.9502	NaN	NaN	19.0884	NaN	NaN	NaN	NaN	NaN	NaN	NaN	NaN	NaN	21.1767	NaN	NaN	NaN	NaN	NaN	NaN	NaN	NaN	NaN	NaN	NaN	NaN	NaN	NaN	23.0915	22.756	22.0284	21.9861	22.6114
Q9VCB9		CG5515-RA	27.4247	27.865	27.1501	NaN	NaN	NaN	NaN	NaN	NaN	NaN	NaN	NaN	NaN	NaN	NaN	NaN	NaN	NaN	NaN	NaN	20.7237	NaN	NaN	NaN	NaN	NaN	NaN	NaN	NaN	NaN	NaN	NaN	NaN	NaN	NaN	NaN	NaN	NaN	NaN	NaN	NaN	NaN	NaN	NaN	NaN	NaN	NaN
Q9VCC0	Cysteine and histidine-rich domain-containing protein	CHORD	27.5418	27.9066	27.4888	NaN	NaN	NaN	NaN	NaN	NaN	NaN	NaN	NaN	NaN	NaN	NaN	NaN	NaN	NaN	NaN	NaN	NaN	NaN	NaN	19.9498	NaN	NaN	NaN	NaN	NaN	NaN	NaN	NaN	NaN	NaN	NaN	NaN	NaN	16.9268	NaN	NaN	NaN	NaN	NaN	NaN	NaN	NaN	NaN
Q9VCC6			28.8072	28.5781	28.9523	NaN	NaN	NaN	NaN	20.3424	20.3071	20.2915	NaN	NaN	NaN	23.7545	NaN	NaN	NaN	24.9111	NaN	21.3555	21.1241	NaN	NaN	NaN	NaN	NaN	NaN	NaN	NaN	NaN	NaN	NaN	NaN	NaN	NaN	NaN	NaN	NaN	19.1778	NaN	NaN	NaN	NaN	NaN	NaN	NaN	NaN
Q9VCE6	Probable N6-adenosine-methyltransferase MT-A70-like protein	Ime4	27.1815	26.9225	27.4273	NaN	NaN	NaN	NaN	NaN	NaN	NaN	NaN	NaN	NaN	NaN	NaN	NaN	NaN	NaN	NaN	NaN	NaN	NaN	NaN	NaN	NaN	NaN	NaN	22.7924	NaN	NaN	NaN	NaN	NaN	NaN	NaN	NaN	NaN	NaN	NaN	NaN	NaN	NaN	NaN	NaN	NaN	NaN	NaN
Q9VCF8			32.1528	31.9106	32.1655	NaN	NaN	NaN	NaN	NaN	17.2171	NaN	NaN	NaN	NaN	NaN	17.3125	NaN	NaN	NaN	NaN	NaN	NaN	NaN	NaN	NaN	NaN	NaN	NaN	NaN	NaN	NaN	NaN	NaN	NaN	NaN	NaN	NaN	NaN	NaN	NaN	17.0484	NaN	NaN	NaN	NaN	NaN	NaN	NaN
Q9VCH5		Nup98-96	29.788	29.9577	29.7948	NaN	NaN	NaN	NaN	NaN	NaN	NaN	16.0611	NaN	20.4444	NaN	NaN	NaN	NaN	NaN	NaN	NaN	NaN	NaN	NaN	NaN	NaN	NaN	NaN	NaN	NaN	NaN	NaN	NaN	NaN	NaN	NaN	NaN	19.9788	NaN	NaN	NaN	NaN	NaN	NaN	NaN	NaN	NaN	NaN
Q9VCI0	Probable oligoribonuclease	CG10214	25.1602	25.9208	24.7947	NaN	NaN	NaN	NaN	NaN	NaN	NaN	NaN	NaN	NaN	NaN	NaN	NaN	NaN	NaN	NaN	NaN	NaN	NaN	NaN	19.6649	20.1381	20.8196	NaN	20.6073	20.2337	NaN	NaN	NaN	21.2242	21.4401	21.3774	21.1276	NaN	21.7131	20.8833	20.0375	19.9917	20.1115	22.4956	23.4135	23.1111	23.1599	23.0291
Q9VCK0	Eukaryotic translation initiation factor 3 subunit D-1	eIF-3p66	31.4947	31.5363	31.4403	19.9122	20.2732	19.5269	20.1469	19.9794	19.4222	18.8051	19.2122	NaN	NaN	NaN	NaN	20.5987	20.2589	NaN	NaN	20.7385	NaN	NaN	NaN	NaN	NaN	NaN	NaN	NaN	NaN	NaN	NaN	NaN	NaN	NaN	NaN	NaN	NaN	NaN	NaN	NaN	NaN	20.5961	25.2136	24.3665	23.5029	24.0872	23.8759
Q9VCN1	DNA polymerase	DNApol-epsilon255	NaN	23.5722	NaN	NaN	NaN	NaN	NaN	NaN	NaN	NaN	NaN	NaN	NaN	NaN	NaN	NaN	NaN	21.6935	21.5093	21.2872	21.337	NaN	NaN	NaN	NaN	NaN	NaN	NaN	NaN	NaN	NaN	NaN	NaN	NaN	NaN	NaN	NaN	NaN	NaN	NaN	NaN	NaN	NaN	NaN	NaN	NaN	NaN
Q9VCR2	Aminoacylase-1		28.6883	28.6424	28.6197	NaN	NaN	NaN	NaN	NaN	NaN	NaN	NaN	NaN	NaN	NaN	NaN	NaN	NaN	NaN	NaN	NaN	NaN	NaN	19.1249	NaN	NaN	NaN	NaN	NaN	NaN	NaN	NaN	NaN	NaN	NaN	NaN	NaN	NaN	NaN	NaN	NaN	NaN	NaN	NaN	NaN	NaN	NaN	NaN
Q9VCU5	Mitochondrial ribosome-associated GTPase 1	CG17141	23.8467	23.3708	24.1711	NaN	NaN	NaN	NaN	NaN	NaN	NaN	NaN	NaN	NaN	NaN	NaN	NaN	NaN	NaN	NaN	NaN	NaN	NaN	NaN	NaN	17.9221	17.9655	NaN	NaN	20.7061	21.0309	19.6844	18.1891	NaN	NaN	17.8527	17.8499	NaN	18.2432	NaN	NaN	NaN	NaN	NaN	NaN	NaN	NaN	NaN
Q9VCU9	Endoribonuclease Dcr-1	Dcr-1	26.0971	NaN	NaN	23.8957	23.6269	23.7188	23.8008	NaN	NaN	NaN	NaN	26.3876	25.9436	26.8792	22.3757	22.9838	22.8231	NaN	NaN	NaN	NaN	17.2251	NaN	NaN	NaN	NaN	NaN	NaN	NaN	NaN	NaN	NaN	NaN	NaN	NaN	NaN	NaN	NaN	NaN	NaN	NaN	NaN	NaN	20.1804	NaN	NaN	NaN
Q9VCV4	Aconitate hydratase	Irp-1A	30.368	30.3862	30.1793	NaN	NaN	NaN	NaN	NaN	NaN	NaN	NaN	17.059	NaN	NaN	NaN	NaN	NaN	NaN	NaN	NaN	NaN	NaN	18.6344	NaN	22.2466	NaN	NaN	NaN	NaN	NaN	NaN	NaN	NaN	NaN	NaN	NaN	NaN	NaN	NaN	NaN	NaN	NaN	NaN	NaN	NaN	NaN	NaN
Q9VCW3		Nup133	28.8063	28.7175	28.433	NaN	NaN	NaN	NaN	NaN	NaN	NaN	NaN	NaN	NaN	NaN	NaN	NaN	NaN	NaN	NaN	NaN	NaN	NaN	NaN	NaN	NaN	NaN	NaN	NaN	NaN	NaN	NaN	NaN	NaN	NaN	NaN	NaN	NaN	NaN	NaN	NaN	NaN	NaN	NaN	NaN	NaN	NaN	18.6647
Q9VCX3	Probable 39S ribosomal protein L45, mitochondrial	mRpL45	24.7885	NaN	NaN	20.1515	18.8549	19.9513	19.9107	19.8769	19.9577	20.0382	20.2966	NaN	NaN	NaN	NaN	NaN	21.0523	19.5301	NaN	NaN	NaN	NaN	NaN	NaN	NaN	NaN	18.3192	NaN	NaN	NaN	NaN	NaN	NaN	NaN	NaN	NaN	NaN	NaN	NaN	NaN	NaN	NaN	NaN	NaN	NaN	NaN	26.7309
Q9VCX7			26.0066	NaN	NaN	NaN	NaN	NaN	NaN	NaN	18.9015	NaN	NaN	NaN	NaN	21.0253	NaN	NaN	NaN	27.7901	27.436	27.0408	27.2465	20.1603	19.5025	19.7229	17.1713	NaN	NaN	NaN	NaN	NaN	NaN	NaN	NaN	NaN	NaN	NaN	NaN	NaN	NaN	NaN	NaN	NaN	NaN	NaN	NaN	20.3024	NaN
Q9VCY1			26.962	27.123	26.6422	NaN	NaN	NaN	17.6288	NaN	NaN	NaN	NaN	NaN	NaN	NaN	NaN	NaN	17.5781	NaN	NaN	NaN	NaN	20.0624	NaN	NaN	19.1515	19.2942	19.0896	19.2344	19.3601	19.2451	19.2493	NaN	18.5855	NaN	19.2889	NaN	NaN	18.1269	NaN	19.1298	19.1944	19.6239	NaN	22.8579	NaN	NaN	NaN
Q9VCZ2		CG5346-RA	28.999	29.348	29.0669	NaN	NaN	NaN	NaN	NaN	NaN	NaN	NaN	NaN	NaN	NaN	NaN	NaN	NaN	NaN	NaN	NaN	NaN	NaN	NaN	NaN	NaN	NaN	NaN	NaN	NaN	NaN	NaN	NaN	NaN	NaN	NaN	NaN	NaN	NaN	NaN	NaN	NaN	NaN	NaN	NaN	NaN	NaN	NaN
Q9VCZ8	Probable prefoldin subunit 5	CG7048	30.0869	30.2508	30.1939	NaN	NaN	NaN	NaN	NaN	NaN	NaN	NaN	NaN	NaN	NaN	NaN	NaN	NaN	NaN	NaN	NaN	NaN	NaN	NaN	18.014	NaN	NaN	NaN	NaN	NaN	NaN	NaN	NaN	NaN	NaN	NaN	NaN	NaN	20.0184	NaN	NaN	NaN	NaN	NaN	NaN	NaN	NaN	NaN
Q9VD00		CG5377-RA	29.7448	28.9556	28.8235	NaN	NaN	NaN	NaN	NaN	NaN	NaN	NaN	NaN	NaN	NaN	NaN	NaN	NaN	NaN	NaN	NaN	NaN	NaN	NaN	17.3827	NaN	NaN	NaN	NaN	NaN	NaN	NaN	NaN	NaN	NaN	NaN	NaN	NaN	NaN	NaN	NaN	NaN	NaN	NaN	NaN	NaN	NaN	NaN
Q9VD02			30.9116	30.9698	30.902	NaN	NaN	NaN	NaN	NaN	NaN	NaN	NaN	NaN	NaN	NaN	NaN	NaN	NaN	NaN	NaN	NaN	NaN	NaN	NaN	NaN	NaN	NaN	NaN	NaN	NaN	NaN	NaN	NaN	NaN	NaN	NaN	NaN	NaN	NaN	NaN	NaN	NaN	NaN	NaN	NaN	NaN	NaN	20.0823
Q9VD07			25.5833	25.5387	25.471	19.005	19.3478	18.6266	20.3105	20.983	NaN	19.6227	19.8558	22.8043	NaN	23.3423	21.6588	22.8452	22.525	NaN	NaN	NaN	NaN	NaN	NaN	22.1152	NaN	NaN	NaN	NaN	NaN	NaN	NaN	NaN	NaN	NaN	NaN	NaN	NaN	NaN	NaN	NaN	NaN	19.0131	NaN	NaN	NaN	NaN	NaN
Q9VD14			27.4285	27.2171	27.6044	NaN	NaN	NaN	NaN	20.2761	NaN	NaN	NaN	30.9025	30.0396	31.3095	17.6677	NaN	16.2273	NaN	NaN	17.3684	NaN	NaN	NaN	NaN	NaN	NaN	NaN	NaN	NaN	NaN	NaN	NaN	NaN	NaN	22.0196	NaN	NaN	NaN	NaN	NaN	NaN	NaN	NaN	NaN	NaN	NaN	NaN
Q9VD25	Probable DNA-directed RNA polymerase III subunit RPC6	CG5380	NaN	NaN	NaN	17.3435	17.2032	NaN	18.0293	NaN	17.451	17.5025	NaN	NaN	NaN	NaN	NaN	NaN	NaN	20.3105	20.2649	20.3685	20.2518	NaN	NaN	NaN	NaN	NaN	NaN	NaN	NaN	NaN	NaN	NaN	NaN	NaN	NaN	NaN	NaN	NaN	NaN	NaN	NaN	NaN	NaN	NaN	NaN	NaN	NaN
Q9VD26	Zinc finger protein-like 1 homolog	CG5382	28.5075	28.8735	28.329	NaN	NaN	NaN	NaN	NaN	NaN	NaN	NaN	NaN	NaN	NaN	NaN	NaN	NaN	NaN	NaN	NaN	NaN	NaN	NaN	NaN	NaN	NaN	NaN	NaN	NaN	NaN	NaN	NaN	NaN	NaN	NaN	NaN	NaN	NaN	NaN	NaN	NaN	NaN	NaN	NaN	NaN	19.7387	NaN
Q9VD29		Sar1	31.7811	31.8131	31.7575	NaN	NaN	NaN	NaN	NaN	NaN	NaN	NaN	NaN	NaN	17.6661	NaN	NaN	NaN	NaN	NaN	NaN	NaN	NaN	NaN	22.351	NaN	NaN	NaN	NaN	NaN	NaN	NaN	NaN	NaN	NaN	NaN	NaN	NaN	19.7573	NaN	NaN	NaN	NaN	NaN	NaN	NaN	19.2616	NaN
Q9VD51	Probable ATP-dependent RNA helicase pitchoune	pit	29.1193	29.5407	29.1169	NaN	NaN	17.5436	NaN	NaN	NaN	NaN	NaN	NaN	NaN	NaN	NaN	18.4351	NaN	NaN	25.047	NaN	NaN	NaN	NaN	NaN	NaN	NaN	NaN	NaN	NaN	19.3645	NaN	NaN	NaN	NaN	NaN	NaN	NaN	NaN	NaN	NaN	NaN	NaN	NaN	NaN	NaN	20.5012	NaN
Q9VD55		Cchl	25.3988	25.7623	25.76	NaN	NaN	NaN	NaN	NaN	NaN	NaN	NaN	NaN	NaN	NaN	NaN	NaN	NaN	NaN	NaN	NaN	NaN	NaN	NaN	NaN	NaN	NaN	NaN	22.9081	23.5174	NaN	NaN	NaN	NaN	NaN	23.7848	NaN	NaN	NaN	NaN	NaN	NaN	NaN	NaN	NaN	NaN	NaN	NaN
Q9VD58			31.165	31.2402	30.8255	18.7446	19.067	19.8728	18.4159	20.1674	19.9086	19.1929	18.806	20.2879	NaN	NaN	NaN	NaN	NaN	NaN	NaN	21.2719	21.2968	22.0021	NaN	21.9898	24.2918	24.2575	24.2153	24.3765	24.2789	24.4392	24.2143	24.4751	24.0109	24.0184	23.8282	24.4951	24.3691	23.6695	23.8278	24.3763	24.0789	24.4936	26.2338	26.0033	26.0713	26.0441	26
Q9VDA0		Fancm	NaN	NaN	NaN	NaN	NaN	NaN	NaN	NaN	NaN	NaN	NaN	NaN	NaN	NaN	NaN	NaN	NaN	19.9805	19.9826	NaN	19.7144	21.231	20.7992	20.6025	NaN	NaN	NaN	NaN	NaN	NaN	NaN	NaN	NaN	NaN	NaN	NaN	NaN	NaN	NaN	NaN	NaN	NaN	NaN	NaN	NaN	NaN	NaN
Q9VDC3		AP-2sigma	27.7034	27.5969	26.9747	19.4581	19.1565	19.1863	18.8991	19.0782	18.8774	18.6206	19.1651	NaN	NaN	NaN	20.0194	NaN	20.5454	NaN	NaN	NaN	18.732	NaN	NaN	NaN	NaN	18.8946	18.8289	NaN	NaN	18.8244	NaN	NaN	18.4444	NaN	19.0853	NaN	NaN	NaN	18.7217	18.8587	18.3633	19.3538	NaN	NaN	NaN	NaN	NaN
Q9VDD2		SNF4Agamma	26.8406	26.3279	27.3574	19.762	19.9777	20.2389	19.9841	18.5899	16.8895	16.7758	17.9929	NaN	NaN	NaN	NaN	19.7145	NaN	NaN	NaN	19.1162	NaN	NaN	NaN	NaN	NaN	NaN	NaN	NaN	NaN	NaN	NaN	NaN	NaN	NaN	NaN	NaN	NaN	17.7982	NaN	NaN	NaN	NaN	24.9022	24.7808	24.5746	24.4573	25.0046
Q9VDE6	Exocyst complex component 6	sec15	26.4328	26.0324	26.3807	NaN	NaN	NaN	NaN	NaN	NaN	NaN	NaN	NaN	NaN	NaN	NaN	NaN	NaN	NaN	NaN	NaN	NaN	NaN	NaN	NaN	NaN	22.1113	NaN	NaN	NaN	NaN	NaN	NaN	NaN	NaN	NaN	NaN	NaN	NaN	NaN	NaN	NaN	NaN	NaN	NaN	NaN	NaN	NaN
Q9VDE8		CG7044-RA	27.9307	27.9086	27.4341	NaN	NaN	NaN	NaN	NaN	NaN	14.004	NaN	NaN	NaN	NaN	NaN	NaN	NaN	NaN	NaN	NaN	NaN	NaN	NaN	NaN	NaN	NaN	NaN	NaN	NaN	NaN	NaN	NaN	NaN	NaN	NaN	NaN	NaN	NaN	NaN	NaN	NaN	NaN	NaN	NaN	NaN	NaN	NaN
Q9VDF0		HHEX	NaN	NaN	NaN	NaN	NaN	NaN	NaN	NaN	NaN	NaN	NaN	NaN	NaN	NaN	NaN	NaN	NaN	21.1487	NaN	21.802	21.9394	20.8252	20.3812	20.3382	NaN	NaN	NaN	NaN	NaN	NaN	NaN	NaN	NaN	NaN	NaN	NaN	NaN	NaN	NaN	NaN	NaN	NaN	NaN	NaN	NaN	NaN	NaN
Q9VDF4		Cortactin	30.8354	30.8549	30.849	NaN	17.6424	NaN	NaN	NaN	NaN	NaN	NaN	NaN	NaN	NaN	NaN	NaN	16.9829	NaN	21.3449	20.5826	20.7931	NaN	NaN	19.5821	NaN	NaN	NaN	NaN	NaN	NaN	NaN	NaN	NaN	NaN	NaN	NaN	NaN	21.8262	NaN	NaN	NaN	NaN	23.1737	23.6487	23.3684	23.2545	23.296
Q9VDH8		RpS30	30.5523	31.1205	30.8388	18.8051	19.4859	18.7526	18.4618	18.4592	19.3225	19.0872	18.8869	NaN	NaN	NaN	NaN	17.2185	NaN	NaN	16.8233	NaN	NaN	NaN	NaN	NaN	NaN	NaN	NaN	19.6545	20.1609	19.1009	20.0964	NaN	NaN	19.8462	20.7682	19.7675	20.6026	20.5541	NaN	19.4462	20.4458	NaN	23.7891	24.9027	24.609	23.0403	22.9038
Q9VDK7	Signal recognition particle subunit SRP72	Srp72	30.6895	30.5465	30.7482	23.3135	23.2946	23.1839	22.7364	23.4843	23.6825	23.1851	23.3683	22.3396	21.6944	21.9636	22.8692	22.6546	22.7121	NaN	21.7162	NaN	NaN	NaN	NaN	NaN	NaN	NaN	NaN	NaN	NaN	NaN	NaN	NaN	NaN	NaN	NaN	NaN	NaN	20.58	NaN	NaN	NaN	NaN	25.1156	24.8339	24.7556	24.9006	24.745
Q9VDL0		Srp14	29.6124	29.9047	30.0341	21.0403	21.0059	20.9183	20.6191	21.7533	22.1555	22.4502	22.1435	18.4268	NaN	18.4316	19.2071	18.4848	18.5633	NaN	NaN	NaN	19.1524	NaN	NaN	NaN	NaN	NaN	NaN	NaN	NaN	NaN	NaN	NaN	NaN	NaN	NaN	NaN	NaN	NaN	NaN	NaN	19.912	NaN	24.9089	24.5864	23.9995	23.9825	23.9758
Q9VDQ7	Phagocyte signaling-impaired protein	psidin	28.758	28.545	28.6014	NaN	NaN	NaN	NaN	NaN	15.9905	NaN	NaN	NaN	NaN	NaN	NaN	NaN	NaN	NaN	NaN	NaN	NaN	NaN	NaN	16.9051	NaN	NaN	NaN	NaN	NaN	NaN	NaN	NaN	NaN	NaN	NaN	NaN	NaN	NaN	NaN	NaN	NaN	NaN	NaN	NaN	NaN	NaN	NaN
Q9VDR1	Mediator of RNA polymerase II transcription subunit 25	MED25	NaN	NaN	24.9192	18.6376	19.2458	18.9997	18.7894	19.6129	18.8901	19.4078	19.6382	NaN	NaN	NaN	NaN	NaN	NaN	NaN	NaN	NaN	NaN	NaN	NaN	17.5012	NaN	NaN	NaN	NaN	NaN	NaN	NaN	NaN	NaN	NaN	NaN	NaN	NaN	NaN	NaN	NaN	NaN	NaN	NaN	NaN	18.6929	NaN	NaN
Q9VDS5	Rho GTPase-activating protein 92B	RhoGAP92B	29.7826	29.7448	29.7285	NaN	NaN	17.7204	NaN	NaN	NaN	NaN	NaN	19.5005	NaN	NaN	NaN	NaN	NaN	20.0999	19.6336	19.9058	20.232	19.9365	NaN	19.9418	NaN	NaN	NaN	18.6697	NaN	NaN	NaN	NaN	NaN	NaN	NaN	NaN	NaN	NaN	NaN	NaN	NaN	NaN	23.288	23.2503	22.7608	23.3243	23.0988
Q9VDT1		Arc42	30.167	30.2098	29.9378	NaN	NaN	NaN	NaN	NaN	NaN	16.3061	NaN	17.456	NaN	NaN	NaN	NaN	NaN	NaN	NaN	NaN	NaN	NaN	NaN	NaN	NaN	NaN	23.2636	22.7839	23.4563	23.3746	NaN	23	23.2474	22.4352	NaN	NaN	23.2019	21.8969	NaN	NaN	NaN	NaN	23.6591	24.3504	24.4819	24.0889	24.5076
Q9VDT5	Carboxypeptidase	CG4572-RC	31.0501	30.6656	30.9855	NaN	15.3807	NaN	NaN	NaN	NaN	NaN	NaN	NaN	NaN	NaN	NaN	NaN	NaN	NaN	NaN	NaN	18.2963	NaN	NaN	NaN	NaN	NaN	NaN	NaN	NaN	NaN	NaN	NaN	NaN	NaN	NaN	NaN	NaN	21.3539	NaN	NaN	NaN	NaN	21.0161	NaN	NaN	NaN	NaN
Q9VDV2			28.3634	28.217	28.2783	15.5848	NaN	16.2455	NaN	NaN	16.5686	17.0965	16.5918	NaN	NaN	NaN	NaN	NaN	NaN	NaN	NaN	NaN	NaN	NaN	NaN	NaN	NaN	NaN	NaN	NaN	NaN	NaN	NaN	NaN	NaN	NaN	NaN	NaN	NaN	NaN	NaN	NaN	NaN	NaN	NaN	NaN	NaN	NaN	NaN
Q9VDZ7	Mitochondrial import inner membrane translocase subunit TIM44		27.5152	27.3405	27.6875	NaN	NaN	NaN	NaN	NaN	NaN	NaN	NaN	NaN	NaN	NaN	16.0227	NaN	NaN	NaN	NaN	NaN	NaN	NaN	NaN	NaN	NaN	NaN	NaN	NaN	NaN	NaN	NaN	NaN	NaN	NaN	NaN	NaN	NaN	NaN	NaN	NaN	NaN	NaN	NaN	NaN	NaN	NaN	NaN
Q9VE01	Probable cytochrome P450 12a5, mitochondrial	Cyp12a5	25.5236	26.2741	26.2393	NaN	NaN	NaN	18.1425	NaN	NaN	NaN	NaN	NaN	NaN	NaN	NaN	NaN	NaN	NaN	NaN	NaN	NaN	NaN	NaN	NaN	NaN	NaN	18.8143	NaN	NaN	NaN	NaN	NaN	NaN	NaN	NaN	NaN	NaN	NaN	NaN	NaN	NaN	NaN	NaN	NaN	NaN	NaN	NaN
Q9VE17	U1 small nuclear ribonucleoprotein C	snRNP-U1-C	26.823	26.3567	26.3359	19.6326	20.0308	19.5331	21.1628	NaN	19.301	NaN	20.2231	NaN	NaN	NaN	NaN	NaN	NaN	NaN	NaN	NaN	NaN	NaN	NaN	NaN	NaN	NaN	NaN	NaN	NaN	NaN	NaN	NaN	NaN	NaN	NaN	NaN	NaN	NaN	NaN	NaN	NaN	NaN	NaN	NaN	NaN	NaN	19.2364
Q9VE24			26.402	26.1435	26.3155	NaN	NaN	14.2136	NaN	NaN	NaN	NaN	NaN	NaN	NaN	NaN	NaN	NaN	NaN	NaN	NaN	NaN	NaN	NaN	NaN	19.9302	NaN	NaN	NaN	NaN	NaN	NaN	NaN	NaN	NaN	NaN	NaN	NaN	NaN	NaN	NaN	NaN	NaN	NaN	NaN	22.2201	21.7274	22.043	22.5676
Q9VE50	Golgi SNAP receptor complex member 1	Gos28	25.6132	NaN	25.9108	NaN	NaN	NaN	NaN	NaN	NaN	NaN	NaN	NaN	NaN	NaN	NaN	NaN	NaN	NaN	18.3807	NaN	NaN	NaN	NaN	NaN	NaN	NaN	NaN	NaN	NaN	NaN	NaN	NaN	NaN	NaN	NaN	NaN	NaN	NaN	NaN	NaN	NaN	NaN	NaN	NaN	NaN	NaN	NaN
Q9VE51	Cleavage and polyadenylation specificity factor 73	Cpsf73	26.4321	25.3399	25.647	NaN	NaN	NaN	NaN	NaN	NaN	NaN	NaN	NaN	NaN	NaN	NaN	NaN	NaN	NaN	NaN	NaN	NaN	NaN	NaN	19.5632	NaN	NaN	NaN	NaN	NaN	NaN	NaN	NaN	NaN	NaN	NaN	NaN	NaN	22.7606	NaN	NaN	NaN	NaN	NaN	NaN	NaN	NaN	NaN
Q9VE52		CstF-64	28.6504	28.3242	29.0641	NaN	NaN	16.1468	NaN	NaN	NaN	NaN	NaN	NaN	NaN	NaN	NaN	NaN	19.1209	NaN	NaN	NaN	NaN	NaN	19.73	NaN	NaN	NaN	NaN	NaN	NaN	NaN	NaN	NaN	NaN	NaN	NaN	NaN	NaN	NaN	NaN	NaN	NaN	NaN	NaN	NaN	NaN	NaN	NaN
Q9VE73			NaN	NaN	22.378	18.0747	NaN	NaN	NaN	NaN	NaN	NaN	NaN	23.5342	23.1634	23.4922	22.6425	23.1721	22.9352	NaN	NaN	NaN	NaN	NaN	NaN	NaN	NaN	NaN	NaN	NaN	NaN	NaN	NaN	NaN	NaN	NaN	NaN	NaN	NaN	NaN	NaN	NaN	NaN	NaN	NaN	NaN	NaN	NaN	NaN
Q9VE85		Nup43	28.0159	27.3698	27.6198	NaN	NaN	NaN	NaN	NaN	NaN	NaN	NaN	NaN	NaN	NaN	NaN	NaN	NaN	NaN	NaN	NaN	17.1466	NaN	NaN	NaN	NaN	19.1521	18.9567	NaN	NaN	NaN	19.6697	NaN	19.7248	19.7918	19.9734	19.636	20.1166	NaN	19.5023	NaN	NaN	19.0945	NaN	NaN	NaN	NaN	NaN
Q9VE86	Werner Syndrome-like exonuclease	WRNexo	NaN	NaN	NaN	16.608	NaN	NaN	NaN	NaN	NaN	NaN	NaN	NaN	NaN	NaN	NaN	NaN	NaN	26.9435	27.3541	26.8453	27.2795	19.7362	19.9161	19.3325	NaN	NaN	NaN	NaN	NaN	NaN	NaN	NaN	NaN	NaN	NaN	NaN	NaN	NaN	NaN	NaN	18.3805	NaN	NaN	NaN	NaN	NaN	NaN
Q9VE94			26.1085	25.5979	26.2328	NaN	NaN	NaN	NaN	NaN	NaN	NaN	NaN	20.5319	19.9252	20.4212	19.3967	20.4717	20.0286	22.3687	21.882	23.0841	23.0952	20.2286	20.0177	NaN	NaN	NaN	NaN	NaN	NaN	NaN	NaN	NaN	NaN	NaN	NaN	NaN	NaN	NaN	NaN	NaN	NaN	NaN	NaN	NaN	NaN	NaN	NaN
Q9VE98			25.9037	25.5968	25.7386	NaN	NaN	17.2528	NaN	NaN	NaN	NaN	NaN	NaN	NaN	NaN	NaN	NaN	NaN	NaN	NaN	NaN	NaN	NaN	NaN	NaN	NaN	NaN	NaN	NaN	NaN	NaN	NaN	NaN	NaN	NaN	NaN	NaN	NaN	NaN	NaN	NaN	NaN	19.1923	NaN	NaN	NaN	NaN	NaN
Q9VEA1		eIF-1A	28.9639	29.2041	29.1734	NaN	16.2159	NaN	NaN	NaN	NaN	NaN	NaN	NaN	NaN	18.7119	NaN	NaN	NaN	NaN	NaN	NaN	NaN	16.5788	NaN	NaN	NaN	NaN	NaN	NaN	NaN	NaN	NaN	NaN	NaN	NaN	NaN	NaN	NaN	NaN	NaN	NaN	NaN	NaN	NaN	NaN	NaN	18.58	NaN
Q9VEA6			24.6153	24.5499	24.9538	NaN	NaN	14.7497	NaN	NaN	NaN	NaN	NaN	NaN	NaN	NaN	NaN	NaN	NaN	23.7459	17.4924	17.3154	23.378	NaN	NaN	NaN	NaN	NaN	NaN	NaN	NaN	NaN	NaN	NaN	NaN	NaN	NaN	NaN	NaN	NaN	NaN	NaN	NaN	NaN	NaN	NaN	NaN	NaN	NaN
Q9VEB1		Mdh2	33.451	33.6159	33.6326	NaN	NaN	16.5407	NaN	NaN	NaN	NaN	NaN	20.4185	19.2196	NaN	17.992	NaN	NaN	NaN	NaN	NaN	NaN	NaN	NaN	20.2819	NaN	NaN	NaN	19.909	18.5754	17.9696	NaN	18.3166	19.9086	19.3114	NaN	21.1333	19.9625	24.35	NaN	NaN	19.2155	17.7392	NaN	NaN	NaN	NaN	NaN
Q9VEB3	Ribosome production factor 2 homolog	CG7993	27.8982	NaN	26.8174	21.7437	21.8262	21.4829	21.8266	22.5342	22.0059	22.0297	21.9831	NaN	NaN	NaN	20.6875	NaN	NaN	NaN	20.4887	NaN	NaN	21.3184	NaN	21.3978	NaN	NaN	NaN	NaN	NaN	NaN	NaN	NaN	NaN	NaN	NaN	20.6158	NaN	NaN	NaN	NaN	NaN	NaN	NaN	NaN	NaN	20.3075	NaN
Q9VEC1	Mediator of RNA polymerase II transcription subunit 17	MED17	25.4651	24.2224	25.5419	20.7763	20.9512	20.6983	20.8454	21.1684	20.549	20.7948	21.0963	NaN	NaN	NaN	NaN	NaN	NaN	NaN	NaN	NaN	NaN	NaN	NaN	19.2782	NaN	17.709	NaN	NaN	NaN	NaN	NaN	NaN	NaN	NaN	NaN	NaN	NaN	NaN	NaN	NaN	NaN	NaN	NaN	NaN	NaN	19.9563	NaN
Q9VEC8		Prx5-RA	28.7606	28.0944	28.5506	NaN	NaN	NaN	NaN	NaN	NaN	NaN	NaN	NaN	NaN	NaN	NaN	NaN	NaN	NaN	NaN	NaN	NaN	NaN	NaN	NaN	19.1292	NaN	NaN	NaN	NaN	NaN	NaN	NaN	NaN	NaN	NaN	NaN	NaN	NaN	NaN	NaN	NaN	NaN	NaN	NaN	NaN	NaN	NaN
Q9VEE9			26.992	27.156	26.9192	NaN	NaN	NaN	NaN	NaN	NaN	17.3964	NaN	NaN	NaN	NaN	NaN	NaN	NaN	NaN	NaN	NaN	NaN	NaN	NaN	NaN	NaN	NaN	NaN	NaN	NaN	NaN	NaN	NaN	NaN	NaN	NaN	NaN	NaN	NaN	NaN	NaN	NaN	NaN	NaN	NaN	NaN	NaN	NaN
Q9VEG5;Q9W2S2		Atg8b;Atg8a	26.0799	25.7973	25.725	NaN	NaN	NaN	NaN	NaN	NaN	NaN	NaN	NaN	NaN	NaN	NaN	NaN	NaN	NaN	NaN	NaN	NaN	NaN	NaN	17.8382	NaN	NaN	NaN	NaN	NaN	NaN	NaN	NaN	NaN	NaN	NaN	NaN	NaN	NaN	NaN	NaN	NaN	NaN	NaN	NaN	NaN	NaN	NaN
Q9VEG8		CG7477	28.0622	27.1562	27.9102	20.5592	20.6612	20.5288	20.7608	21.2838	21.2278	21.162	21.2643	NaN	NaN	17.3285	NaN	NaN	NaN	18.8718	NaN	NaN	NaN	NaN	NaN	NaN	NaN	NaN	18.1223	NaN	NaN	NaN	NaN	NaN	NaN	NaN	NaN	NaN	NaN	NaN	NaN	NaN	NaN	NaN	NaN	NaN	NaN	NaN	NaN
Q9VEH2			26.9093	26.7587	26.4174	NaN	NaN	NaN	NaN	NaN	NaN	NaN	NaN	NaN	NaN	NaN	NaN	NaN	NaN	NaN	NaN	NaN	NaN	NaN	NaN	NaN	NaN	NaN	NaN	NaN	NaN	NaN	NaN	NaN	NaN	NaN	NaN	NaN	NaN	17.5802	NaN	NaN	NaN	NaN	NaN	NaN	NaN	NaN	NaN
Q9VEJ0		Prx3	31.8807	31.8246	31.6234	NaN	NaN	NaN	NaN	NaN	NaN	NaN	NaN	NaN	NaN	NaN	NaN	NaN	NaN	NaN	NaN	NaN	17.9758	NaN	NaN	NaN	NaN	NaN	NaN	NaN	NaN	NaN	NaN	NaN	NaN	NaN	NaN	NaN	NaN	20.1946	NaN	NaN	NaN	NaN	NaN	NaN	NaN	NaN	NaN
Q9VEJ1		SF1	27.6801	27.5841	27.5558	24.2025	24.1932	23.911	24.332	22.514	22.7062	23.412	23.8702	NaN	NaN	NaN	NaN	NaN	20.2032	NaN	NaN	NaN	NaN	17.0468	NaN	NaN	NaN	NaN	NaN	NaN	NaN	NaN	NaN	NaN	NaN	NaN	NaN	NaN	NaN	NaN	NaN	NaN	NaN	NaN	NaN	NaN	NaN	NaN	NaN
Q9VEJ2	Nucleolar protein 14 homolog	l(3)07882	25.4098	25.1932	25.2687	NaN	NaN	NaN	NaN	NaN	NaN	NaN	NaN	NaN	NaN	NaN	NaN	NaN	NaN	NaN	NaN	19.2835	NaN	NaN	NaN	19.2258	NaN	NaN	NaN	NaN	NaN	NaN	NaN	NaN	NaN	NaN	NaN	NaN	NaN	NaN	NaN	NaN	NaN	NaN	22.7872	21.3888	22.7675	22.2185	21.8209
Q9VEK8		sds22	29.9124	30.6714	30.3817	NaN	NaN	NaN	NaN	NaN	NaN	17.9049	NaN	NaN	NaN	NaN	18.2753	NaN	NaN	NaN	NaN	NaN	NaN	NaN	NaN	20.4077	NaN	NaN	NaN	NaN	NaN	NaN	NaN	NaN	NaN	NaN	NaN	NaN	NaN	NaN	NaN	NaN	23.1241	NaN	22.0725	NaN	22.1957	22.3818	NaN
Q9VEL2		Brf	NaN	NaN	NaN	NaN	NaN	NaN	NaN	NaN	NaN	NaN	NaN	NaN	NaN	NaN	NaN	NaN	NaN	NaN	NaN	NaN	NaN	21.1842	21.0865	21.0274	NaN	NaN	NaN	NaN	NaN	NaN	NaN	NaN	NaN	NaN	NaN	NaN	NaN	NaN	NaN	NaN	NaN	NaN	NaN	NaN	NaN	NaN	NaN
Q9VEN1	Filamin-A	cher	35.1926	35.1953	35.2416	NaN	NaN	18.5355	NaN	NaN	NaN	NaN	NaN	NaN	NaN	22.5096	NaN	NaN	NaN	NaN	NaN	NaN	NaN	NaN	NaN	23.351	20.0485	NaN	NaN	21.9099	19.7894	19.4551	20.9714	20.4501	19.5618	19.4302	19.6817	21.6939	21.4503	25.4175	20.7378	NaN	20.7684	19.583	NaN	NaN	NaN	NaN	NaN
Q9VEN9		Patr-1	26.9816	27.3014	27.236	20.7977	21.1069	21.1473	21.2716	21.9741	21.4461	21.6053	21.1523	21.9475	20.6608	22.7866	26.5195	27.3343	27.2021	NaN	20.0284	NaN	NaN	NaN	NaN	NaN	NaN	NaN	NaN	NaN	NaN	NaN	NaN	NaN	NaN	NaN	NaN	NaN	NaN	NaN	NaN	18.2916	NaN	NaN	NaN	NaN	NaN	NaN	NaN
Q9VEP0			NaN	NaN	25.3907	NaN	NaN	17.2984	NaN	NaN	NaN	NaN	NaN	NaN	NaN	NaN	NaN	NaN	NaN	21.9204	22.4381	22.4963	22.45	NaN	NaN	NaN	NaN	NaN	NaN	NaN	NaN	NaN	NaN	NaN	NaN	NaN	NaN	NaN	NaN	NaN	NaN	NaN	NaN	NaN	NaN	NaN	20.9134	NaN	NaN
Q9VEP6	Adenylosuccinate lyase	AdSL	30.3189	30.3874	30.7317	NaN	NaN	16.2108	NaN	NaN	NaN	NaN	NaN	NaN	NaN	NaN	16.59	NaN	NaN	NaN	NaN	NaN	NaN	NaN	NaN	NaN	NaN	NaN	NaN	NaN	NaN	NaN	NaN	NaN	NaN	NaN	NaN	NaN	NaN	17.4149	NaN	NaN	NaN	NaN	NaN	NaN	NaN	NaN	NaN
Q9VEP9			27.7318	27.6788	27.5856	NaN	21.3245	NaN	NaN	NaN	NaN	NaN	NaN	NaN	NaN	NaN	NaN	NaN	NaN	NaN	NaN	20.0106	NaN	NaN	NaN	NaN	NaN	NaN	NaN	NaN	NaN	NaN	NaN	NaN	NaN	NaN	NaN	NaN	NaN	NaN	NaN	NaN	NaN	NaN	NaN	NaN	NaN	NaN	NaN
Q9VEQ1		CG17556-RA	25.3218	25.2342	24.4147	NaN	NaN	NaN	25.4132	NaN	22.9657	22.92	NaN	NaN	NaN	28.4315	NaN	NaN	NaN	NaN	NaN	NaN	NaN	NaN	NaN	27.0567	NaN	NaN	NaN	NaN	NaN	NaN	NaN	NaN	NaN	19.3089	NaN	NaN	NaN	NaN	NaN	NaN	NaN	NaN	NaN	NaN	NaN	NaN	NaN
Q9VEV3			27.7549	28.1777	27.6959	NaN	NaN	NaN	NaN	NaN	NaN	NaN	17.8766	NaN	NaN	NaN	NaN	NaN	NaN	NaN	NaN	NaN	NaN	NaN	NaN	22.4294	NaN	NaN	NaN	NaN	NaN	NaN	NaN	NaN	NaN	NaN	NaN	NaN	NaN	19.3391	NaN	NaN	NaN	NaN	NaN	NaN	NaN	NaN	NaN
Q9VEV7			27.416	27.4941	27.421	NaN	NaN	NaN	NaN	NaN	14.4142	NaN	NaN	NaN	NaN	NaN	NaN	NaN	NaN	NaN	NaN	NaN	NaN	NaN	NaN	NaN	NaN	NaN	NaN	NaN	NaN	NaN	NaN	NaN	NaN	NaN	NaN	NaN	NaN	NaN	NaN	NaN	NaN	NaN	NaN	NaN	NaN	NaN	NaN
Q9VEX6		bor	26.513	26.0175	26.2218	NaN	NaN	NaN	18.6584	NaN	NaN	NaN	NaN	NaN	20.7094	NaN	20.1188	20.5977	20.2498	20.4724	21.1199	20.4306	20.3945	20.9511	20.5881	20.5358	24.1421	24.1231	24.1973	24.0066	24.3814	24.0107	24.2995	24.1444	24.2294	23.8739	23.9526	23.9099	24.1017	23.1937	24.2676	24.2162	24.1253	24.3566	NaN	NaN	NaN	21.4498	NaN
Q9VF03		mor	30.0746	30.3952	30.1871	24.1548	24.238	24.3442	24.7121	24.5092	24.2166	24.199	24.1008	NaN	NaN	NaN	20.416	NaN	NaN	NaN	NaN	NaN	NaN	21.4135	NaN	NaN	NaN	NaN	NaN	NaN	NaN	NaN	19.8318	NaN	NaN	NaN	NaN	NaN	NaN	NaN	NaN	NaN	NaN	NaN	22.2358	22.366	21.5778	22.0102	22.1116
Q9VF08	Mitochondrial import inner membrane translocase subunit Tim16	blp	26.8992	26.4954	26.5608	NaN	NaN	NaN	NaN	NaN	NaN	NaN	NaN	NaN	NaN	NaN	NaN	NaN	NaN	21.5479	22.3613	21.911	21.9903	21.9069	22.1374	22.3517	23.2597	NaN	NaN	23.4448	23.4135	23.2687	23.5475	23.3458	23.5183	22.8347	23.4145	20.9425	21.1947	NaN	23.2083	23.1539	23.1023	23.0606	19.6623	24.7455	24.2619	24.2795	24.783
Q9VF27		ND-23	25.0076	NaN	25.6998	NaN	NaN	NaN	NaN	NaN	NaN	NaN	NaN	NaN	NaN	NaN	NaN	NaN	NaN	NaN	NaN	NaN	NaN	NaN	NaN	NaN	NaN	NaN	NaN	NaN	NaN	NaN	NaN	NaN	NaN	NaN	NaN	NaN	NaN	NaN	NaN	NaN	NaN	NaN	NaN	NaN	NaN	NaN	NaN
Q9VF28	Actin-related protein 2/3 complex subunit 3	Arpc3A	31.1084	31.3439	31.1311	NaN	NaN	NaN	NaN	NaN	17.9542	NaN	NaN	NaN	NaN	NaN	19.1035	NaN	NaN	NaN	NaN	NaN	NaN	NaN	17.8917	NaN	NaN	NaN	NaN	NaN	NaN	NaN	NaN	NaN	NaN	NaN	NaN	NaN	NaN	18.5812	NaN	NaN	NaN	NaN	21.2556	NaN	NaN	NaN	NaN
Q9VF56			NaN	24.3137	NaN	18.5331	18.1781	18.2902	18.3354	20.2441	19.012	18.8647	19.0276	NaN	NaN	NaN	17.385	NaN	NaN	NaN	20.4232	20.5194	20.2325	21.5315	22.091	21.0722	NaN	NaN	NaN	NaN	NaN	NaN	NaN	NaN	NaN	NaN	NaN	NaN	NaN	NaN	NaN	NaN	NaN	NaN	NaN	NaN	NaN	NaN	NaN
Q9VF78	Conserved oligomeric Golgi complex subunit 2	ldlCp	27.759	27.6769	26.8999	NaN	NaN	NaN	NaN	NaN	NaN	NaN	NaN	NaN	NaN	NaN	NaN	NaN	NaN	NaN	NaN	NaN	NaN	NaN	NaN	NaN	NaN	NaN	NaN	NaN	NaN	NaN	NaN	NaN	NaN	NaN	NaN	NaN	NaN	NaN	NaN	NaN	NaN	18.4218	NaN	NaN	NaN	NaN	NaN
Q9VF83		CG12258	NaN	NaN	25.1248	23.7228	23.3676	23.3148	23.9461	22.2974	22.5269	22.712	22.8066	19.6079	19.2249	21.0857	18.9336	19.249	NaN	20.6265	22.5127	21.5493	21.6034	20.3405	NaN	17.893	NaN	NaN	19.6825	NaN	NaN	NaN	NaN	NaN	NaN	NaN	NaN	NaN	NaN	NaN	NaN	NaN	NaN	NaN	NaN	NaN	NaN	NaN	NaN
Q9VF87	Cytoplasmic FMR1-interacting protein	Sra-1	29.9447	29.7986	29.8098	22.0429	22.3581	21.9366	21.5314	22.8805	22.525	22.3207	21.9285	NaN	NaN	20.7617	21.4486	20.7598	NaN	20.908	21.4611	21.5897	21.889	NaN	20.9565	20.8456	NaN	NaN	NaN	19.0292	NaN	NaN	NaN	NaN	NaN	NaN	NaN	NaN	NaN	NaN	NaN	NaN	NaN	NaN	NaN	NaN	NaN	NaN	NaN
Q9VF89	39S ribosomal protein L9, mitochondrial	mRpL9	NaN	NaN	NaN	20.2205	20.0567	20.4182	20.2434	20.891	20.9576	20.7789	20.6042	NaN	NaN	NaN	19.9504	NaN	NaN	NaN	NaN	NaN	NaN	NaN	NaN	NaN	NaN	NaN	NaN	NaN	NaN	NaN	18.1231	NaN	NaN	NaN	NaN	NaN	NaN	NaN	NaN	NaN	NaN	NaN	NaN	NaN	NaN	NaN	NaN
Q9VFC8	Glycogen [starch] synthase	GlyS	30.7726	30.9622	30.7481	27.0734	26.7093	27.0529	27.189	26.2632	26.4229	26.5714	26.7416	NaN	NaN	NaN	21.6981	NaN	NaN	NaN	NaN	NaN	NaN	NaN	NaN	21.8961	NaN	21.9075	NaN	NaN	21.7265	21.8079	22.2151	NaN	NaN	NaN	NaN	NaN	NaN	21.12	NaN	20.9138	NaN	NaN	NaN	NaN	NaN	NaN	NaN
Q9VFD1			24.8184	26.5021	24.9659	NaN	NaN	NaN	NaN	NaN	NaN	NaN	NaN	NaN	NaN	NaN	NaN	NaN	NaN	NaN	NaN	NaN	NaN	NaN	NaN	NaN	20.3598	20.5715	19.9974	20.5002	20.31	20.2155	20.304	20.5236	20.2967	20.4923	20.8013	18.148	18.6351	17.7996	20.4554	20.3774	20.3008	20.331	24.5789	24.2925	24.5623	24.7585	24.2255
Q9VFF0		UQCR-C1	31.3733	31.8151	31.4703	20.6377	20.7786	20.4764	20.7828	21.2564	20.9711	21.1382	21.8028	21.8164	20.7289	22.117	18.9388	NaN	19.4042	NaN	21.0372	NaN	NaN	NaN	NaN	NaN	19.7953	20.1331	NaN	NaN	NaN	NaN	NaN	NaN	NaN	NaN	NaN	NaN	NaN	21.152	20.3361	20.2371	20.2208	19.6351	22.7858	22.5809	22.269	22.3212	NaN
Q9VFG8	Protein kibra	kibra	26.144	26.3701	26.5968	NaN	NaN	15.1244	NaN	NaN	NaN	NaN	NaN	NaN	NaN	NaN	NaN	19.6356	NaN	NaN	NaN	NaN	NaN	NaN	NaN	NaN	NaN	NaN	NaN	NaN	NaN	NaN	NaN	NaN	NaN	NaN	NaN	NaN	NaN	NaN	NaN	NaN	NaN	NaN	NaN	NaN	NaN	NaN	19.5333
Q9VFL5	Methionine--tRNA ligase, mitochondrial	Aats-met	28.4701	28.5207	28.4732	NaN	NaN	NaN	NaN	NaN	NaN	NaN	NaN	NaN	NaN	NaN	NaN	NaN	NaN	NaN	NaN	NaN	NaN	NaN	NaN	NaN	NaN	NaN	NaN	NaN	NaN	NaN	NaN	NaN	NaN	NaN	NaN	NaN	NaN	NaN	NaN	NaN	NaN	NaN	NaN	NaN	NaN	NaN	NaN
Q9VFM9	Twinfilin	twf	29.7062	29.992	29.9528	NaN	NaN	NaN	NaN	NaN	NaN	NaN	NaN	NaN	NaN	NaN	NaN	NaN	NaN	NaN	NaN	NaN	NaN	NaN	NaN	NaN	NaN	NaN	NaN	NaN	NaN	NaN	NaN	NaN	NaN	NaN	NaN	NaN	NaN	NaN	NaN	NaN	NaN	21.9532	NaN	NaN	NaN	NaN	NaN
Q9VFP0			26.1322	26.1074	25.4501	NaN	17.7521	NaN	NaN	NaN	NaN	NaN	NaN	NaN	NaN	NaN	18.2292	NaN	NaN	NaN	NaN	NaN	20.5074	NaN	NaN	NaN	21.3781	19.2298	19.509	21.0711	20.8097	20.0701	20.566	22.3127	22.4064	21.8611	22.59	22.1158	21.7701	20.6948	22.0861	22.3798	19.9794	20.393	NaN	22.3969	21.87	21.5503	22.6389
Q9VFQ9		Dip-B	31.9486	32.0549	32.058	NaN	NaN	NaN	NaN	NaN	NaN	NaN	NaN	NaN	NaN	NaN	NaN	NaN	NaN	NaN	NaN	17.1997	NaN	NaN	NaN	NaN	19.0693	NaN	NaN	NaN	NaN	NaN	NaN	NaN	NaN	NaN	NaN	20.2723	NaN	20.5868	NaN	20.5886	19.6946	NaN	NaN	NaN	NaN	NaN	NaN
Q9VFR0	Protein BCCIP homolog	CG9286	28.3798	28.0333	27.7362	NaN	NaN	NaN	NaN	NaN	15.4512	NaN	NaN	NaN	NaN	NaN	NaN	NaN	NaN	NaN	NaN	NaN	NaN	NaN	NaN	NaN	NaN	NaN	NaN	NaN	NaN	NaN	NaN	NaN	NaN	NaN	NaN	NaN	NaN	NaN	NaN	NaN	NaN	NaN	NaN	NaN	NaN	19.0352	NaN
Q9VFS5	Serine/threonine-protein phosphatase 4 regulatory subunit 3	flfl	28.0818	28.1735	28.3411	NaN	NaN	NaN	NaN	NaN	NaN	NaN	NaN	NaN	NaN	NaN	NaN	NaN	NaN	NaN	NaN	NaN	NaN	NaN	NaN	21.7192	NaN	NaN	NaN	NaN	NaN	NaN	NaN	NaN	NaN	NaN	NaN	NaN	NaN	NaN	NaN	NaN	NaN	NaN	NaN	NaN	NaN	NaN	NaN
Q9VFT4		rin	30.7728	30.6078	30.8129	21.9686	21.8259	21.8951	21.8531	22.7882	22.4755	22.6975	22.7605	NaN	NaN	NaN	NaN	20.6382	NaN	21.1154	21.2696	21.3597	20.8332	22.7381	22.475	22.6591	NaN	NaN	21.6747	NaN	NaN	21.2619	21.3328	NaN	20.8861	21.4683	NaN	21.2257	21.534	21.6448	NaN	NaN	NaN	21.2778	22.6075	23.613	23.457	23.8658	24.0665
Q9VFU8		yrt	23.8288	24.6383	24.014	20.7951	20.7777	20.4926	20.6502	19.4187	18.663	18.6602	18.8709	NaN	NaN	NaN	NaN	NaN	18.6828	NaN	NaN	NaN	NaN	NaN	NaN	17.8294	NaN	NaN	NaN	NaN	NaN	NaN	NaN	NaN	NaN	NaN	NaN	NaN	NaN	NaN	NaN	NaN	NaN	NaN	NaN	NaN	NaN	NaN	NaN
Q9VFV9		Droj2	31.6862	31.9264	31.7737	18.0197	18.1661	18.4645	18.0349	19.7237	18.3008	18.425	18.4671	NaN	NaN	NaN	21.2514	NaN	NaN	23.1189	23.7225	24.2637	22.9884	23.5297	23.7535	23.7272	25.7362	25.9596	26.2492	25.8396	25.8138	25.9587	26.3231	26.2715	25.9779	25.8788	25.7175	25.8699	25.8195	25.7132	26.1046	25.8941	25.5948	25.9754	27.6162	27.1452	26.7262	26.5959	26.9083
Q9VFW4		poly	29.2542	29.0334	29.1963	NaN	NaN	NaN	NaN	NaN	15.2987	NaN	NaN	17.1091	NaN	NaN	NaN	NaN	NaN	NaN	NaN	NaN	NaN	NaN	NaN	NaN	NaN	NaN	NaN	NaN	NaN	NaN	NaN	NaN	NaN	NaN	NaN	NaN	NaN	NaN	NaN	NaN	NaN	NaN	19.8279	NaN	NaN	NaN	NaN
Q9VG01			27.0089	27.8579	26.9111	NaN	NaN	NaN	NaN	16.9158	NaN	NaN	NaN	NaN	NaN	NaN	NaN	NaN	NaN	NaN	NaN	NaN	NaN	NaN	NaN	NaN	NaN	NaN	NaN	NaN	NaN	NaN	NaN	NaN	NaN	NaN	NaN	NaN	NaN	NaN	NaN	NaN	NaN	NaN	NaN	NaN	NaN	NaN	NaN
Q9VG04			29.4745	29.6919	29.5316	NaN	NaN	NaN	NaN	NaN	NaN	NaN	NaN	NaN	NaN	NaN	NaN	NaN	NaN	NaN	NaN	NaN	NaN	NaN	NaN	NaN	NaN	NaN	NaN	NaN	NaN	NaN	NaN	NaN	NaN	NaN	NaN	NaN	NaN	NaN	NaN	NaN	NaN	NaN	20.318	NaN	NaN	NaN	NaN
Q9VG05			28.5762	28.4901	28.9598	NaN	NaN	16.9344	NaN	NaN	NaN	NaN	NaN	NaN	NaN	NaN	17.4228	NaN	NaN	NaN	NaN	NaN	NaN	NaN	19.7469	NaN	NaN	NaN	NaN	19.7171	NaN	NaN	NaN	NaN	NaN	NaN	NaN	NaN	NaN	NaN	NaN	NaN	NaN	NaN	NaN	22.8766	21.706	21.8497	NaN
Q9VG31	Malic enzyme	Men	33.2825	33.2968	33.2941	NaN	NaN	16.8055	NaN	NaN	NaN	NaN	NaN	20.6966	NaN	NaN	NaN	NaN	NaN	NaN	NaN	NaN	NaN	NaN	NaN	19.5148	NaN	NaN	NaN	NaN	NaN	NaN	NaN	NaN	NaN	NaN	NaN	NaN	NaN	22.5106	NaN	NaN	NaN	NaN	NaN	20.3987	21.2352	21.8042	21.1234
Q9VG33	Sulfurtransferase		30.5783	30.2983	30.3244	15.6858	NaN	NaN	NaN	NaN	NaN	NaN	NaN	NaN	NaN	NaN	NaN	NaN	NaN	NaN	NaN	NaN	NaN	NaN	NaN	18.8	NaN	NaN	NaN	NaN	NaN	NaN	NaN	NaN	NaN	NaN	NaN	NaN	NaN	17.5475	NaN	NaN	NaN	NaN	NaN	NaN	NaN	NaN	NaN
Q9VG51		Snx3	28.9792	29.1302	28.9788	NaN	NaN	NaN	13.851	NaN	NaN	NaN	NaN	NaN	NaN	NaN	NaN	NaN	18.1334	NaN	NaN	NaN	NaN	NaN	NaN	NaN	NaN	NaN	NaN	NaN	NaN	NaN	NaN	NaN	NaN	NaN	NaN	NaN	NaN	NaN	NaN	NaN	NaN	NaN	NaN	NaN	NaN	NaN	NaN
Q9VG69			30.6057	30.8898	30.7777	NaN	NaN	NaN	NaN	NaN	NaN	NaN	NaN	NaN	NaN	NaN	NaN	NaN	NaN	NaN	NaN	NaN	NaN	NaN	NaN	NaN	NaN	NaN	19.3425	NaN	19.3959	19.1174	NaN	NaN	NaN	19.5003	NaN	NaN	NaN	20.7966	NaN	NaN	NaN	NaN	NaN	NaN	NaN	NaN	NaN
Q9VG73	Interleukin enhancer-binding factor 2 homolog	CG5641	29.3358	29.0224	29.2669	27.2028	26.9687	27.0248	27.38	23.9634	24.3863	24.4798	24.5449	29.1094	28.4825	29.3792	27.0108	27.6108	27.5607	NaN	NaN	NaN	NaN	NaN	NaN	18.6174	NaN	NaN	NaN	NaN	NaN	NaN	NaN	NaN	NaN	NaN	NaN	NaN	NaN	NaN	NaN	19.0265	NaN	NaN	22.7863	22.9073	22.1897	22.1632	22.1829
Q9VG79		Dip-C	29.0133	28.8787	28.8743	NaN	NaN	NaN	NaN	NaN	NaN	15.9226	NaN	NaN	NaN	NaN	NaN	NaN	NaN	NaN	NaN	NaN	NaN	NaN	NaN	NaN	NaN	20.1241	NaN	NaN	NaN	NaN	NaN	NaN	NaN	NaN	NaN	NaN	NaN	NaN	NaN	NaN	NaN	NaN	NaN	NaN	NaN	NaN	NaN
Q9VG80	Palmitoyltransferase	CG5196-RA	NaN	NaN	NaN	NaN	NaN	NaN	15.6842	NaN	NaN	NaN	NaN	NaN	NaN	NaN	18.0524	NaN	NaN	19.6173	20.5248	20.1519	20.5034	21.1275	21.4345	20.4256	NaN	NaN	NaN	NaN	NaN	NaN	NaN	NaN	NaN	NaN	NaN	NaN	NaN	NaN	NaN	NaN	NaN	NaN	NaN	NaN	NaN	NaN	NaN
Q9VG84	DNA ligase	lig3	NaN	24.4131	NaN	21.5121	20.9088	19.74	20.3936	NaN	19.6453	19.9977	20.4262	NaN	NaN	NaN	16.578	NaN	NaN	25.1791	25.6771	24.5939	25.4843	15.9192	16.0279	17.3955	NaN	17.6833	NaN	NaN	NaN	NaN	NaN	NaN	NaN	NaN	NaN	NaN	NaN	NaN	NaN	NaN	NaN	NaN	NaN	NaN	NaN	NaN	NaN
Q9VG95	Glutathione S-transferase D5	GstD5	29.0697	29.1211	28.5358	NaN	NaN	NaN	NaN	NaN	NaN	NaN	NaN	NaN	NaN	NaN	NaN	NaN	NaN	NaN	NaN	NaN	NaN	NaN	NaN	NaN	NaN	NaN	NaN	NaN	NaN	NaN	NaN	NaN	NaN	NaN	NaN	NaN	NaN	NaN	NaN	NaN	NaN	NaN	NaN	NaN	NaN	NaN	NaN
Q9VG96	Glutathione S-transferase D4	GstD4	31.4189	31.2871	31.8198	NaN	NaN	NaN	NaN	NaN	NaN	NaN	NaN	NaN	NaN	NaN	NaN	NaN	NaN	NaN	NaN	NaN	NaN	NaN	NaN	NaN	19.7348	NaN	NaN	NaN	19.9531	NaN	NaN	NaN	20.5564	NaN	NaN	21.3182	20.4538	23.7818	NaN	NaN	20.1307	NaN	20.2078	20.2163	20.7095	22.1802	21.7313
Q9VGA0		GstD9	31.4481	31.3795	31.3526	NaN	NaN	NaN	NaN	NaN	NaN	NaN	NaN	NaN	NaN	20.998	NaN	NaN	NaN	NaN	NaN	NaN	NaN	18.4478	NaN	NaN	NaN	NaN	NaN	NaN	NaN	NaN	NaN	NaN	NaN	NaN	NaN	NaN	NaN	18.8157	NaN	NaN	NaN	NaN	NaN	NaN	NaN	NaN	24.946
Q9VGA4		MBD-R2	NaN	NaN	24.0797	NaN	NaN	NaN	NaN	NaN	16.4042	NaN	NaN	NaN	NaN	NaN	NaN	NaN	19.1765	24.9256	25.3287	25.2532	25.1241	21.5819	21.39	21.2901	NaN	NaN	NaN	NaN	NaN	NaN	NaN	NaN	NaN	NaN	NaN	NaN	NaN	NaN	NaN	NaN	NaN	NaN	NaN	NaN	NaN	NaN	20.9565
Q9VGB6		Pglym87	NaN	NaN	NaN	NaN	NaN	NaN	NaN	16.2819	NaN	NaN	NaN	NaN	NaN	NaN	NaN	NaN	NaN	25.7198	25.9918	25.3587	25.5087	26.3805	26.5028	25.8182	25.533	25.9326	25.8291	25.6889	25.9433	25.9268	NaN	25.0643	24.8922	26.3843	24.4751	21.8489	24.0821	23.4885	26.1652	25.6544	25.7594	25.8983	21.8616	23.9743	24.0047	25.5312	24.7097
Q9VGC2			26.2292	25.9277	26.6321	NaN	NaN	NaN	NaN	NaN	NaN	NaN	NaN	NaN	NaN	NaN	NaN	NaN	NaN	NaN	NaN	NaN	NaN	NaN	NaN	NaN	NaN	NaN	NaN	17.8037	NaN	NaN	NaN	NaN	NaN	NaN	NaN	NaN	NaN	NaN	NaN	NaN	NaN	NaN	NaN	NaN	NaN	NaN	NaN
Q9VGC3	Conserved oligomeric Golgi complex subunit 1	CG4848	25.7568	26.1062	25.822	NaN	NaN	NaN	NaN	NaN	NaN	NaN	NaN	NaN	NaN	NaN	NaN	NaN	NaN	NaN	NaN	NaN	NaN	NaN	NaN	NaN	NaN	NaN	NaN	19.4725	NaN	NaN	NaN	NaN	NaN	NaN	NaN	NaN	NaN	NaN	NaN	NaN	NaN	NaN	NaN	NaN	NaN	NaN	NaN
Q9VGE4		GCC185	27.0202	27.6409	27.218	NaN	NaN	NaN	NaN	NaN	NaN	NaN	NaN	NaN	NaN	NaN	NaN	NaN	NaN	NaN	NaN	NaN	NaN	NaN	NaN	NaN	NaN	NaN	NaN	NaN	NaN	NaN	NaN	17.8787	NaN	NaN	NaN	NaN	NaN	NaN	NaN	NaN	NaN	NaN	NaN	NaN	NaN	19.5629	NaN
Q9VGF7		GC1	23.9994	NaN	24.4532	NaN	NaN	NaN	NaN	NaN	NaN	NaN	NaN	NaN	NaN	NaN	NaN	NaN	NaN	NaN	NaN	NaN	NaN	NaN	NaN	17.2626	NaN	NaN	NaN	NaN	NaN	NaN	NaN	NaN	NaN	NaN	NaN	NaN	20.8617	NaN	NaN	NaN	NaN	NaN	NaN	NaN	NaN	NaN	NaN
Q9VGH5		glo	30.499	30.0679	30.3541	29.2904	29.1975	29.3714	29.7254	27.719	28.9697	29.3347	29.6358	21.5325	22.5351	22.0593	25.4858	25.1999	24.6985	NaN	NaN	NaN	NaN	21.0047	NaN	NaN	NaN	NaN	NaN	NaN	NaN	NaN	NaN	NaN	NaN	NaN	NaN	NaN	NaN	19.5953	NaN	NaN	NaN	NaN	NaN	NaN	NaN	NaN	NaN
Q9VGI8	Bloom syndrome protein homolog	Blm	24.7322	NaN	NaN	18.7895	18.5134	18.497	18.4515	18.6331	18.6661	18.5794	18.5635	NaN	NaN	17.4656	NaN	NaN	NaN	23.9129	23.7969	23.7552	23.8333	24.4863	24.1665	23.8936	NaN	NaN	NaN	NaN	NaN	NaN	NaN	NaN	NaN	NaN	NaN	NaN	NaN	NaN	NaN	NaN	NaN	NaN	NaN	NaN	20.7984	NaN	NaN
Q9VGK3	Peptidyl-prolyl cis-trans isomerase		31.1188	31.2763	31.1138	NaN	NaN	NaN	NaN	NaN	NaN	NaN	NaN	NaN	NaN	NaN	NaN	NaN	NaN	NaN	NaN	NaN	NaN	NaN	NaN	19.2633	NaN	NaN	NaN	19.8614	19.0662	19.3222	NaN	19.5119	19.3507	NaN	19.4927	20.0482	19.6207	23.271	19.3491	NaN	NaN	18.9184	NaN	NaN	NaN	NaN	NaN
Q9VGK7	Putative elongator complex protein 1	Elp1	27.6089	28.2769	28.0727	NaN	16.5389	NaN	NaN	NaN	NaN	NaN	NaN	NaN	NaN	NaN	NaN	NaN	NaN	NaN	NaN	NaN	NaN	NaN	NaN	NaN	NaN	NaN	18.5199	NaN	NaN	NaN	NaN	NaN	NaN	NaN	NaN	NaN	NaN	NaN	NaN	NaN	NaN	NaN	20.7083	NaN	NaN	NaN	NaN
Q9VGM1		Mrp4	26.8094	26.8604	27.005	NaN	16.0362	NaN	NaN	NaN	NaN	NaN	NaN	NaN	NaN	NaN	NaN	NaN	NaN	NaN	NaN	NaN	NaN	NaN	NaN	NaN	NaN	NaN	NaN	NaN	NaN	NaN	NaN	NaN	NaN	NaN	NaN	NaN	NaN	NaN	NaN	NaN	NaN	NaN	NaN	NaN	NaN	NaN	NaN
Q9VGN9	Probable ribosome biogenesis protein RLP24	RpL24-like	27.2161	26.6369	27.1763	19.3326	19.4426	19.0613	18.9926	18.601	18.2373	18.4889	18.3775	NaN	NaN	NaN	18.8732	NaN	NaN	NaN	NaN	18.1574	NaN	NaN	NaN	NaN	NaN	NaN	NaN	NaN	17.7556	NaN	NaN	NaN	NaN	NaN	NaN	NaN	NaN	NaN	NaN	NaN	NaN	NaN	NaN	NaN	21.5045	21.1593	20.8832
Q9VGP4		Ranbp9	30.9872	30.8189	31.0938	NaN	16.5383	NaN	NaN	NaN	NaN	NaN	NaN	NaN	NaN	NaN	18.9266	NaN	NaN	NaN	NaN	20.0621	NaN	NaN	NaN	NaN	NaN	NaN	NaN	NaN	NaN	NaN	18.3107	NaN	NaN	NaN	NaN	NaN	NaN	NaN	NaN	NaN	NaN	NaN	NaN	19.6478	NaN	NaN	NaN
Q9VGP6	Prefoldin subunit 3	mgr	30.1342	29.9975	29.8073	NaN	NaN	NaN	17.4072	NaN	NaN	NaN	NaN	NaN	NaN	NaN	NaN	NaN	NaN	NaN	NaN	NaN	NaN	NaN	NaN	NaN	NaN	NaN	NaN	NaN	NaN	NaN	NaN	NaN	NaN	NaN	NaN	NaN	NaN	16.9291	NaN	NaN	NaN	NaN	NaN	NaN	NaN	NaN	NaN
Q9VGP7		mRpL40	25.5578	24.6528	25.0222	NaN	NaN	NaN	16.9495	NaN	NaN	NaN	NaN	NaN	NaN	NaN	NaN	NaN	NaN	NaN	NaN	19.0593	NaN	NaN	NaN	NaN	NaN	NaN	NaN	NaN	NaN	NaN	NaN	NaN	NaN	NaN	NaN	NaN	NaN	NaN	NaN	NaN	NaN	NaN	NaN	NaN	NaN	NaN	NaN
Q9VGQ1			31.5076	31.4287	31.4541	NaN	18.6118	NaN	NaN	NaN	NaN	NaN	NaN	27.0516	26.3886	27.4678	21.7893	23.0119	22.5775	NaN	NaN	NaN	NaN	20.5144	NaN	NaN	22.0836	NaN	NaN	21.5951	NaN	22.1638	NaN	21.9674	21.894	21.197	NaN	22.5691	NaN	21.8742	21.757	NaN	NaN	21.6365	23.6277	23.0981	23.6605	23.3408	23.2222
Q9VGQ8		Arfip	27.8611	26.6768	27.8498	NaN	NaN	NaN	NaN	NaN	NaN	NaN	NaN	NaN	NaN	NaN	NaN	NaN	NaN	NaN	18.3705	NaN	NaN	NaN	NaN	NaN	NaN	NaN	NaN	NaN	NaN	NaN	NaN	NaN	NaN	17.4427	NaN	NaN	NaN	NaN	NaN	NaN	NaN	NaN	NaN	NaN	NaN	NaN	NaN
Q9VGR7	J domain-containing protein CG6693	CG6693	28.3586	28.463	28.4172	23.1728	23.4819	23.5203	23.4817	21.2715	21.4281	21.7609	21.7446	21.7842	21.0815	22.5907	22.1299	22.978	22.202	23.7186	24.007	24.0537	24.1409	21.1184	21.1745	21.059	NaN	NaN	20.3479	NaN	NaN	NaN	NaN	NaN	NaN	NaN	NaN	NaN	NaN	NaN	NaN	NaN	NaN	NaN	22.5872	22.4652	22.4249	22.3304	NaN
Q9VGS2	Translationally-controlled tumor protein homolog	Tctp	32.8144	32.8108	32.8954	18.9882	18.9085	19.2258	18.3716	20.7534	20.3844	20.0895	18.6867	NaN	NaN	NaN	20.5426	18.8355	NaN	18.2996	18.059	NaN	NaN	NaN	NaN	21.5397	NaN	NaN	NaN	NaN	NaN	19.1633	NaN	NaN	NaN	19.457	NaN	21.2897	20.7286	23.9767	NaN	18.0932	20.485	NaN	NaN	20.8009	20.7601	22.1847	22.1273
Q9VGS9		Ugt35a	25.7117	25.0681	26.1268	NaN	NaN	NaN	NaN	NaN	NaN	NaN	NaN	NaN	NaN	NaN	NaN	NaN	NaN	NaN	NaN	NaN	NaN	NaN	NaN	NaN	NaN	NaN	NaN	NaN	NaN	NaN	NaN	NaN	NaN	NaN	NaN	NaN	NaN	NaN	NaN	NaN	NaN	NaN	NaN	NaN	NaN	19.0902	NaN
Q9VGU6	GTP:AMP phosphotransferase, mitochondrial	Adk3	26.1867	26.2938	26.4787	NaN	17.3657	NaN	NaN	NaN	NaN	NaN	NaN	NaN	NaN	NaN	NaN	NaN	NaN	NaN	NaN	NaN	NaN	NaN	NaN	NaN	NaN	NaN	NaN	NaN	NaN	NaN	NaN	NaN	NaN	NaN	NaN	NaN	NaN	NaN	NaN	NaN	NaN	NaN	NaN	NaN	NaN	NaN	NaN
Q9VGU7			28.4429	28.6349	28.1502	NaN	NaN	NaN	NaN	NaN	NaN	NaN	NaN	NaN	NaN	NaN	NaN	NaN	NaN	NaN	NaN	NaN	NaN	NaN	NaN	18.1384	NaN	NaN	NaN	NaN	NaN	NaN	NaN	NaN	NaN	NaN	NaN	NaN	NaN	NaN	NaN	NaN	NaN	NaN	NaN	NaN	NaN	NaN	NaN
Q9VGW6	DNA replication licensing factor Mcm5	Mcm5	29.7723	30.0328	30.1461	NaN	NaN	NaN	NaN	NaN	NaN	NaN	NaN	NaN	NaN	NaN	NaN	NaN	NaN	NaN	20.9468	NaN	NaN	NaN	NaN	NaN	NaN	NaN	NaN	NaN	NaN	NaN	NaN	19.1721	NaN	NaN	NaN	NaN	NaN	NaN	NaN	NaN	NaN	NaN	22.8287	NaN	NaN	NaN	NaN
Q9VGW7		Art1	30.7858	30.6671	30.994	NaN	15.8869	NaN	NaN	NaN	NaN	NaN	NaN	NaN	NaN	NaN	NaN	NaN	NaN	NaN	NaN	NaN	NaN	NaN	NaN	18.4525	NaN	NaN	18.1602	NaN	NaN	17.7275	NaN	NaN	NaN	18.0361	NaN	18.2664	18.5785	20.2215	NaN	NaN	18.1918	NaN	NaN	NaN	NaN	NaN	NaN
Q9VGW9		mRpL37	NaN	NaN	25.6883	21.0177	20.8688	20.604	21.6465	19.8511	21.0293	21.7108	21.496	NaN	NaN	NaN	NaN	21.5036	NaN	NaN	22.4795	NaN	NaN	NaN	NaN	NaN	NaN	NaN	NaN	NaN	NaN	NaN	NaN	NaN	19.6811	NaN	NaN	NaN	NaN	NaN	NaN	NaN	NaN	NaN	NaN	NaN	NaN	NaN	NaN
Q9VGZ3	Aconitate hydratase	Irp-1B	27.159	26.9569	27.2055	NaN	NaN	NaN	NaN	NaN	NaN	NaN	NaN	NaN	NaN	NaN	NaN	NaN	NaN	NaN	NaN	NaN	19.6745	NaN	NaN	NaN	NaN	NaN	NaN	NaN	NaN	NaN	NaN	NaN	NaN	NaN	NaN	NaN	NaN	NaN	NaN	NaN	NaN	NaN	NaN	NaN	NaN	NaN	NaN
Q9VH07	RuvB-like helicase 1	pont	31.5271	31.1855	31.3431	19.1615	18.9297	18.5197	18.6712	19.2707	18.4991	18.6528	18.6124	NaN	NaN	NaN	NaN	NaN	18.4951	NaN	NaN	NaN	20.8306	NaN	NaN	NaN	20.6524	20.7001	20.2489	21.4815	19.3303	21.5891	21.2721	21.2656	20.2804	21.7917	21.2407	20.8445	20.7584	20.7543	20.25	20.7128	20.1338	NaN	NaN	NaN	NaN	NaN	NaN
Q9VH48	Probable histone-arginine methyltransferase CARMER	Art4	27.6478	27.4867	27.578	NaN	NaN	17.543	NaN	NaN	NaN	NaN	NaN	NaN	NaN	NaN	NaN	NaN	NaN	NaN	NaN	NaN	NaN	NaN	NaN	NaN	NaN	NaN	NaN	NaN	NaN	NaN	NaN	NaN	NaN	NaN	NaN	NaN	NaN	NaN	NaN	NaN	NaN	NaN	NaN	NaN	NaN	NaN	NaN
Q9VH64			32.1668	31.9488	32.1531	NaN	17.7932	17.5772	17.537	NaN	NaN	17.9634	20.8679	20.7088	20.4495	21.0575	20.3789	24.1961	20.6387	NaN	NaN	21.9677	NaN	NaN	NaN	NaN	19.6598	19.2074	19.0417	20.1513	19.8541	19.3084	18.8757	19.4429	20.2851	19.7445	19.4872	20.1461	19.732	21.0589	19.7816	20.0859	20.0028	19.7563	NaN	NaN	NaN	NaN	NaN
Q9VH69	40S ribosomal protein S29	RpS29	30.9156	30.8252	30.8069	20.5427	20.7804	20.8059	20.4736	19.8048	21.5328	21.3813	20.9676	NaN	NaN	19.8954	20.9215	19.9847	NaN	NaN	NaN	NaN	NaN	NaN	NaN	18.3647	NaN	NaN	21.7756	21.5947	22.8785	22.3022	NaN	21.2966	NaN	NaN	NaN	20.959	21.2557	23.093	21.4259	NaN	22.2172	21.825	26.9281	25.1727	26.0418	26.7932	26.0227
Q9VH81		PpD3	31.4992	31.0189	31.1572	NaN	NaN	NaN	NaN	NaN	NaN	NaN	14.5687	NaN	NaN	NaN	17.6771	NaN	NaN	NaN	NaN	NaN	17.0075	NaN	NaN	NaN	NaN	NaN	NaN	NaN	NaN	NaN	NaN	NaN	NaN	NaN	NaN	18.2827	NaN	NaN	NaN	NaN	NaN	NaN	NaN	NaN	NaN	NaN	NaN
Q9VH95	Uncharacterized protein CG16817	CG16817	31.9157	31.5627	31.085	18.3841	17.9012	18.5607	17.5924	19.6533	18.6517	18.7813	18.4906	NaN	NaN	NaN	18.9371	18.6808	18.6826	21.5161	22.0152	21.302	21.2249	21.23	21.1446	22.7604	21.1049	NaN	21.0573	21.5392	21.3713	NaN	20.8413	NaN	21.1416	21.0173	NaN	21.3834	21.073	22.3896	NaN	20.3396	20.8244	NaN	24.0146	24.0058	24.1531	23.9409	23.7376
Q9VHA1		SpdS	29.6118	29.7294	29.4557	NaN	NaN	NaN	NaN	NaN	NaN	NaN	NaN	NaN	19.4916	NaN	NaN	NaN	NaN	NaN	NaN	NaN	NaN	NaN	NaN	20.8965	NaN	NaN	NaN	NaN	NaN	NaN	NaN	NaN	NaN	NaN	NaN	NaN	NaN	NaN	NaN	NaN	NaN	NaN	NaN	NaN	NaN	NaN	NaN
Q9VHA8		P58IPK	30.2392	30.3118	30.236	NaN	NaN	NaN	NaN	NaN	15.7995	NaN	NaN	17.5293	NaN	NaN	NaN	NaN	NaN	NaN	NaN	18.3307	NaN	NaN	NaN	NaN	NaN	NaN	NaN	NaN	NaN	NaN	NaN	NaN	NaN	NaN	NaN	NaN	NaN	20.0088	NaN	NaN	NaN	NaN	NaN	NaN	NaN	NaN	NaN
Q9VHB0			NaN	NaN	NaN	17.5451	17.3121	17.6518	18.0931	NaN	NaN	16.1351	NaN	NaN	NaN	20.1375	NaN	NaN	NaN	NaN	NaN	NaN	NaN	NaN	NaN	NaN	NaN	NaN	NaN	NaN	NaN	NaN	NaN	NaN	NaN	NaN	NaN	NaN	NaN	NaN	NaN	NaN	NaN	NaN	NaN	NaN	19.1616	NaN	NaN
Q9VHB5		Vps45	26.2319	26.637	26.7928	NaN	NaN	NaN	NaN	NaN	NaN	NaN	NaN	NaN	NaN	NaN	NaN	NaN	NaN	22.5258	22.9622	22.6026	22.5697	22.9665	22.6909	NaN	NaN	NaN	NaN	NaN	NaN	NaN	NaN	NaN	NaN	NaN	NaN	NaN	NaN	NaN	20.7697	NaN	NaN	NaN	NaN	NaN	NaN	NaN	NaN
Q9VHB8			26.5351	25.8265	26.5718	NaN	NaN	NaN	NaN	NaN	NaN	NaN	NaN	NaN	18.8245	NaN	NaN	NaN	NaN	NaN	NaN	NaN	NaN	NaN	NaN	NaN	NaN	NaN	NaN	NaN	NaN	NaN	NaN	NaN	NaN	NaN	NaN	NaN	NaN	NaN	NaN	NaN	18.2604	NaN	NaN	NaN	NaN	NaN	NaN
Q9VHC0		RnpS1	NaN	23.5981	NaN	19.1292	19.4592	18.8404	19.4245	NaN	NaN	18.096	17.9449	NaN	NaN	NaN	19.4446	NaN	NaN	NaN	NaN	NaN	NaN	NaN	NaN	NaN	NaN	NaN	NaN	NaN	NaN	NaN	NaN	NaN	NaN	NaN	NaN	NaN	NaN	NaN	NaN	NaN	NaN	NaN	NaN	NaN	NaN	NaN	NaN
Q9VHC7		rump	30.8038	30.84	30.7572	25.546	25.4798	25.7314	25.8067	24.6286	24.5537	24.7418	24.6051	19.264	19.9363	19.8761	26.3951	27.169	27.8635	NaN	18.8813	NaN	NaN	NaN	NaN	NaN	NaN	NaN	NaN	NaN	NaN	NaN	NaN	NaN	NaN	22.0127	NaN	NaN	NaN	NaN	NaN	NaN	NaN	NaN	24.2462	23.7069	22.6483	22.8326	23.312
Q9VHC8			28.6152	28.963	28.3083	NaN	NaN	NaN	NaN	NaN	NaN	NaN	NaN	NaN	NaN	NaN	NaN	NaN	NaN	NaN	NaN	NaN	NaN	NaN	NaN	18.8713	NaN	NaN	NaN	NaN	NaN	NaN	NaN	NaN	NaN	NaN	NaN	NaN	NaN	17.0763	NaN	NaN	NaN	NaN	NaN	NaN	NaN	NaN	NaN
Q9VHG5		Ibf1	NaN	NaN	23.7231	18.7844	19.254	19.0365	19.731	19.9109	19.1064	19.5355	19.4835	NaN	NaN	NaN	NaN	NaN	NaN	20.8313	21.2261	21.2467	21.4649	NaN	NaN	NaN	NaN	NaN	NaN	NaN	NaN	NaN	NaN	NaN	NaN	NaN	NaN	NaN	17.1076	NaN	NaN	NaN	NaN	NaN	NaN	NaN	NaN	NaN	NaN
Q9VHI3			NaN	NaN	NaN	NaN	NaN	NaN	NaN	NaN	NaN	NaN	NaN	NaN	NaN	NaN	NaN	NaN	NaN	24.5833	25.0121	24.3838	24.7171	23.1374	22.7585	22.8702	NaN	NaN	NaN	NaN	NaN	NaN	NaN	NaN	NaN	NaN	NaN	NaN	NaN	NaN	NaN	NaN	NaN	NaN	NaN	NaN	NaN	NaN	NaN
Q9VHI7			25.0789	26.9998	26.1391	NaN	NaN	NaN	NaN	NaN	NaN	NaN	NaN	NaN	NaN	NaN	NaN	NaN	NaN	NaN	NaN	NaN	NaN	NaN	NaN	NaN	NaN	NaN	NaN	NaN	NaN	NaN	NaN	NaN	NaN	NaN	NaN	NaN	NaN	17.3617	NaN	NaN	NaN	NaN	NaN	NaN	NaN	NaN	NaN
Q9VHJ2			25.7295	24.9676	25.1505	NaN	NaN	NaN	NaN	NaN	NaN	NaN	NaN	NaN	NaN	NaN	18.5953	NaN	NaN	NaN	NaN	NaN	NaN	NaN	NaN	NaN	NaN	NaN	NaN	NaN	NaN	NaN	NaN	NaN	NaN	NaN	NaN	NaN	NaN	NaN	NaN	NaN	NaN	NaN	NaN	NaN	NaN	NaN	NaN
Q9VHL2		Tcp-1eta	32.8969	32.8124	32.9133	NaN	NaN	NaN	NaN	NaN	NaN	17.7072	NaN	NaN	NaN	18.7894	19.5898	18.7684	18.9919	NaN	NaN	NaN	NaN	18.321	NaN	NaN	21.7276	21.2629	20.5537	21.7319	19.8467	19.9383	22.3904	21.3277	22.0004	21.721	21.8275	22.0727	22.0936	24.3533	20.244	22.0447	19.9392	21.6793	23.0816	22.4514	22.8871	23.2575	23.6293
Q9VHM3		M1BP	26.3521	25.7084	26.2151	NaN	17.7776	NaN	NaN	NaN	NaN	NaN	NaN	NaN	NaN	NaN	NaN	NaN	NaN	NaN	20.5883	NaN	NaN	NaN	NaN	NaN	21.0506	NaN	20.6333	21.901	18.5282	18.8165	20.1877	20.7724	19.9106	20.264	NaN	NaN	20.4529	19.524	22.0483	20.0615	NaN	NaN	26.0924	26.7985	26.5002	26.8332	26.5826
Q9VHN4			27.9488	27.8845	28.2294	NaN	NaN	NaN	18.1578	NaN	NaN	NaN	NaN	NaN	NaN	NaN	NaN	NaN	NaN	NaN	NaN	NaN	NaN	NaN	NaN	19.1876	NaN	NaN	NaN	NaN	NaN	NaN	NaN	NaN	NaN	NaN	NaN	NaN	NaN	NaN	NaN	NaN	NaN	NaN	NaN	NaN	NaN	NaN	NaN
Q9VHN6	39S ribosomal protein L19, mitochondrial	mRpL19	25.6381	25.6537	25.896	22.4318	23.4925	22.8943	23.3226	19.2474	23.3543	23.4757	23.5673	21.4669	NaN	21.4383	23.9976	24.2225	24.1064	NaN	NaN	NaN	NaN	NaN	NaN	24.3011	NaN	NaN	NaN	NaN	NaN	NaN	NaN	NaN	NaN	NaN	NaN	NaN	NaN	20.7307	NaN	NaN	NaN	NaN	NaN	NaN	NaN	NaN	NaN
Q9VHN7			33.4545	33.3288	33.5885	NaN	19.6757	19.9087	19.1767	20.4439	20.0583	19.5516	19.7429	21.0384	20.863	20.3672	19.9258	NaN	20.7313	NaN	NaN	NaN	NaN	NaN	NaN	23.0496	18.5317	NaN	18.0684	19.0357	18.5871	18.9239	NaN	NaN	19.2369	19.41	19.0652	21.3252	19.1347	22.8035	19.1246	18.7045	20.4052	17.8502	NaN	NaN	NaN	NaN	NaN
Q9VHP0	ATP-dependent RNA helicase bel	bel	32.3767	32.4442	32.4506	28.8699	28.6203	29.0302	29.0178	28.0435	28.7495	29.0941	29.3339	23.1165	21.7492	23.6083	23.9396	24.3704	23.6398	22.151	22.0672	22.1087	22.1855	22.3799	22.2891	22.997	23.5707	23.4699	23.4911	23.2385	23.5718	23.6912	23.5546	23.4413	23.4428	23.7129	23.4187	23.3519	23.7578	23.5228	23.2246	23.6566	23.2474	23.5393	22.0902	24.3222	23.6056	23.9882	23.8497
Q9VHQ0		mRpS18A	26.4329	NaN	NaN	18.9276	19.0066	18.4498	19.1676	NaN	19.3109	18.9541	19.2875	NaN	NaN	NaN	NaN	18.6987	NaN	NaN	NaN	NaN	NaN	NaN	18.3196	NaN	NaN	19.8957	NaN	NaN	NaN	NaN	NaN	NaN	NaN	NaN	NaN	NaN	NaN	NaN	NaN	NaN	NaN	NaN	NaN	NaN	NaN	NaN	NaN
Q9VHR5			27.69	27.3339	27.5325	26.8868	27.0106	26.8135	27.1091	23.0676	22.7038	22.717	22.4768	29.4188	29.0635	29.7569	27.2948	28.1116	27.7269	NaN	18.8453	NaN	NaN	NaN	NaN	NaN	NaN	NaN	NaN	NaN	NaN	NaN	23.3452	NaN	NaN	NaN	NaN	NaN	NaN	NaN	NaN	NaN	NaN	NaN	NaN	NaN	NaN	NaN	NaN
Q9VHR8	Dipeptidyl peptidase 3	DppIII	32.77	32.8379	32.9286	NaN	NaN	16.0826	NaN	NaN	NaN	NaN	NaN	NaN	NaN	NaN	NaN	NaN	19.8337	NaN	NaN	NaN	NaN	17.6717	NaN	NaN	NaN	NaN	NaN	NaN	NaN	NaN	NaN	NaN	NaN	NaN	NaN	NaN	NaN	20.5177	NaN	NaN	NaN	NaN	20.3239	NaN	NaN	NaN	NaN
Q9VHS0		CG9601-RA	24.2001	NaN	NaN	20.0759	19.9666	20.312	20.5915	20.6923	19.9998	20.0833	20.3409	NaN	NaN	NaN	18.8848	NaN	NaN	26.6002	26.8925	26.8819	26.6687	26.0585	25.6782	25.6855	20.5533	NaN	NaN	NaN	NaN	NaN	NaN	NaN	NaN	NaN	NaN	NaN	NaN	NaN	NaN	NaN	NaN	NaN	NaN	NaN	NaN	NaN	NaN
[truncated: 770 more rows]
[truncated: 47 more columns]
