# Supplementary material for: Cross-species analysis of viral nucleic acid interacting proteins identifies TAOKs as innate immune regulators
Source: Nat Commun. 2021 Dec 1;12:7009. doi: 10.1038/s41467-021-27192-w (PMC8636641; doi:10.1038/s41467-021-27192-w)
Supplement: Supplementary file 9 — Supplementary Data 6 [file 41467_2021_27192_MOESM9_ESM.xlsx]

## Sheet: Garcia-Moreno_RBPome_Statistics
		NAbinder
		TRUE	FALSE
GMhit	TRUE	96	113
	FALSE	665	5573
Selection column	NAbinder
Selection value	TRUE
Category column	GMhit
Category value	TRUE
Total size	6447
Selection size	761
Category size	209
Intersection size	96
Enrichment factor	3.8913
P value	2.4151e-36
Benj. Hoch. FDR	2.4151e-36

## Sheet: Garcia-Moreno_RBPome_List
gene_names	NAbinder	GMhit
2-Sep	FALSE	FALSE
5-Sep	FALSE	FALSE
6-Sep	FALSE	FALSE
8-Sep	FALSE	FALSE
9-Sep	FALSE	FALSE
10-Sep	FALSE	FALSE
11-Sep	FALSE	FALSE
15-Sep	FALSE	FALSE
6-Mar	FALSE	FALSE
AAAS	FALSE	FALSE
AAGAB	FALSE	FALSE
AAK1	FALSE	FALSE
AAMDC	FALSE	FALSE
AAMP	FALSE	FALSE
AAR2	FALSE	FALSE
AARS	TRUE	FALSE
AARS2	FALSE	FALSE
AASDH	FALSE	FALSE
AASS	FALSE	FALSE
AATF	FALSE	FALSE
ABCA2	FALSE	FALSE
ABCA7	FALSE	FALSE
ABCB6	FALSE	FALSE
ABCB7	FALSE	FALSE
ABCC4	FALSE	FALSE
ABCC5	FALSE	FALSE
ABCD1	FALSE	FALSE
ABCD3	FALSE	FALSE
ABCE1	FALSE	FALSE
ABCF2	FALSE	FALSE
ABCF3	TRUE	FALSE
ABCG1	FALSE	FALSE
ABCG2	FALSE	FALSE
ABHD10	FALSE	FALSE
ABHD14A	FALSE	FALSE
ABHD14B	FALSE	FALSE
ABHD6	FALSE	FALSE
ABI1	FALSE	FALSE
ABI2	FALSE	FALSE
ABI3BP	FALSE	FALSE
DKFZp667H216	FALSE	FALSE
ABL1	FALSE	FALSE
ABLIM1	FALSE	FALSE
ABRACL	FALSE	FALSE
ABT1	FALSE	FALSE
ACAA1	FALSE	FALSE
ACAA2	FALSE	FALSE
ACACB	FALSE	FALSE
ACAD10	FALSE	FALSE
ACAD11	FALSE	FALSE
ACAD8	FALSE	FALSE
ACAD9	FALSE	FALSE
ACADM	FALSE	FALSE
ACADSB	FALSE	FALSE
ACADVL	FALSE	FALSE
ACAP2	FALSE	FALSE
ACAT1	FALSE	FALSE
ACAT2	FALSE	FALSE
ACBD3	FALSE	FALSE
ACBD4	FALSE	FALSE
ACBD5	FALSE	FALSE
ACD	FALSE	FALSE
ACIN1	FALSE	FALSE
ACKR3	FALSE	FALSE
ACLY	FALSE	FALSE
ACO1	FALSE	FALSE
ACO2	FALSE	FALSE
ACOT1	FALSE	FALSE
ACOT13	FALSE	FALSE
ACOT7	FALSE	FALSE
ACOT8	FALSE	FALSE
ACOT9	TRUE	FALSE
ACOX1	FALSE	FALSE
ACP1	FALSE	FALSE
ACRBP	FALSE	FALSE
ACSF3	FALSE	FALSE
ACSL1	FALSE	FALSE
ACSL3	FALSE	FALSE
ACSL4	FALSE	FALSE
ACSL5	FALSE	FALSE
ACSS2	FALSE	FALSE
ACTA1	FALSE	FALSE
ACTA2	FALSE	FALSE
ACTB	TRUE	FALSE
ACTBL2	FALSE	FALSE
ACTC1	FALSE	FALSE
ACTG1	FALSE	FALSE
ACTG2	FALSE	FALSE
ACTL6A	FALSE	FALSE
ACTL8	FALSE	FALSE
ACTN1	FALSE	FALSE
ACTN4	FALSE	FALSE
ACTR10	FALSE	FALSE
ACTR1A	FALSE	FALSE
ACTR1B	FALSE	FALSE
ACTR2	FALSE	FALSE
ACTR3	FALSE	FALSE
ACTR5	FALSE	FALSE
ACTR6	FALSE	FALSE
ACTR8	FALSE	FALSE
ACTRT1	FALSE	FALSE
ACVR1B	FALSE	FALSE
ACY1	FALSE	FALSE
ADAM10	FALSE	FALSE
ADAM17	FALSE	FALSE
ADAM9	FALSE	FALSE
ADAR	TRUE	FALSE
ADARB1	FALSE	FALSE
ADARB2	FALSE	FALSE
ADCK1	FALSE	FALSE
ADCK3	FALSE	FALSE
ADCK4	FALSE	FALSE
ADCK5	FALSE	FALSE
ADD1	FALSE	FALSE
ADD3	FALSE	FALSE
ADGRE2	FALSE	FALSE
EMR2	FALSE	FALSE
ADGRE5	FALSE	FALSE
CD97	FALSE	FALSE
ADGRG6	FALSE	FALSE
GPR126	FALSE	FALSE
ADH5	FALSE	FALSE
ADK	FALSE	FALSE
ADNP	FALSE	FALSE
ADNP2	FALSE	FALSE
ADO	FALSE	FALSE
ADPGK	FALSE	FALSE
ADRBK1	FALSE	FALSE
ADRM1	FALSE	FALSE
ADSL	FALSE	FALSE
ADSS	FALSE	FALSE
AEBP2	FALSE	FALSE
AES	FALSE	FALSE
AFAP1	FALSE	FALSE
AFF1	FALSE	FALSE
AFF4	FALSE	FALSE
AFG3L2	FALSE	FALSE
AFTPH	FALSE	FALSE
AGAP1	FALSE	FALSE
AGFG1	FALSE	FALSE
AGGF1	FALSE	FALSE
AGL	FALSE	FALSE
AGMAT	FALSE	FALSE
AGO2	TRUE	FALSE
AGO3	FALSE	FALSE
AGPAT2	FALSE	FALSE
AGPAT4	FALSE	FALSE
AGPS	FALSE	FALSE
AGR2	FALSE	FALSE
AHCTF1	FALSE	FALSE
AHCY	FALSE	FALSE
AHCYL1	FALSE	FALSE
AHDC1	FALSE	FALSE
AHNAK	FALSE	TRUE
AHNAK2	FALSE	FALSE
AHSA1	FALSE	FALSE
AIDA	FALSE	FALSE
AIF1L	FALSE	FALSE
AIFM1	FALSE	FALSE
AIFM3	FALSE	FALSE
AIM1	FALSE	FALSE
AIMP1	FALSE	FALSE
AIMP2	FALSE	FALSE
AK1	FALSE	FALSE
AK2	FALSE	FALSE
AK6	FALSE	FALSE
TAF9	FALSE	FALSE
AK7	FALSE	FALSE
AKAP1	FALSE	FALSE
AKAP10	FALSE	FALSE
AKAP11	FALSE	FALSE
AKAP12	FALSE	FALSE
AKAP13	FALSE	FALSE
AKAP17A	TRUE	FALSE
AKAP2	FALSE	FALSE
AKAP5	FALSE	FALSE
AKAP8	FALSE	FALSE
AKAP8L	FALSE	FALSE
AKAP9	FALSE	FALSE
AKIP1	FALSE	FALSE
AKIRIN2	FALSE	FALSE
AKR1A1	FALSE	FALSE
AKR1B1	FALSE	FALSE
AKR1B10	FALSE	FALSE
AKR7A2	FALSE	FALSE
AKR7L	FALSE	FALSE
AKT1	FALSE	FALSE
AKT1S1	FALSE	FALSE
AKT2	FALSE	FALSE
AKTIP	FALSE	FALSE
ALB	FALSE	FALSE
ALDH16A1	FALSE	FALSE
ALDH18A1	FALSE	FALSE
ALDH1A1	FALSE	FALSE
ALDH1B1	FALSE	FALSE
ALDH1L2	FALSE	FALSE
ALDH2	FALSE	FALSE
ALDH3A2	FALSE	FALSE
ALDH3B1	FALSE	FALSE
ALDH4A1	FALSE	FALSE
ALDH6A1	FALSE	FALSE
ALDH7A1	FALSE	FALSE
ALDH9A1	FALSE	FALSE
ALDOA	TRUE	TRUE
ALDOC	FALSE	FALSE
ALG5	FALSE	FALSE
ALG8	FALSE	FALSE
ALKBH2	FALSE	FALSE
ALKBH5	TRUE	FALSE
ALKBH8	FALSE	FALSE
ALMS1	FALSE	FALSE
ALPI	FALSE	FALSE
ALPL	FALSE	FALSE
ALPP	FALSE	FALSE
ALYREF	TRUE	FALSE
AMACR	FALSE	FALSE
AMBRA1	FALSE	FALSE
AMD1	FALSE	FALSE
AMER1	FALSE	FALSE
AMFR	FALSE	FALSE
AMOT	FALSE	FALSE
AMOTL1	FALSE	FALSE
AMOTL2	FALSE	FALSE
AMZ2	FALSE	FALSE
ANAPC1	FALSE	FALSE
ANAPC10	FALSE	FALSE
ANAPC13	FALSE	FALSE
ANAPC15	FALSE	FALSE
ANAPC16	FALSE	FALSE
ANAPC2	FALSE	FALSE
ANAPC4	FALSE	FALSE
ANAPC5	FALSE	FALSE
ANAPC7	FALSE	FALSE
ANGEL1	TRUE	FALSE
ANGEL2	TRUE	FALSE
ANK3	FALSE	FALSE
ANKFY1	FALSE	FALSE
ANKHD1	FALSE	FALSE
ANKLE2	FALSE	FALSE
ANKMY2	FALSE	FALSE
ANKRD11	FALSE	FALSE
ANKRD13A	FALSE	FALSE
ANKRD13B	FALSE	FALSE
ANKRD16	FALSE	FALSE
ANKRD17	FALSE	FALSE
ANKRD26	FALSE	FALSE
ANKRD27	FALSE	FALSE
ANKRD28	FALSE	FALSE
ANKRD32	FALSE	FALSE
ANKRD36	FALSE	FALSE
ANKRD36B	FALSE	FALSE
ANKRD44	FALSE	FALSE
ANKRD52	FALSE	FALSE
ANKS6	FALSE	FALSE
ANLN	TRUE	FALSE
ANO3	FALSE	FALSE
ANP32A	FALSE	FALSE
ANP32B	FALSE	FALSE
ANP32E	FALSE	FALSE
ANTXR1	FALSE	FALSE
ANXA1	FALSE	FALSE
ANXA11	FALSE	FALSE
ANXA2	FALSE	FALSE
ANXA2R	FALSE	FALSE
ANXA3	FALSE	FALSE
ANXA4	FALSE	FALSE
ANXA5	FALSE	FALSE
ANXA6	FALSE	FALSE
ANXA7	FALSE	FALSE
ANXA8	FALSE	FALSE
AOF1	FALSE	FALSE
KDM1B	FALSE	FALSE
AP1AR	FALSE	FALSE
AP1B1	FALSE	FALSE
AP1G1	FALSE	FALSE
AP1G2	FALSE	FALSE
AP1M1	FALSE	FALSE
AP1S1	FALSE	FALSE
AP1S2	FALSE	FALSE
AP2A1	TRUE	FALSE
AP2A2	FALSE	FALSE
AP2B1	FALSE	FALSE
AP2M1	FALSE	FALSE
AP2S1	FALSE	FALSE
AP3B1	TRUE	FALSE
AP3D1	TRUE	FALSE
AP3M1	TRUE	FALSE
AP3S1	FALSE	FALSE
AP4B1	FALSE	FALSE
AP4E1	FALSE	FALSE
AP4M1	FALSE	FALSE
AP4S1	FALSE	FALSE
AP5M1	FALSE	FALSE
APBA3	FALSE	FALSE
APBB2	FALSE	FALSE
APC	FALSE	FALSE
APEH	FALSE	FALSE
APEX1	TRUE	FALSE
APEX2	FALSE	FALSE
API5	FALSE	TRUE
APIP	FALSE	FALSE
APITD1	FALSE	FALSE
APLP2	FALSE	FALSE
APMAP	FALSE	FALSE
APOA1	FALSE	FALSE
APOA1BP	FALSE	FALSE
APOB	FALSE	FALSE
APOBEC3B	FALSE	FALSE
APOBEC3C	TRUE	FALSE
APOBEC3D	FALSE	FALSE
bK150C2.9	FALSE	FALSE
APOE	FALSE	FALSE
APOL2	FALSE	FALSE
APOO	FALSE	FALSE
APP	FALSE	FALSE
APPBP2	FALSE	FALSE
APRT	FALSE	FALSE
APTX	TRUE	FALSE
AQR	TRUE	TRUE
AR	FALSE	FALSE
ARAF	FALSE	FALSE
ARAP1	FALSE	FALSE
ARAP3	FALSE	FALSE
ARCN1	FALSE	FALSE
ARF1	FALSE	FALSE
ARF4	FALSE	FALSE
ARF5	FALSE	FALSE
ARFGAP1	FALSE	FALSE
ARFGAP2	FALSE	FALSE
ARFGAP3	FALSE	FALSE
ARFGEF1	FALSE	FALSE
ARFGEF3	FALSE	FALSE
ARG2	FALSE	FALSE
ARGLU1	TRUE	FALSE
ARHGAP1	FALSE	FALSE
ARHGAP17	FALSE	FALSE
ARHGAP21	FALSE	FALSE
ARHGAP32	FALSE	FALSE
ARHGAP39	FALSE	FALSE
ARHGAP42	FALSE	FALSE
ARHGDIA	FALSE	FALSE
ARHGEF11	FALSE	FALSE
ARHGEF12	FALSE	FALSE
ARHGEF17	FALSE	FALSE
ARHGEF2	TRUE	FALSE
ARHGEF33	FALSE	FALSE
ARHGEF7	FALSE	FALSE
ARID1A	FALSE	FALSE
ARID1B	FALSE	FALSE
ARID2	FALSE	FALSE
ARID4A	FALSE	FALSE
ARID4B	FALSE	FALSE
ARID5B	FALSE	FALSE
ARL1	FALSE	FALSE
ARL14EP	FALSE	FALSE
ARL3	FALSE	FALSE
ARL5A	FALSE	FALSE
ARL6IP4	TRUE	FALSE
ARL6IP5	FALSE	FALSE
ARL6IP6	FALSE	FALSE
ARL8A	FALSE	FALSE
ARMC6	FALSE	FALSE
ARMC8	FALSE	FALSE
ARNT	FALSE	FALSE
ARNTL	FALSE	FALSE
ARNTL2	FALSE	FALSE
ARPC1A	FALSE	FALSE
ARPC1B	FALSE	FALSE
ARPC2	FALSE	FALSE
ARPC3	FALSE	FALSE
ARPC4	FALSE	FALSE
ARPC5	FALSE	FALSE
ARPC5L	FALSE	FALSE
ARPIN	FALSE	FALSE
ARRB2	FALSE	FALSE
DKFZp686L0365	FALSE	FALSE
ARV1	FALSE	FALSE
ARVCF	FALSE	FALSE
ARX	FALSE	FALSE
ASAH1	FALSE	FALSE
ASAP3	FALSE	FALSE
ASB6	FALSE	FALSE
ASCC1	TRUE	FALSE
ASCC2	TRUE	FALSE
ASCC3	TRUE	FALSE
ASF1A	TRUE	FALSE
ASF1B	TRUE	FALSE
ASH1L	FALSE	FALSE
ASH2L	FALSE	FALSE
ASMTL	FALSE	FALSE
ASNA1	FALSE	FALSE
ASNS	FALSE	FALSE
ASPH	FALSE	FALSE
ASPM	FALSE	FALSE
ASPSCR1	FALSE	FALSE
ASS1	FALSE	FALSE
ASTE1	FALSE	FALSE
ASUN	FALSE	FALSE
ASXH1	FALSE	FALSE
ASXL1	FALSE	FALSE
ASXL2	FALSE	FALSE
ATAD1	FALSE	FALSE
ATAD2	FALSE	FALSE
ATAD3A	TRUE	FALSE
ATAD3B	FALSE	FALSE
ATAD5	FALSE	FALSE
ATF2	FALSE	FALSE
ATF3	FALSE	FALSE
ATF7	FALSE	FALSE
ATF7IP	FALSE	FALSE
ATG14	FALSE	FALSE
ATG2A	FALSE	FALSE
ATG2B	FALSE	FALSE
ATG3	FALSE	FALSE
ATG4A	FALSE	FALSE
ATG4B	FALSE	FALSE
ATG9A	FALSE	FALSE
ATIC	FALSE	FALSE
ATL2	FALSE	FALSE
ATL3	FALSE	FALSE
ATM	FALSE	FALSE
ATOX1	FALSE	FALSE
ATP11C	FALSE	FALSE
ATP13A2	FALSE	FALSE
ATP13A3	FALSE	FALSE
ATP1A1	FALSE	FALSE
ATP1A3	FALSE	FALSE
ATP1B1	FALSE	FALSE
ATP1B3	FALSE	FALSE
ATP2A2	FALSE	FALSE
ATP2B1	FALSE	FALSE
ATP2B4	FALSE	FALSE
ATP2C1	FALSE	FALSE
ATP5A1	TRUE	TRUE
ATP5B	TRUE	FALSE
ATP5C1	TRUE	FALSE
ATP5D	FALSE	FALSE
ATP5E	FALSE	FALSE
ATP5EP2	FALSE	FALSE
ATP5F1	TRUE	FALSE
ATP5H	TRUE	FALSE
ATP5I	FALSE	FALSE
ATP5J	FALSE	FALSE
ATP5J2	FALSE	FALSE
ATP5J2-PTCD1	FALSE	FALSE
ATP5L	FALSE	FALSE
ATP5O	TRUE	FALSE
ATP5S	FALSE	FALSE
ATP5SL	FALSE	FALSE
ATP6AP1	FALSE	FALSE
ATP6AP2	FALSE	FALSE
ATP6V0A1	FALSE	FALSE
ATP6V0A2	FALSE	FALSE
ATP6V0D1	FALSE	FALSE
ATP6V1A	FALSE	FALSE
ATP6V1B2	FALSE	FALSE
ATP6V1C1	FALSE	FALSE
ATP6V1C2	FALSE	FALSE
ATP6V1D	FALSE	FALSE
ATP6V1E1	FALSE	FALSE
ATP6V1F	FALSE	FALSE
ATP6V1G1	FALSE	FALSE
ATP6V1H	FALSE	FALSE
ATP7A	FALSE	FALSE
ATP9A	FALSE	FALSE
ATPAF1	FALSE	FALSE
ATPIF1	FALSE	FALSE
ATR	FALSE	FALSE
ATRX	FALSE	FALSE
ATXN10	FALSE	FALSE
ATXN2	TRUE	TRUE
ATXN2L	TRUE	TRUE
ATXN3	FALSE	FALSE
AUP1	FALSE	FALSE
AURKA	FALSE	FALSE
AURKAIP1	FALSE	FALSE
AURKB	FALSE	FALSE
AVEN	FALSE	FALSE
AVL9	FALSE	FALSE
AXIN1	FALSE	FALSE
AZIN1	FALSE	FALSE
B2M	FALSE	FALSE
beta 2-microglobulin	FALSE	FALSE
B3GALTL	FALSE	FALSE
B4GALT1	FALSE	FALSE
B4GALT4	FALSE	FALSE
B4GALT7	FALSE	FALSE
B4GAT1	FALSE	FALSE
BABAM1	FALSE	FALSE
BACE2	FALSE	FALSE
BACH1	FALSE	FALSE
BAD	FALSE	FALSE
BAG1	FALSE	FALSE
BAG2	FALSE	FALSE
BAG3	FALSE	FALSE
BAG4	FALSE	FALSE
BAG5	FALSE	FALSE
BAHCC1	FALSE	FALSE
BAIAP2	TRUE	FALSE
BAIAP2L1	FALSE	FALSE
BANF1	TRUE	FALSE
BAP1	FALSE	FALSE
hucep-13	FALSE	FALSE
BAP18	FALSE	FALSE
C17orf49	FALSE	FALSE
BARD1	FALSE	FALSE
BASP1	FALSE	FALSE
BATF2	FALSE	FALSE
BATF3	TRUE	FALSE
BAX	FALSE	FALSE
BAZ1A	TRUE	FALSE
BAZ1B	FALSE	FALSE
BAZ2A	FALSE	FALSE
BAZ2B	FALSE	FALSE
BBS4	FALSE	FALSE
BBS9	FALSE	FALSE
BBX	FALSE	FALSE
BCAP29	FALSE	FALSE
BCAP31	FALSE	FALSE
BCAR1	FALSE	FALSE
BCAR2	FALSE	FALSE
TRERF1	FALSE	FALSE
BCAS2	TRUE	FALSE
BCAS3	FALSE	FALSE
BCCIP	FALSE	FALSE
BCHE	FALSE	FALSE
BCKDHA	FALSE	FALSE
BCKDHB	FALSE	FALSE
BCKDK	FALSE	FALSE
BCL10	FALSE	FALSE
BCL2L1	FALSE	FALSE
BCL2L11	FALSE	FALSE
BCL3	FALSE	FALSE
BCL6	FALSE	FALSE
BCL7A	FALSE	FALSE
BCL7B	FALSE	FALSE
BCL7C	FALSE	FALSE
BCLAF1	TRUE	TRUE
BCOR	FALSE	FALSE
BCORL1	FALSE	FALSE
BCR	FALSE	FALSE
BCR/ABL fusion	FALSE	FALSE
BCS1L	FALSE	FALSE
BECN1	FALSE	FALSE
BEGAIN	FALSE	FALSE
BEND3	FALSE	FALSE
BEND4	TRUE	FALSE
BET1	FALSE	FALSE
BET1L	FALSE	FALSE
BHLHE23	FALSE	FALSE
BHLHE41	FALSE	FALSE
BICC1	FALSE	FALSE
BID	FALSE	FALSE
BIN1	FALSE	FALSE
BIN3	FALSE	FALSE
BIRC2	FALSE	FALSE
BIRC6	FALSE	FALSE
BLM	FALSE	FALSE
BLMH	FALSE	FALSE
BLOC1S1	FALSE	FALSE
BLOC1S5-TXNDC5	FALSE	FALSE
TXNDC5	FALSE	FALSE
BLVRA	FALSE	FALSE
BLVRB	FALSE	FALSE
BLZF1	FALSE	FALSE
BMI1	FALSE	FALSE
BMP1	FALSE	FALSE
BMP2K	FALSE	FALSE
BMPR1A	FALSE	FALSE
BMS1	TRUE	TRUE
BNC2	FALSE	FALSE
BNIP1	FALSE	FALSE
BOD1	FALSE	FALSE
BOD1L1	FALSE	FALSE
BOLA2	FALSE	FALSE
BOP1	TRUE	FALSE
BORA	FALSE	FALSE
C13orf34	FALSE	FALSE
BPTF	FALSE	FALSE
BRAF	FALSE	FALSE
BRAP	FALSE	FALSE
BRAT1	FALSE	FALSE
BRCA1	FALSE	FALSE
BRCA2	FALSE	FALSE
BRCC3	FALSE	FALSE
BRD1	FALSE	FALSE
BRD3	TRUE	FALSE
BRD4	FALSE	FALSE
BRD7	FALSE	FALSE
BRD8	FALSE	FALSE
BRD9	FALSE	FALSE
BRE	FALSE	FALSE
BRF1	FALSE	FALSE
BRI3BP	FALSE	FALSE
BRINP1	FALSE	FALSE
BRIP1	FALSE	FALSE
BRIX1	TRUE	TRUE
BRK1	FALSE	FALSE
BRMS1	FALSE	FALSE
BRMS1L	FALSE	FALSE
BRPF1	FALSE	FALSE
BRPF3	FALSE	FALSE
BRSK2	FALSE	FALSE
BRWD1	FALSE	FALSE
BRWD3	FALSE	FALSE
BSDC1	FALSE	FALSE
BSG	FALSE	FALSE
BST2	FALSE	FALSE
BTAF1	FALSE	FALSE
BTBD1	FALSE	FALSE
BTBD10	FALSE	FALSE
BTBD2	FALSE	FALSE
BTBD3	FALSE	FALSE
BTBD9	FALSE	FALSE
BTD	FALSE	FALSE
BTF3	FALSE	FALSE
BTF3L4	FALSE	FALSE
BTG3	FALSE	FALSE
BTRC	FALSE	FALSE
BUB1	FALSE	FALSE
BUB1B	FALSE	FALSE
BUB3	TRUE	FALSE
BUD13	FALSE	FALSE
BUD31	FALSE	FALSE
BYSL	FALSE	TRUE
BZW1	FALSE	FALSE
BZW2	FALSE	FALSE
C10orf12	FALSE	FALSE
C10orf32	FALSE	FALSE
C10orf35	FALSE	FALSE
C10orf76	FALSE	FALSE
C10orf88	FALSE	FALSE
C10orf90	FALSE	FALSE
C11orf30	FALSE	FALSE
EMSY	FALSE	FALSE
C11orf57	FALSE	FALSE
C12orf10	FALSE	FALSE
C12orf2	FALSE	FALSE
RASSF8	FALSE	FALSE
C12orf4	FALSE	FALSE
C12orf43	FALSE	FALSE
C12orf45	FALSE	FALSE
C14ORF10	FALSE	FALSE
PPP2R3C	FALSE	FALSE
C14orf166	TRUE	FALSE
C14orf80	FALSE	FALSE
C14orf93	FALSE	FALSE
C15orf39	FALSE	FALSE
C15orf41	FALSE	FALSE
C15orf52	FALSE	FALSE
C15orf54	FALSE	FALSE
C15orf57	FALSE	FALSE
C16orf59	FALSE	FALSE
C16orf62	FALSE	FALSE
C16orf72	FALSE	FALSE
C16orf95	FALSE	FALSE
C17orf53	FALSE	FALSE
C17orf70	FALSE	FALSE
FAAP100	FALSE	FALSE
C17orf85	TRUE	FALSE
C17orf96	FALSE	FALSE
C18orf21	TRUE	FALSE
C19orf25	FALSE	FALSE
C19orf43	TRUE	FALSE
C19orf47	FALSE	FALSE
C19orf52	FALSE	FALSE
C19orf53	FALSE	FALSE
C19orf60	FALSE	FALSE
C19orf68	FALSE	FALSE
C19orf70	FALSE	FALSE
QIL1	FALSE	FALSE
C1D	FALSE	FALSE
C1GALT1C1	FALSE	FALSE
C1orf112	FALSE	FALSE
C1orf131	TRUE	FALSE
C1orf198	FALSE	FALSE
C1orf226	FALSE	FALSE
C1orf52	FALSE	FALSE
C1orf86	FALSE	FALSE
FAAP20	FALSE	FALSE
C1QBP	FALSE	FALSE
C1QTNF6	FALSE	FALSE
C20orf24	FALSE	FALSE
C20orf27	FALSE	FALSE
C21orf2	FALSE	FALSE
C21orf59	FALSE	FALSE
C21orf91	FALSE	FALSE
EURL	FALSE	FALSE
C2CD3	FALSE	FALSE
C2CD5	FALSE	FALSE
C2orf44	FALSE	FALSE
C2orf47	FALSE	FALSE
C2orf69	FALSE	FALSE
C3orf17	FALSE	FALSE
C3orf64	FALSE	FALSE
EOGT	FALSE	FALSE
C4A	FALSE	FALSE
C4BPA	FALSE	FALSE
C4orf27	FALSE	FALSE
C5orf24	FALSE	FALSE
C5orf30	FALSE	FALSE
C5orf42	FALSE	FALSE
C5orf51	FALSE	FALSE
C6orf120	FALSE	FALSE
C6orf182	FALSE	FALSE
CEP57L1	FALSE	FALSE
C7orf43	FALSE	FALSE
C7orf50	FALSE	FALSE
C8orf33	TRUE	FALSE
C9orf114	TRUE	FALSE
C9orf126	FALSE	FALSE
SCAI	FALSE	FALSE
C9orf142	TRUE	FALSE
C9orf64	FALSE	FALSE
C9orf72	FALSE	FALSE
C9orf78	FALSE	FALSE
C9orf89	FALSE	FALSE
CAAP1	FALSE	FALSE
CABIN1	FALSE	FALSE
CACNA2D1	FALSE	FALSE
CACTIN	TRUE	FALSE
CACYBP	FALSE	FALSE
CAD	FALSE	FALSE
CALCOCO1	FALSE	FALSE
CALD1	FALSE	FALSE
CALM1	FALSE	FALSE
CALM3	FALSE	FALSE
CALML3	FALSE	FALSE
CALML5	FALSE	FALSE
CALR	FALSE	FALSE
CALU	FALSE	FALSE
CAMK1	FALSE	FALSE
CAMK2D	FALSE	FALSE
CAMK2G	FALSE	FALSE
CAMKK1	FALSE	FALSE
CAMSAP2	FALSE	FALSE
CAMSAP3	FALSE	FALSE
CAND1	FALSE	FALSE
CAND2	FALSE	FALSE
CANX	FALSE	FALSE
CAP1	FALSE	FALSE
CAP2	FALSE	FALSE
CAPG	FALSE	FALSE
CAPN1	FALSE	FALSE
CAPN15	FALSE	FALSE
CAPN2	FALSE	FALSE
CAPN7	FALSE	FALSE
CAPNS1	FALSE	FALSE
CAPRIN1	TRUE	FALSE
CAPZA1	FALSE	FALSE
CAPZA2	FALSE	FALSE
CAPZB	FALSE	FALSE
CARD10	FALSE	FALSE
CARHSP1	FALSE	FALSE
CARKD	FALSE	FALSE
CARM1	FALSE	FALSE
CARS	FALSE	FALSE
CARS2	FALSE	FALSE
CASC3	FALSE	FALSE
CASC5	FALSE	FALSE
CASK	FALSE	FALSE
CASP14	FALSE	FALSE
CASP7	FALSE	FALSE
CASP8	FALSE	FALSE
CASP8AP2	FALSE	FALSE
CAST	FALSE	FALSE
CAT	FALSE	FALSE
CAV1	FALSE	FALSE
CBFB	FALSE	FALSE
CBL	FALSE	FALSE
CBLB	FALSE	FALSE
DKFZp779A0729	FALSE	FALSE
CBLL1	FALSE	FALSE
CBR1	FALSE	FALSE
CBR3	FALSE	FALSE
CBWD1	FALSE	FALSE
CBX1	FALSE	FALSE
CBX2	FALSE	FALSE
CBX3	FALSE	FALSE
CBX4	FALSE	FALSE
CBX5	FALSE	FALSE
CBX7	FALSE	FALSE
CBX8	FALSE	FALSE
CC2D1A	TRUE	FALSE
CC2D1B	FALSE	FALSE
CCAR1	TRUE	FALSE
CCAR2	FALSE	FALSE
CCDC101	FALSE	FALSE
CCDC102A	FALSE	FALSE
CCDC102B	FALSE	FALSE
CCDC115	FALSE	FALSE
CCDC12	FALSE	FALSE
CCDC124	FALSE	FALSE
CCDC127	FALSE	FALSE
CCDC132	FALSE	FALSE
CCDC137	FALSE	TRUE
CCDC138	FALSE	FALSE
CCDC14	FALSE	FALSE
CCDC174	FALSE	FALSE
CCDC18	FALSE	FALSE
CCDC186	FALSE	FALSE
CCDC22	FALSE	FALSE
CCDC47	TRUE	FALSE
CCDC50	FALSE	FALSE
CCDC53	FALSE	FALSE
CCDC55	FALSE	FALSE
NSRP1	TRUE	FALSE
CCDC57	FALSE	FALSE
CCDC58	FALSE	FALSE
CCDC6	FALSE	FALSE
CCDC61	FALSE	FALSE
CCDC71L	FALSE	FALSE
CCDC77	FALSE	FALSE
CCDC82	FALSE	FALSE
CCDC85B	FALSE	FALSE
CCDC86	FALSE	FALSE
CCDC88A	FALSE	FALSE
CCDC88C	FALSE	FALSE
CCDC9	FALSE	FALSE
CCDC93	FALSE	FALSE
CCDC94	FALSE	FALSE
CCDC97	FALSE	FALSE
CCNA2	FALSE	FALSE
CCNB1	FALSE	FALSE
CCNB2	FALSE	FALSE
CCNB2V	FALSE	FALSE
CCNC	FALSE	FALSE
CCND1	FALSE	FALSE
CCND3	FALSE	FALSE
CCNE1	FALSE	FALSE
CCNE2	FALSE	FALSE
CCNH	FALSE	FALSE
CCNK	FALSE	FALSE
CCNL1	FALSE	FALSE
CCNL2	FALSE	FALSE
CCNT1	FALSE	FALSE
CCNT2	FALSE	FALSE
CCNY	FALSE	FALSE
CCNYL1	FALSE	FALSE
CCP110	FALSE	FALSE
CCRN4L	FALSE	FALSE
CCS	FALSE	FALSE
CCSER2	FALSE	FALSE
CCT2	FALSE	FALSE
CCT3	TRUE	FALSE
CCT4	FALSE	FALSE
CCT5	FALSE	FALSE
CCT6A	FALSE	FALSE
CCT7	FALSE	FALSE
CCT8	FALSE	FALSE
CD109	FALSE	FALSE
CD14	FALSE	FALSE
CD2AP	FALSE	FALSE
CD2BP2	FALSE	FALSE
CD3EAP	FALSE	FALSE
CD44	FALSE	FALSE
CD55	FALSE	FALSE
CD59	FALSE	FALSE
CD63	FALSE	FALSE
CD81	FALSE	FALSE
CD9	FALSE	FALSE
CD99L2	FALSE	FALSE
CDAN1	FALSE	FALSE
CDC123	FALSE	FALSE
CDC16	FALSE	FALSE
CDC20	TRUE	FALSE
CDC23	FALSE	FALSE
CDC25B	FALSE	FALSE
CDC26	FALSE	FALSE
CDC27	FALSE	FALSE
CDC2L1	FALSE	FALSE
CDK11B	TRUE	FALSE
CDC37	FALSE	FALSE
CDC37L1	FALSE	FALSE
CDC40	TRUE	FALSE
CDC42	TRUE	FALSE
CDC42BPA	FALSE	FALSE
CDC42BPB	FALSE	FALSE
CDC42EP1	FALSE	FALSE
CDC42EP4	FALSE	FALSE
CDC42SE2	FALSE	FALSE
CDC5L	TRUE	FALSE
CDC6	FALSE	FALSE
CDC73	TRUE	FALSE
CDCA2	FALSE	FALSE
CDCA3	FALSE	FALSE
CDCA4	FALSE	FALSE
CDCA5	FALSE	FALSE
CDCA7L	FALSE	FALSE
CDCA8	FALSE	FALSE
CDH1	FALSE	FALSE
CDH10	FALSE	FALSE
CDH2	FALSE	FALSE
CDIPT	FALSE	FALSE
CDK1	TRUE	FALSE
CDK10	FALSE	FALSE
CDK11A	TRUE	FALSE
CDK12	FALSE	FALSE
CDK13	TRUE	FALSE
CDK16	FALSE	FALSE
CDK17	FALSE	FALSE
CDK18	FALSE	FALSE
CDK19	FALSE	FALSE
CDK2	FALSE	FALSE
CDK2AP1	FALSE	FALSE
CDK4	FALSE	FALSE
CDK5	FALSE	FALSE
CDK5RAP2	FALSE	FALSE
CDK5RAP3	FALSE	FALSE
CDK8	FALSE	FALSE
CDK9	FALSE	FALSE
CDKAL1	FALSE	FALSE
CDKN1A	FALSE	FALSE
CDKN1B	FALSE	FALSE
CDKN1C	FALSE	FALSE
CDKN2A	FALSE	FALSE
CDKN2AIP	TRUE	FALSE
CDKN2AIPNL	TRUE	FALSE
CDKN2B	FALSE	FALSE
CDKN2C	FALSE	FALSE
CDPF1	FALSE	FALSE
CDR2L	FALSE	FALSE
CDRT4	FALSE	FALSE
CDT1	FALSE	FALSE
CDV3	FALSE	FALSE
CDYL	FALSE	FALSE
CDYL2	FALSE	FALSE
CEBPD	FALSE	FALSE
CEBPG	FALSE	FALSE
CEBPZ	FALSE	TRUE
CECR5	FALSE	FALSE
CELF1	FALSE	FALSE
CELF2	FALSE	FALSE
CENPA	FALSE	FALSE
CENPB	FALSE	FALSE
CENPC	FALSE	FALSE
CENPE	FALSE	FALSE
CENPF	FALSE	FALSE
CENPH	FALSE	FALSE
CENPI	FALSE	FALSE
CENPJ	FALSE	FALSE
CENPK	FALSE	FALSE
CENPL	FALSE	FALSE
CENPM	FALSE	FALSE
CENPN	FALSE	FALSE
CENPO	FALSE	FALSE
CENPP	FALSE	FALSE
CENPQ	FALSE	FALSE
CENPT	FALSE	FALSE
CENPU	FALSE	FALSE
MLF1IP	FALSE	FALSE
CENPV	FALSE	FALSE
CENPW	FALSE	FALSE
CEP104	FALSE	FALSE
CEP120	FALSE	FALSE
CEP128	FALSE	FALSE
CEP131	FALSE	FALSE
CEP135	FALSE	FALSE
CEP152	FALSE	FALSE
CEP162	FALSE	FALSE
CEP164	FALSE	FALSE
CEP170B	FALSE	FALSE
CEP192	FALSE	FALSE
CEP250	FALSE	FALSE
CEP290	FALSE	FALSE
CEP295	FALSE	FALSE
CEP350	FALSE	FALSE
CEP44	FALSE	FALSE
CEP55	FALSE	FALSE
CEP57	FALSE	FALSE
CEP63	FALSE	FALSE
CEP68	FALSE	FALSE
DKFZp686H16130	FALSE	FALSE
CEP72	FALSE	FALSE
CEP78	FALSE	FALSE
CEP83	FALSE	FALSE
CEP85	FALSE	FALSE
CEP85L	FALSE	FALSE
CEP89	FALSE	FALSE
CEP95	FALSE	FALSE
CEP97	FALSE	FALSE
CEPT1	FALSE	FALSE
CERK	FALSE	FALSE
CERS1	FALSE	FALSE
LASS1	FALSE	FALSE
CERS2	FALSE	FALSE
CERS6	FALSE	FALSE
CETN2	FALSE	FALSE
CETN3	FALSE	FALSE
CFAP20	TRUE	FALSE
CFAP97	FALSE	FALSE
CFH	FALSE	FALSE
CFL1	FALSE	FALSE
CFL2	FALSE	FALSE
CGGBP1	TRUE	FALSE
CGN	FALSE	FALSE
CGRRF1	FALSE	FALSE
CHAC2	FALSE	FALSE
CHAF1A	TRUE	FALSE
CHAF1B	TRUE	FALSE
CHAMP1	FALSE	FALSE
CHCHD2	FALSE	FALSE
CHCHD3	FALSE	FALSE
CHCHD4	FALSE	FALSE
CHCHD6	FALSE	FALSE
CHD1	FALSE	FALSE
CHD1L	FALSE	FALSE
CHD3	FALSE	FALSE
CHD4	FALSE	FALSE
CHD6	TRUE	FALSE
CHD7	TRUE	FALSE
CHD8	TRUE	FALSE
CHD9	TRUE	FALSE
CHEK1	FALSE	FALSE
CHEK2	FALSE	FALSE
CHERP	FALSE	FALSE
CHM	FALSE	FALSE
CHMP1A	FALSE	FALSE
CHMP1B	FALSE	FALSE
CHMP2A	FALSE	FALSE
CHMP2B	FALSE	FALSE
CHMP3	FALSE	FALSE
CHMP4A	FALSE	FALSE
CHMP4B	FALSE	FALSE
CHMP4C	FALSE	FALSE
CHMP5	FALSE	FALSE
CHMP6	FALSE	FALSE
CHORDC1	FALSE	FALSE
CHP1	FALSE	FALSE
CHPF2	FALSE	FALSE
CHPT1	FALSE	FALSE
CHST12	FALSE	FALSE
CHST15	FALSE	FALSE
CHSY1	FALSE	FALSE
CHTF18	FALSE	FALSE
CHTF8	FALSE	FALSE
CHTOP	FALSE	TRUE
CHUK	FALSE	FALSE
CHURC1	FALSE	FALSE
CIAO1	FALSE	FALSE
CIAPIN1	FALSE	FALSE
CIC	FALSE	FALSE
CIR1	FALSE	FALSE
CIRBP	TRUE	FALSE
CISD1	FALSE	FALSE
CISD2	FALSE	FALSE
CISD3	FALSE	FALSE
CIT	FALSE	FALSE
CITED2	FALSE	FALSE
CIZ1	FALSE	FALSE
CKAP2	FALSE	FALSE
CKAP4	FALSE	FALSE
CKAP5	TRUE	FALSE
CKB	FALSE	FALSE
CKS1B	FALSE	FALSE
CKS2	FALSE	FALSE
CLASP1	FALSE	FALSE
CLASP2	TRUE	FALSE
CLASRP	TRUE	FALSE
CLCC1	FALSE	FALSE
CLCN2	FALSE	FALSE
CLCN7	FALSE	FALSE
CLEC16A	FALSE	FALSE
CLGN	FALSE	FALSE
CLIC1	FALSE	FALSE
CLIC4	FALSE	FALSE
CLINT1	FALSE	FALSE
CLIP1	FALSE	FALSE
CLIP2	FALSE	FALSE
CLK1	FALSE	FALSE
CLK3	FALSE	FALSE
CLK4	FALSE	FALSE
DKFZp686A20267	FALSE	FALSE
CLN6	FALSE	FALSE
CLNS1A	FALSE	FALSE
CLOCK	FALSE	FALSE
CLP1	TRUE	FALSE
CLPB	TRUE	FALSE
CLPP	FALSE	FALSE
CLPTM1	FALSE	FALSE
CLPX	FALSE	FALSE
CLSPN	FALSE	FALSE
CLTA	FALSE	FALSE
CLTB	FALSE	FALSE
CLTC	FALSE	FALSE
CLTCL1	FALSE	FALSE
CLU	TRUE	FALSE
CLUH	FALSE	FALSE
CMAS	TRUE	FALSE
CMBL	FALSE	FALSE
CMC2	FALSE	FALSE
CMPK1	FALSE	FALSE
CMSS1	FALSE	FALSE
CMTR1	TRUE	FALSE
CNBP	FALSE	TRUE
CNDP2	FALSE	FALSE
CNIH1	FALSE	FALSE
CNIH4	FALSE	FALSE
CNKSR3	FALSE	FALSE
CNN2	FALSE	FALSE
CNNM4	FALSE	FALSE
CNOT1	FALSE	FALSE
CNOT10	FALSE	FALSE
CNOT11	FALSE	FALSE
CNOT2	FALSE	FALSE
CNOT6	FALSE	FALSE
CNOT6L	FALSE	FALSE
CNOT7	FALSE	FALSE
CNOT8	FALSE	FALSE
CNP	FALSE	FALSE
CNPY2	FALSE	FALSE
CNTLN	FALSE	FALSE
CNTRL	TRUE	FALSE
CNTROB	FALSE	FALSE
COA3	FALSE	FALSE
COA4	FALSE	FALSE
COASY	FALSE	FALSE
COBL	FALSE	FALSE
COBLL1	FALSE	FALSE
COG1	FALSE	FALSE
COG2	FALSE	FALSE
COG3	FALSE	FALSE
COG4	FALSE	FALSE
COG5	FALSE	FALSE
COG6	FALSE	FALSE
COG7	FALSE	FALSE
COG8	FALSE	FALSE
COIL	FALSE	FALSE
COL12A1	FALSE	FALSE
COL14A1	FALSE	FALSE
COL1A2	FALSE	FALSE
COL22A1	FALSE	FALSE
COL4A1	FALSE	FALSE
COL4A3BP	FALSE	FALSE
COL4A5	FALSE	FALSE
COL5A1	FALSE	FALSE
COL5A2	FALSE	FALSE
COL7A1	FALSE	FALSE
COLGALT1	FALSE	FALSE
COMMD1	FALSE	FALSE
COMMD10	FALSE	FALSE
COMMD2	FALSE	FALSE
COMMD3	FALSE	FALSE
COMMD4	FALSE	FALSE
COMMD5	FALSE	FALSE
COMMD6	FALSE	FALSE
COMMD7	FALSE	FALSE
COMMD8	FALSE	FALSE
COMMD9	FALSE	FALSE
COMT	FALSE	FALSE
COMTD1	FALSE	FALSE
COPA	TRUE	FALSE
COPB1	FALSE	FALSE
COPB2	FALSE	FALSE
COPE	FALSE	FALSE
COPG1	FALSE	FALSE
COPG2	FALSE	FALSE
COPRS	FALSE	FALSE
COPS2	FALSE	FALSE
COPS3	FALSE	FALSE
COPS4	FALSE	FALSE
COPS5	FALSE	FALSE
COPS6	FALSE	FALSE
COPS7A	FALSE	FALSE
COPS7B	FALSE	FALSE
COPS8	FALSE	FALSE
COPZ1	FALSE	FALSE
COQ5	FALSE	FALSE
COQ6	FALSE	FALSE
COQ7	FALSE	FALSE
CORO1B	FALSE	FALSE
CORO1C	FALSE	FALSE
CORO2A	FALSE	FALSE
CORO7	FALSE	FALSE
COTL1	FALSE	FALSE
COX11	FALSE	FALSE
COX20	FALSE	FALSE
COX4I1	FALSE	FALSE
COX5A	FALSE	FALSE
COX5B	FALSE	FALSE
COX6B1	FALSE	FALSE
COX6C	FALSE	FALSE
COX7A2	FALSE	FALSE
CPEB2	FALSE	FALSE
CPEB3	FALSE	FALSE
CPM	FALSE	FALSE
CPNE1	FALSE	FALSE
CPNE2	TRUE	FALSE
CPNE3	FALSE	FALSE
CPNE8	FALSE	FALSE
CPS1	FALSE	FALSE
CPSF1	FALSE	FALSE
CPSF2	FALSE	FALSE
CPSF3	FALSE	FALSE
CPSF3L	FALSE	FALSE
CPSF4	FALSE	FALSE
CPSF6	TRUE	FALSE
CPSF7	TRUE	FALSE
CPT1A	TRUE	FALSE
CPVL	FALSE	FALSE
CRABP2	FALSE	FALSE
CRCP	TRUE	FALSE
CREB5	FALSE	FALSE
CREBBP	FALSE	FALSE
CREG1	FALSE	FALSE
CREM	FALSE	FALSE
CRIP2	FALSE	FALSE
CRIPT	FALSE	FALSE
CRK	FALSE	FALSE
CRKL	FALSE	FALSE
CRNKL1	FALSE	FALSE
CROCC	TRUE	FALSE
CRTAP	FALSE	FALSE
CRTC2	FALSE	FALSE
CRTC3	FALSE	FALSE
CRY1	FALSE	FALSE
CRY2	FALSE	FALSE
CRYBG3	FALSE	FALSE
CRYZ	FALSE	FALSE
CRYZL1	FALSE	FALSE
CS	FALSE	FALSE
CSDE1	TRUE	FALSE
CSE1L	FALSE	TRUE
CSK	FALSE	FALSE
CSNK1A1	FALSE	FALSE
CSNK1D	FALSE	FALSE
CSNK1E	FALSE	FALSE
CSNK1G2	FALSE	FALSE
CSNK1G3	FALSE	FALSE
CSNK2A1	FALSE	FALSE
CSNK2A2	FALSE	FALSE
CSPG4	FALSE	FALSE
CSPP1	FALSE	FALSE
CSRP1	FALSE	FALSE
CSRP2	FALSE	FALSE
CSTA	FALSE	FALSE
CSTB	FALSE	FALSE
CSTF1	FALSE	FALSE
CSTF2	FALSE	TRUE
CSTF2T	FALSE	TRUE
CSTF3	FALSE	FALSE
CT45A1	FALSE	FALSE
CT45A3	FALSE	FALSE
CTAG2	FALSE	FALSE
CTBP1	FALSE	FALSE
CTBP2	FALSE	FALSE
CTC1	FALSE	FALSE
CTCF	TRUE	FALSE
CTDP1	FALSE	FALSE
CTDSPL2	FALSE	FALSE
CTNNA1	FALSE	FALSE
CTNNA2	FALSE	FALSE
CTNNB1	FALSE	FALSE
CTNNBL1	FALSE	FALSE
CTNND1	TRUE	FALSE
CTPS1	FALSE	FALSE
CTPS2	FALSE	FALSE
CTR9	FALSE	FALSE
CTSA	FALSE	FALSE
CTSB	FALSE	FALSE
CTSC	FALSE	FALSE
CTSD	FALSE	FALSE
CTSG	TRUE	FALSE
CTSZ	TRUE	FALSE
CTTN	FALSE	FALSE
CTTNBP2NL	FALSE	FALSE
CUL1	FALSE	FALSE
CUL2	FALSE	FALSE
CUL3	TRUE	FALSE
CUL4A	TRUE	FALSE
CUL4B	FALSE	FALSE
CUL5	FALSE	FALSE
CUL7	FALSE	FALSE
CUL9	FALSE	FALSE
CUTC	FALSE	FALSE
CUX1	TRUE	FALSE
CWC15	FALSE	FALSE
CWC22	TRUE	FALSE
CWC25	FALSE	FALSE
CWC27	TRUE	FALSE
CWF19L2	FALSE	FALSE
CXCR4	FALSE	FALSE
CXorf23	FALSE	FALSE
CXXC1	FALSE	FALSE
CXXC4	FALSE	FALSE
CXXC5	FALSE	FALSE
CYB5B	FALSE	FALSE
CYB5R3	TRUE	TRUE
CYB5R4	FALSE	FALSE
CYBRD1	FALSE	FALSE
CYC1	TRUE	FALSE
CYCS	FALSE	FALSE
CYFIP1	FALSE	FALSE
CYHR1	FALSE	FALSE
CYP1B1	FALSE	FALSE
CYP20A1	FALSE	FALSE
CYR61	FALSE	FALSE
CYTH1	FALSE	FALSE
DAB2	FALSE	FALSE
DAB2IP	FALSE	FALSE
DAD1	FALSE	FALSE
DAG1	FALSE	FALSE
DAK	FALSE	FALSE
TKFC	FALSE	FALSE
DALRD3	FALSE	FALSE
DAP	FALSE	FALSE
DAP3	TRUE	FALSE
DAPK2	FALSE	FALSE
DAPK3	FALSE	FALSE
DARS	FALSE	FALSE
DARS2	TRUE	FALSE
DAZAP1	TRUE	FALSE
DBI	FALSE	FALSE
DBN1	FALSE	FALSE
DBR1	TRUE	FALSE
DBT	FALSE	FALSE
DCAF10	FALSE	FALSE
DCAF11	FALSE	FALSE
DCAF12	FALSE	FALSE
DCAF13	FALSE	TRUE
DCAF15	FALSE	FALSE
DCAF16	FALSE	FALSE
DCAF4	FALSE	FALSE
DCAF6	FALSE	FALSE
DCAF7	FALSE	FALSE
DCAF8	FALSE	FALSE
DCAKD	FALSE	FALSE
DCD	FALSE	FALSE
DCI	FALSE	FALSE
ECI1	TRUE	FALSE
DCLRE1A	FALSE	FALSE
DCLRE1B	FALSE	FALSE
DCP1A	FALSE	FALSE
DCP2	FALSE	FALSE
DCPS	FALSE	FALSE
DCTD	FALSE	FALSE
DCTN1	FALSE	FALSE
DKFZp686E0752	FALSE	FALSE
DCTN2	FALSE	FALSE
DCTN3	FALSE	FALSE
DCTN4	FALSE	FALSE
DCTN5	FALSE	FALSE
DCTN6	FALSE	FALSE
DCTPP1	FALSE	FALSE
DCUN1D1	FALSE	FALSE
DCUN1D4	FALSE	FALSE
DCXR	FALSE	FALSE
DDA1	FALSE	FALSE
DDAH1	FALSE	FALSE
DDB1	TRUE	FALSE
DDB2	TRUE	FALSE
DDHD1	FALSE	FALSE
DDI1	FALSE	FALSE
DDIT4	FALSE	FALSE
DDOST	TRUE	FALSE
DDR2	FALSE	FALSE
DDRGK1	FALSE	FALSE
DDX1	TRUE	TRUE
DDX10	FALSE	TRUE
DDX11	FALSE	FALSE
DDX17	TRUE	FALSE
DDX18	FALSE	TRUE
DDX19A	FALSE	FALSE
DDX20	TRUE	FALSE
DDX21	TRUE	TRUE
DDX23	FALSE	FALSE
DDX27	TRUE	TRUE
DDX28	FALSE	FALSE
DDX31	FALSE	TRUE
DDX39A	FALSE	FALSE
DDX3X	FALSE	FALSE
DDX3Y	TRUE	FALSE
DDX4	FALSE	FALSE
DDX41	TRUE	FALSE
DDX42	TRUE	FALSE
DDX46	TRUE	FALSE
DDX47	FALSE	FALSE
DDX5	TRUE	FALSE
DDX50	FALSE	TRUE
DDX51	FALSE	FALSE
DDX52	FALSE	TRUE
DDX54	TRUE	TRUE
DDX55	FALSE	FALSE
DDX56	FALSE	TRUE
DDX58	TRUE	FALSE
DDX6	FALSE	FALSE
DDX60	TRUE	FALSE
DDX60L	TRUE	FALSE
DECR1	FALSE	FALSE
DEFA1	FALSE	FALSE
DEFA3	FALSE	FALSE
DEFA4	FALSE	FALSE
DEK	TRUE	FALSE
DENND1A	FALSE	FALSE
DENND3	FALSE	FALSE
DENND4C	FALSE	FALSE
DENND6A	FALSE	FALSE
DEPDC1	FALSE	FALSE
DEPDC5	FALSE	FALSE
DEPDC7	FALSE	FALSE
DERA	FALSE	FALSE
DERL1	FALSE	FALSE
DERL2	FALSE	FALSE
DESI1	FALSE	FALSE
DFFA	FALSE	FALSE
DGCR14	FALSE	FALSE
DGCR8	FALSE	FALSE
DGKE	FALSE	FALSE
DGKH	FALSE	FALSE
DHCR24	FALSE	FALSE
DHCR7	FALSE	FALSE
DHPS	FALSE	FALSE
DHRS13	FALSE	FALSE
DHRS2	FALSE	FALSE
DHRS7B	FALSE	FALSE
DHTKD1	FALSE	FALSE
DHX15	TRUE	FALSE
DHX29	FALSE	FALSE
DHX30	FALSE	FALSE
DHX32	FALSE	FALSE
DHX33	FALSE	FALSE
DHX34	FALSE	FALSE
DHX35	FALSE	FALSE
DHX36	TRUE	FALSE
DHX37	TRUE	FALSE
DHX38	FALSE	FALSE
DHX40	FALSE	FALSE
DHX57	FALSE	TRUE
DHX58	TRUE	FALSE
DHX8	TRUE	TRUE
DHX9	TRUE	FALSE
DIABLO	FALSE	FALSE
DIAPH1	FALSE	FALSE
DIAPH2	FALSE	FALSE
DIAPH3	FALSE	FALSE
DICER1	TRUE	FALSE
DIDO1	FALSE	FALSE
DIEXF	FALSE	FALSE
DIMT1	FALSE	FALSE
DIS3	TRUE	FALSE
DIS3L	FALSE	FALSE
DIS3L2	FALSE	FALSE
DISC1	FALSE	FALSE
TRAX	FALSE	FALSE
DIXDC1	FALSE	FALSE
DKC1	FALSE	TRUE
DKFZp313C1916	FALSE	FALSE
TBCK	FALSE	FALSE
DKFZp434B156	FALSE	FALSE
WDR92	FALSE	FALSE
DKFZP564A2416	FALSE	FALSE
SPATS2L	FALSE	TRUE
DKFZp586F0420	FALSE	FALSE
MAP3K7	FALSE	FALSE
DKFZp586I031	FALSE	FALSE
2020-09-07	FALSE	FALSE
DKFZp586O1224	FALSE	FALSE
RPL22L1	FALSE	FALSE
DKFZp686A08194	FALSE	FALSE
IDH3A	FALSE	FALSE
DKFZp686E14208	FALSE	FALSE
MKNK1	FALSE	FALSE
DKFZp686J1372	FALSE	FALSE
TPM3	FALSE	FALSE
DKFZp686L22104	FALSE	FALSE
MATR3	TRUE	TRUE
DKFZp686L2375	FALSE	FALSE
SIRT5	FALSE	FALSE
DKFZp761A1822	FALSE	FALSE
RUSC1	FALSE	FALSE
DKFZp779K1237	FALSE	FALSE
PIK3CB	FALSE	FALSE
DKFZp781C1855	FALSE	FALSE
KLHL8	FALSE	FALSE
DKFZp781D1416	FALSE	FALSE
STAG1	FALSE	FALSE
DKFZp781L1143	FALSE	FALSE
UNG	FALSE	FALSE
DKFZp781M17165	FALSE	FALSE
PPP2R4	FALSE	FALSE
DLAT	TRUE	FALSE
DLC1	FALSE	FALSE
DLD	FALSE	FALSE
DLG1	FALSE	FALSE
DLG3	FALSE	FALSE
DLGAP4	FALSE	FALSE
DLGAP5	FALSE	FALSE
DLST	FALSE	FALSE
DMAP1	FALSE	FALSE
DMBT1	FALSE	FALSE
DMD	TRUE	FALSE
DMRT3	FALSE	FALSE
DMWD	FALSE	FALSE
DMXL1	FALSE	FALSE
DNAAF5	FALSE	FALSE
DNAJA1	TRUE	FALSE
DNAJA2	TRUE	FALSE
DNAJA4	TRUE	FALSE
DNAJB1	FALSE	FALSE
DNAJB11	FALSE	FALSE
DNAJB12	FALSE	FALSE
DNAJB4	FALSE	FALSE
DNAJB5	FALSE	FALSE
DNAJB6	FALSE	FALSE
DNAJC1	TRUE	FALSE
DNAJC10	FALSE	FALSE
DNAJC11	FALSE	FALSE
DNAJC13	FALSE	FALSE
DNAJC16	FALSE	FALSE
DNAJC19	FALSE	FALSE
DNAJC2	TRUE	FALSE
DNAJC21	FALSE	FALSE
DNAJC24	FALSE	FALSE
ZCSL3	FALSE	FALSE
DNAJC25	FALSE	FALSE
DNAJC6	FALSE	FALSE
DNAJC7	FALSE	FALSE
DNAJC8	FALSE	FALSE
DNAJC9	TRUE	FALSE
DNASE2	FALSE	FALSE
DNER	FALSE	FALSE
DNM1L	FALSE	FALSE
DNM2	FALSE	FALSE
DNMBP	FALSE	FALSE
DNMT1	TRUE	FALSE
DNMT3A	FALSE	FALSE
DNMT3B	FALSE	FALSE
DNPH1	FALSE	FALSE
DNTTIP1	FALSE	FALSE
DNTTIP2	FALSE	FALSE
DOCK1	FALSE	FALSE
DOCK5	FALSE	FALSE
DOCK6	FALSE	FALSE
DOCK7	FALSE	FALSE
DOCK8	FALSE	FALSE
DOHH	FALSE	FALSE
DONSON	FALSE	FALSE
DOPEY2	FALSE	FALSE
DOT1L	FALSE	FALSE
DPCD	FALSE	FALSE
DPF2	FALSE	FALSE
DPH1	FALSE	FALSE
DPH5	FALSE	FALSE
DPH6	FALSE	FALSE
DPH7	FALSE	FALSE
DPM1	TRUE	FALSE
DPM3	FALSE	FALSE
DPP9	FALSE	FALSE
DPY30	FALSE	FALSE
DPYSL3	FALSE	FALSE
DR1	TRUE	FALSE
DRC1	FALSE	FALSE
DRG1	TRUE	TRUE
DROSHA	FALSE	FALSE
DSC1	FALSE	FALSE
DSC2	FALSE	FALSE
DSCC1	FALSE	FALSE
DSCR3	FALSE	FALSE
DSG1	FALSE	FALSE
DSG2	FALSE	FALSE
DSN1	FALSE	FALSE
DSP	TRUE	FALSE
DST	FALSE	FALSE
DSTN	FALSE	FALSE
DSTYK	FALSE	FALSE
DTL	FALSE	FALSE
DTNB	FALSE	FALSE
DUSP11	FALSE	FALSE
DUSP3	FALSE	FALSE
DUT	FALSE	FALSE
DVL2	FALSE	FALSE
DVL3	FALSE	FALSE
DYM	FALSE	FALSE
DYNC1H1	FALSE	FALSE
DYNC1I2	FALSE	FALSE
DYNC1LI1	FALSE	FALSE
DYNC1LI2	FALSE	FALSE
DYNC2H1	FALSE	FALSE
DYNC2LI1	FALSE	FALSE
DYNLL1	TRUE	FALSE
DYNLL2	TRUE	FALSE
DYNLRB1	FALSE	FALSE
DYNLT1	FALSE	FALSE
DYNLT3	FALSE	FALSE
DYRK1A	FALSE	FALSE
MNB/DYRK	FALSE	FALSE
DYSF	FALSE	FALSE
E2F2	FALSE	FALSE
E2F6	FALSE	FALSE
EARS2	FALSE	FALSE
EBNA1BP2	FALSE	TRUE
EBP	FALSE	FALSE
ECD	FALSE	FALSE
ECEL1	FALSE	FALSE
ECH1	FALSE	FALSE
ECHDC1	FALSE	FALSE
ECHS1	FALSE	FALSE
ECI2	FALSE	FALSE
ECM29	FALSE	FALSE
ECSIT	FALSE	FALSE
ECT2	FALSE	FALSE
EDC3	FALSE	FALSE
EDC4	FALSE	FALSE
EDEM1	FALSE	FALSE
EDEM3	FALSE	FALSE
EDF1	FALSE	FALSE
EDRF1	FALSE	FALSE
EEA1	TRUE	FALSE
EED	FALSE	FALSE
EEF1A1	TRUE	TRUE
EEF1A2	FALSE	FALSE
EEF1B2	TRUE	FALSE
EEF1E1	FALSE	FALSE
EEF1G	TRUE	TRUE
EEF2	FALSE	TRUE
EEFSEC	FALSE	FALSE
EFCAB5	FALSE	FALSE
EFHC1	FALSE	FALSE
EFHD2	FALSE	FALSE
EFR3A	FALSE	FALSE
EFTUD1	FALSE	FALSE
EFTUD2	FALSE	FALSE
EGFL7	TRUE	FALSE
EGFR	FALSE	FALSE
EGR1	FALSE	FALSE
EHD1	FALSE	FALSE
EHD2	FALSE	FALSE
EHD4	FALSE	FALSE
EHMT1	FALSE	FALSE
EI24	FALSE	FALSE
EIF1	TRUE	FALSE
EIF1AX	TRUE	FALSE
EIF2A	TRUE	FALSE
EIF2AK2	TRUE	TRUE
EIF2AK4	FALSE	FALSE
EIF2B1	FALSE	FALSE
EIF2B2	FALSE	FALSE
EIF2B3	TRUE	FALSE
EIF2B4	FALSE	FALSE
EIF2B5	FALSE	FALSE
EIF2S1	TRUE	FALSE
EIF2S2	TRUE	TRUE
EIF2S3	TRUE	FALSE
EIF3A	TRUE	FALSE
EIF3B	TRUE	FALSE
EIF3C	TRUE	TRUE
EIF3D	TRUE	TRUE
EIF3E	TRUE	FALSE
EIF3G	TRUE	TRUE
EIF3H	TRUE	FALSE
EIF3I	TRUE	FALSE
EIF3J	TRUE	FALSE
EIF3K	TRUE	FALSE
EIF3L	TRUE	FALSE
EIF3M	TRUE	FALSE
EIF4A1	TRUE	FALSE
EIF4A3	TRUE	FALSE
EIF4B	TRUE	FALSE
EIF4E	TRUE	FALSE
EIF4E2	TRUE	FALSE
EIF4ENIF1	TRUE	FALSE
EIF4G1	TRUE	TRUE
EIF4G2	FALSE	TRUE
EIF4G3	TRUE	TRUE
EIF4H	TRUE	FALSE
EIF5	TRUE	FALSE
EIF5A	FALSE	FALSE
EIF5A2	FALSE	FALSE
EIF5AL1	FALSE	FALSE
EIF5B	TRUE	TRUE
EIF6	FALSE	FALSE
ELAC2	FALSE	FALSE
ELANE	FALSE	FALSE
ELAVL1	TRUE	FALSE
ELAVL2	FALSE	FALSE
ELK4	FALSE	FALSE
ELL	FALSE	FALSE
ELL2	FALSE	FALSE
ELMO2	FALSE	FALSE
ELMO3	FALSE	FALSE
ELMSAN1	FALSE	FALSE
ELOF1	FALSE	FALSE
ELOVL1	FALSE	FALSE
ELOVL2	FALSE	FALSE
ELOVL5	FALSE	FALSE
ELP3	FALSE	FALSE
EMC1	FALSE	FALSE
EMC10	FALSE	FALSE
EMC2	FALSE	FALSE
EMC3	FALSE	FALSE
EMC4	FALSE	FALSE
EMC6	FALSE	FALSE
EMC7	FALSE	FALSE
EMC8	FALSE	FALSE
EMD	FALSE	FALSE
EME1	FALSE	FALSE
EMG1	TRUE	FALSE
EML1	FALSE	FALSE
EML2	FALSE	FALSE
EML3	FALSE	FALSE
EML4	FALSE	FALSE
ENAH	FALSE	FALSE
ENDOD1	FALSE	FALSE
ENDOV	FALSE	FALSE
ENKD1	FALSE	FALSE
ENO1	TRUE	TRUE
ENO2	FALSE	FALSE
ENO3	FALSE	FALSE
ENOPH1	FALSE	FALSE
ENOX1	FALSE	FALSE
ENSA	FALSE	FALSE
ENTHD2	FALSE	FALSE
ENTPD6	FALSE	FALSE
ENY2	TRUE	FALSE
EP300	FALSE	FALSE
EP400	FALSE	FALSE
EPB41L1	FALSE	FALSE
EPB41L2	TRUE	FALSE
EPB41L3	FALSE	FALSE
EPB41L4B	FALSE	FALSE
EPB41L5	FALSE	FALSE
EPC1	FALSE	FALSE
EPC2	FALSE	FALSE
EPG5	FALSE	FALSE
EPHA2	FALSE	FALSE
EPHA5	FALSE	FALSE
EPHB4	FALSE	FALSE
EPHX1	FALSE	FALSE
EPM2A	FALSE	FALSE
EPM2AIP1	FALSE	FALSE
EPN1	FALSE	FALSE
EPN2	FALSE	FALSE
EPPK1	FALSE	FALSE
EPRS	TRUE	FALSE
EPS15	FALSE	FALSE
EPS15L1	FALSE	FALSE
ERAL1	FALSE	FALSE
ERBB2	FALSE	FALSE
ERBB2IP	FALSE	FALSE
ERC1	FALSE	FALSE
ERC2	FALSE	FALSE
ERCC2	FALSE	FALSE
ERCC3	FALSE	FALSE
ERCC4	FALSE	FALSE
ERCC5	FALSE	FALSE
ERCC6	FALSE	FALSE
ERCC6L	FALSE	FALSE
ERCC6-PGBD3	FALSE	FALSE
ERCC8	FALSE	FALSE
ERF	TRUE	FALSE
ERGIC1	FALSE	FALSE
ERH	TRUE	FALSE
ERI1	TRUE	FALSE
ERI3	TRUE	FALSE
ERIC-1s	FALSE	FALSE
TACC3	FALSE	FALSE
ERICH3	FALSE	FALSE
ERLEC1	FALSE	FALSE
ERLIN1	FALSE	FALSE
ERLIN2	FALSE	FALSE
ERMP1	FALSE	FALSE
ERO1L	FALSE	FALSE
ERP29	FALSE	FALSE
ERP44	FALSE	FALSE
ESCO1	FALSE	FALSE
ESCO2	FALSE	FALSE
ESD	FALSE	FALSE
ESF1	FALSE	FALSE
ESPL1	FALSE	FALSE
ESPN	FALSE	FALSE
ESRP2	FALSE	FALSE
ESRRA	FALSE	FALSE
ESRRB	FALSE	FALSE
ESYT1	FALSE	FALSE
ESYT2	TRUE	FALSE
ETAA1	FALSE	FALSE
ETF1	FALSE	FALSE
ETFA	FALSE	FALSE
ETFB	FALSE	FALSE
ETS2	FALSE	FALSE
ETV6	FALSE	FALSE
EVI5	FALSE	FALSE
EVI5L	FALSE	FALSE
EVL	FALSE	FALSE
EVPL	FALSE	FALSE
EWSR1	TRUE	FALSE
EXO1	FALSE	FALSE
EXOC1	FALSE	FALSE
EXOC2	FALSE	FALSE
EXOC3	FALSE	FALSE
EXOC4	FALSE	FALSE
EXOC5	FALSE	FALSE
EXOC6	FALSE	FALSE
EXOC7	FALSE	FALSE
EXOC8	FALSE	FALSE
EXOSC1	TRUE	FALSE
EXOSC10	TRUE	FALSE
EXOSC2	TRUE	FALSE
EXOSC3	TRUE	FALSE
EXOSC4	TRUE	FALSE
EXOSC5	FALSE	FALSE
EXOSC6	TRUE	FALSE
EXOSC7	TRUE	FALSE
EXOSC8	TRUE	FALSE
EXOSC9	TRUE	FALSE
EXT1	FALSE	FALSE
EXTL2	FALSE	FALSE
EXTL3	FALSE	FALSE
EZH2	FALSE	FALSE
EZR	TRUE	FALSE
FAAH	FALSE	FALSE
FABP4	FALSE	FALSE
FADS1	FALSE	FALSE
FADS2	FALSE	FALSE
FAF2	FALSE	FALSE
FAHD1	FALSE	FALSE
FAM101B	FALSE	FALSE
FAM102B	FALSE	FALSE
FAM103A1	TRUE	FALSE
FAM104A	FALSE	FALSE
FAM109B	FALSE	FALSE
FAM111A	FALSE	FALSE
FAM111B	TRUE	FALSE
FAM114A2	FALSE	FALSE
FAM117B	FALSE	FALSE
FAM120A	FALSE	FALSE
FAM120C	FALSE	FALSE
FAM122A	FALSE	FALSE
FAM122B	FALSE	FALSE
SPACIA2	FALSE	FALSE
FAM126A	FALSE	FALSE
FAM127A	FALSE	FALSE
FAM129B	FALSE	FALSE
FAM133B	FALSE	FALSE
FAM134A	FALSE	FALSE
FAM134C	FALSE	FALSE
FAM13A	FALSE	FALSE
FAM160B1	FALSE	FALSE
FAM161A	FALSE	FALSE
FAM162A	FALSE	FALSE
FAM175B	FALSE	FALSE
FAM177A1	FALSE	FALSE
FAM178A	FALSE	FALSE
FAM192A	FALSE	FALSE
NIP30	FALSE	FALSE
FAM193A	FALSE	FALSE
FAM195A	FALSE	FALSE
FAM195B	FALSE	FALSE
FAM207A	FALSE	FALSE
FAM208A	FALSE	FALSE
FAM208B	FALSE	FALSE
FAM20B	FALSE	FALSE
FAM210A	FALSE	FALSE
FAM216A	FALSE	FALSE
FAM21A	FALSE	FALSE
FAM21C	FALSE	FALSE
FAM32A	TRUE	FALSE
FAM35A	FALSE	FALSE
FAM45A	FALSE	FALSE
FAM46A	FALSE	FALSE
FAM49B	FALSE	FALSE
FAM50A	FALSE	FALSE
FAM50B	FALSE	FALSE
FAM58A	FALSE	FALSE
FAM73A	FALSE	FALSE
FAM83A	FALSE	FALSE
FAM83B	FALSE	FALSE
FAM83D	FALSE	FALSE
FAM83G	FALSE	FALSE
FAM8A1	FALSE	FALSE
FAM91A1	FALSE	FALSE
FAM96B	FALSE	FALSE
FAM98A	TRUE	FALSE
FAM98B	TRUE	FALSE
FANCB	FALSE	FALSE
FANCD2	FALSE	FALSE
FANCG	FALSE	FALSE
FANCI	FALSE	FALSE
FANCL	FALSE	FALSE
FANCM	FALSE	FALSE
FAR1	FALSE	FALSE
FARP1	FALSE	FALSE
FARS2	FALSE	FALSE
FARSA	FALSE	FALSE
FARSB	FALSE	TRUE
FASN	FALSE	FALSE
FASTK	FALSE	FALSE
FASTKD2	FALSE	FALSE
FASTKD5	FALSE	FALSE
FAT1	FALSE	FALSE
FAU	FALSE	FALSE
FBLL1	FALSE	TRUE
FBRS	FALSE	FALSE
FBXL15	FALSE	FALSE
FBXL16	FALSE	FALSE
FBXL18	FALSE	FALSE
FBXL19	FALSE	FALSE
FBXL4	FALSE	FALSE
FBXL6	FALSE	FALSE
FBXL8	FALSE	FALSE
FBXO18	FALSE	FALSE
FBXO21	FALSE	FALSE
FBXO22	FALSE	FALSE
FBXO28	FALSE	FALSE
FBXO3	FALSE	FALSE
FBXO30	FALSE	FALSE
FBXO31	FALSE	FALSE
FBXO38	FALSE	FALSE
FBXO45	FALSE	FALSE
FBXO46	FALSE	FALSE
FBXO5	FALSE	FALSE
FBXO6	FALSE	FALSE
FBXO7	FALSE	FALSE
FBXO9	FALSE	FALSE
FBXW11	FALSE	FALSE
FBXW2	FALSE	FALSE
FBXW5	FALSE	FALSE
FBXW9	FALSE	FALSE
FCF1	FALSE	FALSE
FCHO2	FALSE	FALSE
FDFT1	FALSE	FALSE
FDPS	FALSE	FALSE
FDX1	FALSE	FALSE
FECH	FALSE	FALSE
FEM1A	FALSE	FALSE
FEM1B	FALSE	FALSE
FEN1	TRUE	FALSE
FER	FALSE	FALSE
FERMT1	FALSE	FALSE
FERMT2	FALSE	FALSE
FERMT3	FALSE	FALSE
FGA	FALSE	FALSE
FGD1	FALSE	FALSE
FGD4	FALSE	FALSE
FGD6	FALSE	FALSE
FGF2	FALSE	FALSE
FGFR1	FALSE	FALSE
FGFR1OP	FALSE	FALSE
FGFR1OP2	FALSE	FALSE
FGG	FALSE	FALSE
FH	FALSE	FALSE
FHL2	FALSE	FALSE
FIBP	FALSE	FALSE
FIGN	FALSE	FALSE
FIGNL1	FALSE	FALSE
FIP1L1	FALSE	FALSE
FIS1	FALSE	FALSE
FKBP10	FALSE	FALSE
FKBP11	FALSE	FALSE
FKBP12-Exin	FALSE	FALSE
FKBP12-Exip2	FALSE	FALSE
FKBP1A	FALSE	FALSE
FKBP15	FALSE	FALSE
FKBP2	FALSE	FALSE
FKBP3	FALSE	FALSE
FKBP4	FALSE	FALSE
FKBP5	FALSE	FALSE
FKBP8	FALSE	FALSE
FKBP9	FALSE	FALSE
FLG2	FALSE	FALSE
FLII	FALSE	FALSE
FLJ12788	FALSE	FALSE
TTC31	FALSE	FALSE
FLJ25801	FALSE	FALSE
TRIML2	FALSE	FALSE
FLNA	FALSE	TRUE
FLNB	FALSE	FALSE
FLOT2	FALSE	FALSE
FLYWCH1	FALSE	FALSE
FLYWCH2	FALSE	FALSE
FMN1	FALSE	FALSE
FMNL1	FALSE	FALSE
FMNL2	FALSE	FALSE
FMNL3	FALSE	FALSE
FMR1	FALSE	FALSE
FN1	FALSE	FALSE
FN3K	FALSE	FALSE
FN3KRP	FALSE	FALSE
FNBP1L	FALSE	FALSE
FNBP4	FALSE	FALSE
FNDC3A	FALSE	FALSE
FNDC3B	FALSE	FALSE
FNIP1	FALSE	FALSE
FOCAD	FALSE	FALSE
FOLR1	FALSE	FALSE
FOS	FALSE	FALSE
FOSL2	TRUE	FALSE
FOXC1	FALSE	FALSE
FOXC2	FALSE	FALSE
FOXG1	FALSE	FALSE
FOXJ2	FALSE	FALSE
FOXK1	FALSE	FALSE
FOXK2	FALSE	FALSE
FOXM1	FALSE	FALSE
FOXRED2	FALSE	FALSE
FRAT1	FALSE	FALSE
FRS2	FALSE	FALSE
FRYL	FALSE	FALSE
FSCN1	FALSE	FALSE
[truncated: 4,448 more rows]

## Sheet: Tripathi_IAV_Statistics
		NAbinder
		TRUE	FALSE
Thit	TRUE	150	624
	FALSE	611	5062
Selection column	Thit
Selection value	TRUE
Category column	NAbinder
Category value	TRUE
Total size	6447
Selection size	774
Category size	761
Intersection size	150
Enrichment factor	1.6418
P value	2.2275e-11
Benj. Hoch. FDR	2.2275e-11

## Sheet: Tripathi_IAV_List
gene_names	NAbinder	Thit
2-Sep	FALSE	FALSE
5-Sep	FALSE	FALSE
6-Sep	FALSE	FALSE
8-Sep	FALSE	FALSE
9-Sep	FALSE	FALSE
10-Sep	FALSE	FALSE
11-Sep	FALSE	FALSE
15-Sep	FALSE	FALSE
6-Mar	FALSE	FALSE
AAAS	FALSE	FALSE
AAGAB	FALSE	FALSE
AAK1	FALSE	FALSE
AAMDC	FALSE	FALSE
AAMP	FALSE	FALSE
AAR2	FALSE	FALSE
AARS	TRUE	FALSE
AARS2	FALSE	FALSE
AASDH	FALSE	FALSE
AASS	FALSE	FALSE
AATF	FALSE	FALSE
ABCA2	FALSE	TRUE
ABCA7	FALSE	FALSE
ABCB6	FALSE	FALSE
ABCB7	FALSE	FALSE
ABCC4	FALSE	FALSE
ABCC5	FALSE	FALSE
ABCD1	FALSE	TRUE
ABCD3	FALSE	FALSE
ABCE1	FALSE	FALSE
ABCF2	FALSE	FALSE
ABCF3	TRUE	FALSE
ABCG1	FALSE	FALSE
ABCG2	FALSE	FALSE
ABHD10	FALSE	FALSE
ABHD14A	FALSE	FALSE
ABHD14B	FALSE	FALSE
ABHD6	FALSE	FALSE
ABI1	FALSE	FALSE
ABI2	FALSE	TRUE
ABI3BP	FALSE	FALSE
DKFZp667H216	FALSE	FALSE
ABL1	FALSE	FALSE
ABLIM1	FALSE	FALSE
ABRACL	FALSE	FALSE
ABT1	FALSE	FALSE
ACAA1	FALSE	FALSE
ACAA2	FALSE	FALSE
ACACB	FALSE	FALSE
ACAD10	FALSE	FALSE
ACAD11	FALSE	FALSE
ACAD8	FALSE	FALSE
ACAD9	FALSE	FALSE
ACADM	FALSE	FALSE
ACADSB	FALSE	FALSE
ACADVL	FALSE	FALSE
ACAP2	FALSE	FALSE
ACAT1	FALSE	FALSE
ACAT2	FALSE	FALSE
ACBD3	FALSE	FALSE
ACBD4	FALSE	FALSE
ACBD5	FALSE	FALSE
ACD	FALSE	FALSE
ACIN1	FALSE	FALSE
ACKR3	FALSE	FALSE
ACLY	FALSE	FALSE
ACO1	FALSE	FALSE
ACO2	FALSE	FALSE
ACOT1	FALSE	FALSE
ACOT13	FALSE	FALSE
ACOT7	FALSE	FALSE
ACOT8	FALSE	FALSE
ACOT9	TRUE	FALSE
ACOX1	FALSE	FALSE
ACP1	FALSE	FALSE
ACRBP	FALSE	FALSE
ACSF3	FALSE	FALSE
ACSL1	FALSE	FALSE
ACSL3	FALSE	FALSE
ACSL4	FALSE	TRUE
ACSL5	FALSE	FALSE
ACSS2	FALSE	FALSE
ACTA1	FALSE	FALSE
ACTA2	FALSE	FALSE
ACTB	TRUE	FALSE
ACTBL2	FALSE	FALSE
ACTC1	FALSE	TRUE
ACTG1	FALSE	TRUE
ACTG2	FALSE	FALSE
ACTL6A	FALSE	FALSE
ACTL8	FALSE	FALSE
ACTN1	FALSE	TRUE
ACTN4	FALSE	FALSE
ACTR10	FALSE	FALSE
ACTR1A	FALSE	FALSE
ACTR1B	FALSE	FALSE
ACTR2	FALSE	FALSE
ACTR3	FALSE	FALSE
ACTR5	FALSE	FALSE
ACTR6	FALSE	FALSE
ACTR8	FALSE	TRUE
ACTRT1	FALSE	FALSE
ACVR1B	FALSE	TRUE
ACY1	FALSE	FALSE
ADAM10	FALSE	FALSE
ADAM17	FALSE	FALSE
ADAM9	FALSE	FALSE
ADAR	TRUE	FALSE
ADARB1	FALSE	FALSE
ADARB2	FALSE	FALSE
ADCK1	FALSE	FALSE
ADCK3	FALSE	TRUE
ADCK4	FALSE	FALSE
ADCK5	FALSE	FALSE
ADD1	FALSE	FALSE
ADD3	FALSE	FALSE
ADGRE2	FALSE	FALSE
EMR2	FALSE	FALSE
ADGRE5	FALSE	FALSE
CD97	FALSE	FALSE
ADGRG6	FALSE	FALSE
GPR126	FALSE	FALSE
ADH5	FALSE	FALSE
ADK	FALSE	FALSE
ADNP	FALSE	FALSE
ADNP2	FALSE	FALSE
ADO	FALSE	FALSE
ADPGK	FALSE	FALSE
ADRBK1	FALSE	FALSE
ADRM1	FALSE	FALSE
ADSL	FALSE	TRUE
ADSS	FALSE	FALSE
AEBP2	FALSE	FALSE
AES	FALSE	FALSE
AFAP1	FALSE	FALSE
AFF1	FALSE	FALSE
AFF4	FALSE	FALSE
AFG3L2	FALSE	FALSE
AFTPH	FALSE	FALSE
AGAP1	FALSE	FALSE
AGFG1	FALSE	FALSE
AGGF1	FALSE	FALSE
AGL	FALSE	FALSE
AGMAT	FALSE	FALSE
AGO2	TRUE	FALSE
AGO3	FALSE	FALSE
AGPAT2	FALSE	FALSE
AGPAT4	FALSE	FALSE
AGPS	FALSE	FALSE
AGR2	FALSE	FALSE
AHCTF1	FALSE	FALSE
AHCY	FALSE	TRUE
AHCYL1	FALSE	TRUE
AHDC1	FALSE	FALSE
AHNAK	FALSE	TRUE
AHNAK2	FALSE	TRUE
AHSA1	FALSE	FALSE
AIDA	FALSE	FALSE
AIF1L	FALSE	FALSE
AIFM1	FALSE	FALSE
AIFM3	FALSE	FALSE
AIM1	FALSE	FALSE
AIMP1	FALSE	FALSE
AIMP2	FALSE	TRUE
AK1	FALSE	FALSE
AK2	FALSE	FALSE
AK6	FALSE	FALSE
TAF9	FALSE	FALSE
AK7	FALSE	FALSE
AKAP1	FALSE	FALSE
AKAP10	FALSE	FALSE
AKAP11	FALSE	FALSE
AKAP12	FALSE	FALSE
AKAP13	FALSE	TRUE
AKAP17A	TRUE	FALSE
AKAP2	FALSE	FALSE
AKAP5	FALSE	FALSE
AKAP8	FALSE	FALSE
AKAP8L	FALSE	FALSE
AKAP9	FALSE	FALSE
AKIP1	FALSE	FALSE
AKIRIN2	FALSE	FALSE
AKR1A1	FALSE	FALSE
AKR1B1	FALSE	FALSE
AKR1B10	FALSE	FALSE
AKR7A2	FALSE	FALSE
AKR7L	FALSE	FALSE
AKT1	FALSE	TRUE
AKT1S1	FALSE	FALSE
AKT2	FALSE	FALSE
AKTIP	FALSE	TRUE
ALB	FALSE	FALSE
ALDH16A1	FALSE	FALSE
ALDH18A1	FALSE	FALSE
ALDH1A1	FALSE	FALSE
ALDH1B1	FALSE	FALSE
ALDH1L2	FALSE	FALSE
ALDH2	FALSE	FALSE
ALDH3A2	FALSE	FALSE
ALDH3B1	FALSE	FALSE
ALDH4A1	FALSE	FALSE
ALDH6A1	FALSE	FALSE
ALDH7A1	FALSE	FALSE
ALDH9A1	FALSE	FALSE
ALDOA	TRUE	TRUE
ALDOC	FALSE	FALSE
ALG5	FALSE	FALSE
ALG8	FALSE	FALSE
ALKBH2	FALSE	FALSE
ALKBH5	TRUE	FALSE
ALKBH8	FALSE	FALSE
ALMS1	FALSE	FALSE
ALPI	FALSE	FALSE
ALPL	FALSE	FALSE
ALPP	FALSE	FALSE
ALYREF	TRUE	FALSE
AMACR	FALSE	FALSE
AMBRA1	FALSE	FALSE
AMD1	FALSE	FALSE
AMER1	FALSE	FALSE
AMFR	FALSE	FALSE
AMOT	FALSE	FALSE
AMOTL1	FALSE	TRUE
AMOTL2	FALSE	FALSE
AMZ2	FALSE	FALSE
ANAPC1	FALSE	FALSE
ANAPC10	FALSE	FALSE
ANAPC13	FALSE	FALSE
ANAPC15	FALSE	FALSE
ANAPC16	FALSE	FALSE
ANAPC2	FALSE	TRUE
ANAPC4	FALSE	FALSE
ANAPC5	FALSE	FALSE
ANAPC7	FALSE	FALSE
ANGEL1	TRUE	FALSE
ANGEL2	TRUE	FALSE
ANK3	FALSE	FALSE
ANKFY1	FALSE	FALSE
ANKHD1	FALSE	FALSE
ANKLE2	FALSE	FALSE
ANKMY2	FALSE	FALSE
ANKRD11	FALSE	FALSE
ANKRD13A	FALSE	FALSE
ANKRD13B	FALSE	FALSE
ANKRD16	FALSE	FALSE
ANKRD17	FALSE	FALSE
ANKRD26	FALSE	FALSE
ANKRD27	FALSE	FALSE
ANKRD28	FALSE	FALSE
ANKRD32	FALSE	FALSE
ANKRD36	FALSE	FALSE
ANKRD36B	FALSE	FALSE
ANKRD44	FALSE	FALSE
ANKRD52	FALSE	FALSE
ANKS6	FALSE	FALSE
ANLN	TRUE	FALSE
ANO3	FALSE	FALSE
ANP32A	FALSE	FALSE
ANP32B	FALSE	TRUE
ANP32E	FALSE	FALSE
ANTXR1	FALSE	FALSE
ANXA1	FALSE	TRUE
ANXA11	FALSE	FALSE
ANXA2	FALSE	FALSE
ANXA2R	FALSE	FALSE
ANXA3	FALSE	FALSE
ANXA4	FALSE	FALSE
ANXA5	FALSE	FALSE
ANXA6	FALSE	FALSE
ANXA7	FALSE	FALSE
ANXA8	FALSE	FALSE
AOF1	FALSE	FALSE
KDM1B	FALSE	FALSE
AP1AR	FALSE	FALSE
AP1B1	FALSE	FALSE
AP1G1	FALSE	FALSE
AP1G2	FALSE	FALSE
AP1M1	FALSE	FALSE
AP1S1	FALSE	FALSE
AP1S2	FALSE	FALSE
AP2A1	TRUE	FALSE
AP2A2	FALSE	TRUE
AP2B1	FALSE	FALSE
AP2M1	FALSE	TRUE
AP2S1	FALSE	TRUE
AP3B1	TRUE	FALSE
AP3D1	TRUE	FALSE
AP3M1	TRUE	FALSE
AP3S1	FALSE	FALSE
AP4B1	FALSE	FALSE
AP4E1	FALSE	FALSE
AP4M1	FALSE	FALSE
AP4S1	FALSE	FALSE
AP5M1	FALSE	FALSE
APBA3	FALSE	FALSE
APBB2	FALSE	FALSE
APC	FALSE	FALSE
APEH	FALSE	FALSE
APEX1	TRUE	FALSE
APEX2	FALSE	FALSE
API5	FALSE	FALSE
APIP	FALSE	FALSE
APITD1	FALSE	FALSE
APLP2	FALSE	FALSE
APMAP	FALSE	FALSE
APOA1	FALSE	TRUE
APOA1BP	FALSE	FALSE
APOB	FALSE	FALSE
APOBEC3B	FALSE	FALSE
APOBEC3C	TRUE	FALSE
APOBEC3D	FALSE	FALSE
bK150C2.9	FALSE	FALSE
APOE	FALSE	FALSE
APOL2	FALSE	FALSE
APOO	FALSE	FALSE
APP	FALSE	TRUE
APPBP2	FALSE	FALSE
APRT	FALSE	FALSE
APTX	TRUE	FALSE
AQR	TRUE	TRUE
AR	FALSE	FALSE
ARAF	FALSE	TRUE
ARAP1	FALSE	FALSE
ARAP3	FALSE	FALSE
ARCN1	FALSE	TRUE
ARF1	FALSE	FALSE
ARF4	FALSE	FALSE
ARF5	FALSE	FALSE
ARFGAP1	FALSE	FALSE
ARFGAP2	FALSE	FALSE
ARFGAP3	FALSE	FALSE
ARFGEF1	FALSE	FALSE
ARFGEF3	FALSE	FALSE
ARG2	FALSE	FALSE
ARGLU1	TRUE	FALSE
ARHGAP1	FALSE	FALSE
ARHGAP17	FALSE	FALSE
ARHGAP21	FALSE	FALSE
ARHGAP32	FALSE	FALSE
ARHGAP39	FALSE	FALSE
ARHGAP42	FALSE	FALSE
ARHGDIA	FALSE	FALSE
ARHGEF11	FALSE	FALSE
ARHGEF12	FALSE	FALSE
ARHGEF17	FALSE	FALSE
ARHGEF2	TRUE	FALSE
ARHGEF33	FALSE	FALSE
ARHGEF7	FALSE	FALSE
ARID1A	FALSE	FALSE
ARID1B	FALSE	FALSE
ARID2	FALSE	FALSE
ARID4A	FALSE	FALSE
ARID4B	FALSE	FALSE
ARID5B	FALSE	FALSE
ARL1	FALSE	FALSE
ARL14EP	FALSE	FALSE
ARL3	FALSE	FALSE
ARL5A	FALSE	FALSE
ARL6IP4	TRUE	FALSE
ARL6IP5	FALSE	FALSE
ARL6IP6	FALSE	FALSE
ARL8A	FALSE	FALSE
ARMC6	FALSE	TRUE
ARMC8	FALSE	FALSE
ARNT	FALSE	FALSE
ARNTL	FALSE	FALSE
ARNTL2	FALSE	FALSE
ARPC1A	FALSE	FALSE
ARPC1B	FALSE	FALSE
ARPC2	FALSE	FALSE
ARPC3	FALSE	FALSE
ARPC4	FALSE	FALSE
ARPC5	FALSE	FALSE
ARPC5L	FALSE	FALSE
ARPIN	FALSE	FALSE
ARRB2	FALSE	FALSE
DKFZp686L0365	FALSE	FALSE
ARV1	FALSE	FALSE
ARVCF	FALSE	FALSE
ARX	FALSE	FALSE
ASAH1	FALSE	FALSE
ASAP3	FALSE	FALSE
ASB6	FALSE	FALSE
ASCC1	TRUE	FALSE
ASCC2	TRUE	FALSE
ASCC3	TRUE	FALSE
ASF1A	TRUE	FALSE
ASF1B	TRUE	FALSE
ASH1L	FALSE	FALSE
ASH2L	FALSE	FALSE
ASMTL	FALSE	FALSE
ASNA1	FALSE	FALSE
ASNS	FALSE	FALSE
ASPH	FALSE	FALSE
ASPM	FALSE	FALSE
ASPSCR1	FALSE	FALSE
ASS1	FALSE	FALSE
ASTE1	FALSE	FALSE
ASUN	FALSE	FALSE
ASXH1	FALSE	FALSE
ASXL1	FALSE	FALSE
ASXL2	FALSE	FALSE
ATAD1	FALSE	FALSE
ATAD2	FALSE	FALSE
ATAD3A	TRUE	FALSE
ATAD3B	FALSE	FALSE
ATAD5	FALSE	FALSE
ATF2	FALSE	TRUE
ATF3	FALSE	FALSE
ATF7	FALSE	FALSE
ATF7IP	FALSE	FALSE
ATG14	FALSE	FALSE
ATG2A	FALSE	FALSE
ATG2B	FALSE	FALSE
ATG3	FALSE	FALSE
ATG4A	FALSE	FALSE
ATG4B	FALSE	FALSE
ATG9A	FALSE	FALSE
ATIC	FALSE	FALSE
ATL2	FALSE	FALSE
ATL3	FALSE	FALSE
ATM	FALSE	FALSE
ATOX1	FALSE	FALSE
ATP11C	FALSE	FALSE
ATP13A2	FALSE	FALSE
ATP13A3	FALSE	FALSE
ATP1A1	FALSE	FALSE
ATP1A3	FALSE	FALSE
ATP1B1	FALSE	FALSE
ATP1B3	FALSE	FALSE
ATP2A2	FALSE	FALSE
ATP2B1	FALSE	FALSE
ATP2B4	FALSE	FALSE
ATP2C1	FALSE	TRUE
ATP5A1	TRUE	FALSE
ATP5B	TRUE	FALSE
ATP5C1	TRUE	FALSE
ATP5D	FALSE	FALSE
ATP5E	FALSE	FALSE
ATP5EP2	FALSE	FALSE
ATP5F1	TRUE	TRUE
ATP5H	TRUE	FALSE
ATP5I	FALSE	FALSE
ATP5J	FALSE	FALSE
ATP5J2	FALSE	FALSE
ATP5J2-PTCD1	FALSE	FALSE
ATP5L	FALSE	FALSE
ATP5O	TRUE	TRUE
ATP5S	FALSE	FALSE
ATP5SL	FALSE	FALSE
ATP6AP1	FALSE	TRUE
ATP6AP2	FALSE	TRUE
ATP6V0A1	FALSE	TRUE
ATP6V0A2	FALSE	FALSE
ATP6V0D1	FALSE	TRUE
ATP6V1A	FALSE	TRUE
ATP6V1B2	FALSE	TRUE
ATP6V1C1	FALSE	FALSE
ATP6V1C2	FALSE	FALSE
ATP6V1D	FALSE	FALSE
ATP6V1E1	FALSE	FALSE
ATP6V1F	FALSE	FALSE
ATP6V1G1	FALSE	TRUE
ATP6V1H	FALSE	FALSE
ATP7A	FALSE	FALSE
ATP9A	FALSE	FALSE
ATPAF1	FALSE	FALSE
ATPIF1	FALSE	FALSE
ATR	FALSE	FALSE
ATRX	FALSE	FALSE
ATXN10	FALSE	FALSE
ATXN2	TRUE	FALSE
ATXN2L	TRUE	FALSE
ATXN3	FALSE	FALSE
AUP1	FALSE	FALSE
AURKA	FALSE	FALSE
AURKAIP1	FALSE	FALSE
AURKB	FALSE	FALSE
AVEN	FALSE	FALSE
AVL9	FALSE	FALSE
AXIN1	FALSE	FALSE
AZIN1	FALSE	FALSE
B2M	FALSE	TRUE
beta 2-microglobulin	FALSE	FALSE
B3GALTL	FALSE	FALSE
B4GALT1	FALSE	FALSE
B4GALT4	FALSE	FALSE
B4GALT7	FALSE	FALSE
B4GAT1	FALSE	FALSE
BABAM1	FALSE	FALSE
BACE2	FALSE	FALSE
BACH1	FALSE	FALSE
BAD	FALSE	TRUE
BAG1	FALSE	FALSE
BAG2	FALSE	FALSE
BAG3	FALSE	TRUE
BAG4	FALSE	FALSE
BAG5	FALSE	FALSE
BAHCC1	FALSE	FALSE
BAIAP2	TRUE	FALSE
BAIAP2L1	FALSE	FALSE
BANF1	TRUE	FALSE
BAP1	FALSE	FALSE
hucep-13	FALSE	FALSE
BAP18	FALSE	FALSE
C17orf49	FALSE	FALSE
BARD1	FALSE	FALSE
BASP1	FALSE	TRUE
BATF2	FALSE	FALSE
BATF3	TRUE	FALSE
BAX	FALSE	FALSE
BAZ1A	TRUE	FALSE
BAZ1B	FALSE	FALSE
BAZ2A	FALSE	FALSE
BAZ2B	FALSE	FALSE
BBS4	FALSE	FALSE
BBS9	FALSE	FALSE
BBX	FALSE	FALSE
BCAP29	FALSE	FALSE
BCAP31	FALSE	FALSE
BCAR1	FALSE	FALSE
BCAR2	FALSE	FALSE
TRERF1	FALSE	TRUE
BCAS2	TRUE	FALSE
BCAS3	FALSE	FALSE
BCCIP	FALSE	FALSE
BCHE	FALSE	FALSE
BCKDHA	FALSE	FALSE
BCKDHB	FALSE	FALSE
BCKDK	FALSE	FALSE
BCL10	FALSE	FALSE
BCL2L1	FALSE	FALSE
BCL2L11	FALSE	FALSE
BCL3	FALSE	TRUE
BCL6	FALSE	FALSE
BCL7A	FALSE	FALSE
BCL7B	FALSE	FALSE
BCL7C	FALSE	FALSE
BCLAF1	TRUE	FALSE
BCOR	FALSE	FALSE
BCORL1	FALSE	FALSE
BCR	FALSE	FALSE
BCR/ABL fusion	FALSE	FALSE
BCS1L	FALSE	FALSE
BECN1	FALSE	FALSE
BEGAIN	FALSE	FALSE
BEND3	FALSE	FALSE
BEND4	TRUE	FALSE
BET1	FALSE	FALSE
BET1L	FALSE	FALSE
BHLHE23	FALSE	FALSE
BHLHE41	FALSE	FALSE
BICC1	FALSE	FALSE
BID	FALSE	TRUE
BIN1	FALSE	FALSE
BIN3	FALSE	FALSE
BIRC2	FALSE	FALSE
BIRC6	FALSE	TRUE
BLM	FALSE	FALSE
BLMH	FALSE	FALSE
BLOC1S1	FALSE	FALSE
BLOC1S5-TXNDC5	FALSE	FALSE
TXNDC5	FALSE	TRUE
BLVRA	FALSE	FALSE
BLVRB	FALSE	FALSE
BLZF1	FALSE	FALSE
BMI1	FALSE	FALSE
BMP1	FALSE	FALSE
BMP2K	FALSE	FALSE
BMPR1A	FALSE	TRUE
BMS1	TRUE	FALSE
BNC2	FALSE	FALSE
BNIP1	FALSE	FALSE
BOD1	FALSE	FALSE
BOD1L1	FALSE	FALSE
BOLA2	FALSE	FALSE
BOP1	TRUE	FALSE
BORA	FALSE	FALSE
C13orf34	FALSE	FALSE
BPTF	FALSE	TRUE
BRAF	FALSE	FALSE
BRAP	FALSE	FALSE
BRAT1	FALSE	FALSE
BRCA1	FALSE	TRUE
BRCA2	FALSE	FALSE
BRCC3	FALSE	FALSE
BRD1	FALSE	FALSE
BRD3	TRUE	FALSE
BRD4	FALSE	FALSE
BRD7	FALSE	FALSE
BRD8	FALSE	TRUE
BRD9	FALSE	FALSE
BRE	FALSE	FALSE
BRF1	FALSE	FALSE
BRI3BP	FALSE	FALSE
BRINP1	FALSE	FALSE
BRIP1	FALSE	FALSE
BRIX1	TRUE	FALSE
BRK1	FALSE	FALSE
BRMS1	FALSE	FALSE
BRMS1L	FALSE	FALSE
BRPF1	FALSE	FALSE
BRPF3	FALSE	FALSE
BRSK2	FALSE	FALSE
BRWD1	FALSE	FALSE
BRWD3	FALSE	TRUE
BSDC1	FALSE	FALSE
BSG	FALSE	FALSE
BST2	FALSE	FALSE
BTAF1	FALSE	FALSE
BTBD1	FALSE	FALSE
BTBD10	FALSE	FALSE
BTBD2	FALSE	FALSE
BTBD3	FALSE	FALSE
BTBD9	FALSE	FALSE
BTD	FALSE	FALSE
BTF3	FALSE	FALSE
BTF3L4	FALSE	FALSE
BTG3	FALSE	FALSE
BTRC	FALSE	FALSE
BUB1	FALSE	TRUE
BUB1B	FALSE	FALSE
BUB3	TRUE	TRUE
BUD13	FALSE	FALSE
BUD31	FALSE	TRUE
BYSL	FALSE	TRUE
BZW1	FALSE	FALSE
BZW2	FALSE	FALSE
C10orf12	FALSE	FALSE
C10orf32	FALSE	FALSE
C10orf35	FALSE	FALSE
C10orf76	FALSE	FALSE
C10orf88	FALSE	FALSE
C10orf90	FALSE	FALSE
C11orf30	FALSE	FALSE
EMSY	FALSE	FALSE
C11orf57	FALSE	FALSE
C12orf10	FALSE	FALSE
C12orf2	FALSE	FALSE
RASSF8	FALSE	FALSE
C12orf4	FALSE	FALSE
C12orf43	FALSE	FALSE
C12orf45	FALSE	FALSE
C14ORF10	FALSE	FALSE
PPP2R3C	FALSE	FALSE
C14orf166	TRUE	FALSE
C14orf80	FALSE	FALSE
C14orf93	FALSE	FALSE
C15orf39	FALSE	FALSE
C15orf41	FALSE	FALSE
C15orf52	FALSE	FALSE
C15orf54	FALSE	FALSE
C15orf57	FALSE	FALSE
C16orf59	FALSE	FALSE
C16orf62	FALSE	FALSE
C16orf72	FALSE	FALSE
C16orf95	FALSE	FALSE
C17orf53	FALSE	FALSE
C17orf70	FALSE	FALSE
FAAP100	FALSE	FALSE
C17orf85	TRUE	FALSE
C17orf96	FALSE	FALSE
C18orf21	TRUE	FALSE
C19orf25	FALSE	FALSE
C19orf43	TRUE	FALSE
C19orf47	FALSE	FALSE
C19orf52	FALSE	FALSE
C19orf53	FALSE	FALSE
C19orf60	FALSE	FALSE
C19orf68	FALSE	FALSE
C19orf70	FALSE	FALSE
QIL1	FALSE	FALSE
C1D	FALSE	FALSE
C1GALT1C1	FALSE	FALSE
C1orf112	FALSE	FALSE
C1orf131	TRUE	FALSE
C1orf198	FALSE	FALSE
C1orf226	FALSE	FALSE
C1orf52	FALSE	FALSE
C1orf86	FALSE	FALSE
FAAP20	FALSE	FALSE
C1QBP	FALSE	FALSE
C1QTNF6	FALSE	FALSE
C20orf24	FALSE	FALSE
C20orf27	FALSE	FALSE
C21orf2	FALSE	FALSE
C21orf59	FALSE	FALSE
C21orf91	FALSE	FALSE
EURL	FALSE	FALSE
C2CD3	FALSE	FALSE
C2CD5	FALSE	FALSE
C2orf44	FALSE	FALSE
C2orf47	FALSE	FALSE
C2orf69	FALSE	FALSE
C3orf17	FALSE	FALSE
C3orf64	FALSE	FALSE
EOGT	FALSE	FALSE
C4A	FALSE	FALSE
C4BPA	FALSE	TRUE
C4orf27	FALSE	FALSE
C5orf24	FALSE	FALSE
C5orf30	FALSE	FALSE
C5orf42	FALSE	FALSE
C5orf51	FALSE	FALSE
C6orf120	FALSE	FALSE
C6orf182	FALSE	FALSE
CEP57L1	FALSE	FALSE
C7orf43	FALSE	FALSE
C7orf50	FALSE	FALSE
C8orf33	TRUE	FALSE
C9orf114	TRUE	FALSE
C9orf126	FALSE	FALSE
SCAI	FALSE	FALSE
C9orf142	TRUE	FALSE
C9orf64	FALSE	FALSE
C9orf72	FALSE	FALSE
C9orf78	FALSE	FALSE
C9orf89	FALSE	FALSE
CAAP1	FALSE	FALSE
CABIN1	FALSE	TRUE
CACNA2D1	FALSE	FALSE
CACTIN	TRUE	TRUE
CACYBP	FALSE	FALSE
CAD	FALSE	TRUE
CALCOCO1	FALSE	TRUE
CALD1	FALSE	FALSE
CALM1	FALSE	FALSE
CALM3	FALSE	FALSE
CALML3	FALSE	TRUE
CALML5	FALSE	FALSE
CALR	FALSE	FALSE
CALU	FALSE	FALSE
CAMK1	FALSE	TRUE
CAMK2D	FALSE	FALSE
CAMK2G	FALSE	TRUE
CAMKK1	FALSE	FALSE
CAMSAP2	FALSE	FALSE
CAMSAP3	FALSE	FALSE
CAND1	FALSE	TRUE
CAND2	FALSE	FALSE
CANX	FALSE	FALSE
CAP1	FALSE	FALSE
CAP2	FALSE	FALSE
CAPG	FALSE	FALSE
CAPN1	FALSE	FALSE
CAPN15	FALSE	FALSE
CAPN2	FALSE	FALSE
CAPN7	FALSE	FALSE
CAPNS1	FALSE	TRUE
CAPRIN1	TRUE	TRUE
CAPZA1	FALSE	TRUE
CAPZA2	FALSE	FALSE
CAPZB	FALSE	TRUE
CARD10	FALSE	TRUE
CARHSP1	FALSE	FALSE
CARKD	FALSE	FALSE
CARM1	FALSE	FALSE
CARS	FALSE	FALSE
CARS2	FALSE	FALSE
CASC3	FALSE	TRUE
CASC5	FALSE	TRUE
CASK	FALSE	FALSE
CASP14	FALSE	FALSE
CASP7	FALSE	FALSE
CASP8	FALSE	FALSE
CASP8AP2	FALSE	FALSE
CAST	FALSE	FALSE
CAT	FALSE	FALSE
CAV1	FALSE	FALSE
CBFB	FALSE	FALSE
CBL	FALSE	FALSE
CBLB	FALSE	FALSE
DKFZp779A0729	FALSE	FALSE
CBLL1	FALSE	TRUE
CBR1	FALSE	FALSE
CBR3	FALSE	FALSE
CBWD1	FALSE	FALSE
CBX1	FALSE	FALSE
CBX2	FALSE	FALSE
CBX3	FALSE	TRUE
CBX4	FALSE	FALSE
CBX5	FALSE	FALSE
CBX7	FALSE	FALSE
CBX8	FALSE	FALSE
CC2D1A	TRUE	FALSE
CC2D1B	FALSE	FALSE
CCAR1	TRUE	FALSE
CCAR2	FALSE	FALSE
CCDC101	FALSE	FALSE
CCDC102A	FALSE	FALSE
CCDC102B	FALSE	FALSE
CCDC115	FALSE	FALSE
CCDC12	FALSE	FALSE
CCDC124	FALSE	FALSE
CCDC127	FALSE	FALSE
CCDC132	FALSE	FALSE
CCDC137	FALSE	FALSE
CCDC138	FALSE	FALSE
CCDC14	FALSE	FALSE
CCDC174	FALSE	FALSE
CCDC18	FALSE	FALSE
CCDC186	FALSE	FALSE
CCDC22	FALSE	FALSE
CCDC47	TRUE	FALSE
CCDC50	FALSE	FALSE
CCDC53	FALSE	FALSE
CCDC55	FALSE	FALSE
NSRP1	TRUE	FALSE
CCDC57	FALSE	FALSE
CCDC58	FALSE	FALSE
CCDC6	FALSE	FALSE
CCDC61	FALSE	FALSE
CCDC71L	FALSE	FALSE
CCDC77	FALSE	FALSE
CCDC82	FALSE	FALSE
CCDC85B	FALSE	FALSE
CCDC86	FALSE	FALSE
CCDC88A	FALSE	FALSE
CCDC88C	FALSE	TRUE
CCDC9	FALSE	FALSE
CCDC93	FALSE	FALSE
CCDC94	FALSE	FALSE
CCDC97	FALSE	FALSE
CCNA2	FALSE	FALSE
CCNB1	FALSE	FALSE
CCNB2	FALSE	FALSE
CCNB2V	FALSE	FALSE
CCNC	FALSE	FALSE
CCND1	FALSE	FALSE
CCND3	FALSE	FALSE
CCNE1	FALSE	FALSE
CCNE2	FALSE	FALSE
CCNH	FALSE	FALSE
CCNK	FALSE	FALSE
CCNL1	FALSE	TRUE
CCNL2	FALSE	FALSE
CCNT1	FALSE	FALSE
CCNT2	FALSE	FALSE
CCNY	FALSE	FALSE
CCNYL1	FALSE	FALSE
CCP110	FALSE	FALSE
CCRN4L	FALSE	TRUE
CCS	FALSE	FALSE
CCSER2	FALSE	FALSE
CCT2	FALSE	FALSE
CCT3	TRUE	FALSE
CCT4	FALSE	FALSE
CCT5	FALSE	FALSE
CCT6A	FALSE	TRUE
CCT7	FALSE	FALSE
CCT8	FALSE	TRUE
CD109	FALSE	FALSE
CD14	FALSE	FALSE
CD2AP	FALSE	FALSE
CD2BP2	FALSE	FALSE
CD3EAP	FALSE	TRUE
CD44	FALSE	FALSE
CD55	FALSE	FALSE
CD59	FALSE	FALSE
CD63	FALSE	FALSE
CD81	FALSE	TRUE
CD9	FALSE	FALSE
CD99L2	FALSE	FALSE
CDAN1	FALSE	FALSE
CDC123	FALSE	FALSE
CDC16	FALSE	FALSE
CDC20	TRUE	FALSE
CDC23	FALSE	FALSE
CDC25B	FALSE	FALSE
CDC26	FALSE	FALSE
CDC27	FALSE	FALSE
CDC2L1	FALSE	FALSE
CDK11B	TRUE	FALSE
CDC37	FALSE	FALSE
CDC37L1	FALSE	FALSE
CDC40	TRUE	FALSE
CDC42	TRUE	FALSE
CDC42BPA	FALSE	TRUE
CDC42BPB	FALSE	TRUE
CDC42EP1	FALSE	FALSE
CDC42EP4	FALSE	FALSE
CDC42SE2	FALSE	FALSE
CDC5L	TRUE	FALSE
CDC6	FALSE	FALSE
CDC73	TRUE	FALSE
CDCA2	FALSE	FALSE
CDCA3	FALSE	FALSE
CDCA4	FALSE	FALSE
CDCA5	FALSE	FALSE
CDCA7L	FALSE	FALSE
CDCA8	FALSE	FALSE
CDH1	FALSE	FALSE
CDH10	FALSE	FALSE
CDH2	FALSE	FALSE
CDIPT	FALSE	FALSE
CDK1	TRUE	TRUE
CDK10	FALSE	TRUE
CDK11A	TRUE	FALSE
CDK12	FALSE	FALSE
CDK13	TRUE	FALSE
CDK16	FALSE	FALSE
CDK17	FALSE	FALSE
CDK18	FALSE	FALSE
CDK19	FALSE	FALSE
CDK2	FALSE	FALSE
CDK2AP1	FALSE	TRUE
CDK4	FALSE	TRUE
CDK5	FALSE	FALSE
CDK5RAP2	FALSE	FALSE
CDK5RAP3	FALSE	FALSE
CDK8	FALSE	FALSE
CDK9	FALSE	FALSE
CDKAL1	FALSE	FALSE
CDKN1A	FALSE	TRUE
CDKN1B	FALSE	TRUE
CDKN1C	FALSE	FALSE
CDKN2A	FALSE	FALSE
CDKN2AIP	TRUE	TRUE
CDKN2AIPNL	TRUE	FALSE
CDKN2B	FALSE	FALSE
CDKN2C	FALSE	TRUE
CDPF1	FALSE	FALSE
CDR2L	FALSE	FALSE
CDRT4	FALSE	FALSE
CDT1	FALSE	FALSE
CDV3	FALSE	FALSE
CDYL	FALSE	FALSE
CDYL2	FALSE	FALSE
CEBPD	FALSE	TRUE
CEBPG	FALSE	TRUE
CEBPZ	FALSE	FALSE
CECR5	FALSE	FALSE
CELF1	FALSE	FALSE
CELF2	FALSE	FALSE
CENPA	FALSE	FALSE
CENPB	FALSE	FALSE
CENPC	FALSE	FALSE
CENPE	FALSE	FALSE
CENPF	FALSE	FALSE
CENPH	FALSE	TRUE
CENPI	FALSE	FALSE
CENPJ	FALSE	FALSE
CENPK	FALSE	TRUE
CENPL	FALSE	FALSE
CENPM	FALSE	FALSE
CENPN	FALSE	FALSE
CENPO	FALSE	FALSE
CENPP	FALSE	FALSE
CENPQ	FALSE	FALSE
CENPT	FALSE	FALSE
CENPU	FALSE	FALSE
MLF1IP	FALSE	FALSE
CENPV	FALSE	FALSE
CENPW	FALSE	FALSE
CEP104	FALSE	FALSE
CEP120	FALSE	FALSE
CEP128	FALSE	FALSE
CEP131	FALSE	FALSE
CEP135	FALSE	FALSE
CEP152	FALSE	FALSE
CEP162	FALSE	FALSE
CEP164	FALSE	FALSE
CEP170B	FALSE	FALSE
CEP192	FALSE	FALSE
CEP250	FALSE	FALSE
CEP290	FALSE	FALSE
CEP295	FALSE	FALSE
CEP350	FALSE	FALSE
CEP44	FALSE	FALSE
CEP55	FALSE	FALSE
CEP57	FALSE	FALSE
CEP63	FALSE	FALSE
CEP68	FALSE	FALSE
DKFZp686H16130	FALSE	FALSE
CEP72	FALSE	FALSE
CEP78	FALSE	FALSE
CEP83	FALSE	FALSE
CEP85	FALSE	FALSE
CEP85L	FALSE	FALSE
CEP89	FALSE	FALSE
CEP95	FALSE	FALSE
CEP97	FALSE	FALSE
CEPT1	FALSE	FALSE
CERK	FALSE	FALSE
CERS1	FALSE	FALSE
LASS1	FALSE	FALSE
CERS2	FALSE	FALSE
CERS6	FALSE	FALSE
CETN2	FALSE	FALSE
CETN3	FALSE	FALSE
CFAP20	TRUE	TRUE
CFAP97	FALSE	FALSE
CFH	FALSE	FALSE
CFL1	FALSE	TRUE
CFL2	FALSE	FALSE
CGGBP1	TRUE	FALSE
CGN	FALSE	FALSE
CGRRF1	FALSE	FALSE
CHAC2	FALSE	FALSE
CHAF1A	TRUE	TRUE
CHAF1B	TRUE	FALSE
CHAMP1	FALSE	FALSE
CHCHD2	FALSE	FALSE
CHCHD3	FALSE	FALSE
CHCHD4	FALSE	FALSE
CHCHD6	FALSE	FALSE
CHD1	FALSE	FALSE
CHD1L	FALSE	FALSE
CHD3	FALSE	FALSE
CHD4	FALSE	FALSE
CHD6	TRUE	FALSE
CHD7	TRUE	FALSE
CHD8	TRUE	FALSE
CHD9	TRUE	FALSE
CHEK1	FALSE	TRUE
CHEK2	FALSE	FALSE
CHERP	FALSE	TRUE
CHM	FALSE	FALSE
CHMP1A	FALSE	FALSE
CHMP1B	FALSE	FALSE
CHMP2A	FALSE	TRUE
CHMP2B	FALSE	TRUE
CHMP3	FALSE	FALSE
CHMP4A	FALSE	FALSE
CHMP4B	FALSE	FALSE
CHMP4C	FALSE	FALSE
CHMP5	FALSE	FALSE
CHMP6	FALSE	TRUE
CHORDC1	FALSE	FALSE
CHP1	FALSE	FALSE
CHPF2	FALSE	FALSE
CHPT1	FALSE	FALSE
CHST12	FALSE	FALSE
CHST15	FALSE	FALSE
CHSY1	FALSE	TRUE
CHTF18	FALSE	FALSE
CHTF8	FALSE	FALSE
CHTOP	FALSE	FALSE
CHUK	FALSE	FALSE
CHURC1	FALSE	FALSE
CIAO1	FALSE	FALSE
CIAPIN1	FALSE	FALSE
CIC	FALSE	FALSE
CIR1	FALSE	FALSE
CIRBP	TRUE	TRUE
CISD1	FALSE	FALSE
CISD2	FALSE	FALSE
CISD3	FALSE	FALSE
CIT	FALSE	TRUE
CITED2	FALSE	FALSE
CIZ1	FALSE	FALSE
CKAP2	FALSE	FALSE
CKAP4	FALSE	TRUE
CKAP5	TRUE	FALSE
CKB	FALSE	FALSE
CKS1B	FALSE	FALSE
CKS2	FALSE	FALSE
CLASP1	FALSE	FALSE
CLASP2	TRUE	FALSE
CLASRP	TRUE	FALSE
CLCC1	FALSE	FALSE
CLCN2	FALSE	FALSE
CLCN7	FALSE	FALSE
CLEC16A	FALSE	FALSE
CLGN	FALSE	FALSE
CLIC1	FALSE	FALSE
CLIC4	FALSE	TRUE
CLINT1	FALSE	TRUE
CLIP1	FALSE	FALSE
CLIP2	FALSE	FALSE
CLK1	FALSE	TRUE
CLK3	FALSE	TRUE
CLK4	FALSE	TRUE
DKFZp686A20267	FALSE	FALSE
CLN6	FALSE	FALSE
CLNS1A	FALSE	TRUE
CLOCK	FALSE	TRUE
CLP1	TRUE	FALSE
CLPB	TRUE	FALSE
CLPP	FALSE	FALSE
CLPTM1	FALSE	TRUE
CLPX	FALSE	FALSE
CLSPN	FALSE	FALSE
CLTA	FALSE	FALSE
CLTB	FALSE	FALSE
CLTC	FALSE	TRUE
CLTCL1	FALSE	FALSE
CLU	TRUE	TRUE
CLUH	FALSE	TRUE
CMAS	TRUE	FALSE
CMBL	FALSE	FALSE
CMC2	FALSE	FALSE
CMPK1	FALSE	FALSE
CMSS1	FALSE	FALSE
CMTR1	TRUE	FALSE
CNBP	FALSE	FALSE
CNDP2	FALSE	FALSE
CNIH1	FALSE	FALSE
CNIH4	FALSE	TRUE
CNKSR3	FALSE	FALSE
CNN2	FALSE	FALSE
CNNM4	FALSE	FALSE
CNOT1	FALSE	TRUE
CNOT10	FALSE	FALSE
CNOT11	FALSE	FALSE
CNOT2	FALSE	FALSE
CNOT6	FALSE	FALSE
CNOT6L	FALSE	FALSE
CNOT7	FALSE	FALSE
CNOT8	FALSE	FALSE
CNP	FALSE	FALSE
CNPY2	FALSE	FALSE
CNTLN	FALSE	FALSE
CNTRL	TRUE	FALSE
CNTROB	FALSE	FALSE
COA3	FALSE	TRUE
COA4	FALSE	FALSE
COASY	FALSE	FALSE
COBL	FALSE	TRUE
COBLL1	FALSE	FALSE
COG1	FALSE	FALSE
COG2	FALSE	FALSE
COG3	FALSE	FALSE
COG4	FALSE	FALSE
COG5	FALSE	FALSE
COG6	FALSE	FALSE
COG7	FALSE	FALSE
COG8	FALSE	FALSE
COIL	FALSE	FALSE
COL12A1	FALSE	FALSE
COL14A1	FALSE	FALSE
COL1A2	FALSE	FALSE
COL22A1	FALSE	FALSE
COL4A1	FALSE	FALSE
COL4A3BP	FALSE	FALSE
COL4A5	FALSE	FALSE
COL5A1	FALSE	FALSE
COL5A2	FALSE	FALSE
COL7A1	FALSE	FALSE
COLGALT1	FALSE	FALSE
COMMD1	FALSE	FALSE
COMMD10	FALSE	FALSE
COMMD2	FALSE	FALSE
COMMD3	FALSE	FALSE
COMMD4	FALSE	FALSE
COMMD5	FALSE	FALSE
COMMD6	FALSE	FALSE
COMMD7	FALSE	FALSE
COMMD8	FALSE	FALSE
COMMD9	FALSE	FALSE
COMT	FALSE	FALSE
COMTD1	FALSE	TRUE
COPA	TRUE	TRUE
COPB1	FALSE	TRUE
COPB2	FALSE	TRUE
COPE	FALSE	FALSE
COPG1	FALSE	TRUE
COPG2	FALSE	FALSE
COPRS	FALSE	FALSE
COPS2	FALSE	FALSE
COPS3	FALSE	FALSE
COPS4	FALSE	FALSE
COPS5	FALSE	FALSE
COPS6	FALSE	TRUE
COPS7A	FALSE	TRUE
COPS7B	FALSE	TRUE
COPS8	FALSE	FALSE
COPZ1	FALSE	TRUE
COQ5	FALSE	FALSE
COQ6	FALSE	FALSE
COQ7	FALSE	FALSE
CORO1B	FALSE	FALSE
CORO1C	FALSE	FALSE
CORO2A	FALSE	FALSE
CORO7	FALSE	FALSE
COTL1	FALSE	FALSE
COX11	FALSE	FALSE
COX20	FALSE	FALSE
COX4I1	FALSE	FALSE
COX5A	FALSE	FALSE
COX5B	FALSE	TRUE
COX6B1	FALSE	FALSE
COX6C	FALSE	FALSE
COX7A2	FALSE	FALSE
CPEB2	FALSE	FALSE
CPEB3	FALSE	FALSE
CPM	FALSE	FALSE
CPNE1	FALSE	FALSE
CPNE2	TRUE	FALSE
CPNE3	FALSE	FALSE
CPNE8	FALSE	FALSE
CPS1	FALSE	FALSE
CPSF1	FALSE	FALSE
CPSF2	FALSE	FALSE
CPSF3	FALSE	FALSE
CPSF3L	FALSE	FALSE
CPSF4	FALSE	TRUE
CPSF6	TRUE	FALSE
CPSF7	TRUE	FALSE
CPT1A	TRUE	FALSE
CPVL	FALSE	FALSE
CRABP2	FALSE	FALSE
CRCP	TRUE	FALSE
CREB5	FALSE	FALSE
CREBBP	FALSE	FALSE
CREG1	FALSE	FALSE
CREM	FALSE	FALSE
CRIP2	FALSE	FALSE
CRIPT	FALSE	FALSE
CRK	FALSE	FALSE
CRKL	FALSE	FALSE
CRNKL1	FALSE	TRUE
CROCC	TRUE	FALSE
CRTAP	FALSE	FALSE
CRTC2	FALSE	FALSE
CRTC3	FALSE	FALSE
CRY1	FALSE	FALSE
CRY2	FALSE	FALSE
CRYBG3	FALSE	FALSE
CRYZ	FALSE	FALSE
CRYZL1	FALSE	FALSE
CS	FALSE	FALSE
CSDE1	TRUE	FALSE
CSE1L	FALSE	TRUE
CSK	FALSE	FALSE
CSNK1A1	FALSE	TRUE
CSNK1D	FALSE	FALSE
CSNK1E	FALSE	FALSE
CSNK1G2	FALSE	TRUE
CSNK1G3	FALSE	FALSE
CSNK2A1	FALSE	FALSE
CSNK2A2	FALSE	FALSE
CSPG4	FALSE	FALSE
CSPP1	FALSE	FALSE
CSRP1	FALSE	TRUE
CSRP2	FALSE	FALSE
CSTA	FALSE	FALSE
CSTB	FALSE	FALSE
CSTF1	FALSE	FALSE
CSTF2	FALSE	FALSE
CSTF2T	FALSE	FALSE
CSTF3	FALSE	FALSE
CT45A1	FALSE	FALSE
CT45A3	FALSE	FALSE
CTAG2	FALSE	FALSE
CTBP1	FALSE	TRUE
CTBP2	FALSE	FALSE
CTC1	FALSE	FALSE
CTCF	TRUE	FALSE
CTDP1	FALSE	FALSE
CTDSPL2	FALSE	FALSE
CTNNA1	FALSE	FALSE
CTNNA2	FALSE	FALSE
CTNNB1	FALSE	TRUE
CTNNBL1	FALSE	TRUE
CTNND1	TRUE	FALSE
CTPS1	FALSE	FALSE
CTPS2	FALSE	FALSE
CTR9	FALSE	FALSE
CTSA	FALSE	FALSE
CTSB	FALSE	FALSE
CTSC	FALSE	FALSE
CTSD	FALSE	TRUE
CTSG	TRUE	TRUE
CTSZ	TRUE	FALSE
CTTN	FALSE	FALSE
CTTNBP2NL	FALSE	FALSE
CUL1	FALSE	FALSE
CUL2	FALSE	FALSE
CUL3	TRUE	FALSE
CUL4A	TRUE	FALSE
CUL4B	FALSE	FALSE
CUL5	FALSE	FALSE
CUL7	FALSE	FALSE
CUL9	FALSE	FALSE
CUTC	FALSE	TRUE
CUX1	TRUE	FALSE
CWC15	FALSE	FALSE
CWC22	TRUE	TRUE
CWC25	FALSE	FALSE
CWC27	TRUE	FALSE
CWF19L2	FALSE	FALSE
CXCR4	FALSE	FALSE
CXorf23	FALSE	FALSE
CXXC1	FALSE	FALSE
CXXC4	FALSE	FALSE
CXXC5	FALSE	FALSE
CYB5B	FALSE	FALSE
CYB5R3	TRUE	FALSE
CYB5R4	FALSE	TRUE
CYBRD1	FALSE	FALSE
CYC1	TRUE	TRUE
CYCS	FALSE	TRUE
CYFIP1	FALSE	FALSE
CYHR1	FALSE	FALSE
CYP1B1	FALSE	FALSE
CYP20A1	FALSE	FALSE
CYR61	FALSE	TRUE
CYTH1	FALSE	FALSE
DAB2	FALSE	FALSE
DAB2IP	FALSE	FALSE
DAD1	FALSE	FALSE
DAG1	FALSE	FALSE
DAK	FALSE	FALSE
TKFC	FALSE	FALSE
DALRD3	FALSE	FALSE
DAP	FALSE	FALSE
DAP3	TRUE	TRUE
DAPK2	FALSE	TRUE
DAPK3	FALSE	TRUE
DARS	FALSE	TRUE
DARS2	TRUE	FALSE
DAZAP1	TRUE	FALSE
DBI	FALSE	FALSE
DBN1	FALSE	FALSE
DBR1	TRUE	FALSE
DBT	FALSE	TRUE
DCAF10	FALSE	FALSE
DCAF11	FALSE	FALSE
DCAF12	FALSE	FALSE
DCAF13	FALSE	FALSE
DCAF15	FALSE	FALSE
DCAF16	FALSE	FALSE
DCAF4	FALSE	FALSE
DCAF6	FALSE	FALSE
DCAF7	FALSE	FALSE
DCAF8	FALSE	FALSE
DCAKD	FALSE	FALSE
DCD	FALSE	FALSE
DCI	FALSE	FALSE
ECI1	TRUE	FALSE
DCLRE1A	FALSE	FALSE
DCLRE1B	FALSE	TRUE
DCP1A	FALSE	FALSE
DCP2	FALSE	FALSE
DCPS	FALSE	FALSE
DCTD	FALSE	FALSE
DCTN1	FALSE	FALSE
DKFZp686E0752	FALSE	FALSE
DCTN2	FALSE	FALSE
DCTN3	FALSE	FALSE
DCTN4	FALSE	FALSE
DCTN5	FALSE	FALSE
DCTN6	FALSE	FALSE
DCTPP1	FALSE	FALSE
DCUN1D1	FALSE	FALSE
DCUN1D4	FALSE	FALSE
DCXR	FALSE	FALSE
DDA1	FALSE	FALSE
DDAH1	FALSE	FALSE
DDB1	TRUE	FALSE
DDB2	TRUE	FALSE
DDHD1	FALSE	FALSE
DDI1	FALSE	FALSE
DDIT4	FALSE	FALSE
DDOST	TRUE	FALSE
DDR2	FALSE	FALSE
DDRGK1	FALSE	FALSE
DDX1	TRUE	FALSE
DDX10	FALSE	FALSE
DDX11	FALSE	FALSE
DDX17	TRUE	FALSE
DDX18	FALSE	FALSE
DDX19A	FALSE	FALSE
DDX20	TRUE	FALSE
DDX21	TRUE	TRUE
DDX23	FALSE	FALSE
DDX27	TRUE	FALSE
DDX28	FALSE	FALSE
DDX31	FALSE	FALSE
DDX39A	FALSE	FALSE
DDX3X	FALSE	TRUE
DDX3Y	TRUE	TRUE
DDX4	FALSE	FALSE
DDX41	TRUE	FALSE
DDX42	TRUE	FALSE
DDX46	TRUE	FALSE
DDX47	FALSE	FALSE
DDX5	TRUE	FALSE
DDX50	FALSE	FALSE
DDX51	FALSE	FALSE
DDX52	FALSE	FALSE
DDX54	TRUE	FALSE
DDX55	FALSE	TRUE
DDX56	FALSE	FALSE
DDX58	TRUE	FALSE
DDX6	FALSE	FALSE
DDX60	TRUE	FALSE
DDX60L	TRUE	FALSE
DECR1	FALSE	FALSE
DEFA1	FALSE	FALSE
DEFA3	FALSE	FALSE
DEFA4	FALSE	FALSE
DEK	TRUE	FALSE
DENND1A	FALSE	FALSE
DENND3	FALSE	FALSE
DENND4C	FALSE	FALSE
DENND6A	FALSE	FALSE
DEPDC1	FALSE	FALSE
DEPDC5	FALSE	FALSE
DEPDC7	FALSE	FALSE
DERA	FALSE	FALSE
DERL1	FALSE	FALSE
DERL2	FALSE	FALSE
DESI1	FALSE	FALSE
DFFA	FALSE	FALSE
DGCR14	FALSE	FALSE
DGCR8	FALSE	FALSE
DGKE	FALSE	FALSE
DGKH	FALSE	FALSE
DHCR24	FALSE	TRUE
DHCR7	FALSE	TRUE
DHPS	FALSE	FALSE
DHRS13	FALSE	FALSE
DHRS2	FALSE	TRUE
DHRS7B	FALSE	FALSE
DHTKD1	FALSE	FALSE
DHX15	TRUE	TRUE
DHX29	FALSE	FALSE
DHX30	FALSE	TRUE
DHX32	FALSE	FALSE
DHX33	FALSE	FALSE
DHX34	FALSE	FALSE
DHX35	FALSE	FALSE
DHX36	TRUE	FALSE
DHX37	TRUE	FALSE
DHX38	FALSE	FALSE
DHX40	FALSE	FALSE
DHX57	FALSE	FALSE
DHX58	TRUE	FALSE
DHX8	TRUE	TRUE
DHX9	TRUE	FALSE
DIABLO	FALSE	FALSE
DIAPH1	FALSE	FALSE
DIAPH2	FALSE	FALSE
DIAPH3	FALSE	FALSE
DICER1	TRUE	FALSE
DIDO1	FALSE	FALSE
DIEXF	FALSE	FALSE
DIMT1	FALSE	FALSE
DIS3	TRUE	FALSE
DIS3L	FALSE	FALSE
DIS3L2	FALSE	FALSE
DISC1	FALSE	FALSE
TRAX	FALSE	FALSE
DIXDC1	FALSE	FALSE
DKC1	FALSE	FALSE
DKFZp313C1916	FALSE	FALSE
TBCK	FALSE	FALSE
DKFZp434B156	FALSE	FALSE
WDR92	FALSE	FALSE
DKFZP564A2416	FALSE	FALSE
SPATS2L	FALSE	FALSE
DKFZp586F0420	FALSE	FALSE
MAP3K7	FALSE	FALSE
DKFZp586I031	FALSE	FALSE
2020-09-07	FALSE	FALSE
DKFZp586O1224	FALSE	FALSE
RPL22L1	FALSE	FALSE
DKFZp686A08194	FALSE	FALSE
IDH3A	FALSE	FALSE
DKFZp686E14208	FALSE	FALSE
MKNK1	FALSE	TRUE
DKFZp686J1372	FALSE	FALSE
TPM3	FALSE	FALSE
DKFZp686L22104	FALSE	FALSE
MATR3	TRUE	FALSE
DKFZp686L2375	FALSE	FALSE
SIRT5	FALSE	FALSE
DKFZp761A1822	FALSE	FALSE
RUSC1	FALSE	FALSE
DKFZp779K1237	FALSE	FALSE
PIK3CB	FALSE	FALSE
DKFZp781C1855	FALSE	FALSE
KLHL8	FALSE	FALSE
DKFZp781D1416	FALSE	FALSE
STAG1	FALSE	FALSE
DKFZp781L1143	FALSE	FALSE
UNG	FALSE	TRUE
DKFZp781M17165	FALSE	FALSE
PPP2R4	FALSE	FALSE
DLAT	TRUE	TRUE
DLC1	FALSE	FALSE
DLD	FALSE	FALSE
DLG1	FALSE	FALSE
DLG3	FALSE	FALSE
DLGAP4	FALSE	FALSE
DLGAP5	FALSE	FALSE
DLST	FALSE	FALSE
DMAP1	FALSE	TRUE
DMBT1	FALSE	FALSE
DMD	TRUE	TRUE
DMRT3	FALSE	FALSE
DMWD	FALSE	FALSE
DMXL1	FALSE	FALSE
DNAAF5	FALSE	FALSE
DNAJA1	TRUE	FALSE
DNAJA2	TRUE	FALSE
DNAJA4	TRUE	FALSE
DNAJB1	FALSE	FALSE
DNAJB11	FALSE	TRUE
DNAJB12	FALSE	FALSE
DNAJB4	FALSE	FALSE
DNAJB5	FALSE	FALSE
DNAJB6	FALSE	FALSE
DNAJC1	TRUE	FALSE
DNAJC10	FALSE	FALSE
DNAJC11	FALSE	TRUE
DNAJC13	FALSE	FALSE
DNAJC16	FALSE	FALSE
DNAJC19	FALSE	FALSE
DNAJC2	TRUE	FALSE
DNAJC21	FALSE	FALSE
DNAJC24	FALSE	FALSE
ZCSL3	FALSE	FALSE
DNAJC25	FALSE	FALSE
DNAJC6	FALSE	FALSE
DNAJC7	FALSE	FALSE
DNAJC8	FALSE	FALSE
DNAJC9	TRUE	TRUE
DNASE2	FALSE	FALSE
DNER	FALSE	FALSE
DNM1L	FALSE	TRUE
DNM2	FALSE	FALSE
DNMBP	FALSE	FALSE
DNMT1	TRUE	TRUE
DNMT3A	FALSE	FALSE
DNMT3B	FALSE	FALSE
DNPH1	FALSE	FALSE
DNTTIP1	FALSE	FALSE
DNTTIP2	FALSE	FALSE
DOCK1	FALSE	FALSE
DOCK5	FALSE	TRUE
DOCK6	FALSE	FALSE
DOCK7	FALSE	FALSE
DOCK8	FALSE	FALSE
DOHH	FALSE	FALSE
DONSON	FALSE	FALSE
DOPEY2	FALSE	FALSE
DOT1L	FALSE	FALSE
DPCD	FALSE	FALSE
DPF2	FALSE	FALSE
DPH1	FALSE	FALSE
DPH5	FALSE	FALSE
DPH6	FALSE	FALSE
DPH7	FALSE	FALSE
DPM1	TRUE	FALSE
DPM3	FALSE	TRUE
DPP9	FALSE	FALSE
DPY30	FALSE	FALSE
DPYSL3	FALSE	FALSE
DR1	TRUE	TRUE
DRC1	FALSE	FALSE
DRG1	TRUE	FALSE
DROSHA	FALSE	FALSE
DSC1	FALSE	FALSE
DSC2	FALSE	FALSE
DSCC1	FALSE	FALSE
DSCR3	FALSE	FALSE
DSG1	FALSE	FALSE
DSG2	FALSE	FALSE
DSN1	FALSE	FALSE
DSP	TRUE	TRUE
DST	FALSE	FALSE
DSTN	FALSE	FALSE
DSTYK	FALSE	FALSE
DTL	FALSE	FALSE
DTNB	FALSE	FALSE
DUSP11	FALSE	FALSE
DUSP3	FALSE	TRUE
DUT	FALSE	FALSE
DVL2	FALSE	FALSE
DVL3	FALSE	FALSE
DYM	FALSE	FALSE
DYNC1H1	FALSE	FALSE
DYNC1I2	FALSE	FALSE
DYNC1LI1	FALSE	FALSE
DYNC1LI2	FALSE	FALSE
DYNC2H1	FALSE	FALSE
DYNC2LI1	FALSE	FALSE
DYNLL1	TRUE	FALSE
DYNLL2	TRUE	FALSE
DYNLRB1	FALSE	FALSE
DYNLT1	FALSE	FALSE
DYNLT3	FALSE	FALSE
DYRK1A	FALSE	TRUE
MNB/DYRK	FALSE	FALSE
DYSF	FALSE	FALSE
E2F2	FALSE	FALSE
E2F6	FALSE	FALSE
EARS2	FALSE	FALSE
EBNA1BP2	FALSE	FALSE
EBP	FALSE	FALSE
ECD	FALSE	TRUE
ECEL1	FALSE	FALSE
ECH1	FALSE	FALSE
ECHDC1	FALSE	FALSE
ECHS1	FALSE	FALSE
ECI2	FALSE	FALSE
ECM29	FALSE	FALSE
ECSIT	FALSE	FALSE
ECT2	FALSE	FALSE
EDC3	FALSE	FALSE
EDC4	FALSE	FALSE
EDEM1	FALSE	FALSE
EDEM3	FALSE	FALSE
EDF1	FALSE	FALSE
EDRF1	FALSE	FALSE
EEA1	TRUE	FALSE
EED	FALSE	TRUE
EEF1A1	TRUE	TRUE
EEF1A2	FALSE	TRUE
EEF1B2	TRUE	FALSE
EEF1E1	FALSE	TRUE
EEF1G	TRUE	TRUE
EEF2	FALSE	TRUE
EEFSEC	FALSE	FALSE
EFCAB5	FALSE	FALSE
EFHC1	FALSE	FALSE
EFHD2	FALSE	FALSE
EFR3A	FALSE	FALSE
EFTUD1	FALSE	FALSE
EFTUD2	FALSE	TRUE
EGFL7	TRUE	FALSE
EGFR	FALSE	TRUE
EGR1	FALSE	FALSE
EHD1	FALSE	FALSE
EHD2	FALSE	FALSE
EHD4	FALSE	FALSE
EHMT1	FALSE	FALSE
EI24	FALSE	FALSE
EIF1	TRUE	FALSE
EIF1AX	TRUE	FALSE
EIF2A	TRUE	FALSE
EIF2AK2	TRUE	TRUE
EIF2AK4	FALSE	FALSE
EIF2B1	FALSE	TRUE
EIF2B2	FALSE	FALSE
EIF2B3	TRUE	FALSE
EIF2B4	FALSE	FALSE
EIF2B5	FALSE	FALSE
EIF2S1	TRUE	TRUE
EIF2S2	TRUE	TRUE
EIF2S3	TRUE	FALSE
EIF3A	TRUE	TRUE
EIF3B	TRUE	TRUE
EIF3C	TRUE	TRUE
EIF3D	TRUE	TRUE
EIF3E	TRUE	FALSE
EIF3G	TRUE	TRUE
EIF3H	TRUE	FALSE
EIF3I	TRUE	TRUE
EIF3J	TRUE	FALSE
EIF3K	TRUE	FALSE
EIF3L	TRUE	FALSE
EIF3M	TRUE	FALSE
EIF4A1	TRUE	FALSE
EIF4A3	TRUE	TRUE
EIF4B	TRUE	TRUE
EIF4E	TRUE	FALSE
EIF4E2	TRUE	FALSE
EIF4ENIF1	TRUE	FALSE
EIF4G1	TRUE	FALSE
EIF4G2	FALSE	FALSE
EIF4G3	TRUE	TRUE
EIF4H	TRUE	FALSE
EIF5	TRUE	FALSE
EIF5A	FALSE	FALSE
EIF5A2	FALSE	FALSE
EIF5AL1	FALSE	FALSE
EIF5B	TRUE	FALSE
EIF6	FALSE	TRUE
ELAC2	FALSE	FALSE
ELANE	FALSE	FALSE
ELAVL1	TRUE	FALSE
ELAVL2	FALSE	FALSE
ELK4	FALSE	FALSE
ELL	FALSE	FALSE
ELL2	FALSE	FALSE
ELMO2	FALSE	FALSE
ELMO3	FALSE	FALSE
ELMSAN1	FALSE	FALSE
ELOF1	FALSE	FALSE
ELOVL1	FALSE	FALSE
ELOVL2	FALSE	FALSE
ELOVL5	FALSE	FALSE
ELP3	FALSE	FALSE
EMC1	FALSE	FALSE
EMC10	FALSE	FALSE
EMC2	FALSE	FALSE
EMC3	FALSE	FALSE
EMC4	FALSE	FALSE
EMC6	FALSE	FALSE
EMC7	FALSE	FALSE
EMC8	FALSE	FALSE
EMD	FALSE	FALSE
EME1	FALSE	FALSE
EMG1	TRUE	FALSE
EML1	FALSE	FALSE
EML2	FALSE	FALSE
EML3	FALSE	FALSE
EML4	FALSE	FALSE
ENAH	FALSE	FALSE
ENDOD1	FALSE	FALSE
ENDOV	FALSE	FALSE
ENKD1	FALSE	FALSE
ENO1	TRUE	FALSE
ENO2	FALSE	FALSE
ENO3	FALSE	FALSE
ENOPH1	FALSE	FALSE
ENOX1	FALSE	FALSE
ENSA	FALSE	FALSE
ENTHD2	FALSE	FALSE
ENTPD6	FALSE	FALSE
ENY2	TRUE	FALSE
EP300	FALSE	TRUE
EP400	FALSE	FALSE
EPB41L1	FALSE	FALSE
EPB41L2	TRUE	FALSE
EPB41L3	FALSE	FALSE
EPB41L4B	FALSE	FALSE
EPB41L5	FALSE	FALSE
EPC1	FALSE	FALSE
EPC2	FALSE	FALSE
EPG5	FALSE	FALSE
EPHA2	FALSE	FALSE
EPHA5	FALSE	FALSE
EPHB4	FALSE	TRUE
EPHX1	FALSE	FALSE
EPM2A	FALSE	FALSE
EPM2AIP1	FALSE	FALSE
EPN1	FALSE	FALSE
EPN2	FALSE	FALSE
EPPK1	FALSE	FALSE
EPRS	TRUE	TRUE
EPS15	FALSE	FALSE
EPS15L1	FALSE	FALSE
ERAL1	FALSE	FALSE
ERBB2	FALSE	FALSE
ERBB2IP	FALSE	FALSE
ERC1	FALSE	FALSE
ERC2	FALSE	FALSE
ERCC2	FALSE	FALSE
ERCC3	FALSE	FALSE
ERCC4	FALSE	TRUE
ERCC5	FALSE	FALSE
ERCC6	FALSE	FALSE
ERCC6L	FALSE	FALSE
ERCC6-PGBD3	FALSE	FALSE
ERCC8	FALSE	FALSE
ERF	TRUE	FALSE
ERGIC1	FALSE	FALSE
ERH	TRUE	FALSE
ERI1	TRUE	FALSE
ERI3	TRUE	FALSE
ERIC-1s	FALSE	FALSE
TACC3	FALSE	FALSE
ERICH3	FALSE	FALSE
ERLEC1	FALSE	FALSE
ERLIN1	FALSE	FALSE
ERLIN2	FALSE	TRUE
ERMP1	FALSE	FALSE
ERO1L	FALSE	FALSE
ERP29	FALSE	FALSE
ERP44	FALSE	FALSE
ESCO1	FALSE	FALSE
ESCO2	FALSE	FALSE
ESD	FALSE	FALSE
ESF1	FALSE	FALSE
ESPL1	FALSE	FALSE
ESPN	FALSE	FALSE
ESRP2	FALSE	FALSE
ESRRA	FALSE	FALSE
ESRRB	FALSE	FALSE
ESYT1	FALSE	FALSE
ESYT2	TRUE	FALSE
ETAA1	FALSE	FALSE
ETF1	FALSE	FALSE
ETFA	FALSE	TRUE
ETFB	FALSE	FALSE
ETS2	FALSE	FALSE
ETV6	FALSE	FALSE
EVI5	FALSE	FALSE
EVI5L	FALSE	FALSE
EVL	FALSE	FALSE
EVPL	FALSE	FALSE
EWSR1	TRUE	FALSE
EXO1	FALSE	FALSE
EXOC1	FALSE	FALSE
EXOC2	FALSE	FALSE
EXOC3	FALSE	FALSE
EXOC4	FALSE	FALSE
EXOC5	FALSE	FALSE
EXOC6	FALSE	FALSE
EXOC7	FALSE	FALSE
EXOC8	FALSE	FALSE
EXOSC1	TRUE	FALSE
EXOSC10	TRUE	FALSE
EXOSC2	TRUE	FALSE
EXOSC3	TRUE	FALSE
EXOSC4	TRUE	FALSE
EXOSC5	FALSE	FALSE
EXOSC6	TRUE	FALSE
EXOSC7	TRUE	FALSE
EXOSC8	TRUE	FALSE
EXOSC9	TRUE	FALSE
EXT1	FALSE	FALSE
EXTL2	FALSE	FALSE
EXTL3	FALSE	FALSE
EZH2	FALSE	FALSE
EZR	TRUE	FALSE
FAAH	FALSE	FALSE
FABP4	FALSE	FALSE
FADS1	FALSE	FALSE
FADS2	FALSE	TRUE
FAF2	FALSE	FALSE
FAHD1	FALSE	FALSE
FAM101B	FALSE	FALSE
FAM102B	FALSE	FALSE
FAM103A1	TRUE	FALSE
FAM104A	FALSE	FALSE
FAM109B	FALSE	FALSE
FAM111A	FALSE	FALSE
FAM111B	TRUE	FALSE
FAM114A2	FALSE	FALSE
FAM117B	FALSE	FALSE
FAM120A	FALSE	FALSE
FAM120C	FALSE	FALSE
FAM122A	FALSE	FALSE
FAM122B	FALSE	FALSE
SPACIA2	FALSE	FALSE
FAM126A	FALSE	FALSE
FAM127A	FALSE	FALSE
FAM129B	FALSE	FALSE
FAM133B	FALSE	FALSE
FAM134A	FALSE	FALSE
FAM134C	FALSE	FALSE
FAM13A	FALSE	FALSE
FAM160B1	FALSE	FALSE
FAM161A	FALSE	FALSE
FAM162A	FALSE	FALSE
FAM175B	FALSE	FALSE
FAM177A1	FALSE	FALSE
FAM178A	FALSE	FALSE
FAM192A	FALSE	FALSE
NIP30	FALSE	FALSE
FAM193A	FALSE	FALSE
FAM195A	FALSE	FALSE
FAM195B	FALSE	FALSE
FAM207A	FALSE	FALSE
FAM208A	FALSE	FALSE
FAM208B	FALSE	FALSE
FAM20B	FALSE	FALSE
FAM210A	FALSE	FALSE
FAM216A	FALSE	FALSE
FAM21A	FALSE	FALSE
FAM21C	FALSE	FALSE
FAM32A	TRUE	FALSE
FAM35A	FALSE	TRUE
FAM45A	FALSE	FALSE
FAM46A	FALSE	FALSE
FAM49B	FALSE	FALSE
FAM50A	FALSE	FALSE
FAM50B	FALSE	FALSE
FAM58A	FALSE	FALSE
FAM73A	FALSE	FALSE
FAM83A	FALSE	FALSE
FAM83B	FALSE	FALSE
FAM83D	FALSE	FALSE
FAM83G	FALSE	FALSE
FAM8A1	FALSE	FALSE
FAM91A1	FALSE	FALSE
FAM96B	FALSE	FALSE
FAM98A	TRUE	FALSE
FAM98B	TRUE	FALSE
FANCB	FALSE	FALSE
FANCD2	FALSE	FALSE
FANCG	FALSE	FALSE
FANCI	FALSE	FALSE
FANCL	FALSE	FALSE
FANCM	FALSE	FALSE
FAR1	FALSE	FALSE
FARP1	FALSE	TRUE
FARS2	FALSE	FALSE
FARSA	FALSE	FALSE
FARSB	FALSE	FALSE
FASN	FALSE	TRUE
FASTK	FALSE	FALSE
FASTKD2	FALSE	TRUE
FASTKD5	FALSE	FALSE
FAT1	FALSE	FALSE
FAU	FALSE	TRUE
FBLL1	FALSE	FALSE
FBRS	FALSE	FALSE
FBXL15	FALSE	FALSE
FBXL16	FALSE	FALSE
FBXL18	FALSE	FALSE
FBXL19	FALSE	FALSE
FBXL4	FALSE	FALSE
FBXL6	FALSE	FALSE
FBXL8	FALSE	FALSE
FBXO18	FALSE	FALSE
FBXO21	FALSE	FALSE
FBXO22	FALSE	FALSE
FBXO28	FALSE	FALSE
FBXO3	FALSE	FALSE
FBXO30	FALSE	FALSE
FBXO31	FALSE	FALSE
FBXO38	FALSE	FALSE
FBXO45	FALSE	FALSE
FBXO46	FALSE	FALSE
FBXO5	FALSE	FALSE
FBXO6	FALSE	FALSE
FBXO7	FALSE	FALSE
FBXO9	FALSE	FALSE
FBXW11	FALSE	FALSE
FBXW2	FALSE	TRUE
FBXW5	FALSE	FALSE
FBXW9	FALSE	FALSE
FCF1	FALSE	FALSE
FCHO2	FALSE	TRUE
FDFT1	FALSE	FALSE
FDPS	FALSE	FALSE
FDX1	FALSE	FALSE
FECH	FALSE	FALSE
FEM1A	FALSE	FALSE
FEM1B	FALSE	FALSE
FEN1	TRUE	FALSE
FER	FALSE	FALSE
FERMT1	FALSE	FALSE
FERMT2	FALSE	FALSE
FERMT3	FALSE	TRUE
FGA	FALSE	FALSE
FGD1	FALSE	FALSE
FGD4	FALSE	FALSE
FGD6	FALSE	FALSE
FGF2	FALSE	FALSE
FGFR1	FALSE	TRUE
FGFR1OP	FALSE	FALSE
FGFR1OP2	FALSE	FALSE
FGG	FALSE	FALSE
FH	FALSE	FALSE
FHL2	FALSE	FALSE
FIBP	FALSE	FALSE
FIGN	FALSE	FALSE
FIGNL1	FALSE	FALSE
FIP1L1	FALSE	FALSE
FIS1	FALSE	FALSE
FKBP10	FALSE	FALSE
FKBP11	FALSE	FALSE
FKBP12-Exin	FALSE	FALSE
FKBP12-Exip2	FALSE	FALSE
FKBP1A	FALSE	FALSE
FKBP15	FALSE	FALSE
FKBP2	FALSE	FALSE
FKBP3	FALSE	FALSE
FKBP4	FALSE	FALSE
FKBP5	FALSE	TRUE
FKBP8	FALSE	TRUE
FKBP9	FALSE	FALSE
FLG2	FALSE	FALSE
FLII	FALSE	FALSE
FLJ12788	FALSE	FALSE
TTC31	FALSE	FALSE
FLJ25801	FALSE	FALSE
TRIML2	FALSE	FALSE
FLNA	FALSE	FALSE
FLNB	FALSE	FALSE
FLOT2	FALSE	FALSE
FLYWCH1	FALSE	FALSE
FLYWCH2	FALSE	FALSE
FMN1	FALSE	FALSE
FMNL1	FALSE	FALSE
FMNL2	FALSE	FALSE
FMNL3	FALSE	FALSE
FMR1	FALSE	FALSE
FN1	FALSE	FALSE
FN3K	FALSE	FALSE
FN3KRP	FALSE	FALSE
FNBP1L	FALSE	FALSE
FNBP4	FALSE	FALSE
FNDC3A	FALSE	FALSE
FNDC3B	FALSE	FALSE
FNIP1	FALSE	FALSE
FOCAD	FALSE	FALSE
FOLR1	FALSE	FALSE
FOS	FALSE	FALSE
FOSL2	TRUE	FALSE
FOXC1	FALSE	FALSE
FOXC2	FALSE	FALSE
FOXG1	FALSE	FALSE
FOXJ2	FALSE	FALSE
FOXK1	FALSE	FALSE
FOXK2	FALSE	FALSE
FOXM1	FALSE	FALSE
FOXRED2	FALSE	FALSE
FRAT1	FALSE	FALSE
FRS2	FALSE	FALSE
FRYL	FALSE	FALSE
FSCN1	FALSE	TRUE
[truncated: 4,448 more rows]

## Sheet: Reactome enrichment
Pathway identifier	Pathway name	#Entities found	#Entities total	Entities ratio	Entities pValue	Entities FDR	#Reactions found	#Reactions total	Reactions ratio	Species identifier	Species name	Submitted entities found	Mapped entities	Found reaction identifiers
R-HSA-8953897	Cellular responses to external stimuli	136	708	0.0487805	1.11022e-16	5.21805e-15	88	258	0.020315	9606	Homo sapiens	RPL4;RPL5;RPL30;RPL3;RPL32;RPL31;SMC3;RPL10A;NR3C1;RPL9;RPL6;RPS15;RPS14;RPS17;RPS16;DACH1;RPS19;RPL18A;RPS18;RUVBL2;CWC22;RPL36;RPL35;HIST3H2BB;RPS11;RPS10;RPS13;RPS12;EIF2A;RPS9;RPS7;RPS8;RPS5;RPS6;RPL22;TAP1;RPSA;EEF1A1;MORF4L1;HIST2H3A;XRN2;ERF;RPL27;HIST1H2BH;RPL26;HIST1H2BB;RPL28;ASF1A;HIST1H2BD;HIST1H2BC;RPN2;RPN1;TXN;RPF2;NTHL1;HMGA1;MSN;H2BFS;EIF2S2;EIF2S1;RPS26;MOV10;RPS25;HIST1H4A;RPS2…		R-HSA-9657619;R-HSA-9650710;R-HSA-5324632;R-HSA-3790130;R-HSA-9645598;R-HSA-3209151;R-HSA-3229089;R-HSA-9640195;R-HSA-3223200;R-HSA-1234179;R-HSA-1234177;R-HSA-1234183;R-HSA-9646468;R-HSA-1234181;R-HSA-3788705;R-HSA-5324617;R-HSA-5252041;R-HSA-450333;R-HSA-3788708;R-HSA-3229102;R-HSA-5251955;R-HSA-5251959;R-HSA-3209111;R-HSA-3209114;R-HSA-3371422;R-HSA-9640254;R-HSA-3341343;R-HSA-73646;R-HSA-9650…
R-HSA-2262752	Cellular responses to stress	136	690	0.0475403	1.11022e-16	5.21805e-15	88	227	0.017874	9606	Homo sapiens	RPL4;RPL5;RPL30;RPL3;RPL32;RPL31;SMC3;RPL10A;NR3C1;RPL9;RPL6;RPS15;RPS14;RPS17;RPS16;DACH1;RPS19;RPL18A;RPS18;RUVBL2;CWC22;RPL36;RPL35;HIST3H2BB;RPS11;RPS10;RPS13;RPS12;EIF2A;RPS9;RPS7;RPS8;RPS5;RPS6;RPL22;TAP1;RPSA;EEF1A1;MORF4L1;HIST2H3A;XRN2;ERF;RPL27;HIST1H2BH;RPL26;HIST1H2BB;RPL28;ASF1A;HIST1H2BD;HIST1H2BC;RPN2;RPN1;TXN;RPF2;NTHL1;HMGA1;MSN;H2BFS;EIF2S2;EIF2S1;RPS26;MOV10;RPS25;HIST1H4A;RPS2…		R-HSA-9657619;R-HSA-9650710;R-HSA-5324632;R-HSA-3790130;R-HSA-9645598;R-HSA-3209151;R-HSA-3229089;R-HSA-9640195;R-HSA-3223200;R-HSA-1234179;R-HSA-1234177;R-HSA-1234183;R-HSA-9646468;R-HSA-1234181;R-HSA-3788705;R-HSA-5324617;R-HSA-5252041;R-HSA-450333;R-HSA-3788708;R-HSA-3229102;R-HSA-5251955;R-HSA-5251959;R-HSA-3209111;R-HSA-3209114;R-HSA-3371422;R-HSA-9640254;R-HSA-3341343;R-HSA-73646;R-HSA-9650…
R-HSA-8953854	Metabolism of RNA	243	782	0.053879	1.11022e-16	5.21805e-15	122	187	0.0147244	9606	Homo sapiens	RPL4;EIF4A2;RPL5;EIF4A1;RPL30;RPL3;SPI1;RPL32;POP1;RPL31;RTCB;EIF4A3;HNRNPU;HNRNPR;PHAX;PPP2R2A;SMC3;EPRS;RPL9;ACTB;RPL6;RRP9;CCAR1;RPS15;RPS14;RPS17;RPS16;RPL18A;RPS19;CLP1;RPS18;PPP2R1A;MAGOH;RPL36;RPL35;RPS11;RPS10;RPS13;TBC1D10B;SEC63;RPS12;AQR;CPT1A;RPL22;CDC40;SRRM1;XRN1;ZC3H11A;XRN2;RPL27;RPL26;RPL28;SLBP;RPN2;DHX9;RPN1;ERI1;NTHL1;WBSCR22;DHX37;C2orf49;APOBEC3C;PRPF38A;UPF3B;MAGOHB;FOSL2;H…		R-HSA-428293;R-HSA-6793057;R-HSA-77069;R-HSA-77068;R-HSA-6793066;R-HSA-428296;R-HSA-77073;R-HSA-77585;R-HSA-77584;R-HSA-191763;R-HSA-77587;R-HSA-450580;R-HSA-429845;R-HSA-77586;R-HSA-158481;R-HSA-77077;R-HSA-77589;R-HSA-77591;R-HSA-158484;R-HSA-77078;R-HSA-77590;R-HSA-77081;R-HSA-77593;R-HSA-77592;R-HSA-77083;R-HSA-77594;R-HSA-77085;R-HSA-6790982;R-HSA-429860;R-HSA-77090;R-HSA-927789;R-HSA-450595…
R-HSA-72766	Translation	118	339	0.0233568	1.11022e-16	5.21805e-15	61	99	0.00779528	9606	Homo sapiens	RPL4;EIF4A2;RPL5;EIF4A1;RPL30;RPL3;RPL32;RPL31;SMC3;EPRS;RPL10A;SRP14;RPL9;RPL6;RPS15;EEF1B2;ZDBF2;RPS14;RPS17;RPS16;RPS19;RPL18A;RPS18;RUVBL2;RPL36;RPL35;RPS11;RPS10;RPS13;TBC1D10B;RPS12;EIF2A;RPS9;RPS7;RPS8;EIF1AX;RPS5;RPS6;RPL22;RPSA;EEF1A1;XRN2;RPL27;RPL26;RPL28;DAP3;RPN2;RPN1;NTHL1;EIF4EBP1;VILL;EIF2B3;EIF2S2;EIF2S1;MRPL22;RPS26;RPS25;RPS28;EIF2S3;EIF5;RPS27;RPS29;SRPRB;RPS20;RPS21;RPS24;EIF…		R-HSA-1799326;R-HSA-5368279;R-HSA-156808;R-HSA-72722;R-HSA-156823;R-HSA-156826;R-HSA-157849;R-HSA-156832;R-HSA-72619;R-HSA-72621;R-HSA-5419261;R-HSA-72622;R-HSA-72631;R-HSA-1799330;R-HSA-1799329;R-HSA-72635;R-HSA-1799335;R-HSA-1799332;R-HSA-380229;R-HSA-5389842;R-HSA-379974;R-HSA-5419281;R-HSA-72647;R-HSA-5389848;R-HSA-379982;R-HSA-5389849;R-HSA-379861;R-HSA-5419264;R-HSA-5419271;R-HSA-72663;R-HS…
R-HSA-376176	Signaling by ROBO receptors	90	235	0.0161913	1.11022e-16	5.21805e-15	11	60	0.00472441	9606	Homo sapiens	RPL4;RPL5;RPL30;RPL3;RPL32;CHD9;RPL31;RPLP1;EIF4A3;RPS17L;RPL10A;SMC3;RPL9;RPL6;RPS4X;RPS15;RPL7A;RPS14;RPS17;RPS16;DACH1;RPS19;RPSAP58;RPL18A;RPS18;RUVBL2;MAGOH;RPL36;RPLP2;RPL35;RPS11;RPS10;RPS13;TBC1D10B;RPS12;RFC5;UPF2;RPS9;RPS7;NCBP1;RPS8;NCBP2;RPS5;RPS6;RPL22;RPL13A;TAP1;RPS3A;RPSA;BAZ1A;SREBF2;RPL37A;RPL27;PABPC1;RPL26;RPL28;RPN2;RBM8A;RPN1;RPS27L;POLD3;CDC42;RPS15A;NTHL1;PSMB1;RPS3;TCEB2;…		R-HSA-9011289;R-HSA-428534;R-HSA-9010872;R-HSA-428533;R-HSA-428885;R-HSA-9014652;R-HSA-9011313;R-HSA-9010641;R-HSA-376140;R-HSA-9014610;R-HSA-9011300
R-HSA-168255	Influenza Infection	81	199	0.0137109	1.11022e-16	5.21805e-15	16	59	0.00464567	9606	Homo sapiens	RPL4;RPL5;RPL30;RPL3;SPI1;RPL32;RPL31;RPLP1;RPS17L;RPL10A;SMC3;RPL9;RPL6;RPS4X;RPS15;RPL7A;RPS14;RPS17;RPS16;RPS19;RPSAP58;RPL18A;RPS18;RUVBL2;RPL36;RPLP2;RPL35;KPNA4;RPS11;KPNA2;KPNA3;RPS10;RPS13;KPNA1;RPS12;EIF2A;RPS9;HSP90AA1;RPS7;RPS8;RPS5;RPS6;RPL22;RPL13A;RPS3A;RPSA;BAZ1A;GTF2F1;GTF2F2;SREBF2;RPL37A;RPL27;RPL26;SLC25A5;RPL28;SLC25A6;UHRF1;RPS27L;POLD3;RPS15A;PABPN1;NTHL1;RPS3;POLR2E;RPL15;R…		R-HSA-192704;R-HSA-168896;R-HSA-168326;R-HSA-1176059;R-HSA-192841;R-HSA-168297;R-HSA-168878;R-HSA-192627;R-HSA-168883;R-HSA-168880;R-HSA-168337;R-HSA-168310;R-HSA-6791035;R-HSA-192830;R-HSA-192925;R-HSA-168317
R-HSA-2408522	Selenoamino acid metabolism	67	181	0.0124707	1.11022e-16	5.21805e-15	3	33	0.00259843	9606	Homo sapiens	RPL4;RPL5;RPL30;RPL3;RPL32;RPL31;RPLP1;RPS17L;RPL10A;SMC3;EPRS;RPL9;RPL6;RPS4X;RPS15;RPL7A;RPS14;RPS17;RPS16;RPS19;RPSAP58;RPL18A;RPS18;RUVBL2;RPL36;RPLP2;RPL35;RPS11;RPS10;RPS13;RPS12;RPS9;RPS7;RPS8;RPS5;RPS6;RPL22;RPL13A;RPS3A;RPSA;BAZ1A;SREBF2;RPL37A;RPL27;RPL26;RPL28;RPS27L;POLD3;RPS15A;NTHL1;RPS3;RPL15;RPS2;RPL18;RPL17;RPL19;RPL23A;KTN1;RPS26;RPS25;RPS28;RPS27;RPS29;RPS20;RPS21;RPS24;RPS23		R-HSA-2408529;R-HSA-2408546;R-HSA-5333615
R-HSA-72203	Processing of Capped Intron-Containing Pre-mRNA	94	256	0.0176381	1.11022e-16	5.21805e-15	32	32	0.00251969	9606	Homo sapiens	EIF4A3;HNRNPU;HNRNPR;CWC27;CCAR1;CLP1;KHSRP;CWC22;MAGOH;SEC63;AQR;WBP11;GTF2F1;GTF2F2;CDC40;SRRM1;PRPF4;RBMXL1;HNRNPUL1;ZC3H11A;PRPF3;SRSF2;PPIE;SNRNP27;PPIH;SNRNP200;SRSF7;SNRPA;SRSF9;SLBP;DDX5;RBM8A;DHX9;PRPF8;CPSF7;PRPF38A;CPSF6;FUS;ALYREF;UPF3B;MAGOHB;LSM5;LSM4;LSM3;LSM2;HNRNPL;LSM8;HNRNPM;LSM6;SNW1;HNRNPF;HNRNPD;HNRNPC;ISY1;DDX46;DDX42;HMGB1;YBX1;USP39;PRPF19;ELAVL1;SART1;PCF11;DHX15;BCAS2;N…		R-HSA-8849157;R-HSA-72130;R-HSA-159046;R-HSA-75079;R-HSA-75081;R-HSA-159050;R-HSA-75080;R-HSA-72139;R-HSA-75083;R-HSA-75082;R-HSA-72143;R-HSA-111439;R-HSA-77587;R-HSA-158481;R-HSA-158484;R-HSA-75097;R-HSA-75096;R-HSA-75098;R-HSA-77594;R-HSA-72095;R-HSA-72160;R-HSA-72103;R-HSA-72231;R-HSA-72107;R-HSA-158441;R-HSA-158447;R-HSA-72180;R-HSA-156661;R-HSA-72185;R-HSA-72124;R-HSA-72127;R-HSA-159101
R-HSA-72312	rRNA processing	101	245	0.0168803	1.11022e-16	5.21805e-15	13	21	0.00165354	9606	Homo sapiens	RPL4;RPL5;EIF4A1;RPL30;RPL3;RPL32;RPL31;SMC3;RPL10A;RPL9;RPL6;RRP9;RPS15;RPS14;RPS17;RPS16;RPS19;RPL18A;RPS18;RUVBL2;RPL36;RPL35;RPS11;RPS10;RPS13;RPS12;RPS9;RPS7;RPS8;RPS5;RPS6;RPL22;RPSA;NCL;XRN2;RPL27;RPL26;RPL28;ISG20L2;EMG1;NTHL1;ERI1;WBSCR22;DHX37;NOP14;FOSL2;RPS26;RPS25;RPS28;RPS27;RPS29;MPHOSPH10;RPS20;RPS21;RPS24;RPS23;HMX3;RPLP1;NAT10;RPS17L;TFB1M;RPS4X;MT-ATP6;RPL7A;RPSAP58;RPLP2;RIOK2…		R-HSA-6790982;R-HSA-6793057;R-HSA-6790987;R-HSA-6793066;R-HSA-6791223;R-HSA-6791222;R-HSA-6791221;R-HSA-6791219;R-HSA-6791218;R-HSA-6791228;R-HSA-6791227;R-HSA-6790906;R-HSA-6785722
R-HSA-72613	Eukaryotic Translation Initiation	94	130	0.00895687	1.11022e-16	5.21805e-15	21	21	0.00165354	9606	Homo sapiens	RPL4;EIF4A2;RPL5;EIF4A1;RPL30;RPL3;RPL32;RPL31;SMC3;RPL10A;RPL9;RPL6;RPS15;RPS14;RPS17;RPS16;RPS19;RPL18A;RPS18;RUVBL2;RPL36;RPL35;RPS11;RPS10;RPS13;TBC1D10B;RPS12;EIF2A;RPS9;RPS7;RPS8;EIF1AX;RPS5;RPS6;RPL22;RPSA;EEF1A1;XRN2;RPL27;RPL26;RPL28;NTHL1;EIF4EBP1;EIF2B3;EIF2S2;EIF2S1;RPS26;RPS25;RPS28;EIF2S3;EIF5;RPS27;RPS29;RPS20;RPS21;RPS24;EIF4G1;RPS23;RPLP1;RPS17L;RPS4X;RPL7A;RPSAP58;EIF3CL;RPLP2;E…		R-HSA-72673;R-HSA-72672;R-HSA-156832;R-HSA-72676;R-HSA-72647;R-HSA-72619;R-HSA-156808;R-HSA-72621;R-HSA-72622;R-HSA-72691;R-HSA-72722;R-HSA-156823;R-HSA-72663;R-HSA-72631;R-HSA-72697;R-HSA-156826;R-HSA-72635;R-HSA-157849;R-HSA-72669;R-HSA-72671;R-HSA-72670
R-HSA-9010553	Regulation of expression of SLITs and ROBOs	86	183	0.0126085	1.11022e-16	5.21805e-15	6	20	0.0015748	9606	Homo sapiens	RPL4;RPL5;RPL30;RPL3;RPL32;CHD9;RPL31;RPLP1;EIF4A3;RPS17L;RPL10A;SMC3;RPL9;RPL6;RPS4X;RPS15;RPL7A;RPS14;RPS17;RPS16;DACH1;RPS19;RPSAP58;RPL18A;RPS18;RUVBL2;MAGOH;RPL36;RPLP2;RPL35;RPS11;RPS10;RPS13;TBC1D10B;RPS12;UPF2;RPS9;RPS7;NCBP1;RPS8;NCBP2;RPS5;RPS6;RPL22;RPL13A;TAP1;RPS3A;RPSA;BAZ1A;SREBF2;RPL37A;RPL27;PABPC1;RPL26;RPL28;RPN2;RBM8A;RPN1;RPS27L;POLD3;RPS15A;NTHL1;PSMB1;RPS3;TCEB2;TCEB1;RPL15…		R-HSA-9011289;R-HSA-9010872;R-HSA-9014652;R-HSA-9011313;R-HSA-9014610;R-HSA-9011300
R-HSA-72737	Cap-dependent Translation Initiation	94	130	0.00895687	1.11022e-16	5.21805e-15	18	18	0.00141732	9606	Homo sapiens	RPL4;EIF4A2;RPL5;EIF4A1;RPL30;RPL3;RPL32;RPL31;SMC3;RPL10A;RPL9;RPL6;RPS15;RPS14;RPS17;RPS16;RPS19;RPL18A;RPS18;RUVBL2;RPL36;RPL35;RPS11;RPS10;RPS13;TBC1D10B;RPS12;EIF2A;RPS9;RPS7;RPS8;EIF1AX;RPS5;RPS6;RPL22;RPSA;EEF1A1;XRN2;RPL27;RPL26;RPL28;NTHL1;EIF4EBP1;EIF2B3;EIF2S2;EIF2S1;RPS26;RPS25;RPS28;EIF2S3;EIF5;RPS27;RPS29;RPS20;RPS21;RPS24;EIF4G1;RPS23;RPLP1;RPS17L;RPS4X;RPL7A;RPSAP58;EIF3CL;RPLP2;E…		R-HSA-72673;R-HSA-72672;R-HSA-72676;R-HSA-72647;R-HSA-72619;R-HSA-156808;R-HSA-72621;R-HSA-72622;R-HSA-72691;R-HSA-72722;R-HSA-72663;R-HSA-72631;R-HSA-72697;R-HSA-72635;R-HSA-157849;R-HSA-72669;R-HSA-72671;R-HSA-72670
R-HSA-9633012	Response of EIF2AK4 (GCN2) to amino acid deficiency	69	115	0.00792338	1.11022e-16	5.21805e-15	6	16	0.00125984	9606	Homo sapiens	RPL4;RPL5;RPL30;RPL3;RPL32;RPL31;RPLP1;RPS17L;RPL10A;SMC3;RPL9;RPL6;RPS4X;RPS15;RPL7A;RPS14;RPS17;RPS16;RPS19;RPSAP58;RPL18A;RPS18;RUVBL2;RPL36;RPLP2;RPL35;RPS11;RPS10;RPS13;RPS12;EIF2A;RPS9;RPS7;RPS8;RPS5;RPS6;RPL22;RPL13A;RPS3A;RPSA;BAZ1A;SREBF2;RPL37A;XRN2;RPL27;RPL26;RPL28;RPS27L;POLD3;RPS15A;NTHL1;RPS3;RPL15;RPS2;RPL18;RPL17;RPL19;RPL23A;EIF2S2;EIF2S1;KTN1;RPS26;RPS25;RPS28;EIF2S3;RPS27;RPS2…		R-HSA-9650722;R-HSA-9633008;R-HSA-9633742;R-HSA-381128;R-HSA-9634669;R-HSA-9633005
R-HSA-8868773	rRNA processing in the nucleus and cytosol	98	207	0.0142621	1.11022e-16	5.21805e-15	10	15	0.0011811	9606	Homo sapiens	RPL4;RPL5;EIF4A1;RPL30;RPL3;RPL32;RPL31;SMC3;RPL10A;RPL9;RPL6;RRP9;RPS15;RPS14;RPS17;RPS16;RPS19;RPL18A;RPS18;RUVBL2;RPL36;RPL35;RPS11;RPS10;RPS13;RPS12;RPS9;RPS7;RPS8;RPS5;RPS6;RPL22;RPSA;NCL;XRN2;RPL27;RPL26;RPL28;ISG20L2;EMG1;NTHL1;ERI1;WBSCR22;DHX37;NOP14;FOSL2;RPS26;RPS25;RPS28;RPS27;RPS29;MPHOSPH10;RPS20;RPS21;RPS24;RPS23;HMX3;RPLP1;NAT10;RPS17L;RPS4X;RPL7A;RPSAP58;RPLP2;RIOK2;DIS3;RPL13A;R…		R-HSA-6791223;R-HSA-6791222;R-HSA-6790982;R-HSA-6791221;R-HSA-6791219;R-HSA-6791218;R-HSA-6791228;R-HSA-6790987;R-HSA-6791227;R-HSA-6790906
R-HSA-72172	mRNA Splicing	86	196	0.0135042	1.11022e-16	5.21805e-15	14	14	0.00110236	9606	Homo sapiens	ISY1;DDX46;EIF4A3;DDX42;HNRNPU;HNRNPR;HMGB1;YBX1;CWC27;USP39;PRPF19;ELAVL1;CCAR1;SART1;PCF11;CLP1;KHSRP;CWC22;MAGOH;DHX15;BCAS2;AQR;NCBP1;NCBP2;PRPF40A;PLRG1;WBP11;GTF2F1;GTF2F2;CDC40;SRRM1;PRPF4;RBMXL1;HNRNPUL1;PRPF3;SRSF2;POLR1E;PPIE;SNRNP27;PPIH;SNRNP200;SRSF7;SKIV2L2;SNRPA;SRSF9;SF3B2;DDX5;RBM8A;DHX9;SRRT;SRSF1;U2AF1;HSD17B12;PRPF8;PABPN1;PUF60;U2AF2;TRA2B;POLR2E;POLR2H;HNRNPA1;SMNDC1;SRSF11;…		R-HSA-72160;R-HSA-72130;R-HSA-75079;R-HSA-72231;R-HSA-75081;R-HSA-75080;R-HSA-72139;R-HSA-75083;R-HSA-72107;R-HSA-75082;R-HSA-72143;R-HSA-156661;R-HSA-72124;R-HSA-72127
R-HSA-168273	Influenza Viral RNA Transcription and Replication	72	175	0.0120573	1.11022e-16	5.21805e-15	6	14	0.00110236	9606	Homo sapiens	RPL4;RPL5;RPL30;RPL3;RPL32;RPL31;RPLP1;RPS17L;RPL10A;SMC3;RPL9;RPL6;RPS4X;RPS15;RPL7A;RPS14;RPS17;RPS16;RPS19;RPSAP58;RPL18A;RPS18;RUVBL2;RPL36;RPLP2;RPL35;RPS11;RPS10;RPS13;RPS12;RPS9;HSP90AA1;RPS7;RPS8;RPS5;RPS6;RPL22;RPL13A;RPS3A;RPSA;BAZ1A;GTF2F1;GTF2F2;SREBF2;RPL37A;RPL27;RPL26;RPL28;RPS27L;POLD3;RPS15A;NTHL1;RPS3;POLR2E;RPL15;RPS2;POLR2H;RPL18;RPL17;RPL19;RPL23A;KTN1;RPS26;RPS25;RPS28;RPS27…		R-HSA-192627;R-HSA-192704;R-HSA-168326;R-HSA-192841;R-HSA-192830;R-HSA-192925
R-HSA-72163	mRNA Splicing - Major Pathway	86	185	0.0127463	1.11022e-16	5.21805e-15	9	9	0.000708661	9606	Homo sapiens	ISY1;DDX46;EIF4A3;DDX42;HNRNPU;HNRNPR;HMGB1;YBX1;CWC27;USP39;PRPF19;ELAVL1;CCAR1;SART1;PCF11;CLP1;KHSRP;CWC22;MAGOH;DHX15;BCAS2;AQR;NCBP1;NCBP2;PRPF40A;PLRG1;WBP11;GTF2F1;GTF2F2;CDC40;SRRM1;PRPF4;RBMXL1;HNRNPUL1;PRPF3;SRSF2;POLR1E;PPIE;SNRNP27;PPIH;SNRNP200;SRSF7;SKIV2L2;SNRPA;SRSF9;SF3B2;DDX5;RBM8A;DHX9;SRRT;SRSF1;U2AF1;HSD17B12;PRPF8;PABPN1;PUF60;U2AF2;TRA2B;POLR2E;POLR2H;HNRNPA1;SMNDC1;SRSF11;…		R-HSA-72160;R-HSA-72130;R-HSA-72231;R-HSA-156661;R-HSA-72139;R-HSA-72107;R-HSA-72124;R-HSA-72143;R-HSA-72127
R-HSA-156842	Eukaryotic Translation Elongation	71	102	0.0070277	1.11022e-16	5.21805e-15	8	9	0.000708661	9606	Homo sapiens	RPL4;RPL5;RPL30;RPL3;RPL32;RPL31;RPLP1;RPS17L;RPL10A;SMC3;RPL9;RPL6;RPS4X;RPS15;EEF1B2;ZDBF2;RPL7A;RPS14;RPS17;RPS16;RPS19;RPSAP58;RPL18A;RPS18;RUVBL2;RPL36;RPLP2;RPL35;RPS11;RPS10;RPS13;RPS12;RPS9;RPS7;RPS8;RPS5;RPS6;RPL22;RPL13A;RPS3A;RPSA;BAZ1A;SREBF2;EEF1A1;EEF1G;EEF1D;RPL37A;RPL27;RPL26;RPL28;EEF1A1P5;RPS27L;POLD3;RPS15A;NTHL1;RPS3;RPL15;RPS2;RPL18;RPL17;RPL19;RPL23A;KTN1;RPS26;RPS25;RPS28;R…		R-HSA-156915;R-HSA-156912;R-HSA-156913;R-HSA-156923;R-HSA-156907;R-HSA-156910;R-HSA-156908;R-HSA-156909
R-HSA-6791226	Major pathway of rRNA processing in the nucleolus and cytosol	97	189	0.0130219	1.11022e-16	5.21805e-15	7	7	0.000551181	9606	Homo sapiens	RPL4;RPL5;EIF4A1;RPL30;RPL3;RPL32;RPL31;SMC3;RPL10A;RPL9;RPL6;RRP9;RPS15;RPS14;RPS17;RPS16;RPS19;RPL18A;RPS18;RUVBL2;RPL36;RPL35;RPS11;RPS10;RPS13;RPS12;RPS9;RPS7;RPS8;RPS5;RPS6;RPL22;RPSA;NCL;XRN2;RPL27;RPL26;RPL28;ISG20L2;EMG1;NTHL1;ERI1;WBSCR22;DHX37;NOP14;FOSL2;RPS26;RPS25;RPS28;RPS27;RPS29;MPHOSPH10;RPS20;RPS21;RPS24;RPS23;HMX3;RPLP1;RPS17L;RPS4X;RPL7A;RPSAP58;RPLP2;RIOK2;DIS3;RPL13A;RPS3A;B…		R-HSA-6791223;R-HSA-6791222;R-HSA-6791221;R-HSA-6791219;R-HSA-6791218;R-HSA-6791228;R-HSA-6791227
R-HSA-2408557	Selenocysteine synthesis	66	113	0.00778559	1.11022e-16	5.21805e-15	2	7	0.000551181	9606	Homo sapiens	RPL4;RPL5;RPL30;RPL3;RPL32;RPL31;RPLP1;RPS17L;RPL10A;SMC3;RPL9;RPL6;RPS4X;RPS15;RPL7A;RPS14;RPS17;RPS16;RPS19;RPSAP58;RPL18A;RPS18;RUVBL2;RPL36;RPLP2;RPL35;RPS11;RPS10;RPS13;RPS12;RPS9;RPS7;RPS8;RPS5;RPS6;RPL22;RPL13A;RPS3A;RPSA;BAZ1A;SREBF2;RPL37A;RPL27;RPL26;RPL28;RPS27L;POLD3;RPS15A;NTHL1;RPS3;RPL15;RPS2;RPL18;RPL17;RPL19;RPL23A;KTN1;RPS26;RPS25;RPS28;RPS27;RPS29;RPS20;RPS21;RPS24;RPS23		R-HSA-2408529;R-HSA-5333615
R-HSA-927802	Nonsense-Mediated Decay (NMD)	80	124	0.00854348	1.11022e-16	5.21805e-15	6	6	0.000472441	9606	Homo sapiens	RPL4;RPL5;RPL30;RPL3;RPL32;RPL31;RPLP1;EIF4A3;PPP2R2A;RPS17L;RPL10A;SMC3;RPL9;RPL6;RPS4X;RPS15;RPL7A;RPS14;RPS17;RPS16;RPS19;RPSAP58;RPL18A;RPS18;PPP2R1A;RUVBL2;MAGOH;RPL36;RPLP2;RPL35;RPS11;RPS10;RPS13;TBC1D10B;RPS12;UPF2;UPF1;RPS9;RPS7;NCBP1;RPS8;NCBP2;RPS5;RPS6;RPL22;RPL13A;RPS3A;RPSA;BAZ1A;SREBF2;RPL37A;RPL27;PABPC1;RPL26;RPL28;RBM8A;RPS27L;POLD3;RPS15A;NTHL1;RPS3;RPL15;RPS2;RPL18;RPL17;RPL19…		R-HSA-927836;R-HSA-927789;R-HSA-927832;R-HSA-927830;R-HSA-927813;R-HSA-927889
R-HSA-72662	Activation of the mRNA upon binding of the cap-binding complex and eIFs, and subsequent binding to 43S	57	66	0.00454733	1.11022e-16	5.21805e-15	6	6	0.000472441	9606	Homo sapiens	EIF4A2;EIF4A1;RPS17L;SMC3;RPS4X;RPS15;RPS14;RPS17;RPS16;RPS19;RPSAP58;RPS18;EIF3CL;RPS11;RPS10;RPS13;TBC1D10B;RPS12;EIF2A;RPS9;RPS7;RPS8;EIF1AX;RPS5;RPS6;RPS3A;RPSA;EEF1A1;XRN2;PABPC1;RBMS2;RPS27L;RPS15A;RPS3;EIF4H;EIF4EBP1;RPS2;EIF4E;EIF4B;EIF2S2;EIF2S1;KTN1;RPS26;RPS25;RPS28;EIF3M;EIF2S3;RPS27;EIF3K;RPS29;EIF3L;EIF3I;EIF3J;EIF3G;EIF3H;RPS20;EIF3E;EIF3F;EIF3C;EIF3D;RPS21;EIF3A;RPS24;EIF3B;EIF4G1…		R-HSA-72647;R-HSA-72631;R-HSA-156808;R-HSA-72635;R-HSA-157849;R-HSA-72622
R-HSA-975957	Nonsense Mediated Decay (NMD) enhanced by the Exon Junction Complex (EJC)	80	124	0.00854348	1.11022e-16	5.21805e-15	5	5	0.000393701	9606	Homo sapiens	RPL4;RPL5;RPL30;RPL3;RPL32;RPL31;RPLP1;EIF4A3;PPP2R2A;RPS17L;RPL10A;SMC3;RPL9;RPL6;RPS4X;RPS15;RPL7A;RPS14;RPS17;RPS16;RPS19;RPSAP58;RPL18A;RPS18;PPP2R1A;RUVBL2;MAGOH;RPL36;RPLP2;RPL35;RPS11;RPS10;RPS13;TBC1D10B;RPS12;UPF2;UPF1;RPS9;RPS7;NCBP1;RPS8;NCBP2;RPS5;RPS6;RPL22;RPL13A;RPS3A;RPSA;BAZ1A;SREBF2;RPL37A;RPL27;PABPC1;RPL26;RPL28;RBM8A;RPS27L;POLD3;RPS15A;NTHL1;RPS3;RPL15;RPS2;RPL18;RPL17;RPL19…		R-HSA-927836;R-HSA-927832;R-HSA-927830;R-HSA-927813;R-HSA-927889
R-HSA-1799339	SRP-dependent cotranslational protein targeting to membrane	74	119	0.00819898	1.11022e-16	5.21805e-15	5	5	0.000393701	9606	Homo sapiens	RPL4;RPL5;TRAM1;RPL30;RPL3;RPL32;RPL31;RPLP1;SRPR;RPS17L;RPL10A;SRP14;SMC3;RPL9;RPL6;RPS4X;RPS15;RPL7A;RPS14;RPS17;RPS16;RPS19;RPSAP58;RPL18A;RPS18;RUVBL2;RPL36;RPLP2;RPL35;RPS11;RPS10;RPS13;RPS12;RPS9;RPS7;RPS8;RPS5;RPS6;RPL22;RPL13A;RPS3A;RPSA;BAZ1A;SREBF2;SRP9;DDOST;RPL37A;RPL27;RPL26;RPL28;RPN2;RPN1;RPS27L;POLD3;RPS15A;NTHL1;RPS3;RPL15;RPS2;RPL18;RPL17;RPL19;RPL23A;KTN1;RPS26;RPS25;RPS28;RPS2…		R-HSA-1799326;R-HSA-1799330;R-HSA-1799329;R-HSA-1799335;R-HSA-1799332
R-HSA-156902	Peptide chain elongation	67	97	0.0066832	1.11022e-16	5.21805e-15	4	5	0.000393701	9606	Homo sapiens	RPL4;RPL5;RPL30;RPL3;RPL32;RPL31;RPLP1;RPS17L;RPL10A;SMC3;RPL9;RPL6;RPS4X;RPS15;RPL7A;RPS14;RPS17;RPS16;RPS19;RPSAP58;RPL18A;RPS18;RUVBL2;RPL36;RPLP2;RPL35;RPS11;RPS10;RPS13;RPS12;RPS9;RPS7;RPS8;RPS5;RPS6;RPL22;RPL13A;RPS3A;RPSA;BAZ1A;SREBF2;EEF1A1;RPL37A;RPL27;RPL26;RPL28;RPS27L;POLD3;RPS15A;NTHL1;RPS3;RPL15;RPS2;RPL18;RPL17;RPL19;RPL23A;KTN1;RPS26;RPS25;RPS28;RPS27;RPS29;RPS20;RPS21;RPS24;RPS23		R-HSA-156915;R-HSA-156912;R-HSA-156923;R-HSA-156907
R-HSA-72764	Eukaryotic Translation Termination	66	106	0.00730329	1.11022e-16	5.21805e-15	3	5	0.000393701	9606	Homo sapiens	RPL4;RPL5;RPL30;RPL3;RPL32;RPL31;RPLP1;RPS17L;RPL10A;SMC3;RPL9;RPL6;RPS4X;RPS15;RPL7A;RPS14;RPS17;RPS16;RPS19;RPSAP58;RPL18A;RPS18;RUVBL2;RPL36;RPLP2;RPL35;RPS11;RPS10;RPS13;RPS12;RPS9;RPS7;RPS8;RPS5;RPS6;RPL22;RPL13A;RPS3A;RPSA;BAZ1A;SREBF2;RPL37A;RPL27;RPL26;RPL28;RPS27L;POLD3;RPS15A;NTHL1;RPS3;RPL15;RPS2;RPL18;RPL17;RPL19;RPL23A;KTN1;RPS26;RPS25;RPS28;RPS27;RPS29;RPS20;RPS21;RPS24;RPS23		R-HSA-141671;R-HSA-141691;R-HSA-141673
R-HSA-72706	GTP hydrolysis and joining of the 60S ribosomal subunit	91	120	0.00826788	1.11022e-16	5.21805e-15	3	3	0.00023622	9606	Homo sapiens	EIF4A2;RPL4;EIF4A1;RPL5;RPL30;RPL3;RPL32;RPL31;RPLP1;RPS17L;RPL10A;SMC3;RPL9;RPL6;RPS4X;RPS15;RPL7A;RPS14;RPS17;RPS16;RPS19;RPSAP58;RPL18A;RPS18;RUVBL2;RPL36;EIF3CL;RPLP2;RPL35;RPS11;RPS10;RPS13;RPS12;EIF2A;EIF5B;RPS9;RPS7;RPS8;EIF1AX;RPS5;RPS6;RPL22;RPL13A;RPS3A;RPSA;BAZ1A;SREBF2;EEF1A1;RPL37A;XRN2;RPL27;RPL26;RPL28;RBMS2;RPS27L;POLD3;RPS15A;NTHL1;RPS3;EIF4H;RPL15;RPS2;RPL18;EIF4E;RPL17;EIF4B;RP…		R-HSA-72672;R-HSA-72619;R-HSA-72671
R-HSA-156827	L13a-mediated translational silencing of Ceruloplasmin expression	90	120	0.00826788	1.11022e-16	5.21805e-15	3	3	0.00023622	9606	Homo sapiens	EIF4A2;RPL4;EIF4A1;RPL5;RPL30;RPL3;RPL32;RPL31;RPLP1;RPS17L;RPL10A;SMC3;RPL9;RPL6;RPS4X;RPS15;RPL7A;RPS14;RPS17;RPS16;RPS19;RPSAP58;RPL18A;RPS18;RUVBL2;RPL36;EIF3CL;RPLP2;RPL35;RPS11;RPS10;RPS13;TBC1D10B;RPS12;EIF2A;RPS9;RPS7;RPS8;EIF1AX;RPS5;RPS6;RPL22;RPL13A;RPS3A;RPSA;BAZ1A;SREBF2;EEF1A1;RPL37A;XRN2;RPL27;PABPC1;RPL26;RPL28;RBMS2;RPS27L;POLD3;RPS15A;NTHL1;RPS3;EIF4H;RPL15;RPS2;RPL18;EIF4E;RPL1…		R-HSA-156832;R-HSA-156823;R-HSA-156826
R-HSA-72695	Formation of the ternary complex, and subsequently, the 43S complex	49	54	0.00372055	1.11022e-16	5.21805e-15	3	3	0.00023622	9606	Homo sapiens	RPS17L;SMC3;RPS4X;RPS15;RPS14;RPS17;RPS16;RPS19;RPSAP58;RPS18;EIF3CL;RPS11;RPS10;RPS13;RPS12;EIF2A;RPS9;RPS7;RPS8;EIF1AX;RPS5;RPS6;RPS3A;RPSA;EEF1A1;XRN2;RBMS2;RPS27L;RPS15A;RPS3;RPS2;EIF2S2;EIF2S1;KTN1;RPS26;RPS25;RPS28;EIF3M;EIF2S3;RPS27;EIF3K;RPS29;EIF3L;EIF3I;EIF3J;EIF3G;EIF3H;RPS20;EIF3E;EIF3F;EIF3C;EIF3D;RPS21;EIF3A;RPS24;EIF3B;RPS23		R-HSA-72691;R-HSA-72663;R-HSA-72669
R-HSA-72689	Formation of a pool of free 40S subunits	80	106	0.00730329	1.11022e-16	5.21805e-15	2	2	0.00015748	9606	Homo sapiens	RPL4;RPL5;RPL30;RPL3;RPL32;RPL31;RPLP1;RPS17L;RPL10A;SMC3;RPL9;RPL6;RPS4X;RPS15;RPL7A;RPS14;RPS17;RPS16;RPS19;RPSAP58;RPL18A;RPS18;RUVBL2;RPL36;EIF3CL;RPLP2;RPL35;RPS11;RPS10;RPS13;RPS12;RPS9;RPS7;RPS8;EIF1AX;RPS5;RPS6;RPL22;RPL13A;RPS3A;RPSA;BAZ1A;SREBF2;EEF1A1;RPL37A;RPL27;RPL26;RPL28;RBMS2;RPS27L;POLD3;RPS15A;NTHL1;RPS3;RPL15;RPS2;RPL18;RPL17;RPL19;RPL23A;KTN1;RPS26;RPS25;RPS28;EIF3M;RPS27;EIF…		R-HSA-72673;R-HSA-72676
R-HSA-192823	Viral mRNA Translation	66	114	0.00785449	1.11022e-16	5.21805e-15	2	2	0.00015748	9606	Homo sapiens	RPL4;RPL5;RPL30;RPL3;RPL32;RPL31;RPLP1;RPS17L;RPL10A;SMC3;RPL9;RPL6;RPS4X;RPS15;RPL7A;RPS14;RPS17;RPS16;RPS19;RPSAP58;RPL18A;RPS18;RUVBL2;RPL36;RPLP2;RPL35;RPS11;RPS10;RPS13;RPS12;RPS9;RPS7;RPS8;RPS5;RPS6;RPL22;RPL13A;RPS3A;RPSA;BAZ1A;SREBF2;RPL37A;RPL27;RPL26;RPL28;RPS27L;POLD3;RPS15A;NTHL1;RPS3;RPL15;RPS2;RPL18;RPL17;RPL19;RPL23A;KTN1;RPS26;RPS25;RPS28;RPS27;RPS29;RPS20;RPS21;RPS24;RPS23		R-HSA-192704;R-HSA-192841
R-HSA-72649	Translation initiation complex formation	56	62	0.00427174	1.11022e-16	5.21805e-15	2	2	0.00015748	9606	Homo sapiens	EIF4A2;EIF4A1;RPS17L;SMC3;RPS4X;RPS15;RPS14;RPS17;RPS16;RPS19;RPSAP58;RPS18;EIF3CL;RPS11;RPS10;RPS13;TBC1D10B;RPS12;EIF2A;RPS9;RPS7;RPS8;EIF1AX;RPS5;RPS6;RPS3A;RPSA;EEF1A1;XRN2;PABPC1;RBMS2;RPS27L;RPS15A;RPS3;EIF4H;RPS2;EIF4E;EIF4B;EIF2S2;EIF2S1;KTN1;RPS26;RPS25;RPS28;EIF3M;EIF2S3;RPS27;EIF3K;RPS29;EIF3L;EIF3I;EIF3J;EIF3G;EIF3H;RPS20;EIF3E;EIF3F;EIF3C;EIF3D;RPS21;EIF3A;RPS24;EIF3B;EIF4G1;RPS23		R-HSA-156808;R-HSA-157849
R-HSA-72702	Ribosomal scanning and start codon recognition	56	64	0.00440954	1.11022e-16	5.21805e-15	2	2	0.00015748	9606	Homo sapiens	EIF4A2;EIF4A1;RPS17L;SMC3;RPS4X;RPS15;RPS14;RPS17;RPS16;RPS19;RPSAP58;RPS18;EIF3CL;RPS11;RPS10;RPS13;RPS12;EIF2A;RPS9;RPS7;RPS8;EIF1AX;RPS5;RPS6;RPS3A;RPSA;EEF1A1;XRN2;RBMS2;RPS27L;RPS15A;RPS3;EIF4H;RPS2;EIF4E;EIF4B;EIF2S2;EIF2S1;KTN1;RPS26;RPS25;RPS28;EIF3M;EIF2S3;EIF5;RPS27;EIF3K;RPS29;EIF3L;EIF3I;EIF3J;EIF3G;EIF3H;RPS20;EIF3E;EIF3F;EIF3C;EIF3D;RPS21;EIF3A;RPS24;EIF3B;EIF4G1;RPS23		R-HSA-72697;R-HSA-72621
R-HSA-975956	Nonsense Mediated Decay (NMD) independent of the Exon Junction Complex (EJC)	71	101	0.0069588	1.11022e-16	5.21805e-15	1	1	7.87402e-05	9606	Homo sapiens	RPL4;RPL5;RPL30;RPL3;RPL32;RPL31;RPLP1;RPS17L;RPL10A;SMC3;RPL9;RPL6;RPS4X;RPS15;RPL7A;RPS14;RPS17;RPS16;RPS19;RPSAP58;RPL18A;RPS18;RUVBL2;RPL36;RPLP2;RPL35;RPS11;RPS10;RPS13;TBC1D10B;RPS12;UPF1;RPS9;RPS7;NCBP1;RPS8;NCBP2;RPS5;RPS6;RPL22;RPL13A;RPS3A;RPSA;BAZ1A;SREBF2;RPL37A;RPL27;PABPC1;RPL26;RPL28;RPS27L;POLD3;RPS15A;NTHL1;RPS3;RPL15;RPS2;RPL18;RPL17;RPL19;RPL23A;KTN1;RPS26;RPS25;RPS28;RPS27;RPS…		R-HSA-927789
R-HSA-422475	Axon guidance	116	584	0.040237	2.88658e-15	1.29896e-13	75	297	0.0233858	9606	Homo sapiens	RPL4;RPL5;RPL30;RPL3;RPL32;POP1;RPL31;EIF4A3;SMC3;RPL10A;RPL9;ACTB;RPL6;RRP9;RPS15;RPS14;RPS17;RPS16;DACH1;RPS19;RPL18A;RPS18;RUVBL2;CWC22;MAGOH;RPL36;RPL35;RPS11;RPS10;RPS13;TBC1D10B;RPS12;RPS9;RPS7;RPS8;RPS5;RPS6;RPL22;CIRBP;TAP1;RPSA;MYL6;CSNK2B;RPL27;RPL26;EZR;RPL28;RPN2;DHX8;RBM8A;RPN1;RPF2;LARP1;NTHL1;VASP;MSN;UPF3B;MAGOHB;RPS26;RPS25;RPS28;SCCPDH;RPS27;TBL2;RPS29;RPS20;RPS21;RPS24;EIF4G1;R…		R-HSA-443783;R-HSA-374663;R-HSA-3928632;R-HSA-374662;R-HSA-443779;R-HSA-3928627;R-HSA-445071;R-HSA-374664;R-HSA-3928628;R-HSA-374677;R-HSA-445079;R-HSA-445077;R-HSA-3928616;R-HSA-374686;R-HSA-374680;R-HSA-451366;R-HSA-3928602;R-HSA-3928601;R-HSA-400677;R-HSA-418850;R-HSA-416546;R-HSA-3928607;R-HSA-445089;R-HSA-3928604;R-HSA-392749;R-HSA-3928595;R-HSA-392748;R-HSA-416559;R-HSA-392751;R-HSA-400682;…
R-HSA-9675108	Nervous system development	118	620	0.0427174	2.93099e-14	1.28964e-12	85	323	0.0254331	9606	Homo sapiens	RPL4;RPL5;RPL30;RPL3;RPL32;POP1;RPL31;EIF4A3;SMC3;RPL10A;RPL9;ACTB;RPL6;RRP9;RPS15;RPS14;RPS17;RPS16;DACH1;RPS19;RPL18A;RPS18;RUVBL2;CWC22;MAGOH;RPL36;RPL35;RPS11;RPS10;RPS13;TBC1D10B;RPS12;RPS9;RPS7;RPS8;RPS5;RPS6;RPL22;CIRBP;TAP1;RPSA;MYL6;CSNK2B;RPL27;RPL26;EZR;RPL28;RPN2;DHX8;RBM8A;RPN1;RPF2;LARP1;NTHL1;VASP;MSN;UPF3B;MAGOHB;RPS26;RPS25;RPS28;SCCPDH;RPS27;TBL2;RPS29;RPS20;RPS21;RPS24;EIF4G1;R…		R-HSA-443783;R-HSA-374663;R-HSA-3928632;R-HSA-374662;R-HSA-443779;R-HSA-9621399;R-HSA-3928627;R-HSA-445071;R-HSA-9621400;R-HSA-9621406;R-HSA-374664;R-HSA-9621404;R-HSA-3928628;R-HSA-374677;R-HSA-445079;R-HSA-445077;R-HSA-3928616;R-HSA-374686;R-HSA-374680;R-HSA-451366;R-HSA-3928602;R-HSA-3928601;R-HSA-400677;R-HSA-418850;R-HSA-416546;R-HSA-3928607;R-HSA-445089;R-HSA-3928604;R-HSA-392749;R-HSA-3928…
R-HSA-5250924	B-WICH complex positively regulates rRNA expression	28	62	0.00427174	7.93088e-12	3.41028e-10	3	3	0.00023622	9606	Homo sapiens	HIST2H2AA3;HIST1H2BN;HIST1H2BM;HIST1H2BO;HIST1H2BJ;HIST1H2BL;HIST1H2BK;DDX21;ACTB;HIST2H2AC;TAF1C;POLR2E;HIST3H2BB;POLR2H;SMARCA5;H2BFS;DEK;HIST2H2BE;HIST1H4A;HIST2H3A;POLR1A;POLR1C;POLR1D;POLR1E;HIST1H2BH;HIST1H2BB;HIST1H2BD;HIST1H2BC		R-HSA-5250930;R-HSA-5250947;R-HSA-5250938
R-HSA-5663205	Infectious disease	175	1174	0.0808874	2.33193e-11	9.56093e-10	186	494	0.0388976	9606	Homo sapiens	RPL4;RPL5;RPL30;RPL3;SPI1;RPL32;RPL31;GTF2B;CTNND1;PPAN;HNRNPR;ENO1;SMC3;RPL10A;RPL9;ACTB;RPL6;RRP9;RPS15;GOLGA2;RPS14;RPS17;RPS16;IGHG2;DACH1;RPS19;TRIM28;RPL18A;RPS18;RUVBL2;RPL36;RPL35;HIST3H2BB;KPNA4;BANF1;RPS11;KPNA2;KPNA3;RPS10;RPS13;KPNA1;SKP1;RPS12;EIF2A;SUPT16H;RPS9;DAXX;RPS7;RPS8;RPS5;RPS6;RPL22;TAP1;LIG4;RPSA;GTF2F1;GTF2F2;HIST2H3A;RPL27;HIST1H2BH;RPL26;HIST1H2BB;RPL28;HIST1H2BD;HIST1H…		R-HSA-180739;R-HSA-9636242;R-HSA-180736;R-HSA-8951690;R-HSA-9636247;R-HSA-9664406;R-HSA-175108;R-HSA-9636251;R-HSA-9666458;R-HSA-9660824;R-HSA-167181;R-HSA-175117;R-HSA-9666435;R-HSA-9666433;R-HSA-8876948;R-HCY-9625991;R-HSA-167191;R-HSA-5211224;R-HSA-167192;R-HSA-162590;R-HSA-6791035;R-HSA-167196;R-HSA-9664397;R-HSA-167197;R-HSA-9613490;R-HSA-167459;R-HSA-8951727;R-HSA-9613498;R-HSA-9610942;R-HS…
R-HSA-429914	Deadenylation-dependent mRNA decay	28	65	0.00447843	2.31609e-11	9.56093e-10	9	10	0.000787402	9606	Homo sapiens	EIF4A2;HBS1L;EIF4A1;EIF4A3;PARN;EXOSC7;EXOSC6;EXOSC4;EXOSC9;EXOSC8;RIOK2;EXOSC3;EXOSC2;EIF4E;EXOSC1;EIF4B;TBC1D10B;PAIP1;DIS3;LSM1;LSM5;LSM4;LSM3;PATL1;LSM2;LSM6;XRN1;PABPC1;CDK13;EIF4G1		R-HSA-429860;R-HSA-429845;R-HSA-430021;R-HSA-429955;R-HSA-8941312;R-HSA-5694126;R-HSA-430028;R-HSA-429978;R-HSA-429992
R-HSA-5250913	Positive epigenetic regulation of rRNA expression	31	80	0.00551192	2.72918e-11	1.06438e-09	6	7	0.000551181	9606	Homo sapiens	HIST2H2AA3;HIST1H2BN;HIST1H2BM;HDAC2;HIST1H2BO;HIST1H2BJ;HDAC1;HIST1H2BL;HIST1H2BK;DDX21;ACTB;HIST2H2AC;RBBP4;TAF1C;POLR2E;HIST3H2BB;POLR2H;SMARCA5;H2BFS;DEK;HIST2H2BE;HIST1H4A;HIST2H3A;POLR1A;POLR1C;POLR1D;POLR1E;HIST1H2BH;HIST1H2BB;HIST1H2BD;HIST1H2BC		R-HSA-427383;R-HSA-5250930;R-HSA-5250947;R-HSA-5250938;R-HSA-427404;R-HSA-427336
R-HSA-427413	NoRC negatively regulates rRNA expression	31	80	0.00551192	2.72918e-11	1.06438e-09	5	7	0.000551181	9606	Homo sapiens	HIST2H2AA3;HIST1H2BN;HIST1H2BM;HDAC2;DNMT1;HIST1H2BO;HIST1H2BJ;HDAC1;HIST1H2BL;HIST1H2BK;TMA16;HIST2H2AC;TAF1C;POLR2E;UBTF;HIST3H2BB;POLR2H;SAP30BP;SMARCA5;H2BFS;HIST2H2BE;HIST1H4A;HIST2H3A;POLR1A;POLR1C;POLR1D;POLR1E;HIST1H2BH;HIST1H2BB;HIST1H2BD;HIST1H2BC		R-HSA-427366;R-HSA-427409;R-HSA-5227490;R-HSA-433672;R-HSA-427337
R-HSA-72187	mRNA 3'-end processing	25	58	0.00399614	2.63461e-10	1.00115e-08	3	3	0.00023622	9606	Homo sapiens	RBM8A;SRSF1;EIF4A3;U2AF1;HMGB1;PABPN1;CLP1;PCF11;U2AF2;MAGOH;SRSF11;SEC63;CPSF7;CPSF6;NCBP1;NCBP2;ALYREF;UPF3B;MAGOHB;CDC40;SRRM1;NUDT21;MRPS9;ZC3H11A;SRSF2;SRSF7;SRSF9		R-HSA-8849157;R-HSA-72180;R-HSA-72185
R-HSA-73884	Base Excision Repair	33	99	0.006821	2.84877e-10	1.05404e-08	51	105	0.00826772	9606	Homo sapiens	HIST2H2AA3;HIST1H2BN;HIST1H2BM;FEN1;HIST1H2BO;HIST1H2BJ;HIST1H2BL;HIST1H2BK;RPF2;HIST2H2AC;POLD3;NTHL1;POLD1;HIST3H2BB;MUTYH;RFC5;RFC3;RFC4;PARP1;RFC1;RFC2;PARP2;H2BFS;HIST2H2BE;HIST1H4A;APEX1;DNAJA3;POLE3;HIST1H2BH;FAM98A;HIST1H2BB;HIST1H2BD;HIST1H2BC		R-HSA-110208;R-HSA-110211;R-HSA-110213;R-HSA-110212;R-HSA-5649873;R-HSA-5651805;R-HSA-110349;R-HSA-5649883;R-HSA-110351;R-HSA-110350;R-HSA-5649734;R-HSA-5651782;R-HSA-110353;R-HSA-110352;R-HSA-110224;R-HSA-110355;R-HSA-110227;R-HSA-110354;R-HSA-110226;R-HSA-111253;R-HSA-110229;R-HSA-110356;R-HSA-5649856;R-HSA-110359;R-HSA-9629195;R-HSA-110360;R-HSA-110363;R-HSA-110237;R-HSA-110364;R-HSA-110368;R-…
R-HSA-5250941	Negative epigenetic regulation of rRNA expression	31	89	0.00613201	3.49459e-10	1.25805e-08	9	12	0.000944882	9606	Homo sapiens	HIST2H2AA3;HIST1H2BN;HIST1H2BM;HDAC2;DNMT1;HIST1H2BO;HIST1H2BJ;HDAC1;HIST1H2BL;HIST1H2BK;TMA16;HIST2H2AC;TAF1C;POLR2E;UBTF;HIST3H2BB;POLR2H;SAP30BP;SMARCA5;H2BFS;HIST2H2BE;HIST1H4A;HIST2H3A;POLR1A;POLR1C;POLR1D;POLR1E;HIST1H2BH;HIST1H2BB;HIST1H2BD;HIST1H2BC		R-HSA-427366;R-HSA-427527;R-HSA-427409;R-HSA-5211239;R-HSA-427514;R-HSA-5227490;R-HSA-433672;R-HSA-427528;R-HSA-427337
R-HSA-9018519	Estrogen-dependent gene expression	42	154	0.0106104	4.81952e-10	1.68683e-08	37	66	0.00519685	9606	Homo sapiens	HIST2H2AA3;HIST1H2BN;HIST1H2BM;DDX5;TRAM1;HIST1H2BO;HIST1H2BJ;HDAC1;HIST1H2BL;HIST1H2BK;PPAN;NR2C2;SMC3;HIST2H2AC;YY1;MLX;POLR2E;HIST3H2BB;POLR2H;KPNA2;HSP90AA1;JUND;POU2F1;MYEF2;PRMT1;H2BFS;GTF2F1;USF2;GTF2F2;USF1;HIST2H2BE;RSL1D1;MOV10;HIST1H4A;HIST2H3A;AGO2;HIST1H2BH;HIST1H2BB;HIST1H2BD;HIST1H2BC		R-HSA-9011981;R-HSA-9011983;R-HSA-9009536;R-HSA-9011971;R-HSA-9008258;R-HSA-9011975;R-HSA-9009371;R-HSA-9012315;R-HSA-9012186;R-HSA-9011997;R-HSA-9008285;R-HSA-9012319;R-HSA-9011985;R-HSA-9038161;R-HSA-9011984;R-HSA-9009065;R-HSA-9012203;R-HSA-9011949;R-HSA-9011950;R-HSA-9012000;R-HSA-9023840;R-HSA-9009378;R-HSA-9011941;R-HSA-9012196;R-HSA-9023846;R-HSA-9011961;R-HSA-9008315;R-HSA-9009533;R-HSA-9…
R-HSA-73856	RNA Polymerase II Transcription Termination	26	67	0.00461623	1.02347e-09	3.47979e-08	4	4	0.000314961	9606	Homo sapiens	SLBP;RBM8A;SRSF1;EIF4A3;U2AF1;HMGB1;PABPN1;CLP1;PCF11;U2AF2;MAGOH;SRSF11;SEC63;CPSF7;CPSF6;NCBP1;NCBP2;ALYREF;UPF3B;MAGOHB;CDC40;SRRM1;NUDT21;MRPS9;ZC3H11A;SRSF2;SRSF7;SRSF9		R-HSA-77586;R-HSA-72180;R-HSA-77592;R-HSA-111437
R-HSA-5334118	DNA methylation	19	36	0.00248036	1.47248e-09	5.00643e-08	7	7	0.000551181	9606	Homo sapiens	HIST2H2AA3;HIST1H2BN;HIST1H2BM;DNMT1;HIST1H2BO;HIST1H2BJ;UHRF1;HIST1H2BL;HIST1H2BK;H2BFS;HIST2H2BE;HIST2H2AC;HIST1H4A;HIST2H3A;HIST1H2BH;HIST3H2BB;HIST1H2BB;HIST1H2BD;HIST1H2BC		R-HSA-5334097;R-HSA-5334160;R-HSA-5334099;R-HSA-5334179;R-HSA-5334164;R-HSA-5334151;R-HSA-5334152
R-HSA-73772	RNA Polymerase I Promoter Escape	25	64	0.00440954	1.87041e-09	6.17235e-08	2	2	0.00015748	9606	Homo sapiens	HIST2H2AA3;HIST1H2BN;HIST1H2BM;HIST1H2BO;HIST1H2BJ;HIST1H2BL;HIST1H2BK;HIST2H2AC;TAF1C;POLR2E;UBTF;HIST3H2BB;POLR2H;H2BFS;HIST2H2BE;HIST1H4A;HIST2H3A;POLR1A;POLR1C;POLR1D;POLR1E;HIST1H2BH;HIST1H2BB;HIST1H2BD;HIST1H2BC		R-HSA-73769;R-HSA-74986
R-HSA-69278	Cell Cycle, Mitotic	100	595	0.0409949	2.24849e-09	7.19518e-08	240	347	0.0273228	9606	Homo sapiens	HIST2H2AA3;TOP2A;FEN1;SPI1;POP1;CHD9;PPP2R2A;YBX1;SMC3;HIST2H2AC;MECP2;GOLGA2;CDC20;PPP1CB;DACH1;CLP1;PPP2R1A;CNTRL;CWC22;HIST3H2BB;BANF1;TK1;LBR;GTSE1;TMPO;SKP1;RFC5;EIF5B;RFC3;HSP90AA1;PPP1R12A;RFC4;RFC1;RFC2;TAP1;VRK1;TUBG2;VRK2;TUBG1;DYNLL1;CKAP5;DYNLL2;HIST2H2BE;EEF1A1;HIST2H3A;KIF2A;CSNK2B;KIF2C;HIST1H2BH;DOCK2;HIST1H2BB;HIST1H2BD;HIST1H2BC;HIST1H2BN;HIST1H2BM;HIST1H2BO;RPN2;HIST1H2BJ;MAX;U…		R-HSA-375302;R-HSA-156673;R-HSA-156678;R-HSA-69127;R-HSA-156682;R-HSA-8961665;R-HSA-174088;R-HSA-69140;R-HSA-2545203;R-HSA-69142;R-HSA-69144;R-HSA-156699;R-HSA-174104;R-HSA-174105;R-HSA-69152;R-HSA-380455;R-HSA-3000335;R-HSA-187937;R-HSA-174119;R-HSA-174122;R-HSA-174120;R-HSA-3000327;R-HSA-174121;R-HSA-187948;R-HSA-174124;R-HSA-187949;R-HSA-75825;R-HSA-156723;R-HSA-2470935;R-HSA-187959;R-HSA-1741…
R-HSA-73894	DNA Repair	71	368	0.0253548	2.74153e-09	8.77288e-08	214	327	0.025748	9606	Homo sapiens	HIST2H2AA3;ISY1;FEN1;RPL10A;PRPF19;ACTB;HIST2H2AC;YY1;ALKBH5;RUVBL1;HIST3H2BB;STRA13;POLK;KPNA2;CMTR1;HMGN1;RFC5;AQR;SUPT16H;RPS9;RFC3;RFC4;PARP1;RFC1;PARP2;RFC2;LIG4;HIST2H2BE;DDB2;DDB1;RAD51C;PPIE;HIST1H2BH;ZNF830;HIST1H2BB;HIST1H2BD;HIST1H2BC;HIST1H2BN;HIST1H2BM;HIST1H2BO;HIST1H2BJ;PRKDC;CUL3;HIST1H2BL;SRRT;HIST1H2BK;XPA;RPF2;CDKN2AIP;POLD3;NTHL1;POLD1;POLR2E;ASCC2;ASCC3;POLR2H;MUTYH;POU2F1;XR…		R-HSA-6785126;R-HSA-5656148;R-HSA-5656158;R-HSA-5693533;R-HSA-5685341;R-HSA-6786155;R-HSA-5683801;R-HSA-5685318;R-HSA-6786166;R-HSA-5685319;R-HSA-6782069;R-HSA-5687360;R-HSA-5685838;R-HSA-6786171;R-HSA-5686900;R-HSA-5690996;R-HSA-5690997;R-HSA-5693566;R-HSA-5691006;R-HSA-5686398;R-HSA-5693564;R-HSA-9629372;R-HSA-5691000;R-HSA-9629373;R-HSA-5691001;R-HSA-5693561;R-HSA-5693542;R-HSA-5693539;R-HSA-5…
R-HSA-73728	RNA Polymerase I Promoter Opening	18	34	0.00234257	3.76004e-09	1.16561e-07	2	2	0.00015748	9606	Homo sapiens	HIST2H2AA3;HIST1H2BN;HIST1H2BM;HIST1H2BO;HIST1H2BJ;HIST1H2BL;HIST1H2BK;H2BFS;HIST2H2BE;HIST2H2AC;HIST1H4A;HIST2H3A;UBTF;HIST1H2BH;HIST3H2BB;HIST1H2BB;HIST1H2BD;HIST1H2BC		R-HSA-73718;R-HSA-73722
R-HSA-73980	RNA Polymerase III Transcription Termination	15	23	0.00158468	4.95303e-09	1.48591e-07	2	2	0.00015748	9606	Homo sapiens	SSB;CRCP;TXLNA;POLR3A;POLR3B;POLR3C;POLR3D;POLR3E;POLR1C;TAOK2;POLR3F;POLR1D;POLR2E;POLR3G;POLR1E;POLR3H;POLR2H		R-HSA-113449;R-HSA-113454
R-HSA-110330	Recognition and association of DNA glycosylase with site containing an affected purine	19	39	0.00268706	5.25641e-09	1.57692e-07	3	10	0.000787402	9606	Homo sapiens	HIST2H2AA3;HIST1H2BN;HIST1H2BM;HIST1H2BO;HIST1H2BJ;HIST1H2BL;HIST1H2BK;H2BFS;RPF2;HIST2H2BE;HIST2H2AC;HIST1H4A;HIST1H2BH;HIST3H2BB;HIST1H2BB;HIST1H2BD;HIST1H2BC;MUTYH		R-HSA-9629195;R-HSA-110237;R-HSA-9629373
R-HSA-157579	Telomere Maintenance	29	89	0.00613201	5.47225e-09	1.58695e-07	23	23	0.00181102	9606	Homo sapiens	HIST2H2AA3;HIST1H2BN;HIST1H2BM;FEN1;HIST1H2BO;HIST1H2BJ;HIST1H2BL;HIST1H2BK;RPF2;HIST2H2AC;POLD3;RUVBL2;POLD1;RUVBL1;HIST3H2BB;RFC5;RFC3;RFC4;RFC1;RFC2;H2BFS;HIST2H2BE;HIST1H4A;NACA;DNAJA3;HIST1H2BH;HIST1H2BB;HIST1H2BD;HIST1H2BC		R-HSA-174438;R-HSA-174439;R-HSA-181450;R-HSA-164616;R-HSA-164617;R-HSA-174441;R-HSA-174446;R-HSA-174447;R-HSA-164620;R-HSA-174444;R-HSA-174445;R-HSA-163090;R-HSA-174451;R-HSA-163120;R-HSA-174448;R-HSA-174452;R-HSA-174427;R-HSA-163099;R-HSA-163096;R-HSA-174456;R-HSA-174425;R-HSA-176702;R-HSA-176700
R-HSA-73854	RNA Polymerase I Promoter Clearance	28	87	0.00599421	1.28818e-08	3.73572e-07	10	10	0.000787402	9606	Homo sapiens	HIST2H2AA3;HIST1H2BN;HIST1H2BM;HDAC2;HIST1H2BO;HIST1H2BJ;HDAC1;HIST1H2BL;HIST1H2BK;HIST2H2AC;RBBP4;TAF1C;POLR2E;UBTF;HIST3H2BB;POLR2H;H2BFS;HIST2H2BE;HIST1H4A;HIST2H3A;POLR1A;POLR1C;POLR1D;POLR1E;HIST1H2BH;HIST1H2BB;HIST1H2BD;HIST1H2BC		R-HSA-73729;R-HSA-73718;R-HSA-73769;R-HSA-73865;R-HSA-73736;R-HSA-73739;R-HSA-74986;R-HSA-73722;R-HSA-73757;R-HSA-73758
R-HSA-392499	Metabolism of proteins	286	2354	0.162188	1.90368e-08	5.33031e-07	286	891	0.0701575	9606	Homo sapiens	RPL4;EIF4A2;RPL5;TCERG1;EIF4A1;RPL30;CMAS;RPL3;RPL32;POP1;RPL31;THYN1;SMC3;EPRS;RPL9;ACTB;RPL6;RRP9;RPS15;GOLGA2;ZDBF2;CDC20;RPS14;PNN;RPS17;RPS16;RPL18A;RPS19;TRIM28;RPS18;RPL36;RPL35;HIST3H2BB;CPNE2;RPS11;RPS10;GTSE1;RPS13;TBC1D10B;SKP1;RPS12;EIF2A;DDX17;DAXX;RPL22;HIST2H3A;XRN1;CSNK2B;XRN2;PREB;RPL27;RPL26;ZNF830;RPL28;RPN2;PRKDC;RPN1;TXN;IQGAP1;C3;ERI1;NTHL1;NKX2-4;XRCC4;MRPL22;RPS26;RPS25;HI…		R-HSA-8956040;R-HSA-4641350;R-HSA-5686359;R-HSA-688136;R-HSA-8956045;R-HSA-8850560;R-HSA-8931974;R-HSA-5696600;R-HSA-975902;R-HSA-2022412;R-HSA-72722;R-HSA-4641362;R-HSA-2022411;R-HSA-8855711;R-HSA-5665871;R-HSA-2022405;R-HSA-2022403;R-HSA-4551768;R-HSA-5696627;R-HSA-8852130;R-HSA-3000348;R-HSA-381500;R-HSA-5615637;R-HSA-5389842;R-HSA-8956106;R-HSA-4085372;R-HSA-379974;R-HSA-5691411;R-HSA-378956;…
R-HSA-1640170	Cell Cycle	111	715	0.0492628	1.93769e-08	5.42552e-07	296	435	0.034252	9606	Homo sapiens	SPI1;POP1;PPP2R2A;SMC3;GOLGA2;CDC20;PPP1CB;DACH1;CLP1;PPP2R1A;RUVBL2;RUVBL1;CWC22;HIST3H2BB;BANF1;STRA13;KPNA2;GTSE1;CMTR1;TMPO;SKP1;TAP1;VRK1;VRK2;EEF1A1;HIST2H3A;CSNK2B;HIST1H2BH;HIST1H2BB;HIST1H2BD;HIST1H2BC;RPN2;MAX;RPN1;PDS5B;HMMR;RPF2;RCC2;PLK1;SMARCA5;H2BFS;HIST1H4A;EIF2S3;RPS27;NACA;CDK1;MAN2B1;CC2D1A;HIST2H2AA3;TOP2A;FEN1;CHD9;YBX1;HIST2H2AC;SYNE1;MECP2;CNTRL;TK1;LBR;ZNF385A;RFC5;EIF5B;R…		R-HSA-375302;R-HSA-156673;R-HSA-156678;R-HSA-69127;R-HSA-912389;R-HSA-156682;R-HSA-8961665;R-HSA-174088;R-HSA-912408;R-HSA-69140;R-HSA-2545203;R-HSA-69142;R-HSA-69144;R-HSA-156699;R-HSA-174104;R-HSA-174105;R-HSA-75809;R-HSA-69152;R-HSA-380455;R-HSA-3000335;R-HSA-187937;R-HSA-174119;R-HSA-174122;R-HSA-174120;R-HSA-3000327;R-HSA-174121;R-HSA-187948;R-HSA-174124;R-HSA-187949;R-HSA-75825;R-HSA-156723…
R-HSA-73864	RNA Polymerase I Transcription	28	89	0.00613201	2.05939e-08	5.56035e-07	13	14	0.00110236	9606	Homo sapiens	HIST2H2AA3;HIST1H2BN;HIST1H2BM;HDAC2;HIST1H2BO;HIST1H2BJ;HDAC1;HIST1H2BL;HIST1H2BK;HIST2H2AC;RBBP4;TAF1C;POLR2E;UBTF;HIST3H2BB;POLR2H;H2BFS;HIST2H2BE;HIST1H4A;HIST2H3A;POLR1A;POLR1C;POLR1D;POLR1E;HIST1H2BH;HIST1H2BB;HIST1H2BD;HIST1H2BC		R-HSA-73729;R-HSA-73769;R-HSA-73865;R-HSA-73736;R-HSA-73739;R-HSA-74986;R-HSA-74993;R-HSA-74992;R-HSA-74994;R-HSA-73718;R-HSA-73722;R-HSA-73757;R-HSA-73758
R-HSA-73780	RNA Polymerase III Chain Elongation	14	22	0.00151578	2.15327e-08	5.81383e-07	3	3	0.00023622	9606	Homo sapiens	CRCP;TXLNA;POLR3A;POLR3B;POLR3C;POLR3D;POLR3E;POLR1C;TAOK2;POLR3F;POLR1D;POLR2E;POLR3G;POLR1E;POLR3H;POLR2H		R-HSA-113446;R-HSA-113705;R-HSA-113451
R-HSA-171306	Packaging Of Telomere Ends	17	34	0.00234257	2.28403e-08	5.93847e-07	2	2	0.00015748	9606	Homo sapiens	HIST2H2AA3;HIST1H2BN;HIST1H2BM;HIST1H2BO;HIST1H2BJ;HIST1H2BL;HIST1H2BK;H2BFS;RPF2;HIST2H2BE;HIST2H2AC;HIST1H4A;HIST1H2BH;HIST3H2BB;HIST1H2BB;HIST1H2BD;HIST1H2BC		R-HSA-181450;R-HSA-176700
R-HSA-427389	ERCC6 (CSB) and EHMT2 (G9a) positively regulate rRNA expression	20	48	0.00330715	2.69326e-08	7.00249e-07	3	4	0.000314961	9606	Homo sapiens	HIST2H2AA3;HIST1H2BN;HIST1H2BM;HDAC2;HIST1H2BO;HIST1H2BJ;HDAC1;HIST1H2BL;HIST1H2BK;H2BFS;HIST2H2BE;HIST2H2AC;HIST1H4A;HIST2H3A;RBBP4;HIST1H2BH;HIST3H2BB;HIST1H2BB;HIST1H2BD;HIST1H2BC		R-HSA-427383;R-HSA-427404;R-HSA-427336
R-HSA-212165	Epigenetic regulation of gene expression	36	139	0.00957696	2.92662e-08	7.31654e-07	26	34	0.00267717	9606	Homo sapiens	HIST2H2AA3;HIST1H2BN;HIST1H2BM;HDAC2;DNMT1;HIST1H2BO;HIST1H2BJ;UHRF1;HDAC1;HIST1H2BL;HIST1H2BK;DDX21;ACTB;TMA16;HIST2H2AC;RBBP4;TAF1C;POLR2E;UBTF;HIST3H2BB;POLR2H;SAP30BP;SMARCA5;H2BFS;DEK;HIST2H2BE;HIST1H4A;HIST2H3A;POLR1A;POLR1C;POLR1D;POLR1E;HIST1H2BH;HIST1H2BB;HIST1H2BD;HIST1H2BC		R-HSA-5334097;R-HSA-427527;R-HSA-5334160;R-HSA-5334099;R-HSA-5334164;R-HSA-427404;R-HSA-433672;R-HSA-427528;R-HSA-427336;R-HSA-427337;R-HSA-5250947;R-HSA-5334151;R-HSA-427409;R-HSA-5334152;R-HSA-212252;R-HSA-427366;R-HSA-5250930;R-HSA-212263;R-HSA-5211239;R-HSA-5250938;R-HSA-5227490;R-HSA-212269;R-HSA-427383;R-HSA-5334179;R-HSA-427514;R-HSA-212222
R-HSA-1266738	Developmental Biology	169	1241	0.0855037	3.17877e-08	7.94693e-07	168	537	0.0422835	9606	Homo sapiens	RPL4;EIF4A2;RPL5;RPL30;RPL3;SPI1;RPL32;POP1;RPL31;GFI1;EIF4A3;RBPJ;SMC3;RPL10A;RPL9;ACTB;RPL6;RRP9;RPS15;YY1;RPS14;RPS17;RPS16;DACH1;RPS19;RPL18A;RPS18;RUVBL2;CWC22;MAGOH;RPL36;RPL35;HIST3H2BB;RPS11;PKNOX1;RPS10;RPS13;TBC1D10B;RPS12;RPS9;RPS7;RPS8;RPS5;KRT2;RPS6;RPL22;CIRBP;TAP1;RPSA;MYL6;HIST2H3A;CSNK2B;HOXB4;RPL27;HIST1H2BH;RPL26;EZR;HIST1H2BB;RPL28;HIST1H2BD;HIST1H2BC;RNASEH2A;RPN2;DHX8;RBM8A;…		R-HSA-5617492;R-HSA-6806629;R-HSA-3928632;R-HSA-9621399;R-HSA-3928627;R-HSA-1183003;R-HSA-9621400;R-HSA-9621406;R-HSA-9621404;R-HSA-3928628;R-HSA-9634433;R-HSA-3928616;R-HSA-8942224;R-HSA-5617484;R-HSA-5617486;R-HSA-9634446;R-HSA-5617483;R-HSA-451366;R-HSA-3928602;R-HSA-3928601;R-HSA-6805573;R-HSA-400677;R-HSA-418850;R-HSA-416546;R-HSA-3928607;R-HSA-3928604;R-HSA-392749;R-HSA-3928595;R-HSA-392748…
R-HSA-212300	PRC2 methylates histones and DNA	19	44	0.00303156	3.43943e-08	8.59858e-07	4	4	0.000314961	9606	Homo sapiens	HIST2H2AA3;HIST1H2BN;HIST1H2BM;DNMT1;HIST1H2BO;HIST1H2BJ;HIST1H2BL;HIST1H2BK;H2BFS;HIST2H2BE;HIST2H2AC;HIST1H4A;HIST2H3A;RBBP4;HIST1H2BH;HIST3H2BB;HIST1H2BB;HIST1H2BD;HIST1H2BC		R-HSA-212263;R-HSA-212222;R-HSA-212269;R-HSA-212252
R-HSA-76066	RNA Polymerase III Transcription Initiation From Type 2 Promoter	15	27	0.00186027	3.95538e-08	9.49291e-07	4	4	0.000314961	9606	Homo sapiens	CRCP;RPF2;TXLNA;POLR3A;POLR3B;POLR3C;POLR3D;POLR3E;POLR1C;TAOK2;POLR3F;POLR1D;POLR2E;POLR3G;POLR1E;POLR3H;POLR2H		R-HSA-112150;R-HSA-83805;R-HSA-83788;R-HSA-83790
R-HSA-73886	Chromosome Maintenance	32	116	0.00799228	4.20517e-08	1.00924e-06	27	27	0.00212598	9606	Homo sapiens	HIST2H2AA3;HIST1H2BN;HIST1H2BM;FEN1;HIST1H2BO;HIST1H2BJ;HIST1H2BL;HIST1H2BK;RPF2;HIST2H2AC;POLD3;RBBP4;RUVBL2;POLD1;RUVBL1;HIST3H2BB;STRA13;RFC5;RFC3;RFC4;RFC1;RFC2;SMARCA5;H2BFS;HIST2H2BE;HIST1H4A;NACA;DNAJA3;HIST1H2BH;HIST1H2BB;HIST1H2BD;HIST1H2BC		R-HSA-606349;R-HSA-606287;R-HSA-181450;R-HSA-164616;R-HSA-164617;R-HSA-164620;R-HSA-163090;R-HSA-606289;R-HSA-174427;R-HSA-163099;R-HSA-163096;R-HSA-174425;R-HSA-174438;R-HSA-174439;R-HSA-174441;R-HSA-174446;R-HSA-174447;R-HSA-174444;R-HSA-174445;R-HSA-174451;R-HSA-163120;R-HSA-174448;R-HSA-174452;R-HSA-174456;R-HSA-176702;R-HSA-176700;R-HSA-606326
R-HSA-110331	Cleavage of the damaged purine	19	45	0.00310045	4.85326e-08	1.11625e-06	3	9	0.000708661	9606	Homo sapiens	HIST2H2AA3;HIST1H2BN;HIST1H2BM;HIST1H2BO;HIST1H2BJ;HIST1H2BL;HIST1H2BK;H2BFS;RPF2;HIST2H2BE;HIST2H2AC;HIST1H4A;HIST1H2BH;HIST3H2BB;HIST1H2BB;HIST1H2BD;HIST1H2BC;MUTYH		R-HSA-9629216;R-HSA-110246;R-HSA-9629483
R-HSA-76061	RNA Polymerase III Transcription Initiation From Type 1 Promoter	15	28	0.00192917	6.28894e-08	1.44646e-06	4	5	0.000393701	9606	Homo sapiens	CRCP;RPF2;TXLNA;POLR3A;POLR3B;POLR3C;POLR3D;POLR3E;POLR1C;TAOK2;POLR3F;POLR1D;POLR2E;POLR3G;POLR1E;POLR3H;POLR2H		R-HSA-76054;R-HSA-76056;R-HSA-83723;R-HSA-76060
R-HSA-76071	RNA Polymerase III Transcription Initiation From Type 3 Promoter	15	28	0.00192917	6.28894e-08	1.44646e-06	4	4	0.000314961	9606	Homo sapiens	CRCP;POU2F1;TXLNA;POLR3A;POLR3B;POLR3C;POLR3D;POLR3E;POLR1C;TAOK2;POLR3F;POLR1D;POLR2E;POLR3G;POLR1E;POLR3H;POLR2H		R-HSA-83793;R-HSA-112152;R-HSA-83803;R-HSA-83791
R-HSA-73927	Depurination	19	46	0.00316935	6.78442e-08	1.49257e-06	6	19	0.00149606	9606	Homo sapiens	HIST2H2AA3;HIST1H2BN;HIST1H2BM;HIST1H2BO;HIST1H2BJ;HIST1H2BL;HIST1H2BK;H2BFS;RPF2;HIST2H2BE;HIST2H2AC;HIST1H4A;HIST1H2BH;HIST3H2BB;HIST1H2BB;HIST1H2BD;HIST1H2BC;MUTYH		R-HSA-9629216;R-HSA-110246;R-HSA-9629483;R-HSA-9629195;R-HSA-110237;R-HSA-9629373
R-HSA-110328	Recognition and association of DNA glycosylase with site containing an affected pyrimidine	18	42	0.00289376	8.7175e-08	1.91785e-06	5	21	0.00165354	9606	Homo sapiens	HIST2H2AA3;HIST1H2BN;HIST1H2BM;HIST1H2BO;HIST1H2BJ;HIST1H2BL;HIST1H2BK;H2BFS;RPF2;HIST2H2BE;HIST2H2AC;HIST1H4A;NTHL1;HIST1H2BH;HIST3H2BB;HIST1H2BB;HIST1H2BD;HIST1H2BC		R-HSA-110208;R-HSA-110211;R-HSA-110213;R-HSA-110212;R-HSA-9629372
R-HSA-774815	Nucleosome assembly	20	54	0.00372055	1.72851e-07	3.62988e-06	4	4	0.000314961	9606	Homo sapiens	HIST2H2AA3;HIST1H2BN;HIST1H2BM;HIST1H2BO;HIST1H2BJ;HIST1H2BL;HIST1H2BK;SMARCA5;H2BFS;HIST2H2BE;HIST2H2AC;HIST1H4A;RBBP4;RUVBL1;HIST1H2BH;HIST3H2BB;STRA13;HIST1H2BB;HIST1H2BD;HIST1H2BC		R-HSA-606349;R-HSA-606287;R-HSA-606289;R-HSA-606326
R-HSA-606279	Deposition of new CENPA-containing nucleosomes at the centromere	20	54	0.00372055	1.72851e-07	3.62988e-06	4	4	0.000314961	9606	Homo sapiens	HIST2H2AA3;HIST1H2BN;HIST1H2BM;HIST1H2BO;HIST1H2BJ;HIST1H2BL;HIST1H2BK;SMARCA5;H2BFS;HIST2H2BE;HIST2H2AC;HIST1H4A;RBBP4;RUVBL1;HIST1H2BH;HIST3H2BB;STRA13;HIST1H2BB;HIST1H2BD;HIST1H2BC		R-HSA-606349;R-HSA-606287;R-HSA-606289;R-HSA-606326
R-HSA-9616222	Transcriptional regulation of granulopoiesis	23	71	0.00489183	2.21266e-07	4.64658e-06	11	27	0.00212598	9606	Homo sapiens	HIST2H2AA3;HIST1H2BN;HIST1H2BM;SPI1;HIST1H2BO;HIST1H2BJ;HIST1H2BL;GFI1;HIST1H2BK;H2BFS;DEK;HIST2H2BE;HIST2H2AC;HIST1H4A;CREB1;TBL2;HIST2H3A;HIST1H2BH;HIST3H2BB;HIST1H2BB;HIST1H2BD;HIST1H2BC		R-HSA-9616243;R-HSA-9634433;R-HSA-9617217;R-HSA-9616214;R-HSA-9617207;R-HSA-8865505;R-HSA-9617064;R-HSA-9617209;R-HSA-9634446;R-HSA-9617087;R-HSA-9634429
R-HSA-2559586	DNA Damage/Telomere Stress Induced Senescence	23	71	0.00489183	2.21266e-07	4.64658e-06	3	18	0.00141732	9606	Homo sapiens	HIST2H2AA3;HIST1H2BN;HIST1H2BM;HIST1H2BO;HIST1H2BJ;HIST1H2BL;HIST1H2BK;HMGA1;H2BFS;RPF2;HIST2H2BE;HIST2H2AC;HIST1H4A;HIST1H1D;HIST1H1E;HIST1H2BH;HIST3H2BB;HIST1H2BB;HIST1H2BD;HIST1H1B;ASF1A;HIST1H2BC;HIST1H1C		R-HSA-3878123;R-HSA-3785711;R-HSA-4647594
R-HSA-427359	SIRT1 negatively regulates rRNA expression	18	45	0.00310045	2.35712e-07	4.94996e-06	4	5	0.000393701	9606	Homo sapiens	HIST2H2AA3;HIST1H2BN;HIST1H2BM;HIST1H2BO;HIST1H2BJ;HIST1H2BL;HIST1H2BK;H2BFS;HIST2H2BE;HIST2H2AC;HIST1H4A;HIST2H3A;TAF1C;HIST1H2BH;HIST3H2BB;HIST1H2BB;HIST1H2BD;HIST1H2BC		R-HSA-427527;R-HSA-5211239;R-HSA-427514;R-HSA-427528
R-HSA-76046	RNA Polymerase III Transcription Initiation	16	36	0.00248036	2.77713e-07	5.55425e-06	12	13	0.00102362	9606	Homo sapiens	CRCP;POU2F1;RPF2;TXLNA;POLR3A;POLR3B;POLR3C;POLR3D;POLR3E;POLR1C;TAOK2;POLR3F;POLR1D;POLR2E;POLR3G;POLR1E;POLR3H;POLR2H		R-HSA-83793;R-HSA-112150;R-HSA-76054;R-HSA-76056;R-HSA-112152;R-HSA-83803;R-HSA-83723;R-HSA-83805;R-HSA-76060;R-HSA-83788;R-HSA-83791;R-HSA-83790
R-HSA-5693532	DNA Double-Strand Break Repair	38	167	0.0115061	3.04377e-07	6.08754e-06	81	107	0.0084252	9606	Homo sapiens	HIST1H2BN;HIST1H2BM;FEN1;HIST1H2BO;HIST1H2BJ;PRKDC;HIST1H2BL;HIST1H2BK;SRRT;CDKN2AIP;POLD3;POLD1;HIST3H2BB;POLK;KPNA2;CMTR1;RFC5;RFC3;RFC4;PARP1;XRCC4;RFC1;RFC2;PARP2;SMARCA5;LIG4;H2BFS;HIST2H2BE;HIST1H4A;RAD51C;DNAJA3;POLE3;CDK1;HIST1H2BH;FAM98A;HIST1H2BB;HIST1H2BD;HIST1H2BC		R-HSA-5684052;R-HSA-69891;R-HSA-5686483;R-HSA-5693533;R-HSA-5685341;R-HSA-5683930;R-HSA-5687640;R-HSA-5683801;R-HSA-5685318;R-HSA-5685319;R-HSA-5682629;R-HSA-5686469;R-HSA-5687360;R-HSA-5685838;R-HSA-5683405;R-HSA-5686900;R-HSA-5686642;R-HSA-5687664;R-HSA-5684081;R-HSA-5693566;R-HSA-5686398;R-HSA-5683967;R-HSA-5683964;R-HSA-5693564;R-HSA-5687675;R-HSA-5687673;R-HSA-5693561;R-HSA-5693542;R-HSA-568…
R-HSA-5619507	Activation of HOX genes during differentiation	30	116	0.00799228	4.15457e-07	8.30915e-06	32	43	0.00338583	9606	Homo sapiens	HIST2H2AA3;HIST1H2BN;HIST1H2BM;TRAM1;HIST1H2BO;HIST1H2BJ;HIST1H2BL;HIST1H2BK;CTCF;HIST2H2AC;YY1;RBBP4;MLX;POLR2E;WDR5;HIST3H2BB;POLR2H;PKNOX1;H2BFS;HIST2H2BE;HIST1H4A;MEIS1;HIST2H3A;HOXB4;HIST1H2BH;HIST1H2BB;HIST1H2BD;HIST1H2BC		R-HSA-5617877;R-HSA-5617492;R-HSA-5617431;R-HSA-5621010;R-HSA-5617874;R-HSA-6810159;R-HSA-6810158;R-HSA-5617887;R-HSA-5617881;R-HSA-5617862;R-HSA-6810161;R-HSA-5617859;R-HSA-5617484;R-HSA-5617676;R-HSA-5693644;R-HSA-5617486;R-HSA-5617672;R-HSA-5617483;R-HSA-5617867;R-HSA-5621002;R-HSA-5617866;R-HSA-5617462;R-HSA-5617650;R-HSA-5617661;R-HSA-5617471;R-HSA-5617445;R-HSA-5617452;R-HSA-5617454;R-HSA-6…
R-HSA-5617472	Activation of anterior HOX genes in hindbrain development during early embryogenesis	30	116	0.00799228	4.15457e-07	8.30915e-06	32	43	0.00338583	9606	Homo sapiens	HIST2H2AA3;HIST1H2BN;HIST1H2BM;TRAM1;HIST1H2BO;HIST1H2BJ;HIST1H2BL;HIST1H2BK;CTCF;HIST2H2AC;YY1;RBBP4;MLX;POLR2E;WDR5;HIST3H2BB;POLR2H;PKNOX1;H2BFS;HIST2H2BE;HIST1H4A;MEIS1;HIST2H3A;HOXB4;HIST1H2BH;HIST1H2BB;HIST1H2BD;HIST1H2BC		R-HSA-5617877;R-HSA-5617492;R-HSA-5617431;R-HSA-5621010;R-HSA-5617874;R-HSA-6810159;R-HSA-6810158;R-HSA-5617887;R-HSA-5617881;R-HSA-5617862;R-HSA-6810161;R-HSA-5617859;R-HSA-5617484;R-HSA-5617676;R-HSA-5693644;R-HSA-5617486;R-HSA-5617672;R-HSA-5617483;R-HSA-5617867;R-HSA-5621002;R-HSA-5617866;R-HSA-5617462;R-HSA-5617650;R-HSA-5617661;R-HSA-5617471;R-HSA-5617445;R-HSA-5617452;R-HSA-5617454;R-HSA-6…
R-HSA-3214815	HDACs deacetylate histones	21	63	0.00434064	4.66236e-07	8.85848e-06	4	4	0.000314961	9606	Homo sapiens	HIST2H2AA3;HIST1H2BN;HIST1H2BM;HDAC2;HIST1H2BO;HIST1H2BJ;HDAC1;HIST1H2BL;HIST1H2BK;HIST2H2AB;HIST2H2BF;HIST2H2BE;HIST2H2AC;HIST1H4A;HIST2H3A;RBBP4;HIST1H2BH;HIST3H2BB;HIST1H2BB;HIST1H2BD;HIST1H2BC		R-HSA-3777129;R-HSA-3782637;R-HSA-3782655;R-HSA-3769447
R-HSA-5693538	Homology Directed Repair	32	130	0.00895687	4.99096e-07	9.48283e-06	37	50	0.00393701	9606	Homo sapiens	HIST1H2BN;HIST1H2BM;FEN1;HIST1H2BO;HIST1H2BJ;HIST1H2BL;HIST1H2BK;SRRT;POLD3;POLD1;HIST3H2BB;POLK;CMTR1;RFC5;RFC3;RFC4;PARP1;RFC1;RFC2;PARP2;H2BFS;HIST2H2BE;HIST1H4A;RAD51C;DNAJA3;POLE3;CDK1;HIST1H2BH;FAM98A;HIST1H2BB;HIST1H2BD;HIST1H2BC		R-HSA-5684887;R-HSA-5684052;R-HSA-5693589;R-HSA-5684882;R-HSA-5685011;R-HSA-5686483;R-HSA-5693584;R-HSA-5685341;R-HSA-5687640;R-HSA-5693593;R-HSA-5685318;R-HSA-5685319;R-HSA-5686469;R-HSA-5684096;R-HSA-5686657;R-HSA-5685838;R-HSA-5693580;R-HSA-5686410;R-HSA-5684875;R-HSA-5693620;R-HSA-5686642;R-HSA-5687664;R-HSA-5684081;R-HSA-5686398;R-HSA-5693564;R-HSA-5687484;R-HSA-5687675;R-HSA-5687673;R-HSA-5…
R-HSA-69620	Cell Cycle Checkpoints	52	279	0.0192228	9.86041e-07	1.77487e-05	27	56	0.00440945	9606	Homo sapiens	FEN1;CHD9;CDC20;MECP2;DACH1;PPP2R1A;HIST3H2BB;KPNA2;GTSE1;CMTR1;ZNF385A;RFC5;RFC3;RFC4;PARP1;RFC2;TAP1;DYNLL1;DYNLL2;CKAP5;HIST2H2BE;EEF1A1;KIF2A;HIST1H2BH;KIF2C;DOCK2;HIST1H2BB;HIST1H2BD;HIST1H2BC;HIST1H2BN;HIST1H2BM;HIST1H2BO;RPN2;HIST1H2BJ;HIST1H2BL;RPN1;HIST1H2BK;NXF1;POLD1;PSMB1;BUB3;CLASP2;RCC2;PLK1;H2BFS;HIST1H4A;EIF2S3;RPS27;TAOK1;CDK1;POLR3G;MAN2B1;EIF3E		R-HSA-5683735;R-HSA-69891;R-HSA-6799332;R-HSA-75010;R-HSA-8852354;R-HSA-170055;R-HSA-75016;R-HSA-176264;R-HSA-264458;R-HSA-170070;R-HSA-6803388;R-HSA-75809;R-HSA-6803719;R-HSA-69600;R-HSA-141409;R-HSA-176101;R-HSA-176298;R-HSA-141422;R-HSA-141423;R-HSA-141431;R-HSA-8852337;R-HSA-141429;R-HSA-8852351;R-HSA-176318;R-HSA-141439;R-HSA-6803801;R-HSA-141437
R-HSA-2299718	Condensation of Prophase Chromosomes	19	55	0.00378944	9.62634e-07	1.77487e-05	8	10	0.000787402	9606	Homo sapiens	HIST2H2AA3;HIST1H2BN;HIST1H2BM;HIST1H2BO;HIST1H2BJ;HIST1H2BL;PLK1;HIST1H2BK;H2BFS;HIST2H2BE;HIST2H2AC;HIST1H4A;HIST2H3A;CDK1;HIST1H2BH;HIST3H2BB;HIST1H2BB;HIST1H2BD;HIST1H2BC		R-HSA-2245218;R-HSA-2288097;R-HSA-2301205;R-HSA-2294580;R-HSA-2172678;R-HSA-2294600;R-HSA-2294574;R-HSA-2294590
R-HSA-6782210	Gap-filling DNA repair synthesis and ligation in TC-NER	21	66	0.00454733	9.66186e-07	1.77487e-05	2	2	0.00015748	9606	Homo sapiens	ISY1;RFC5;AQR;RFC3;RFC4;RFC1;RFC2;CUL3;PRPF19;CUL4A;POLD3;DDB1;XAB2;DNAJA3;POLD1;POLE3;POLR2E;PPIE;POLK;POLR2H;FAM98A;ZNF830;HMGN1		R-HSA-6782227;R-HSA-6782208
R-HSA-8936459	RUNX1 regulates genes involved in megakaryocyte differentiation and platelet function	23	78	0.00537412	1.07592e-06	1.93666e-05	23	33	0.00259843	9606	Homo sapiens	HIST2H2AA3;HIST1H2BN;HIST1H2BM;HIST1H2BO;HIST1H2BJ;HDAC1;PRMT1;HIST1H2BL;HIST1H2BK;H2BFS;TMA16;HIST2H2BE;HIST2H2AC;MOV10;HIST1H4A;HIST2H3A;AGO2;WDR5;HIST1H2BH;HIST3H2BB;HIST1H2BB;HIST1H2BD;HIST1H2BC		R-HSA-8936616;R-HSA-8936584;R-HSA-8937097;R-HSA-8937037;R-HSA-8936621;R-HSA-8934735;R-HSA-8936608;R-HSA-8936481;R-HSA-8936995;R-HSA-8937016;R-HSA-8937113;R-HSA-8937050;R-HSA-8935740;R-HSA-8936989;R-HSA-8937118;R-HSA-8937022;R-HSA-8935730;R-HSA-8936979;R-HSA-8935731;R-HSA-8935732;R-HSA-8936628;R-HSA-8934742;R-HSA-8936599
R-HSA-72202	Transport of Mature Transcript to Cytoplasm	25	90	0.00620091	1.07809e-06	1.94056e-05	13	13	0.00102362	9606	Homo sapiens	SLBP;RBM8A;SRSF1;EIF4A3;U2AF1;HMGB1;NXF1;U2AF2;MAGOH;EIF4E;SRSF11;SEC63;NCBP1;NCBP2;ALYREF;UPF3B;MAGOHB;CDC40;SRRM1;MRPS9;ZNFX1;ZC3H11A;SRSF2;SRSF7;SRSF9		R-HSA-159046;R-HSA-159050;R-HSA-158441;R-HSA-158447;R-HSA-111439;R-HSA-77587;R-HSA-158481;R-HSA-158484;R-HSA-75097;R-HSA-75096;R-HSA-75098;R-HSA-77594;R-HSA-159101
R-HSA-201722	Formation of the beta-catenin:TCF transactivating complex	21	67	0.00461623	1.21979e-06	2.19563e-05	7	13	0.00102362	9606	Homo sapiens	HIST2H2AA3;HIST1H2BN;HIST1H2BM;HIST1H2BO;HIST1H2BJ;HDAC1;HIST1H2BL;HIST1H2BK;H2BFS;HIST2H2BE;CDC73;HIST2H2AC;HIST1H4A;HIST2H3A;RUVBL1;CDK1;HIST1H2BH;HIST3H2BB;HIST1H2BB;HIST1H2BD;HIST1H2BC		R-HSA-201712;R-HSA-3299569;R-HSA-3451153;R-HSA-3364026;R-HSA-3322424;R-HSA-3364014;R-HSA-3451147
R-HSA-73929	Base-Excision Repair, AP Site Formation	20	62	0.00427174	1.41431e-06	2.32459e-05	16	62	0.00488189	9606	Homo sapiens	HIST2H2AA3;HIST1H2BN;HIST1H2BM;HIST1H2BO;HIST1H2BJ;HIST1H2BL;HIST1H2BK;H2BFS;RPF2;HIST2H2BE;HIST2H2AC;HIST1H4A;NTHL1;HIST1H2BH;HIST3H2BB;HIST1H2BB;HIST1H2BD;HIST1H2BC;MUTYH		R-HSA-110208;R-HSA-110211;R-HSA-110213;R-HSA-110212;R-HSA-110246;R-HSA-9629497;R-HSA-9629372;R-HSA-9629373;R-HSA-110224;R-HSA-9629216;R-HSA-110227;R-HSA-110226;R-HSA-110229;R-HSA-9629483;R-HSA-9629195;R-HSA-110237
R-HSA-73928	Depyrimidination	18	51	0.00351385	1.36896e-06	2.32459e-05	10	41	0.00322835	9606	Homo sapiens	HIST2H2AA3;HIST1H2BN;HIST1H2BM;HIST1H2BO;HIST1H2BJ;HIST1H2BL;HIST1H2BK;H2BFS;RPF2;HIST2H2BE;HIST2H2AC;HIST1H4A;NTHL1;HIST1H2BH;HIST3H2BB;HIST1H2BB;HIST1H2BD;HIST1H2BC		R-HSA-110224;R-HSA-110208;R-HSA-110227;R-HSA-110211;R-HSA-110226;R-HSA-110229;R-HSA-110213;R-HSA-110212;R-HSA-9629497;R-HSA-9629372
R-HSA-74158	RNA Polymerase III Transcription	17	46	0.00316935	1.45287e-06	2.32459e-05	24	25	0.0019685	9606	Homo sapiens	SSB;CRCP;POU2F1;RPF2;TXLNA;POLR3A;POLR3B;POLR3C;POLR3D;POLR3E;POLR1C;TAOK2;POLR3F;POLR1D;POLR2E;POLR3G;POLR1E;POLR3H;POLR2H		R-HSA-113442;R-HSA-113446;R-HSA-113449;R-HSA-113705;R-HSA-113451;R-HSA-83723;R-HSA-83788;R-HSA-83791;R-HSA-113454;R-HSA-83790;R-HSA-83793;R-HSA-112149;R-HSA-112055;R-HSA-112150;R-HSA-112054;R-HSA-76054;R-HSA-112153;R-HSA-76056;R-HSA-112152;R-HSA-83803;R-HSA-112155;R-HSA-83805;R-HSA-76060;R-HSA-112156
R-HSA-110329	Cleavage of the damaged pyrimidine	18	51	0.00351385	1.36896e-06	2.32459e-05	5	20	0.0015748	9606	Homo sapiens	HIST2H2AA3;HIST1H2BN;HIST1H2BM;HIST1H2BO;HIST1H2BJ;HIST1H2BL;HIST1H2BK;H2BFS;RPF2;HIST2H2BE;HIST2H2AC;HIST1H4A;NTHL1;HIST1H2BH;HIST3H2BB;HIST1H2BB;HIST1H2BD;HIST1H2BC		R-HSA-110224;R-HSA-110227;R-HSA-110226;R-HSA-110229;R-HSA-9629497
R-HSA-749476	RNA Polymerase III Abortive And Retractive Initiation	17	46	0.00316935	1.45287e-06	2.32459e-05	13	13	0.00102362	9606	Homo sapiens	SSB;CRCP;POU2F1;RPF2;TXLNA;POLR3A;POLR3B;POLR3C;POLR3D;POLR3E;POLR1C;TAOK2;POLR3F;POLR1D;POLR2E;POLR3G;POLR1E;POLR3H;POLR2H		R-HSA-113442;R-HSA-113449;R-HSA-113705;R-HSA-113454;R-HSA-112149;R-HSA-112055;R-HSA-112150;R-HSA-112054;R-HSA-112153;R-HSA-112152;R-HSA-112155;R-HSA-112156;R-HSA-76060
R-HSA-1221632	Meiotic synapsis	20	62	0.00427174	1.41431e-06	2.32459e-05	6	6	0.000472441	9606	Homo sapiens	HIST2H2AA3;HIST1H2BN;HIST1H2BM;HIST1H2BO;HIST1H2BJ;HIST1H2BL;HIST1H2BK;H2BFS;RPF2;SMC3;HIST2H2BE;HIST2H2AC;SYNE1;RSL1D1;HIST1H4A;HIST1H2BH;HIST3H2BB;HIST1H2BB;HIST1H2BD;HIST1H2BC		R-HSA-912505;R-HSA-912408;R-HSA-912389;R-HSA-912470;R-HSA-912467;R-HSA-912450
R-HSA-211000	Gene Silencing by RNA	29	117	0.00806118	1.46839e-06	2.34942e-05	21	36	0.00283465	9606	Homo sapiens	HIST2H2AA3;HIST1H2BN;HIST1H2BM;COPA;HIST1H2BO;SPI1;HIST1H2BJ;HIST1H2BL;HIST1H2BK;HIST2H2AC;POLR2E;HIST3H2BB;POLR2H;TSNAX;HSP90AA1;DICER1;H2BFS;TSN;HIST2H2BE;TARBP2;HIST1H4A;ZNFX1;HIST2H3A;PRKRA;AGO2;HIST1H2BH;HIST1H2BB;HIST1H2BD;HIST1H2BC		R-HSA-5578965;R-HSA-2106625;R-HSA-203906;R-HSA-9023912;R-HSA-5578742;R-HSA-5578966;R-HSA-426464;R-HSA-9023909;R-HSA-5578744;R-HSA-5578712;R-HSA-5601883;R-HSA-203922;R-HSA-5601926;R-HSA-203862;R-HSA-210805;R-HSA-2106614;R-HSA-2106615;R-HSA-426522;R-HSA-203901;R-HSA-426520;R-HSA-426489
R-HSA-6782135	Dual incision in TC-NER	21	68	0.00468513	1.53281e-06	2.45249e-05	6	6	0.000472441	9606	Homo sapiens	ISY1;RFC5;AQR;RFC3;RFC4;RFC1;RFC2;CUL3;XPA;PRPF19;CUL4A;POLD3;DDB1;XAB2;DNAJA3;POLD1;POLE3;POLR2E;PPIE;POLK;POLR2H;ZNF830;HMGN1		R-HSA-6782211;R-HSA-6782131;R-HSA-6782224;R-HSA-6782141;R-HSA-6782204;R-HSA-6782138
R-HSA-5625740	RHO GTPases activate PKNs	23	80	0.00551192	1.63166e-06	2.61066e-05	13	20	0.0015748	9606	Homo sapiens	HIST2H2AA3;HIST1H2BN;HIST1H2BM;FEN1;PPP1R12A;HIST1H2BO;HIST1H2BJ;DHX8;HIST1H2BL;HIST1H2BK;H2BFS;HIST2H2BE;HIST2H2AC;PPP1CB;MYL6;HIST1H4A;HIST2H3A;MYH9;HIST1H2BH;HIST3H2BB;KPNA2;HIST1H2BB;HIST1H2BD;HIST1H2BC		R-HSA-419232;R-HSA-75016;R-HSA-5671772;R-HSA-5625849;R-HSA-5625848;R-HSA-5625784;R-HSA-5625883;R-HSA-5671737;R-HSA-5625797;R-HSA-5625796;R-HSA-5671749;R-HSA-5625870;R-HSA-5625774
R-HSA-5696398	Nucleotide Excision Repair	29	119	0.00819898	2.03159e-06	3.04739e-05	33	36	0.00283465	9606	Homo sapiens	ISY1;CUL3;XPA;PRPF19;ACTB;POLD3;YY1;POLD1;RUVBL1;POLR2E;POLK;POLR2H;HMGN1;RFC5;AQR;RPS9;RFC3;RFC4;PARP1;RFC1;RFC2;PARP2;DDB2;CUL4A;DDB1;XAB2;DNAJA3;POLE3;PPIE;FAM98A;ZNF830		R-HSA-5696670;R-HSA-6781867;R-HSA-5696664;R-HSA-6790454;R-HSA-6782069;R-HSA-6782004;R-HSA-5689861;R-HSA-6782131;R-HSA-5696655;R-HSA-6782141;R-HSA-6782204;R-HSA-6781818;R-HSA-6782138;R-HSA-5690996;R-HSA-5690997;R-HSA-6782211;R-HSA-6782208;R-HSA-6781824;R-HSA-5691006;R-HSA-6781833;R-HSA-5691000;R-HSA-5691001;R-HSA-6790487;R-HSA-5690213;R-HSA-5689317;R-HSA-6782227;R-HSA-6782224;R-HSA-6781840;R-HSA-5…
R-HSA-69473	G2/M DNA damage checkpoint	23	81	0.00558082	1.9985e-06	3.04739e-05	6	12	0.000944882	9606	Homo sapiens	RFC5;HIST1H2BN;HIST1H2BM;FEN1;RFC3;HIST1H2BO;RFC4;HIST1H2BJ;RFC2;HIST1H2BL;HIST1H2BK;H2BFS;HIST2H2BE;HIST1H4A;POLD1;CDK1;HIST1H2BH;HIST3H2BB;KPNA2;HIST1H2BB;CMTR1;HIST1H2BD;HIST1H2BC		R-HSA-75809;R-HSA-5683735;R-HSA-69891;R-HSA-6799332;R-HSA-170070;R-HSA-75016
R-HSA-159236	Transport of Mature mRNA derived from an Intron-Containing Transcript	23	81	0.00558082	1.9985e-06	3.04739e-05	4	4	0.000314961	9606	Homo sapiens	RBM8A;NCBP1;NCBP2;ALYREF;SRSF1;EIF4A3;UPF3B;U2AF1;HMGB1;MAGOHB;CDC40;SRRM1;NXF1;MRPS9;ZNFX1;U2AF2;ZC3H11A;MAGOH;SRSF2;SRSF7;SRSF11;SEC63;SRSF9		R-HSA-75097;R-HSA-75096;R-HSA-75098;R-HSA-159101
R-HSA-68886	M Phase	68	415	0.0285931	2.04347e-06	3.0652e-05	70	91	0.00716535	9606	Homo sapiens	HIST2H2AA3;SPI1;CHD9;PPP2R2A;YBX1;SMC3;HIST2H2AC;GOLGA2;CDC20;MECP2;DACH1;PPP2R1A;CWC22;CNTRL;HIST3H2BB;BANF1;LBR;TMPO;EIF5B;HSP90AA1;TAP1;VRK1;TUBG2;VRK2;TUBG1;DYNLL1;DYNLL2;CKAP5;HIST2H2BE;EEF1A1;HIST2H3A;KIF2A;CSNK2B;HIST1H2BH;KIF2C;DOCK2;HIST1H2BB;HIST1H2BD;HIST1H2BC;HIST1H2BN;HIST1H2BM;HIST1H2BO;RPN2;HIST1H2BJ;UHRF1;HIST1H2BL;RPN1;HIST1H2BK;PDS5B;NXF1;PSMB1;BUB3;CLASP2;RCC2;PLK1;H2BFS;RSL1D1…		R-HSA-2514854;R-HSA-375302;R-HSA-2172194;R-HSA-156673;R-HSA-156682;R-HSA-1638803;R-HSA-2294574;R-HSA-2990880;R-HSA-2990882;R-HSA-2984226;R-HSA-2995389;R-HSA-2995388;R-HSA-2545203;R-HSA-2294580;R-HSA-380316;R-HSA-2468287;R-HSA-2294590;R-HSA-2995376;R-HSA-9624845;R-HSA-9668405;R-HSA-2172678;R-HSA-174121;R-HSA-9668415;R-HSA-5244669;R-HSA-9624893;R-HSA-2466068;R-HSA-2984220;R-HSA-156723;R-HSA-2470935…
R-HSA-8939211	ESR-mediated signaling	48	256	0.0176381	2.17146e-06	3.25719e-05	52	110	0.00866142	9606	Homo sapiens	HIST2H2AA3;HIST1H2BN;HIST1H2BM;DDX5;TRAM1;RNASEH2A;HIST1H2BO;HIST1H2BJ;HDAC1;HIST1H2BL;HIST1H2BK;PPAN;NR2C2;SMC3;HIST2H2AC;RRP9;YY1;MLX;POLR2E;HIST3H2BB;POLR2H;KPNA2;HSP90AA1;JUND;POU2F1;MYEF2;PRMT1;H2BFS;EIF2S2;GTF2F1;USF2;GTF2F2;USF1;HIST2H2BE;MRPL22;RSL1D1;MOV10;HIST1H4A;CREB1;HIST2H3A;TBL2;AGO2;ESYT2;HIST1H2BH;HIST1H2BB;HIST1H2BD;HIST1H2BC		R-HSA-199298;R-HSA-9011981;R-HSA-9011983;R-HSA-9009536;R-HSA-9011971;R-HSA-9008258;R-HSA-202127;R-HSA-9011975;R-HSA-9011997;R-HSA-9008285;R-HSA-9021596;R-HSA-9011985;R-HSA-9011984;R-HSA-9009065;R-HSA-9632182;R-HSA-9032751;R-HSA-9021601;R-HSA-9012000;R-HSA-9623355;R-HSA-9021600;R-HSA-9623999;R-HSA-111916;R-HSA-9008315;R-HSA-9623341;R-HSA-9625814;R-HSA-8939203;R-HSA-8939204;R-HSA-9009371;R-HSA-9012…
R-HSA-674695	RNA Polymerase II Pre-transcription Events	24	88	0.00606311	2.38521e-06	3.57781e-05	15	17	0.00133858	9606	Homo sapiens	SUPT16H;TAF15;NCBP1;NCBP2;GTF2B;PPAN;HNRNPR;SSRP1;KCNAB2;GTF2F1;GTF2F2;CDC73;POLR2E;PAF1;TCEB2;NELFB;TCEB1;POLR2H;NELFA;NELFCD;TAF4;NELFE		R-HSA-113409;R-HSA-113411;R-HSA-113413;R-HSA-113414;R-HSA-112392;R-HSA-112395;R-HSA-112429;R-HSA-75856;R-HSA-112435;R-HSA-75891;R-HSA-113429;R-HSA-112437;R-HSA-112436;R-HSA-75862;R-HSA-73946
R-HSA-450604	KSRP (KHSRP) binds and destabilizes mRNA	11	20	0.00137798	2.7351e-06	4.10265e-05	5	5	0.000393701	9606	Homo sapiens	EXOSC7;EXOSC6;EXOSC4;DIS3;KHSRP;EXOSC9;EXOSC8;PARN;RIOK2;EXOSC3;EXOSC2;EXOSC1		R-HSA-450422;R-HSA-450499;R-HSA-451152;R-HSA-450592;R-HSA-450620
R-HSA-5625886	Activated PKN1 stimulates transcription of AR (androgen receptor) regulated genes KLK2 and KLK3	17	49	0.00337605	3.3256e-06	4.9884e-05	8	11	0.000866142	9606	Homo sapiens	HIST2H2AA3;HIST1H2BN;HIST1H2BM;HIST1H2BO;HIST1H2BJ;HIST1H2BL;HIST1H2BK;H2BFS;HIST2H2BE;HIST2H2AC;HIST1H4A;HIST2H3A;HIST1H2BH;HIST3H2BB;HIST1H2BB;HIST1H2BD;HIST1H2BC		R-HSA-5625797;R-HSA-5625796;R-HSA-5625870;R-HSA-5625774;R-HSA-5625849;R-HSA-5625848;R-HSA-5625784;R-HSA-5625883
R-HSA-3214847	HATs acetylate histones	27	110	0.00757889	3.96241e-06	5.94361e-05	12	15	0.0011811	9606	Homo sapiens	HIST2H2AA3;HIST1H2BN;HIST1H2BM;ENY2;HIST1H2BO;HIST1H2BJ;HIST1H2BL;HIST1H2BK;HIST2H2AB;ACTB;HIST2H2AC;RUVBL2;RUVBL1;WDR5;HIST3H2BB;DR1;TAF15;HIST2H2BF;HIST2H2BE;MORF4L1;HIST1H4A;HIST2H3A;MORF4L2;HIST1H2BH;HIST1H2BB;HIST1H2BD;HIST1H2BC		R-HSA-5144542;R-HSA-3301345;R-HSA-3318486;R-HSA-3321975;R-HSA-3301237;R-HSA-3662335;R-HSA-3697008;R-HSA-3697920;R-HSA-3321883;R-HSA-3662318;R-HSA-3318415;R-HSA-3321805
R-HSA-450531	Regulation of mRNA stability by proteins that bind AU-rich elements	24	93	0.00640761	5.93435e-06	8.30809e-05	18	26	0.00204724	9606	Homo sapiens	RPN2;CHD9;RPN1;PARN;ELAVL1;EXOSC7;EXOSC6;EXOSC4;DACH1;KHSRP;EXOSC9;PSMB1;EXOSC8;RIOK2;EXOSC3;EXOSC2;EXOSC1;TBC1D10B;DIS3;TAP1;XRN1;HNRNPD;POLR3G;PABPC1;EIF4G1		R-HSA-450533;R-HSA-450466;R-HSA-450434;R-HSA-450595;R-HSA-450499;R-HSA-450592;R-HSA-517674;R-HSA-517705;R-HSA-450422;R-HSA-450550;R-HSA-450551;R-HSA-450580;R-HSA-450387;R-HSA-451152;R-HSA-450494;R-HSA-450431;R-HSA-450620;R-HSA-450488
R-HSA-8939236	RUNX1 regulates transcription of genes involved in differentiation of HSCs	26	106	0.00730329	6.00102e-06	8.40143e-05	4	15	0.0011811	9606	Homo sapiens	HIST2H2AA3;HIST1H2BN;HIST1H2BM;SPI1;HIST1H2BO;RPN2;HIST1H2BJ;CHD9;HIST1H2BL;HIST1H2BK;RPN1;HIST2H2AC;DACH1;PSMB1;HIST3H2BB;TAP1;H2BFS;HIST2H2BE;HIST1H4A;HIST2H3A;POLR3G;HIST1H2BH;HIST1H2BB;HIST1H2BD;HIST1H2BC		R-HSA-8865491;R-HSA-8865505;R-HSA-8957265;R-HSA-8865498
R-HSA-5693571	Nonhomologous End-Joining (NHEJ)	18	57	0.00392724	6.19184e-06	8.66858e-05	13	13	0.00102362	9606	Homo sapiens	HIST1H2BN;HIST1H2BM;HIST1H2BO;XRCC4;HIST1H2BJ;PRKDC;HIST1H2BL;HIST1H2BK;LIG4;H2BFS;HIST2H2BE;HIST1H4A;HIST1H2BH;HIST3H2BB;HIST1H2BB;CMTR1;HIST1H2BD;HIST1H2BC		R-HSA-5686900;R-HSA-5686704;R-HSA-5693599;R-HSA-5686685;R-HSA-5693533;R-HSA-5693574;R-HSA-5693575;R-HSA-5693604;R-HSA-5687360;R-HSA-5687183;R-HSA-5693615;R-HSA-5686924;R-HSA-5693578
R-HSA-167172	Transcription of the HIV genome	22	81	0.00558082	6.5645e-06	9.19029e-05	46	47	0.00370079	9606	Homo sapiens	SUPT16H;TAF15;NCBP1;RNMT;NCBP2;GTF2B;PPAN;HNRNPR;SSRP1;GTF2F1;GTF2F2;POLR2E;TCEB2;NELFB;TCEB1;POLR2H;NELFA;NELFCD;TAF4;NELFE		R-HSA-167111;R-HSA-167115;R-HSA-167113;R-HSA-167118;R-HSA-167181;R-HSA-167117;R-HSA-170706;R-HSA-170704;R-HSA-167121;R-HSA-167191;R-HSA-167130;R-HSA-167192;R-HSA-167128;R-HSA-167134;R-HSA-167196;R-HSA-167197;R-HSA-167133;R-HSA-9613490;R-HSA-167459;R-HSA-167072;R-HSA-167136;R-HSA-167076;R-HSA-167077;R-HSA-9613498;R-HSA-167147;R-HSA-167083;R-HSA-167150;R-HSA-167087;R-HSA-167148;R-HSA-167084;R-HSA-1…
R-HSA-5578749	Transcriptional regulation by small RNAs	22	81	0.00558082	6.5645e-06	9.19029e-05	5	5	0.000393701	9606	Homo sapiens	HIST2H2AA3;HIST1H2BN;HIST1H2BM;HIST1H2BO;SPI1;HIST1H2BJ;HIST1H2BL;HIST1H2BK;H2BFS;HIST2H2BE;HIST2H2AC;HIST1H4A;ZNFX1;HIST2H3A;AGO2;POLR2E;HIST1H2BH;HIST3H2BB;POLR2H;HIST1H2BB;HIST1H2BD;HIST1H2BC		R-HSA-5578965;R-HSA-5578742;R-HSA-5578966;R-HSA-5578744;R-HSA-5578712
R-HSA-5696400	Dual Incision in GG-NER	15	41	0.00282486	6.64282e-06	9.29995e-05	3	3	0.00023622	9606	Homo sapiens	RFC5;RFC3;RFC4;PARP1;RFC1;RFC2;PARP2;CUL3;XPA;DDB2;CUL4A;POLD3;DDB1;DNAJA3;POLD1;POLE3;POLK		R-HSA-5690213;R-HSA-5690990;R-HSA-5690988
R-HSA-912446	Meiotic recombination	18	58	0.00399614	7.80079e-06	0.00010141	4	9	0.000708661	9606	Homo sapiens	HIST2H2AA3;HIST1H2BN;HIST1H2BM;HIST1H2BO;HIST1H2BJ;HIST1H2BL;HIST1H2BK;H2BFS;HIST2H2BE;HIST2H2AC;HIST1H4A;HIST2H3A;RAD51C;HIST1H2BH;HIST3H2BB;HIST1H2BB;HIST1H2BD;HIST1H2BC		R-HSA-912458;R-HSA-912503;R-HSA-912496;R-HSA-1214188
R-HSA-195258	RHO GTPase Effectors	55	326	0.0224611	8.58924e-06	0.00011166	62	112	0.0088189	9606	Homo sapiens	HIST2H2AA3;FEN1;POP1;RPL31;KIF14;ACTB;HIST2H2AC;CDC20;PPP1CB;MECP2;PPP2R1A;HIST3H2BB;KPNA2;PPP1R12A;RPS7;DYNLL1;DYNLL2;CKAP5;HIST2H2BE;EEF1A1;MYL6;HIST2H3A;KIF2A;S100A6;MYH9;HIST1H2BH;KIF2C;RPL26;DOCK2;HIST1H2BB;HIST1H2BD;HIST1H2BC;HIST1H2BN;HIST1H2BM;HIST1H2BO;DHX8;HIST1H2BJ;HIST1H2BL;HIST1H2BK;IQGAP1;CDC42;NXF1;G3BP2;BUB3;CLASP2;RCC2;PLK1;H2BFS;BAIAP2;KTN1;HIST1H4A;EIF2S3;RPS27;TAOK1;ESYT2;MAN2…		R-HSA-5665751;R-HSA-2029469;R-HSA-2029466;R-HSA-5668947;R-HSA-5666129;R-HSA-2029465;R-HSA-5666001;R-HSA-75016;R-HSA-5671772;R-HSA-419083;R-HSA-2029456;R-HSA-5666008;R-HSA-5625797;R-HSA-5625796;R-HSA-5668932;R-HSA-5671749;R-HSA-2197691;R-HSA-2197690;R-HSA-8981931;R-HSA-5668978;R-HSA-5666160;R-HSA-5672304;R-HSA-419232;R-HSA-5627775;R-HSA-5625849;R-HSA-5625848;R-HSA-5665659;R-HSA-5666169;R-HSA-89819…
R-HSA-1912408	Pre-NOTCH Transcription and Translation	23	89	0.00613201	8.98841e-06	0.000116849	20	28	0.00220472	9606	Homo sapiens	HIST2H2AA3;HIST1H2BN;HIST1H2BM;HIST1H2BO;HIST1H2BJ;HIST1H2BL;HIST1H2BK;H2BFS;RBPJ;HIST2H2BE;HIST2H2AC;MOV10;HIST1H4A;SNW1;HIST2H3A;AGO2;MLX;HIST1H2BH;HIST3H2BB;HIST1H2BB;HIST1H2BD;HIST1H2BC		R-HSA-1912413;R-HSA-1912412;R-HSA-1912415;R-HSA-9017835;R-HSA-1606682;R-HSA-1912409;R-HSA-1912410;R-HSA-1912406;R-HSA-1912401;R-HSA-9604831;R-HSA-1912368;R-HSA-9604829;R-HSA-9604834;R-HSA-1912364;R-HSA-1912367;R-HSA-1912366;R-HSA-1912363;R-HSA-1912362;R-HSA-1606561;R-HSA-1912416
R-HSA-1834949	Cytosolic sensors of pathogen-associated DNA	21	77	0.00530522	9.91392e-06	0.000128881	20	48	0.00377953	9606	Homo sapiens	CRCP;PRKDC;DHX9;TXNL1;DDX41;MRPS9;TXLNA;POLR3A;POLR3B;IFI16;POLR3C;POLR3D;POLR3E;POLR1C;DHX36;TAOK2;POLR3F;POLR1D;POLR2E;POLR3G;POLR1E;POLR3H;POLR2H		R-HSA-1834939;R-HSA-3249392;R-HSA-2396007;R-HSA-9013869;R-HSA-3134954;R-HSA-3134953;R-HSA-3134822;R-HSA-3134821;R-HSA-168910;R-HSA-3134946;R-HSA-8948709;R-HSA-168140;R-HSA-1606327;R-HSA-9604480;R-HSA-9604487;R-HSA-8948703;R-HSA-3249386;R-HSA-1834951;R-HSA-3134962;R-HSA-1964482
R-HSA-73933	Resolution of Abasic Sites (AP sites)	16	48	0.00330715	1.03878e-05	0.000135041	35	43	0.00338583	9606	Homo sapiens	RFC5;FEN1;RFC3;RFC4;PARP1;RFC1;RFC2;PARP2;POLD3;NTHL1;APEX1;DNAJA3;POLD1;POLE3;FAM98A;MUTYH		R-HSA-5649873;R-HSA-73931;R-HSA-5651805;R-HSA-110349;R-HSA-73932;R-HSA-5651739;R-HSA-5649883;R-HSA-110351;R-HSA-110350;R-HSA-5649734;R-HSA-5651782;R-HSA-110353;R-HSA-110352;R-HSA-110355;R-HSA-110354;R-HSA-111253;R-HSA-110356;R-HSA-5649856;R-HSA-110359;R-HSA-110360;R-HSA-110363;R-HSA-110364;R-HSA-5651723;R-HSA-110368;R-HSA-110371;R-HSA-5651828;R-HSA-110375;R-HSA-5649726;R-HSA-5649854;R-HSA-110376;…
R-HSA-450385	Butyrate Response Factor 1 (BRF1) binds and destabilizes mRNA	10	19	0.00130908	1.11921e-05	0.000145498	1	6	0.000472441	9606	Homo sapiens	EXOSC7;EXOSC6;EXOSC4;XRN1;DIS3;EXOSC9;EXOSC8;RIOK2;EXOSC3;EXOSC2;EXOSC1		R-HSA-450488
R-HSA-450513	Tristetraprolin (TTP, ZFP36) binds and destabilizes mRNA	10	19	0.00130908	1.11921e-05	0.000145498	1	4	0.000314961	9606	Homo sapiens	EXOSC7;EXOSC6;EXOSC4;XRN1;DIS3;EXOSC9;EXOSC8;RIOK2;EXOSC3;EXOSC2;EXOSC1		R-HSA-450431
R-HSA-5693567	HDR through Homologous Recombination (HRR) or Single Strand Annealing (SSA)	28	124	0.00854348	1.19838e-05	0.000155789	31	42	0.00330709	9606	Homo sapiens	HIST1H2BN;HIST1H2BM;HIST1H2BO;HIST1H2BJ;HIST1H2BL;HIST1H2BK;SRRT;POLD3;POLD1;HIST3H2BB;POLK;CMTR1;RFC5;RFC3;RFC4;RFC1;RFC2;H2BFS;HIST2H2BE;HIST1H4A;RAD51C;DNAJA3;POLE3;CDK1;HIST1H2BH;HIST1H2BB;HIST1H2BD;HIST1H2BC		R-HSA-5684887;R-HSA-5684052;R-HSA-5693589;R-HSA-5684882;R-HSA-5685011;R-HSA-5686483;R-HSA-5693584;R-HSA-5685341;R-HSA-5693593;R-HSA-5685318;R-HSA-5685319;R-HSA-5686469;R-HSA-5684096;R-HSA-5686657;R-HSA-5685838;R-HSA-5693580;R-HSA-5686410;R-HSA-5684875;R-HSA-5693620;R-HSA-5686642;R-HSA-5684081;R-HSA-5686398;R-HSA-5693564;R-HSA-5693561;R-HSA-5693542;R-HSA-5684071;R-HSA-5685156;R-HSA-5693539;R-HSA-5…
R-HSA-6781827	Transcription-Coupled Nucleotide Excision Repair (TC-NER)	22	85	0.00585641	1.36198e-05	0.000177057	16	16	0.00125984	9606	Homo sapiens	ISY1;RFC5;AQR;RFC3;RFC4;RFC1;RFC2;CUL3;XPA;PRPF19;CUL4A;POLD3;DDB1;XAB2;DNAJA3;POLD1;POLE3;POLR2E;PPIE;POLK;POLR2H;FAM98A;ZNF830;HMGN1		R-HSA-6782211;R-HSA-6782208;R-HSA-6781824;R-HSA-6781867;R-HSA-6781833;R-HSA-6782069;R-HSA-6782004;R-HSA-6782227;R-HSA-6782131;R-HSA-6782224;R-HSA-6781840;R-HSA-6782141;R-HSA-6782204;R-HSA-6781818;R-HSA-6782138;R-HSA-6782234
R-HSA-429958	mRNA decay by 3' to 5' exoribonuclease	11	24	0.00165358	1.4764e-05	0.000177168	2	3	0.00023622	9606	Homo sapiens	EXOSC7;EXOSC6;HBS1L;EXOSC4;DIS3;EXOSC9;EXOSC8;RIOK2;EXOSC3;CDK13;EXOSC2;EXOSC1		R-HSA-5694126;R-HSA-430028
R-HSA-69481	G2/M Checkpoints	32	154	0.0106104	1.5188e-05	0.000182256	15	24	0.00188976	9606	Homo sapiens	HIST1H2BN;HIST1H2BM;FEN1;HIST1H2BO;RPN2;HIST1H2BJ;CHD9;HIST1H2BL;HIST1H2BK;RPN1;DACH1;POLD1;PSMB1;HIST3H2BB;KPNA2;GTSE1;CMTR1;RFC5;RFC3;RFC4;PARP1;RFC2;TAP1;H2BFS;HIST2H2BE;HIST1H4A;CDK1;POLR3G;HIST1H2BH;HIST1H2BB;HIST1H2BD;HIST1H2BC		R-HSA-75809;R-HSA-5683735;R-HSA-69891;R-HSA-6799332;R-HSA-75010;R-HSA-8852354;R-HSA-170055;R-HSA-176101;R-HSA-176298;R-HSA-75016;R-HSA-176264;R-HSA-170070;R-HSA-8852337;R-HSA-8852351;R-HSA-176318
R-HSA-162906	HIV Infection	46	262	0.0180515	1.77909e-05	0.00021349	91	158	0.0124409	9606	Homo sapiens	FEN1;SPI1;RPN2;UHRF1;CHD9;RNMT;GTF2B;RPN1;PPAN;AP2A1;HNRNPR;YBX1;DACH1;PSMB1;POLR2E;TCEB2;BANF1;TCEB1;NELFB;POLR2H;NELFA;NELFCD;KPNA1;SKP1;NELFE;EIF2A;SUPT16H;TAF15;XRCC4;NCBP1;NCBP2;HMGA1;TAP1;LIG4;SSRP1;GTF2F1;GTF2F2;ZNFX1;POLR3G;TAF4;DOCK2;SLC25A5;SLC25A4;SLC25A6		R-HSA-180739;R-HSA-180736;R-HSA-8951690;R-HSA-175108;R-HSA-3159227;R-HSA-180622;R-HSA-167181;R-HSA-175117;R-HSA-175250;R-HSA-180627;R-HSA-180630;R-HSA-167191;R-HSA-175258;R-HSA-182171;R-HSA-167192;R-HSA-162590;R-HSA-167196;R-HSA-167197;R-HSA-9613490;R-HSA-164514;R-HSA-167459;R-HSA-167072;R-HSA-167076;R-HSA-165028;R-HSA-167077;R-HSA-182186;R-HSA-9613498;R-HSA-165034;R-HSA-164522;R-HSA-167083;R-HSA…
R-HSA-2559580	Oxidative Stress Induced Senescence	26	114	0.00785449	2.04746e-05	0.000245695	14	40	0.00314961	9606	Homo sapiens	HIST2H2AA3;HIST1H2BN;HIST1H2BM;HIST1H2BO;HIST1H2BJ;HIST1H2BL;HIST1H2BK;TXN;HIST2H2AC;RBBP4;RSRC1;CWC22;MLX;HIST3H2BB;MAP4K4;MSN;H2BFS;HIST2H2BE;MOV10;HIST1H4A;HIST2H3A;AGO2;HIST1H2BH;HIST1H2BB;HIST1H2BD;HIST1H2BC		R-HSA-3238999;R-HSA-3209111;R-HSA-3225851;R-HSA-168136;R-HSA-3209114;R-HSA-3240957;R-HSA-3209151;R-HSA-3229089;R-HSA-3222593;R-HSA-3223200;R-HSA-3240295;R-HSA-3225867;R-HSA-450333;R-HSA-3229102
R-HSA-426486	Small interfering RNA (siRNA) biogenesis	7	9	0.000620091	2.06724e-05	0.000248068	5	5	0.000393701	9606	Homo sapiens	TSNAX;COPA;PRKRA;AGO2;DICER1;TARBP2;TSN		R-HSA-2106625;R-HSA-9023912;R-HSA-426464;R-HSA-2106615;R-HSA-9023909
R-HSA-140342	Apoptosis induced DNA fragmentation	8	13	0.000895687	2.82653e-05	0.000339183	6	12	0.000944882	9606	Homo sapiens	UHRF1;HIST1H1D;HMGB2;HIST1H1E;HMGB1;HIST1H1B;KPNA1;HIST1H1C;EIF2A		R-HSA-211191;R-HSA-211239;R-HSA-211206;R-HSA-266204;R-HSA-9029667;R-HSA-211247
R-HSA-2559583	Cellular Senescence	37	199	0.0137109	3.61619e-05	0.000433943	27	90	0.00708661	9606	Homo sapiens	HIST2H2AA3;HIST1H2BN;HIST1H2BM;HIST1H2BO;HIST1H2BJ;HIST1H2BL;HIST1H2BK;NKAP;TXN;RPF2;HIST2H2AC;RBBP4;RSRC1;EXOSC8;CWC22;MLX;HIST1H1D;HIST1H1E;HIST3H2BB;HIST1H1B;MAP4K4;HIST1H1C;HMGA1;MSN;H2BFS;HIST2H2BE;MOV10;HIST1H4A;HIST2H3A;AGO2;ERF;CDK1;HIST1H2BH;HIST1H2BB;ASF1A;HIST1H2BD;HIST1H2BC		R-HSA-3225851;R-HSA-168136;R-HSA-3790130;R-HSA-3240957;R-HSA-3209151;R-HSA-3229089;R-HSA-3878123;R-HSA-3223200;R-HSA-3785711;R-HSA-3240295;R-HSA-3788705;R-HSA-198746;R-HSA-450333;R-HSA-3788708;R-HSA-3229102;R-HSA-3238999;R-HSA-3209111;R-HSA-3209177;R-HSA-3209114;R-HSA-3209179;R-HSA-4647594;R-HSA-3788745;R-HSA-3222593;R-HSA-3788748;R-HSA-3209159;R-HSA-3209160;R-HSA-3225867
R-HSA-381042	PERK regulates gene expression	14	42	0.00289376	3.62436e-05	0.000434923	3	11	0.000866142	9606	Homo sapiens	DIS3;PARN;EIF2S2;EIF2S1;EXOSC7;EXOSC6;EIF2S3;EXOSC4;KHSRP;EXOSC9;XRN2;EXOSC8;RIOK2;EXOSC3;EXOSC2;EXOSC1;EIF2A		R-HSA-381111;R-HSA-517731;R-HSA-381128
R-HSA-110373	Resolution of AP sites via the multiple-nucleotide patch replacement pathway	12	32	0.00220477	4.26829e-05	0.000479452	15	19	0.00149606	9606	Homo sapiens	RFC5;FEN1;RFC3;RFC4;PARP1;RFC1;RFC2;PARP2;POLD3;APEX1;DNAJA3;POLD1;POLE3		R-HSA-110368;R-HSA-110371;R-HSA-5651828;R-HSA-5649873;R-HSA-5649854;R-HSA-5651805;R-HSA-5651739;R-HSA-5649883;R-HSA-5651782;R-HSA-111253;R-HSA-5649856;R-HSA-5651809;R-HSA-110363;R-HSA-110364;R-HSA-5651723
R-HSA-1500620	Meiosis	22	92	0.00633871	4.35865e-05	0.000479452	10	15	0.0011811	9606	Homo sapiens	HIST2H2AA3;HIST1H2BN;HIST1H2BM;HIST1H2BO;HIST1H2BJ;HIST1H2BL;HIST1H2BK;H2BFS;RPF2;SMC3;HIST2H2BE;HIST2H2AC;SYNE1;RSL1D1;HIST1H4A;HIST2H3A;RAD51C;HIST1H2BH;HIST3H2BB;HIST1H2BB;HIST1H2BD;HIST1H2BC		R-HSA-912505;R-HSA-912408;R-HSA-912458;R-HSA-912389;R-HSA-912503;R-HSA-912470;R-HSA-912496;R-HSA-912467;R-HSA-1214188;R-HSA-912450
R-HSA-8866654	E3 ubiquitin ligases ubiquitinate target proteins	17	61	0.00420284	5.16438e-05	0.000568081	10	16	0.00125984	9606	Homo sapiens	HIST1H2BN;HIST1H2BM;SHPRH;HIST1H2BO;HIST1H2BJ;PRKDC;HIST1H2BL;HIST1H2BK;HIST2H2BE;CDC73;POLD1;PAF1;HIST1H2BH;HIST1H2BB;GTSE1;HIST1H2BD;HIST1H2BC		R-HSA-8953946;R-HSA-8943003;R-HSA-8939323;R-HSA-8953917;R-HSA-8943007;R-HSA-8938770;R-HSA-8942099;R-HSA-8942101;R-HSA-8938773;R-HSA-8939335
R-HSA-5651801	PCNA-Dependent Long Patch Base Excision Repair	10	23	0.00158468	5.51059e-05	0.000606164	6	6	0.000472441	9606	Homo sapiens	POLD3;RFC5;FEN1;RFC3;RFC4;RFC1;RFC2;APEX1;POLD1;DNAJA3;POLE3		R-HSA-110368;R-HSA-110371;R-HSA-5651809;R-HSA-110363;R-HSA-5651805;R-HSA-110364
R-HSA-6803529	FGFR2 alternative splicing	11	28	0.00192917	5.8511e-05	0.000643621	4	4	0.000314961	9606	Homo sapiens	TIAL1;HNRNPM;NCBP1;NCBP2;FUS;HNRNPF;POLR2E;POLR2H;HNRNPA1;GTF2F1;GTF2F2		R-HSA-6803527;R-HSA-6803523;R-HSA-6803838;R-HSA-6803836
R-HSA-72165	mRNA Splicing - Minor Pathway	16	56	0.00385834	6.37796e-05	0.000701575	5	5	0.000393701	9606	Homo sapiens	SF3B2;NCBP1;NCBP2;SRSF1;DDX42;YBX1;HSD17B12;GTF2F1;GTF2F2;PRPF8;LSM2;KHSRP;POLR2E;SRSF2;POLR1E;POLR2H;SNRNP200;SRSF7		R-HSA-75079;R-HSA-75081;R-HSA-75080;R-HSA-75083;R-HSA-75082
R-HSA-9022692	Regulation of MECP2 expression and activity	13	39	0.00268706	6.7877e-05	0.000746647	14	14	0.00110236	9606	Homo sapiens	MECP2;MOV10;HDAC2;RPL3;CREB1;TBL2;HDAC1;AGO2;ESYT2;LBR		R-HSA-9023592;R-HSA-9005995;R-HSA-9022314;R-HSA-9022625;R-HSA-9021888;R-HSA-9018594;R-HSA-8986937;R-HSA-9615490;R-HSA-8986939;R-HSA-9023132;R-HSA-9021183;R-HSA-9021182;R-HSA-9006992;R-HSA-9615501
R-HSA-112382	Formation of RNA Pol II elongation complex	17	63	0.00434064	7.59208e-05	0.000835128	2	2	0.00015748	9606	Homo sapiens	SUPT16H;NCBP1;NCBP2;SSRP1;KCNAB2;GTF2F1;GTF2F2;CDC73;POLR2E;PAF1;TCEB2;NELFB;TCEB1;POLR2H;NELFA;NELFCD;NELFE		R-HSA-112379;R-HSA-112381
R-HSA-5693607	Processing of DNA double-strand break ends	21	90	0.00620091	8.99441e-05	0.000989385	12	17	0.00133858	9606	Homo sapiens	RFC5;HIST1H2BN;HIST1H2BM;RFC3;HIST1H2BO;RFC4;HIST1H2BJ;RFC2;HIST1H2BL;HIST1H2BK;H2BFS;HIST2H2BE;HIST1H4A;POLD1;CDK1;HIST1H2BH;HIST3H2BB;HIST1H2BB;CMTR1;HIST1H2BD;HIST1H2BC		R-HSA-5693542;R-HSA-5684071;R-HSA-5684887;R-HSA-5684052;R-HSA-5685156;R-HSA-5684882;R-HSA-5685011;R-HSA-5684096;R-HSA-5684081;R-HSA-5685985;R-HSA-5685994;R-HSA-5684875
R-HSA-69109	Leading Strand Synthesis	8	16	0.00110238	0.000117958	0.00117958	4	4	0.000314961	9606	Homo sapiens	POLD3;RFC5;RFC3;RFC4;RFC1;RFC2;NACA;POLD1;DNAJA3		R-HSA-69074;R-HSA-69063;R-HSA-69053;R-HSA-69068
R-HSA-69091	Polymerase switching	8	16	0.00110238	0.000117958	0.00117958	4	4	0.000314961	9606	Homo sapiens	POLD3;RFC5;RFC3;RFC4;RFC1;RFC2;NACA;POLD1;DNAJA3		R-HSA-69074;R-HSA-69063;R-HSA-69053;R-HSA-69068
R-HSA-5693565	Recruitment and ATM-mediated phosphorylation of repair and signaling proteins at DNA double strand breaks	17	66	0.00454733	0.000131118	0.00131118	29	35	0.00275591	9606	Homo sapiens	HIST1H2BN;HIST1H2BM;HIST1H2BO;HIST1H2BJ;HIST1H2BL;HIST1H2BK;SMARCA5;H2BFS;HIST2H2BE;CDKN2AIP;HIST1H4A;HIST1H2BH;HIST3H2BB;HIST1H2BB;CMTR1;HIST1H2BD;HIST1H2BC		R-HSA-5683735;R-HSA-5682967;R-HSA-69891;R-HSA-5682965;R-HSA-5683986;R-HSA-5682588;R-HSA-5682586;R-HSA-5683930;R-HSA-5683801;R-HSA-5682629;R-HSA-5683077;R-HSA-5693583;R-HSA-5683405;R-HSA-5682992;R-HSA-5693566;R-HSA-5683967;R-HSA-5683964;R-HSA-5683384;R-HSA-5683385;R-HSA-5682598;R-HSA-5682983;R-HSA-5693602;R-HSA-5693536;R-HSA-5683425;R-HSA-5682607;R-HSA-5682863;R-HSA-5693551;R-HSA-5693549;R-HSA-568…
R-HSA-75955	RNA Polymerase II Transcription Elongation	17	66	0.00454733	0.000131118	0.00131118	8	8	0.000629921	9606	Homo sapiens	SUPT16H;NCBP1;NCBP2;SSRP1;KCNAB2;GTF2F1;GTF2F2;CDC73;POLR2E;PAF1;TCEB2;NELFB;TCEB1;POLR2H;NELFA;NELFCD;NELFE		R-HSA-112385;R-HSA-113412;R-HSA-112379;R-HSA-113402;R-HSA-112381;R-HSA-112396;R-HSA-113407;R-HSA-112383
R-HSA-69186	Lagging Strand Synthesis	10	26	0.00179137	0.000148203	0.00148203	10	11	0.000866142	9606	Homo sapiens	POLD3;RFC5;FEN1;RFC3;RFC4;RFC1;RFC2;NACA;POLD1;DNAJA3		R-HSA-69152;R-HSA-69074;R-HSA-69140;R-HSA-69063;R-HSA-69127;R-HSA-69142;R-HSA-69144;R-HSA-69053;R-HSA-69068;R-HSA-69116
R-HSA-5693606	DNA Double Strand Break Response	18	74	0.00509853	0.000169048	0.00169048	31	44	0.00346457	9606	Homo sapiens	HIST1H2BN;HIST1H2BM;HIST1H2BO;HIST1H2BJ;HIST1H2BL;HIST1H2BK;SMARCA5;H2BFS;HIST2H2BE;CDKN2AIP;HIST1H4A;HIST1H2BH;HIST3H2BB;KPNA2;HIST1H2BB;CMTR1;HIST1H2BD;HIST1H2BC		R-HSA-5683735;R-HSA-5682967;R-HSA-69891;R-HSA-5682965;R-HSA-5683986;R-HSA-5682588;R-HSA-5682586;R-HSA-5683930;R-HSA-5683801;R-HSA-5682629;R-HSA-5683077;R-HSA-5693583;R-HSA-5683405;R-HSA-5682992;R-HSA-5693566;R-HSA-5683967;R-HSA-5683964;R-HSA-5683384;R-HSA-5683385;R-HSA-5682598;R-HSA-5684006;R-HSA-5682983;R-HSA-5693602;R-HSA-5693536;R-HSA-5683425;R-HSA-5682607;R-HSA-5682863;R-HSA-5693551;R-HSA-569…
R-HSA-68882	Mitotic Anaphase	41	248	0.017087	0.00017407	0.0017407	26	32	0.00251969	9606	Homo sapiens	SPI1;RPN2;UHRF1;CHD9;RPN1;PPP2R2A;YBX1;PDS5B;SMC3;MECP2;CDC20;NXF1;DACH1;PPP2R1A;PSMB1;BANF1;BUB3;LBR;TMPO;CLASP2;RCC2;PLK1;TAP1;VRK1;VRK2;DYNLL1;DYNLL2;CKAP5;EEF1A1;RSL1D1;ZNFX1;EIF2S3;RPS27;KIF2A;TAOK1;CDK1;POLR3G;KIF2C;MAN2B1;EIF3E;DOCK2;CC2D1A		R-HSA-174144;R-HSA-2467809;R-HSA-2467811;R-HSA-9624798;R-HSA-2995389;R-HSA-9668419;R-HSA-2995388;R-HSA-9615937;R-HSA-2545203;R-HSA-9618378;R-HSA-9615945;R-HSA-2995376;R-HSA-9624845;R-HSA-9668405;R-HSA-9634169;R-HSA-174121;R-HSA-9668415;R-HSA-9667965;R-HSA-9624893;R-HSA-9624800;R-HSA-9668389;R-HSA-9634219;R-HSA-174202;R-HSA-9668395;R-HSA-9668398;R-HSA-9624876
R-HSA-167200	Formation of HIV-1 elongation complex containing HIV-1 Tat	14	49	0.00337605	0.000178301	0.00178301	4	5	0.000393701	9606	Homo sapiens	SUPT16H;NCBP1;NCBP2;SSRP1;GTF2F1;GTF2F2;POLR2E;TCEB2;NELFB;TCEB1;POLR2H;NELFA;NELFCD;NELFE		R-HSA-170706;R-HSA-170704;R-HSA-167191;R-HSA-167196
R-HSA-977225	Amyloid fiber formation	20	88	0.00606311	0.000183426	0.00183426	6	33	0.00259843	9606	Homo sapiens	HIST2H2AA3;HIST1H2BN;HIST1H2BM;CPSF6;HIST1H2BO;HIST1H2BJ;HIST1H2BL;HIST1H2BK;H2BFS;HIST2H2BE;HIST2H2AC;MECP2;HIST1H4A;HIST2H3A;EEF1D;HIST1H2BH;HIST3H2BB;HIST1H2BB;HIST1H2BD;HIST1H2BC		R-HSA-976734;R-HSA-9010074;R-HSA-977224;R-HSA-9010113;R-HSA-9010034;R-HSA-977136
R-HSA-2555396	Mitotic Metaphase and Anaphase	41	249	0.0171558	0.000188819	0.00188819	27	33	0.00259843	9606	Homo sapiens	SPI1;RPN2;UHRF1;CHD9;RPN1;PPP2R2A;YBX1;PDS5B;SMC3;MECP2;CDC20;NXF1;DACH1;PPP2R1A;PSMB1;BANF1;BUB3;LBR;TMPO;CLASP2;RCC2;PLK1;TAP1;VRK1;VRK2;DYNLL1;DYNLL2;CKAP5;EEF1A1;RSL1D1;ZNFX1;EIF2S3;RPS27;KIF2A;TAOK1;CDK1;POLR3G;KIF2C;MAN2B1;EIF3E;DOCK2;CC2D1A		R-HSA-163010;R-HSA-174144;R-HSA-2467809;R-HSA-2467811;R-HSA-9624798;R-HSA-2995389;R-HSA-9668419;R-HSA-2995388;R-HSA-9615937;R-HSA-2545203;R-HSA-9618378;R-HSA-9615945;R-HSA-2995376;R-HSA-9624845;R-HSA-9668405;R-HSA-9634169;R-HSA-174121;R-HSA-9668415;R-HSA-9667965;R-HSA-9624893;R-HSA-9624800;R-HSA-9668389;R-HSA-9634219;R-HSA-174202;R-HSA-9668395;R-HSA-9668398;R-HSA-9624876
R-HSA-5696397	Gap-filling DNA repair synthesis and ligation in GG-NER	10	27	0.00186027	0.000199781	0.00199781	2	2	0.00015748	9606	Homo sapiens	POLD3;RFC5;RFC3;RFC4;RFC1;RFC2;POLD1;DNAJA3;POLE3;POLK;FAM98A		R-HSA-5690997;R-HSA-5691001
R-HSA-167242	Abortive elongation of HIV-1 transcript in the absence of Tat	10	27	0.00186027	0.000199781	0.00199781	2	2	0.00015748	9606	Homo sapiens	NCBP1;NCBP2;POLR2E;NELFB;NELFCD;POLR2H;NELFA;GTF2F1;GTF2F2;NELFE		R-HSA-167147;R-HSA-167087
R-HSA-194315	Signaling by Rho GTPases	65	457	0.0314868	0.000210639	0.00210639	67	117	0.0092126	9606	Homo sapiens	HIST2H2AA3;FEN1;POP1;RPL31;KIF14;PTPRK;ACTB;HIST2H2AC;ARHGAP4;RRP9;CDC20;PPP1CB;MECP2;PPP2R1A;HIST3H2BB;KPNA2;PPP1R12A;RPS7;HMHA1;LARP4B;DYNLL1;DYNLL2;CKAP5;VAV1;HIST2H2BE;EEF1A1;MYL6;HIST2H3A;KIF2A;S100A6;MYH9;ARHGEF1;HIST1H2BH;KIF2C;ARHGEF2;RPL26;DOCK2;HIST1H2BB;HIST1H2BD;HIST1H2BC;HIST1H2BN;HIST1H2BM;HIST1H2BO;DHX8;HIST1H2BJ;HIST1H2BL;HIST1H2BK;IQGAP1;ARHGAP15;CDC42;NXF1;G3BP2;BUB3;CLASP2;RCC2…		R-HSA-5665751;R-HSA-2029469;R-HSA-2029466;R-HSA-5668947;R-HSA-5666129;R-HSA-2029465;R-HSA-5666001;R-HSA-75016;R-HSA-5671772;R-HSA-419083;R-HSA-2029456;R-HSA-5666008;R-HSA-5625797;R-HSA-5625796;R-HSA-5668932;R-HSA-5671749;R-HSA-2197691;R-HSA-2197690;R-HSA-8981931;R-HSA-5668978;R-HSA-194854;R-HSA-5666160;R-HSA-5672304;R-HSA-419232;R-HSA-5627775;R-HSA-5625849;R-HSA-5625848;R-HSA-5665659;R-HSA-566616…
R-HSA-167152	Formation of HIV elongation complex in the absence of HIV Tat	14	50	0.00344495	0.000218281	0.00218281	2	2	0.00015748	9606	Homo sapiens	SUPT16H;NCBP1;NCBP2;SSRP1;GTF2F1;GTF2F2;POLR2E;TCEB2;NELFB;TCEB1;POLR2H;NELFA;NELFCD;NELFE		R-HSA-167077;R-HSA-167084
R-HSA-2559582	Senescence-Associated Secretory Phenotype (SASP)	20	90	0.00620091	0.000244063	0.00219657	6	22	0.00173228	9606	Homo sapiens	HIST2H2AA3;HIST1H2BN;HIST1H2BM;HIST1H2BO;HIST1H2BJ;HIST1H2BL;HIST1H2BK;NKAP;H2BFS;HIST2H2BE;HIST2H2AC;HIST1H4A;HIST2H3A;EXOSC8;CDK1;HIST1H2BH;HIST3H2BB;HIST1H2BB;HIST1H2BD;HIST1H2BC		R-HSA-3788745;R-HSA-3788748;R-HSA-3788705;R-HSA-198746;R-HSA-3790130;R-HSA-3788708
R-HSA-167243	Tat-mediated HIV elongation arrest and recovery	12	39	0.00268706	0.000262034	0.0023583	3	3	0.00023622	9606	Homo sapiens	SUPT16H;POLR2E;TCEB2;TCEB1;NELFB;NELFCD;POLR2H;SSRP1;NELFA;GTF2F1;GTF2F2;NELFE		R-HSA-167090;R-HSA-167459;R-HSA-167148
R-HSA-167238	Pausing and recovery of Tat-mediated HIV elongation	12	39	0.00268706	0.000262034	0.0023583	2	2	0.00015748	9606	Homo sapiens	SUPT16H;POLR2E;TCEB2;TCEB1;NELFB;NELFCD;POLR2H;SSRP1;NELFA;GTF2F1;GTF2F2;NELFE		R-HSA-167076;R-HSA-167150
R-HSA-68875	Mitotic Prophase	26	135	0.00930136	0.000291697	0.00262527	24	34	0.00267717	9606	Homo sapiens	HIST2H2AA3;HIST1H2BN;HIST1H2BM;HIST1H2BO;HIST1H2BJ;HIST1H2BL;HIST1H2BK;HIST2H2AC;GOLGA2;PPP2R1A;HIST3H2BB;BANF1;TMPO;PLK1;VRK1;VRK2;H2BFS;HIST2H2BE;HIST1H4A;ZNFX1;HIST2H3A;CDK1;HIST1H2BH;HIST1H2BB;HIST1H2BD;HIST1H2BC		R-HSA-2245218;R-HSA-2430533;R-HSA-2288097;R-HSA-2172194;R-HSA-5195402;R-HSA-2314566;R-HSA-5229194;R-HSA-2172678;R-HSA-2993898;R-HSA-2314569;R-HSA-2294600;R-HSA-2294574;R-HSA-5244669;R-HSA-2990880;R-HSA-2214351;R-HSA-2990882;R-HSA-2984226;R-HSA-2984220;R-HSA-380278;R-HSA-2301205;R-HSA-2172183;R-HSA-2294580;R-HSA-2294590;R-HSA-2430552
R-HSA-1912422	Pre-NOTCH Expression and Processing	23	113	0.00778559	0.00030069	0.00270621	20	38	0.00299213	9606	Homo sapiens	HIST2H2AA3;HIST1H2BN;HIST1H2BM;HIST1H2BO;HIST1H2BJ;HIST1H2BL;HIST1H2BK;H2BFS;RBPJ;HIST2H2BE;HIST2H2AC;MOV10;HIST1H4A;SNW1;HIST2H3A;AGO2;MLX;HIST1H2BH;HIST3H2BB;HIST1H2BB;HIST1H2BD;HIST1H2BC		R-HSA-1912413;R-HSA-1912412;R-HSA-1912415;R-HSA-9017835;R-HSA-1606682;R-HSA-1912409;R-HSA-1912410;R-HSA-1912406;R-HSA-1912401;R-HSA-9604831;R-HSA-1912368;R-HSA-9604829;R-HSA-9604834;R-HSA-1912364;R-HSA-1912367;R-HSA-1912366;R-HSA-1912363;R-HSA-1912362;R-HSA-1606561;R-HSA-1912416
R-HSA-380994	ATF4 activates genes in response to endoplasmic reticulum stress	11	34	0.00234257	0.000307574	0.00276816	1	7	0.000551181	9606	Homo sapiens	EXOSC7;EXOSC6;EXOSC4;DIS3;KHSRP;EXOSC9;EXOSC8;PARN;RIOK2;EXOSC3;EXOSC2;EXOSC1		R-HSA-517731
R-HSA-5696399	Global Genome Nucleotide Excision Repair (GG-NER)	20	92	0.00633871	0.000321587	0.00289428	17	20	0.0015748	9606	Homo sapiens	RFC5;RPS9;RFC3;RFC4;PARP1;RFC1;RFC2;PARP2;CUL3;XPA;ACTB;DDB2;CUL4A;POLD3;YY1;DDB1;DNAJA3;POLD1;RUVBL1;POLE3;POLK;FAM98A		R-HSA-5690996;R-HSA-5690997;R-HSA-5691006;R-HSA-5696670;R-HSA-5691000;R-HSA-5696664;R-HSA-5691001;R-HSA-6790487;R-HSA-6790454;R-HSA-5690213;R-HSA-5689317;R-HSA-5689861;R-HSA-5690990;R-HSA-6782943;R-HSA-5696655;R-HSA-5690991;R-HSA-5690988
R-HSA-167169	HIV Transcription Elongation	14	52	0.00358275	0.000321806	0.00289625	14	15	0.0011811	9606	Homo sapiens	SUPT16H;NCBP1;NCBP2;SSRP1;GTF2F1;GTF2F2;POLR2E;TCEB2;NELFB;TCEB1;POLR2H;NELFA;NELFCD;NELFE		R-HSA-167072;R-HSA-167147;R-HSA-167083;R-HSA-167087;R-HSA-167181;R-HSA-167085;R-HSA-170706;R-HSA-170704;R-HSA-167089;R-HSA-167478;R-HSA-167191;R-HSA-167192;R-HSA-167196;R-HSA-167197
R-HSA-167246	Tat-mediated elongation of the HIV-1 transcript	14	52	0.00358275	0.000321806	0.00289625	7	8	0.000629921	9606	Homo sapiens	SUPT16H;NCBP1;NCBP2;SSRP1;GTF2F1;GTF2F2;POLR2E;TCEB2;NELFB;TCEB1;POLR2H;NELFA;NELFCD;NELFE		R-HSA-170706;R-HSA-170704;R-HSA-167191;R-HSA-167192;R-HSA-167196;R-HSA-167197;R-HSA-167181
R-HSA-167287	HIV elongation arrest and recovery	12	40	0.00275596	0.000327868	0.00295081	3	3	0.00023622	9606	Homo sapiens	SUPT16H;POLR2E;TCEB2;TCEB1;NELFB;NELFCD;POLR2H;SSRP1;NELFA;GTF2F1;GTF2F2;NELFE		R-HSA-167284;R-HSA-167288;R-HSA-167481
R-HSA-167290	Pausing and recovery of HIV elongation	12	40	0.00275596	0.000327868	0.00295081	2	2	0.00015748	9606	Homo sapiens	SUPT16H;POLR2E;TCEB2;TCEB1;NELFB;NELFCD;POLR2H;SSRP1;NELFA;GTF2F1;GTF2F2;NELFE		R-HSA-167282;R-HSA-167292
R-HSA-162587	HIV Life Cycle	31	177	0.0121951	0.000405246	0.00364722	68	115	0.00905512	9606	Homo sapiens	FEN1;SPI1;RNMT;GTF2B;PPAN;HNRNPR;YBX1;POLR2E;TCEB2;BANF1;TCEB1;NELFB;POLR2H;NELFA;NELFCD;KPNA1;NELFE;EIF2A;SUPT16H;TAF15;XRCC4;NCBP1;NCBP2;HMGA1;LIG4;SSRP1;GTF2F1;GTF2F2;ZNFX1;TAF4		R-HSA-180739;R-HSA-8951690;R-HSA-175108;R-HSA-3159227;R-HSA-167181;R-HSA-175117;R-HSA-175250;R-HSA-167191;R-HSA-175258;R-HSA-167192;R-HSA-162590;R-HSA-167196;R-HSA-167197;R-HSA-9613490;R-HSA-164514;R-HSA-167459;R-HSA-167072;R-HSA-167076;R-HSA-165028;R-HSA-167077;R-HSA-9613498;R-HSA-165034;R-HSA-164522;R-HSA-167083;R-HSA-167087;R-HSA-167084;R-HSA-167468;R-HSA-167085;R-HSA-167090;R-HSA-167474;R-HSA…
R-HSA-71291	Metabolism of amino acids and derivatives	86	662	0.0456111	0.000408321	0.00367489	23	285	0.0224409	9606	Homo sapiens	RPL4;RPL5;RPL30;RPL3;RPL32;CHD9;RPL31;RPLP1;CCBL2;RPS17L;SQRDL;RPL10A;SMC3;EPRS;RPL9;N4BP2L2;RPL6;RPS4X;RPS15;RPL7A;RPS14;RPS17;RPS16;DACH1;RPS19;RPSAP58;RPL18A;RPS18;RUVBL2;RPL36;RPLP2;RPL35;DLAT;RPS11;RPS10;RPS13;RPS12;RPS9;RPS7;RPS8;RPS5;RPS6;RPL22;TRPT1;RPL13A;TAP1;ZFP91;RPS3A;RPSA;BAZ1A;KCNAB2;SREBF2;RPL37A;RPL27;RPL26;RPL28;RPN2;YTHDC2;RPN1;RPS27L;NTPCR;POLD3;RPS15A;NTHL1;PSMB1;RPS3;ASCC3;R…		R-HSA-353125;R-HSA-1614618;R-HSA-9034539;R-HSA-209921;R-HSA-209792;R-HSA-6783939;R-HSA-901097;R-HSA-2408546;R-HSA-9014766;R-HSA-209960;R-HSA-5693977;R-HSA-5662662;R-HSA-1614665;R-HSA-6793590;R-HSA-6797653;R-HSA-5694018;R-HSA-1614605;R-HSA-2408529;R-HSA-5693967;R-HSA-6792572;R-HSA-9014741;R-HSA-5333615;R-HSA-6797913
R-HSA-110314	Recognition of DNA damage by PCNA-containing replication complex	10	30	0.00206697	0.000452573	0.00407315	5	6	0.000472441	9606	Homo sapiens	POLD3;RFC5;CUL4A;DDB1;RFC3;RFC4;RFC1;RFC2;CUL3;POLD1;DNAJA3;POLE3		R-HSA-5652005;R-HSA-5655466;R-HSA-5651992;R-HSA-5655481;R-HSA-5652009
R-HSA-381119	Unfolded Protein Response (UPR)	28	155	0.0106793	0.000472752	0.00425476	15	94	0.00740157	9606	Homo sapiens	ZBTB17;DIS3;SRPR;PARN;EIF2S2;EIF2S1;PDIA5;EXOSC7;EXOSC6;EIF2S3;EXOSC4;TBL2;KHSRP;EXOSC9;EXOSC8;XRN2;SRPRB;RIOK2;PREB;HDGF;EXOSC3;EXOSC2;EXOSC1;EIF2A		R-HSA-517731;R-HSA-8874849;R-HSA-1791122;R-HSA-1791186;R-HSA-381128;R-HSA-1791060;R-HSA-1791083;R-HSA-381111;R-HSA-8874197;R-HSA-1791112;R-HSA-8874192;R-HSA-1791139;R-HSA-1791169;R-HSA-8874204;R-HSA-8874200
R-HSA-157118	Signaling by NOTCH	40	258	0.0177759	0.000708728	0.00586519	90	154	0.012126	9606	Homo sapiens	HIST2H2AA3;HIST1H2BN;HIST1H2BM;HDAC2;HIST1H2BO;RPN2;HIST1H2BJ;CHD9;HDAC1;HIST1H2BL;HIST1H2BK;RPN1;ARRB1;YBX1;RBPJ;HIST2H2AC;MECP2;DACH1;PSMB1;MLX;HIST3H2BB;SKP1;TAP1;TDRD7;H2BFS;HIST2H2BE;MOV10;HIST1H4A;MRPS9;CREB1;HIST2H3A;SNW1;TBL2;AGO2;NUMB;POLR3G;HIST1H2BH;HIST1H2BB;HIST1H2BD;HIST1H2BC		R-HSA-9021451;R-HSA-1606682;R-HSA-9021450;R-HSA-9021325;R-HSA-9604629;R-HSA-2976551;R-HSA-4396371;R-HSA-1980047;R-HSA-9016861;R-HSA-2127285;R-HSA-4396379;R-HSA-2197562;R-HSA-4396382;R-HSA-2197564;R-HSA-9013652;R-HSA-2976563;R-HSA-9021480;R-HSA-9018538;R-HSA-9016751;R-HSA-9018542;R-HSA-9604664;R-HSA-9013284;R-HSA-1912368;R-HSA-9021478;R-HSA-9604642;R-HSA-1980078;R-HSA-1912364;R-HSA-1912367;R-HSA-1…
R-HSA-201681	TCF dependent signaling in response to WNT	35	216	0.0148822	0.00070626	0.00586519	23	71	0.00559055	9606	Homo sapiens	HIST2H2AA3;HIST1H2BN;HIST1H2BM;HIST1H2BO;RPN2;HIST1H2BJ;CHD9;HDAC1;CUL3;CHD8;HIST1H2BL;CCDC47;HIST1H2BK;RPN1;CDC73;HIST2H2AC;DACH1;PPP2R1A;RUVBL1;PSMB1;HIST3H2BB;TAP1;H2BFS;HIST2H2BE;DDB2;EEF1A1;HIST1H4A;HIST2H3A;CSNK2B;CDK1;POLR3G;HIST1H2BH;EIF3E;HIST1H2BB;HIST1H2BD;HIST1H2BC		R-HSA-3299569;R-HSA-1504213;R-HSA-3361751;R-HSA-3451153;R-HSA-3601585;R-HSA-4641134;R-HSA-1504190;R-HSA-3364026;R-HSA-4641260;R-HSA-3322424;R-HSA-4641256;R-HSA-4641129;R-HSA-3322429;R-HSA-3322434;R-HSA-201712;R-HSA-5368580;R-HSA-201685;R-HSA-201717;R-HSA-1504193;R-HSA-3364042;R-HSA-3364014;R-HSA-3640874;R-HSA-3451147
R-HSA-8852135	Protein ubiquitination	18	84	0.00578752	0.000733148	0.00586519	13	32	0.00251969	9606	Homo sapiens	HIST1H2BN;HIST1H2BM;SHPRH;HIST1H2BO;HIST1H2BJ;PRKDC;HIST1H2BL;HIST1H2BK;HIST2H2BE;CDC73;XRN1;POLD1;PAF1;HIST1H2BH;HIST1H2BB;GTSE1;HIST1H2BD;HIST1H2BC		R-HSA-8852130;R-HSA-8853514;R-HSA-8939335;R-HSA-8953946;R-HSA-8943003;R-HSA-8939323;R-HSA-8953917;R-HSA-8943007;R-HSA-8853503;R-HSA-8938770;R-HSA-8942099;R-HSA-8942101;R-HSA-8938773
R-HSA-430039	mRNA decay by 5' to 3' exoribonuclease	8	21	0.00144688	0.000706445	0.00586519	3	3	0.00023622	9606	Homo sapiens	LSM6;XRN1;LSM1;LSM5;LSM4;LSM3;PATL1;LSM2		R-HSA-429860;R-HSA-429845;R-HSA-429978
R-HSA-2995383	Initiation of Nuclear Envelope (NE) Reformation	9	27	0.00186027	0.00085767	0.00686136	6	7	0.000551181	9606	Homo sapiens	UHRF1;PPP2R1A;CDK1;PPP2R2A;BANF1;VRK1;VRK2;LBR;TMPO		R-HSA-2995389;R-HSA-2995388;R-HSA-9624800;R-HSA-9624798;R-HSA-2995376;R-HSA-9667965
R-HSA-1474165	Reproduction	23	123	0.00847458	0.000929445	0.00743556	11	24	0.00188976	9606	Homo sapiens	HIST2H2AA3;HIST1H2BN;HIST1H2BM;HIST1H2BO;HIST1H2BJ;HIST1H2BL;HIST1H2BK;H2BFS;RPF2;SMC3;HIST2H2BE;HIST2H2AC;PRRC2A;SYNE1;RSL1D1;HIST1H4A;HIST2H3A;RAD51C;HIST1H2BH;HIST3H2BB;HIST1H2BB;HIST1H2BD;HIST1H2BC		R-HSA-912505;R-HSA-912408;R-HSA-912458;R-HSA-912389;R-HSA-1297338;R-HSA-912503;R-HSA-912470;R-HSA-912496;R-HSA-912467;R-HSA-1214188;R-HSA-912450
R-HSA-9006931	Signaling by Nuclear Receptors	54	385	0.0265261	0.000947624	0.00758099	65	191	0.0150394	9606	Homo sapiens	HIST2H2AA3;TRAM1;DAZAP1;PPAN;SMC3;N4BP2L2;HIST2H2AC;SYNE1;RRP9;YY1;MLX;HIST3H2BB;DLAT;KPNA2;CPT1A;HSP90AA1;PRMT1;GTF2F1;GTF2F2;HIST2H2BE;CREB1;HIST2H3A;HIST1H2BH;HIST1H2BB;HIST1H2BD;HIST1H2BC;HIST1H2BN;HIST1H2BM;DDX5;RNASEH2A;HIST1H2BO;HIST1H2BJ;HDAC1;DDX1;HIST1H2BL;HIST1H2BK;NR2C2;POLR2E;POLR2H;JUND;MYEF2;POU2F1;H2BFS;EIF2S2;USF2;USF1;MRPL22;RSL1D1;MOV10;HIST1H4A;TBL2;AGO2;ESYT2		R-HSA-199298;R-HSA-9011981;R-HSA-9011983;R-HSA-9009536;R-HSA-9011971;R-HSA-9008258;R-HSA-202127;R-HSA-9011975;R-HSA-9011997;R-HSA-9008285;R-HSA-9021596;R-HSA-5334854;R-HSA-9011985;R-HSA-9011984;R-HSA-9009065;R-HSA-9632182;R-HSA-9618486;R-HSA-9032751;R-HSA-9021601;R-HSA-9012000;R-HSA-9623355;R-HSA-203946;R-HSA-9021600;R-HSA-9657791;R-HSA-9623999;R-HSA-111916;R-HSA-9605052;R-HSA-9008315;R-HSA-56961…
R-HSA-174411	Polymerase switching on the C-strand of the telomere	8	22	0.00151578	0.000949163	0.0075933	4	4	0.000314961	9606	Homo sapiens	POLD3;RFC5;RFC3;RFC4;RFC1;RFC2;NACA;POLD1;DNAJA3		R-HSA-174448;R-HSA-174439;R-HSA-174452;R-HSA-174447
R-HSA-69275	G2/M Transition	34	212	0.0146066	0.000988741	0.00790993	68	78	0.00614173	9606	Homo sapiens	FEN1;RPN2;CHD9;POP1;RPN1;PPP2R2A;HMMR;PPP1CB;NXF1;DACH1;RBBP4;PPP2R1A;PSMB1;CWC22;CNTRL;GTSE1;SKP1;EIF5B;CDK11A;HSP90AA1;PPP1R12A;PLK1;TAP1;TUBG2;TUBG1;DYNLL1;CKAP5;CDK11B;CROCC;DRG1;CDK1;POLR3G		R-HSA-380294;R-HSA-3002798;R-HSA-156678;R-HSA-8852354;R-HSA-170116;R-HSA-380303;R-HSA-170126;R-HSA-8852362;R-HSA-170131;R-HSA-380311;R-HSA-3002811;R-HSA-156699;R-HSA-8853405;R-HSA-8854044;R-HSA-8854041;R-HSA-380455;R-HSA-3000335;R-HSA-8854052;R-HSA-8854051;R-HSA-3000327;R-HSA-170153;R-HSA-8853419;R-HSA-170158;R-HSA-170156;R-HSA-8854071;R-HSA-170161;R-HSA-4086410;R-HSA-3000339;R-HSA-170044;R-HSA-8…
R-HSA-1169410	Antiviral mechanism by IFN-stimulated genes	19	94	0.00647651	0.00104265	0.00834118	14	31	0.00244094	9606	Homo sapiens	EIF4A2;EIF4A1;RNASEL;UHRF1;DDX58;EIF4A3;IFIT5;EIF2AK2;IFIT1;ZNFX1;PABPN1;OAS2;KPNA4;EIF4E2;KPNA2;EIF4G3;KPNA3;EIF4E;EIF4G1;KPNA1;EIF2A		R-HSA-8985097;R-HSA-1678841;R-HSA-1678843;R-HSA-1678842;R-HSA-1169399;R-HSA-8985153;R-HSA-1176059;R-HSA-8985123;R-HSA-1169406;R-HSA-8985201;R-HSA-8985104;R-HSA-9009936;R-HSA-8985138;R-HSA-9009941
R-HSA-141424	Amplification of signal from the kinetochores	19	94	0.00647651	0.00104265	0.00834118	4	4	0.000314961	9606	Homo sapiens	RCC2;PLK1;DYNLL1;DYNLL2;CKAP5;EEF1A1;CDC20;MECP2;NXF1;RPS27;EIF2S3;KIF2A;PPP2R1A;TAOK1;KIF2C;MAN2B1;EIF3E;BUB3;DOCK2;CLASP2		R-HSA-141409;R-HSA-141431;R-HSA-141422;R-HSA-141439
R-HSA-141444	Amplification of signal from unattached kinetochores via a MAD2 inhibitory signal	19	94	0.00647651	0.00104265	0.00834118	4	4	0.000314961	9606	Homo sapiens	RCC2;PLK1;DYNLL1;DYNLL2;CKAP5;EEF1A1;CDC20;MECP2;NXF1;RPS27;EIF2S3;KIF2A;PPP2R1A;TAOK1;KIF2C;MAN2B1;EIF3E;BUB3;DOCK2;CLASP2		R-HSA-141409;R-HSA-141431;R-HSA-141422;R-HSA-141439
R-HSA-429947	Deadenylation of mRNA	9	28	0.00192917	0.00110095	0.00880757	4	4	0.000314961	9606	Homo sapiens	EIF4A2;EIF4A1;EIF4A3;PARN;PABPC1;EIF4E;EIF4B;EIF4G1;TBC1D10B;PAIP1		R-HSA-430021;R-HSA-429955;R-HSA-8941312;R-HSA-429992
R-HSA-453274	Mitotic G2-G2/M phases	34	214	0.0147444	0.00115236	0.00921885	70	80	0.00629921	9606	Homo sapiens	FEN1;RPN2;CHD9;POP1;RPN1;PPP2R2A;HMMR;PPP1CB;NXF1;DACH1;RBBP4;PPP2R1A;PSMB1;CWC22;CNTRL;GTSE1;SKP1;EIF5B;CDK11A;HSP90AA1;PPP1R12A;PLK1;TAP1;TUBG2;TUBG1;DYNLL1;CKAP5;CDK11B;CROCC;DRG1;CDK1;POLR3G		R-HSA-380294;R-HSA-3002798;R-HSA-156678;R-HSA-8852354;R-HSA-170116;R-HSA-380303;R-HSA-170126;R-HSA-8852362;R-HSA-170131;R-HSA-380311;R-HSA-3002811;R-HSA-156699;R-HSA-8853405;R-HSA-8854044;R-HSA-8854041;R-HSA-380455;R-HSA-3000335;R-HSA-8854052;R-HSA-187937;R-HSA-8854051;R-HSA-3000327;R-HSA-170153;R-HSA-8853419;R-HSA-170158;R-HSA-170156;R-HSA-8854071;R-HSA-170161;R-HSA-4086410;R-HSA-187959;R-HSA-30…
R-HSA-1592230	Mitochondrial biogenesis	23	127	0.00875017	0.00139774	0.0111819	23	36	0.00283465	9606	Homo sapiens	HBS1L;CHD9;ATP5A1;ATP5C1;HSD17B12;NRF1;TFB2M;ATP5H;ATP5O;TFB1M;ATP5F1;MT-ATP6;ATP5B;CREB1;TBL2;TFAM;ESYT2;CYC1;MEF2D		R-HSA-1592249;R-HSA-1592250;R-HSA-1592252;R-HSA-2466369;R-HSA-8949580;R-HSA-2466370;R-HSA-111912;R-HSA-1592242;R-HSA-1592245;R-HSA-1592246;R-HSA-1592247;R-HSA-5688294;R-HSA-1592232;R-HSA-1592233;R-HSA-2466391;R-HSA-1592236;R-HSA-1592238;R-HSA-5688289;R-HSA-1368140;R-HSA-2466367;R-HSA-1592229;R-HSA-2466392;R-HSA-1592231
R-HSA-75153	Apoptotic execution phase	13	54	0.00372055	0.00140502	0.0112401	13	57	0.00448819	9606	Homo sapiens	DSP;PARP1;UHRF1;HMGB2;PPP2R2A;HMGB1;HIST1H1D;HIST1H1E;VIM;HNRNPC;HIST1H1B;KPNA1;HIST1H1C;EIF2A		R-HSA-351876;R-HSA-211239;R-HSA-211206;R-HSA-351936;R-HSA-201636;R-HSA-9029667;R-HSA-350319;R-HSA-350318;R-HSA-211247;R-HSA-351913;R-HSA-211191;R-HSA-266204;R-HSA-201628
R-HSA-5656169	Termination of translesion DNA synthesis	10	35	0.00241146	0.00142905	0.0114324	9	9	0.000708661	9606	Homo sapiens	POLD3;RFC5;RFC3;RFC4;KIAA0101;RFC1;RFC2;POLD1;DNAJA3;POLE3;POLK		R-HSA-5653766;R-HSA-5653780;R-HSA-5653840;R-HSA-5653838;R-HSA-5653756;R-HSA-5653786;R-HSA-5653770;R-HSA-5653754;R-HSA-5655193
R-HSA-1169408	ISG15 antiviral mechanism	17	83	0.00571862	0.00162457	0.0129966	6	16	0.00125984	9606	Homo sapiens	EIF4A2;EIF4A1;UHRF1;DDX58;EIF4A3;IFIT5;EIF2AK2;IFIT1;ZNFX1;PABPN1;KPNA4;EIF4E2;KPNA2;EIF4G3;KPNA3;EIF4E;EIF4G1;KPNA1;EIF2A		R-HSA-1678841;R-HSA-1678843;R-HSA-1678842;R-HSA-1169399;R-HSA-1176059;R-HSA-1169406
R-HSA-195721	Signaling by WNT	47	332	0.0228745	0.00163803	0.0131042	58	157	0.0123622	9606	Homo sapiens	HIST2H2AA3;HIST1H2BN;HBS1L;EIF4A1;HIST1H2BM;HIST1H2BO;RPN2;HIST1H2BJ;CHD9;HDAC1;CUL3;CHD8;HIST1H2BL;CCDC47;HIST1H2BK;RPN1;AP2A1;RPF2;CDC73;HIST2H2AC;DACH1;NTHL1;PPP2R1A;RUVBL1;PSMB1;HIST3H2BB;SKP1;TAF15;TAP1;H2BFS;MEIS3;HIST2H2BE;DDB2;EEF1A1;MOV10;HIST1H4A;PLCB3;HIST2H3A;CSNK2B;AGO2;CDK1;POLR3G;ESYT2;HIST1H2BH;EIF3E;HIST1H2BB;HIST1H2BD;HIST1H2BC		R-HSA-4332358;R-HSA-4332359;R-HSA-3601585;R-HSA-3364026;R-HSA-4332363;R-HSA-4641231;R-HSA-3322424;R-HSA-3322429;R-HSA-4608854;R-HSA-4608855;R-HSA-4608852;R-HSA-3238691;R-HSA-3364014;R-HSA-3640874;R-HSA-3451153;R-HSA-4641134;R-HSA-1504190;R-HSA-4641260;R-HSA-4641256;R-HSA-4641129;R-HSA-195251;R-HSA-3451147;R-HSA-3299569;R-HSA-1504213;R-HSA-5140747;R-HSA-2130279;R-HSA-195275;R-HSA-4411402;R-HSA-213…
R-HSA-77595	Processing of Intronless Pre-mRNAs	7	19	0.00130908	0.00180571	0.0144457	5	5	0.000393701	9606	Homo sapiens	NUDT21;CPSF7;CPSF6;NCBP1;PABPN1;CLP1;NCBP2;PCF11		R-HSA-77589;R-HSA-77591;R-HSA-77590;R-HSA-77593;R-HSA-77592
R-HSA-167158	Formation of the HIV-1 Early Elongation Complex	10	37	0.00254926	0.00213093	0.0170475	5	5	0.000393701	9606	Homo sapiens	NCBP1;NCBP2;POLR2E;NELFB;NELFCD;POLR2H;NELFA;GTF2F1;GTF2F2;NELFE		R-HSA-167072;R-HSA-167089;R-HSA-167478;R-HSA-167083;R-HSA-167085
R-HSA-113418	Formation of the Early Elongation Complex	10	37	0.00254926	0.00213093	0.0170475	3	3	0.00023622	9606	Homo sapiens	NCBP1;NCBP2;POLR2E;NELFB;NELFCD;POLR2H;NELFA;GTF2F1;GTF2F2;NELFE		R-HSA-113402;R-HSA-113407;R-HSA-112383
R-HSA-5689880	Ub-specific processing proteases	32	206	0.0141932	0.00222266	0.0177813	18	40	0.00314961	9606	Homo sapiens	HIST2H2AA3;HIST1H2BN;HIST1H2BM;HIST1H2BO;RPN2;HIST1H2BJ;CHD9;HIST1H2BL;CCDC47;HIST1H2BK;RPN1;HIST2H2AB;ARRB1;HIST2H2AC;CDC20;DACH1;RUVBL1;PSMB1;HIST3H2BB;PARP1;DDX58;TAP1;VRK1;HIST2H2BF;HIST2H2BE;DDB2;POLR1A;POLR3G;HIST1H2BH;HIST1H2BB;HIST1H2BD;HIST1H2BC		R-HSA-5696564;R-HSA-6781764;R-HSA-5696914;R-HSA-5696627;R-HSA-5697009;R-HSA-5696945;R-HSA-5696958;R-HSA-936390;R-HSA-6783177;R-HSA-5696600;R-HSA-8862184;R-HSA-5696997;R-HSA-5689539;R-HSA-5690080;R-HSA-5696960;R-HSA-8869456;R-HSA-5690159;R-HSA-5690157
R-HSA-73893	DNA Damage Bypass	13	57	0.00392724	0.00223504	0.0178804	30	34	0.00267717	9606	Homo sapiens	RFC5;RFC3;POU2F1;RFC4;RFC1;RFC2;CUL3;CUL4A;POLD3;DDB1;KIAA0101;DNAJA3;POLD1;POLE3;POLK		R-HSA-5655892;R-HSA-5656148;R-HSA-5653780;R-HSA-5653840;R-HSA-5656158;R-HSA-5655965;R-HSA-5653786;R-HSA-5655835;R-HSA-5651992;R-HSA-5655193;R-HSA-5653766;R-HSA-5653838;R-HSA-5654989;R-HSA-5654986;R-HSA-5653770;R-HSA-5654985;R-HSA-5652151;R-HSA-110307;R-HSA-110308;R-HSA-110311;R-HSA-5653756;R-HSA-110317;R-HSA-5653754;R-HSA-110316;R-HSA-110319;R-HSA-5655481;R-HSA-5652005;R-HSA-5655466;R-HSA-5652009…
R-HSA-69190	DNA strand elongation	10	38	0.00261816	0.00257355	0.0180148	10	15	0.0011811	9606	Homo sapiens	POLD3;RFC5;FEN1;RFC3;RFC4;RFC1;RFC2;NACA;POLD1;DNAJA3		R-HSA-69152;R-HSA-69074;R-HSA-69140;R-HSA-69063;R-HSA-69127;R-HSA-69142;R-HSA-69144;R-HSA-69053;R-HSA-69068;R-HSA-69116
R-HSA-2500257	Resolution of Sister Chromatid Cohesion	23	134	0.00923247	0.00270693	0.0189485	8	8	0.000629921	9606	Homo sapiens	RCC2;PLK1;PDS5B;SMC3;DYNLL1;DYNLL2;CKAP5;EEF1A1;CDC20;MECP2;NXF1;RSL1D1;RPS27;EIF2S3;KIF2A;PPP2R1A;TAOK1;CDK1;KIF2C;MAN2B1;EIF3E;BUB3;DOCK2;CLASP2		R-HSA-2468293;R-HSA-2466068;R-HSA-2484822;R-HSA-2545253;R-HSA-2467794;R-HSA-1638803;R-HSA-2468287;R-HSA-1638821
R-HSA-74160	Gene expression (Transcription)	199	1850	0.127463	0.00293147	0.0205203	440	996	0.0784252	9606	Homo sapiens	CRCP;RPL3;SPI1;ZNF691;GTF2B;EIF4A3;PPAN;PHAX;PPP2R2A;HNRNPR;RBPJ;NR3C1;SRP14;ACTB;YY1;DACH1;TRIM28;CLP1;PPP2R1A;MAGOH;LUC7L;HIST3H2BB;KPNA2;JUNB;SEC63;SKP1;SUPT16H;AQR;DAXX;SAP30BP;TAP1;DICER1;GTF2F1;GTF2F2;CDC40;SRRM1;EEF1A1;HIST2H3A;TXLNA;ZNF93;ZC3H11A;CSNK2B;SRSF2;TFAM;HIST1H2BH;HIST1H2BB;SRSF7;HIST1H2BD;SRSF9;HIST1H2BC;ZNF430;SLBP;DNMT1;COPA;RNASEH2A;RPN2;RBM8A;MAX;DDX1;RPN1;TXN;RPF2;CPSF7;PO…		R-HSA-8936584;R-HSA-5334097;R-HSA-73729;R-HSA-6799462;R-HSA-5334099;R-HSA-9625749;R-HSA-73736;R-HSA-73739;R-HSA-9009282;R-HSA-8878220;R-HSA-9615490;R-HSA-9622667;R-HSA-8878237;R-HSA-8939667;R-HSA-73757;R-HSA-2187325;R-HSA-9622668;R-HSA-8936599;R-HSA-73758;R-HSA-9615501;R-HSA-8936616;R-HSA-8939688;R-HSA-9615536;R-HSA-9613494;R-HSA-8878243;R-HSA-8936621;R-HSA-8936608;R-HSA-73769;R-HSA-113705;R-HSA-…
R-HSA-380270	Recruitment of mitotic centrosome proteins and complexes	16	81	0.00558082	0.00310194	0.0217136	3	3	0.00023622	9606	Homo sapiens	EIF5B;CDK11A;HSP90AA1;PLK1;TUBG2;TUBG1;DYNLL1;CKAP5;CDK11B;NXF1;PPP2R1A;CROCC;CWC22;CNTRL;DRG1;CDK1		R-HSA-380311;R-HSA-380455;R-HSA-380283
R-HSA-68877	Mitotic Prometaphase	32	211	0.0145377	0.00316618	0.0221632	15	20	0.0015748	9606	Homo sapiens	PDS5B;SMC3;MECP2;CDC20;NXF1;PPP2R1A;CWC22;CNTRL;BUB3;CLASP2;EIF5B;HSP90AA1;RCC2;PLK1;TUBG2;TUBG1;DYNLL1;DYNLL2;CKAP5;EEF1A1;RSL1D1;EIF2S3;RPS27;KIF2A;CROCC;TAOK1;CSNK2B;DRG1;CDK1;KIF2C;MAN2B1;EIF3E;DOCK2		R-HSA-2468293;R-HSA-2514854;R-HSA-9648114;R-HSA-375302;R-HSA-2545253;R-HSA-156682;R-HSA-1638803;R-HSA-2466068;R-HSA-2484822;R-HSA-2467794;R-HSA-380316;R-HSA-380508;R-HSA-2468287;R-HSA-2529020;R-HSA-1638821
R-HSA-9022535	Loss of phosphorylation of MECP2 at T308	4	7	0.000482293	0.00382395	0.0267677	1	1	7.87402e-05	9606	Homo sapiens	MECP2;RPL3;ESYT2		R-HSA-9005561
R-HSA-73779	RNA Polymerase II Transcription Pre-Initiation And Promoter Opening	11	47	0.00323825	0.00389112	0.0272379	5	5	0.000393701	9606	Homo sapiens	TAF15;GTF2B;POLR2E;PPAN;HNRNPR;POLR2H;TAF4;GTF2F1;GTF2F2		R-HSA-109637;R-HSA-109636;R-HSA-109639;R-HSA-75095;R-HSA-109638
R-HSA-380287	Centrosome maturation	16	83	0.00571862	0.00390289	0.0273202	6	6	0.000472441	9606	Homo sapiens	EIF5B;CDK11A;HSP90AA1;PLK1;TUBG2;TUBG1;DYNLL1;CKAP5;CDK11B;NXF1;PPP2R1A;CROCC;CWC22;CNTRL;DRG1;CDK1		R-HSA-380311;R-HSA-380455;R-HSA-380294;R-HSA-380272;R-HSA-380303;R-HSA-380283
R-HSA-75067	Processing of Capped Intronless Pre-mRNA	8	28	0.00192917	0.00412999	0.0289099	10	10	0.000787402	9606	Homo sapiens	SLBP;NUDT21;CPSF7;CPSF6;NCBP1;PABPN1;CLP1;NCBP2;PCF11		R-HSA-77585;R-HSA-77584;R-HSA-77586;R-HSA-77589;R-HSA-77591;R-HSA-77590;R-HSA-77593;R-HSA-77592;R-HSA-111437;R-HSA-111438
R-HSA-180786	Extension of Telomeres	13	62	0.00427174	0.00448491	0.0313944	21	21	0.00165354	9606	Homo sapiens	RFC5;FEN1;RFC3;RFC4;RFC1;RFC2;RPF2;POLD3;NACA;RUVBL2;DNAJA3;POLD1;RUVBL1		R-HSA-174438;R-HSA-174439;R-HSA-164616;R-HSA-164617;R-HSA-174441;R-HSA-174446;R-HSA-174447;R-HSA-164620;R-HSA-174444;R-HSA-174445;R-HSA-163090;R-HSA-174451;R-HSA-163120;R-HSA-174448;R-HSA-174452;R-HSA-174427;R-HSA-163099;R-HSA-163096;R-HSA-174456;R-HSA-174425;R-HSA-176702
R-HSA-110313	Translesion synthesis by Y family DNA polymerases bypasses lesions on DNA template	11	48	0.00330715	0.00453583	0.0317508	25	28	0.00220472	9606	Homo sapiens	POLD3;RFC5;RFC3;POU2F1;RFC4;KIAA0101;RFC1;RFC2;POLD1;DNAJA3;POLE3;POLK		R-HSA-5655892;R-HSA-5656148;R-HSA-5653780;R-HSA-5653840;R-HSA-5656158;R-HSA-5655965;R-HSA-5653786;R-HSA-5655835;R-HSA-5655193;R-HSA-5653766;R-HSA-5653838;R-HSA-5654989;R-HSA-5654986;R-HSA-5653770;R-HSA-5654985;R-HSA-5652151;R-HSA-110307;R-HSA-110308;R-HSA-110311;R-HSA-5653756;R-HSA-110317;R-HSA-5653754;R-HSA-110316;R-HSA-110319;R-HSA-5656105
R-HSA-2559584	Formation of Senescence-Associated Heterochromatin Foci (SAHF)	6	17	0.00117128	0.00461697	0.0323188	2	2	0.00015748	9606	Homo sapiens	HIST1H1D;HMGA1;HIST1H1E;HIST1H1B;ASF1A;HIST1H1C		R-HSA-3878123;R-HSA-4647594
R-HSA-8878171	Transcriptional regulation by RUNX1	37	261	0.0179826	0.00470926	0.0329648	46	132	0.0103937	9606	Homo sapiens	HIST2H2AA3;HIST1H2BN;HIST1H2BM;SPI1;HIST1H2BO;RPN2;HIST1H2BJ;CHD9;HDAC1;HIST1H2BL;HIST1H2BK;RPN1;PPP2R2A;TMA16;HIST2H2AC;DACH1;PSMB1;WDR5;HIST3H2BB;PRMT1;TAP1;H2BFS;HIST2H2BE;MOV10;HIST1H4A;ELF1;HIST2H3A;CSNK2B;AGO2;POLR3G;HIST1H2BH;HNRNPC;HIST1H2BB;HIST1H2BD;HIST1H2BC		R-HSA-8936584;R-HSA-8938440;R-HSA-8937097;R-HSA-8938507;R-HSA-8937037;R-HSA-8934735;R-HSA-8936068;R-HSA-8937989;R-HSA-8937113;R-HSA-8937050;R-HSA-8865491;R-HSA-8936989;R-HSA-8937118;R-HSA-8957265;R-HSA-8936979;R-HSA-8865498;R-HSA-8938965;R-HSA-8934742;R-HSA-8935766;R-HSA-8936599;R-HSA-8936616;R-HSA-8935785;R-HSA-8938987;R-HSA-8936621;R-HSA-8865505;R-HSA-8937134;R-HSA-8936608;R-HSA-8936481;R-HSA-8…
R-HSA-163210	Formation of ATP by chemiosmotic coupling	7	23	0.00158468	0.00509032	0.0356322	3	3	0.00023622	9606	Homo sapiens	MT-ATP6;ATP5B;ATP5A1;ATP5C1;ATP5H;ATP5O;ATP5F1		R-HSA-164834;R-HSA-164832;R-HSA-164840
R-HSA-6781823	Formation of TC-NER Pre-Incision Complex	12	56	0.00385834	0.0052368	0.0366576	7	7	0.000551181	9606	Homo sapiens	ISY1;AQR;CUL3;XPA;PRPF19;CUL4A;DDB1;XAB2;POLR2E;PPIE;POLR2H;ZNF830;HMGN1		R-HSA-6782069;R-HSA-6782004;R-HSA-6781840;R-HSA-6781824;R-HSA-6781867;R-HSA-6781818;R-HSA-6781833
R-HSA-6790901	rRNA modification in the nucleus and cytosol	14	71	0.00489183	0.00551318	0.0385923	3	8	0.000629921	9606	Homo sapiens	NOP14;RPS9;RPS7;RPS6;NAT10;NOC4L;KTN1;FOSL2;RRP9;RPS14;EMG1;BMS1;DHX37;WBSCR22;MPHOSPH10;RPS2		R-HSA-6790982;R-HSA-6790987;R-HSA-6790906
R-HSA-69618	Mitotic Spindle Checkpoint	19	110	0.00757889	0.00564421	0.0395095	7	7	0.000551181	9606	Homo sapiens	RCC2;PLK1;DYNLL1;DYNLL2;CKAP5;EEF1A1;CDC20;MECP2;NXF1;RPS27;EIF2S3;KIF2A;PPP2R1A;TAOK1;KIF2C;MAN2B1;EIF3E;BUB3;DOCK2;CLASP2		R-HSA-141409;R-HSA-141431;R-HSA-141429;R-HSA-141422;R-HSA-141439;R-HSA-141423;R-HSA-141437
R-HSA-180897	Vpr-mediated induction of apoptosis by mitochondrial outer membrane permeabilization	3	4	0.000275596	0.00576463	0.0403524	1	2	0.00015748	9606	Homo sapiens	SLC25A5;SLC25A4;SLC25A6		R-HSA-180905
R-HSA-2467813	Separation of Sister Chromatids	29	194	0.0133664	0.00579164	0.0405414	6	8	0.000629921	9606	Homo sapiens	RPN2;CHD9;RPN1;PDS5B;SMC3;MECP2;CDC20;NXF1;DACH1;PPP2R1A;PSMB1;BUB3;CLASP2;RCC2;PLK1;TAP1;DYNLL1;DYNLL2;CKAP5;EEF1A1;RSL1D1;EIF2S3;RPS27;KIF2A;TAOK1;POLR3G;KIF2C;MAN2B1;EIF3E;DOCK2		R-HSA-174144;R-HSA-2467809;R-HSA-2545203;R-HSA-2467811;R-HSA-174202;R-HSA-174121
R-HSA-2151201	Transcriptional activation of mitochondrial biogenesis	16	87	0.00599421	0.00601472	0.0421031	21	32	0.00251969	9606	Homo sapiens	ATP5B;HBS1L;CREB1;TBL2;CHD9;TFAM;ESYT2;NRF1;TFB2M;CYC1;TFB1M;MEF2D		R-HSA-1592249;R-HSA-1592250;R-HSA-1592252;R-HSA-2466369;R-HSA-2466370;R-HSA-111912;R-HSA-1592242;R-HSA-1592245;R-HSA-1592246;R-HSA-1592247;R-HSA-5688294;R-HSA-1592232;R-HSA-2466391;R-HSA-1592236;R-HSA-1592238;R-HSA-5688289;R-HSA-1368140;R-HSA-2466367;R-HSA-1592229;R-HSA-2466392;R-HSA-1592231
R-HSA-73762	RNA Polymerase I Transcription Initiation	11	50	0.00344495	0.00607825	0.0425477	6	6	0.000472441	9606	Homo sapiens	HDAC2;RBBP4;TAF1C;HDAC1;POLR1A;POLR1C;POLR1D;POLR2E;UBTF;POLR1E;POLR2H		R-HSA-73729;R-HSA-73865;R-HSA-73736;R-HSA-73739;R-HSA-73757;R-HSA-73758
R-HSA-9022702	MECP2 regulates transcription of neuronal ligands	5	13	0.000895687	0.00665745	0.0466022	8	8	0.000629921	9606	Homo sapiens	MECP2;CREB1;TBL2;HDAC1;LUC7L		R-HSA-9006122;R-HSA-9021935;R-HSA-9021919;R-HSA-9017983;R-HSA-9006050;R-HSA-9023348;R-HSA-9017988;R-HSA-9023351
R-HSA-5688426	Deubiquitination	39	288	0.0198429	0.00775384	0.0488892	31	77	0.00606299	9606	Homo sapiens	HIST2H2AA3;HIST1H2BN;HIST1H2BM;HIST1H2BO;RPL3;RPN2;HIST1H2BJ;CHD9;HIST1H2BL;CCDC47;HIST1H2BK;RPN1;HIST2H2AB;ARRB1;ACTB;HIST2H2AC;CDC20;YY1;DACH1;RUVBL1;PSMB1;HIST3H2BB;RPS9;PARP1;DDX58;TAP1;VRK1;HIST2H2BF;HIST2H2BE;DDB2;KIF2A;XRN1;POLR1A;CDK1;POLR3G;HIST1H2BH;HIST1H2BB;HIST1H2BD;HIST1H2BC		R-HSA-688136;R-HSA-5696914;R-HSA-5691411;R-HSA-5689630;R-HSA-936390;R-HSA-5688797;R-HSA-8940100;R-HSA-5696600;R-HSA-5689539;R-HSA-5696960;R-HSA-8869456;R-HSA-5690319;R-HSA-5665871;R-HSA-5689544;R-HSA-5696564;R-HSA-5691381;R-HSA-6781764;R-HSA-5696627;R-HSA-5697009;R-HSA-5696945;R-HSA-5665854;R-HSA-5696958;R-HSA-6783177;R-HSA-5690808;R-HSA-8862184;R-HSA-5690790;R-HSA-936381;R-HSA-5696997;R-HSA-5690…
R-HSA-162599	Late Phase of HIV Life Cycle	25	163	0.0112305	0.00733175	0.0488892	55	77	0.00606299	9606	Homo sapiens	SUPT16H;TAF15;SPI1;NCBP1;RNMT;NCBP2;GTF2B;PPAN;HNRNPR;YBX1;SSRP1;GTF2F1;GTF2F2;ZNFX1;POLR2E;TCEB2;NELFB;TCEB1;POLR2H;NELFA;NELFCD;TAF4;NELFE		R-HSA-180739;R-HSA-3159227;R-HSA-167181;R-HSA-167191;R-HSA-167192;R-HSA-167196;R-HSA-167197;R-HSA-9613490;R-HSA-167459;R-HSA-167072;R-HSA-167076;R-HSA-165028;R-HSA-167077;R-HSA-9613498;R-HSA-165034;R-HSA-167083;R-HSA-167087;R-HSA-167084;R-HSA-167468;R-HSA-167085;R-HSA-167090;R-HSA-167474;R-HSA-165043;R-HSA-167089;R-HSA-167478;R-HSA-165047;R-HSA-167477;R-HSA-167098;R-HSA-167481;R-HSA-167097;R-HSA-…
R-HSA-5687128	MAPK6/MAPK4 signaling	18	106	0.00730329	0.0081482	0.0488892	19	40	0.00314961	9606	Homo sapiens	PXK;TRAM1;RNASEH2A;RPN2;CHD9;DIS3;RPN1;TAP1;CDC42;MOV10;DACH1;CLP1;AGO2;PSMB1;MLX;CDK1;POLR3G		R-HSA-5692788;R-HSA-5687090;R-HSA-5692754;R-HSA-5692755;R-HSA-5687123;R-HSA-5687088;R-HSA-5687121;R-HSA-5687103;R-HSA-5627775;R-HSA-5692764;R-HSA-5687101;R-HSA-5687099;R-HSA-5687097;R-HSA-5692761;R-HSA-5692775;R-HSA-389788;R-HSA-5692749;R-HSA-5687112;R-HSA-5687113
R-HSA-174417	Telomere C-strand (Lagging Strand) Synthesis	10	45	0.00310045	0.00810612	0.0488892	14	14	0.00110236	9606	Homo sapiens	POLD3;RFC5;FEN1;RFC3;RFC4;RFC1;RFC2;NACA;POLD1;DNAJA3		R-HSA-174438;R-HSA-174439;R-HSA-174441;R-HSA-174446;R-HSA-174447;R-HSA-174444;R-HSA-174445;R-HSA-174451;R-HSA-174448;R-HSA-174452;R-HSA-174427;R-HSA-174456;R-HSA-174425;R-HSA-176702
R-HSA-167162	RNA Polymerase II HIV Promoter Escape	11	52	0.00358275	0.00800538	0.0488892	9	9	0.000708661	9606	Homo sapiens	TAF15;GTF2B;POLR2E;PPAN;HNRNPR;POLR2H;TAF4;GTF2F1;GTF2F2		R-HSA-167474;R-HSA-9613490;R-HSA-167136;R-HSA-167121;R-HSA-9613498;R-HSA-167115;R-HSA-167113;R-HSA-167468;R-HSA-167117
R-HSA-203927	MicroRNA (miRNA) biogenesis	8	31	0.00213587	0.00742261	0.0488892	6	8	0.000629921	9606	Homo sapiens	SPI1;PRKRA;AGO2;POLR2E;DICER1;POLR2H;TARBP2		R-HSA-203906;R-HSA-203922;R-HSA-203862;R-HSA-210805;R-HSA-2106614;R-HSA-203901
R-HSA-167161	HIV Transcription Initiation	11	52	0.00358275	0.00800538	0.0488892	4	4	0.000314961	9606	Homo sapiens	TAF15;GTF2B;POLR2E;PPAN;HNRNPR;POLR2H;TAF4;GTF2F1;GTF2F2		R-HSA-167477;R-HSA-167130;R-HSA-167134;R-HSA-167118
R-HSA-75953	RNA Polymerase II Transcription Initiation	11	52	0.00358275	0.00800538	0.0488892	3	3	0.00023622	9606	Homo sapiens	TAF15;GTF2B;POLR2E;PPAN;HNRNPR;POLR2H;TAF4;GTF2F1;GTF2F2		R-HSA-75861;R-HSA-75864;R-HSA-75866
R-HSA-73776	RNA Polymerase II Promoter Escape	11	53	0.00365165	0.00913163	0.0547898	7	7	0.000551181	9606	Homo sapiens	TAF15;GTF2B;POLR2E;PPAN;HNRNPR;POLR2H;TAF4;GTF2F1;GTF2F2		R-HSA-75873;R-HSA-111264;R-HSA-76576;R-HSA-9613494;R-HSA-75850;R-HSA-9613497;R-HSA-75869
R-HSA-2565942	Regulation of PLK1 Activity at G2/M Transition	16	92	0.00633871	0.00986168	0.0591701	11	12	0.000944882	9606	Homo sapiens	EIF5B;HSP90AA1;PPP1R12A;POP1;PLK1;TUBG2;TUBG1;DYNLL1;CKAP5;PPP1CB;NXF1;PPP2R1A;CROCC;CNTRL;DRG1;CDK1;SKP1		R-HSA-3000319;R-HSA-3000335;R-HSA-3002798;R-HSA-4086410;R-HSA-3002811;R-HSA-2562526;R-HSA-2574845;R-HSA-3000327;R-HSA-3000310;R-HSA-3000339;R-HSA-2574840
R-HSA-73863	RNA Polymerase I Transcription Termination	8	33	0.00227367	0.0105196	0.0631176	3	4	0.000314961	9606	Homo sapiens	TAF1C;POLR1A;POLR1C;POLR1D;POLR2E;UBTF;POLR1E;POLR2H		R-HSA-74993;R-HSA-74992;R-HSA-74994
R-HSA-9022538	Loss of MECP2 binding ability to 5mC-DNA	3	5	0.000344495	0.0105479	0.0632872	2	2	0.00015748	9606	Homo sapiens	MECP2;HDAC1		R-HSA-9022465;R-HSA-9023461
R-HSA-5696394	DNA Damage Recognition in GG-NER	9	40	0.00275596	0.0108267	0.0649601	4	5	0.000393701	9606	Homo sapiens	YY1;CUL4A;DDB1;RPS9;PARP1;PARP2;CUL3;RUVBL1;ACTB;DDB2		R-HSA-5691006;R-HSA-6782943;R-HSA-5696655;R-HSA-5696664
R-HSA-5627123	RHO GTPases activate PAKs	7	27	0.00186027	0.011597	0.069582	10	15	0.0011811	9606	Homo sapiens	PPP1CB;CDC42;MYL6;PPP1R12A;DHX8;MYH9;ESYT2;RPL26;NF2		R-HSA-5669158;R-HSA-8981931;R-HSA-5668932;R-HSA-445797;R-HSA-5668978;R-HSA-5668947;R-HSA-419232;R-HSA-5627775;R-HSA-2029456;R-HSA-8981926
R-HSA-166208	mTORC1-mediated signalling	7	27	0.00186027	0.011597	0.069582	7	7	0.000551181	9606	Homo sapiens	MYCBP;RPS6;EIF4EBP1;EIF4E;EIF4B;MYO1F;EIF4G1		R-HSA-165777;R-HSA-165718;R-HSA-165766;R-HSA-165758;R-HSA-165726;R-HSA-165692;R-HSA-165708
R-HSA-76042	RNA Polymerase II Transcription Initiation And Promoter Clearance	11	55	0.00378944	0.0117474	0.0704846	11	11	0.000866142	9606	Homo sapiens	TAF15;GTF2B;POLR2E;PPAN;HNRNPR;POLR2H;TAF4;GTF2F1;GTF2F2		R-HSA-75873;R-HSA-111264;R-HSA-76576;R-HSA-75861;R-HSA-9613494;R-HSA-75864;R-HSA-75866;R-HSA-75850;R-HSA-9613497;R-HSA-75949;R-HSA-75869
R-HSA-162592	Integration of provirus	5	15	0.00103348	0.011801	0.0708063	12	14	0.00110236	9606	Homo sapiens	XRCC4;HMGA1;LIG4;BANF1;KPNA1;EIF2A		R-HSA-175250;R-HSA-164514;R-HSA-8951690;R-HSA-175174;R-HSA-175108;R-HSA-164522;R-HSA-175258;R-HSA-173115;R-HSA-175177;R-HSA-162590;R-HSA-164845;R-HSA-175117
R-HSA-5655862	Translesion synthesis by POLK	6	21	0.00144688	0.0122308	0.0733848	3	3	0.00023622	9606	Homo sapiens	RFC5;RFC3;RFC4;RFC1;RFC2;DNAJA3;POLK		R-HSA-5655892;R-HSA-5655965;R-HSA-5655835
R-HSA-1643685	Disease	223	2171	0.14958	0.01237	0.07422	394	1216	0.095748	9606	Homo sapiens	RPL4;RPL5;RPL30;RPL3;SPI1;RPL32;RPL31;PPAN;HNRNPR;ENO1;RBPJ;SMC3;RPL9;ACTB;RPL6;RRP9;RPS15;GOLGA2;RPS14;RPS17;RPS16;RPL18A;RPS19;TRIM28;RPS18;PPP2R1A;RPL36;RPL35;HIST3H2BB;RPS11;RPS10;RPS13;SKP1;RPS12;EIF2A;DAXX;RPL22;SND1;HIST2H3A;RPL27;RPL26;RPL28;RPN2;DHX8;RPN1;TXN;IQGAP1;ZC3HAV1;MEFV;C3;FXR1;NTHL1;VASP;XRCC4;EIF2AK2;MRPL22;RPS26;RPS25;HIST1H4A;RPS28;EIF5;SNW1;TBL2;RPS27;RPS29;RPS20;RPS21;RPS2…		R-HSA-175108;R-HSA-175117;R-HSA-1220610;R-HSA-4755545;R-HSA-1220611;R-HSA-1839112;R-HSA-1220614;R-HSA-5096537;R-HSA-1220612;R-HSA-5211224;R-HSA-1220613;R-HSA-5096532;R-HSA-1169421;R-HSA-9613490;R-HSA-9613498;R-HSA-9665697;R-HSA-9665696;R-HSA-9665703;R-HSA-9665702;R-HSA-173115;R-HSA-9665708;R-HSA-175174;R-HSA-175177;R-HSA-9605313;R-HSA-9649393;R-HSA-9662710;R-HSA-9662708;R-HSA-8936676;R-HSA-192627…
R-HSA-1852241	Organelle biogenesis and maintenance	43	335	0.0230812	0.0126172	0.0757034	44	86	0.00677165	9606	Homo sapiens	HBS1L;DAZAP1;CHD9;ATP5A1;NAT10;ATP5C1;ATP5H;HSD17B12;NRF1;ATP5O;TFB1M;BARX1;MT-ATP6;NXF1;ATP5B;PPP2R1A;CNTRL;ASCC2;CYC1;MEF2D;CCT3;EIF5B;HSP90AA1;PLK1;TFB2M;TUBG2;ATP5F1;TUBG1;DYNLL1;DYNLL2;CKAP5;HIST1H4A;CREB1;TBL2;NFX1;CROCC;DRG1;CDK1;TFAM;ESYT2;MPHOSPH6		R-HSA-5617815;R-HSA-8949580;R-HSA-5625424;R-HSA-5625426;R-HSA-5617820;R-HSA-5617816;R-HSA-5624129;R-HSA-5625421;R-HSA-1368140;R-HSA-2466367;R-HSA-5625416;R-HSA-5626699;R-HSA-5624949;R-HSA-5626228;R-HSA-1592249;R-HSA-1592250;R-HSA-1592252;R-HSA-2466369;R-HSA-5626227;R-HSA-2466370;R-HSA-5624125;R-HSA-111912;R-HSA-1592242;R-HSA-5624127;R-HSA-5624126;R-HSA-5626681;R-HSA-5624952;R-HSA-1592245;R-HSA-15…
R-HSA-9022707	MECP2 regulates transcription factors	4	10	0.00068899	0.0129438	0.0776631	8	8	0.000629921	9606	Homo sapiens	MECP2;CREB1		R-HSA-9021944;R-HSA-9021851;R-HSA-9021949;R-HSA-9021950;R-HSA-9017441;R-HSA-9021952;R-HSA-9017447;R-HSA-9021847
R-HSA-110357	Displacement of DNA glycosylase by APEX1	4	10	0.00068899	0.0129438	0.0776631	8	8	0.000629921	9606	Homo sapiens	NTHL1;APEX1;MUTYH		R-HSA-110353;R-HSA-110352;R-HSA-110355;R-HSA-110354;R-HSA-110356;R-HSA-110349;R-HSA-110351;R-HSA-110350
R-HSA-72731	Recycling of eIF2:GDP	4	10	0.00068899	0.0129438	0.0776631	2	2	0.00015748	9606	Homo sapiens	EIF2B3;EIF2S3;XRN2;EIF2S2;EIF2S1;EIF2A		R-HSA-72722;R-HSA-72670
R-HSA-450408	AUF1 (hnRNP D0) binds and destabilizes mRNA	11	56	0.00385834	0.0132524	0.0795143	4	4	0.000314961	9606	Homo sapiens	DACH1;RPN2;CHD9;RPN1;PSMB1;HNRNPD;POLR3G;TAP1;PABPC1;EIF4G1;TBC1D10B		R-HSA-450551;R-HSA-450580;R-HSA-450466;R-HSA-450434
R-HSA-77042	Formation of editosomes by ADAR proteins	2	2	0.000137798	0.0140786	0.0844716	4	4	0.000314961	9606	Homo sapiens	ADAR		R-HSA-75090;R-HSA-111237;R-HSA-111238;R-HSA-77613
R-HSA-9605310	Defective Base Excision Repair Associated with MUTYH	2	2	0.000137798	0.0140786	0.0844716	2	2	0.00015748	9606	Homo sapiens	MUTYH		R-HSA-9608288;R-HSA-9605313
R-HSA-9022534	Loss of MECP2 binding ability to 5hmC-DNA	2	2	0.000137798	0.0140786	0.0844716	1	1	7.87402e-05	9606	Homo sapiens	MECP2		R-HSA-9022462
R-HSA-9608290	Defective MUTYH substrate processing	2	2	0.000137798	0.0140786	0.0844716	1	1	7.87402e-05	9606	Homo sapiens	MUTYH		R-HSA-9605313
R-HSA-9648025	EML4 and NUDC in mitotic spindle formation	19	121	0.00833678	0.014226	0.085356	2	5	0.000393701	9606	Homo sapiens	RCC2;PLK1;DYNLL1;DYNLL2;CKAP5;EEF1A1;CDC20;MECP2;NXF1;RPS27;EIF2S3;KIF2A;PPP2R1A;TAOK1;KIF2C;MAN2B1;EIF3E;BUB3;DOCK2;CLASP2		R-HSA-9648114;R-HSA-156682
R-HSA-9675151	Disorders of developmental biology	5	16	0.00110238	0.0151748	0.091049	5	5	0.000393701	9606	Homo sapiens	MECP2;RPL3;HDAC1;ESYT2		R-HSA-9005561;R-HSA-9022462;R-HSA-9005585;R-HSA-9022465;R-HSA-9023461
R-HSA-9005891	Loss of function of MECP2 in Rett syndrome	5	16	0.00110238	0.0151748	0.091049	5	5	0.000393701	9606	Homo sapiens	MECP2;RPL3;HDAC1;ESYT2		R-HSA-9005561;R-HSA-9022462;R-HSA-9005585;R-HSA-9022465;R-HSA-9023461
R-HSA-9005895	Pervasive developmental disorders	5	16	0.00110238	0.0151748	0.091049	5	5	0.000393701	9606	Homo sapiens	MECP2;RPL3;HDAC1;ESYT2		R-HSA-9005561;R-HSA-9022462;R-HSA-9005585;R-HSA-9022465;R-HSA-9023461
R-HSA-6796648	TP53 Regulates Transcription of DNA Repair Genes	15	89	0.00613201	0.0156872	0.0941231	6	17	0.00133858	9606	Homo sapiens	SUPT16H;SSRP1;GTF2F1;GTF2F2;DDB2;POLR2E;TCEB2;NELFB;TCEB1;POLR2H;NELFA;NELFCD;CDK13;NELFE		R-HSA-6806423;R-HSA-6797606;R-HSA-6806417;R-HSA-6797616;R-HSA-6797712;R-HSA-6797100
R-HSA-4839726	Chromatin organization	34	256	0.0176381	0.0158225	0.0949348	72	84	0.00661417	9606	Homo sapiens	HIST2H2AA3;HIST1H2BN;HIST1H2BM;HDAC2;ENY2;HIST1H2BO;HIST1H2BJ;HDAC1;HIST1H2BL;HIST1H2BK;HIST2H2AB;ACTB;HIST2H2AC;RBBP4;RUVBL2;RUVBL1;WDR5;HIST3H2BB;RPS2;ASCC3;DR1;TAF15;PRMT1;WDR12;HIST2H2BF;HIST2H2BE;MORF4L1;HIST1H4A;HIST2H3A;MORF4L2;HIST1H2BH;HIST1H2BB;HIST1H2BD;HIST1H2BC		R-HSA-5159245;R-HSA-5205824;R-HSA-5661126;R-HSA-5144542;R-HSA-5651654;R-HSA-5661124;R-HSA-5661125;R-HSA-5661122;R-HSA-8879123;R-HSA-5661123;R-HSA-5661120;R-HSA-5661121;R-HSA-5229010;R-HSA-4722133;R-HSA-5651657;R-HSA-5205867;R-HSA-5216234;R-HSA-5634802;R-HSA-3321883;R-HSA-5205861;R-HSA-5638141;R-HSA-5649764;R-HSA-3697920;R-HSA-3318415;R-HSA-4827383;R-HSA-4827382;R-HSA-4754187;R-HSA-5244692;R-HSA-3…
R-HSA-3247509	Chromatin modifying enzymes	34	256	0.0176381	0.0158225	0.0949348	72	84	0.00661417	9606	Homo sapiens	HIST2H2AA3;HIST1H2BN;HIST1H2BM;HDAC2;ENY2;HIST1H2BO;HIST1H2BJ;HDAC1;HIST1H2BL;HIST1H2BK;HIST2H2AB;ACTB;HIST2H2AC;RBBP4;RUVBL2;RUVBL1;WDR5;HIST3H2BB;RPS2;ASCC3;DR1;TAF15;PRMT1;WDR12;HIST2H2BF;HIST2H2BE;MORF4L1;HIST1H4A;HIST2H3A;MORF4L2;HIST1H2BH;HIST1H2BB;HIST1H2BD;HIST1H2BC		R-HSA-5159245;R-HSA-5205824;R-HSA-5661126;R-HSA-5144542;R-HSA-5651654;R-HSA-5661124;R-HSA-5661125;R-HSA-5661122;R-HSA-8879123;R-HSA-5661123;R-HSA-5661120;R-HSA-5661121;R-HSA-5229010;R-HSA-4722133;R-HSA-5651657;R-HSA-5205867;R-HSA-5216234;R-HSA-5634802;R-HSA-3321883;R-HSA-5205861;R-HSA-5638141;R-HSA-5649764;R-HSA-3697920;R-HSA-3318415;R-HSA-4827383;R-HSA-4827382;R-HSA-4754187;R-HSA-5244692;R-HSA-3…
R-HSA-5663220	RHO GTPases Activate Formins	22	149	0.010266	0.0166982	0.100189	15	27	0.00212598	9606	Homo sapiens	RCC2;PLK1;DYNLL1;DYNLL2;CKAP5;ACTB;EEF1A1;CDC20;CDC42;MECP2;NXF1;RPS27;EIF2S3;KIF2A;PPP2R1A;TAOK1;G3BP2;KIF2C;MAN2B1;EIF3E;BUB3;DOCK2;CLASP2		R-HSA-5665686;R-HSA-5665751;R-HSA-5666160;R-HSA-5666129;R-HSA-5665809;R-HSA-5666001;R-HSA-5665982;R-HSA-5665727;R-HSA-5665659;R-HSA-5666008;R-HSA-5666169;R-HSA-5665767;R-HSA-5666049;R-HSA-5665802;R-HSA-203070
R-HSA-69239	Synthesis of DNA	20	132	0.00909467	0.0170785	0.102471	17	26	0.00204724	9606	Homo sapiens	RFC5;FEN1;RFC3;RFC4;RPN2;RFC1;CHD9;RFC2;RPN1;TAP1;POLD3;DACH1;NACA;DNAJA3;POLD1;POLE3;PSMB1;CDK1;POLR3G;SKP1		R-HSA-69152;R-HSA-69063;R-HSA-69127;R-HSA-69005;R-HSA-69068;R-HSA-68913;R-HSA-68944;R-HSA-69074;R-HSA-68946;R-HSA-69140;R-HSA-68948;R-HSA-68950;R-HSA-69142;R-HSA-69144;R-HSA-69016;R-HSA-69053;R-HSA-69116
R-HSA-8854518	AURKA Activation by TPX2	13	74	0.00509853	0.0173789	0.104273	2	2	0.00015748	9606	Homo sapiens	EIF5B;HSP90AA1;PLK1;HMMR;TUBG2;TUBG1;DYNLL1;CKAP5;NXF1;PPP2R1A;CROCC;CNTRL;DRG1;CDK1		R-HSA-8853405;R-HSA-8853419
R-HSA-69306	DNA Replication	21	141	0.00971476	0.0175082	0.105049	22	47	0.00370079	9606	Homo sapiens	RFC5;FEN1;RFC3;RFC4;RPN2;RFC1;CHD9;RFC2;RPN1;TAP1;POLD3;DACH1;NACA;DNAJA3;POLD1;POLE3;PSMB1;CDK1;POLR3G;KIF2C;SKP1		R-HSA-69152;R-HSA-68960;R-HSA-69063;R-HSA-69127;R-HSA-68712;R-HSA-69005;R-HSA-69068;R-HSA-68913;R-HSA-68944;R-HSA-69299;R-HSA-69074;R-HSA-68914;R-HSA-68946;R-HSA-69140;R-HSA-68948;R-HSA-68950;R-HSA-69142;R-HSA-68825;R-HSA-69144;R-HSA-69016;R-HSA-69053;R-HSA-69116
R-HSA-442729	CREB1 phosphorylation through the activation of CaMKII/CaMKK/CaMKIV cascasde	4	11	0.000757889	0.0176938	0.106163	10	10	0.000787402	9606	Homo sapiens	RPL3;CREB1;TBL2;ESYT2;KPNA2		R-HSA-9618834;R-HSA-9619127;R-HSA-9619125;R-HSA-111913;R-HSA-111912;R-HSA-111915;R-HSA-442749;R-HSA-112282;R-HSA-9618863;R-HSA-444792
R-HSA-162909	Host Interactions of HIV factors	22	150	0.0103348	0.0178433	0.10706	30	54	0.00425197	9606	Homo sapiens	SPI1;RPN2;UHRF1;CHD9;RPN1;HMGA1;TAP1;AP2A1;ZNFX1;DACH1;PSMB1;POLR3G;TCEB2;BANF1;TCEB1;DOCK2;SLC25A5;SLC25A4;KPNA1;EIF2A;SKP1;SLC25A6		R-HSA-180739;R-HSA-180736;R-HSA-180555;R-HSA-180622;R-HSA-180687;R-HSA-180627;R-HSA-180630;R-HSA-182171;R-HSA-180573;R-HSA-180710;R-HSA-165028;R-HSA-180709;R-HSA-182186;R-HSA-165034;R-HSA-180905;R-HSA-167597;R-HSA-165043;R-HSA-167601;R-HSA-167537;R-HSA-182198;R-HSA-165047;R-HSA-180599;R-HSA-180597;R-HSA-180725;R-HSA-180603;R-HSA-180728;R-HSA-200952;R-HSA-165055;R-HSA-180540;R-HSA-180732
R-HSA-5625900	RHO GTPases activate CIT	6	23	0.00158468	0.0182453	0.109472	3	6	0.000472441	9606	Homo sapiens	PPP1CB;MYL6;PPP1R12A;DHX8;POP1;KIF14;MYH9		R-HSA-5671970;R-HSA-5671919;R-HSA-5671993
R-HSA-109581	Apoptosis	26	189	0.0130219	0.0218965	0.109483	24	141	0.0111024	9606	Homo sapiens	RPN2;UHRF1;CHD9;RPN1;HMGB2;PPP2R2A;HMGB1;ARHGAP4;DACH1;PSMB1;HIST1H1D;HIST1H1E;KPNA2;HIST1H1B;KPNA1;MAP4K4;HIST1H1C;EIF2A;DSP;PARP1;TAP1;VRK1;DYNLL1;DYNLL2;POLR3G;VIM;HNRNPC		R-HSA-211715;R-HSA-139906;R-HSA-351876;R-HSA-211239;R-HSA-211206;R-HSA-141159;R-HSA-351936;R-HSA-139908;R-HSA-201636;R-HSA-9029667;R-HSA-350319;R-HSA-139913;R-HSA-350318;R-HSA-139918;R-HSA-211247;R-HSA-351913;R-HSA-4331340;R-HSA-139952;R-HSA-3371360;R-HSA-211191;R-HSA-266204;R-HSA-139899;R-HSA-3465448;R-HSA-201628
R-HSA-69242	S Phase	25	179	0.0123329	0.0206947	0.109483	30	54	0.00425197	9606	Homo sapiens	FEN1;RPN2;CHD9;MAX;RPN1;PDS5B;SMC3;POLD3;DACH1;RBBP4;POLD1;PSMB1;SKP1;RFC5;RFC3;RFC4;RFC1;RFC2;TAP1;RSL1D1;NACA;DNAJA3;POLE3;CDK1;POLR3G		R-HSA-187520;R-HSA-69063;R-HSA-69127;R-HSA-69005;R-HSA-69068;R-HSA-68944;R-HSA-69074;R-HSA-68946;R-HSA-69140;R-HSA-68948;R-HSA-68950;R-HSA-69142;R-HSA-69144;R-HSA-69016;R-HSA-2473151;R-HSA-187545;R-HSA-69152;R-HSA-187552;R-HSA-2468039;R-HSA-2473152;R-HSA-2468041;R-HSA-187948;R-HSA-187949;R-HSA-68913;R-HSA-75825;R-HSA-187574;R-HSA-187575;R-HSA-188345;R-HSA-69053;R-HSA-69116
R-HSA-5620912	Anchoring of the basal body to the plasma membrane	16	99	0.006821	0.0182584	0.109483	8	9	0.000708661	9606	Homo sapiens	EIF5B;HSP90AA1;DAZAP1;PLK1;TUBG2;TUBG1;BARX1;DYNLL1;CKAP5;NXF1;PPP2R1A;CROCC;CNTRL;DRG1;CDK1;ASCC2;MPHOSPH6		R-HSA-5626228;R-HSA-5626227;R-HSA-5626220;R-HSA-5626223;R-HSA-5626681;R-HSA-5617816;R-HSA-5626699;R-HSA-5638009
R-HSA-110320	Translesion Synthesis by POLH	6	24	0.00165358	0.0219017	0.109508	6	8	0.000629921	9606	Homo sapiens	RFC5;RFC3;POU2F1;RFC4;RFC1;RFC2;DNAJA3		R-HSA-5654989;R-HSA-5654986;R-HSA-110317;R-HSA-110316;R-HSA-110319;R-HSA-5654985
R-HSA-8851708	Signaling by FGFR2 IIIa TM	6	24	0.00165358	0.0219017	0.109508	1	2	0.00015748	9606	Homo sapiens	NCBP1;NCBP2;POLR2E;POLR2H;GTF2F1;GTF2F2		R-HSA-8851710
R-HSA-8949613	Cristae formation	7	31	0.00213587	0.0226674	0.113337	1	2	0.00015748	9606	Homo sapiens	MT-ATP6;ATP5B;ATP5A1;ATP5C1;ATP5H;ATP5O;ATP5F1		R-HSA-8949580
R-HSA-75072	mRNA Editing	4	12	0.000826788	0.0234029	0.117014	9	9	0.000708661	9606	Homo sapiens	APOBEC3C;CPT1A;ADAR		R-HSA-75090;R-HSA-111237;R-HSA-111238;R-HSA-77609;R-HSA-77608;R-HSA-83677;R-HSA-77613;R-HSA-77615;R-HSA-77614
R-HSA-69166	Removal of the Flap Intermediate	5	18	0.00124018	0.0237279	0.118639	4	4	0.000314961	9606	Homo sapiens	POLD3;FEN1;NACA;POLD1		R-HSA-69152;R-HSA-69140;R-HSA-69142;R-HSA-69144
R-HSA-162594	Early Phase of HIV Life Cycle	6	25	0.00172247	0.0260225	0.130112	13	38	0.00299213	9606	Homo sapiens	FEN1;XRCC4;HMGA1;LIG4;BANF1;KPNA1;EIF2A		R-HSA-164514;R-HSA-8951690;R-HSA-175174;R-HSA-175108;R-HSA-164522;R-HSA-175177;R-HSA-164845;R-HSA-175117;R-HSA-175250;R-HSA-175258;R-HSA-173115;R-HSA-162590;R-HSA-182876
R-HSA-380284	Loss of proteins required for interphase microtubule organization from the centrosome	12	71	0.00489183	0.0279847	0.139923	3	3	0.00023622	9606	Homo sapiens	EIF5B;HSP90AA1;PLK1;TUBG2;TUBG1;DYNLL1;CKAP5;NXF1;PPP2R1A;CROCC;CNTRL;DRG1;CDK1		R-HSA-380294;R-HSA-380272;R-HSA-380303
R-HSA-380259	Loss of Nlp from mitotic centrosomes	12	71	0.00489183	0.0279847	0.139923	2	2	0.00015748	9606	Homo sapiens	EIF5B;HSP90AA1;PLK1;TUBG2;TUBG1;DYNLL1;CKAP5;NXF1;PPP2R1A;CROCC;CNTRL;DRG1;CDK1		R-HSA-380272;R-HSA-380303
R-HSA-390522	Striated Muscle Contraction	8	40	0.00275596	0.0289565	0.144783	4	4	0.000314961	9606	Homo sapiens	CYB5R3;NCBP1;MYL1;MYL3;DDX21;PHAX;DMD;VIM;MRPL22		R-HSA-390597;R-HSA-390598;R-HSA-390593;R-HSA-390595
R-HSA-8876725	Protein methylation	5	19	0.00130908	0.028972	0.14486	6	9	0.000708661	9606	Homo sapiens	EEF1A1;PDCD4;EIF3E;ESYT2;RPS2;HSD17B12		R-HSA-8879123;R-HSA-8932413;R-HSA-8931858;R-HSA-6786205;R-HSA-8932275;R-HSA-8931974
R-HSA-69183	Processive synthesis on the lagging strand	5	19	0.00130908	0.028972	0.14486	6	7	0.000551181	9606	Homo sapiens	POLD3;FEN1;NACA;POLD1		R-HSA-69152;R-HSA-69140;R-HSA-69127;R-HSA-69142;R-HSA-69144;R-HSA-69116
R-HSA-110312	Translesion synthesis by REV1	5	19	0.00130908	0.028972	0.14486	4	5	0.000393701	9606	Homo sapiens	RFC5;RFC3;RFC4;RFC1;RFC2;DNAJA3		R-HSA-5652151;R-HSA-110307;R-HSA-110308;R-HSA-110311
R-HSA-163282	Mitochondrial transcription initiation	2	3	0.000206697	0.0298875	0.149437	2	2	0.00015748	9606	Homo sapiens	TFAM;TFB2M		R-HSA-163296;R-HSA-163310
R-HSA-111932	CaMK IV-mediated phosphorylation of CREB	4	13	0.000895687	0.0301105	0.150552	13	13	0.00102362	9606	Homo sapiens	RPL3;CREB1;TBL2;ESYT2;KPNA2		R-HSA-9618834;R-HSA-442725;R-HSA-9619127;R-HSA-9619125;R-HSA-111913;R-HSA-111912;R-HSA-111915;R-HSA-111916;R-HSA-442749;R-HSA-112282;R-HSA-9618863;R-HSA-9617583;R-HSA-444792
R-HSA-164843	2-LTR circle formation	4	13	0.000895687	0.0301105	0.150552	3	3	0.00023622	9606	Homo sapiens	XRCC4;HMGA1;LIG4;BANF1		R-HSA-175174;R-HSA-175258;R-HSA-175177
R-HSA-390666	Serotonin receptors	4	13	0.000895687	0.0301105	0.150552	2	3	0.00023622	9606	Homo sapiens	CDC42;HIST1H2BM;DNMT1;TAF15;RPL26;GIGYF2		R-HSA-390929;R-HSA-390930
R-HSA-5685942	HDR through Homologous Recombination (HRR)	12	72	0.00496073	0.0306297	0.153149	15	19	0.00149606	9606	Homo sapiens	POLD3;RFC5;RFC3;RFC4;RAD51C;RFC1;RFC2;POLD1;DNAJA3;SRRT;POLE3;POLK		R-HSA-5693620;R-HSA-5693589;R-HSA-5686483;R-HSA-5693584;R-HSA-5686398;R-HSA-5685341;R-HSA-5693593;R-HSA-5693561;R-HSA-5685318;R-HSA-5685319;R-HSA-5686469;R-HSA-5693539;R-HSA-5685838;R-HSA-5686410;R-HSA-5686440
R-HSA-5633007	Regulation of TP53 Activity	24	178	0.012264	0.0325759	0.16288	18	98	0.00771654	9606	Homo sapiens	RFC5;DAXX;SUPT16H;RFC3;HDAC2;TAF15;RFC4;HDAC1;RFC2;HNRNPR;SSRP1;ARHGAP4;EEF1A1;RBBP4;PPP2R1A;POLD1;CSNK2B;CDK1;TAF4;ZNF385A		R-HSA-6803719;R-HSA-6792871;R-HSA-6805061;R-HSA-6799332;R-HSA-6805059;R-HSA-6799777;R-HSA-6803425;R-HSA-3222072;R-HSA-6803437;R-HSA-3215295;R-HSA-6810376;R-HSA-6811479;R-HSA-6805399;R-HSA-6805109;R-HSA-6811508;R-HSA-6805650;R-HSA-6792863;R-HSA-6793661
R-HSA-5689603	UCH proteinases	15	98	0.0067521	0.032698	0.16349	7	11	0.000866142	9606	Homo sapiens	HIST2H2AA3;RPS9;RPN2;CHD9;RPN1;HIST2H2AB;TAP1;ACTB;HIST2H2AC;YY1;DACH1;XRN1;RUVBL1;PSMB1;POLR3G		R-HSA-5690790;R-HSA-5689630;R-HSA-5665854;R-HSA-5690319;R-HSA-5665871;R-HSA-5689544;R-HSA-5690808
R-HSA-6802952	Signaling by BRAF and RAF fusions	12	73	0.00502963	0.03345	0.16725	5	5	0.000393701	9606	Homo sapiens	FXR1;EIF5;CUL3;AP3B1;ARRB1;ESYT2;ZC3HAV1;IQGAP1;HIST2H2BF;QKI;ACTB;SND1		R-HSA-6802935;R-HSA-6802934;R-HSA-6802933;R-HSA-6802932;R-HSA-6802927
R-HSA-5357801	Programmed Cell Death	26	197	0.0135731	0.0336103	0.168052	28	154	0.012126	9606	Homo sapiens	RPN2;UHRF1;CHD9;RPN1;HMGB2;PPP2R2A;HMGB1;ARHGAP4;DACH1;PSMB1;HIST1H1D;HIST1H1E;KPNA2;HIST1H1B;KPNA1;MAP4K4;HIST1H1C;EIF2A;DSP;PARP1;TAP1;VRK1;DYNLL1;DYNLL2;POLR3G;VIM;HNRNPC		R-HSA-211715;R-HSA-139906;R-HSA-351876;R-HSA-211206;R-HSA-351936;R-HSA-139908;R-HSA-139913;R-HSA-139918;R-HSA-4331340;R-HSA-3371360;R-HSA-5357828;R-HSA-5675456;R-HSA-266204;R-HSA-5213462;R-HSA-3465448;R-HSA-201628;R-HSA-3465429;R-HSA-211239;R-HSA-141159;R-HSA-201636;R-HSA-9029667;R-HSA-350319;R-HSA-350318;R-HSA-211247;R-HSA-351913;R-HSA-139952;R-HSA-211191;R-HSA-139899
R-HSA-174143	APC/C-mediated degradation of cell cycle proteins	14	90	0.00620091	0.0340632	0.170316	34	38	0.00299213	9606	Homo sapiens	RPN2;CHD9;PLK1;RPN1;TAP1;CDC20;DACH1;CLP1;PSMB1;CDK1;POLR3G;BUB3;SKP1		R-HSA-174144;R-HSA-174209;R-HSA-174088;R-HSA-174159;R-HSA-174157;R-HSA-179410;R-HSA-188371;R-HSA-174227;R-HSA-174224;R-HSA-174171;R-HSA-174235;R-HSA-174104;R-HSA-179417;R-HSA-174105;R-HSA-174238;R-HSA-174174;R-HSA-188191;R-HSA-179421;R-HSA-174119;R-HSA-174122;R-HSA-174058;R-HSA-174251;R-HSA-174120;R-HSA-174121;R-HSA-141423;R-HSA-174255;R-HSA-174124;R-HSA-174195;R-HSA-174132;R-HSA-141429;R-HSA-174…
R-HSA-453276	Regulation of mitotic cell cycle	14	90	0.00620091	0.0340632	0.170316	34	38	0.00299213	9606	Homo sapiens	RPN2;CHD9;PLK1;RPN1;TAP1;CDC20;DACH1;CLP1;PSMB1;CDK1;POLR3G;BUB3;SKP1		R-HSA-174144;R-HSA-174209;R-HSA-174088;R-HSA-174159;R-HSA-174157;R-HSA-179410;R-HSA-188371;R-HSA-174227;R-HSA-174224;R-HSA-174171;R-HSA-174235;R-HSA-174104;R-HSA-179417;R-HSA-174105;R-HSA-174238;R-HSA-174174;R-HSA-188191;R-HSA-179421;R-HSA-174119;R-HSA-174122;R-HSA-174058;R-HSA-174251;R-HSA-174120;R-HSA-174121;R-HSA-141423;R-HSA-174255;R-HSA-174124;R-HSA-174195;R-HSA-174132;R-HSA-141429;R-HSA-174…
R-HSA-5656121	Translesion synthesis by POLI	5	20	0.00137798	0.034895	0.174475	3	3	0.00023622	9606	Homo sapiens	RFC5;RFC3;RFC4;RFC1;RFC2;DNAJA3		R-HSA-5656148;R-HSA-5656158;R-HSA-5656105
R-HSA-176408	Regulation of APC/C activators between G1/S and early anaphase	13	82	0.00564972	0.0353351	0.176675	12	14	0.00110236	9606	Homo sapiens	CDC20;DACH1;RPN2;CHD9;PLK1;RPN1;PSMB1;CDK1;POLR3G;TAP1;BUB3;SKP1		R-HSA-188371;R-HSA-174209;R-HSA-141429;R-HSA-174122;R-HSA-174203;R-HSA-174251;R-HSA-174235;R-HSA-174174;R-HSA-174159;R-HSA-141423;R-HSA-174079;R-HSA-141437
R-HSA-9605308	Diseases of Base Excision Repair	3	8	0.000551192	0.035591	0.177955	8	19	0.00149606	9606	Homo sapiens	NTHL1;MUTYH		R-HSA-9608288;R-HSA-9605313;R-HSA-9630055;R-HSA-9630053;R-HSA-9630043;R-HSA-9630047;R-HSA-9630044;R-HSA-9630045
R-HSA-176417	Phosphorylation of Emi1	3	8	0.000551192	0.035591	0.177955	2	2	0.00015748	9606	Homo sapiens	CDC20;PLK1;CDK1		R-HSA-174122;R-HSA-174174
R-HSA-8986944	Transcriptional Regulation by MECP2	15	100	0.0068899	0.0378321	0.189161	77	77	0.00606299	9606	Homo sapiens	MECP2;MOV10;HDAC2;CREB1;TBL2;RPL3;HDAC1;AGO2;LUC7L;ESYT2;LBR		R-HSA-9022728;R-HSA-9022734;R-HSA-9021953;R-HSA-9021952;R-HSA-9021954;R-HSA-9017988;R-HSA-9615490;R-HSA-9022872;R-HSA-9021851;R-HSA-9006490;R-HSA-9022365;R-HSA-9023132;R-HSA-9006992;R-HSA-9022359;R-HSA-9021847;R-HSA-9615501;R-HSA-9022870;R-HSA-9005995;R-HSA-9006507;R-HSA-9615536;R-HSA-9006122;R-HSA-9005994;R-HSA-9006508;R-HSA-9022764;R-HSA-9022625;R-HSA-9615801;R-HSA-9005988;R-HSA-9006503;R-HSA-8…
R-HSA-72086	mRNA Capping	7	35	0.00241146	0.0394814	0.197407	11	11	0.000866142	9606	Homo sapiens	NCBP1;NCBP2;RNMT;POLR2E;POLR2H;GTF2F1;GTF2F2		R-HSA-77073;R-HSA-77090;R-HSA-77077;R-HSA-77095;R-HSA-77078;R-HSA-77094;R-HSA-77081;R-HSA-77083;R-HSA-77069;R-HSA-77085;R-HSA-77068
R-HSA-453279	Mitotic G1 phase and G1/S transition	23	173	0.0119195	0.0407163	0.203581	45	98	0.00771654	9606	Homo sapiens	TOP2A;RPN2;CHD9;HDAC1;MAX;RPN1;TAP1;PPP2R2A;DACH1;RBBP4;NACA;PPP2R1A;POLE3;PSMB1;CDK1;POLR3G;KIF2C;TK1;SKP1		R-HSA-1362261;R-HSA-187520;R-HSA-1227670;R-HSA-8964492;R-HSA-1227671;R-HSA-8961934;R-HSA-8961920;R-HSA-8961665;R-HSA-1362270;R-HSA-8964482;R-HSA-8964550;R-HSA-8961991;R-HSA-1363328;R-HSA-1363331;R-HSA-1363276;R-HSA-8964561;R-HSA-8964498;R-HSA-187545;R-HSA-8961619;R-HSA-113503;R-HSA-1363274;R-HSA-8964567;R-HSA-188386;R-HSA-113504;R-HSA-68960;R-HSA-187552;R-HSA-188390;R-HSA-8964588;R-HSA-8964525;R-…
R-HSA-110362	POLB-Dependent Long Patch Base Excision Repair	4	15	0.00103348	0.0466056	0.233028	6	10	0.000787402	9606	Homo sapiens	FEN1;PARP1;PARP2;APEX1		R-HSA-5651782;R-HSA-5651828;R-HSA-5649873;R-HSA-5651739;R-HSA-5651723;R-HSA-5649883
R-HSA-5685939	HDR through MMEJ (alt-NHEJ)	4	15	0.00103348	0.0466056	0.233028	6	8	0.000629921	9606	Homo sapiens	FEN1;PARP1;PARP2;FAM98A		R-HSA-5687653;R-HSA-5687664;R-HSA-5687484;R-HSA-5687675;R-HSA-5687640;R-HSA-5687673
R-HSA-68884	Mitotic Telophase/Cytokinesis	4	15	0.00103348	0.0466056	0.233028	4	4	0.000314961	9606	Homo sapiens	RSL1D1;PLK1;PDS5B;SMC3		R-HSA-156723;R-HSA-2470935;R-HSA-156673;R-HSA-2468040
R-HSA-69206	G1/S Transition	20	150	0.0103348	0.0521176	0.244747	22	61	0.00480315	9606	Homo sapiens	RPN2;CHD9;HDAC1;MAX;RPN1;TAP1;DACH1;RBBP4;NACA;PPP2R1A;POLE3;PSMB1;CDK1;POLR3G;KIF2C;TK1;SKP1		R-HSA-188386;R-HSA-113504;R-HSA-68960;R-HSA-187552;R-HSA-187520;R-HSA-188390;R-HSA-8961934;R-HSA-113638;R-HSA-8961920;R-HSA-8961665;R-HSA-8961991;R-HSA-69299;R-HSA-68914;R-HSA-187574;R-HSA-187575;R-HSA-8932400;R-HSA-187545;R-HSA-188345;R-HSA-8961619;R-HSA-188350;R-HSA-113503;R-HSA-8962039
R-HSA-5654738	Signaling by FGFR2	13	88	0.00606311	0.055558	0.244747	25	46	0.00362205	9606	Homo sapiens	NCBP1;NCBP2;FUS;GTF2F1;GTF2F2;TIAL1;HNRNPM;NEMF;PPP2R1A;HNRNPF;POLR2E;POLR2H;HNRNPA1		R-HSA-5654614;R-HSA-5654615;R-HSA-5654612;R-HSA-5654677;R-HSA-1295632;R-HSA-5654608;R-HSA-5654622;R-HSA-5654620;R-HSA-5654618;R-HSA-934559;R-HSA-1295622;R-HSA-6803838;R-HSA-5654607;R-HSA-6803836;R-HSA-5654729;R-HSA-6803527;R-HSA-6803523;R-HSA-1295609;R-HSA-5654397;R-HSA-1549564;R-HSA-1295613;R-HSA-8941618;R-HSA-5654701;R-HSA-1295599;R-HSA-5654697
R-HSA-6802957	Oncogenic MAPK signaling	13	89	0.00613201	0.0595624	0.244747	28	34	0.00267717	9606	Homo sapiens	VASP;CUL3;AP3B1;ARRB1;IQGAP1;ZC3HAV1;HIST2H2BF;QKI;ACTB;SND1;FXR1;EIF5;ESYT2		R-HSA-6802919;R-HSA-6802918;R-HSA-6802916;R-HSA-6802914;R-HSA-6803234;R-HSA-6803233;R-HSA-6802912;R-HSA-6802927;R-HSA-6802926;R-HSA-6802925;R-HSA-6802924;R-HSA-6802922;R-HSA-6802921;R-HSA-6803240;R-HSA-6802935;R-HSA-6802934;R-HSA-6802933;R-HSA-6802932;R-HSA-8936731;R-HSA-6802943;R-HSA-6802942;R-HSA-6802941;R-HSA-8936676;R-HSA-6802837;R-HSA-6802911;R-HSA-6802910;R-HSA-6803230;R-HSA-6803227
R-HSA-1538133	G0 and Early G1	7	38	0.00261816	0.0563778	0.244747	23	27	0.00212598	9606	Homo sapiens	TOP2A;RBBP4;HDAC1;MAX;CDK1		R-HSA-1362261;R-HSA-1227670;R-HSA-8964588;R-HSA-8964492;R-HSA-1227671;R-HSA-8964525;R-HSA-8961934;R-HSA-8978926;R-HSA-8964513;R-HSA-8961665;R-HSA-1362270;R-HSA-8964482;R-HSA-8964580;R-HSA-8964550;R-HSA-8964475;R-HSA-8964561;R-HSA-8964465;R-HSA-8964498;R-HSA-8964531;R-HSA-8961619;R-HSA-188345;R-HSA-8964567;R-HSA-8964471
R-HSA-6804756	Regulation of TP53 Activity through Phosphorylation	14	95	0.0065454	0.0491437	0.244747	5	26	0.00204724	9606	Homo sapiens	RFC5;RFC3;SUPT16H;TAF15;RFC4;RFC2;POLD1;CSNK2B;CDK1;HNRNPR;SSRP1;TAF4		R-HSA-6805399;R-HSA-6805061;R-HSA-6805109;R-HSA-6799332;R-HSA-6805059
R-HSA-2995410	Nuclear Envelope (NE) Reassembly	13	88	0.00606311	0.055558	0.244747	20	24	0.00188976	9606	Homo sapiens	SPI1;UHRF1;VRK1;PPP2R2A;YBX1;VRK2;ZNFX1;PPP2R1A;CDK1;BANF1;LBR;CC2D1A;TMPO		R-HSA-9668405;R-HSA-9634169;R-HSA-9624798;R-HSA-9668415;R-HSA-9667965;R-HSA-9624893;R-HSA-2995389;R-HSA-9668419;R-HSA-2995388;R-HSA-9624800;R-HSA-9615937;R-HSA-9668389;R-HSA-9634219;R-HSA-9618378;R-HSA-9668395;R-HSA-9615945;R-HSA-2995376;R-HSA-9668398;R-HSA-9624876;R-HSA-9624845
R-HSA-73943	Reversal of alkylation damage by DNA dioxygenases	4	16	0.00110238	0.0564007	0.244747	7	13	0.00102362	9606	Homo sapiens	ALKBH5;ASCC1;ASCC2;ASCC3		R-HSA-5657637;R-HSA-5657617;R-HSA-112123;R-HSA-8857692;R-HSA-112125;R-HSA-5657642;R-HSA-112124
R-HSA-5676590	NIK-->noncanonical NF-kB signaling	10	61	0.00420284	0.0498584	0.244747	3	9	0.000708661	9606	Homo sapiens	TCERG1;DACH1;RPN2;CHD9;POP1;RPN1;PSMB1;POLR3G;TAP1;SKP1		R-HSA-5607731;R-HSA-5607725;R-HSA-5607723
R-HSA-168276	NS1 Mediated Effects on Host Pathways	8	46	0.00316935	0.0566859	0.244747	4	6	0.000472441	9606	Homo sapiens	ZNFX1;PABPN1;UHRF1;EIF2AK2;KPNA4;KPNA2;KPNA3;KPNA1;EIF2A		R-HSA-168883;R-HSA-168896;R-HSA-1176059;R-HSA-6791035
R-HSA-75064	mRNA Editing: A to I Conversion	2	4	0.000275596	0.0501544	0.244747	6	6	0.000472441	9606	Homo sapiens	ADAR		R-HSA-75090;R-HSA-111237;R-HSA-111238;R-HSA-77613;R-HSA-77615;R-HSA-77614
R-HSA-174437	Removal of the Flap Intermediate from the C-strand	4	16	0.00110238	0.0564007	0.244747	4	4	0.000314961	9606	Homo sapiens	POLD3;FEN1;POLD1		R-HSA-174451;R-HSA-174441;R-HSA-174446;R-HSA-174445
R-HSA-174113	SCF-beta-TrCP mediated degradation of Emi1	9	55	0.00378944	0.0611531	0.244747	3	3	0.00023622	9606	Homo sapiens	CDC20;DACH1;RPN2;CHD9;RPN1;PSMB1;POLR3G;TAP1;SKP1		R-HSA-174209;R-HSA-174203;R-HSA-174159
R-HSA-75944	Transcription from mitochondrial promoters	2	4	0.000275596	0.0501544	0.244747	2	3	0.00023622	9606	Homo sapiens	TFAM;TFB2M		R-HSA-163296;R-HSA-163310
R-HSA-380320	Recruitment of NuMA to mitotic centrosomes	14	97	0.0066832	0.0563047	0.244747	2	2	0.00015748	9606	Homo sapiens	EIF5B;HSP90AA1;PLK1;TUBG2;TUBG1;DYNLL1;CKAP5;NXF1;PPP2R1A;CROCC;CWC22;CNTRL;DRG1;CDK1		R-HSA-380316;R-HSA-380508
R-HSA-2470946	Cohesin Loading onto Chromatin	3	10	0.00068899	0.0611867	0.244747	2	2	0.00015748	9606	Homo sapiens	RSL1D1;PDS5B;SMC3		R-HSA-2470935;R-HSA-2468040
R-HSA-75102	C6 deamination of adenosine	2	4	0.000275596	0.0501544	0.244747	2	2	0.00015748	9606	Homo sapiens	ADAR		R-HSA-77615;R-HSA-77614
R-HSA-5083633	Defective POMT1 causes MDDGA1, MDDGB1 and MDDGC1	2	4	0.000275596	0.0501544	0.244747	1	1	7.87402e-05	9606	Homo sapiens	SDF2L1;MYO1F		R-HSA-5615604
R-HSA-5083629	Defective POMT2 causes MDDGA2, MDDGB2 and MDDGC2	2	4	0.000275596	0.0501544	0.244747	1	1	7.87402e-05	9606	Homo sapiens	SDF2L1;MYO1F		R-HSA-5615556
R-HSA-416572	Sema4D induced cell migration and growth-cone collapse	5	24	0.00165358	0.0656415	0.262566	4	6	0.000472441	9606	Homo sapiens	MYL6;SCCPDH;DHX8;CIRBP;MYH9;POLR2H		R-HSA-373750;R-HSA-416594;R-HSA-416588;R-HSA-419197
R-HSA-180585	Vif-mediated degradation of APOBEC3G	9	56	0.00385834	0.0667407	0.266963	3	4	0.000314961	9606	Homo sapiens	DACH1;RPN2;CHD9;RPN1;PSMB1;POLR3G;TAP1;TCEB2;TCEB1		R-HSA-180603;R-HSA-180555;R-HSA-180540
R-HSA-159230	Transport of the SLBP Dependant Mature mRNA	7	40	0.00275596	0.0697987	0.279195	3	3	0.00023622	9606	Homo sapiens	NXF1;SLBP;ZNFX1;NCBP1;NCBP2;ALYREF;EIF4E		R-HSA-77587;R-HSA-159046;R-HSA-159050
R-HSA-8941858	Regulation of RUNX3 expression and activity	9	57	0.00392724	0.072639	0.290556	2	9	0.000708661	9606	Homo sapiens	HBS1L;DACH1;RPN2;CHD9;CCDC47;RPN1;PSMB1;POLR3G;TAP1		R-HSA-8952408;R-HSA-8952419
R-HSA-5632684	Hedgehog 'on' state	13	92	0.00633871	0.0727197	0.290879	13	37	0.00291339	9606	Homo sapiens	HBS1L;RPN2;CHD9;CUL3;CCDC47;RPN1;TAP1;ARRB1;CDC73;DACH1;PSMB1;NUMB;POLR3G		R-HSA-5635861;R-HSA-5635856;R-HSA-5635868;R-HSA-5632668;R-HSA-5635865;R-HSA-5635864;R-HSA-5632667;R-HSA-5635845;R-HSA-5632646;R-HSA-5610735;R-HSA-5635855;R-HSA-5635854;R-HSA-5632648
R-HSA-9636249	Inhibition of nitric oxide production	2	5	0.000344495	0.0740066	0.296026	3	5	0.000393701	9606	Homo sapiens	UHRF1;KPNA1;EIF2A		R-HSA-9636242;R-HSA-9636247;R-HSA-9636251
R-HSA-139910	Activation of BMF and translocation to mitochondria	2	5	0.000344495	0.0740066	0.296026	1	2	0.00015748	9606	Homo sapiens	DYNLL2;MAP4K4		R-HSA-139908
R-HSA-4719360	Defective DPM3 causes DPM3-CDG (CDG-1o)	2	5	0.000344495	0.0740066	0.296026	1	1	7.87402e-05	9606	Homo sapiens	DPM1;MRPL22		R-HSA-4719354
R-HSA-4719377	Defective DPM2 causes DPM2-CDG (CDG-1u)	2	5	0.000344495	0.0740066	0.296026	1	1	7.87402e-05	9606	Homo sapiens	DPM1;MRPL22		R-HSA-4719375
R-HSA-4717374	Defective DPM1 causes DPM1-CDG (CDG-1e)	2	5	0.000344495	0.0740066	0.296026	1	1	7.87402e-05	9606	Homo sapiens	DPM1;MRPL22		R-HSA-4717406
R-HSA-1362277	Transcription of E2F targets under negative control by DREAM complex	5	25	0.00172247	0.0751071	0.300428	12	12	0.000944882	9606	Homo sapiens	TOP2A;RBBP4;HDAC1;MAX		R-HSA-8964475;R-HSA-8964492;R-HSA-8964525;R-HSA-8964513;R-HSA-8961665;R-HSA-8964465;R-HSA-8964482;R-HSA-8964498;R-HSA-8964531;R-HSA-8961619;R-HSA-188345;R-HSA-8964471
R-HSA-5607761	Dectin-1 mediated noncanonical NF-kB signaling	10	66	0.00454733	0.0751384	0.300554	3	9	0.000708661	9606	Homo sapiens	TCERG1;DACH1;RPN2;CHD9;POP1;RPN1;PSMB1;POLR3G;TAP1;SKP1		R-HSA-5607731;R-HSA-5607725;R-HSA-5607723
R-HSA-351906	Apoptotic cleavage of cell adhesion proteins	3	11	0.000757889	0.0764445	0.305778	3	10	0.000787402	9606	Homo sapiens	DSP;PPP2R2A;HNRNPC		R-HSA-351876;R-HSA-201636;R-HSA-351913
R-HSA-112126	ALKBH3 mediated reversal of alkylation damage	3	11	0.000757889	0.0764445	0.305778	6	6	0.000472441	9606	Homo sapiens	ASCC1;ASCC2;ASCC3		R-HSA-5657637;R-HSA-5657617;R-HSA-112123;R-HSA-112125;R-HSA-5657642;R-HSA-112124
R-HSA-77588	SLBP Dependent Processing of Replication-Dependent Histone Pre-mRNAs	3	11	0.000757889	0.0764445	0.305778	3	3	0.00023622	9606	Homo sapiens	SLBP;NCBP1;NCBP2		R-HSA-77585;R-HSA-77584;R-HSA-77586
R-HSA-73942	DNA Damage Reversal	4	18	0.00124018	0.0790131	0.316052	7	15	0.0011811	9606	Homo sapiens	ALKBH5;ASCC1;ASCC2;ASCC3		R-HSA-5657637;R-HSA-5657617;R-HSA-112123;R-HSA-8857692;R-HSA-112125;R-HSA-5657642;R-HSA-112124
R-HSA-176814	Activation of APC/C and APC/C:Cdc20 mediated degradation of mitotic proteins	11	76	0.00523632	0.0821609	0.328644	15	15	0.0011811	9606	Homo sapiens	CDC20;DACH1;RPN2;CHD9;PLK1;RPN1;PSMB1;CDK1;POLR3G;TAP1;BUB3		R-HSA-174144;R-HSA-174119;R-HSA-174120;R-HSA-174121;R-HSA-174255;R-HSA-174157;R-HSA-179410;R-HSA-174227;R-HSA-174132;R-HSA-174202;R-HSA-174171;R-HSA-174104;R-HSA-179417;R-HSA-174238;R-HSA-179421
R-HSA-9616333	Defective Base Excision Repair Associated with NTHL1	1	1	6.8899e-05	0.0851732	0.340693	6	6	0.000472441	9606	Homo sapiens	NTHL1		R-HSA-9630055;R-HSA-9630053;R-HSA-9630043;R-HSA-9630047;R-HSA-9630044;R-HSA-9630045
R-HSA-9630222	Defective NTHL1 substrate binding	1	1	6.8899e-05	0.0851732	0.340693	4	4	0.000314961	9606	Homo sapiens	NTHL1		R-HSA-9630043;R-HSA-9630047;R-HSA-9630044;R-HSA-9630045
R-HSA-9630221	Defective NTHL1 substrate processing	1	1	6.8899e-05	0.0851732	0.340693	2	2	0.00015748	9606	Homo sapiens	NTHL1		R-HSA-9630055;R-HSA-9630053
R-HSA-9608287	Defective MUTYH substrate binding	1	1	6.8899e-05	0.0851732	0.340693	1	1	7.87402e-05	9606	Homo sapiens	MUTYH		R-HSA-9608288
R-HSA-5687868	Defective SFTPA2 causes idiopathic pulmonary fibrosis (IPF)	1	1	6.8899e-05	0.0851732	0.340693	1	1	7.87402e-05	9606	Homo sapiens	RFC5		R-HSA-5687875
R-HSA-381038	XBP1(S) activates chaperone genes	13	95	0.0065454	0.0876316	0.350526	7	47	0.00370079	9606	Homo sapiens	ZBTB17;DIS3;SRPR;SRPRB;PREB;HDGF;PDIA5		R-HSA-1791083;R-HSA-1791112;R-HSA-1791139;R-HSA-1791122;R-HSA-1791186;R-HSA-1791169;R-HSA-1791060
R-HSA-383280	Nuclear Receptor transcription pathway	12	86	0.00592531	0.0880485	0.352194	2	2	0.00015748	9606	Homo sapiens	DDX1;RPS3;NR2C2;NR3C1		R-HSA-382096;R-HSA-376419
R-HSA-8948700	Competing endogenous RNAs (ceRNAs) regulate PTEN translation	4	19	0.00130908	0.0917698	0.367079	11	11	0.000866142	9606	Homo sapiens	MOV10;VAPA;AGO2		R-HSA-8948536;R-HSA-8948602;R-HSA-8948651;R-HSA-8948524;R-HSA-8948621;R-HSA-8948623;R-HSA-8948641;R-HSA-8948594;R-HSA-8948612;R-HSA-8948582;R-HSA-8948583
R-HSA-3270619	IRF3-mediated induction of type I IFN	4	19	0.00130908	0.0917698	0.367079	2	5	0.000393701	9606	Homo sapiens	MRPS9;IFI16;PRKDC;DDX41		R-HSA-1834939;R-HSA-2396007
R-HSA-450294	MAP kinase activation	10	69	0.00475403	0.0935591	0.374236	14	32	0.00251969	9606	Homo sapiens	ATF1;CREB1;TBL2;KIF2A;PPP2R1A;POP1;TXNL1;CWC22;EXOSC8;MLX;SKP1		R-HSA-199910;R-HSA-5684275;R-HSA-450337;R-HSA-168136;R-HSA-5684250;R-HSA-450346;R-HSA-5684248;R-HSA-199917;R-HSA-199895;R-HSA-199959;R-HSA-198746;R-HSA-450333;R-HSA-199935;R-HSA-5684267
R-HSA-73857	RNA Polymerase II Transcription	165	1692	0.116577	0.115278	0.389054	354	885	0.069685	9606	Homo sapiens	RPL3;SPI1;ZNF691;GTF2B;EIF4A3;PPAN;PHAX;PPP2R2A;HNRNPR;RBPJ;NR3C1;SRP14;YY1;DACH1;TRIM28;CLP1;PPP2R1A;MAGOH;LUC7L;HIST3H2BB;KPNA2;JUNB;SEC63;SKP1;SUPT16H;AQR;DAXX;TAP1;GTF2F1;GTF2F2;CDC40;SRRM1;EEF1A1;HIST2H3A;ZNF93;ZC3H11A;CSNK2B;SRSF2;HIST1H2BH;HIST1H2BB;SRSF7;HIST1H2BD;SRSF9;HIST1H2BC;ZNF430;SLBP;RNASEH2A;RPN2;RBM8A;MAX;DDX1;RPN1;TXN;RPF2;CPSF7;POU2F1;CPSF6;ALYREF;UPF3B;H2BFS;MAGOHB;MOV10;HIST…		R-HSA-8936584;R-HSA-8937097;R-HSA-6799462;R-HSA-9625749;R-HSA-3222072;R-HSA-9623192;R-HSA-9009282;R-HSA-8878220;R-HSA-8936068;R-HSA-9017988;R-HSA-9615490;R-HSA-8937113;R-HSA-6805109;R-HSA-9623168;R-HSA-9023132;R-HSA-8937118;R-HSA-6810239;R-HSA-6810238;R-HSA-9622667;R-HSA-8878237;R-HSA-8939667;R-HSA-6810235;R-HSA-2187325;R-HSA-6810234;R-HSA-6810233;R-HSA-9622668;R-HSA-8936599;R-HSA-9615501;R-HSA-8…
R-HSA-3108232	SUMO E3 ligases SUMOylate target proteins	22	183	0.0126085	0.100765	0.389054	35	131	0.010315	9606	Homo sapiens	DDX17;TOP2A;DNMT1;DAXX;DDX5;HDAC2;PARP1;XRCC4;DDX46;HDAC1;HBA1;NR3C1;PARP9;SAFB;SMC3;EEF1A1;RSL1D1;HIST1H4A;ZNFX1;TRIM28;TOP1;HNRNPC		R-HSA-4655431;R-HSA-4641350;R-HSA-4085372;R-HSA-4570496;R-HSA-4615872;R-HSA-4616015;R-HSA-3296126;R-HSA-4341073;R-HSA-5228508;R-HSA-4641362;R-HSA-4568848;R-HSA-4085992;R-HSA-4615889;R-HSA-3900194;R-HSA-3108212;R-HSA-4085347;R-HSA-4551768;R-HSA-5228525;R-HSA-3000399;R-HSA-4341025;R-HSA-4551649;R-HSA-5228523;R-HSA-3900177;R-HSA-4570485;R-HSA-3000348;R-HSA-4551604;R-HSA-3900047;R-HSA-4615987;R-HSA-3…
R-HSA-381070	IRE1alpha activates chaperones	13	101	0.0069588	0.122793	0.389054	7	53	0.00417323	9606	Homo sapiens	ZBTB17;DIS3;SRPR;SRPRB;PREB;HDGF;PDIA5		R-HSA-1791083;R-HSA-1791112;R-HSA-1791139;R-HSA-1791122;R-HSA-1791186;R-HSA-1791169;R-HSA-1791060
R-HSA-112040	G-protein mediated events	10	72	0.00496073	0.114432	0.389054	29	41	0.00322835	9606	Homo sapiens	RFC5;EIF4A1;PLCB3;RPL3;TAF15;POU2F1;CREB1;TBL2;POLR3E;ESYT2;KPNA2;RRP9		R-HSA-9618834;R-HSA-111879;R-HSA-392206;R-HSA-74448;R-HSA-111956;R-HSA-112282;R-HSA-9668558;R-HSA-111966;R-HSA-442725;R-HSA-112037;R-HSA-9619127;R-HSA-9619125;R-HSA-8951727;R-HSA-111913;R-HSA-170666;R-HSA-111912;R-HSA-111915;R-HSA-111916;R-HSA-170671;R-HSA-111919;R-HSA-170674;R-HSA-111925;R-HSA-111930;R-HSA-442749;R-HSA-170686;R-HSA-9618863;R-HSA-9617583;R-HSA-444792;R-HSA-111870
R-HSA-2173789	TGF-beta receptor signaling activates SMADs	6	36	0.00248036	0.105682	0.389054	14	39	0.00307087	9606	Homo sapiens	PPP1CB;HBS1L;TCERG1;CCDC47;STRAP;PPP1CA		R-HSA-178178;R-HSA-2128994;R-HSA-178208;R-HSA-173542;R-HSA-2167876;R-HSA-178215;R-HSA-178218;R-HSA-2127562;R-HSA-2167917;R-HSA-4332236;R-HSA-178189;R-HSA-2167924;R-HSA-2169050;R-HSA-2176445
R-HSA-8950505	Gene and protein expression by JAK-STAT signaling after Interleukin-12 stimulation	10	73	0.00502963	0.121927	0.389054	5	36	0.00283465	9606	Homo sapiens	CDC42;HNRNPF;HNRNPA2B1;PDCD4;MSN		R-HSA-8950218;R-HSA-8950637;R-HSA-8950415;R-HSA-8950721;R-HSA-8950292
R-HSA-112043	PLC beta mediated events	10	71	0.00489183	0.107204	0.389054	24	32	0.00251969	9606	Homo sapiens	RFC5;EIF4A1;PLCB3;RPL3;TAF15;POU2F1;CREB1;TBL2;POLR3E;ESYT2;KPNA2;RRP9		R-HSA-9618834;R-HSA-442725;R-HSA-112037;R-HSA-9619127;R-HSA-111879;R-HSA-9619125;R-HSA-8951727;R-HSA-111913;R-HSA-111912;R-HSA-111915;R-HSA-111916;R-HSA-111919;R-HSA-74448;R-HSA-111925;R-HSA-111956;R-HSA-111930;R-HSA-442749;R-HSA-112282;R-HSA-9618863;R-HSA-9617583;R-HSA-9668558;R-HSA-444792;R-HSA-111966;R-HSA-111870
R-HSA-2173788	Downregulation of TGF-beta receptor signaling	5	28	0.00192917	0.107627	0.389054	13	28	0.00220472	9606	Homo sapiens	PPP1CB;HBS1L;CCDC47;STRAP;PPP1CA		R-HSA-178178;R-HSA-2128994;R-HSA-178208;R-HSA-173542;R-HSA-2167876;R-HSA-178215;R-HSA-178218;R-HSA-2127562;R-HSA-2167917;R-HSA-178189;R-HSA-2167924;R-HSA-2169050;R-HSA-2176445
R-HSA-3899300	SUMOylation of transcription cofactors	7	44	0.00303156	0.101868	0.389054	9	27	0.00212598	9606	Homo sapiens	EEF1A1;DDX17;DAXX;DDX5;TRIM28;DDX46;SAFB		R-HSA-4085372;R-HSA-3900047;R-HSA-4085992;R-HSA-3900194;R-HSA-3900177;R-HSA-3296126;R-HSA-4086083;R-HSA-4085347;R-HSA-3782535
R-HSA-9675135	Diseases of DNA repair	3	13	0.000895687	0.111293	0.389054	8	25	0.0019685	9606	Homo sapiens	NTHL1;MUTYH		R-HSA-9608288;R-HSA-9605313;R-HSA-9630055;R-HSA-9630053;R-HSA-9630043;R-HSA-9630047;R-HSA-9630044;R-HSA-9630045
R-HSA-3214858	RMTs methylate histone arginines	8	53	0.00365165	0.10523	0.389054	17	22	0.00173228	9606	Homo sapiens	HIST2H2AA3;HIST1H4A;HIST2H3A;PRMT1;WDR5;HIST2H2AB;RPS2;HIST2H2AC		R-HSA-5205867;R-HSA-5216234;R-HSA-5218952;R-HSA-5212679;R-HSA-5205799;R-HSA-5205798;R-HSA-5205861;R-HSA-5661117;R-HSA-5225602;R-HSA-5205824;R-HSA-5661126;R-HSA-5205822;R-HSA-5205820;R-HSA-8879123;R-HSA-5229203;R-HSA-5229010;R-HSA-5225649
R-HSA-8948751	Regulation of PTEN stability and activity	10	74	0.00509853	0.129685	0.389054	5	13	0.00102362	9606	Homo sapiens	DACH1;RPN2;PABPN1;CHD9;MKRN1;RPN1;CSNK2B;PSMB1;POLR3G;TAP1;MKRN4P		R-HSA-8850945;R-HSA-8850992;R-HSA-6807134;R-HSA-8948757;R-HSA-8948775
R-HSA-9609690	HCMV Early Events	25	215	0.0148133	0.111333	0.389054	8	12	0.000944882	9606	Homo sapiens	HIST2H2AA3;HIST1H2BN;HIST1H2BM;HIST1H2BO;HIST1H2BJ;HIST1H2BL;HIST1H2BK;HIST2H2AB;HIST2H2AC;RBBP4;TRIM28;HIST3H2BB;DAXX;DYNLL1;HIST2H2BF;DYNLL2;HIST2H2BE;HIST1H4A;CREB1;ZNFX1;HIST2H3A;HIST1H2BH;HIST1H2BB;HIST1H2BD;HIST1H2BC		R-HSA-9614816;R-HSA-9621073;R-HSA-9614369;R-HSA-9614343;R-HSA-9614810;R-HSA-9614811;R-HSA-9623096;R-HSA-9614367
R-HSA-1234176	Oxygen-dependent proline hydroxylation of Hypoxia-inducible Factor Alpha	10	72	0.00496073	0.114432	0.389054	12	12	0.000944882	9606	Homo sapiens	DACH1;RPN2;CHD9;RPN1;PSMB1;POLR3G;TAP1;TCEB2;TCEB1;CDK11B		R-HSA-1234163;R-HSA-1234179;R-HSA-1234177;R-HSA-1234166;R-HSA-1234183;R-HSA-1234165;R-HSA-1234181;R-HSA-1234169;R-HSA-1234159;R-HSA-1234175;R-HSA-1234172;R-HSA-1234173
R-HSA-6804114	TP53 Regulates Transcription of Genes Involved in G2 Cell Cycle Arrest	4	21	0.00144688	0.11997	0.389054	6	11	0.000866142	9606	Homo sapiens	FEN1;PRMT1;CDK1;ZNF385A		R-HSA-3215152;R-HSA-6803875;R-HSA-6803858;R-HSA-6803871;R-HSA-3215144;R-HSA-6798268
R-HSA-8852276	The role of GTSE1 in G2/M progression after G2 checkpoint	11	83	0.00571862	0.127748	0.389054	10	10	0.000787402	9606	Homo sapiens	HSP90AA1;DACH1;RPN2;CHD9;PLK1;RPN1;PSMB1;CDK1;POLR3G;TAP1;GTSE1		R-HSA-8852324;R-HSA-8852306;R-HSA-8852354;R-HSA-8852337;R-HSA-8852351;R-HSA-8852317;R-HSA-8852331;R-HSA-8852362;R-HSA-8852298;R-HSA-8852280
R-HSA-1169091	Activation of NF-kappaB in B cells	10	72	0.00496073	0.114432	0.389054	5	10	0.000787402	9606	Homo sapiens	DACH1;RPN2;CHD9;POP1;TXNL1;RPN1;PSMB1;POLR3G;TAP1;SKP1		R-HSA-1168641;R-HSA-1168640;R-HSA-1168643;R-HSA-1168642;R-HSA-1168638
R-HSA-1362300	Transcription of E2F targets under negative control by p107 (RBL1) and p130 (RBL2) in complex with HDAC1	4	20	0.00137798	0.105439	0.389054	8	8	0.000629921	9606	Homo sapiens	RBBP4;HDAC1;CDK1		R-HSA-8964588;R-HSA-8961934;R-HSA-8978926;R-HSA-8964561;R-HSA-8964513;R-HSA-8964580;R-HSA-8964550;R-HSA-8964567
R-HSA-6784531	tRNA processing in the nucleus	10	70	0.00482293	0.100246	0.389054	5	7	0.000551181	9606	Homo sapiens	C14orf166;ZNFX1;SPI1;CLP1;POP1;DDX1;RTCB;FAM98B;TSEN2;C2orf49		R-HSA-6785478;R-HSA-5696816;R-HSA-5696813;R-HSA-5696810;R-HSA-6783483
R-HSA-187577	SCF(Skp2)-mediated degradation of p27/p21	9	62	0.00427174	0.106815	0.389054	5	7	0.000551181	9606	Homo sapiens	DACH1;RPN2;CHD9;RPN1;PSMB1;CDK1;POLR3G;TAP1;SKP1		R-HSA-187552;R-HSA-187520;R-HSA-187574;R-HSA-187575;R-HSA-187545
R-HSA-8849468	PTK6 Regulates Proteins Involved in RNA Processing	2	7	0.000482293	0.129542	0.389054	4	7	0.000551181	9606	Homo sapiens	KHDRBS1;MRPS9;SFPQ		R-HSA-8849463;R-HSA-8848993;R-HSA-8848975;R-HSA-8848939
R-HSA-179419	APC:Cdc20 mediated degradation of cell cycle proteins prior to satisfation of the cell cycle checkpoint	10	73	0.00502963	0.121927	0.389054	6	6	0.000472441	9606	Homo sapiens	CDC20;DACH1;RPN2;CHD9;RPN1;PSMB1;CDK1;POLR3G;TAP1;BUB3		R-HSA-179410;R-HSA-174171;R-HSA-174104;R-HSA-179417;R-HSA-174255;R-HSA-179421
R-HSA-5610780	Degradation of GLI1 by the proteasome	9	62	0.00427174	0.106815	0.389054	5	6	0.000472441	9606	Homo sapiens	DACH1;RPN2;CHD9;RPN1;PSMB1;NUMB;POLR3G;TAP1;SKP1		R-HSA-5610742;R-HSA-5610758;R-HSA-5610737;R-HSA-5610735;R-HSA-5610760
R-HSA-1236978	Cross-presentation of soluble exogenous antigens (endosomes)	8	53	0.00365165	0.10523	0.389054	5	6	0.000472441	9606	Homo sapiens	DACH1;RPN2;NCOA5;CHD9;RPN1;PSMB1;POLR3G;TAP1		R-HSA-1236970;R-HSA-1236939;R-HSA-1236955;R-HSA-1236940;R-HSA-1236941
R-HSA-8854050	FBXL7 down-regulates AURKA during mitotic entry and in early mitosis	8	55	0.00378944	0.122334	0.389054	6	6	0.000472441	9606	Homo sapiens	DACH1;RPN2;CHD9;RPN1;PSMB1;POLR3G;TAP1;SKP1		R-HSA-8854071;R-HSA-8854052;R-HSA-8854051;R-HSA-8854044;R-HSA-8854041;R-HSA-8853496
R-HSA-110381	Resolution of AP sites via the single-nucleotide replacement pathway	2	7	0.000482293	0.129542	0.389054	6	6	0.000472441	9606	Homo sapiens	APEX1;FAM98A		R-HSA-110375;R-HSA-110376;R-HSA-110360;R-HSA-73931;R-HSA-110380;R-HSA-73932
R-HSA-5658442	Regulation of RAS by GAPs	10	71	0.00489183	0.107204	0.389054	5	5	0.000393701	9606	Homo sapiens	VASP;DACH1;RPN2;CHD9;CUL3;RPN1;PSMB1;POLR3G;TAP1;RASAL2		R-HSA-5658438;R-HSA-5658231;R-HSA-5658435;R-HSA-5658430;R-HSA-5658424
R-HSA-180534	Vpu mediated degradation of CD4	8	53	0.00365165	0.10523	0.389054	3	5	0.000393701	9606	Homo sapiens	DACH1;RPN2;CHD9;RPN1;PSMB1;POLR3G;TAP1;SKP1		R-HSA-180599;R-HSA-180597;R-HSA-180573
R-HSA-77075	RNA Pol II CTD phosphorylation and interaction with CE	5	29	0.00199807	0.119776	0.389054	5	5	0.000393701	9606	Homo sapiens	RNMT;POLR2E;POLR2H;GTF2F1;GTF2F2		R-HSA-77073;R-HSA-113430;R-HSA-77069;R-HSA-77068;R-HSA-77071
R-HSA-167160	RNA Pol II CTD phosphorylation and interaction with CE during HIV infection	5	29	0.00199807	0.119776	0.389054	5	5	0.000393701	9606	Homo sapiens	RNMT;POLR2E;POLR2H;GTF2F1;GTF2F2		R-HSA-167153;R-HSA-167111;R-HSA-167098;R-HSA-167128;R-HSA-167133
R-HSA-3134963	DEx/H-box helicases activate type I IFN and inflammatory cytokines production	2	7	0.000482293	0.129542	0.389054	5	5	0.000393701	9606	Homo sapiens	DHX9;DHX36		R-HSA-9604480;R-HSA-3134954;R-HSA-9604487;R-HSA-3134953;R-HSA-3134962
R-HSA-2468052	Establishment of Sister Chromatid Cohesion	3	13	0.000895687	0.111293	0.389054	4	4	0.000314961	9606	Homo sapiens	RSL1D1;PDS5B;SMC3		R-HSA-2468039;R-HSA-2473152;R-HSA-2473151;R-HSA-2468041
R-HSA-110056	MAPK3 (ERK1) activation	3	13	0.000895687	0.111293	0.389054	2	4	0.000314961	9606	Homo sapiens	NKAP;CDK1;TYK2		R-HSA-109857;R-HSA-112342
R-HSA-9022927	MECP2 regulates transcription of genes involved in GABA signaling	2	6	0.000413394	0.100687	0.389054	4	4	0.000314961	9606	Homo sapiens	MECP2		R-HSA-9022941;R-HSA-9022942;R-HSA-9022935;R-HSA-9022934
R-HSA-174184	Cdc20:Phospho-APC/C mediated degradation of Cyclin A	10	72	0.00496073	0.114432	0.389054	3	3	0.00023622	9606	Homo sapiens	CDC20;DACH1;RPN2;CHD9;RPN1;PSMB1;CDK1;POLR3G;TAP1;BUB3		R-HSA-174171;R-HSA-174104;R-HSA-174255
R-HSA-193670	p75NTR negatively regulates cell cycle via SC1	2	6	0.000413394	0.100687	0.389054	1	3	0.00023622	9606	Homo sapiens	HDAC2;HDAC1		R-HSA-205056
R-HSA-174577	Activation of C3 and C5	2	7	0.000482293	0.129542	0.389054	3	3	0.00023622	9606	Homo sapiens	C3;RPL32;RPL37A		R-HSA-173680;R-HSA-166817;R-HSA-173636
R-HSA-426496	Post-transcriptional silencing by small RNAs	2	7	0.000482293	0.129542	0.389054	3	3	0.00023622	9606	Homo sapiens	AGO2		R-HSA-426522;R-HSA-426520;R-HSA-426489
R-HSA-162699	Synthesis of dolichyl-phosphate mannose	2	7	0.000482293	0.129542	0.389054	1	2	0.00015748	9606	Homo sapiens	DPM1;MRPL22		R-HSA-162721
R-HSA-2644605	FBXW7 Mutants and NOTCH1 in Cancer	2	6	0.000413394	0.100687	0.389054	1	1	7.87402e-05	9606	Homo sapiens	TDRD7;SKP1		R-HSA-2220978
R-HSA-2644607	Loss of Function of FBXW7 in Cancer and NOTCH1 Signaling	2	6	0.000413394	0.100687	0.389054	1	1	7.87402e-05	9606	Homo sapiens	TDRD7;SKP1		R-HSA-2220978
R-HSA-159234	Transport of Mature mRNAs Derived from Intronless Transcripts	7	47	0.00323825	0.130358	0.391075	9	9	0.000708661	9606	Homo sapiens	NXF1;SLBP;ZNFX1;NCBP1;NCBP2;ALYREF;EIF4E		R-HSA-77587;R-HSA-158481;R-HSA-159046;R-HSA-158484;R-HSA-159050;R-HSA-158441;R-HSA-77594;R-HSA-158447;R-HSA-111439
R-HSA-176033	Interactions of Vpr with host cellular proteins	7	47	0.00323825	0.130358	0.391075	3	4	0.000314961	9606	Homo sapiens	ZNFX1;HMGA1;BANF1;SLC25A5;SLC25A4;KPNA1;EIF2A;SLC25A6		R-HSA-180627;R-HSA-180905;R-HSA-180622
R-HSA-416550	Sema4D mediated inhibition of cell attachment and migration	3	14	0.000964586	0.130612	0.391835	6	6	0.000472441	9606	Homo sapiens	SCCPDH;CIRBP;POLR2H		R-HSA-400677;R-HSA-416562;R-HSA-416546;R-HSA-419646;R-HSA-416559;R-HSA-400682
R-HSA-400685	Sema4D in semaphorin signaling	5	30	0.00206697	0.132535	0.397606	10	12	0.000944882	9606	Homo sapiens	MYL6;SCCPDH;DHX8;CIRBP;MYH9;POLR2H		R-HSA-400677;R-HSA-373750;R-HSA-416562;R-HSA-416546;R-HSA-416594;R-HSA-419646;R-HSA-416559;R-HSA-416588;R-HSA-419197;R-HSA-400682
R-HSA-382556	ABC-family proteins mediated transport	15	122	0.00840568	0.135048	0.405144	5	27	0.00212598	9606	Homo sapiens	RPN2;CHD9;RPN1;TAP1;ENO1;EIF2S2;EIF2S1;LSM3;QKI;ELF1;EIF2S3;DACH1;KIF2A;XRN2;PSMB1;POLR3G;ABCF1;EIF2A		R-HSA-1454916;R-HSA-1467457;R-HSA-5682285;R-HSA-5227009;R-HSA-8866553
R-HSA-9020591	Interleukin-12 signaling	11	84	0.00578752	0.135211	0.405634	15	56	0.00440945	9606	Homo sapiens	CDC42;HNRNPF;HNRNPA2B1;PDCD4;MSN;TYK2		R-HSA-8950057;R-HSA-8950218;R-HSA-8950637;R-HSA-8950415;R-HSA-8950721;R-HSA-8981093;R-HSA-8950757;R-HSA-8952807;R-HSA-447252;R-HSA-8950448;R-HSA-8950128;R-HSA-8950354;R-HSA-447226;R-HSA-8950292;R-HSA-8950423
R-HSA-6807070	PTEN Regulation	20	171	0.0117817	0.136199	0.408596	37	56	0.00440945	9606	Homo sapiens	HDAC2;MYCBP;RPN2;CHD9;HDAC1;RPN1;TAP1;MOV10;DACH1;RBBP4;VAPA;PABPN1;MKRN1;CSNK2B;AGO2;PSMB1;MLX;RPS3;POLR3G;MKRN4P		R-HSA-8944457;R-HSA-8943817;R-HSA-6807077;R-HSA-8944522;R-HSA-8944650;R-HSA-2318752;R-HSA-8948621;R-HSA-8850945;R-HSA-8948623;R-HSA-8944706;R-HSA-8948612;R-HSA-8944454;R-HSA-8948569;R-HSA-8944538;R-HSA-8948757;R-HSA-8944599;R-HSA-8944104;R-HSA-8948651;R-HSA-8944684;R-HSA-8948524;R-HSA-6807106;R-HSA-8945709;R-HSA-8944047;R-HSA-8948641;R-HSA-8944483;R-HSA-8943780;R-HSA-8948582;R-HSA-8948583;R-HSA-8…
R-HSA-8951664	Neddylation	27	241	0.0166047	0.136969	0.410906	23	31	0.00244094	9606	Homo sapiens	TCERG1;RPN2;HIST1H2BJ;CHD9;POP1;PRKDC;CUL3;RPN1;IQGAP1;EIF4ENIF1;DACH1;PSMB1;WDR5;TCEB2;TCEB1;NKX2-4;ZC3H15;SKP1;TAP1;DDB2;CUL4A;DDB1;KIF2A;XRN1;POLR1A;POLR3G;MAN2B1;CC2D1A		R-HSA-8956040;R-HSA-8956200;R-HSA-8955241;R-HSA-8952618;R-HSA-8956106;R-HSA-8952620;R-HSA-8952044;R-HSA-8956140;R-HSA-8956045;R-HSA-8955245;R-HSA-8951661;R-HSA-8956099;R-HSA-5690808;R-HSA-8956103;R-HSA-8952039;R-HSA-8956184;R-HSA-8955289;R-HSA-8956025;R-HSA-8951644;R-HSA-8952638;R-HSA-8952639;R-HSA-8956031;R-HSA-8955285
R-HSA-983705	Signaling by the B Cell Receptor (BCR)	22	191	0.0131597	0.13718	0.41154	26	43	0.00338583	9606	Homo sapiens	IGHM;RPN2;CHD9;POP1;RPN1;IGLC6;TXNL1;TAP1;VAV1;DACH1;RPS19;IGKC;CSDE1;PSMB1;IGLC3;POLR3G;IGLC1;ESYT2;IGLC2;IGKV3-11;PIK3AP1;SKP1		R-HSA-9606162;R-HSA-9606163;R-HSA-9606160;R-HSA-2025882;R-HSA-2045911;R-HSA-1112666;R-HSA-1168641;R-HSA-74448;R-HSA-1168640;R-HSA-1168643;R-HSA-983709;R-HSA-1168642;R-HSA-983707;R-HSA-9606151;R-HSA-983703;R-HSA-5690702;R-HSA-983700;R-HSA-5690701;R-HSA-9606159;R-HSA-983696;R-HSA-5690740;R-HSA-2076220;R-HSA-1168638;R-HSA-9606883;R-HSA-9606887;R-HSA-2025890
R-HSA-176409	APC/C:Cdc20 mediated degradation of mitotic proteins	10	75	0.00516742	0.137702	0.413105	13	13	0.00102362	9606	Homo sapiens	CDC20;DACH1;RPN2;CHD9;RPN1;PSMB1;CDK1;POLR3G;TAP1;BUB3		R-HSA-174144;R-HSA-174120;R-HSA-174121;R-HSA-174255;R-HSA-174157;R-HSA-179410;R-HSA-174227;R-HSA-174202;R-HSA-174171;R-HSA-174104;R-HSA-179417;R-HSA-174238;R-HSA-179421
R-HSA-176187	Activation of ATR in response to replication stress	6	39	0.00268706	0.138398	0.415194	5	9	0.000708661	9606	Homo sapiens	RFC5;FEN1;RFC3;RFC4;PARP1;RFC2		R-HSA-75010;R-HSA-176101;R-HSA-176298;R-HSA-176264;R-HSA-176318
R-HSA-442742	CREB1 phosphorylation through NMDA receptor-mediated activation of RAS signaling	6	39	0.00268706	0.138398	0.415194	5	7	0.000551181	9606	Homo sapiens	CREB1;TBL2;FUS;POP1;EXOSC8;ESYT2;FOSL2		R-HSA-9619843;R-HSA-442724;R-HSA-9620004;R-HSA-442732;R-HSA-442760
R-HSA-159227	Transport of the SLBP independent Mature mRNA	6	39	0.00268706	0.138398	0.415194	3	3	0.00023622	9606	Homo sapiens	NXF1;ZNFX1;NCBP1;NCBP2;ALYREF;EIF4E		R-HSA-158481;R-HSA-158484;R-HSA-111439
R-HSA-6807505	RNA polymerase II transcribes snRNA genes	12	94	0.00647651	0.139569	0.418706	11	11	0.000866142	9606	Homo sapiens	POU2F1;NCBP1;NCBP2;PCF11;GTF2B;SRRT;POLR2E;PPAN;PHAX;POLR2H;GTF2F1;GTF2F2		R-HSA-6814885;R-HSA-6814549;R-HSA-6814559;R-HSA-6810239;R-HSA-6810238;R-HSA-6814555;R-HSA-6810235;R-HSA-6814554;R-HSA-6810234;R-HSA-6810233;R-HSA-6807496
R-HSA-4608870	Asymmetric localization of PCP proteins	9	66	0.00454733	0.139664	0.418992	3	7	0.000551181	9606	Homo sapiens	HBS1L;DACH1;RPN2;CHD9;CCDC47;RPN1;PSMB1;POLR3G;TAP1		R-HSA-4608854;R-HSA-4608855;R-HSA-4608852
R-HSA-191859	snRNP Assembly	9	66	0.00454733	0.139664	0.418992	6	6	0.000472441	9606	Homo sapiens	ZNFX1;NCBP1;NCBP2;GEMIN2;DDX20;GEMIN4;GEMIN5;PHAX;SMN1		R-HSA-191763;R-HSA-191825;R-HSA-191830;R-HSA-191786;R-HSA-191784;R-HSA-191790
R-HSA-194441	Metabolism of non-coding RNA	9	66	0.00454733	0.139664	0.418992	6	6	0.000472441	9606	Homo sapiens	ZNFX1;NCBP1;NCBP2;GEMIN2;DDX20;GEMIN4;GEMIN5;PHAX;SMN1		R-HSA-191763;R-HSA-191825;R-HSA-191830;R-HSA-191786;R-HSA-191784;R-HSA-191790
R-HSA-4641257	Degradation of AXIN	8	57	0.00392724	0.140806	0.422418	4	8	0.000629921	9606	Homo sapiens	DACH1;RPN2;CHD9;CCDC47;RPN1;PSMB1;POLR3G;TAP1		R-HSA-4641134;R-HSA-3640874;R-HSA-4641256;R-HSA-4641129
R-HSA-4641258	Degradation of DVL	8	57	0.00392724	0.140806	0.422418	4	7	0.000551181	9606	Homo sapiens	DACH1;RPN2;CHD9;CUL3;RPN1;PSMB1;POLR3G;TAP1		R-HSA-1504213;R-HSA-1504193;R-HSA-1504190;R-HSA-4641260
R-HSA-9604323	Negative regulation of NOTCH4 signaling	8	57	0.00392724	0.140806	0.422418	2	6	0.000472441	9606	Homo sapiens	DACH1;RPN2;CHD9;RPN1;PSMB1;POLR3G;TAP1;SKP1		R-HSA-9604642;R-HSA-9604629
R-HSA-2990846	SUMOylation	22	192	0.0132286	0.142213	0.42664	35	140	0.0110236	9606	Homo sapiens	DDX17;TOP2A;DNMT1;DAXX;DDX5;HDAC2;PARP1;XRCC4;DDX46;HDAC1;HBA1;NR3C1;PARP9;SAFB;SMC3;EEF1A1;RSL1D1;HIST1H4A;ZNFX1;TRIM28;TOP1;HNRNPC		R-HSA-4655431;R-HSA-4641350;R-HSA-4085372;R-HSA-4570496;R-HSA-4615872;R-HSA-4616015;R-HSA-3296126;R-HSA-4341073;R-HSA-5228508;R-HSA-4641362;R-HSA-4568848;R-HSA-4085992;R-HSA-4615889;R-HSA-3900194;R-HSA-3108212;R-HSA-4085347;R-HSA-4551768;R-HSA-5228525;R-HSA-3000399;R-HSA-4341025;R-HSA-4551649;R-HSA-5228523;R-HSA-3900177;R-HSA-4570485;R-HSA-3000348;R-HSA-4551604;R-HSA-3900047;R-HSA-4615987;R-HSA-3…
R-HSA-170834	Signaling by TGF-beta Receptor Complex	11	85	0.00585641	0.142904	0.428712	28	82	0.00645669	9606	Homo sapiens	PPP1CB;HBS1L;TCERG1;SNW1;PARP1;HDAC1;CCDC47;STRAP;JUNB;PPP1CA		R-HSA-178178;R-HSA-2128994;R-HSA-2160931;R-HSA-2160932;R-HSA-2160935;R-HSA-2167917;R-HSA-2186607;R-HSA-4332236;R-HSA-178189;R-HSA-2186741;R-HSA-2167924;R-HSA-2186747;R-HSA-2176445;R-HSA-2187325;R-HSA-178208;R-HSA-2187330;R-HSA-173542;R-HSA-2167876;R-HSA-178215;R-HSA-178218;R-HSA-2127562;R-HSA-2179274;R-HSA-2179276;R-HSA-5252001;R-HSA-2106586;R-HSA-2169050;R-HSA-2187293;R-HSA-2106591
R-HSA-9006936	Signaling by TGF-beta family members	14	114	0.00785449	0.145707	0.43712	34	107	0.0084252	9606	Homo sapiens	HBS1L;TCERG1;PARP1;HDAC1;CCDC47;PPP1CA;DRAP1;PPP1CB;SNW1;TCOF1;STRAP;NELFB;JUNB		R-HSA-178178;R-HSA-201475;R-HSA-202626;R-HSA-2128994;R-HSA-2160931;R-HSA-2160932;R-HSA-8858369;R-HSA-2160935;R-HSA-2167917;R-HSA-2186607;R-HSA-4332236;R-HSA-178189;R-HSA-2186741;R-HSA-2167924;R-HSA-2186747;R-HSA-2176445;R-HSA-2187325;R-HSA-201821;R-HSA-178208;R-HSA-2187330;R-HSA-173542;R-HSA-2167876;R-HSA-178215;R-HSA-201445;R-HSA-178218;R-HSA-2127562;R-HSA-2179274;R-HSA-2179276;R-HSA-1225919;R-H…
R-HSA-6798695	Neutrophil degranulation	50	480	0.0330715	0.146422	0.439266	10	10	0.000787402	9606	Homo sapiens	DDX3Y;RPL31;CTSZ;HBB;HMGB1;DDX41;SRP14;MECP2;STK10;DACH1;CTSG;PRSS3;DSP;HSP90AA1;HMHA1;LARP4B;KCNAB2;DYNLL1;ILF2;ATAD3A;DDOST;EEF1A1;PKM;EEF1D;CSNK2B;S100A6;STRAP;PPIE;ALDOA;DOCK2;LRRC59;DNMT1;RPN2;UHRF1;RPN1;IQGAP1;NR2C2;C3;LARP1;CYB5R3;PSMB1;CPSF6;PDAP1;AZU1;VAPA;HDGF;MNDA;MAN2B1;CDK13		R-HSA-6798743;R-HSA-6799350;R-HSA-6798739;R-HSA-6800434;R-HSA-6798751;R-HSA-6798749;R-HSA-6798748;R-HSA-6798747;R-HSA-6800426;R-HSA-6798745
R-HSA-3700989	Transcriptional Regulation by TP53	50	486	0.0334849	0.16677	0.447821	54	259	0.0203937	9606	Homo sapiens	HDAC2;FEN1;MYCBP;HDAC1;HNRNPR;TXN;SRP14;ARHGAP4;RBBP4;PPP2R1A;POLD1;POLR2E;TCEB2;TCEB1;NELFB;POLR2H;NELFA;NELFCD;KPNA2;ZNF385A;NELFE;RFC5;DAXX;SUPT16H;RFC3;TAF15;RFC4;RFC2;PRMT1;SSRP1;GTF2F1;GTF2F2;LRPPRC;DDB2;EEF1A1;MOV10;CSNK2B;AGO2;TAOK2;DRG1;CDK1;CDK13;TAF4		R-HSA-3215152;R-HSA-6799462;R-HSA-6799332;R-HSA-2318752;R-HSA-6801250;R-HSA-6803425;R-HSA-3222072;R-HSA-5632732;R-HSA-6803437;R-HSA-139913;R-HSA-163214;R-HSA-4331340;R-HSA-3215295;R-HSA-6805109;R-HSA-6811508;R-HSA-3215144;R-HSA-6799815;R-HSA-6805061;R-HSA-6805059;R-HSA-3341343;R-HSA-73646;R-HSA-6811479;R-HSA-380979;R-HSA-6799441;R-HSA-5632738;R-HSA-6801242;R-HSA-6803801;R-HSA-3700984;R-HSA-679287…
R-HSA-190236	Signaling by FGFR	13	107	0.00737219	0.164898	0.447821	67	142	0.0111811	9606	Homo sapiens	NCBP1;NCBP2;FUS;GTF2F1;GTF2F2;TIAL1;HNRNPM;NEMF;PPP2R1A;HNRNPF;POLR2E;POLR2H;HNRNPA1		R-HSA-5654614;R-HSA-5654615;R-HSA-5654612;R-HSA-1295632;R-HSA-5654608;R-HSA-5654622;R-HSA-5654620;R-HSA-5654618;R-HSA-934559;R-HSA-5654596;R-HSA-5654594;R-HSA-1295622;R-HSA-5654592;R-HSA-5654734;R-HSA-6803838;R-HSA-5654607;R-HSA-6803836;R-HSA-5654730;R-HSA-5654729;R-HSA-6803527;R-HSA-6803523;R-HSA-5654643;R-HSA-8941613;R-HSA-5654640;R-HSA-5654641;R-HSA-5654655;R-HSA-5654397;R-HSA-5654392;R-HSA-56…
R-HSA-168138	Toll Like Receptor 9 (TLR9) Cascade	13	107	0.00737219	0.164898	0.447821	20	67	0.00527559	9606	Homo sapiens	ATF1;RPS7;POP1;TXNL1;HMGB1;EEA1;CREB1;TBL2;KIF2A;PPP2R1A;CWC22;EXOSC8;MLX;SKP1		R-HSA-188002;R-HSA-1679098;R-HSA-168166;R-HSA-199910;R-HSA-5684275;R-HSA-450337;R-HSA-168136;R-HSA-5684250;R-HSA-450346;R-HSA-5684248;R-HSA-199917;R-HSA-168140;R-HSA-199895;R-HSA-199959;R-HSA-187895;R-HSA-198746;R-HSA-168184;R-HSA-450333;R-HSA-199935;R-HSA-5684267
R-HSA-111885	Opioid Signalling	13	112	0.00771669	0.204863	0.447821	40	59	0.00464567	9606	Homo sapiens	RFC5;EIF4A1;TAF15;RPL3;POU2F1;SLAIN2;RRP9;PPP1CA;PLCB3;CREB1;TBL2;PPP2R1A;POLR3E;ESYT2;KPNA2		R-HSA-9618834;R-HSA-180038;R-HSA-111879;R-HSA-167429;R-HSA-167433;R-HSA-392206;R-HSA-112271;R-HSA-74448;R-HSA-111956;R-HSA-111962;R-HSA-112282;R-HSA-9668558;R-HSA-111966;R-HSA-442725;R-HSA-112037;R-HSA-9619127;R-HSA-9619125;R-HSA-8951727;R-HSA-111913;R-HSA-170666;R-HSA-111912;R-HSA-111915;R-HSA-111916;R-HSA-170671;R-HSA-111919;R-HSA-170674;R-HSA-167408;R-HSA-201783;R-HSA-111925;R-HSA-167415;R-HSA…
R-HSA-168142	Toll Like Receptor 10 (TLR10) Cascade	11	94	0.00647651	0.22163	0.447821	17	59	0.00464567	9606	Homo sapiens	ATF1;CREB1;TBL2;KIF2A;PPP2R1A;POP1;TXNL1;CWC22;EXOSC8;MLX;HMGB1;SKP1		R-HSA-168166;R-HSA-199910;R-HSA-5684275;R-HSA-450337;R-HSA-168136;R-HSA-5684250;R-HSA-450346;R-HSA-5684248;R-HSA-199917;R-HSA-168140;R-HSA-199895;R-HSA-199959;R-HSA-198746;R-HSA-168184;R-HSA-450333;R-HSA-199935;R-HSA-5684267
R-HSA-168176	Toll Like Receptor 5 (TLR5) Cascade	11	94	0.00647651	0.22163	0.447821	17	59	0.00464567	9606	Homo sapiens	ATF1;CREB1;TBL2;KIF2A;PPP2R1A;POP1;TXNL1;CWC22;EXOSC8;MLX;HMGB1;SKP1		R-HSA-168166;R-HSA-199910;R-HSA-5684275;R-HSA-450337;R-HSA-168136;R-HSA-5684250;R-HSA-450346;R-HSA-5684248;R-HSA-199917;R-HSA-168140;R-HSA-199895;R-HSA-199959;R-HSA-198746;R-HSA-168184;R-HSA-450333;R-HSA-199935;R-HSA-5684267
R-HSA-975871	MyD88 cascade initiated on plasma membrane	11	94	0.00647651	0.22163	0.447821	17	58	0.00456693	9606	Homo sapiens	ATF1;CREB1;TBL2;KIF2A;PPP2R1A;POP1;TXNL1;CWC22;EXOSC8;MLX;HMGB1;SKP1		R-HSA-168166;R-HSA-199910;R-HSA-5684275;R-HSA-450337;R-HSA-168136;R-HSA-5684250;R-HSA-450346;R-HSA-5684248;R-HSA-199917;R-HSA-168140;R-HSA-199895;R-HSA-199959;R-HSA-198746;R-HSA-168184;R-HSA-450333;R-HSA-199935;R-HSA-5684267
R-HSA-9020702	Interleukin-1 signaling	13	109	0.00750999	0.180383	0.447821	12	46	0.00362205	9606	Homo sapiens	RPN2;CHD9;POP1;RPN1;TXNL1;TAP1;HMGB1;ACTB;DACH1;KIF2A;PSMB1;POLR3G;SKP1		R-HSA-507719;R-HSA-168166;R-HSA-209063;R-HSA-5684275;R-HSA-209125;R-HSA-209061;R-HSA-168184;R-HSA-5684250;R-HSA-209087;R-HSA-5684267;R-HSA-5684248;R-HSA-168140
R-HSA-5668541	TNFR2 non-canonical NF-kB pathway	12	104	0.0071655	0.222055	0.447821	16	43	0.00338583	9606	Homo sapiens	TCERG1;ZGPAT;DACH1;RPN2;CHD9;POP1;RPN1;PSMB1;POLR3G;TAP1;VRK1;SKP1		R-HSA-5676598;R-HSA-5668534;R-HSA-5676596;R-HSA-5676597;R-HSA-5676595;R-HSA-5607731;R-HSA-5676593;R-HSA-5668414;R-HSA-5668543;R-HSA-5668454;R-HSA-5668481;R-HSA-5668417;R-HSA-5607725;R-HSA-5675948;R-HSA-5607723;R-HSA-5668520
R-HSA-1980143	Signaling by NOTCH1	10	84	0.00578752	0.220516	0.447821	26	39	0.00307087	9606	Homo sapiens	MECP2;MRPS9;HDAC2;SNW1;HDAC1;NUMB;ARRB1;TDRD7;RBPJ;SKP1		R-HSA-157632;R-HSA-1980125;R-HSA-1980122;R-HSA-1980123;R-HSA-1980118;R-HSA-1980112;R-HSA-373706;R-HSA-4396371;R-HSA-1980047;R-HSA-1852623;R-HSA-1980109;R-HSA-1912398;R-HSA-1912393;R-HSA-1912394;R-HSA-4396379;R-HSA-1912388;R-HSA-1912391;R-HSA-1912385;R-HSA-4396382;R-HSA-1912386;R-HSA-1980078;R-HSA-4396347;R-HSA-1912357;R-HSA-1980067;R-HSA-1980128;R-HSA-1980065
R-HSA-448424	Interleukin-17 signaling	10	77	0.00530522	0.154492	0.447821	14	35	0.00275591	9606	Homo sapiens	ATF1;CREB1;TBL2;KIF2A;PPP2R1A;POP1;TXNL1;CWC22;EXOSC8;MLX;SKP1		R-HSA-199910;R-HSA-5684275;R-HSA-450337;R-HSA-168136;R-HSA-5684250;R-HSA-450346;R-HSA-5684248;R-HSA-199917;R-HSA-199895;R-HSA-199959;R-HSA-198746;R-HSA-450333;R-HSA-199935;R-HSA-5684267
R-HSA-8939902	Regulation of RUNX2 expression and activity	10	83	0.00571862	0.210455	0.447821	13	32	0.00251969	9606	Homo sapiens	HBS1L;DACH1;RPN2;CHD9;RPN1;PSMB1;POLR3G;TAP1;NR3C1;SKP1		R-HSA-8939688;R-HSA-9009452;R-HSA-9008110;R-HSA-9009401;R-HSA-8939801;R-HSA-9008475;R-HSA-8939706;R-HSA-9009403;R-HSA-9009085;R-HSA-8939900;R-HSA-9008479;R-HSA-9008478;R-HSA-9009362
R-HSA-165159	mTOR signalling	7	49	0.00337605	0.15133	0.447821	19	28	0.00220472	9606	Homo sapiens	MYCBP;RPS6;EIF4EBP1;EIF4E;EIF4B;MYO1F;EIF4G1		R-HSA-5653974;R-HSA-8952716;R-HSA-447074;R-HSA-165766;R-HSA-5653968;R-HSA-377186;R-HSA-5672828;R-HSA-5672824;R-HSA-165708;R-HSA-165680;R-HSA-5653957;R-HSA-165777;R-HSA-165718;R-HSA-380979;R-HSA-165758;R-HSA-165726;R-HSA-5672843;R-HSA-165692;R-HSA-8952726
R-HSA-69205	G1/S-Specific Transcription	6	43	0.00296266	0.188302	0.447821	6	28	0.00220472	9606	Homo sapiens	RBBP4;HDAC1;CDK1;TK1		R-HSA-8961934;R-HSA-8961920;R-HSA-8961665;R-HSA-8961619;R-HSA-8962039;R-HSA-8961991
R-HSA-9022699	MECP2 regulates neuronal receptors and channels	5	32	0.00220477	0.159762	0.447821	26	26	0.00204724	9606	Homo sapiens	MECP2;HDAC2;CREB1;TBL2;HDAC1		R-HSA-9022728;R-HSA-9022734;R-HSA-9017921;R-HSA-9021954;R-HSA-9020504;R-HSA-9006490;R-HSA-9022365;R-HSA-9022175;R-HSA-9022359;R-HSA-9006507;R-HSA-9022186;R-HSA-9005994;R-HSA-9020513;R-HSA-9017954;R-HSA-9005988;R-HSA-9006585;R-HSA-9021946;R-HSA-9023549;R-HSA-9021948;R-HSA-8986940;R-HSA-9006588;R-HSA-9021951;R-HSA-8986943;R-HSA-9023345;R-HSA-9023346;R-HSA-9023538
R-HSA-983695	Antigen activates B Cell Receptor (BCR) leading to generation of second messengers	12	103	0.0070966	0.213012	0.447821	16	25	0.0019685	9606	Homo sapiens	IGHM;RPS19;IGKC;CSDE1;IGLC6;IGLC3;IGLC1;ESYT2;IGLC2;IGKV3-11;PIK3AP1;VAV1		R-HSA-9606162;R-HSA-9606163;R-HSA-9606160;R-HSA-2076220;R-HSA-2045911;R-HSA-1112666;R-HSA-9606883;R-HSA-74448;R-HSA-983709;R-HSA-983707;R-HSA-9606887;R-HSA-9606151;R-HSA-983703;R-HSA-983700;R-HSA-9606159;R-HSA-983696
R-HSA-69273	Cyclin A/B1/B2 associated events during G2/M transition	5	32	0.00220477	0.159762	0.447821	22	25	0.0019685	9606	Homo sapiens	PPP2R1A;PLK1;CDK1;PPP2R2A		R-HSA-170055;R-HSA-170087;R-HSA-170116;R-HSA-4088024;R-HSA-170084;R-HSA-170088;R-HSA-170057;R-HSA-170153;R-HSA-170158;R-HSA-170126;R-HSA-170156;R-HSA-8856951;R-HSA-170131;R-HSA-170161;R-HSA-4088141;R-HSA-170070;R-HSA-8856945;R-HSA-170072;R-HSA-69754;R-HSA-69756;R-HSA-170044;R-HSA-170076
R-HSA-2029482	Regulation of actin dynamics for phagocytic cup formation	18	158	0.010886	0.176285	0.447821	22	24	0.00188976	9606	Homo sapiens	HSP90AA1;DHX8;NCOA5;RPL31;IGLC6;BAIAP2;VAV1;ACTB;CDC42;IGHG2;IGKC;POLD1;CSDE1;IGLC3;MYH9;IGLC1;NF2;IGLC2;RPL26;IGKV3-11		R-HSA-2197697;R-HSA-2197698;R-HSA-2029469;R-HSA-2029466;R-HSA-2029467;R-HSA-442592;R-HSA-2029465;R-HSA-1861595;R-HSA-2029458;R-HSA-2029456;R-HSA-2029454;R-HSA-2130194;R-HSA-2029453;R-HSA-2029451;R-HSA-2197691;R-HSA-2029476;R-HSA-419644;R-HSA-2029445;R-HSA-2197690;R-HSA-419645;R-HSA-442586;R-HSA-2029473
R-HSA-195253	Degradation of beta-catenin by the destruction complex	11	91	0.00626981	0.193615	0.447821	14	23	0.00181102	9606	Homo sapiens	EEF1A1;DACH1;RPN2;CHD9;HDAC1;PPP2R1A;RPN1;PSMB1;POLR3G;TAP1;EIF3E;SKP1		R-HSA-195300;R-HSA-2130279;R-HSA-195275;R-HSA-4641231;R-HSA-2130282;R-HSA-195304;R-HSA-5229348;R-HSA-2130286;R-HSA-5229343;R-HSA-195283;R-HSA-195251;R-HSA-195280;R-HSA-195318;R-HSA-195287
R-HSA-69202	Cyclin E associated events during G1/S transition	11	88	0.00606311	0.167315	0.447821	10	20	0.0015748	9606	Homo sapiens	DACH1;RPN2;RBBP4;CHD9;MAX;RPN1;PSMB1;CDK1;POLR3G;TAP1;SKP1		R-HSA-188386;R-HSA-187552;R-HSA-187520;R-HSA-187574;R-HSA-188390;R-HSA-187575;R-HSA-8932400;R-HSA-187545;R-HSA-188345;R-HSA-188350
R-HSA-9013694	Signaling by NOTCH4	11	92	0.00633871	0.202772	0.447821	11	20	0.0015748	9606	Homo sapiens	MECP2;DACH1;SNW1;RPN2;CHD9;RPN1;PSMB1;POLR3G;TAP1;RBPJ;SKP1		R-HSA-9604642;R-HSA-9604451;R-HSA-9604550;R-HSA-9013693;R-HSA-9604471;R-HSA-9013711;R-HSA-9604629;R-HSA-9604664;R-HSA-9604264;R-HSA-9604553;R-HSA-9604446
R-HSA-9610379	HCMV Late Events	20	175	0.0120573	0.158123	0.447821	5	19	0.00149606	9606	Homo sapiens	HIST2H2AA3;HIST1H2BN;HIST1H2BM;HIST1H2BO;HIST1H2BJ;HIST1H2BL;HIST1H2BK;HIST2H2AB;YBX1;HIST2H2BF;HIST2H2BE;HIST2H2AC;HIST1H4A;ZNFX1;HIST2H3A;HIST1H2BH;HIST3H2BB;HIST1H2BB;HIST1H2BD;HIST1H2BC		R-HSA-9636128;R-HCY-9625991;R-HSA-9610954;R-HSA-9610942;R-HSA-9629004
R-HSA-69656	Cyclin A:Cdk2-associated events at S phase entry	11	90	0.00620091	0.184648	0.447821	8	19	0.00149606	9606	Homo sapiens	DACH1;RPN2;RBBP4;CHD9;MAX;RPN1;PSMB1;CDK1;POLR3G;TAP1;SKP1		R-HSA-187552;R-HSA-187520;R-HSA-187574;R-HSA-187575;R-HSA-187545;R-HSA-188345;R-HSA-187948;R-HSA-187949
R-HSA-114452	Activation of BH3-only proteins	5	36	0.00248036	0.220036	0.447821	6	19	0.00149606	9606	Homo sapiens	KPNA2;DYNLL1;DYNLL2;MAP4K4;ARHGAP4		R-HSA-139906;R-HSA-139908;R-HSA-139899;R-HSA-139913;R-HSA-139918;R-HSA-4331340
R-HSA-9613829	Chaperone Mediated Autophagy	4	23	0.00158468	0.15139	0.447821	19	19	0.00149606	9606	Homo sapiens	EEF1A1;HSP90AA1;HBB;VIM		R-HSA-9626034;R-HSA-9626067;R-HSA-9626256;R-HSA-9626038;R-HSA-9626039;R-HSA-9626235;R-HSA-9622840;R-HSA-9626046;R-HSA-9624158;R-HSA-9626242;R-HSA-9625188;R-HSA-9626276;R-HSA-9620197;R-HSA-9615721;R-HSA-9622831;R-HSA-9625196;R-HSA-9626060;R-HSA-9625197;R-HSA-9626253
R-HSA-1834941	STING mediated induction of host immune responses	4	24	0.00165358	0.168157	0.447821	5	19	0.00149606	9606	Homo sapiens	MRPS9;IFI16;PRKDC;DDX41		R-HSA-1834939;R-HSA-2396007;R-HSA-9013869;R-HSA-3134822;R-HSA-1834951
R-HSA-450282	MAPK targets/ Nuclear events mediated by MAP kinases	5	35	0.00241146	0.204337	0.447821	7	16	0.00125984	9606	Homo sapiens	ATF1;CREB1;TBL2;PPP2R1A;EXOSC8;MLX		R-HSA-199895;R-HSA-199959;R-HSA-199910;R-HSA-198746;R-HSA-168136;R-HSA-199935;R-HSA-199917
R-HSA-5358346	Hedgehog ligand biogenesis	9	72	0.00496073	0.1973	0.447821	6	15	0.0011811	9606	Homo sapiens	DACH1;RPN2;CHD9;FAM120B;RPN1;MYL3;PSMB1;POLR3G;TAP1		R-HSA-5358336;R-HSA-5362448;R-HSA-5362386;R-HSA-5358340;R-HSA-5362551;R-HSA-5362422
R-HSA-156711	Polo-like kinase mediated events	4	23	0.00158468	0.15139	0.447821	11	15	0.0011811	9606	Homo sapiens	FEN1;RBBP4;PLK1		R-HSA-162657;R-HSA-156678;R-HSA-4088298;R-HSA-4088299;R-HSA-4088134;R-HSA-156699;R-HSA-4088309;R-HSA-4088130;R-HSA-4088306;R-HSA-4088307;R-HSA-4088305
R-HSA-8983711	OAS antiviral response	3	15	0.00103348	0.151003	0.447821	8	15	0.0011811	9606	Homo sapiens	RNASEL;DDX58;OAS2		R-HSA-8985097;R-HSA-8985153;R-HSA-8985201;R-HSA-8985104;R-HSA-9009936;R-HSA-8985123;R-HSA-8985138;R-HSA-9009941
R-HSA-1168372	Downstream signaling events of B Cell Receptor (BCR)	11	93	0.00640761	0.212113	0.447821	7	14	0.00110236	9606	Homo sapiens	DACH1;RPN2;CHD9;POP1;TXNL1;RPN1;PSMB1;POLR3G;TAP1;ESYT2;SKP1		R-HSA-1168641;R-HSA-1168640;R-HSA-1168643;R-HSA-1168642;R-HSA-2025882;R-HSA-2025890;R-HSA-1168638
R-HSA-437239	Recycling pathway of L1	7	55	0.00378944	0.222467	0.447821	13	14	0.00110236	9606	Homo sapiens	EGFL7;YTHDF1;EXOSC8;NUMB;MSN;AP2A1;EZR;ACTB		R-HSA-443783;R-HSA-443779;R-HSA-445089;R-HSA-392749;R-HSA-445071;R-HSA-392748;R-HSA-374696;R-HSA-373736;R-HSA-374677;R-HSA-445079;R-HSA-555065;R-HSA-445077;R-HSA-374680
R-HSA-6788467	IL-6-type cytokine receptor ligand interactions	3	17	0.00117128	0.194426	0.447821	10	14	0.00110236	9606	Homo sapiens	ZFP91;TYK2;MORC2		R-HSA-6783524;R-HSA-6783556;R-HSA-5696482;R-HSA-6783681;R-HSA-6783552;R-HSA-6784189;R-HSA-6784204;R-HSA-6783530;R-HSA-5696491;R-HSA-449976
R-HSA-180024	DARPP-32 events	5	35	0.00241146	0.204337	0.447821	7	12	0.000944882	9606	Homo sapiens	RFC5;PPP2R1A;SLAIN2;ESYT2;PPP1CA		R-HSA-201783;R-HSA-111925;R-HSA-180038;R-HSA-8951727;R-HSA-201787;R-HSA-111962;R-HSA-201790
R-HSA-6804759	Regulation of TP53 Activity through Association with Co-factors	3	17	0.00117128	0.194426	0.447821	4	11	0.000866142	9606	Homo sapiens	ZNF385A;ARHGAP4		R-HSA-6803719;R-HSA-6799777;R-HSA-6803425;R-HSA-6803437
R-HSA-983168	Antigen processing: Ubiquitination & Proteasome degradation	33	315	0.0217032	0.19476	0.447821	8	9	0.000708661	9606	Homo sapiens	HBS1L;RPN2;HIST1H2BJ;CHD9;POP1;PRKDC;CUL3;CCDC47;RPN1;TIMM13;IQGAP1;ENO1;CDC20;EIF4ENIF1;DACH1;PABPN1;POLD1;PSMB1;TCEB2;TCEB1;NELFB;NKX2-4;SKP1;DTX3L;TAP1;MSN;RPS3A;KTN1;KIF2A;POLR1A;MKRN1;SRSF2;POLR3G;MAN2B1;CC2D1A		R-HSA-983150;R-HSA-983147;R-HSA-983162;R-HSA-983157;R-HSA-983156;R-HSA-983140;R-HSA-983153;R-HSA-983152
R-HSA-6802949	Signaling by RAS mutants	7	54	0.00372055	0.209855	0.447821	6	8	0.000629921	9606	Homo sapiens	EIF5;CUL3;ARRB1;ESYT2;IQGAP1;HIST2H2BF;ACTB		R-HSA-6803233;R-HSA-6802926;R-HSA-6802925;R-HSA-6802924;R-HSA-6802922;R-HSA-6803240
R-HSA-5693579	Homologous DNA Pairing and Strand Exchange	6	44	0.00303156	0.201749	0.447821	6	8	0.000629921	9606	Homo sapiens	RFC5;RFC3;RFC4;RAD51C;RFC2;POLD1		R-HSA-5685318;R-HSA-5685319;R-HSA-5693620;R-HSA-5685838;R-HSA-5685341;R-HSA-5693561
R-HSA-5684264	MAP3K8 (TPL2)-dependent MAPK1/3 activation	3	18	0.00124018	0.217176	0.447821	4	8	0.000629921	9606	Homo sapiens	POP1;TXNL1;SKP1		R-HSA-5684275;R-HSA-5684250;R-HSA-5684267;R-HSA-5684248
R-HSA-9649948	Signaling downstream of RAS mutants	7	54	0.00372055	0.209855	0.447821	6	7	0.000551181	9606	Homo sapiens	EIF5;CUL3;ARRB1;ESYT2;IQGAP1;HIST2H2BF;ACTB		R-HSA-6803233;R-HSA-6802926;R-HSA-6802925;R-HSA-6802924;R-HSA-6802922;R-HSA-6803240
R-HSA-6802946	Signaling by moderate kinase activity BRAF mutants	7	54	0.00372055	0.209855	0.447821	6	7	0.000551181	9606	Homo sapiens	EIF5;CUL3;ARRB1;ESYT2;IQGAP1;HIST2H2BF;ACTB		R-HSA-6802919;R-HSA-6802916;R-HSA-6802914;R-HSA-6803230;R-HSA-8936676;R-HSA-6802921
R-HSA-6802955	Paradoxical activation of RAF signaling by kinase inactive BRAF	7	55	0.00378944	0.222467	0.447821	6	7	0.000551181	9606	Homo sapiens	EIF5;CUL3;ARRB1;ESYT2;IQGAP1;HIST2H2BF;ACTB		R-HSA-6802918;R-HSA-8936731;R-HSA-6803234;R-HSA-6802943;R-HSA-6802942;R-HSA-6802941
R-HSA-174414	Processive synthesis on the C-strand of the telomere	4	27	0.00186027	0.221887	0.447821	7	7	0.000551181	9606	Homo sapiens	POLD3;FEN1;POLD1		R-HSA-174451;R-HSA-174438;R-HSA-174456;R-HSA-174441;R-HSA-174446;R-HSA-174444;R-HSA-174445
R-HSA-5627117	RHO GTPases Activate ROCKs	4	24	0.00165358	0.168157	0.447821	3	6	0.000472441	9606	Homo sapiens	PPP1CB;MYL6;PPP1R12A;DHX8;MYH9		R-HSA-419232;R-HSA-419197;R-HSA-419083
R-HSA-162658	Golgi Cisternae Pericentriolar Stack Reorganization	3	17	0.00117128	0.194426	0.447821	5	6	0.000472441	9606	Homo sapiens	GOLGA2;PLK1;CDK1		R-HSA-2172194;R-HSA-2314566;R-HSA-2172183;R-HSA-2314569;R-HSA-2214351
R-HSA-442720	CREB1 phosphorylation through the activation of Adenylate Cyclase	3	17	0.00117128	0.194426	0.447821	5	6	0.000472441	9606	Homo sapiens	RFC5;CREB1;TBL2;ESYT2		R-HSA-111925;R-HSA-8951727;R-HSA-442715;R-HSA-9617535;R-HSA-111919
R-HSA-8935964	RUNX1 regulates expression of components of tight junctions	2	8	0.000551192	0.160008	0.447821	2	6	0.000472441	9606	Homo sapiens	PPP2R2A;HNRNPC		R-HSA-8935988;R-HSA-8935972
R-HSA-9032845	Activated NTRK2 signals through CDK5	2	10	0.00068899	0.223911	0.447821	6	6	0.000472441	9606	Homo sapiens	LUC7L;RRP9		R-HSA-9032841;R-HSA-9033292;R-HSA-9033276;R-HSA-9032863;R-HSA-9033284;R-HSA-9032854
R-HSA-5610783	Degradation of GLI2 by the proteasome	8	62	0.00427174	0.192483	0.447821	2	5	0.000393701	9606	Homo sapiens	DACH1;RPN2;CHD9;RPN1;PSMB1;POLR3G;TAP1;SKP1		R-HSA-5610757;R-HSA-5610745
R-HSA-5610785	GLI3 is processed to GLI3R by the proteasome	8	62	0.00427174	0.192483	0.447821	2	5	0.000393701	9606	Homo sapiens	DACH1;RPN2;CHD9;RPN1;PSMB1;POLR3G;TAP1;SKP1		R-HSA-5610754;R-HSA-5610746
R-HSA-349425	Autodegradation of the E3 ubiquitin ligase COP1	7	54	0.00372055	0.209855	0.447821	1	5	0.000393701	9606	Homo sapiens	DACH1;RPN2;CHD9;RPN1;PSMB1;POLR3G;TAP1		R-HSA-264458
R-HSA-75815	Ubiquitin-dependent degradation of Cyclin D	7	54	0.00372055	0.209855	0.447821	1	5	0.000393701	9606	Homo sapiens	DACH1;RPN2;CHD9;RPN1;PSMB1;POLR3G;TAP1		R-HSA-75825
R-HSA-169911	Regulation of Apoptosis	7	54	0.00372055	0.209855	0.447821	1	5	0.000393701	9606	Homo sapiens	DACH1;RPN2;CHD9;RPN1;PSMB1;POLR3G;TAP1		R-HSA-211715
R-HSA-5693616	Presynaptic phase of homologous DNA pairing and strand exchange	6	41	0.00282486	0.162524	0.447821	3	5	0.000393701	9606	Homo sapiens	RFC5;RFC3;RFC4;RAD51C;RFC2;POLD1		R-HSA-5685318;R-HSA-5685341;R-HSA-5693561
R-HSA-75035	Chk1/Chk2(Cds1) mediated inactivation of Cyclin B:Cdk1 complex	3	15	0.00103348	0.151003	0.447821	3	5	0.000393701	9606	Homo sapiens	FEN1;CDK1;KPNA2		R-HSA-75809;R-HSA-170070;R-HSA-75016
R-HSA-167590	Nef Mediated CD4 Down-regulation	2	10	0.00068899	0.223911	0.447821	3	5	0.000393701	9606	Homo sapiens	RPN2;AP2A1		R-HSA-167601;R-HSA-167537;R-HSA-167597
R-HSA-6793080	rRNA modification in the mitochondrion	2	10	0.00068899	0.223911	0.447821	2	5	0.000393701	9606	Homo sapiens	NSUN4;TFB1M		R-HSA-6793057;R-HSA-6793066
R-HSA-174178	APC/C:Cdh1 mediated degradation of Cdc20 and other APC/C:Cdh1 targeted proteins in late mitosis/early G1	9	72	0.00496073	0.1973	0.447821	4	4	0.000314961	9606	Homo sapiens	CDC20;DACH1;RPN2;CHD9;PLK1;RPN1;PSMB1;POLR3G;TAP1		R-HSA-174195;R-HSA-174088;R-HSA-174105;R-HSA-188191
R-HSA-5690714	CD22 mediated BCR regulation	9	72	0.00496073	0.1973	0.447821	3	4	0.000314961	9606	Homo sapiens	IGHM;RPS19;IGKC;CSDE1;IGLC6;IGLC3;IGLC1;IGLC2;IGKV3-11		R-HSA-5690740;R-HSA-5690702;R-HSA-5690701
R-HSA-68949	Orc1 removal from chromatin	9	73	0.00502963	0.207772	0.447821	3	4	0.000314961	9606	Homo sapiens	DACH1;RPN2;CHD9;RPN1;PSMB1;CDK1;POLR3G;TAP1;SKP1		R-HSA-68944;R-HSA-68946;R-HSA-68948
R-HSA-350562	Regulation of ornithine decarboxylase (ODC)	7	51	0.00351385	0.17376	0.447821	1	4	0.000314961	9606	Homo sapiens	DACH1;RPN2;CHD9;RPN1;PSMB1;POLR3G;TAP1		R-HSA-353125
R-HSA-69601	Ubiquitin Mediated Degradation of Phosphorylated Cdc25A	7	54	0.00372055	0.209855	0.447821	1	4	0.000314961	9606	Homo sapiens	DACH1;RPN2;CHD9;RPN1;PSMB1;POLR3G;TAP1		R-HSA-69600
R-HSA-69610	p53-Independent DNA Damage Response	7	54	0.00372055	0.209855	0.447821	1	4	0.000314961	9606	Homo sapiens	DACH1;RPN2;CHD9;RPN1;PSMB1;POLR3G;TAP1		R-HSA-69600
R-HSA-69613	p53-Independent G1/S DNA damage checkpoint	7	54	0.00372055	0.209855	0.447821	1	4	0.000314961	9606	Homo sapiens	DACH1;RPN2;CHD9;RPN1;PSMB1;POLR3G;TAP1		R-HSA-69600
R-HSA-9617324	Negative regulation of NMDA receptor-mediated neuronal transmission	4	27	0.00186027	0.221887	0.447821	4	4	0.000314961	9606	Homo sapiens	RPL3;FUS;POP1;ESYT2		R-HSA-9619430;R-HSA-9619467;R-HSA-9619449;R-HSA-9617326
R-HSA-199920	CREB phosphorylation	2	9	0.000620091	0.191602	0.447821	4	4	0.000314961	9606	Homo sapiens	ATF1;CREB1;TBL2		R-HSA-199895;R-HSA-199910;R-HSA-199935;R-HSA-199917
R-HSA-2980767	Activation of NIMA Kinases NEK9, NEK6, NEK7	2	9	0.000620091	0.191602	0.447821	2	4	0.000314961	9606	Homo sapiens	PLK1;CDK1		R-HSA-2984220;R-HSA-2984226
R-HSA-68827	CDT1 association with the CDC6:ORC:origin complex	8	59	0.00406504	0.160578	0.447821	2	3	0.00023622	9606	Homo sapiens	DACH1;RPN2;CHD9;RPN1;PSMB1;POLR3G;TAP1;KIF2C		R-HSA-68825;R-HSA-68712
R-HSA-182218	Nef Mediated CD8 Down-regulation	2	8	0.000551192	0.160008	0.447821	3	3	0.00023622	9606	Homo sapiens	RPN2;AP2A1		R-HSA-182198;R-HSA-182186;R-HSA-182171
R-HSA-175567	Integration of viral DNA into host genomic DNA	2	9	0.000620091	0.191602	0.447821	1	3	0.00023622	9606	Homo sapiens	HMGA1;BANF1		R-HSA-175108
R-HSA-72200	mRNA Editing: C to U Conversion	2	10	0.00068899	0.223911	0.447821	3	3	0.00023622	9606	Homo sapiens	APOBEC3C;CPT1A		R-HSA-77609;R-HSA-77608;R-HSA-83677
R-HSA-8849473	PTK6 Expression	2	10	0.00068899	0.223911	0.447821	2	3	0.00023622	9606	Homo sapiens	HMX3;NR3C1		R-HSA-8848804;R-HSA-8856930
R-HSA-211733	Regulation of activated PAK-2p34 by proteasome mediated degradation	7	50	0.00344495	0.16237	0.447821	1	2	0.00015748	9606	Homo sapiens	DACH1;RPN2;CHD9;RPN1;PSMB1;POLR3G;TAP1		R-HSA-211715
R-HSA-75094	Formation of the Editosome	2	8	0.000551192	0.160008	0.447821	2	2	0.00015748	9606	Homo sapiens	APOBEC3C;CPT1A		R-HSA-77609;R-HSA-77608
R-HSA-177539	Autointegration results in viral DNA circles	2	9	0.000620091	0.191602	0.447821	2	2	0.00015748	9606	Homo sapiens	HMGA1;BANF1		R-HSA-175250;R-HSA-164845
R-HSA-111367	SLBP independent Processing of Histone Pre-mRNAs	2	10	0.00068899	0.223911	0.447821	2	2	0.00015748	9606	Homo sapiens	NCBP1;NCBP2		R-HSA-111437;R-HSA-111438
R-HSA-169131	Inhibition of PKR	1	2	0.000137798	0.163097	0.447821	1	2	0.00015748	9606	Homo sapiens	EIF2AK2		R-HSA-168896
R-HSA-9022537	Loss of MECP2 binding ability to the NCoR/SMRT complex	2	8	0.000551192	0.160008	0.447821	1	1	7.87402e-05	9606	Homo sapiens	MECP2		R-HSA-9005585
R-HSA-5619043	Defective SLC2A1 causes GLUT1 deficiency syndrome 1 (GLUT1DS1)	1	2	0.000137798	0.163097	0.447821	1	1	7.87402e-05	9606	Homo sapiens	RPL26		R-HSA-5632804
R-HSA-9636467	Blockage of phagosome acidification	1	2	0.000137798	0.163097	0.447821	1	1	7.87402e-05	9606	Homo sapiens	RPN2		R-HSA-9636397
R-HSA-159231	Transport of Mature mRNA Derived from an Intronless Transcript	6	46	0.00316935	0.229627	0.459254	3	3	0.00023622	9606	Homo sapiens	NXF1;ZNFX1;NCBP1;NCBP2;ALYREF;EIF4E		R-HSA-158441;R-HSA-77594;R-HSA-158447
R-HSA-1234174	Cellular response to hypoxia	10	85	0.00585641	0.230762	0.461524	12	20	0.0015748	9606	Homo sapiens	DACH1;RPN2;CHD9;RPN1;PSMB1;POLR3G;TAP1;TCEB2;TCEB1;CDK11B		R-HSA-1234163;R-HSA-1234179;R-HSA-1234177;R-HSA-1234166;R-HSA-1234183;R-HSA-1234165;R-HSA-1234181;R-HSA-1234169;R-HSA-1234159;R-HSA-1234175;R-HSA-1234172;R-HSA-1234173
R-HSA-9603505	NTRK3 as a dependence receptor	1	3	0.000206697	0.234388	0.468777	3	4	0.000314961	9606	Homo sapiens	NELFB		R-HSA-9603554;R-HSA-9603598;R-HSA-9603548
R-HSA-73930	Abasic sugar-phosphate removal via the single-nucleotide replacement pathway	1	3	0.000206697	0.234388	0.468777	2	2	0.00015748	9606	Homo sapiens	APEX1		R-HSA-110375;R-HSA-110360
R-HSA-168315	Inhibition of Host mRNA Processing and RNA Silencing	1	3	0.000206697	0.234388	0.468777	1	2	0.00015748	9606	Homo sapiens	PABPN1		R-HSA-168883
R-HSA-9636667	Manipulation of host energy metabolism	1	3	0.000206697	0.234388	0.468777	1	2	0.00015748	9606	Homo sapiens	ENO1		R-HSA-9636669
R-HSA-5609977	Defective GALE can cause Epimerase-deficiency galactosemia (EDG)	1	3	0.000206697	0.234388	0.468777	1	1	7.87402e-05	9606	Homo sapiens	EEF1A1;EIF3E		R-HSA-5610036
R-HSA-5673000	RAF activation	5	37	0.00254926	0.236088	0.472177	7	10	0.000787402	9606	Homo sapiens	EEF1A1;EIF5;PPP2R1A;EIF3E;ESYT2;HIST2H2BF		R-HSA-5672966;R-HSA-5672948;R-HSA-5672961;R-HSA-5672958;R-HSA-5672957;R-HSA-5672954;R-HSA-5672969
R-HSA-77387	Insulin receptor recycling	4	28	0.00192917	0.240715	0.48143	2	6	0.000472441	9606	Homo sapiens	VAPA;RPN2;NACA;RPL26		R-HSA-74723;R-HSA-5252133
R-HSA-438066	Unblocking of NMDA receptors, glutamate binding and activation	4	28	0.00192917	0.240715	0.48143	5	5	0.000393701	9606	Homo sapiens	ATXN2;FUS;POP1;ESYT2		R-HSA-432164;R-HSA-438037;R-HSA-432162;R-HSA-432172;R-HSA-9614185
R-HSA-350054	Notch-HLH transcription pathway	4	28	0.00192917	0.240715	0.48143	2	2	0.00015748	9606	Homo sapiens	HDAC2;SNW1;HDAC1;RBPJ		R-HSA-212356;R-HSA-350058
R-HSA-447115	Interleukin-12 family signaling	11	96	0.0066143	0.241163	0.482325	34	114	0.00897638	9606	Homo sapiens	CDC42;HNRNPF;HNRNPA2B1;PDCD4;MSN;TYK2		R-HSA-8950537;R-HSA-8950218;R-HSA-8950415;R-HSA-8950721;R-HSA-8950210;R-HSA-8950340;R-HSA-8950405;R-HSA-447252;R-HSA-8983834;R-HSA-6809140;R-HSA-8950364;R-HSA-8983518;R-HSA-8950354;R-HSA-447130;R-HSA-8950292;R-HSA-8950485;R-HSA-8950423;R-HSA-8950441;R-HSA-8950057;R-HSA-8952749;R-HSA-8950637;R-HSA-8981093;R-HSA-8950757;R-HSA-448427;R-HSA-1067646;R-HSA-8952807;R-HSA-8950269;R-HSA-8950591;R-HSA-8950…
R-HSA-5696395	Formation of Incision Complex in GG-NER	6	47	0.00323825	0.244003	0.488007	8	10	0.000787402	9606	Homo sapiens	CUL4A;DDB1;PARP1;PARP2;CUL3;XPA;DDB2		R-HSA-6790487;R-HSA-6790454;R-HSA-5690996;R-HSA-5689317;R-HSA-5689861;R-HSA-5696670;R-HSA-5690991;R-HSA-5691000
R-HSA-5358351	Signaling by Hedgehog	18	168	0.011575	0.246329	0.492657	31	82	0.00645669	9606	Homo sapiens	RFC5;HBS1L;RPN2;CHD9;CUL3;CCDC47;CHD7;RPN1;TAP1;ARRB1;CDC73;DACH1;FAM120B;MYL3;PSMB1;NUMB;POLR3G;SKP1		R-HSA-5635861;R-HSA-5362448;R-HSA-5362386;R-HSA-5635856;R-HSA-5635868;R-HSA-5632668;R-HSA-5635865;R-HSA-5635864;R-HSA-5632667;R-HSA-5610757;R-HSA-5635845;R-HSA-5358336;R-HSA-5610758;R-HSA-5632646;R-HSA-5358340;R-HSA-5610754;R-HSA-5635855;R-HSA-5635854;R-HSA-5610760;R-HSA-5632648;R-HSA-5610742;R-HSA-5610737;R-HSA-5362551;R-HSA-5362422;R-HSA-5610749;R-HSA-5610745;R-HSA-5610746;R-HSA-5610725;R-HSA-5…
R-HSA-174154	APC/C:Cdc20 mediated degradation of Securin	8	67	0.00461623	0.250774	0.501548	3	3	0.00023622	9606	Homo sapiens	CDC20;DACH1;RPN2;CHD9;RPN1;PSMB1;POLR3G;TAP1		R-HSA-174144;R-HSA-174202;R-HSA-174121
R-HSA-111465	Apoptotic cleavage of cellular proteins	5	38	0.00261816	0.252452	0.504904	7	38	0.00299213	9606	Homo sapiens	DSP;PARP1;PPP2R2A;VIM;HNRNPC		R-HSA-351876;R-HSA-351936;R-HSA-201636;R-HSA-350319;R-HSA-350318;R-HSA-351913;R-HSA-201628
R-HSA-5683057	MAPK family signaling cascades	35	348	0.0239768	0.255397	0.510794	41	86	0.00677165	9606	Homo sapiens	PXK;TRAM1;RNASEH2A;RPN2;CHD9;POP1;CUL3;RPN1;NKAP;ARRB1;IQGAP1;RASAL2;ACTB;CDC42;DACH1;CLP1;PPP2R1A;PSMB1;MLX;VASP;FUS;DIS3;TAP1;TYK2;HIST2H2BF;EEF1A1;MOV10;EIF5;NEMF;AGO2;CDK1;POLR3G;ESYT2;EIF3E		R-HSA-5672980;R-HSA-5672978;R-HSA-5692754;R-HSA-5692755;R-HSA-5687123;R-HSA-5687121;R-HSA-5692764;R-HSA-5692761;R-HSA-5672966;R-HSA-5658438;R-HSA-5672965;R-HSA-5658435;R-HSA-5672961;R-HSA-112342;R-HSA-389788;R-HSA-5672972;R-HSA-5672973;R-HSA-5692749;R-HSA-5687112;R-HSA-5672969;R-HSA-5687113;R-HSA-109857;R-HSA-5658231;R-HSA-5672948;R-HSA-5692788;R-HSA-109858;R-HSA-5687090;R-HSA-5687088;R-HSA-56729…
R-HSA-444257	RSK activation	2	11	0.000757889	0.256584	0.513168	2	4	0.000314961	9606	Homo sapiens	EXOSC8;FOSL2		R-HSA-9619843;R-HSA-9620004
R-HSA-8943723	Regulation of PTEN mRNA translation	4	29	0.00199807	0.25989	0.51978	24	24	0.00188976	9606	Homo sapiens	MOV10;VAPA;AGO2		R-HSA-8944522;R-HSA-8944650;R-HSA-2318752;R-HSA-8948651;R-HSA-8944684;R-HSA-8948524;R-HSA-8945709;R-HSA-8948621;R-HSA-8948623;R-HSA-8948641;R-HSA-8944706;R-HSA-8944483;R-HSA-8948612;R-HSA-8948582;R-HSA-8948583;R-HSA-8944632;R-HSA-8948536;R-HSA-8944569;R-HSA-8948569;R-HSA-8944538;R-HSA-8948602;R-HSA-8944497;R-HSA-8948594;R-HSA-8944599
R-HSA-933542	TRAF6 mediated NF-kB activation	4	29	0.00199807	0.25989	0.51978	4	4	0.000314961	9606	Homo sapiens	DDX58;TXNL1;VRK1;HMGB1		R-HSA-168166;R-HSA-933530;R-HSA-933528;R-HSA-168140
R-HSA-5663202	Diseases of signal transduction by growth factor receptors and second messengers	44	484	0.0333471	0.464772	0.521043	164	358	0.028189	9606	Homo sapiens	HDAC2;RNASEH2A;RPN2;CHD9;HDAC1;CUL3;RPN1;ARRB1;ZC3HAV1;IQGAP1;RBPJ;ACTB;MECP2;FXR1;DACH1;CUX1;PPP2R1A;PSMB1;CNTRL;POLR2E;POLR2H;SKP1;VASP;HSP90AA1;CPSF6;NCBP1;NCBP2;TAP1;AP3B1;TDRD7;GTF2F1;GTF2F2;HIST2H2BF;QKI;VAV1;SND1;EEF1A1;CREB1;EIF5;SNW1;TBL2;NEMF;POLR3G;ESYT2;EIF3E;PIK3AP1		R-HSA-1218833;R-HSA-4839746;R-HSA-1226014;R-HSA-2666278;R-HSA-1226012;R-HSA-5339713;R-HSA-1220610;R-HSA-1220611;R-HSA-1248002;R-HSA-1839112;R-HSA-1220614;R-HSA-1220612;R-HSA-1220613;R-HSA-9665412;R-HSA-1218824;R-HSA-1169421;R-HSA-2730752;R-HSA-4396393;R-HSA-4396392;R-HSA-2400009;R-HSA-4396402;R-HSA-4396401;R-HSA-9665697;R-HSA-1226016;R-HSA-9665696;R-HSA-9665703;R-HSA-9665702;R-HSA-9665708;R-HSA-9…
R-HSA-166520	Signaling by NTRKs	17	166	0.0114372	0.313956	0.521043	61	163	0.0128346	9606	Homo sapiens	ATF1;YTHDF1;JUND;AP2A1;HSD17B12;RRP9;ARHGAP4;CREB1;TBL2;NEMF;PPP2R1A;CWC22;EXOSC8;LUC7L;SNRNP27;NELFB;JUNB;MEF2D		R-HSA-9032073;R-HSA-9032841;R-HSA-171011;R-HSA-9024906;R-HSA-9613460;R-HSA-9032067;R-HSA-9032582;R-HSA-9028505;R-HSA-9032601;R-HSA-199959;R-HSA-9032863;R-HSA-9613451;R-HSA-9026579;R-HSA-9603598;R-HSA-9032854;R-HSA-169891;R-HSA-9031981;R-HSA-9026464;R-HSA-111916;R-HSA-9028519;R-HSA-9032761;R-HSA-169905;R-HSA-9031610;R-HSA-9026493;R-HSA-9033276;R-HSA-9032502;R-HSA-9031624;R-HSA-9026891;R-HSA-902689…
R-HSA-1226099	Signaling by FGFR in disease	10	94	0.00647651	0.329645	0.521043	41	106	0.00834646	9606	Homo sapiens	CPSF6;CUX1;NCBP1;NEMF;NCBP2;CNTRL;POLR2E;POLR2H;GTF2F1;GTF2F2		R-HSA-5655252;R-HSA-8853316;R-HSA-8853315;R-HSA-1839065;R-HSA-8853314;R-HSA-5655315;R-HSA-5655248;R-HSA-5655326;R-HSA-5655263;R-HSA-8853323;R-HSA-5655323;R-HSA-5655320;R-HSA-1839112;R-HSA-5655235;R-HSA-5655233;R-HSA-5655245;R-HSA-5655240;R-HSA-5655241;R-HSA-1839100;R-HSA-5655348;R-HSA-5655284;R-HSA-1839039;R-HSA-5655285;R-HSA-5655347;R-HSA-1839098;R-HSA-5655295;R-HSA-1839094;R-HSA-1839031;R-HSA-5…
R-HSA-187037	Signaling by NTRK1 (TRKA)	14	143	0.00985256	0.397097	0.521043	27	101	0.00795276	9606	Homo sapiens	ATF1;YTHDF1;JUND;AP2A1;HSD17B12;ARHGAP4;CREB1;TBL2;NEMF;PPP2R1A;CWC22;EXOSC8;SNRNP27;JUNB;MEF2D		R-HSA-171011;R-HSA-9031624;R-HSA-177479;R-HSA-9613460;R-HSA-9612501;R-HSA-9612509;R-HSA-177491;R-HSA-199895;R-HSA-199959;R-HSA-198746;R-HSA-9613451;R-HSA-170975;R-HSA-177501;R-HSA-170978;R-HSA-169891;R-HSA-9620723;R-HSA-170979;R-HSA-170977;R-HSA-199910;R-HSA-111916;R-HSA-199917;R-HSA-9612514;R-HSA-169905;R-HSA-9031610;R-HSA-9612516;R-HSA-199935;R-HSA-9620717
R-HSA-166016	Toll Like Receptor 4 (TLR4) Cascade	13	144	0.00992146	0.517266	0.521043	19	95	0.00748031	9606	Homo sapiens	ATF1;RFC5;YTHDF1;POP1;TXNL1;HMGB1;CREB1;TBL2;KIF2A;PPP2R1A;CWC22;EXOSC8;MLX;SKP1		R-HSA-168166;R-HSA-199910;R-HSA-5684275;R-HSA-450337;R-HSA-168136;R-HSA-5684250;R-HSA-450346;R-HSA-2201293;R-HSA-5684248;R-HSA-199917;R-HSA-168140;R-HSA-199895;R-HSA-199959;R-HSA-198746;R-HSA-168184;R-HSA-166041;R-HSA-450333;R-HSA-199935;R-HSA-5684267
R-HSA-8878166	Transcriptional regulation by RUNX2	14	147	0.0101282	0.436409	0.521043	17	84	0.00661417	9606	Homo sapiens	HBS1L;RBM14;RPN2;CHD9;RPN1;TAP1;NR3C1;RPF2;DACH1;PSMB1;CDK1;POLR3G;NELFB;SKP1		R-HSA-8939688;R-HSA-8878023;R-HSA-9009452;R-HSA-9008110;R-HSA-9009282;R-HSA-9009401;R-HSA-8939801;R-HSA-9008475;R-HSA-8939706;R-HSA-9009403;R-HSA-9009085;R-HSA-8939900;R-HSA-9008479;R-HSA-9008478;R-HSA-8939667;R-HSA-9009362;R-HSA-8938356
R-HSA-446652	Interleukin-1 family signaling	15	163	0.0112305	0.48374	0.521043	14	79	0.00622047	9606	Homo sapiens	RPN2;CHD9;POP1;RPN1;TXNL1;TAP1;HMGB1;ACTB;KTN1;DACH1;KIF2A;PSMB1;POLR3G;CTSG;SKP1		R-HSA-448678;R-HSA-507719;R-HSA-168166;R-HSA-209063;R-HSA-5684275;R-HSA-209125;R-HSA-209061;R-HSA-5684250;R-HSA-5684248;R-HSA-168140;R-HSA-9008894;R-HSA-168184;R-HSA-209087;R-HSA-5684267
R-HSA-442755	Activation of NMDA receptors and postsynaptic events	11	114	0.00785449	0.435542	0.521043	46	71	0.00559055	9606	Homo sapiens	RFC5;ATXN2;RPL3;CREB1;TBL2;FUS;POP1;EXOSC8;ESYT2;KPNA2;DYNLL1;FOSL2		R-HSA-9618834;R-HSA-9611030;R-HSA-9619478;R-HSA-9619355;R-HSA-442760;R-HSA-9610653;R-HSA-9619843;R-HSA-438037;R-HSA-9619783;R-HSA-9619467;R-HSA-112282;R-HSA-9619214;R-HSA-442715;R-HSA-432164;R-HSA-9619376;R-HSA-442724;R-HSA-442725;R-HSA-432162;R-HSA-9619127;R-HSA-9612085;R-HSA-9619125;R-HSA-8951727;R-HSA-111913;R-HSA-9618811;R-HSA-111912;R-HSA-442732;R-HSA-432172;R-HSA-111915;R-HSA-9619449;R-HSA-…
R-HSA-181438	Toll Like Receptor 2 (TLR2) Cascade	12	114	0.00785449	0.319786	0.521043	18	68	0.00535433	9606	Homo sapiens	ATF1;RFC5;POP1;TXNL1;HMGB1;CREB1;TBL2;KIF2A;PPP2R1A;CWC22;EXOSC8;MLX;SKP1		R-HSA-168166;R-HSA-199910;R-HSA-5684275;R-HSA-450337;R-HSA-168136;R-HSA-5684250;R-HSA-450346;R-HSA-5684248;R-HSA-199917;R-HSA-168140;R-HSA-199895;R-HSA-199959;R-HSA-168951;R-HSA-198746;R-HSA-168184;R-HSA-450333;R-HSA-199935;R-HSA-5684267
R-HSA-913531	Interferon Signaling	37	392	0.0270084	0.38194	0.521043	31	66	0.00519685	9606	Homo sapiens	EIF4A2;EIF4A1;RNASEL;UHRF1;EIF4A3;IFIT5;ADAR;IFIT1;IFIT3;IFIT2;PABPN1;KPNA4;KPNA2;KPNA3;EIF4E;KPNA1;EIF2A;MGME1;NCOA5;DDX58;TAP1;EIF2AK2;LARP4B;TYK2;ZNFX1;IFI27;OAS2;TRIM14;EIF4E2;EIF4G3;EIF4G1		R-HSA-8985097;R-HSA-5223305;R-HSA-8985153;R-HSA-997314;R-HSA-909724;R-HSA-909726;R-HSA-909722;R-HSA-1015702;R-HSA-8985104;R-HSA-9009936;R-HSA-909719;R-HSA-909718;R-HSA-9009941;R-HSA-1015699;R-HSA-1678841;R-HSA-1678843;R-HSA-1678842;R-HSA-912680;R-HSA-1169399;R-HSA-909732;R-HSA-1176059;R-HSA-8985123;R-HSA-1031716;R-HSA-909729;R-HSA-1031713;R-HSA-909730;R-HSA-1169406;R-HSA-997311;R-HSA-997309;R-HSA…
R-HSA-168179	Toll Like Receptor TLR1:TLR2 Cascade	12	114	0.00785449	0.319786	0.521043	18	66	0.00519685	9606	Homo sapiens	ATF1;RFC5;POP1;TXNL1;HMGB1;CREB1;TBL2;KIF2A;PPP2R1A;CWC22;EXOSC8;MLX;SKP1		R-HSA-168166;R-HSA-199910;R-HSA-5684275;R-HSA-450337;R-HSA-168136;R-HSA-5684250;R-HSA-450346;R-HSA-5684248;R-HSA-199917;R-HSA-168140;R-HSA-199895;R-HSA-199959;R-HSA-168951;R-HSA-198746;R-HSA-168184;R-HSA-450333;R-HSA-199935;R-HSA-5684267
R-HSA-168188	Toll Like Receptor TLR6:TLR2 Cascade	11	111	0.00764779	0.402011	0.521043	17	66	0.00519685	9606	Homo sapiens	ATF1;CREB1;TBL2;KIF2A;PPP2R1A;POP1;TXNL1;CWC22;EXOSC8;MLX;HMGB1;SKP1		R-HSA-168166;R-HSA-199910;R-HSA-5684275;R-HSA-450337;R-HSA-168136;R-HSA-5684250;R-HSA-450346;R-HSA-5684248;R-HSA-199917;R-HSA-168140;R-HSA-199895;R-HSA-199959;R-HSA-198746;R-HSA-168184;R-HSA-450333;R-HSA-199935;R-HSA-5684267
R-HSA-168181	Toll Like Receptor 7/8 (TLR7/8) Cascade	11	103	0.0070966	0.313847	0.521043	17	64	0.00503937	9606	Homo sapiens	ATF1;CREB1;TBL2;KIF2A;PPP2R1A;POP1;TXNL1;CWC22;EXOSC8;MLX;HMGB1;SKP1		R-HSA-168166;R-HSA-199910;R-HSA-5684275;R-HSA-450337;R-HSA-168136;R-HSA-5684250;R-HSA-450346;R-HSA-5684248;R-HSA-199917;R-HSA-168140;R-HSA-199895;R-HSA-199959;R-HSA-198746;R-HSA-168184;R-HSA-450333;R-HSA-199935;R-HSA-5684267
R-HSA-166058	MyD88:MAL(TIRAP) cascade initiated on plasma membrane	11	111	0.00764779	0.402011	0.521043	17	64	0.00503937	9606	Homo sapiens	ATF1;CREB1;TBL2;KIF2A;PPP2R1A;POP1;TXNL1;CWC22;EXOSC8;MLX;HMGB1;SKP1		R-HSA-168166;R-HSA-199910;R-HSA-5684275;R-HSA-450337;R-HSA-168136;R-HSA-5684250;R-HSA-450346;R-HSA-5684248;R-HSA-199917;R-HSA-168140;R-HSA-199895;R-HSA-199959;R-HSA-198746;R-HSA-168184;R-HSA-450333;R-HSA-199935;R-HSA-5684267
R-HSA-975155	MyD88 dependent cascade initiated on endosome	11	103	0.0070966	0.313847	0.521043	17	63	0.00496063	9606	Homo sapiens	ATF1;CREB1;TBL2;KIF2A;PPP2R1A;POP1;TXNL1;CWC22;EXOSC8;MLX;HMGB1;SKP1		R-HSA-168166;R-HSA-199910;R-HSA-5684275;R-HSA-450337;R-HSA-168136;R-HSA-5684250;R-HSA-450346;R-HSA-5684248;R-HSA-199917;R-HSA-168140;R-HSA-199895;R-HSA-199959;R-HSA-198746;R-HSA-168184;R-HSA-450333;R-HSA-199935;R-HSA-5684267
R-HSA-168164	Toll Like Receptor 3 (TLR3) Cascade	11	102	0.0070277	0.303124	0.521043	17	61	0.00480315	9606	Homo sapiens	ATF1;CREB1;TBL2;KIF2A;PPP2R1A;POP1;TXNL1;CWC22;EXOSC8;MLX;HMGB1;SKP1		R-HSA-168166;R-HSA-199910;R-HSA-5684275;R-HSA-450337;R-HSA-168136;R-HSA-5684250;R-HSA-450346;R-HSA-5684248;R-HSA-199917;R-HSA-168140;R-HSA-199895;R-HSA-199959;R-HSA-198746;R-HSA-168184;R-HSA-450333;R-HSA-199935;R-HSA-5684267
R-HSA-166166	MyD88-independent TLR4 cascade	11	107	0.00737219	0.357527	0.521043	17	60	0.00472441	9606	Homo sapiens	ATF1;CREB1;TBL2;KIF2A;PPP2R1A;POP1;TXNL1;CWC22;EXOSC8;MLX;HMGB1;SKP1		R-HSA-168166;R-HSA-199910;R-HSA-5684275;R-HSA-450337;R-HSA-168136;R-HSA-5684250;R-HSA-450346;R-HSA-5684248;R-HSA-199917;R-HSA-168140;R-HSA-199895;R-HSA-199959;R-HSA-198746;R-HSA-168184;R-HSA-450333;R-HSA-199935;R-HSA-5684267
R-HSA-400253	Circadian Clock	11	104	0.0071655	0.324659	0.521043	11	59	0.00464567	9606	Homo sapiens	PPP1CB;CPT1A;CREB1;TBL2;CHD9;STRA13;NR3C1;MEF2D;SKP1;PPP1CA		R-HSA-879724;R-HSA-5663170;R-HSA-549533;R-HSA-1368065;R-HSA-5663264;R-HSA-400382;R-HSA-1368140;R-HSA-1801587;R-HSA-879798;R-HSA-400267;R-HSA-549493
R-HSA-937061	TRIF(TICAM1)-mediated TLR4 signaling	11	107	0.00737219	0.357527	0.521043	17	58	0.00456693	9606	Homo sapiens	ATF1;CREB1;TBL2;KIF2A;PPP2R1A;POP1;TXNL1;CWC22;EXOSC8;MLX;HMGB1;SKP1		R-HSA-168166;R-HSA-199910;R-HSA-5684275;R-HSA-450337;R-HSA-168136;R-HSA-5684250;R-HSA-450346;R-HSA-5684248;R-HSA-199917;R-HSA-168140;R-HSA-199895;R-HSA-199959;R-HSA-198746;R-HSA-168184;R-HSA-450333;R-HSA-199935;R-HSA-5684267
R-HSA-373760	L1CAM interactions	12	130	0.00895687	0.489024	0.521043	19	54	0.00425197	9606	Homo sapiens	EGFL7;YTHDF1;POP1;MSN;AP2A1;RPF2;ACTB;LARP1;CSNK2B;EXOSC8;NUMB;EZR;PIK3AP1		R-HSA-443783;R-HSA-376134;R-HSA-443779;R-HSA-445089;R-HSA-392749;R-HSA-445071;R-HSA-392748;R-HSA-392751;R-HSA-374696;R-HSA-373736;R-HSA-373739;R-HSA-374677;R-HSA-445079;R-HSA-555065;R-HSA-445077;R-HSA-392752;R-HSA-8933328;R-HSA-374686;R-HSA-374680
R-HSA-3858494	Beta-catenin independent WNT signaling	17	166	0.0114372	0.313956	0.521043	17	51	0.00401575	9606	Homo sapiens	EIF4A1;HBS1L;TAF15;RPN2;CHD9;CCDC47;RPN1;TAP1;AP2A1;MEIS3;MOV10;PLCB3;DACH1;AGO2;PSMB1;POLR3G;ESYT2		R-HSA-4332358;R-HSA-5140747;R-HSA-4332359;R-HSA-4332363;R-HSA-4411402;R-HSA-4518575;R-HSA-4551465;R-HSA-5138433;R-HSA-4608854;R-HSA-2730872;R-HSA-4608855;R-HSA-4608852;R-HSA-5138459;R-HSA-398193;R-HSA-4518585;R-HSA-4551451;R-HSA-398040
R-HSA-5617833	Cilium Assembly	20	208	0.014331	0.395029	0.521043	21	50	0.00393701	9606	Homo sapiens	CCT3;EIF5B;HSP90AA1;DAZAP1;PLK1;NAT10;TUBG2;TUBG1;BARX1;DYNLL1;DYNLL2;CKAP5;NXF1;HIST1H4A;NFX1;PPP2R1A;CROCC;CNTRL;DRG1;CDK1;ASCC2;MPHOSPH6		R-HSA-5624949;R-HSA-5626228;R-HSA-5617815;R-HSA-5625424;R-HSA-5626227;R-HSA-5625426;R-HSA-5624125;R-HSA-5617820;R-HSA-5624127;R-HSA-5624126;R-HSA-5626681;R-HSA-5624952;R-HSA-5617816;R-HSA-5638009;R-HSA-5617825;R-HSA-5624129;R-HSA-5625421;R-HSA-5626220;R-HSA-5626223;R-HSA-5625416;R-HSA-5626699
R-HSA-975138	TRAF6 mediated induction of NFkB and MAP kinases upon TLR7/8 or 9 activation	11	102	0.0070277	0.303124	0.521043	17	48	0.00377953	9606	Homo sapiens	ATF1;CREB1;TBL2;KIF2A;PPP2R1A;POP1;TXNL1;CWC22;EXOSC8;MLX;HMGB1;SKP1		R-HSA-168166;R-HSA-199910;R-HSA-5684275;R-HSA-450337;R-HSA-168136;R-HSA-5684250;R-HSA-450346;R-HSA-5684248;R-HSA-199917;R-HSA-168140;R-HSA-199895;R-HSA-199959;R-HSA-198746;R-HSA-168184;R-HSA-450333;R-HSA-199935;R-HSA-5684267
R-HSA-8878159	Transcriptional regulation by RUNX3	12	118	0.00813008	0.361514	0.521043	9	47	0.00370079	9606	Homo sapiens	HBS1L;RNASEH2A;DACH1;SNW1;RPN2;CHD9;CCDC47;RPN1;PSMB1;POLR3G;TAP1;RBPJ		R-HSA-8952408;R-HSA-8952232;R-HSA-1980047;R-HSA-8878243;R-HSA-4396347;R-HSA-8878237;R-HSA-8952226;R-HSA-8952419;R-HSA-8878220
R-HSA-198725	Nuclear Events (kinase and transcription factor activation)	8	80	0.00551192	0.419418	0.521043	17	47	0.00370079	9606	Homo sapiens	ATF1;CREB1;JUND;TBL2;PPP2R1A;EXOSC8;JUNB;MEF2D;ARHGAP4		R-HSA-9031624;R-HSA-9620723;R-HSA-199910;R-HSA-9613460;R-HSA-9612501;R-HSA-111916;R-HSA-199917;R-HSA-9612509;R-HSA-9612514;R-HSA-9031610;R-HSA-199895;R-HSA-199959;R-HSA-9612516;R-HSA-198746;R-HSA-9613451;R-HSA-199935;R-HSA-9620717
R-HSA-5607764	CLEC7A (Dectin-1) signaling	13	120	0.00826788	0.276491	0.521043	22	45	0.00354331	9606	Homo sapiens	TCERG1;RPN2;CHD9;POP1;RPN1;TXNL1;TAP1;DACH1;PSMB1;POLR3G;ESYT2;GTSE1;SKP1		R-HSA-5607733;R-HSA-5607732;R-HSA-5607728;R-HSA-202534;R-HSA-5607731;R-HSA-2730849;R-HSA-5607742;R-HSA-5607737;R-HSA-5607736;R-HSA-202541;R-HSA-2730872;R-HSA-74448;R-HSA-5607751;R-HSA-5607744;R-HSA-5607747;R-HSA-5607725;R-HSA-5607757;R-HSA-5607756;R-HSA-5607724;R-HSA-2730867;R-HSA-5607759;R-HSA-5607723
R-HSA-983231	Factors involved in megakaryocyte development and platelet production	19	194	0.0133664	0.36926	0.521043	17	43	0.00338583	9606	Homo sapiens	RFC5;DAXX;HDAC2;STAU1;HDAC1;HBB;KIF22;ACTB;CDC42;PNN;HIST2H3A;RAD51C;KIF2A;KIFC1;C18orf21;KIF2C;MAN2B1;DOCK2		R-HSA-997263;R-HSA-1011598;R-HSA-990478;R-HSA-992708;R-HSA-983266;R-HSA-992703;R-HSA-984671;R-HSA-1008220;R-HSA-983259;R-HSA-994106;R-HSA-990489;R-HSA-994169;R-HSA-1011576;R-HSA-996727;R-HSA-983285;R-HSA-983218;R-HSA-1011600
R-HSA-2029480	Fcgamma receptor (FCGR) dependent phagocytosis	18	193	0.0132975	0.453454	0.521043	33	42	0.00330709	9606	Homo sapiens	HSP90AA1;DHX8;NCOA5;RPL31;IGLC6;BAIAP2;VAV1;ACTB;CDC42;IGHG2;IGKC;POLD1;CSDE1;IGLC3;MYH9;IGLC1;NF2;IGLC2;RPL26;IGKV3-11		R-HSA-2029469;R-HSA-2029466;R-HSA-2029467;R-HSA-2029272;R-HSA-2029273;R-HSA-2029465;R-HSA-1861595;R-HSA-2029270;R-HSA-2029271;R-HSA-2029268;R-HSA-2029458;R-HSA-2029459;R-HSA-2029456;R-HSA-2029457;R-HSA-2029454;R-HSA-2029455;R-HSA-2029452;R-HSA-2029453;R-HSA-2029451;R-HSA-2029449;R-HSA-2197691;R-HSA-2029445;R-HSA-2197690;R-HSA-442586;R-HSA-2197697;R-HSA-2197698;R-HSA-442592;R-HSA-1861621;R-HSA-213…
R-HSA-438064	Post NMDA receptor activation events	10	96	0.0066143	0.352769	0.521043	33	39	0.00307087	9606	Homo sapiens	RFC5;RPL3;CREB1;TBL2;FUS;POP1;EXOSC8;ESYT2;KPNA2;DYNLL1;FOSL2		R-HSA-9618834;R-HSA-9619478;R-HSA-9619355;R-HSA-442760;R-HSA-9619843;R-HSA-9619783;R-HSA-112282;R-HSA-9619214;R-HSA-442715;R-HSA-9619376;R-HSA-442724;R-HSA-442725;R-HSA-9619127;R-HSA-9612085;R-HSA-9619125;R-HSA-8951727;R-HSA-111913;R-HSA-9618811;R-HSA-111912;R-HSA-442732;R-HSA-111915;R-HSA-9618750;R-HSA-9617535;R-HSA-111919;R-HSA-445367;R-HSA-9618785;R-HSA-111925;R-HSA-9619367;R-HSA-9620004;R-HSA…
R-HSA-2644603	Signaling by NOTCH1 in Cancer	7	68	0.00468513	0.40226	0.521043	18	39	0.00307087	9606	Homo sapiens	MECP2;HDAC2;SNW1;HDAC1;TDRD7;RBPJ;SKP1		R-HSA-2220964;R-HSA-2220967;R-HSA-2220966;R-HSA-2730752;R-HSA-2220971;R-HSA-4396393;R-HSA-4396392;R-HSA-2666278;R-HSA-4396402;R-HSA-2220976;R-HSA-2220944;R-HSA-4396401;R-HSA-2220979;R-HSA-2220978;R-HSA-2220981;R-HSA-2220982;R-HSA-2220985;R-HSA-2220957
R-HSA-2173793	Transcriptional activity of SMAD2/SMAD3:SMAD4 heterotrimer	6	55	0.00378944	0.365756	0.521043	11	38	0.00299213	9606	Homo sapiens	SNW1;PARP1;HDAC1;CCDC47;JUNB		R-HSA-5252001;R-HSA-2187330;R-HSA-2186741;R-HSA-2106586;R-HSA-2186747;R-HSA-2179274;R-HSA-2187325;R-HSA-2187293;R-HSA-2179276;R-HSA-2186607;R-HSA-2106591
R-HSA-9031628	NGF-stimulated transcription	6	56	0.00385834	0.381399	0.521043	11	36	0.00283465	9606	Homo sapiens	ATF1;CREB1;JUND;TBL2;JUNB;MEF2D;ARHGAP4		R-HSA-9612514;R-HSA-9031624;R-HSA-9620723;R-HSA-9031610;R-HSA-9613460;R-HSA-9612516;R-HSA-9612501;R-HSA-9613451;R-HSA-111916;R-HSA-9620717;R-HSA-9612509
R-HSA-6794362	Protein-protein interactions at synapses	9	93	0.00640761	0.446408	0.521043	18	33	0.00259843	9606	Homo sapiens	MLXIP;ATXN2;RPS19;FUS;POP1;EPB41L2;ERF;WDR12;DAP3		R-HSA-8849891;R-HSA-6794338;R-HSA-6794336;R-HSA-6797568;R-HSA-6794349;R-HSA-6794347;R-HSA-6794345;R-HSA-6794344;R-HSA-8849878;R-HSA-6794357;R-HSA-6794356;R-HSA-8849908;R-HSA-6794355;R-HSA-8849906;R-HSA-6794354;R-HSA-6797554;R-HSA-6797553;R-HSA-8849881
R-HSA-6783589	Interleukin-6 family signaling	4	30	0.00206697	0.279346	0.521043	27	33	0.00259843	9606	Homo sapiens	NKAP;ZFP91;TYK2;MORC2		R-HSA-6783524;R-HSA-1067667;R-HSA-1112727;R-HSA-1112602;R-HSA-1112604;R-HSA-1067676;R-HSA-6783530;R-HSA-1112514;R-HSA-1067651;R-HSA-1112708;R-HSA-6784189;R-HSA-1067659;R-HSA-1112690;R-HSA-6783556;R-HSA-1112755;R-HSA-1112565;R-HSA-6783681;R-HSA-6783552;R-HSA-1067640;R-HSA-6784204;R-HSA-1067646;R-HSA-1112510;R-HSA-1112703;R-HSA-5696482;R-HSA-1067688;R-HSA-5696491;R-HSA-449976
R-HSA-187687	Signalling to ERKs	4	42	0.00289376	0.514123	0.521043	7	32	0.00251969	9606	Homo sapiens	NEMF;CWC22;SNRNP27;HSD17B12		R-HSA-170978;R-HSA-171011;R-HSA-169891;R-HSA-170979;R-HSA-169905;R-HSA-170977;R-HSA-170975
R-HSA-9609646	HCMV Infection	26	270	0.0186027	0.370088	0.521043	13	31	0.00244094	9606	Homo sapiens	HIST2H2AA3;HIST1H2BN;HIST1H2BM;HIST1H2BO;HIST1H2BJ;HIST1H2BL;HIST1H2BK;HIST2H2AB;YBX1;HIST2H2AC;RBBP4;TRIM28;HIST3H2BB;DAXX;DYNLL1;HIST2H2BF;DYNLL2;HIST2H2BE;HIST1H4A;CREB1;ZNFX1;HIST2H3A;HIST1H2BH;HIST1H2BB;HIST1H2BD;HIST1H2BC		R-HSA-9621073;R-HSA-9614810;R-HSA-9614811;R-HSA-9623096;R-HSA-9610942;R-HSA-9614367;R-HSA-9614816;R-HSA-9614369;R-HSA-9636128;R-HCY-9625991;R-HSA-9614343;R-HSA-9610954;R-HSA-9629004
R-HSA-9637690	Response of Mtb to phagocytosis	6	51	0.00351385	0.30376	0.521043	7	30	0.0023622	9606	Homo sapiens	MRPS9;SFPQ;RPN2;UHRF1;CTSG;ENO1;KPNA1;EIF2A		R-HSA-9636242;R-HSA-9635424;R-HSA-9636247;R-HSA-9635446;R-HSA-9636251;R-HSA-9636397;R-HSA-9636669
R-HSA-5655253	Signaling by FGFR2 in disease	7	64	0.00440954	0.345068	0.521043	7	28	0.00220472	9606	Homo sapiens	NCBP1;NEMF;NCBP2;POLR2E;POLR2H;GTF2F1;GTF2F2		R-HSA-5655268;R-HSA-5655233;R-HSA-8851710;R-HSA-5655245;R-HSA-5655323;R-HSA-5655320;R-HSA-5655241
R-HSA-1489509	DAG and IP3 signaling	5	53	0.00365165	0.508944	0.521043	21	28	0.00220472	9606	Homo sapiens	RFC5;RPL3;CREB1;TBL2;ESYT2;KPNA2		R-HSA-9618834;R-HSA-442725;R-HSA-9619127;R-HSA-9619125;R-HSA-8951727;R-HSA-111913;R-HSA-111912;R-HSA-111915;R-HSA-111916;R-HSA-111919;R-HSA-74448;R-HSA-111925;R-HSA-111956;R-HSA-111930;R-HSA-442749;R-HSA-112282;R-HSA-9618863;R-HSA-9617583;R-HSA-9668558;R-HSA-444792;R-HSA-111966
R-HSA-111996	Ca-dependent events	5	48	0.00330715	0.424395	0.521043	21	27	0.00212598	9606	Homo sapiens	RFC5;RPL3;CREB1;TBL2;ESYT2;KPNA2		R-HSA-9618834;R-HSA-442725;R-HSA-9619127;R-HSA-9619125;R-HSA-8951727;R-HSA-111913;R-HSA-111912;R-HSA-111915;R-HSA-111916;R-HSA-111919;R-HSA-74448;R-HSA-111925;R-HSA-111956;R-HSA-111930;R-HSA-442749;R-HSA-112282;R-HSA-9618863;R-HSA-9617583;R-HSA-9668558;R-HSA-444792;R-HSA-111966
R-HSA-69615	G1/S DNA Damage Checkpoints	8	72	0.00496073	0.313808	0.521043	5	26	0.00204724	9606	Homo sapiens	DACH1;RPN2;CHD9;RPN1;PSMB1;POLR3G;TAP1;ZNF385A		R-HSA-6803719;R-HSA-69600;R-HSA-6803388;R-HSA-264458;R-HSA-6803801
R-HSA-4086400	PCP/CE pathway	10	99	0.006821	0.387849	0.521043	6	24	0.00188976	9606	Homo sapiens	HBS1L;DACH1;RPN2;CHD9;CCDC47;RPN1;PSMB1;POLR3G;TAP1;AP2A1		R-HSA-4608854;R-HSA-4608855;R-HSA-4608852;R-HSA-5140747;R-HSA-5138459;R-HSA-5138433
R-HSA-111997	CaM pathway	5	43	0.00296266	0.337504	0.521043	21	24	0.00188976	9606	Homo sapiens	RFC5;RPL3;CREB1;TBL2;ESYT2;KPNA2		R-HSA-9618834;R-HSA-442725;R-HSA-9619127;R-HSA-9619125;R-HSA-8951727;R-HSA-111913;R-HSA-111912;R-HSA-111915;R-HSA-111916;R-HSA-111919;R-HSA-74448;R-HSA-111925;R-HSA-111956;R-HSA-111930;R-HSA-442749;R-HSA-112282;R-HSA-9618863;R-HSA-9617583;R-HSA-9668558;R-HSA-444792;R-HSA-111966
R-HSA-111933	Calmodulin induced events	5	43	0.00296266	0.337504	0.521043	20	23	0.00181102	9606	Homo sapiens	RFC5;RPL3;CREB1;TBL2;ESYT2;KPNA2		R-HSA-9618834;R-HSA-442725;R-HSA-9619127;R-HSA-9619125;R-HSA-8951727;R-HSA-111913;R-HSA-111912;R-HSA-111915;R-HSA-111916;R-HSA-111919;R-HSA-111925;R-HSA-111956;R-HSA-111930;R-HSA-442749;R-HSA-112282;R-HSA-9618863;R-HSA-9617583;R-HSA-9668558;R-HSA-444792;R-HSA-111966
R-HSA-9645723	Diseases of programmed cell death	4	32	0.00220477	0.318846	0.521043	10	23	0.00181102	9606	Homo sapiens	GOLGA2;FEN1;RNASEH2A;MLX		R-HSA-8870710;R-HSA-8868260;R-HSA-8870628;R-HSA-8863011;R-HSA-8870703;R-HSA-8870558;R-HSA-8870686;R-HSA-8863674;R-HSA-8868666;R-HSA-8870698
R-HSA-5619084	ABC transporter disorders	9	99	0.006821	0.519804	0.521043	3	22	0.00173228	9606	Homo sapiens	DACH1;RPN2;CHD9;RPN1;PSMB1;POLR3G;EIF3H;TAP1;LSM3		R-HSA-5682311;R-HSA-5678517;R-HSA-8866858
R-HSA-69580	p53-Dependent G1/S DNA damage checkpoint	8	70	0.00482293	0.288155	0.521043	4	22	0.00173228	9606	Homo sapiens	DACH1;RPN2;CHD9;RPN1;PSMB1;POLR3G;TAP1;ZNF385A		R-HSA-6803719;R-HSA-6803388;R-HSA-264458;R-HSA-6803801
R-HSA-69563	p53-Dependent G1 DNA Damage Response	8	70	0.00482293	0.288155	0.521043	4	22	0.00173228	9606	Homo sapiens	DACH1;RPN2;CHD9;RPN1;PSMB1;POLR3G;TAP1;ZNF385A		R-HSA-6803719;R-HSA-6803388;R-HSA-264458;R-HSA-6803801
R-HSA-8863678	Neurodegenerative Diseases	4	30	0.00206697	0.279346	0.521043	10	22	0.00173228	9606	Homo sapiens	GOLGA2;FEN1;RNASEH2A;MLX		R-HSA-8870710;R-HSA-8868260;R-HSA-8870628;R-HSA-8863011;R-HSA-8870703;R-HSA-8870558;R-HSA-8870686;R-HSA-8863674;R-HSA-8868666;R-HSA-8870698
R-HSA-8862803	Deregulated CDK5 triggers multiple neurodegenerative pathways in Alzheimer's disease models	4	30	0.00206697	0.279346	0.521043	10	22	0.00173228	9606	Homo sapiens	GOLGA2;FEN1;RNASEH2A;MLX		R-HSA-8870710;R-HSA-8868260;R-HSA-8870628;R-HSA-8863011;R-HSA-8870703;R-HSA-8870558;R-HSA-8870686;R-HSA-8863674;R-HSA-8868666;R-HSA-8870698
R-HSA-69002	DNA Replication Pre-Initiation	10	88	0.00606311	0.262517	0.521043	5	21	0.00165354	9606	Homo sapiens	DACH1;RPN2;CHD9;NACA;POLE3;RPN1;PSMB1;POLR3G;TAP1;KIF2C		R-HSA-68960;R-HSA-69299;R-HSA-68914;R-HSA-68825;R-HSA-68712
R-HSA-2894862	Constitutive Signaling by NOTCH1 HD+PEST Domain Mutants	7	68	0.00468513	0.40226	0.521043	14	21	0.00165354	9606	Homo sapiens	MECP2;HDAC2;SNW1;HDAC1;TDRD7;RBPJ;SKP1		R-HSA-2220964;R-HSA-2220967;R-HSA-2220966;R-HSA-2220971;R-HSA-4396393;R-HSA-4396392;R-HSA-4396402;R-HSA-2220976;R-HSA-4396401;R-HSA-2220979;R-HSA-2220981;R-HSA-2220982;R-HSA-2220985;R-HSA-2220957
R-HSA-2894858	Signaling by NOTCH1 HD+PEST Domain Mutants in Cancer	7	68	0.00468513	0.40226	0.521043	14	21	0.00165354	9606	Homo sapiens	MECP2;HDAC2;SNW1;HDAC1;TDRD7;RBPJ;SKP1		R-HSA-2220964;R-HSA-2220967;R-HSA-2220966;R-HSA-2220971;R-HSA-4396393;R-HSA-4396392;R-HSA-4396402;R-HSA-2220976;R-HSA-4396401;R-HSA-2220979;R-HSA-2220981;R-HSA-2220982;R-HSA-2220985;R-HSA-2220957
R-HSA-2644606	Constitutive Signaling by NOTCH1 PEST Domain Mutants	7	68	0.00468513	0.40226	0.521043	14	21	0.00165354	9606	Homo sapiens	MECP2;HDAC2;SNW1;HDAC1;TDRD7;RBPJ;SKP1		R-HSA-2220964;R-HSA-2220967;R-HSA-2220966;R-HSA-2220971;R-HSA-4396393;R-HSA-4396392;R-HSA-4396402;R-HSA-2220944;R-HSA-4396401;R-HSA-2220979;R-HSA-2220981;R-HSA-2220982;R-HSA-2220985;R-HSA-2220957
R-HSA-2644602	Signaling by NOTCH1 PEST Domain Mutants in Cancer	7	68	0.00468513	0.40226	0.521043	14	21	0.00165354	9606	Homo sapiens	MECP2;HDAC2;SNW1;HDAC1;TDRD7;RBPJ;SKP1		R-HSA-2220964;R-HSA-2220967;R-HSA-2220966;R-HSA-2220971;R-HSA-4396393;R-HSA-4396392;R-HSA-4396402;R-HSA-2220944;R-HSA-4396401;R-HSA-2220979;R-HSA-2220981;R-HSA-2220982;R-HSA-2220985;R-HSA-2220957
R-HSA-2122948	Activated NOTCH1 Transmits Signal to the Nucleus	4	32	0.00220477	0.318846	0.521043	12	21	0.00165354	9606	Homo sapiens	MECP2;MRPS9;NUMB;ARRB1		R-HSA-157632;R-HSA-1980125;R-HSA-1980109;R-HSA-1912398;R-HSA-1980122;R-HSA-1980123;R-HSA-1980118;R-HSA-1912357;R-HSA-1980128;R-HSA-1980112;R-HSA-1912386;R-HSA-373706
R-HSA-2173795	Downregulation of SMAD2/3:SMAD4 transcriptional activity	3	27	0.00186027	0.431296	0.521043	7	21	0.00165354	9606	Homo sapiens	PARP1;HDAC1;CCDC47		R-HSA-2187330;R-HSA-2186741;R-HSA-2186747;R-HSA-2179274;R-HSA-2187325;R-HSA-2179276;R-HSA-2186607
R-HSA-909733	Interferon alpha/beta signaling	17	184	0.0126774	0.471846	0.521043	15	20	0.0015748	9606	Homo sapiens	MGME1;RNASEL;IFI27;OAS2;IFIT5;TAP1;ADAR;TYK2;IFIT1;IFIT3;IFIT2		R-HSA-912680;R-HSA-5223305;R-HSA-909732;R-HSA-909729;R-HSA-997314;R-HSA-909730;R-HSA-997311;R-HSA-909724;R-HSA-997309;R-HSA-909726;R-HSA-909722;R-HSA-1015702;R-HSA-909719;R-HSA-909718;R-HSA-1015699
R-HSA-9664323	FCGR3A-mediated IL10 synthesis	13	141	0.00971476	0.487149	0.521043	16	20	0.0015748	9606	Homo sapiens	RFC5;NCOA5;IGLC6;CREB1;IGHG2;TBL2;IGKC;POLD1;CSDE1;IGLC3;IGLC1;ESYT2;IGLC2;IGKV3-11		R-HSA-9664275;R-HSA-9664273;R-HSA-9664278;R-HSA-8951727;R-HSA-9664346;R-HSA-9664285;R-HSA-111919;R-HSA-74448;R-HSA-111925;R-HSA-9664261;R-HSA-111930;R-HSA-9664271;R-HSA-9664270;R-HSA-9664397;R-HSA-9664268;R-HSA-9664332
R-HSA-164952	The role of Nef in HIV-1 replication and disease pathogenesis	3	29	0.00199807	0.477065	0.521043	7	20	0.0015748	9606	Homo sapiens	RPN2;AP2A1;DOCK2		R-HSA-167601;R-HSA-167537;R-HSA-182198;R-HSA-182186;R-HSA-182171;R-HSA-200952;R-HSA-167597
R-HSA-9648895	Response of EIF2AK1 (HRI) to heme deficiency	3	29	0.00199807	0.477065	0.521043	5	20	0.0015748	9606	Homo sapiens	EIF2S3;XRN2;EIF2S2;EIF2S1;EIF2A		R-HSA-9650722;R-HSA-9653745;R-HSA-9650710;R-HSA-9648888;R-HSA-381128
R-HSA-2871837	FCERI mediated NF-kB activation	18	175	0.0120573	0.301064	0.521043	13	19	0.00149606	9606	Homo sapiens	RPN2;CHD9;POP1;RPN1;IGLC6;TXNL1;TAP1;DACH1;IGKC;CSDE1;PSMB1;IGLC3;POLR3G;IGLC1;IGLC2;IGKV3-11;GTSE1;SKP1		R-HSA-2730861;R-HSA-5607728;R-HSA-202534;R-HSA-2730882;R-HSA-202541;R-HSA-2730904;R-HSA-2730876;R-HSA-2730864;R-HSA-5607724;R-HSA-2730899;R-HSA-2730900;R-HSA-2730836;R-HSA-2730903
R-HSA-6794361	Neurexins and neuroligins	7	60	0.00413394	0.288979	0.521043	13	19	0.00149606	9606	Homo sapiens	MLXIP;RPS19;FUS;POP1;EPB41L2;ERF;DAP3		R-HSA-6794338;R-HSA-6794336;R-HSA-6797568;R-HSA-6794349;R-HSA-6794347;R-HSA-6794345;R-HSA-6794344;R-HSA-6794357;R-HSA-6794356;R-HSA-6794355;R-HSA-6794354;R-HSA-6797554;R-HSA-6797553
R-HSA-6803205	TP53 regulates transcription of several additional cell death genes whose specific roles in p53-dependent apoptosis remain uncertain	3	28	0.00192917	0.454381	0.521043	4	19	0.00149606	9606	Homo sapiens	DRG1;ARHGAP4		R-HSA-6799462;R-HSA-6799441;R-HSA-5633314;R-HSA-5633295
R-HSA-1059683	Interleukin-6 signaling	2	17	0.00117128	0.446716	0.521043	17	19	0.00149606	9606	Homo sapiens	NKAP;TYK2		R-HSA-1112690;R-HSA-1112755;R-HSA-1067667;R-HSA-1112565;R-HSA-1112727;R-HSA-1067640;R-HSA-1112602;R-HSA-1112604;R-HSA-1067676;R-HSA-1067646;R-HSA-1112510;R-HSA-1112703;R-HSA-1112514;R-HSA-1067651;R-HSA-1112708;R-HSA-1067688;R-HSA-1067659
R-HSA-1839126	FGFR2 mutant receptor activation	6	49	0.00337605	0.273488	0.521043	1	18	0.00141732	9606	Homo sapiens	NCBP1;NCBP2;POLR2E;POLR2H;GTF2F1;GTF2F2		R-HSA-8851710
R-HSA-2122947	NOTCH1 Intracellular Domain Regulates Transcription	6	57	0.00392724	0.397046	0.521043	14	18	0.00141732	9606	Homo sapiens	HDAC2;SNW1;HDAC1;TDRD7;RBPJ;SKP1		R-HSA-4396371;R-HSA-1980078;R-HSA-1980047;R-HSA-1852623;R-HSA-1912393;R-HSA-1912394;R-HSA-4396347;R-HSA-4396379;R-HSA-1912388;R-HSA-1912391;R-HSA-1912385;R-HSA-1980067;R-HSA-4396382;R-HSA-1980065
R-HSA-168638	NOD1/2 Signaling Pathway	4	40	0.00275596	0.476572	0.521043	14	18	0.00141732	9606	Homo sapiens	KIF2A;TXNL1;CWC22;HSD17B12		R-HSA-741386;R-HSA-688136;R-HSA-688137;R-HSA-706479;R-HSA-622415;R-HSA-741411;R-HSA-1247960;R-HSA-622310;R-HSA-168400;R-HSA-688985;R-HSA-168405;R-HSA-741395;R-HSA-168184;R-HSA-622420
R-HSA-201451	Signaling by BMP	4	30	0.00206697	0.279346	0.521043	5	17	0.00133858	9606	Homo sapiens	HBS1L;TCOF1;CCDC47;NELFB		R-HSA-201475;R-HSA-202626;R-HSA-8858369;R-HSA-201445;R-HSA-201821
R-HSA-3214842	HDMs demethylate histones	4	31	0.00213587	0.299018	0.521043	17	17	0.00133858	9606	Homo sapiens	HIST1H4A;HIST2H3A;ASCC3;WDR12		R-HSA-4754187;R-HSA-4754176;R-HSA-5661116;R-HSA-5661114;R-HSA-5661115;R-HSA-4754181;R-HSA-3214912;R-HSA-5661124;R-HSA-5661125;R-HSA-5661122;R-HSA-4724284;R-HSA-5661123;R-HSA-5661120;R-HSA-5661121;R-HSA-4722133;R-HSA-5423117;R-HSA-4724279
R-HSA-2173796	SMAD2/SMAD3:SMAD4 heterotrimer regulates transcription	4	39	0.00268706	0.457382	0.521043	4	17	0.00133858	9606	Homo sapiens	SNW1;HDAC1;JUNB		R-HSA-5252001;R-HSA-2106586;R-HSA-2187293;R-HSA-2106591
R-HSA-189200	Cellular hexose transport	3	28	0.00192917	0.454381	0.521043	4	17	0.00133858	9606	Homo sapiens	SLAIN2;RPL26;GTF2F2		R-HSA-429094;R-HSA-5339524;R-HSA-450092;R-HSA-450088
R-HSA-69541	Stabilization of p53	7	59	0.00406504	0.275286	0.521043	1	15	0.0011811	9606	Homo sapiens	DACH1;RPN2;CHD9;RPN1;PSMB1;POLR3G;TAP1		R-HSA-264458
R-HSA-5205647	Mitophagy	3	31	0.00213587	0.521043	0.521043	6	15	0.0011811	9606	Homo sapiens	STAU1;CSNK2B;ASCC3		R-HSA-5205663;R-HSA-8959571;R-HSA-5205682;R-HSA-8959573;R-HSA-5205649;R-HSA-8948039
R-HSA-5601884	PIWI-interacting RNA (piRNA) biogenesis	3	31	0.00213587	0.521043	0.521043	2	15	0.0011811	9606	Homo sapiens	HSP90AA1;POLR2E;POLR2H		R-HSA-5601926;R-HSA-5601883
R-HSA-381426	Regulation of Insulin-like Growth Factor (IGF) transport and uptake by Insulin-like Growth Factor Binding Proteins (IGFBPs)	12	127	0.00875017	0.457278	0.521043	2	14	0.00110236	9606	Homo sapiens	RPL5;LRRC59;XRCC4;DIS3;NKAP;UBE4B;KTN1;C3;MECP2;RPS14;ERI1;NFX1;CTSG		R-HSA-381500;R-HSA-8952289
R-HSA-525793	Myogenesis	4	32	0.00220477	0.318846	0.521043	9	14	0.00110236	9606	Homo sapiens	CDC42;CWC22;HSD17B12;MEF2D		R-HSA-376117;R-HSA-448951;R-HSA-448948;R-HSA-376119;R-HSA-448963;R-HSA-449200;R-HSA-448958;R-HSA-448957;R-HSA-448955
R-HSA-5357905	Regulation of TNFR1 signaling	4	39	0.00268706	0.457382	0.521043	8	14	0.00110236	9606	Homo sapiens	POLR1A;TXNL1;VRK1;GNB2L1		R-HSA-5693108;R-HSA-5357845;R-HSA-5357828;R-HSA-5357831;R-HSA-5626962;R-HSA-5634221;R-HSA-5357928;R-HSA-5693055
R-HSA-6804758	Regulation of TP53 Activity through Acetylation	4	39	0.00268706	0.457382	0.521043	4	14	0.00110236	9606	Homo sapiens	EEF1A1;HDAC2;RBBP4;HDAC1		R-HSA-6811479;R-HSA-6811508;R-HSA-6805650;R-HSA-6810376
R-HSA-1839117	Signaling by cytosolic FGFR1 fusion mutants	3	26	0.00179137	0.407865	0.521043	7	14	0.00110236	9606	Homo sapiens	CPSF6;CUX1;CNTRL		R-HSA-1839039;R-HSA-1839080;R-HSA-1839112;R-HSA-1839065;R-HSA-1839078;R-HSA-1839031;R-HSA-1839091
R-HSA-1170546	Prolactin receptor signaling	2	18	0.00124018	0.475937	0.521043	4	14	0.00110236	9606	Homo sapiens	PRRC2C;SKP1		R-HSA-1370500;R-HSA-976991;R-HSA-982810;R-HSA-1170539
R-HSA-2980766	Nuclear Envelope Breakdown	7	65	0.00447843	0.359313	0.521043	8	13	0.00102362	9606	Homo sapiens	ZNFX1;PLK1;CDK1;BANF1;VRK1;VRK2;TMPO		R-HSA-2984220;R-HSA-5195402;R-HSA-5229194;R-HSA-2993898;R-HSA-5244669;R-HSA-2990880;R-HSA-2990882;R-HSA-2984226
R-HSA-68867	Assembly of the pre-replicative complex	8	68	0.00468513	0.263066	0.521043	2	12	0.000944882	9606	Homo sapiens	DACH1;RPN2;CHD9;RPN1;PSMB1;POLR3G;TAP1;KIF2C		R-HSA-68825;R-HSA-68712
R-HSA-9639288	Amino acids regulate mTORC1	7	61	0.00420284	0.302825	0.521043	12	12	0.000944882	9606	Homo sapiens	MORF4L1;MYCBP;VAPA;RPN2;NACA;HIST2H2AB;RPL26		R-HSA-9640195;R-HSA-9657619;R-HSA-9640167;R-HSA-9639287;R-HSA-9639286;R-HSA-9646468;R-HSA-9640168;R-HSA-9645608;R-HSA-9640175;R-HSA-9645598;R-HSA-9640254;R-HSA-9640237
R-HSA-3371497	HSP90 chaperone cycle for steroid hormone receptors (SHR)	7	70	0.00482293	0.430872	0.521043	12	12	0.000944882	9606	Homo sapiens	DNAJA1;HSP90AA1;DNAJA4;DNAJA2;NR3C1;DYNLL1;APTX;DYNLL2		R-HSA-5618085;R-HSA-5618080;R-HSA-3371590;R-HSA-5618099;R-HSA-5618098;R-HSA-5618093;R-HSA-5618110;R-HSA-3371503;R-HSA-5618073;R-HSA-5618105;R-HSA-3371422;R-HSA-5618107
R-HSA-1855204	Synthesis of IP3 and IP4 in the cytosol	5	39	0.00268706	0.269086	0.521043	2	12	0.000944882	9606	Homo sapiens	EIF4A1;PLCB3;TAF15;POU2F1;POLR3B;ESYT2		R-HSA-1855177;R-HSA-1855153
R-HSA-5694530	Cargo concentration in the ER	4	37	0.00254926	0.418341	0.521043	6	12	0.000944882	9606	Homo sapiens	CTSZ;AP3D1;PREB;NELFE		R-HSA-5694436;R-HSA-5694435;R-HSA-5694433;R-HSA-5694431;R-HSA-5694428;R-HSA-5694522
R-HSA-112409	RAF-independent MAPK1/3 activation	3	28	0.00192917	0.454381	0.521043	3	12	0.000944882	9606	Homo sapiens	NKAP;CDK1;TYK2		R-HSA-109857;R-HSA-109858;R-HSA-112342
R-HSA-5686938	Regulation of TLR by endogenous ligand	3	31	0.00213587	0.521043	0.521043	7	12	0.000944882	9606	Homo sapiens	RFC5;S100A6;HMGB1		R-HSA-6804100;R-HSA-5432849;R-HSA-6804099;R-HSA-5432852;R-HSA-6805981;R-HSA-5432825;R-HSA-5432814
R-HSA-917977	Transferrin endocytosis and recycling	5	39	0.00268706	0.269086	0.521043	3	11	0.000866142	9606	Homo sapiens	CPT1A;VAPA;RPN2;NACA;RPL26		R-HSA-5252133;R-HSA-917936;R-HSA-917841
R-HSA-5663213	RHO GTPases Activate WASPs and WAVEs	4	41	0.00282486	0.495496	0.521043	10	10	0.000787402	9606	Homo sapiens	CDC42;RPL31;BAIAP2;ACTB		R-HSA-2130194;R-HSA-2197698;R-HSA-2029469;R-HSA-2029466;R-HSA-442592;R-HSA-2029465;R-HSA-2197691;R-HSA-2197690;R-HSA-442586;R-HSA-2029473
R-HSA-1606322	ZBP1(DAI) mediated induction of type I IFNs	3	23	0.00158468	0.336162	0.521043	4	10	0.000787402	9606	Homo sapiens	MRPS9;DHX9;TXNL1		R-HSA-9604480;R-HSA-168910;R-HSA-168140;R-HSA-1606327
R-HSA-8949215	Mitochondrial calcium ion transport	3	27	0.00186027	0.431296	0.521043	6	10	0.000787402	9606	Homo sapiens	LETM1;RUVBL2;EIF4A3		R-HSA-8949178;R-HSA-8949659;R-HSA-8949661;R-HSA-8949649;R-HSA-8953461;R-HSA-8949687
R-HSA-446353	Cell-extracellular matrix interactions	2	19	0.00130908	0.504199	0.521043	2	10	0.000787402	9606	Homo sapiens	VASP;ACTB		R-HSA-446364;R-HSA-430347
R-HSA-69052	Switching of origins to a post-replicative state	9	92	0.00633871	0.433984	0.521043	5	9	0.000708661	9606	Homo sapiens	DACH1;RPN2;CHD9;RPN1;PSMB1;CDK1;POLR3G;TAP1;SKP1		R-HSA-68944;R-HSA-68946;R-HSA-68948;R-HSA-69016;R-HSA-69005
R-HSA-432142	Platelet sensitization by LDL	3	23	0.00158468	0.336162	0.521043	4	9	0.000708661	9606	Homo sapiens	EEF1A1;PPP2R1A;CCDC47;EIF3E		R-HSA-210294;R-HSA-210277;R-HSA-432143;R-HSA-435244
R-HSA-9662834	CD163 mediating an anti-inflammatory response	2	14	0.000964586	0.354061	0.521043	2	9	0.000708661	9606	Homo sapiens	DHX8;NKAP;MYH9		R-HSA-9663426;R-HSA-9662781
R-HSA-2197563	NOTCH2 intracellular domain regulates transcription	2	16	0.00110238	0.4166	0.521043	9	9	0.000708661	9606	Homo sapiens	CREB1;TBL2;RBPJ		R-HSA-2976716;R-HSA-2127285;R-HSA-2197588;R-HSA-2976551;R-HSA-2976742;R-HSA-2976726;R-HSA-2197562;R-HSA-2197564;R-HSA-2976563
R-HSA-9617629	Regulation of FOXO transcriptional activity by acetylation	2	16	0.00110238	0.4166	0.521043	3	9	0.000708661	9606	Homo sapiens	RNASEH2A;TXN		R-HSA-9620515;R-HSA-9617735;R-HSA-9620532
R-HSA-173736	Alternative complement activation	1	6	0.000413394	0.413871	0.521043	9	9	0.000708661	9606	Homo sapiens	C3		R-HSA-183122;R-HSA-173745;R-HSA-183126;R-HSA-174551;R-HSA-183130;R-HSA-173754;R-HSA-173739;R-HSA-981539;R-HSA-173740
R-HSA-5674135	MAP2K and MAPK activation	6	63	0.00434064	0.489738	0.521043	4	8	0.000629921	9606	Homo sapiens	EIF5;CUL3;ARRB1;IQGAP1;HIST2H2BF;ACTB		R-HSA-5672980;R-HSA-5672978;R-HSA-5672972;R-HSA-5672973
R-HSA-8849932	Synaptic adhesion-like molecules	3	23	0.00158468	0.336162	0.521043	5	8	0.000629921	9606	Homo sapiens	ATXN2;POP1;WDR12		R-HSA-8849878;R-HSA-8849908;R-HSA-8849891;R-HSA-8849906;R-HSA-8849881
R-HSA-5387390	Hh mutants abrogate ligand secretion	7	64	0.00440954	0.345068	0.521043	1	7	0.000551181	9606	Homo sapiens	DACH1;RPN2;CHD9;RPN1;PSMB1;POLR3G;TAP1		R-HSA-5387392
R-HSA-5678895	Defective CFTR causes cystic fibrosis	7	67	0.00461623	0.387929	0.521043	1	7	0.000551181	9606	Homo sapiens	DACH1;RPN2;CHD9;RPN1;PSMB1;POLR3G;TAP1		R-HSA-8866858
R-HSA-9620244	Long-term potentiation	4	31	0.00213587	0.299018	0.521043	7	7	0.000551181	9606	Homo sapiens	FUS;POP1;ESYT2;DYNLL1		R-HSA-445367;R-HSA-442725;R-HSA-9618785;R-HSA-9612085;R-HSA-9618811;R-HSA-9618750;R-HSA-9617583
R-HSA-111931	PKA-mediated phosphorylation of CREB	3	26	0.00179137	0.407865	0.521043	6	7	0.000551181	9606	Homo sapiens	RFC5;CREB1;TBL2;ESYT2		R-HSA-111925;R-HSA-8951727;R-HSA-111930;R-HSA-9668558;R-HSA-111916;R-HSA-111919
R-HSA-171319	Telomere Extension By Telomerase	3	27	0.00186027	0.431296	0.521043	7	7	0.000551181	9606	Homo sapiens	RUVBL2;RUVBL1;RPF2		R-HSA-163090;R-HSA-163120;R-HSA-163099;R-HSA-163096;R-HSA-164616;R-HSA-164617;R-HSA-164620
R-HSA-8934903	Receptor Mediated Mitophagy	2	13	0.000895687	0.321887	0.521043	3	7	0.000551181	9606	Homo sapiens	CSNK2B;ASCC3		R-HSA-8959571;R-HSA-8959573;R-HSA-8948039
R-HSA-9635465	Suppression of apoptosis	2	14	0.000964586	0.354061	0.521043	2	7	0.000551181	9606	Homo sapiens	MRPS9;SFPQ;CTSG		R-HSA-9635424;R-HSA-9635446
R-HSA-8941856	RUNX3 regulates NOTCH signaling	2	16	0.00110238	0.4166	0.521043	5	7	0.000551181	9606	Homo sapiens	SNW1;RBPJ		R-HSA-1980047;R-HSA-8878243;R-HSA-4396347;R-HSA-8878237;R-HSA-8878220
R-HSA-6803211	TP53 Regulates Transcription of Death Receptors and Ligands	2	18	0.00124018	0.475937	0.521043	3	7	0.000551181	9606	Homo sapiens	TAOK2;ARHGAP4		R-HSA-6799815;R-HSA-6800035;R-HSA-6800001
R-HSA-399997	Acetylcholine regulates insulin secretion	2	19	0.00130908	0.504199	0.521043	2	7	0.000551181	9606	Homo sapiens	EIF4A1;PLCB3;TAF15		R-HSA-400023;R-HSA-399998
R-HSA-2029481	FCGR activation	10	103	0.0070966	0.434899	0.521043	6	6	0.000472441	9606	Homo sapiens	IGHG2;IGKC;NCOA5;POLD1;CSDE1;IGLC6;IGLC3;IGLC1;IGLC2;IGKV3-11		R-HSA-2029455;R-HSA-2029452;R-HSA-2029449;R-HSA-1861621;R-HSA-2029459;R-HSA-2029457
R-HSA-5362768	Hh mutants that don't undergo autocatalytic processing are degraded by ERAD	7	61	0.00420284	0.302825	0.521043	1	6	0.000472441	9606	Homo sapiens	DACH1;RPN2;CHD9;RPN1;PSMB1;POLR3G;TAP1		R-HSA-5387392
R-HSA-6802948	Signaling by high-kinase activity BRAF mutants	6	52	0.00358275	0.319119	0.521043	4	6	0.000472441	9606	Homo sapiens	EIF5;CUL3;ARRB1;IQGAP1;HIST2H2BF;ACTB		R-HSA-6802912;R-HSA-6802911;R-HSA-6802910;R-HSA-6803227
R-HSA-5685938	HDR through Single Strand Annealing (SSA)	5	39	0.00268706	0.269086	0.521043	4	6	0.000472441	9606	Homo sapiens	RFC5;RFC3;RFC4;RFC2;POLD1		R-HSA-5686642;R-HSA-5686657;R-HSA-5693564;R-HSA-5693580
R-HSA-451326	Activation of kainate receptors upon glutamate binding	4	34	0.00234257	0.358733	0.521043	3	6	0.000472441	9606	Homo sapiens	EIF4A1;PLCB3;TAF15;POP1;ESYT2		R-HSA-451283;R-HSA-451311;R-HSA-500717
R-HSA-376172	DSCAM interactions	2	15	0.00103348	0.385679	0.521043	1	6	0.000472441	9606	Homo sapiens	CWC22;HSD17B12		R-HSA-451366
R-HSA-1247673	Erythrocytes take up oxygen and release carbon dioxide	2	16	0.00110238	0.4166	0.521043	1	6	0.000472441	9606	Homo sapiens	HBB;HBA1		R-HSA-1247668
R-HSA-389359	CD28 dependent Vav1 pathway	2	17	0.00117128	0.446716	0.521043	5	6	0.000472441	9606	Homo sapiens	CDC42;VAV1		R-HSA-389348;R-HSA-389350;R-HSA-389788;R-HSA-389352;R-HSA-389354
R-HSA-5626467	RHO GTPases activate IQGAPs	4	36	0.00248036	0.398567	0.521043	5	5	0.000393701	9606	Homo sapiens	CDC42;ESYT2;IQGAP1;ACTB		R-HSA-5626549;R-HSA-5626469;R-HSA-5672304;R-HSA-5626507;R-HSA-5672329
R-HSA-5357956	TNFR1-induced NFkappaB signaling pathway	3	30	0.00206697	0.499299	0.521043	5	5	0.000393701	9606	Homo sapiens	POLR1A;VRK1;GNB2L1		R-HSA-5357776;R-HSA-5357904;R-HSA-5357860;R-HSA-5357780;R-HSA-5357757
R-HSA-1971475	A tetrasaccharide linker sequence is required for GAG synthesis	3	31	0.00213587	0.521043	0.521043	2	5	0.000393701	9606	Homo sapiens	XRCC4;GBE1;GTF2F2		R-HSA-1889978;R-HSA-1878002
R-HSA-8853383	Lysosomal oligosaccharide catabolism	2	12	0.000826788	0.289326	0.521043	2	5	0.000393701	9606	Homo sapiens	DIS3;MAN2B1		R-HSA-8853686;R-HSA-6799581
R-HSA-9614399	Regulation of localization of FOXO transcription factors	2	14	0.000964586	0.354061	0.521043	3	5	0.000393701	9606	Homo sapiens	RNASEH2A;KPNA2		R-HSA-199299;R-HSA-9614562;R-HSA-9614423
R-HSA-8949664	Processing of SMDT1	2	17	0.00117128	0.446716	0.521043	4	5	0.000393701	9606	Homo sapiens	RUVBL2;EIF4A3		R-HSA-8949659;R-HSA-8949661;R-HSA-8949649;R-HSA-8953461
R-HSA-196843	Vitamin B2 (riboflavin) metabolism	2	17	0.00117128	0.446716	0.521043	1	5	0.000393701	9606	Homo sapiens	DHX58;PSMB1		R-HSA-3165230
R-HSA-434316	Fatty Acids bound to GPR40 (FFAR1) regulate insulin secretion	2	19	0.00130908	0.504199	0.521043	2	5	0.000393701	9606	Homo sapiens	EIF4A1;PLCB3;TAF15		R-HSA-400023;R-HSA-399998
R-HSA-171007	p38MAPK events	2	19	0.00130908	0.504199	0.521043	1	5	0.000393701	9606	Homo sapiens	CWC22;HSD17B12		R-HSA-171011
R-HSA-69560	Transcriptional activation of p53 responsive genes	1	6	0.000413394	0.413871	0.521043	3	5	0.000393701	9606	Homo sapiens	ZNF385A		R-HSA-6803719;R-HSA-6803388;R-HSA-6803801
R-HSA-69895	Transcriptional activation of cell cycle inhibitor p21	1	6	0.000413394	0.413871	0.521043	3	5	0.000393701	9606	Homo sapiens	ZNF385A		R-HSA-6803719;R-HSA-6803388;R-HSA-6803801
R-HSA-399710	Activation of AMPA receptors	1	7	0.000482293	0.463813	0.521043	5	5	0.000393701	9606	Homo sapiens	ATXN2		R-HSA-420980;R-HSA-399712;R-HSA-420977;R-HSA-399711;R-HSA-420975
R-HSA-8939247	RUNX1 regulates transcription of genes involved in interleukin signaling	1	7	0.000482293	0.463813	0.521043	3	5	0.000393701	9606	Homo sapiens	ELF1		R-HSA-8938938;R-HSA-8938913;R-HSA-8938981
R-HSA-1606341	IRF3 mediated activation of type 1 IFN	1	7	0.000482293	0.463813	0.521043	1	5	0.000393701	9606	Homo sapiens	MRPS9		R-HSA-1606327
R-HSA-8937144	Aryl hydrocarbon receptor signalling	1	8	0.000551192	0.509503	0.521043	4	5	0.000393701	9606	Homo sapiens	CEP170		R-HSA-8937177;R-HSA-8937169;R-HSA-8936849;R-HSA-8937191
R-HSA-166665	Terminal pathway of complement	1	8	0.000551192	0.509503	0.521043	4	5	0.000393701	9606	Homo sapiens	CLU		R-HSA-173723;R-HSA-173720;R-HSA-173725;R-HSA-173709
R-HSA-5362798	Release of Hh-Np from the secreting cell	1	8	0.000551192	0.509503	0.521043	2	5	0.000393701	9606	Homo sapiens	MYL3		R-HSA-5362551;R-HSA-5362422
R-HSA-448706	Interleukin-1 processing	1	8	0.000551192	0.509503	0.521043	1	5	0.000393701	9606	Homo sapiens	CTSG		R-HSA-448678
R-HSA-2660826	Constitutive Signaling by NOTCH1 t(7;9)(NOTCH1:M1580_K2555) Translocation Mutant	1	8	0.000551192	0.509503	0.521043	1	5	0.000393701	9606	Homo sapiens	MECP2		R-HSA-2666278
R-HSA-2660825	Signaling by NOTCH1 t(7;9)(NOTCH1:M1580_K2555) Translocation Mutant	1	8	0.000551192	0.509503	0.521043	1	5	0.000393701	9606	Homo sapiens	MECP2		R-HSA-2666278
R-HSA-69017	CDK-mediated phosphorylation and removal of Cdc6	8	74	0.00509853	0.339892	0.521043	2	4	0.000314961	9606	Homo sapiens	DACH1;RPN2;CHD9;RPN1;PSMB1;CDK1;POLR3G;TAP1		R-HSA-69016;R-HSA-69005
R-HSA-113510	E2F mediated regulation of DNA replication	3	22	0.00151578	0.312053	0.521043	3	4	0.000314961	9606	Homo sapiens	NACA;PPP2R1A;CDK1		R-HSA-113504;R-HSA-113638;R-HSA-113503
R-HSA-1368082	RORA activates gene expression	3	25	0.00172247	0.384151	0.521043	2	4	0.000314961	9606	Homo sapiens	CPT1A;CHD9		R-HSA-5663264;R-HSA-1801587
R-HSA-204174	Regulation of pyruvate dehydrogenase (PDH) complex	3	31	0.00213587	0.521043	0.521043	2	4	0.000314961	9606	Homo sapiens	DLAT;N4BP2L2;SYNE1		R-HSA-203946;R-HSA-204169
R-HSA-8866427	VLDLR internalisation and degradation	2	12	0.000826788	0.289326	0.521043	3	4	0.000314961	9606	Homo sapiens	UBTF;AP2A1		R-HSA-8854628;R-HSA-8855131;R-HSA-8855130
R-HSA-2465910	MASTL Facilitates Mitotic Progression	2	12	0.000826788	0.289326	0.521043	2	4	0.000314961	9606	Homo sapiens	PPP2R1A;CDK1		R-HSA-2430533;R-HSA-2430552
R-HSA-198693	AKT phosphorylates targets in the nucleus	2	12	0.000826788	0.289326	0.521043	2	4	0.000314961	9606	Homo sapiens	RNASEH2A;CREB1;TBL2		R-HSA-199299;R-HSA-199298
R-HSA-375281	Hormone ligand-binding receptors	2	13	0.000895687	0.321887	0.521043	2	4	0.000314961	9606	Homo sapiens	HIST1H2BM;NRF1		R-HSA-391377;R-HSA-391378
R-HSA-451306	Ionotropic activity of kainate receptors	2	14	0.000964586	0.354061	0.521043	2	4	0.000314961	9606	Homo sapiens	POP1;ESYT2		R-HSA-451283;R-HSA-451311
R-HSA-2514853	Condensation of Prometaphase Chromosomes	2	15	0.00103348	0.385679	0.521043	2	4	0.000314961	9606	Homo sapiens	CSNK2B;CDK1		R-HSA-2514854;R-HSA-2529020
R-HSA-4839743	phosphorylation site mutants of CTNNB1 are not targeted to the proteasome by the destruction complex	2	16	0.00110238	0.4166	0.521043	4	4	0.000314961	9606	Homo sapiens	EEF1A1;PPP2R1A;EIF3E		R-HSA-4827388;R-HSA-4839635;R-HSA-4839634;R-HSA-4839638
R-HSA-879415	Advanced glycosylation endproduct receptor signaling	2	16	0.00110238	0.4166	0.521043	3	4	0.000314961	9606	Homo sapiens	HMGB1;DDOST		R-HSA-879358;R-HSA-879411;R-HSA-879362
R-HSA-9634600	Regulation of glycolysis by fructose 2,6-bisphosphate metabolism	2	18	0.00124018	0.475937	0.521043	2	4	0.000314961	9606	Homo sapiens	PPP2R1A;KPNA3		R-HSA-163750;R-HSA-71802
R-HSA-196299	Beta-catenin phosphorylation cascade	2	19	0.00130908	0.504199	0.521043	4	4	0.000314961	9606	Homo sapiens	EEF1A1;PPP2R1A;EIF3E		R-HSA-195283;R-HSA-195318;R-HSA-195287;R-HSA-195300
R-HSA-1810476	RIP-mediated NFkB activation via ZBP1	2	19	0.00130908	0.504199	0.521043	3	4	0.000314961	9606	Homo sapiens	DHX9;TXNL1		R-HSA-9604480;R-HSA-168910;R-HSA-168140
R-HSA-191650	Regulation of gap junction activity	1	5	0.000344495	0.359281	0.521043	3	4	0.000314961	9606	Homo sapiens	HNRNPC		R-HSA-191654;R-HSA-191636;R-HSA-190541
R-HSA-8939245	RUNX1 regulates transcription of genes involved in BCR signaling	1	7	0.000482293	0.463813	0.521043	2	4	0.000314961	9606	Homo sapiens	ELF1		R-HSA-8938987;R-HSA-8938965
R-HSA-447038	NrCAM interactions	1	7	0.000482293	0.463813	0.521043	1	4	0.000314961	9606	Homo sapiens	POP1		R-HSA-376134
R-HSA-8852405	Signaling by MST1	1	8	0.000551192	0.509503	0.521043	4	4	0.000314961	9606	Homo sapiens	CDC73		R-HSA-6800198;R-HSA-6800315;R-HSA-8852522;R-HSA-8852552
R-HSA-389397	Orexin and neuropeptides FF and QRFP bind to their respective receptors	1	8	0.000551192	0.509503	0.521043	1	4	0.000314961	9606	Homo sapiens	RFC1		R-HSA-389424
R-HSA-112411	MAPK1 (ERK2) activation	2	12	0.000826788	0.289326	0.521043	1	3	0.00023622	9606	Homo sapiens	NKAP;TYK2		R-HSA-109858
R-HSA-113501	Inhibition of replication initiation of damaged DNA by RB1/E2F1	2	13	0.000895687	0.321887	0.521043	2	3	0.00023622	9606	Homo sapiens	NACA;PPP2R1A		R-HSA-113504;R-HSA-113503
R-HSA-428359	Insulin-like Growth Factor-2 mRNA Binding Proteins (IGF2BPs/IMPs/VICKZs) bind RNA	2	13	0.000895687	0.321887	0.521043	2	3	0.00023622	9606	Homo sapiens	IGF2BP2;ACTB		R-HSA-428293;R-HSA-428296
R-HSA-5357786	TNFR1-induced proapoptotic signaling	2	14	0.000964586	0.354061	0.521043	3	3	0.00023622	9606	Homo sapiens	POLR1A;VRK1		R-HSA-140978;R-HSA-75240;R-HSA-83582
R-HSA-418359	Reduction of cytosolic Ca++ levels	2	15	0.00103348	0.385679	0.521043	2	3	0.00023622	9606	Homo sapiens	HNRNPA3;ESYT2		R-HSA-418309;R-HSA-425661
R-HSA-180689	APOBEC3G mediated resistance to HIV-1 infection	2	15	0.00103348	0.385679	0.521043	1	3	0.00023622	9606	Homo sapiens	HMGA1;BANF1		R-HSA-180630
R-HSA-177504	Retrograde neurotrophin signalling	2	18	0.00124018	0.475937	0.521043	3	3	0.00023622	9606	Homo sapiens	YTHDF1;AP2A1		R-HSA-177491;R-HSA-177479;R-HSA-177501
R-HSA-9024909	BDNF activates NTRK2 (TRKB) signaling	1	4	0.000275596	0.299611	0.521043	3	3	0.00023622	9606	Homo sapiens	LUC7L		R-HSA-9024906;R-HSA-9026464;R-HSA-9024967
R-HSA-9026527	Activated NTRK2 signals through PLCG1	1	6	0.000413394	0.413871	0.521043	3	3	0.00023622	9606	Homo sapiens	LUC7L		R-HSA-9026894;R-HSA-9026579;R-HSA-9026531
R-HSA-5626978	TNFR1-mediated ceramide production	1	6	0.000413394	0.413871	0.521043	2	3	0.00023622	9606	Homo sapiens	GNB2L1		R-HSA-5626981;R-HSA-5626982
R-HSA-1566977	Fibronectin matrix formation	1	7	0.000482293	0.463813	0.521043	2	3	0.00023622	9606	Homo sapiens	RPF2		R-HSA-202723;R-HSA-2327746
R-HSA-5653890	Lactose synthesis	1	8	0.000551192	0.509503	0.521043	1	3	0.00023622	9606	Homo sapiens	RPL26		R-HSA-5653873
R-HSA-174084	Autodegradation of Cdh1 by Cdh1:APC/C	7	63	0.00434064	0.33089	0.521043	1	2	0.00015748	9606	Homo sapiens	DACH1;RPN2;CHD9;RPN1;PSMB1;POLR3G;TAP1		R-HSA-174058
R-HSA-390471	Association of TriC/CCT with target proteins during biosynthesis	5	40	0.00275596	0.285948	0.521043	2	2	0.00015748	9606	Homo sapiens	CCT3;AP3M1;XRN2;NAT10;IQGAP1;MRPL22		R-HSA-390470;R-HSA-391266
R-HSA-442982	Ras activation upon Ca2+ influx through NMDA receptor	3	27	0.00186027	0.431296	0.521043	2	2	0.00015748	9606	Homo sapiens	FUS;POP1;ESYT2		R-HSA-442732;R-HSA-442760
R-HSA-3295583	TRP channels	3	30	0.00206697	0.499299	0.521043	1	2	0.00015748	9606	Homo sapiens	CPT1A;PCF11;EIF3J;RASAL2		R-HSA-3295579
R-HSA-5625970	RHO GTPases activate KTN1	2	12	0.000826788	0.289326	0.521043	2	2	0.00015748	9606	Homo sapiens	CDC42;KTN1		R-HSA-5625959;R-HSA-5672083
R-HSA-390450	Folding of actin by CCT/TriC	2	13	0.000895687	0.321887	0.521043	2	2	0.00015748	9606	Homo sapiens	CCT3;NAT10;ACTB		R-HSA-390453;R-HSA-390459
R-HSA-451308	Activation of Ca-permeable Kainate Receptor	2	13	0.000895687	0.321887	0.521043	2	2	0.00015748	9606	Homo sapiens	POP1;ESYT2		R-HSA-451283;R-HSA-451311
R-HSA-4839744	truncated APC mutants destabilize the destruction complex	2	14	0.000964586	0.354061	0.521043	1	2	0.00015748	9606	Homo sapiens	EEF1A1;PPP2R1A;EIF3E		R-HSA-4791278
R-HSA-4839748	AMER1 mutants destabilize the destruction complex	2	15	0.00103348	0.385679	0.521043	1	2	0.00015748	9606	Homo sapiens	EEF1A1;PPP2R1A;EIF3E		R-HSA-4839746
R-HSA-4839735	AXIN mutants destabilize the destruction complex, activating WNT signaling	2	15	0.00103348	0.385679	0.521043	1	2	0.00015748	9606	Homo sapiens	EEF1A1;PPP2R1A;EIF3E		R-HSA-4839734
R-HSA-68952	DNA replication initiation	2	16	0.00110238	0.4166	0.521043	2	2	0.00015748	9606	Homo sapiens	NACA;POLE3		R-HSA-68913;R-HSA-68950
R-HSA-3000484	Scavenging by Class F Receptors	2	16	0.00110238	0.4166	0.521043	2	2	0.00015748	9606	Homo sapiens	HSP90AA1;DHX15		R-HSA-2247514;R-HSA-2197645
R-HSA-176412	Phosphorylation of the APC/C	2	19	0.00130908	0.504199	0.521043	2	2	0.00015748	9606	Homo sapiens	PLK1;CDK1		R-HSA-174119;R-HSA-174132
R-HSA-168277	Influenza Virus Induced Apoptosis	1	4	0.000275596	0.299611	0.521043	1	2	0.00015748	9606	Homo sapiens	SLC25A5;SLC25A6		R-HSA-168878
R-HSA-170145	Phosphorylation of proteins involved in the G2/M transition by Cyclin A:Cdc2 complexes	1	5	0.000344495	0.359281	0.521043	2	2	0.00015748	9606	Homo sapiens	CDK1		R-HSA-69754;R-HSA-69756
R-HSA-417973	Adenosine P1 receptors	1	5	0.000344495	0.359281	0.521043	1	2	0.00015748	9606	Homo sapiens	ENO1		R-HSA-418904
R-HSA-111446	Activation of BIM and translocation to mitochondria	1	5	0.000344495	0.359281	0.521043	1	2	0.00015748	9606	Homo sapiens	DYNLL1		R-HSA-139918
R-HSA-8952158	RUNX3 regulates BCL2L11 (BIM) transcription	1	6	0.000413394	0.413871	0.521043	2	2	0.00015748	9606	Homo sapiens	RNASEH2A		R-HSA-8952232;R-HSA-8952226
R-HSA-428559	Proton-coupled neutral amino acid transporters	1	6	0.000413394	0.413871	0.521043	1	2	0.00015748	9606	Homo sapiens	NXF1		R-HSA-375417
R-HSA-69478	G2/M DNA replication checkpoint	1	7	0.000482293	0.463813	0.521043	2	2	0.00015748	9606	Homo sapiens	CDK1		R-HSA-170070;R-HSA-170055
R-HSA-9032759	NTRK2 activates RAC1	1	7	0.000482293	0.463813	0.521043	2	2	0.00015748	9606	Homo sapiens	LUC7L		R-HSA-9032761;R-HSA-9032798
R-HSA-68911	G2 Phase	1	7	0.000482293	0.463813	0.521043	2	2	0.00015748	9606	Homo sapiens	CDK1		R-HSA-187937;R-HSA-187959
R-HSA-9017802	Noncanonical activation of NOTCH3	1	8	0.000551192	0.509503	0.521043	2	2	0.00015748	9606	Homo sapiens	YBX1		R-HSA-9017817;R-HSA-9017797
R-HSA-109703	PKB-mediated events	1	8	0.000551192	0.509503	0.521043	2	2	0.00015748	9606	Homo sapiens	SCAF8		R-HSA-162363;R-HSA-162425
R-HSA-165160	PDE3B signalling	1	8	0.000551192	0.509503	0.521043	2	2	0.00015748	9606	Homo sapiens	SCAF8		R-HSA-162363;R-HSA-162425
R-HSA-1483101	Synthesis of PS	1	8	0.000551192	0.509503	0.521043	1	2	0.00015748	9606	Homo sapiens	PTDSS1		R-HSA-1483186
R-HSA-111957	Cam-PDE 1 activation	1	8	0.000551192	0.509503	0.521043	1	2	0.00015748	9606	Homo sapiens	ESYT2		R-HSA-111956
R-HSA-5603029	IkBA variant leads to EDA-ID	1	8	0.000551192	0.509503	0.521043	1	2	0.00015748	9606	Homo sapiens	TXNL1		R-HSA-5228811
R-HSA-8957275	Post-translational protein phosphorylation	11	109	0.00750999	0.379706	0.521043	1	1	7.87402e-05	9606	Homo sapiens	C3;MECP2;RPL5;RPS14;LRRC59;XRCC4;NFX1;ERI1;DIS3;NKAP;UBE4B;KTN1		R-HSA-8952289
R-HSA-5467348	Truncations of AMER1 destabilize the destruction complex	2	14	0.000964586	0.354061	0.521043	1	1	7.87402e-05	9606	Homo sapiens	EEF1A1;PPP2R1A;EIF3E		R-HSA-4839746
R-HSA-5467337	APC truncation mutants have impaired AXIN binding	2	14	0.000964586	0.354061	0.521043	1	1	7.87402e-05	9606	Homo sapiens	EEF1A1;PPP2R1A;EIF3E		R-HSA-4791278
R-HSA-5467340	AXIN missense mutants destabilize the destruction complex	2	14	0.000964586	0.354061	0.521043	1	1	7.87402e-05	9606	Homo sapiens	EEF1A1;PPP2R1A;EIF3E		R-HSA-4839734
R-HSA-5339716	Misspliced GSK3beta mutants stabilize beta-catenin	2	15	0.00103348	0.385679	0.521043	1	1	7.87402e-05	9606	Homo sapiens	EEF1A1;PPP2R1A;EIF3E		R-HSA-5339713
R-HSA-5358747	S33 mutants of beta-catenin aren't phosphorylated	2	16	0.00110238	0.4166	0.521043	1	1	7.87402e-05	9606	Homo sapiens	EEF1A1;PPP2R1A;EIF3E		R-HSA-4839634
R-HSA-5358751	S45 mutants of beta-catenin aren't phosphorylated	2	16	0.00110238	0.4166	0.521043	1	1	7.87402e-05	9606	Homo sapiens	EEF1A1;PPP2R1A;EIF3E		R-HSA-4827388
R-HSA-5358749	S37 mutants of beta-catenin aren't phosphorylated	2	16	0.00110238	0.4166	0.521043	1	1	7.87402e-05	9606	Homo sapiens	EEF1A1;PPP2R1A;EIF3E		R-HSA-4839635
R-HSA-5358752	T41 mutants of beta-catenin aren't phosphorylated	2	16	0.00110238	0.4166	0.521043	1	1	7.87402e-05	9606	Homo sapiens	EEF1A1;PPP2R1A;EIF3E		R-HSA-4839638
R-HSA-5682294	Defective ABCA12 causes autosomal recessive congenital ichthyosis type 4B	1	4	0.000275596	0.299611	0.521043	1	1	7.87402e-05	9606	Homo sapiens	LSM3		R-HSA-5682311
R-HSA-68881	Mitotic Metaphase/Anaphase Transition	1	4	0.000275596	0.299611	0.521043	1	1	7.87402e-05	9606	Homo sapiens	PLK1		R-HSA-163010
R-HSA-3878781	Glycogen storage disease type IV (GBE1)	1	4	0.000275596	0.299611	0.521043	1	1	7.87402e-05	9606	Homo sapiens	GBE1		R-HSA-3878762
R-HSA-4755609	Defective DHDDS causes retinitis pigmentosa 59	1	4	0.000275596	0.299611	0.521043	1	1	7.87402e-05	9606	Homo sapiens	HMGN2		R-HSA-4755545
R-HSA-9665737	Drug resistance in ERBB2 TMD/JMD mutants	1	5	0.000344495	0.359281	0.521043	1	1	7.87402e-05	9606	Homo sapiens	HSP90AA1		R-HSA-9665708
R-HSA-9665246	Resistance of ERBB2 KD mutants to neratinib	1	5	0.000344495	0.359281	0.521043	1	1	7.87402e-05	9606	Homo sapiens	HSP90AA1		R-HSA-9665286
R-HSA-9665245	Resistance of ERBB2 KD mutants to tesevatinib	1	5	0.000344495	0.359281	0.521043	1	1	7.87402e-05	9606	Homo sapiens	HSP90AA1		R-HSA-9665315
R-HSA-9665247	Resistance of ERBB2 KD mutants to osimertinib	1	5	0.000344495	0.359281	0.521043	1	1	7.87402e-05	9606	Homo sapiens	HSP90AA1		R-HSA-9665280
R-HSA-9665251	Resistance of ERBB2 KD mutants to lapatinib	1	5	0.000344495	0.359281	0.521043	1	1	7.87402e-05	9606	Homo sapiens	HSP90AA1		R-HSA-9665284
R-HSA-9665250	Resistance of ERBB2 KD mutants to AEE788	1	5	0.000344495	0.359281	0.521043	1	1	7.87402e-05	9606	Homo sapiens	HSP90AA1		R-HSA-9665278
R-HSA-9665233	Resistance of ERBB2 KD mutants to trastuzumab	1	5	0.000344495	0.359281	0.521043	1	1	7.87402e-05	9606	Homo sapiens	HSP90AA1		R-HSA-9665232
R-HSA-9665249	Resistance of ERBB2 KD mutants to afatinib	1	5	0.000344495	0.359281	0.521043	1	1	7.87402e-05	9606	Homo sapiens	HSP90AA1		R-HSA-9665311
R-HSA-9665244	Resistance of ERBB2 KD mutants to sapitinib	1	5	0.000344495	0.359281	0.521043	1	1	7.87402e-05	9606	Homo sapiens	HSP90AA1		R-HSA-9665304
R-HSA-69200	Phosphorylation of proteins involved in G1/S transition by active Cyclin E:Cdk2 complexes	1	6	0.000413394	0.413871	0.521043	1	1	7.87402e-05	9606	Homo sapiens	CDK1		R-HSA-188390
R-HSA-5678520	Defective ABCB11 causes progressive familial intrahepatic cholestasis 2 and benign recurrent intrahepatic cholestasis 2	1	7	0.000482293	0.463813	0.521043	1	1	7.87402e-05	9606	Homo sapiens	EIF3H		R-HSA-5678517
R-HSA-5688890	Defective CSF2RA causes pulmonary surfactant metabolism dysfunction 4 (SMDP4)	1	8	0.000551192	0.509503	0.521043	1	1	7.87402e-05	9606	Homo sapiens	RFC5		R-HSA-5688899
R-HSA-5688849	Defective CSF2RB causes pulmonary surfactant metabolism dysfunction 5 (SMDP5)	1	8	0.000551192	0.509503	0.521043	1	1	7.87402e-05	9606	Homo sapiens	RFC5		R-HSA-5688884
R-HSA-2454202	Fc epsilon receptor (FCERI) signaling	21	235	0.0161913	0.522652	0.522652	37	63	0.00496063	9606	Homo sapiens	RPN2;CHD9;POP1;RPN1;IGLC6;TXNL1;TAP1;VAV1;DACH1;IGKC;CSDE1;PSMB1;MLX;IGLC3;POLR3G;IGLC1;ESYT2;IGLC2;IGKV3-11;GTSE1;SKP1		R-HSA-2730856;R-HSA-2730858;R-HSA-2730861;R-HSA-2730860;R-HSA-2454240;R-HSA-2730849;R-HSA-2730851;R-HSA-168136;R-HSA-2730872;R-HSA-74448;R-HSA-2730876;R-HSA-2454192;R-HSA-2730864;R-HSA-2730867;R-HSA-2730889;R-HSA-2730888;R-HSA-2730892;R-HSA-5607728;R-HSA-2454208;R-HSA-202534;R-HSA-2730882;R-HSA-2730885;R-HSA-2730884;R-HSA-202541;R-HSA-2730886;R-HSA-2730841;R-HSA-2730840;R-HSA-2730904;R-HSA-273084…
R-HSA-168249	Innate Immune System	118	1329	0.0915668	0.525711	0.525711	256	697	0.0548819	9606	Homo sapiens	ATF1;TCERG1;CRCP;RPL32;POP1;RPL31;SRP14;CLU;ACTB;STK10;IGHG2;DACH1;PPP2R1A;DHX58;CWC22;PRSS3;GTSE1;SKP1;RPS7;TAP1;HMHA1;VRK1;LARP4B;ILF2;ATAD3A;EEF1A1;TXLNA;CSNK2B;S100A6;PPIE;RPL26;LRRC59;DNMT1;RPN2;DHX8;PRKDC;DHX9;RPN1;TXN;IQGAP1;MEFV;C3;LARP1;CYB5R3;DHX36;IGKV3-11;CPSF6;AZU1;TBL2;NACA;MAN2B1;NF2;CDK13;DDX3Y;CHD9;CTSZ;HBB;HMGB1;DDX41;MECP2;EEA1;MLX;IGLC3;IGLC1;CTSG;IGLC2;DSP;RFC5;HSP90AA1;NCOA5…		R-HSA-741386;R-HSA-688136;R-HSA-688137;R-HSA-981535;R-HSA-936475;R-HSA-741395;R-HSA-741411;R-HSA-981539;R-HSA-1006143;R-HSA-8951486;R-HSA-173626;R-HSA-173631;R-HSA-5432849;R-HSA-5432852;R-HSA-173636;R-HSA-5684250;R-HSA-6800426;R-HSA-5684248;R-HSA-6800434;R-HSA-198746;R-HSA-188002;R-HSA-5684275;R-HSA-173680;R-HSA-6810643;R-HSA-879221;R-HSA-981621;R-HSA-936563;R-HSA-5684267;R-HSA-8852481;R-HSA-9816…
R-HSA-204005	COPII-mediated vesicle transport	7	77	0.00530522	0.528714	0.528714	13	16	0.00125984	9606	Homo sapiens	GOLGA2;EIF2S3;CTSZ;AP3D1;THYN1;PREB;NELFE		R-HSA-5694423;R-HSA-5694418;R-HSA-203973;R-HSA-5694417;R-HSA-5694527;R-HSA-203977;R-HSA-204008;R-HSA-5694522;R-HSA-5694425;R-HSA-5694439;R-HSA-5694446;R-HSA-5694441;R-HSA-5694409
R-HSA-169893	Prolonged ERK activation events	2	20	0.00137798	0.531452	0.531452	6	19	0.00149606	9606	Homo sapiens	NEMF;SNRNP27		R-HSA-170978;R-HSA-169891;R-HSA-170979;R-HSA-169905;R-HSA-170977;R-HSA-170975
R-HSA-210744	Regulation of gene expression in late stage (branching morphogenesis) pancreatic bud precursor cells	2	20	0.00137798	0.531452	0.531452	1	4	0.000314961	9606	Homo sapiens	SNW1;RBPJ		R-HSA-1980047
R-HSA-141405	Inhibition of the proteolytic activity of APC/C required for the onset of anaphase by mitotic spindle checkpoint components	2	20	0.00137798	0.531452	0.531452	3	3	0.00023622	9606	Homo sapiens	CDC20;BUB3		R-HSA-141429;R-HSA-141423;R-HSA-141437
R-HSA-141430	Inactivation of APC/C via direct inhibition of the APC/C complex	2	20	0.00137798	0.531452	0.531452	2	2	0.00015748	9606	Homo sapiens	CDC20;BUB3		R-HSA-141423;R-HSA-141437
R-HSA-390466	Chaperonin-mediated protein folding	9	100	0.0068899	0.531749	0.531749	18	19	0.00149606	9606	Homo sapiens	CCT3;AP3M1;POLR3E;CSNK2B;XRN2;NAT10;IQGAP1;ACTB;RRP9;MRPL22		R-HSA-6814119;R-HSA-8850534;R-HSA-390470;R-HSA-8850529;R-HSA-391266;R-HSA-389954;R-HSA-8850560;R-HSA-6814124;R-HSA-8850539;R-HSA-389961;R-HSA-6814121;R-HSA-6814409;R-HSA-6814120;R-HSA-390453;R-HSA-389970;R-HSA-8850527;R-HSA-389980;R-HSA-390459
R-HSA-6804757	Regulation of TP53 Degradation	4	43	0.00296266	0.532426	0.532426	5	30	0.0023622	9606	Homo sapiens	DAXX;PPP2R1A;CDK1		R-HSA-6792871;R-HSA-6792863;R-HSA-3222072;R-HSA-6793661;R-HSA-3215295
R-HSA-9664422	FCGR3A-mediated phagocytosis	14	157	0.0108171	0.533544	0.533544	26	27	0.00212598	9606	Homo sapiens	DHX8;RPL31;IGLC6;BAIAP2;VAV1;ACTB;CDC42;IGHG2;IGKC;CSDE1;IGLC3;MYH9;IGLC1;IGLC2;IGKV3-11		R-HSA-9664275;R-HSA-9664273;R-HSA-2029469;R-HSA-2029466;R-HSA-9664406;R-HSA-2029465;R-HSA-1861595;R-HSA-9666458;R-HSA-434637;R-HSA-9666435;R-HSA-9666433;R-HSA-9664261;R-HSA-9670155;R-HSA-2197691;R-HSA-2029445;R-HSA-2197690;R-HSA-442586;R-HSA-9664397;R-HSA-2197698;R-HSA-442592;R-HSA-9666426;R-HSA-9666425;R-HSA-9666430;R-HSA-9666428;R-HSA-2130194;R-HSA-2029473
R-HSA-9664417	Leishmania phagocytosis	14	157	0.0108171	0.533544	0.533544	26	27	0.00212598	9606	Homo sapiens	DHX8;RPL31;IGLC6;BAIAP2;VAV1;ACTB;CDC42;IGHG2;IGKC;CSDE1;IGLC3;MYH9;IGLC1;IGLC2;IGKV3-11		R-HSA-9664275;R-HSA-9664273;R-HSA-2029469;R-HSA-2029466;R-HSA-9664406;R-HSA-2029465;R-HSA-1861595;R-HSA-9666458;R-HSA-434637;R-HSA-9666435;R-HSA-9666433;R-HSA-9664261;R-HSA-9670155;R-HSA-2197691;R-HSA-2029445;R-HSA-2197690;R-HSA-442586;R-HSA-9664397;R-HSA-2197698;R-HSA-442592;R-HSA-9666426;R-HSA-9666425;R-HSA-9666430;R-HSA-9666428;R-HSA-2130194;R-HSA-2029473
R-HSA-9664407	Parasite infection	14	157	0.0108171	0.533544	0.533544	26	27	0.00212598	9606	Homo sapiens	DHX8;RPL31;IGLC6;BAIAP2;VAV1;ACTB;CDC42;IGHG2;IGKC;CSDE1;IGLC3;MYH9;IGLC1;IGLC2;IGKV3-11		R-HSA-9664275;R-HSA-9664273;R-HSA-2029469;R-HSA-2029466;R-HSA-9664406;R-HSA-2029465;R-HSA-1861595;R-HSA-9666458;R-HSA-434637;R-HSA-9666435;R-HSA-9666433;R-HSA-9664261;R-HSA-9670155;R-HSA-2197691;R-HSA-2029445;R-HSA-2197690;R-HSA-442586;R-HSA-9664397;R-HSA-2197698;R-HSA-442592;R-HSA-9666426;R-HSA-9666425;R-HSA-9666430;R-HSA-9666428;R-HSA-2130194;R-HSA-2029473
R-HSA-9663891	Selective autophagy	8	89	0.00613201	0.536578	0.536578	17	48	0.00377953	9606	Homo sapiens	FXR1;HSP90AA1;STAU1;CSNK2B;VIM;ASCC3;DYNLL1;DYNLL2		R-HSA-9646354;R-HSA-9664881;R-HSA-9664880;R-HSA-9646679;R-HSA-9646390;R-HSA-9646685;R-HSA-8948039;R-HSA-9664867;R-HSA-5205663;R-HSA-9664871;R-HSA-9646347;R-HSA-8959571;R-HSA-9646383;R-HSA-5205682;R-HSA-8959573;R-HSA-5205649;R-HSA-9646348
R-HSA-445355	Smooth Muscle Contraction	5	55	0.00378944	0.54137	0.54137	9	11	0.000866142	9606	Homo sapiens	MYL6;PUF60;PRMT1;ESYT2		R-HSA-5263633;R-HSA-74448;R-HSA-445700;R-HSA-445813;R-HSA-445797;R-HSA-445699;R-HSA-5263628;R-HSA-445704;R-HSA-445705
R-HSA-3928665	EPH-ephrin mediated repulsion of cells	5	55	0.00378944	0.54137	0.54137	7	9	0.000708661	9606	Homo sapiens	MECP2;ELF1;AP2A1;ACTB;RRP9		R-HSA-4093327;R-HSA-3928607;R-HSA-3928654;R-HSA-3928604;R-HSA-3928642;R-HSA-3928660;R-HSA-3928628
R-HSA-8934593	Regulation of RUNX1 Expression and Activity	3	32	0.00220477	0.542261	0.542261	11	19	0.00149606	9606	Homo sapiens	MOV10;AGO2		R-HSA-8935864;R-HSA-8938440;R-HSA-8935785;R-HSA-8939129;R-HSA-8935930;R-HSA-8936058;R-HSA-8938507;R-HSA-8937134;R-HSA-8936068;R-HSA-8935766;R-HSA-8938487
R-HSA-9637687	Suppression of phagosomal maturation	3	32	0.00220477	0.542261	0.542261	4	17	0.00133858	9606	Homo sapiens	RPN2;UHRF1;KPNA1;EIF2A		R-HSA-9636242;R-HSA-9636247;R-HSA-9636251;R-HSA-9636397
R-HSA-9615933	Postmitotic nuclear pore complex (NPC) reformation	3	32	0.00220477	0.542261	0.542261	8	10	0.000787402	9606	Homo sapiens	ZNFX1;SPI1;UHRF1		R-HSA-9615937;R-HSA-9634219;R-HSA-9618378;R-HSA-9634169;R-HSA-9615945;R-HSA-9624876;R-HSA-9624893;R-HSA-9624845
R-HSA-5689901	Metalloprotease DUBs	3	32	0.00220477	0.542261	0.542261	2	6	0.000472441	9606	Homo sapiens	HIST2H2AA3;HIST2H2AB;HIST2H2AC		R-HSA-5691381;R-HSA-5691411
R-HSA-2682334	EPH-Ephrin signaling	9	101	0.0069588	0.543587	0.543587	21	56	0.00440945	9606	Homo sapiens	CDC42;MECP2;ELF1;MYL6;DHX8;RPL31;MYH9;AP2A1;ACTB;RRP9		R-HSA-3928602;R-HSA-3928601;R-HSA-3928632;R-HSA-3928607;R-HSA-3928604;R-HSA-3928595;R-HSA-3928627;R-HSA-3928597;R-HSA-3928660;R-HSA-3928628;R-HSA-3928651;R-HSA-4093327;R-HSA-3928616;R-HSA-3928584;R-HSA-3928648;R-HSA-3928591;R-HSA-3928654;R-HSA-3928642;R-HSA-3928578;R-HSA-3928646;R-HSA-3928645
R-HSA-5610787	Hedgehog 'off' state	11	124	0.00854348	0.54519	0.54519	13	32	0.00251969	9606	Homo sapiens	RFC5;DACH1;RPN2;CHD9;CHD7;RPN1;PSMB1;NUMB;POLR3G;TAP1;SKP1		R-HSA-5610742;R-HSA-5610737;R-HSA-5610749;R-HSA-5610745;R-HSA-5610746;R-HSA-5610757;R-HSA-5610725;R-HSA-5610727;R-HSA-5610758;R-HSA-5610726;R-HSA-5610754;R-HSA-5610735;R-HSA-5610760
R-HSA-202424	Downstream TCR signaling	11	124	0.00854348	0.54519	0.54519	7	24	0.00188976	9606	Homo sapiens	DACH1;RPN2;CHD9;POP1;TXNL1;RPN1;PSMB1;POLR3G;TAP1;GTSE1;SKP1		R-HSA-202466;R-HSA-5607728;R-HSA-202534;R-HSA-202500;R-HSA-202459;R-HSA-5607724;R-HSA-202541
R-HSA-202403	TCR signaling	13	147	0.0101282	0.546875	0.546875	11	52	0.00409449	9606	Homo sapiens	VASP;RPN2;CHD9;POP1;CCDC47;RPN1;TXNL1;TAP1;DACH1;PSMB1;POLR3G;GTSE1;SKP1		R-HSA-202466;R-HSA-8855381;R-HSA-5607728;R-HSA-202534;R-HSA-202500;R-HSA-202459;R-HSA-8855375;R-HSA-5607724;R-HSA-202541;R-HSA-8852200;R-HSA-430201
R-HSA-5609975	Diseases associated with glycosylation precursor biosynthesis	4	44	0.00303156	0.55038	0.55038	5	16	0.00125984	9606	Homo sapiens	EEF1A1;DPM1;EIF3E;HMGN2;MRPL22		R-HSA-5610036;R-HSA-4755545;R-HSA-4719354;R-HSA-4719375;R-HSA-4717406
R-HSA-5218920	VEGFR2 mediated vascular permeability	4	44	0.00303156	0.55038	0.55038	11	15	0.0011811	9606	Homo sapiens	GOLGA2;HSP90AA1;CTNND1;ESYT2;VAV1		R-HSA-5357472;R-HSA-202129;R-HSA-202144;R-HSA-5357445;R-HSA-5357477;R-HSA-5357483;R-HSA-202137;R-HSA-202111;R-HSA-202127;R-HSA-202110;R-HSA-1497784
R-HSA-3769402	Deactivation of the beta-catenin transactivating complex	4	44	0.00303156	0.55038	0.55038	5	14	0.00110236	9606	Homo sapiens	HDAC1;CHD8;CDK1;DDB2		R-HSA-3322434;R-HSA-3361751;R-HSA-5368580;R-HSA-3364042;R-HSA-3322429
R-HSA-180910	Vpr-mediated nuclear import of PICs	4	44	0.00303156	0.55038	0.55038	2	2	0.00015748	9606	Homo sapiens	ZNFX1;HMGA1;BANF1;KPNA1;EIF2A		R-HSA-180627;R-HSA-180622
R-HSA-8874211	CREB3 factors activate genes	1	9	0.000620091	0.551302	0.551302	5	21	0.00165354	9606	Homo sapiens	TBL2		R-HSA-8874197;R-HSA-8874849;R-HSA-8874192;R-HSA-8874204;R-HSA-8874200
R-HSA-163765	ChREBP activates metabolic gene expression	1	9	0.000620091	0.551302	0.551302	6	6	0.000472441	9606	Homo sapiens	MLX		R-HSA-163666;R-HSA-163748;R-HSA-163733;R-HSA-163669;R-HSA-163770;R-HSA-163743
R-HSA-164944	Nef and signal transduction	1	9	0.000620091	0.551302	0.551302	1	5	0.000393701	9606	Homo sapiens	DOCK2		R-HSA-200952
R-HSA-163767	PP2A-mediated dephosphorylation of key metabolic factors	1	9	0.000620091	0.551302	0.551302	4	4	0.000314961	9606	Homo sapiens	PPP2R1A		R-HSA-163750;R-HSA-163688;R-HSA-164056;R-HSA-163689
R-HSA-629587	Highly sodium permeable postsynaptic acetylcholine nicotinic receptors	1	9	0.000620091	0.551302	0.551302	2	2	0.00015748	9606	Homo sapiens	RPLP1;BAZ1A		R-HSA-622325;R-HSA-629588
R-HSA-113507	E2F-enabled inhibition of pre-replication complex formation	1	9	0.000620091	0.551302	0.551302	1	1	7.87402e-05	9606	Homo sapiens	CDK1		R-HSA-113638
R-HSA-6802953	RAS signaling downstream of NF1 loss-of-function variants	1	9	0.000620091	0.551302	0.551302	1	1	7.87402e-05	9606	Homo sapiens	VASP		R-HSA-6802837
R-HSA-3134975	Regulation of innate immune responses to cytosolic DNA	2	21	0.00144688	0.557664	0.557664	5	9	0.000708661	9606	Homo sapiens	MRPS9;DDX41		R-HSA-3249392;R-HSA-8948703;R-HSA-3249386;R-HSA-3134946;R-HSA-8948709
R-HSA-6798163	Choline catabolism	2	21	0.00144688	0.557664	0.557664	2	8	0.000629921	9606	Homo sapiens	PDCD4;NTPCR		R-HSA-6797653;R-HSA-6797913
R-HSA-77288	mitochondrial fatty acid beta-oxidation of unsaturated fatty acids	2	21	0.00144688	0.557664	0.557664	4	6	0.000472441	9606	Homo sapiens	HADHA;ECI1		R-HSA-109339;R-HSA-109338;R-HSA-109342;R-HSA-109998
R-HSA-176407	Conversion from APC/C:Cdc20 to APC/C:Cdh1 in late anaphase	2	21	0.00144688	0.557664	0.557664	2	3	0.00023622	9606	Homo sapiens	CDC20;CLP1		R-HSA-174224;R-HSA-174124
R-HSA-83936	Transport of nucleosides and free purine and pyrimidine bases across the plasma membrane	3	33	0.00227367	0.562924	0.562924	3	16	0.00125984	9606	Homo sapiens	SLC25A5;SLC25A4;SLC25A6		R-HSA-5250209;R-HSA-163215;R-HSA-5672027
R-HSA-3928663	EPHA-mediated growth cone collapse	3	33	0.00227367	0.562924	0.562924	4	4	0.000314961	9606	Homo sapiens	ELF1;MYL6;DHX8;MYH9		R-HSA-3928651;R-HSA-3928602;R-HSA-3928616;R-HSA-3928648
R-HSA-6814122	Cooperation of PDCL (PhLP1) and TRiC/CCT in G-protein beta folding	4	45	0.00310045	0.567964	0.567964	10	11	0.000866142	9606	Homo sapiens	CCT3;POLR3E;CSNK2B;NAT10;RRP9		R-HSA-6814119;R-HSA-8850534;R-HSA-8850529;R-HSA-8850560;R-HSA-8850527;R-HSA-6814124;R-HSA-8850539;R-HSA-6814121;R-HSA-6814409;R-HSA-6814120
R-HSA-351202	Metabolism of polyamines	7	80	0.00551192	0.56867	0.56867	1	17	0.00133858	9606	Homo sapiens	DACH1;RPN2;CHD9;RPN1;PSMB1;POLR3G;TAP1		R-HSA-353125
R-HSA-168898	Toll-like Receptor Cascades	16	184	0.0126774	0.571237	0.571237	30	182	0.0143307	9606	Homo sapiens	ATF1;RFC5;YTHDF1;RPS7;POP1;TXNL1;HMGB1;EEA1;CREB1;TBL2;KIF2A;PPP2R1A;CWC22;EXOSC8;MLX;S100A6;SKP1		R-HSA-5432849;R-HSA-5432852;R-HSA-168136;R-HSA-5684250;R-HSA-5684248;R-HSA-168140;R-HSA-199895;R-HSA-199959;R-HSA-198746;R-HSA-166041;R-HSA-450333;R-HSA-188002;R-HSA-6804100;R-HSA-1679098;R-HSA-168166;R-HSA-6804099;R-HSA-199910;R-HSA-5684275;R-HSA-450337;R-HSA-5432825;R-HSA-450346;R-HSA-2201293;R-HSA-199917;R-HSA-168951;R-HSA-187895;R-HSA-6805981;R-HSA-168184;R-HSA-5432814;R-HSA-199935;R-HSA-5684…
R-HSA-1268020	Mitochondrial protein import	6	69	0.00475403	0.57731	0.57731	10	14	0.00110236	9606	Homo sapiens	ATP5B;ATP5A1;TIMM13;CYC1;SLC25A5;SLC25A4;SLC25A6		R-HSA-1268022;R-HSA-1299476;R-HSA-1307803;R-HSA-1955380;R-HSA-1307802;R-HSA-1299482;R-HSA-1299481;R-HSA-1299487;R-HSA-8986181;R-HSA-1299484
R-HSA-4086398	Ca2+ pathway	7	81	0.00558082	0.581637	0.581637	11	27	0.00212598	9606	Homo sapiens	EIF4A1;MOV10;PLCB3;TAF15;AGO2;ESYT2;MEIS3		R-HSA-2730872;R-HSA-4332358;R-HSA-4332359;R-HSA-398193;R-HSA-4332363;R-HSA-4411402;R-HSA-4518575;R-HSA-4551465;R-HSA-4518585;R-HSA-4551451;R-HSA-398040
R-HSA-164938	Nef-mediates down modulation of cell surface receptors by recruiting them to clathrin adapters	2	22	0.00151578	0.582814	0.582814	6	15	0.0011811	9606	Homo sapiens	RPN2;AP2A1		R-HSA-167601;R-HSA-167537;R-HSA-182198;R-HSA-182186;R-HSA-182171;R-HSA-167597
R-HSA-5358565	Mismatch repair (MMR) directed by MSH2:MSH6 (MutSalpha)	2	22	0.00151578	0.582814	0.582814	1	10	0.000787402	9606	Homo sapiens	POLD3;POLD1		R-HSA-5358579
R-HSA-5358606	Mismatch repair (MMR) directed by MSH2:MSH3 (MutSbeta)	2	22	0.00151578	0.582814	0.582814	1	9	0.000708661	9606	Homo sapiens	POLD3;POLD1		R-HSA-5358579
R-HSA-5205685	Pink/Parkin Mediated Mitophagy	2	22	0.00151578	0.582814	0.582814	3	8	0.000629921	9606	Homo sapiens	STAU1;ASCC3		R-HSA-5205663;R-HSA-5205682;R-HSA-5205649
R-HSA-73614	Pyrimidine salvage	3	34	0.00234257	0.583009	0.583009	3	10	0.000787402	9606	Homo sapiens	KIF14;TIMM13;TK1		R-HSA-73632;R-HSA-109759;R-HSA-73598
R-HSA-6806003	Regulation of TP53 Expression and Degradation	4	46	0.00316935	0.58516	0.58516	5	35	0.00275591	9606	Homo sapiens	DAXX;PPP2R1A;CDK1		R-HSA-6792871;R-HSA-6792863;R-HSA-3222072;R-HSA-6793661;R-HSA-3215295
R-HSA-1566948	Elastic fibre formation	4	46	0.00316935	0.58516	0.58516	3	17	0.00133858	9606	Homo sapiens	TCOF1;GRK6;ZNF207;RPF2		R-HSA-2161282;R-HSA-2328037;R-HSA-2396399
R-HSA-139915	Activation of PUMA and translocation to mitochondria	1	10	0.00068899	0.589542	0.589542	2	5	0.000393701	9606	Homo sapiens	ARHGAP4		R-HSA-139913;R-HSA-4331340
R-HSA-5336415	Uptake and function of diphtheria toxin	1	10	0.00068899	0.589542	0.589542	1	5	0.000393701	9606	Homo sapiens	HSP90AA1		R-HSA-5336420
R-HSA-428890	Role of ABL in ROBO-SLIT signaling	1	10	0.00068899	0.589542	0.589542	1	4	0.000314961	9606	Homo sapiens	CLASP2		R-HSA-428885
R-HSA-8948747	Regulation of PTEN localization	1	10	0.00068899	0.589542	0.589542	1	4	0.000314961	9606	Homo sapiens	PABPN1		R-HSA-6807106
R-HSA-209822	Glycoprotein hormones	1	10	0.00068899	0.589542	0.589542	1	4	0.000314961	9606	Homo sapiens	HIST1H2BM		R-HSA-378956
R-HSA-426117	Cation-coupled Chloride cotransporters	1	10	0.00068899	0.589542	0.589542	1	3	0.00023622	9606	Homo sapiens	RPL3		R-HSA-426086
R-HSA-114516	Disinhibition of SNARE formation	1	10	0.00068899	0.589542	0.589542	1	2	0.00015748	9606	Homo sapiens	PRPF38B		R-HSA-114683
R-HSA-168643	Nucleotide-binding domain, leucine rich repeat containing receptor (NLR) signaling pathways	6	70	0.00482293	0.591169	0.591169	19	46	0.00362205	9606	Homo sapiens	KIF2A;TXNL1;CWC22;TXN;HSD17B12;MEFV		R-HSA-741386;R-HSA-688136;R-HSA-688137;R-HSA-706479;R-HSA-622415;R-HSA-741411;R-HSA-1247960;R-HSA-1250264;R-HSA-622310;R-HSA-168400;R-HSA-688985;R-HSA-168405;R-HSA-879221;R-HSA-741395;R-HSA-168184;R-HSA-1250280;R-HSA-877361;R-HSA-622420;R-HSA-1250253
R-HSA-373755	Semaphorin interactions	6	70	0.00482293	0.591169	0.591169	16	40	0.00314961	9606	Homo sapiens	MYL6;HSP90AA1;SCCPDH;DHX8;CIRBP;MYH9;POLR2H		R-HSA-400677;R-HSA-416546;R-HSA-416559;R-HSA-416588;R-HSA-400682;R-HSA-373748;R-HSA-373750;R-HSA-416562;R-HSA-416594;R-HSA-373746;R-HSA-419646;R-HSA-399935;R-HSA-419644;R-HSA-419197;R-HSA-419645;R-HSA-399928
R-HSA-8943724	Regulation of PTEN gene transcription	6	70	0.00482293	0.591169	0.591169	7	15	0.0011811	9606	Homo sapiens	HDAC2;MYCBP;RBBP4;HDAC1;MLX;RPS3		R-HSA-8944104;R-HSA-8944457;R-HSA-8943817;R-HSA-6807077;R-HSA-8944047;R-HSA-8943780;R-HSA-8944454
R-HSA-5389840	Mitochondrial translation elongation	8	94	0.00647651	0.597665	0.597665	5	8	0.000629921	9606	Homo sapiens	MRPS9;MRPL49;VILL;MRPS7;USF2;MRPL57;DAP3;MRPL22		R-HSA-5389842;R-HSA-5389857;R-HSA-5389848;R-HSA-5419279;R-HSA-5419261
R-HSA-5419276	Mitochondrial translation termination	8	94	0.00647651	0.597665	0.597665	5	5	0.000393701	9606	Homo sapiens	MRPS9;MRPL49;VILL;MRPS7;USF2;MRPL57;DAP3;MRPL22		R-HSA-5419264;R-HSA-5419281;R-HSA-5419271;R-HSA-5419273;R-HSA-5419277
R-HSA-391251	Protein folding	9	106	0.00730329	0.600892	0.600892	18	28	0.00220472	9606	Homo sapiens	CCT3;AP3M1;POLR3E;CSNK2B;XRN2;NAT10;IQGAP1;ACTB;RRP9;MRPL22		R-HSA-6814119;R-HSA-8850534;R-HSA-390470;R-HSA-8850529;R-HSA-391266;R-HSA-389954;R-HSA-8850560;R-HSA-6814124;R-HSA-8850539;R-HSA-389961;R-HSA-6814121;R-HSA-6814409;R-HSA-6814120;R-HSA-390453;R-HSA-389970;R-HSA-8850527;R-HSA-389980;R-HSA-390459
R-HSA-2168880	Scavenging of heme from plasma	9	106	0.00730329	0.600892	0.600892	6	12	0.000944882	9606	Homo sapiens	IGKC;CSDE1;IGLC6;IGLC3;HBB;IGLC1;HBA1;IGLC2;IGKV3-11		R-HSA-2168883;R-HSA-2168885;R-HSA-2168884;R-HSA-2230938;R-HSA-2168889;R-HSA-2203516
R-HSA-9646399	Aggrephagy	4	47	0.00323825	0.601951	0.601951	7	15	0.0011811	9606	Homo sapiens	HSP90AA1;VIM;DYNLL1;DYNLL2		R-HSA-9646354;R-HSA-9646679;R-HSA-9646390;R-HSA-9646347;R-HSA-9646383;R-HSA-9646685;R-HSA-9646348
R-HSA-418990	Adherens junctions interactions	3	35	0.00241146	0.602497	0.602497	4	16	0.00125984	9606	Homo sapiens	GOLGA2;SART1;CTNND1;ACTB		R-HSA-5692437;R-HSA-433725;R-HSA-419002;R-HSA-419001
R-HSA-9615710	Late endosomal microautophagy	3	35	0.00241146	0.602497	0.602497	3	3	0.00023622	9606	Homo sapiens	HBB;YBX1;VIM		R-HSA-9631065;R-HSA-9615721;R-HSA-9631068
R-HSA-844456	The NLRP3 inflammasome	2	23	0.00158468	0.606892	0.606892	5	18	0.00141732	9606	Homo sapiens	TXN;MEFV		R-HSA-879221;R-HSA-1250280;R-HSA-1250264;R-HSA-877361;R-HSA-1250253
R-HSA-5358508	Mismatch Repair	2	23	0.00158468	0.606892	0.606892	1	17	0.00133858	9606	Homo sapiens	POLD3;POLD1		R-HSA-5358579
R-HSA-1480926	O2/CO2 exchange in erythrocytes	2	23	0.00158468	0.606892	0.606892	3	13	0.00102362	9606	Homo sapiens	HBB;HBA1		R-HSA-1247668;R-HSA-6806831;R-HSA-1237325
R-HSA-1181150	Signaling by NODAL	2	23	0.00158468	0.606892	0.606892	2	12	0.000944882	9606	Homo sapiens	DRAP1;RNASEH2A		R-HSA-1535903;R-HSA-1225919
R-HSA-1237044	Erythrocytes take up carbon dioxide and release oxygen	2	23	0.00158468	0.606892	0.606892	2	7	0.000551181	9606	Homo sapiens	HBB;HBA1		R-HSA-6806831;R-HSA-1237325
R-HSA-4419969	Depolymerisation of the Nuclear Lamina	2	23	0.00158468	0.606892	0.606892	3	6	0.000472441	9606	Homo sapiens	CDK1;TMPO		R-HSA-5195402;R-HSA-5229194;R-HSA-5244669
R-HSA-163615	PKA activation	2	23	0.00158468	0.606892	0.606892	4	4	0.000314961	9606	Homo sapiens	RFC5;ESYT2		R-HSA-111925;R-HSA-8951727;R-HSA-111930;R-HSA-9668558
R-HSA-174048	APC/C:Cdc20 mediated degradation of Cyclin B	2	23	0.00158468	0.606892	0.606892	3	3	0.00023622	9606	Homo sapiens	CDC20;CDK1		R-HSA-174227;R-HSA-174120;R-HSA-174157
R-HSA-416993	Trafficking of GluR2-containing AMPA receptors	2	23	0.00158468	0.606892	0.606892	3	3	0.00023622	9606	Homo sapiens	ATXN2;AP2A1		R-HSA-421007;R-HSA-416639;R-HSA-416985
R-HSA-418217	G beta:gamma signalling through PLC beta	2	23	0.00158468	0.606892	0.606892	2	2	0.00015748	9606	Homo sapiens	EIF4A1;PLCB3;TAF15		R-HSA-398193;R-HSA-398040
R-HSA-500657	Presynaptic function of Kainate receptors	2	23	0.00158468	0.606892	0.606892	1	2	0.00015748	9606	Homo sapiens	EIF4A1;PLCB3;TAF15		R-HSA-500717
R-HSA-1257604	PIP3 activates AKT signaling	27	316	0.0217721	0.611337	0.611337	44	86	0.00677165	9606	Homo sapiens	HDAC2;RNASEH2A;MYCBP;RPN2;CHD9;HDAC1;RPN1;DACH1;RBBP4;PABPN1;PPP2R1A;PSMB1;MLX;RPS3;MKRN4P;TAP1;VAV1;EEF1A1;MOV10;CREB1;TBL2;NEMF;VAPA;MKRN1;CSNK2B;AGO2;POLR3G;EIF3E;PIK3AP1		R-HSA-199299;R-HSA-8944457;R-HSA-199298;R-HSA-8943817;R-HSA-8857925;R-HSA-6807077;R-HSA-8944522;R-HSA-8944650;R-HSA-2318752;R-HSA-8948621;R-HSA-8850945;R-HSA-8948623;R-HSA-8944706;R-HSA-8948612;R-HSA-8944454;R-HSA-8948569;R-HSA-8944538;R-HSA-6811504;R-HSA-6811454;R-HSA-8948757;R-HSA-8944599;R-HSA-8944104;R-HSA-8948651;R-HSA-8944684;R-HSA-8948524;R-HSA-6807106;R-HSA-8945709;R-HSA-8944047;R-HSA-894…
R-HSA-9006925	Intracellular signaling by second messengers	31	363	0.0250103	0.616948	0.616948	65	114	0.00897638	9606	Homo sapiens	HDAC2;RNASEH2A;RPL3;MYCBP;RPN2;CHD9;HDAC1;RPN1;DACH1;RBBP4;PABPN1;PPP2R1A;PSMB1;MLX;RPS3;MKRN4P;KPNA2;RFC5;TAP1;VAV1;EEF1A1;MOV10;CREB1;TBL2;NEMF;VAPA;MKRN1;CSNK2B;AGO2;POLR3G;ESYT2;EIF3E;PIK3AP1		R-HSA-9618834;R-HSA-199299;R-HSA-199298;R-HSA-8944522;R-HSA-8944650;R-HSA-2318752;R-HSA-8948621;R-HSA-8850945;R-HSA-8948623;R-HSA-8948612;R-HSA-8944538;R-HSA-6811504;R-HSA-112282;R-HSA-8948757;R-HSA-8948651;R-HSA-8944684;R-HSA-8948524;R-HSA-6807106;R-HSA-9619127;R-HSA-8945709;R-HSA-9619125;R-HSA-8951727;R-HSA-8944047;R-HSA-111913;R-HSA-111912;R-HSA-8948641;R-HSA-111915;R-HSA-8943780;R-HSA-111916;…
R-HSA-5362517	Signaling by Retinoic Acid	6	72	0.00496073	0.618152	0.618152	5	21	0.00165354	9606	Homo sapiens	CPT1A;DAZAP1;DDX1;DLAT;N4BP2L2;SYNE1		R-HSA-5634103;R-HSA-5696101;R-HSA-200406;R-HSA-5334854;R-HSA-203946
R-HSA-9660826	Purinergic signaling in leishmaniasis infection	4	48	0.00330715	0.618325	0.618325	8	23	0.00181102	9606	Homo sapiens	C3;CTSG;TXN;MEFV		R-HSA-448678;R-HSA-444647;R-HSA-9665524;R-HSA-879221;R-HSA-1250280;R-HSA-1250264;R-HSA-877361;R-HSA-1250253
R-HSA-9664424	Cell recruitment (pro-inflammatory response)	4	48	0.00330715	0.618325	0.618325	8	23	0.00181102	9606	Homo sapiens	C3;CTSG;TXN;MEFV		R-HSA-448678;R-HSA-444647;R-HSA-9665524;R-HSA-879221;R-HSA-1250280;R-HSA-1250264;R-HSA-877361;R-HSA-1250253
R-HSA-2022377	Metabolism of Angiotensinogen to Angiotensins	4	48	0.00330715	0.618325	0.618325	17	20	0.0015748	9606	Homo sapiens	CTSZ;CTSG;CPNE2;NR2C2		R-HSA-2022398;R-HSA-2022399;R-HSA-2022396;R-HSA-2022393;R-HSA-2022383;R-HSA-2022412;R-HSA-2065357;R-HSA-2022381;R-HSA-2065355;R-HSA-2022378;R-HSA-2022411;R-HSA-2022379;R-HSA-2028294;R-HSA-2022405;R-HSA-2022403;R-HSA-2022368;R-HSA-8851929
R-HSA-6811438	Intra-Golgi traffic	4	48	0.00330715	0.618325	0.618325	5	10	0.000787402	9606	Homo sapiens	PNN;LARP1;CUX1;THYN1		R-HSA-8847638;R-HSA-8847637;R-HSA-8847635;R-HSA-6811433;R-HSA-8847544
R-HSA-5368286	Mitochondrial translation initiation	8	96	0.0066143	0.62095	0.62095	3	4	0.000314961	9606	Homo sapiens	MRPS9;MRPL49;VILL;MRPS7;USF2;MRPL57;DAP3;MRPL22		R-HSA-5368279;R-HSA-5389849;R-HSA-5389839
R-HSA-5693568	Resolution of D-loop Structures through Holliday Junction Intermediates	3	36	0.00248036	0.621373	0.621373	7	9	0.000708661	9606	Homo sapiens	RAD51C;POLD1;SRRT		R-HSA-5686469;R-HSA-5686483;R-HSA-5693539;R-HSA-5693584;R-HSA-5686398;R-HSA-5686410;R-HSA-5686440
R-HSA-68962	Activation of the pre-replicative complex	3	36	0.00248036	0.621373	0.621373	3	9	0.000708661	9606	Homo sapiens	NACA;POLE3;KIF2C		R-HSA-68960;R-HSA-69299;R-HSA-68914
R-HSA-9020933	Interleukin-23 signaling	1	11	0.000757889	0.624525	0.624525	7	12	0.000944882	9606	Homo sapiens	TYK2		R-HSA-8950364;R-HSA-8950269;R-HSA-8952749;R-HSA-8950591;R-HSA-447130;R-HSA-8952823;R-HSA-8950583
R-HSA-1462054	Alpha-defensins	1	11	0.000757889	0.624525	0.624525	1	12	0.000944882	9606	Homo sapiens	PRSS3		R-HSA-1461993
R-HSA-9032500	Activated NTRK2 signals through FYN	1	11	0.000757889	0.624525	0.624525	6	7	0.000551181	9606	Homo sapiens	LUC7L		R-HSA-9032601;R-HSA-9032761;R-HSA-9032798;R-HSA-9032532;R-HSA-9032582;R-HSA-9032502
R-HSA-9010642	ROBO receptors bind AKAP5	1	11	0.000757889	0.624525	0.624525	1	7	0.000551181	9606	Homo sapiens	RFC5		R-HSA-9010641
R-HSA-446107	Type I hemidesmosome assembly	1	11	0.000757889	0.624525	0.624525	2	6	0.000472441	9606	Homo sapiens	EIF3L		R-HSA-446083;R-HSA-446077
R-HSA-442380	Zinc influx into cells by the SLC39 gene family	1	11	0.000757889	0.624525	0.624525	1	6	0.000472441	9606	Homo sapiens	PWP1		R-HSA-442422
R-HSA-1253288	Downregulation of ERBB4 signaling	1	11	0.000757889	0.624525	0.624525	2	5	0.000393701	9606	Homo sapiens	PABPN1		R-HSA-1973956;R-HSA-1977296
R-HSA-3371378	Regulation by c-FLIP	1	11	0.000757889	0.624525	0.624525	2	4	0.000314961	9606	Homo sapiens	VRK1		R-HSA-3371360;R-HSA-3465448
R-HSA-163680	AMPK inhibits chREBP transcriptional activation activity	1	11	0.000757889	0.624525	0.624525	2	4	0.000314961	9606	Homo sapiens	EIF4A2		R-HSA-8848663;R-HSA-163691
R-HSA-69416	Dimerization of procaspase-8	1	11	0.000757889	0.624525	0.624525	1	3	0.00023622	9606	Homo sapiens	VRK1		R-HSA-141159
R-HSA-629597	Highly calcium permeable nicotinic acetylcholine receptors	1	11	0.000757889	0.624525	0.624525	2	2	0.00015748	9606	Homo sapiens	RPLP1;BAZ1A		R-HSA-629599;R-HSA-622326
R-HSA-196025	Formation of annular gap junctions	1	11	0.000757889	0.624525	0.624525	2	2	0.00015748	9606	Homo sapiens	ACTB		R-HSA-196017;R-HSA-196026
R-HSA-9028335	Activated NTRK2 signals through PI3K	1	11	0.000757889	0.624525	0.624525	2	2	0.00015748	9606	Homo sapiens	LUC7L		R-HSA-9028505;R-HSA-9028519
R-HSA-166663	Initial triggering of complement	10	120	0.00826788	0.624819	0.624819	15	21	0.00165354	9606	Homo sapiens	C3;IGHG2;RPL32;IGKC;CSDE1;RPL37A;IGLC6;IGLC3;IGLC1;IGLC2;IGKV3-11		R-HSA-166753;R-HSA-173739;R-HSA-166795;R-HSA-166792;R-HSA-981539;R-HSA-173740;R-HSA-183122;R-HSA-173745;R-HSA-183126;R-HSA-174551;R-HSA-173626;R-HSA-183130;R-HSA-173754;R-HSA-173631;R-HSA-981713
R-HSA-76005	Response to elevated platelet cytosolic Ca2+	12	144	0.00992146	0.629111	0.629111	5	14	0.00110236	9606	Homo sapiens	LRRC59;PRPF38B;AP3D1;ENO1;PDS5B;CLU;KTN1;RPS14;SCCPDH;NELFB;ESYT2;UBAP2L;ALDOA		R-HSA-481044;R-HSA-482772;R-HSA-429157;R-HSA-481007;R-HSA-114683
R-HSA-449836	Other interleukin signaling	2	24	0.00165358	0.629899	0.629899	4	17	0.00133858	9606	Homo sapiens	TXLNA;TYK2		R-HSA-448661;R-HSA-9014074;R-HSA-449117;R-HSA-9014052
R-HSA-881907	Gastrin-CREB signalling pathway via PKC and MAPK	2	24	0.00165358	0.629899	0.629899	2	9	0.000708661	9606	Homo sapiens	CREB1;TBL2;EXOSC8		R-HSA-199895;R-HSA-198746
R-HSA-446199	Synthesis of Dolichyl-phosphate	2	24	0.00165358	0.629899	0.629899	2	6	0.000472441	9606	Homo sapiens	EIF3L;HMGN2		R-HSA-4419978;R-HSA-446200
R-HSA-5620922	BBSome-mediated cargo-targeting to cilium	2	24	0.00165358	0.629899	0.629899	5	5	0.000393701	9606	Homo sapiens	CCT3;NFX1;NAT10		R-HSA-5617815;R-HSA-5624129;R-HSA-5624125;R-HSA-5624127;R-HSA-5624126
R-HSA-109606	Intrinsic Pathway for Apoptosis	5	61	0.00420284	0.63196	0.63196	6	62	0.00488189	9606	Homo sapiens	KPNA2;DYNLL1;DYNLL2;MAP4K4;ARHGAP4		R-HSA-139906;R-HSA-139908;R-HSA-139899;R-HSA-139913;R-HSA-139918;R-HSA-4331340
R-HSA-173623	Classical antibody-mediated complement activation	8	97	0.0066832	0.632317	0.632317	2	2	0.00015748	9606	Homo sapiens	IGHG2;IGKC;CSDE1;IGLC6;IGLC3;IGLC1;IGLC2;IGKV3-11		R-HSA-173626;R-HSA-173631
R-HSA-9615017	FOXO-mediated transcription of oxidative stress, metabolic and neuronal genes	4	49	0.00337605	0.63427	0.63427	19	34	0.00267717	9606	Homo sapiens	HDAC2;RNASEH2A;HDAC1;NR3C1		R-HSA-9622738;R-HSA-9623280;R-HSA-9624624;R-HSA-9622737;R-HSA-9623281;R-HSA-9623415;R-HSA-9617972;R-HSA-9625749;R-HSA-9623192;R-HSA-9625693;R-HSA-9625699;R-HSA-9623427;R-HSA-9625091;R-HSA-9624611;R-HSA-9623168;R-HSA-9625124;R-HSA-9625092;R-HSA-9617833;R-HSA-9625101
R-HSA-3214841	PKMTs methylate histone lysines	4	49	0.00337605	0.63427	0.63427	20	22	0.00173228	9606	Homo sapiens	HIST1H4A;HIST2H3A;RBBP4;WDR5		R-HSA-5637686;R-HSA-5159245;R-HSA-5244692;R-HSA-5634802;R-HSA-5638332;R-HSA-5634750;R-HSA-5638333;R-HSA-5638141;R-HSA-5423038;R-HSA-5651654;R-HSA-5649799;R-HSA-5649764;R-HSA-5638157;R-HSA-5634729;R-HSA-5649802;R-HSA-5649800;R-HSA-4827383;R-HSA-5651657;R-HSA-5649801;R-HSA-4827382
R-HSA-5684996	MAPK1/MAPK3 signaling	25	297	0.020463	0.638176	0.638176	22	46	0.00362205	9606	Homo sapiens	RPN2;CHD9;POP1;CUL3;RPN1;NKAP;ARRB1;IQGAP1;RASAL2;ACTB;DACH1;PPP2R1A;PSMB1;VASP;FUS;TAP1;TYK2;HIST2H2BF;EEF1A1;EIF5;NEMF;CDK1;POLR3G;ESYT2;EIF3E		R-HSA-109857;R-HSA-5658231;R-HSA-5672980;R-HSA-5672948;R-HSA-109858;R-HSA-5672978;R-HSA-5672958;R-HSA-5658430;R-HSA-5672957;R-HSA-5672954;R-HSA-5658424;R-HSA-5672966;R-HSA-5658438;R-HSA-5675431;R-HSA-5672965;R-HSA-5658435;R-HSA-5674019;R-HSA-5672961;R-HSA-112342;R-HSA-5672972;R-HSA-5672973;R-HSA-5672969
R-HSA-182971	EGFR downregulation	3	37	0.00254926	0.639629	0.639629	6	22	0.00173228	9606	Homo sapiens	CDC42;NEMF;PTPRK;RBMS2		R-HSA-183094;R-HSA-183002;R-HSA-182986;R-HSA-8951490;R-HSA-183084;R-HSA-183036
R-HSA-1474151	Tetrahydrobiopterin (BH4) synthesis, recycling, salvage and regulation	3	37	0.00254926	0.639629	0.639629	4	15	0.0011811	9606	Homo sapiens	EGFL7;HSP90AA1;ESYT2		R-HSA-1497796;R-HSA-1474146;R-HSA-1474158;R-HSA-1497784
R-HSA-5693537	Resolution of D-Loop Structures	3	37	0.00254926	0.639629	0.639629	8	10	0.000787402	9606	Homo sapiens	RAD51C;POLD1;SRRT		R-HSA-5693589;R-HSA-5686469;R-HSA-5686483;R-HSA-5693539;R-HSA-5693584;R-HSA-5686398;R-HSA-5686410;R-HSA-5686440
R-HSA-399719	Trafficking of AMPA receptors	3	37	0.00254926	0.639629	0.639629	4	4	0.000314961	9606	Homo sapiens	ATXN2;POP1;AP2A1		R-HSA-416320;R-HSA-421007;R-HSA-416639;R-HSA-416985
R-HSA-70171	Glycolysis	9	110	0.00757889	0.64407	0.64407	7	24	0.00188976	9606	Homo sapiens	ZNFX1;PKM;PPP2R1A;ENO1;ALDOA;KPNA3;PFKP		R-HSA-70467;R-HSA-163750;R-HSA-71670;R-HSA-71496;R-HSA-71802;R-HSA-71660;R-HSA-170796
R-HSA-75893	TNF signaling	4	50	0.00344495	0.649777	0.649777	19	29	0.00228346	9606	Homo sapiens	POLR1A;TXNL1;VRK1;GNB2L1		R-HSA-5357776;R-HSA-5357904;R-HSA-5693108;R-HSA-5357845;R-HSA-5357780;R-HSA-5626962;R-HSA-5693055;R-HSA-75240;R-HSA-83656;R-HSA-5357757;R-HSA-140978;R-HSA-5626981;R-HSA-5626982;R-HSA-5357860;R-HSA-5357828;R-HSA-5357831;R-HSA-5634221;R-HSA-5357928;R-HSA-83582
R-HSA-373753	Nephrin family interactions	2	25	0.00172247	0.651842	0.651842	2	13	0.00102362	9606	Homo sapiens	IQGAP1;PDS5B		R-HSA-451377;R-HSA-451403
R-HSA-445144	Signal transduction by L1	2	25	0.00172247	0.651842	0.651842	2	11	0.000866142	9606	Homo sapiens	CSNK2B;RPF2		R-HSA-392752;R-HSA-374686
R-HSA-389513	CTLA4 inhibitory signaling	2	25	0.00172247	0.651842	0.651842	4	5	0.000393701	9606	Homo sapiens	EEF1A1;PPP2R1A;EIF3E		R-HSA-388833;R-HSA-389532;R-HSA-390329;R-HSA-388809
R-HSA-179409	APC-Cdc20 mediated degradation of Nek2A	2	25	0.00172247	0.651842	0.651842	3	3	0.00023622	9606	Homo sapiens	CDC20;BUB3		R-HSA-179410;R-HSA-179417;R-HSA-179421
R-HSA-264870	Caspase-mediated cleavage of cytoskeletal proteins	1	12	0.000826788	0.656529	0.656529	3	10	0.000787402	9606	Homo sapiens	VIM		R-HSA-350319;R-HSA-350318;R-HSA-201628
R-HSA-5649702	APEX1-Independent Resolution of AP Sites via the Single Nucleotide Replacement Pathway	1	12	0.000826788	0.656529	0.656529	5	9	0.000708661	9606	Homo sapiens	FAM98A		R-HSA-5649734;R-HSA-5649726;R-HSA-5649724;R-HSA-5649723;R-HSA-5649705
R-HSA-9665230	Drug resistance in ERBB2 KD mutants	1	12	0.000826788	0.656529	0.656529	8	8	0.000629921	9606	Homo sapiens	HSP90AA1		R-HSA-9665315;R-HSA-9665232;R-HSA-9665280;R-HSA-9665286;R-HSA-9665284;R-HSA-9665304;R-HSA-9665311;R-HSA-9665278
R-HSA-8851680	Butyrophilin (BTN) family interactions	1	12	0.000826788	0.656529	0.656529	2	8	0.000629921	9606	Homo sapiens	NTHL1		R-HSA-8851044;R-HSA-8938431
R-HSA-450520	HuR (ELAVL1) binds and stabilizes mRNA	1	12	0.000826788	0.656529	0.656529	7	7	0.000551181	9606	Homo sapiens	ELAVL1		R-HSA-450550;R-HSA-450533;R-HSA-450595;R-HSA-450387;R-HSA-450494;R-HSA-517674;R-HSA-517705
R-HSA-9619229	Activation of RAC1 downstream of NMDARs	1	12	0.000826788	0.656529	0.656529	5	6	0.000472441	9606	Homo sapiens	ESYT2		R-HSA-9619376;R-HSA-9619783;R-HSA-9619367;R-HSA-9619355;R-HSA-9619214
R-HSA-170984	ARMS-mediated activation	1	12	0.000826788	0.656529	0.656529	2	6	0.000472441	9606	Homo sapiens	SNRNP27		R-HSA-169891;R-HSA-169905
R-HSA-450341	Activation of the AP-1 family of transcription factors	1	12	0.000826788	0.656529	0.656529	1	5	0.000393701	9606	Homo sapiens	MLX		R-HSA-168136
R-HSA-9013700	NOTCH4 Activation and Transmission of Signal to the Nucleus	1	12	0.000826788	0.656529	0.656529	1	5	0.000393701	9606	Homo sapiens	MECP2		R-HSA-9604264
R-HSA-190873	Gap junction degradation	1	12	0.000826788	0.656529	0.656529	4	4	0.000314961	9606	Homo sapiens	ACTB		R-HSA-196017;R-HSA-190519;R-HSA-196026;R-HSA-190829
R-HSA-428543	Inactivation of CDC42 and RAC1	1	12	0.000826788	0.656529	0.656529	1	4	0.000314961	9606	Homo sapiens	CDC42		R-HSA-428533
R-HSA-201688	WNT mediated activation of DVL	1	12	0.000826788	0.656529	0.656529	1	4	0.000314961	9606	Homo sapiens	CSNK2B		R-HSA-201717
R-HSA-2534343	Interaction With Cumulus Cells And The Zona Pellucida	1	12	0.000826788	0.656529	0.656529	1	2	0.00015748	9606	Homo sapiens	PRRC2A		R-HSA-1297338
R-HSA-1980145	Signaling by NOTCH2	3	38	0.00261816	0.657256	0.657256	10	20	0.0015748	9606	Homo sapiens	MECP2;CREB1;TBL2;RBPJ		R-HSA-2976716;R-HSA-2127285;R-HSA-2197588;R-HSA-2976551;R-HSA-2976742;R-HSA-2976726;R-HSA-2197562;R-HSA-2197564;R-HSA-2976563;R-HSA-157629
R-HSA-2129379	Molecules associated with elastic fibres	3	38	0.00261816	0.657256	0.657256	2	10	0.000787402	9606	Homo sapiens	TCOF1;GRK6;ZNF207		R-HSA-2161282;R-HSA-2396399
R-HSA-3928662	EPHB-mediated forward signaling	4	51	0.00351385	0.664841	0.664841	5	26	0.00204724	9606	Homo sapiens	CDC42;RPL31;ACTB;RRP9		R-HSA-3928601;R-HSA-3928632;R-HSA-3928595;R-HSA-3928627;R-HSA-3928645
R-HSA-983169	Class I MHC mediated antigen processing & presentation	39	465	0.032038	0.669064	0.669064	39	48	0.00377953	9606	Homo sapiens	HBS1L;RPN2;HIST1H2BJ;CHD9;POP1;PRKDC;CUL3;CCDC47;RPN1;TIMM13;IQGAP1;ENO1;CDC20;EIF4ENIF1;DACH1;TCOF1;PABPN1;POLD1;PSMB1;TCEB2;TCEB1;UBAP2L;NELFB;NKX2-4;SKP1;MGME1;DTX3L;NCOA5;TAP1;MSN;RPS3A;KTN1;KIF2A;POLR1A;MKRN1;SRSF2;POLR3G;MAN2B1;CC2D1A		R-HSA-8951499;R-HSA-1236949;R-HSA-1236954;R-HSA-1236955;R-HSA-983427;R-HSA-983426;R-HSA-1236956;R-HSA-983425;R-HSA-983424;R-HSA-1236935;R-HSA-1236939;R-HSA-1236943;R-HSA-1236940;R-HSA-1236941;R-HSA-983150;R-HSA-8863973;R-HSA-983148;R-HSA-8951595;R-HSA-983147;R-HSA-983146;R-HSA-983145;R-HSA-983144;R-HSA-983142;R-HSA-983140;R-HSA-983138;R-HSA-8863914;R-HSA-983422;R-HSA-983421;R-HSA-983162;R-HSA-886…
R-HSA-70221	Glycogen breakdown (glycogenolysis)	2	26	0.00179137	0.672735	0.672735	3	15	0.0011811	9606	Homo sapiens	RUVBL2;ESYT2		R-HSA-71541;R-HSA-71588;R-HSA-453337
R-HSA-167044	Signalling to RAS	2	26	0.00179137	0.672735	0.672735	1	10	0.000787402	9606	Homo sapiens	CWC22;HSD17B12		R-HSA-171011
R-HSA-9013695	NOTCH4 Intracellular Domain Regulates Transcription	2	26	0.00179137	0.672735	0.672735	8	9	0.000708661	9606	Homo sapiens	SNW1;RBPJ		R-HSA-9604451;R-HSA-9604550;R-HSA-9013693;R-HSA-9604471;R-HSA-9013711;R-HSA-9604664;R-HSA-9604553;R-HSA-9604446
R-HSA-196836	Vitamin C (ascorbate) metabolism	2	26	0.00179137	0.672735	0.672735	2	9	0.000708661	9606	Homo sapiens	CYB5R3;RPL26		R-HSA-198818;R-HSA-198824
R-HSA-198753	ERK/MAPK targets	2	26	0.00179137	0.672735	0.672735	2	7	0.000551181	9606	Homo sapiens	PPP2R1A;EXOSC8		R-HSA-199959;R-HSA-198746
R-HSA-114608	Platelet degranulation	11	137	0.00943916	0.673973	0.673973	4	11	0.000866142	9606	Homo sapiens	RPS14;LRRC59;SCCPDH;AP3D1;UBAP2L;NELFB;ESYT2;ENO1;PDS5B;ALDOA;CLU;KTN1		R-HSA-481044;R-HSA-482772;R-HSA-429157;R-HSA-481007
R-HSA-9619665	EGR2 and SOX10-mediated initiation of Schwann cell myelination	3	39	0.00268706	0.674254	0.674254	10	26	0.00204724	9606	Homo sapiens	HDAC2;HDAC1;SREBF2;MYO1F		R-HSA-9619666;R-HSA-9621410;R-HSA-9621411;R-HSA-9613648;R-HSA-9621399;R-HSA-9619668;R-HSA-9621400;R-HSA-9621406;R-HSA-9613644;R-HSA-9621404
R-HSA-397795	G-protein beta:gamma signalling	3	39	0.00268706	0.674254	0.674254	6	15	0.0011811	9606	Homo sapiens	CDC42;EIF4A1;PLCB3;TAF15		R-HSA-8964634;R-HSA-8964604;R-HSA-398193;R-HSA-8964614;R-HSA-398040;R-HSA-8964599
R-HSA-399721	Glutamate binding, activation of AMPA receptors and synaptic plasticity	3	39	0.00268706	0.674254	0.674254	9	9	0.000708661	9606	Homo sapiens	ATXN2;POP1;AP2A1		R-HSA-420980;R-HSA-416320;R-HSA-399712;R-HSA-420977;R-HSA-421007;R-HSA-416639;R-HSA-399711;R-HSA-420975;R-HSA-416985
R-HSA-445989	TAK1 activates NFkB by phosphorylation and activation of IKKs complex	3	39	0.00268706	0.674254	0.674254	3	5	0.000393701	9606	Homo sapiens	KIF2A;TXNL1;HMGB1		R-HSA-168166;R-HSA-168184;R-HSA-168140
R-HSA-4420097	VEGFA-VEGFR2 Pathway	10	126	0.00868127	0.683492	0.683492	35	77	0.00606299	9606	Homo sapiens	CDC42;GOLGA2;HSP90AA1;CWC22;CTNND1;ESYT2;HSD17B12;BAIAP2;VAV1;ACTB;MRPL22		R-HSA-5218829;R-HSA-5218828;R-HSA-5218826;R-HSA-2029465;R-HSA-5218823;R-HSA-5218822;R-HSA-434637;R-HSA-5218820;R-HSA-202127;R-HSA-74448;R-HSA-202129;R-HSA-5357445;R-HSA-5218839;R-HSA-5218838;R-HSA-202137;R-HSA-5218643;R-HSA-5218832;R-HSA-202144;R-HSA-5218855;R-HSA-8951586;R-HSA-5218916;R-HSA-5218851;R-HSA-5218850;R-HSA-1497784;R-HSA-5357472;R-HSA-5218814;R-HSA-5218812;R-HSA-5357477;R-HSA-5218811;…
R-HSA-9020956	Interleukin-27 signaling	1	13	0.000895687	0.685806	0.685806	8	20	0.0015748	9606	Homo sapiens	TYK2		R-HSA-8950441;R-HSA-8950537;R-HSA-8950210;R-HSA-8950340;R-HSA-8950485;R-HSA-448427;R-HSA-8950518;R-HSA-1067646
R-HSA-9664873	Pexophagy	1	13	0.000895687	0.685806	0.685806	4	13	0.00102362	9606	Homo sapiens	FXR1		R-HSA-9664867;R-HSA-9664881;R-HSA-9664880;R-HSA-9664871
R-HSA-5689877	Josephin domain DUBs	1	13	0.000895687	0.685806	0.685806	1	6	0.000472441	9606	Homo sapiens	RPL3		R-HSA-5688797
R-HSA-933543	NF-kB activation through FADD/RIP-1 pathway mediated by caspase-8 and -10	1	13	0.000895687	0.685806	0.685806	5	5	0.000393701	9606	Homo sapiens	DDX58		R-HSA-933532;R-HSA-168934;R-HSA-933526;R-HSA-933539;R-HSA-933523
R-HSA-6799990	Metal sequestration by antimicrobial proteins	1	13	0.000895687	0.685806	0.685806	2	5	0.000393701	9606	Homo sapiens	S100A6		R-HSA-6798528;R-HSA-6798474
R-HSA-209952	Peptide hormone biosynthesis	1	13	0.000895687	0.685806	0.685806	1	5	0.000393701	9606	Homo sapiens	HIST1H2BM		R-HSA-378956
R-HSA-426048	Arachidonate production from DAG	1	13	0.000895687	0.685806	0.685806	1	3	0.00023622	9606	Homo sapiens	SRRM1		R-HSA-5694462
R-HSA-1236973	Cross-presentation of particulate exogenous antigens (phagosomes)	1	13	0.000895687	0.685806	0.685806	1	3	0.00023622	9606	Homo sapiens	UBAP2L		R-HSA-1236956
R-HSA-629594	Highly calcium permeable postsynaptic nicotinic acetylcholine receptors	1	13	0.000895687	0.685806	0.685806	2	2	0.00015748	9606	Homo sapiens	RPLP1;BAZ1A		R-HSA-629595;R-HSA-629596
R-HSA-5140745	WNT5A-dependent internalization of FZD2, FZD5 and ROR2	1	13	0.000895687	0.685806	0.685806	1	2	0.00015748	9606	Homo sapiens	AP2A1		R-HSA-5140747
R-HSA-2151209	Activation of PPARGC1A (PGC-1alpha) by phosphorylation	1	13	0.000895687	0.685806	0.685806	1	2	0.00015748	9606	Homo sapiens	HSD17B12		R-HSA-1592233
R-HSA-5368287	Mitochondrial translation	8	102	0.0070277	0.686208	0.686208	13	17	0.00133858	9606	Homo sapiens	MRPS9;MRPL49;VILL;MRPS7;USF2;MRPL57;DAP3;MRPL22		R-HSA-5389842;R-HSA-5419281;R-HSA-5368279;R-HSA-5389848;R-HSA-5389849;R-HSA-5419261;R-HSA-5419264;R-HSA-5389857;R-HSA-5419271;R-HSA-5419273;R-HSA-5419279;R-HSA-5389839;R-HSA-5419277
R-HSA-114508	Effects of PIP2 hydrolysis	3	40	0.00275596	0.690622	0.690622	2	9	0.000708661	9606	Homo sapiens	ZNF830;DGKZ;SRRM1		R-HSA-426240;R-HSA-5694462
R-HSA-8868766	rRNA processing in the mitochondrion	3	40	0.00275596	0.690622	0.690622	3	6	0.000472441	9606	Homo sapiens	MT-ATP6;NSUN4;TFB1M		R-HSA-6793057;R-HSA-6793066;R-HSA-6785722
R-HSA-977606	Regulation of Complement cascade	11	139	0.00957696	0.691788	0.691788	34	42	0.00330709	9606	Homo sapiens	C3;IGHG2;RPL32;IGKC;CSDE1;RPL37A;IGLC6;IGLC3;IGLC1;IGLC2;IGKV3-11;CLU		R-HSA-977359;R-HSA-977615;R-HSA-8853252;R-HSA-964811;R-HSA-8852481;R-HSA-977605;R-HSA-981637;R-HSA-3266557;R-HSA-977602;R-HSA-8852874;R-HSA-976768;R-HSA-8852809;R-HSA-977375;R-HSA-981535;R-HSA-977629;R-HSA-977626;R-HSA-981658;R-HSA-977371;R-HSA-977363;R-HSA-977619;R-HSA-981648;R-HSA-444647;R-HSA-8852580;R-HSA-976810;R-HSA-976743;R-HSA-8851436;R-HSA-2855047;R-HSA-8852266;R-HSA-981728;R-HSA-1006143…
R-HSA-400451	Free fatty acids regulate insulin secretion	2	27	0.00186027	0.692598	0.692598	2	7	0.000551181	9606	Homo sapiens	EIF4A1;PLCB3;TAF15		R-HSA-400023;R-HSA-399998
R-HSA-193048	Androgen biosynthesis	2	27	0.00186027	0.692598	0.692598	1	7	0.000551181	9606	Homo sapiens	HIST1H2BM;HSD17B12		R-HSA-193064
R-HSA-450302	activated TAK1 mediates p38 MAPK activation	2	27	0.00186027	0.692598	0.692598	2	5	0.000393701	9606	Homo sapiens	KIF2A;CWC22		R-HSA-450333;R-HSA-450346
R-HSA-1660661	Sphingolipid de novo biosynthesis	6	79	0.00544302	0.70411	0.70411	12	30	0.0023622	9606	Homo sapiens	ATXN2;SGPL1;VAPA;RPL31;CC2D1A;MRPL22		R-HSA-428214;R-HSA-429732;R-HSA-428676;R-HSA-429730;R-HSA-429698;R-HSA-429699;R-HSA-429683;R-HSA-428273;R-HSA-429694;R-HSA-428127;R-HSA-428681;R-HSA-428185
R-HSA-180746	Nuclear import of Rev protein	3	41	0.00282486	0.706363	0.706363	7	7	0.000551181	9606	Homo sapiens	ZNFX1;SPI1;UHRF1		R-HSA-180736;R-HSA-180710;R-HSA-180725;R-HSA-180709;R-HSA-180728;R-HSA-180687;R-HSA-180732
R-HSA-2029485	Role of phospholipids in phagocytosis	10	129	0.00888797	0.710651	0.710651	5	12	0.000944882	9606	Homo sapiens	IGHG2;IGKC;NCOA5;POLD1;CSDE1;IGLC6;IGLC3;IGLC1;IGLC2;IGKV3-11		R-HSA-2029272;R-HSA-2029273;R-HSA-2029270;R-HSA-2029271;R-HSA-2029268
R-HSA-9013507	NOTCH3 Activation and Transmission of Signal to the Nucleus	2	28	0.00192917	0.711455	0.711455	3	15	0.0011811	9606	Homo sapiens	MECP2;YBX1		R-HSA-9017817;R-HSA-9017797;R-HSA-9013284
R-HSA-3238698	WNT ligand biogenesis and trafficking	2	28	0.00192917	0.711455	0.711455	4	12	0.000944882	9606	Homo sapiens	NTHL1;RPF2		R-HSA-3238691;R-HSA-3247849;R-HSA-3247836;R-HSA-3247839
R-HSA-210990	PECAM1 interactions	1	14	0.000964586	0.71259	0.71259	5	7	0.000551181	9606	Homo sapiens	CCDC47		R-HSA-210291;R-HSA-210290;R-HSA-210294;R-HSA-210277;R-HSA-210283
R-HSA-8941332	RUNX2 regulates genes involved in cell migration	1	14	0.000964586	0.71259	0.71259	1	7	0.000551181	9606	Homo sapiens	RPF2		R-HSA-8939667
R-HSA-8876493	InlA-mediated entry of Listeria monocytogenes into host cells	1	14	0.000964586	0.71259	0.71259	4	5	0.000393701	9606	Homo sapiens	GOLGA2;CTNND1		R-HSA-8876948;R-HSA-8876993;R-HSA-8876497;R-HSA-112333
R-HSA-8963888	Chylomicron assembly	1	14	0.000964586	0.71259	0.71259	3	5	0.000393701	9606	Homo sapiens	EEF1D		R-HSA-174660;R-HSA-174741;R-HSA-174587
R-HSA-5682910	LGI-ADAM interactions	1	14	0.000964586	0.71259	0.71259	1	5	0.000393701	9606	Homo sapiens	POP1		R-HSA-5682794
R-HSA-6807062	Cholesterol biosynthesis via lathosterol	1	14	0.000964586	0.71259	0.71259	1	4	0.000314961	9606	Homo sapiens	VILL		R-HSA-6807064
R-HSA-6807047	Cholesterol biosynthesis via desmosterol	1	14	0.000964586	0.71259	0.71259	1	4	0.000314961	9606	Homo sapiens	VILL		R-HSA-196417
R-HSA-9652282	Drug-mediated inhibition of ERBB2 signaling	1	14	0.000964586	0.71259	0.71259	3	3	0.00023622	9606	Homo sapiens	HSP90AA1		R-HSA-9652277;R-HSA-9652264;R-HSA-9665726
R-HSA-5218900	CASP8 activity is inhibited	1	14	0.000964586	0.71259	0.71259	2	3	0.00023622	9606	Homo sapiens	VRK1		R-HSA-3465429;R-HSA-5675456
R-HSA-2025928	Calcineurin activates NFAT	1	14	0.000964586	0.71259	0.71259	2	2	0.00015748	9606	Homo sapiens	ESYT2		R-HSA-2025882;R-HSA-2025890
R-HSA-192905	vRNP Assembly	1	14	0.000964586	0.71259	0.71259	1	2	0.00015748	9606	Homo sapiens	HSP90AA1		R-HSA-192830
R-HSA-9612973	Autophagy	13	166	0.0114372	0.714876	0.714876	59	108	0.00850394	9606	Homo sapiens	HSP90AA1;MYCBP;RPS7;STAU1;HBB;YBX1;DYNLL1;DYNLL2;EEF1A1;FXR1;CSNK2B;VIM;ASCC3		R-HSA-9646354;R-HSA-5682388;R-HSA-9626256;R-HSA-5682896;R-HSA-5672017;R-HSA-5682385;R-HSA-5682011;R-HSA-9626242;R-HSA-5681987;R-HSA-9646347;R-HSA-5672012;R-HSA-5672010;R-HSA-9646348;R-HSA-9626253;R-HSA-5682377;R-HSA-9626034;R-HSA-9626038;R-HSA-9646390;R-HSA-9626039;R-HSA-5672817;R-HSA-9622840;R-HSA-9626046;R-HSA-5679205;R-HSA-9626276;R-HSA-9646383;R-HSA-5678315;R-HSA-9622831;R-HSA-5678313;R-HSA-9…
R-HSA-1368108	BMAL1:CLOCK,NPAS2 activates circadian gene expression	3	42	0.00289376	0.721483	0.721483	3	20	0.0015748	9606	Homo sapiens	CHD9;STRA13		R-HSA-879724;R-HSA-5663170;R-HSA-879798
R-HSA-2559585	Oncogene Induced Senescence	3	42	0.00289376	0.721483	0.721483	7	19	0.00149606	9606	Homo sapiens	MOV10;AGO2;ERF		R-HSA-3209159;R-HSA-3209111;R-HSA-3209160;R-HSA-3209177;R-HSA-3209114;R-HSA-3209179;R-HSA-3209151
R-HSA-6783310	Fanconi Anemia Pathway	3	42	0.00289376	0.721483	0.721483	11	13	0.00102362	9606	Homo sapiens	SUPT16H;STRA13;RPL10A		R-HSA-6786166;R-HSA-6785126;R-HSA-6785732;R-HSA-6785986;R-HSA-6785361;R-HSA-6788385;R-HSA-6785087;R-HSA-6785342;R-HSA-6786171;R-HSA-6786155;R-HSA-6788392
R-HSA-983189	Kinesins	5	68	0.00468513	0.722634	0.722634	5	14	0.00110236	9606	Homo sapiens	KIF2A;KIFC1;MAN2B1;KIF2C;KIF22		R-HSA-984671;R-HSA-990478;R-HSA-983259;R-HSA-990489;R-HSA-983266
R-HSA-9634638	Estrogen-dependent nuclear events downstream of ESR-membrane signaling	2	29	0.00199807	0.729332	0.729332	6	12	0.000944882	9606	Homo sapiens	RNASEH2A;CREB1;TBL2		R-HSA-199298;R-HSA-9623355;R-HSA-9624526;R-HSA-9623999;R-HSA-111916;R-HSA-9623341
R-HSA-446210	Synthesis of UDP-N-acetyl-glucosamine	2	29	0.00199807	0.729332	0.729332	2	7	0.000551181	9606	Homo sapiens	ZNF830;SYNE1		R-HSA-6803761;R-HSA-446204
R-HSA-389957	Prefoldin mediated transfer of substrate to CCT/TriC	2	29	0.00199807	0.729332	0.729332	2	2	0.00015748	9606	Homo sapiens	CCT3;NAT10;ACTB		R-HSA-389970;R-HSA-389980
R-HSA-194840	Rho GTPase cycle	11	144	0.00992146	0.733666	0.733666	5	5	0.000393701	9606	Homo sapiens	CDC42;HMHA1;ARHGEF1;ESYT2;PTPRK;LARP4B;ARHGEF2;ARHGAP15;VAV1;RRP9;ARHGAP4		R-HSA-194913;R-HSA-194854;R-HSA-194922;R-HSA-195146;R-HSA-194894
R-HSA-1442490	Collagen degradation	5	69	0.00475403	0.734178	0.734178	9	34	0.00267717	9606	Homo sapiens	EEF1G;MECP2;COL18A1;NCOA5;NR2C2		R-HSA-2471621;R-HSA-2168960;R-HSA-1474196;R-HSA-1454757;R-HSA-1564179;R-HSA-1474210;R-HSA-1458433;R-HSA-2168923;R-HSA-2537499
R-HSA-8982491	Glycogen metabolism	3	43	0.00296266	0.735989	0.735989	6	39	0.00307087	9606	Homo sapiens	GBE1;RUVBL2;ESYT2		R-HSA-3322016;R-HSA-71541;R-HSA-71588;R-HSA-3322005;R-HSA-3322057;R-HSA-453337
R-HSA-5689896	Ovarian tumor domain proteases	3	43	0.00296266	0.735989	0.735989	3	14	0.00110236	9606	Homo sapiens	KIF2A;DDX58;CDK1		R-HSA-688136;R-HSA-936381;R-HSA-8940100
R-HSA-1502540	Signaling by Activin	1	15	0.00103348	0.737092	0.737092	1	10	0.000787402	9606	Homo sapiens	DRAP1		R-HSA-1225919
R-HSA-5693548	Sensing of DNA Double Strand Breaks	1	15	0.00103348	0.737092	0.737092	2	9	0.000708661	9606	Homo sapiens	KPNA2		R-HSA-5684006;R-HSA-5684008
R-HSA-622323	Presynaptic nicotinic acetylcholine receptors	1	15	0.00103348	0.737092	0.737092	4	4	0.000314961	9606	Homo sapiens	RPLP1;BAZ1A		R-HSA-629599;R-HSA-622325;R-HSA-629588;R-HSA-622326
R-HSA-9026519	Activated NTRK2 signals through RAS	1	15	0.00103348	0.737092	0.737092	4	4	0.000314961	9606	Homo sapiens	LUC7L		R-HSA-9028328;R-HSA-9026891;R-HSA-9026890;R-HSA-9026493
R-HSA-209560	NF-kB is activated and signals survival	1	15	0.00103348	0.737092	0.737092	2	4	0.000314961	9606	Homo sapiens	TXNL1		R-HSA-193703;R-HSA-193705
R-HSA-70370	Galactose catabolism	1	15	0.00103348	0.737092	0.737092	1	4	0.000314961	9606	Homo sapiens	EEF1A1;EIF3E		R-HSA-70369
R-HSA-425561	Sodium/Calcium exchangers	1	15	0.00103348	0.737092	0.737092	1	4	0.000314961	9606	Homo sapiens	ESYT2		R-HSA-425661
R-HSA-6783984	Glycine degradation	1	15	0.00103348	0.737092	0.737092	3	3	0.00023622	9606	Homo sapiens	YTHDC2;TRPT1		R-HSA-5694018;R-HSA-5693967;R-HSA-5693977
R-HSA-202670	ERKs are inactivated	1	15	0.00103348	0.737092	0.737092	1	2	0.00015748	9606	Homo sapiens	PPP2R1A		R-HSA-199959
R-HSA-597592	Post-translational protein modification	135	1592	0.109687	0.737471	0.737471	157	525	0.0413386	9606	Homo sapiens	RPL5;TCERG1;CMAS;RPL3;POP1;THYN1;SMC3;NR3C1;ACTB;GOLGA2;CDC20;YY1;EIF4ENIF1;RPS14;PNN;DACH1;TRIM28;RUVBL1;HIST3H2BB;HMGN2;GTSE1;SKP1;DDX17;RPS9;DAXX;RPL22;TAP1;VRK1;UBE4B;DPM1;EEF1A1;XRN1;PREB;HIST1H2BH;ZNF830;HIST1H2BB;HIST1H2BD;HIST1H2BC;LRRC59;DNMT1;COPA;DDX5;RPN2;PRKDC;CUL3;RPN1;IQGAP1;C3;ERI1;NKX2-4;ZC3H15;SDF2L1;XRCC4;MRPL22;HIST1H4A;EIF2S3;CDK1;PAF1;MAN2B1;HNRNPC;CC2D1A;HIST2H2AA3;TOP2A;DD…		R-HSA-8956040;R-HSA-4655431;R-HSA-4641350;R-HSA-688136;R-HSA-8956045;R-HSA-913675;R-HSA-446209;R-HSA-4616015;R-HSA-8931974;R-HSA-5696600;R-HSA-975902;R-HSA-8955289;R-HSA-8943003;R-HSA-4341073;R-HSA-4641362;R-HSA-8943007;R-HSA-4085033;R-HSA-8855711;R-HSA-3900194;R-HSA-5665871;R-HSA-8955285;R-HSA-4551768;R-HSA-6807877;R-HSA-6781764;R-HSA-6807875;R-HSA-5696627;R-HSA-8852130;R-HSA-6807872;R-HSA-39001…
R-HSA-381340	Transcriptional regulation of white adipocyte differentiation	8	108	0.00744109	0.743954	0.743954	11	18	0.00141732	9606	Homo sapiens	EIF4A2;TRAM1;RBM25;CHD9;THRAP3;FAM120B;UBTF;SREBF2		R-HSA-1183058;R-HSA-560472;R-HSA-560473;R-HSA-560491;R-HSA-560493;R-HSA-560510;R-HSA-381283;R-HSA-381309;R-HSA-1183003;R-HSA-560498;R-HSA-560517
R-HSA-8963889	Assembly of active LPL and LIPC lipase complexes	2	30	0.00206697	0.746261	0.746261	3	12	0.000944882	9606	Homo sapiens	RBM25;EEF1D		R-HSA-6784676;R-HSA-6784628;R-HSA-6784622
R-HSA-202040	G-protein activation	2	30	0.00206697	0.746261	0.746261	6	6	0.000472441	9606	Homo sapiens	POLR3E;RRP9		R-HSA-167408;R-HSA-167415;R-HSA-167429;R-HSA-167419;R-HSA-167433;R-HSA-112271
R-HSA-5693554	Resolution of D-loop Structures through Synthesis-Dependent Strand Annealing (SDSA)	2	30	0.00206697	0.746261	0.746261	1	1	7.87402e-05	9606	Homo sapiens	RAD51C;POLD1		R-HSA-5693589
R-HSA-917937	Iron uptake and transport	6	83	0.00571862	0.746913	0.746913	6	34	0.00267717	9606	Homo sapiens	CPT1A;VAPA;RPN2;NACA;RPL26;SKP1		R-HSA-5691108;R-HSA-5252133;R-HSA-5691167;R-HSA-5691176;R-HSA-917936;R-HSA-917841
R-HSA-5655302	Signaling by FGFR1 in disease	4	58	0.00399614	0.757684	0.757684	16	35	0.00275591	9606	Homo sapiens	CPSF6;CUX1;NEMF;CNTRL		R-HSA-1839100;R-HSA-1839039;R-HSA-1839065;R-HSA-1839098;R-HSA-5655326;R-HSA-5655263;R-HSA-1839094;R-HSA-1839031;R-HSA-5655290;R-HSA-1839091;R-HSA-1839080;R-HSA-5655266;R-HSA-1839112;R-HSA-5655278;R-HSA-1839078;R-HSA-5655240
R-HSA-74752	Signaling by Insulin receptor	7	97	0.0066832	0.758798	0.758798	5	34	0.00267717	9606	Homo sapiens	SCAF8;VAPA;RPS7;RPN2;NEMF;NACA;RPL26		R-HSA-74723;R-HSA-109699;R-HSA-5252133;R-HSA-162363;R-HSA-162425
R-HSA-8984722	Interleukin-35 Signalling	1	16	0.00110238	0.759507	0.759507	4	26	0.00204724	9606	Homo sapiens	TYK2		R-HSA-8983834;R-HSA-6809140;R-HSA-8983518;R-HSA-8950405
R-HSA-198323	AKT phosphorylates targets in the cytosol	1	16	0.00110238	0.759507	0.759507	1	9	0.000708661	9606	Homo sapiens	MKRN1;MKRN4P		R-HSA-8948757
R-HSA-9028731	Activated NTRK2 signals through FRS2 and FRS3	1	16	0.00110238	0.759507	0.759507	7	7	0.000551181	9606	Homo sapiens	LUC7L		R-HSA-9032073;R-HSA-9028728;R-HSA-9032426;R-HSA-9028730;R-HSA-9031981;R-HSA-9032067;R-HSA-9032402
R-HSA-5687613	Diseases associated with surfactant metabolism	1	16	0.00110238	0.759507	0.759507	3	7	0.000551181	9606	Homo sapiens	RFC5		R-HSA-5688884;R-HSA-5687875;R-HSA-5688899
R-HSA-4641265	Repression of WNT target genes	1	16	0.00110238	0.759507	0.759507	2	7	0.000551181	9606	Homo sapiens	HDAC1		R-HSA-4641231;R-HSA-5229348
R-HSA-193144	Estrogen biosynthesis	1	16	0.00110238	0.759507	0.759507	1	7	0.000551181	9606	Homo sapiens	ARRB1		R-HSA-6810594
R-HSA-9640463	Wax biosynthesis	1	16	0.00110238	0.759507	0.759507	1	6	0.000472441	9606	Homo sapiens	FAR2		R-HSA-390438
R-HSA-2691230	Signaling by NOTCH1 HD Domain Mutants in Cancer	1	16	0.00110238	0.759507	0.759507	1	6	0.000472441	9606	Homo sapiens	MECP2		R-HSA-2730752
R-HSA-2691232	Constitutive Signaling by NOTCH1 HD Domain Mutants	1	16	0.00110238	0.759507	0.759507	1	6	0.000472441	9606	Homo sapiens	MECP2		R-HSA-2730752
R-HSA-77285	Beta oxidation of myristoyl-CoA to lauroyl-CoA	1	16	0.00110238	0.759507	0.759507	3	4	0.000314961	9606	Homo sapiens	HADHA		R-HSA-77283;R-HSA-77271;R-HSA-77277
R-HSA-77305	Beta oxidation of palmitoyl-CoA to myristoyl-CoA	1	16	0.00110238	0.759507	0.759507	3	4	0.000314961	9606	Homo sapiens	HADHA		R-HSA-77301;R-HSA-77303;R-HSA-77304
R-HSA-217271	FMO oxidises nucleophiles	1	16	0.00110238	0.759507	0.759507	1	3	0.00023622	9606	Homo sapiens	HNRNPA2B1		R-HSA-217258
R-HSA-4655427	SUMOylation of DNA methylation proteins	1	16	0.00110238	0.759507	0.759507	1	3	0.00023622	9606	Homo sapiens	DNMT1		R-HSA-4655431
R-HSA-174430	Telomere C-strand synthesis initiation	1	16	0.00110238	0.759507	0.759507	2	2	0.00015748	9606	Homo sapiens	NACA		R-HSA-174427;R-HSA-174425
R-HSA-5218921	VEGFR2 mediated cell proliferation	2	31	0.00213587	0.762272	0.762272	2	12	0.000944882	9606	Homo sapiens	ESYT2;MRPL22		R-HSA-74448;R-HSA-5218823
R-HSA-2132295	MHC class II antigen presentation	11	148	0.0101971	0.764348	0.764348	12	26	0.00204724	9606	Homo sapiens	RNASEH2B;YTHDF1;KIF2A;TAP1;MAN2B1;KIF2C;AP2A1;KIF22;NR2C2;DYNLL1;DYNLL2		R-HSA-2130640;R-HSA-2213248;R-HSA-2130641;R-HSA-2130706;R-HSA-8951498;R-HSA-2130725;R-HSA-2130486;R-HSA-2130504;R-HSA-2130619;R-HSA-2130349;R-HSA-2213244;R-HSA-2213246
R-HSA-168325	Viral Messenger RNA Synthesis	5	72	0.00496073	0.766697	0.766697	3	6	0.000472441	9606	Homo sapiens	ZNFX1;POLR2E;POLR2H;GTF2F1;GTF2F2		R-HSA-192627;R-HSA-168326;R-HSA-192925
R-HSA-373752	Netrin-1 signaling	4	59	0.00406504	0.769167	0.769167	6	37	0.00291339	9606	Homo sapiens	CDC42;CWC22;HSD17B12;EZR		R-HSA-451366;R-HSA-374663;R-HSA-374662;R-HSA-418850;R-HSA-418874;R-HSA-374664
R-HSA-197264	Nicotinamide salvaging	4	59	0.00406504	0.769167	0.769167	2	12	0.000944882	9606	Homo sapiens	PKM;EEF1D;LIG4;PARP9;HIST2H2BF		R-HSA-8938073;R-HSA-197186
R-HSA-166786	Creation of C4 and C2 activators	8	111	0.00764779	0.769894	0.769894	2	8	0.000629921	9606	Homo sapiens	IGHG2;IGKC;CSDE1;IGLC6;IGLC3;IGLC1;IGLC2;IGKV3-11		R-HSA-173626;R-HSA-173631
R-HSA-2871796	FCERI mediated MAPK activation	9	124	0.00854348	0.772532	0.772532	8	20	0.0015748	9606	Homo sapiens	IGKC;CSDE1;IGLC6;MLX;IGLC3;IGLC1;IGLC2;IGKV3-11;VAV1		R-HSA-2730841;R-HSA-2730889;R-HSA-2730856;R-HSA-2730840;R-HSA-2730892;R-HSA-2730851;R-HSA-168136;R-HSA-2730886
R-HSA-194138	Signaling by VEGF	10	137	0.00943916	0.775521	0.775521	35	84	0.00661417	9606	Homo sapiens	CDC42;GOLGA2;HSP90AA1;CWC22;CTNND1;ESYT2;HSD17B12;BAIAP2;VAV1;ACTB;MRPL22		R-HSA-5218829;R-HSA-5218828;R-HSA-5218826;R-HSA-2029465;R-HSA-5218823;R-HSA-5218822;R-HSA-434637;R-HSA-5218820;R-HSA-202127;R-HSA-74448;R-HSA-202129;R-HSA-5357445;R-HSA-5218839;R-HSA-5218838;R-HSA-202137;R-HSA-5218643;R-HSA-5218832;R-HSA-202144;R-HSA-5218855;R-HSA-8951586;R-HSA-5218916;R-HSA-5218851;R-HSA-5218850;R-HSA-1497784;R-HSA-5357472;R-HSA-5218814;R-HSA-5218812;R-HSA-5357477;R-HSA-5218811;…
R-HSA-8953750	Transcriptional Regulation by E2F6	3	46	0.00316935	0.775926	0.775926	8	33	0.00259843	9606	Homo sapiens	RBBP4;MAX		R-HSA-9007640;R-HSA-8953418;R-HSA-8953115;R-HSA-8953452;R-HSA-8954110;R-HSA-9007631;R-HSA-9007283;R-HSA-8953556
R-HSA-177243	Interactions of Rev with host cellular proteins	3	46	0.00316935	0.775926	0.775926	13	16	0.00125984	9606	Homo sapiens	ZNFX1;SPI1;UHRF1		R-HSA-180739;R-HSA-180736;R-HSA-180710;R-HSA-165028;R-HSA-180709;R-HSA-165034;R-HSA-180687;R-HSA-165043;R-HSA-165047;R-HSA-180725;R-HSA-180728;R-HSA-165055;R-HSA-180732
R-HSA-5675221	Negative regulation of MAPK pathway	3	46	0.00316935	0.775926	0.775926	2	12	0.000944882	9606	Homo sapiens	EEF1A1;EIF5;PPP2R1A;EIF3E		R-HSA-5675431;R-HSA-5674019
R-HSA-5674400	Constitutive Signaling by AKT1 E17K in Cancer	2	32	0.00220477	0.777398	0.777398	2	18	0.00141732	9606	Homo sapiens	RNASEH2A;CREB1;TBL2		R-HSA-2399996;R-HSA-2399992
R-HSA-1632852	Macroautophagy	11	150	0.0103348	0.778738	0.778738	38	87	0.00685039	9606	Homo sapiens	FXR1;HSP90AA1;MYCBP;RPS7;STAU1;CSNK2B;YBX1;VIM;ASCC3;DYNLL1;DYNLL2		R-HSA-1632857;R-HSA-9646354;R-HSA-5682388;R-HSA-9646679;R-HSA-5682896;R-HSA-5672017;R-HSA-5682385;R-HSA-5678490;R-HSA-5682011;R-HSA-9646685;R-HSA-8948039;R-HSA-5205663;R-HSA-1632843;R-HSA-5681987;R-HSA-5675790;R-HSA-9646347;R-HSA-5672012;R-HSA-8959571;R-HSA-5672010;R-HSA-8959573;R-HSA-5205649;R-HSA-9646348;R-HSA-5683593;R-HSA-5682377;R-HSA-9664881;R-HSA-9664880;R-HSA-9646390;R-HSA-5672817;R-HSA-5…
R-HSA-170968	Frs2-mediated activation	1	17	0.00117128	0.780012	0.780012	4	13	0.00102362	9606	Homo sapiens	NEMF		R-HSA-170978;R-HSA-170979;R-HSA-170977;R-HSA-170975
R-HSA-5676594	TNF receptor superfamily (TNFSF) members mediating non-canonical NF-kB pathway	1	17	0.00117128	0.780012	0.780012	5	12	0.000944882	9606	Homo sapiens	VRK1		R-HSA-5676598;R-HSA-5676596;R-HSA-5676597;R-HSA-5676595;R-HSA-5676593
R-HSA-8853334	Signaling by FGFR3 fusions in cancer	1	17	0.00117128	0.780012	0.780012	6	9	0.000708661	9606	Homo sapiens	NEMF		R-HSA-8853316;R-HSA-8853315;R-HSA-8853314;R-HSA-8853308;R-HSA-8853323;R-HSA-8853307
R-HSA-918233	TRAF3-dependent IRF activation pathway	1	17	0.00117128	0.780012	0.780012	4	9	0.000708661	9606	Homo sapiens	DDX58		R-HSA-918232;R-HSA-918229;R-HSA-918227;R-HSA-918225
R-HSA-6811555	PI5P Regulates TP53 Acetylation	1	17	0.00117128	0.780012	0.780012	3	8	0.000629921	9606	Homo sapiens	EEF1A1		R-HSA-6811479;R-HSA-6811508;R-HSA-6810376
R-HSA-1475029	Reversible hydration of carbon dioxide	1	17	0.00117128	0.780012	0.780012	2	8	0.000629921	9606	Homo sapiens	EGFL7		R-HSA-1475025;R-HSA-1475017
R-HSA-9033807	ABO blood group biosynthesis	1	17	0.00117128	0.780012	0.780012	4	7	0.000551181	9606	Homo sapiens	CYB5R3		R-HSA-9033961;R-HSA-9034042;R-HSA-9034053;R-HSA-9033959
R-HSA-181431	Acetylcholine binding and downstream events	1	17	0.00117128	0.780012	0.780012	6	6	0.000472441	9606	Homo sapiens	RPLP1;BAZ1A		R-HSA-629595;R-HSA-629596;R-HSA-629599;R-HSA-622325;R-HSA-629588;R-HSA-622326
R-HSA-622327	Postsynaptic nicotinic acetylcholine receptors	1	17	0.00117128	0.780012	0.780012	4	4	0.000314961	9606	Homo sapiens	RPLP1;BAZ1A		R-HSA-629595;R-HSA-629596;R-HSA-622325;R-HSA-629588
R-HSA-8963901	Chylomicron remodeling	1	17	0.00117128	0.780012	0.780012	2	3	0.00023622	9606	Homo sapiens	EEF1D		R-HSA-174690;R-HSA-174757
R-HSA-212436	Generic Transcription Pathway	130	1553	0.107	0.78305	0.78305	295	824	0.0648819	9606	Homo sapiens	RPL3;SPI1;ZNF691;PPP2R2A;HNRNPR;RBPJ;NR3C1;SRP14;YY1;DACH1;TRIM28;PPP2R1A;LUC7L;HIST3H2BB;KPNA2;JUNB;SKP1;SUPT16H;AQR;DAXX;TAP1;GTF2F1;GTF2F2;EEF1A1;HIST2H3A;ZNF93;CSNK2B;HIST1H2BH;HIST1H2BB;HIST1H2BD;HIST1H2BC;ZNF430;RNASEH2A;RPN2;MAX;DDX1;RPN1;TXN;RPF2;H2BFS;MOV10;HIST1H4A;SNW1;TBL2;AGO2;CDK1;HNRNPC;CDK13;HIST2H2AA3;HBS1L;FEN1;CHD9;CCDC47;NKAP;HIST2H2AC;ARHGAP4;MECP2;UBTF;WDR5;NELFB;NELFCD;NELF…		R-HSA-8936584;R-HSA-8937097;R-HSA-6799462;R-HSA-9625749;R-HSA-3222072;R-HSA-9623192;R-HSA-9009282;R-HSA-8878220;R-HSA-8936068;R-HSA-9017988;R-HSA-9615490;R-HSA-8937113;R-HSA-6805109;R-HSA-9623168;R-HSA-9023132;R-HSA-8937118;R-HSA-9622667;R-HSA-8878237;R-HSA-8939667;R-HSA-2187325;R-HSA-9622668;R-HSA-8936599;R-HSA-9615501;R-HSA-8936616;R-HSA-8939688;R-HSA-6805061;R-HSA-9615536;R-HSA-6805059;R-HSA-8…
R-HSA-9607240	FLT3 Signaling	24	311	0.0214276	0.78624	0.78624	22	61	0.00480315	9606	Homo sapiens	VASP;RPS7;RPN2;CHD9;POP1;FUS;CUL3;RPN1;TAP1;ARRB1;IQGAP1;RASAL2;HIST2H2BF;ACTB;EEF1A1;SCAF8;DACH1;EIF5;NEMF;PPP2R1A;PSMB1;POLR3G;ESYT2;EIF3E		R-HSA-5658231;R-HSA-5672980;R-HSA-109699;R-HSA-5672948;R-HSA-5672978;R-HSA-5672958;R-HSA-5658430;R-HSA-5672957;R-HSA-5672954;R-HSA-5658424;R-HSA-5672966;R-HSA-5658438;R-HSA-5675431;R-HSA-5672965;R-HSA-5658435;R-HSA-5674019;R-HSA-5672961;R-HSA-162363;R-HSA-5672972;R-HSA-5672973;R-HSA-162425;R-HSA-5672969
R-HSA-9006934	Signaling by Receptor Tyrosine Kinases	50	622	0.0428552	0.787862	0.787862	194	698	0.0549606	9606	Homo sapiens	ATF1;POP1;CTNND1;AP2A1;PTPRK;CDC73;ACTB;ARHGAP4;RRP9;GOLGA2;TIAL1;MECP2;PPP2R1A;CWC22;LUC7L;NELFB;JUNB;HSP90AA1;RPS7;NCBP1;NCBP2;GTF2F1;GTF2F2;VAV1;EEF1G;CREB1;NEMF;SNRNP27;RPL26;RBMS2;RPN2;HSD17B12;CDC42;SCAF8;PABPN1;EXOSC8;POLR2E;POLR2H;HNRNPA1;MEF2D;YTHDF1;JUND;FUS;BAIAP2;MRPL22;HNRNPM;TBL2;VAPA;NACA;HNRNPF;ESYT2		R-HSA-9032841;R-HSA-5654614;R-HSA-171011;R-HSA-5654615;R-HSA-5654612;R-HSA-6785636;R-HSA-9613460;R-HSA-5654608;R-HSA-5654622;R-HSA-5654620;R-HSA-5654618;R-HSA-5654596;R-HSA-5654594;R-HSA-9032863;R-HSA-5654592;R-HSA-6785648;R-HSA-9613451;R-HSA-5654607;R-HSA-9032854;R-HSA-6803527;R-HSA-1963582;R-HSA-6803523;R-HSA-5654643;R-HSA-5654640;R-HSA-5654641;R-HSA-5654655;R-HSA-5218916;R-HSA-9665726;R-HSA-56…
R-HSA-8853884	Transcriptional Regulation by VENTX	3	47	0.00323825	0.788086	0.788086	3	13	0.00102362	9606	Homo sapiens	MOV10;AGO2;NKAP		R-HSA-3209114;R-HSA-3790130;R-HSA-3209151
R-HSA-177929	Signaling by EGFR	4	61	0.00420284	0.790847	0.790847	7	49	0.00385827	9606	Homo sapiens	CDC42;MECP2;NEMF;PTPRK;RBMS2		R-HSA-183094;R-HSA-183002;R-HSA-177946;R-HSA-182986;R-HSA-8951490;R-HSA-183084;R-HSA-183036
R-HSA-3000171	Non-integrin membrane-ECM interactions	4	61	0.00420284	0.790847	0.790847	5	22	0.00173228	9606	Homo sapiens	EEF1G;RPL5;PHAX;DMD;MYO1F		R-HSA-2426263;R-HSA-2328129;R-HSA-2396113;R-HSA-2681694;R-HSA-2327738
R-HSA-432722	Golgi Associated Vesicle Biogenesis	4	61	0.00420284	0.790847	0.790847	5	7	0.000551181	9606	Homo sapiens	THYN1;AP3B1;ARRB1;SYNE1		R-HSA-429815;R-HSA-421831;R-HSA-421836;R-HSA-421835;R-HSA-421833
R-HSA-9006115	Signaling by NTRK2 (TRKB)	2	33	0.00227367	0.791675	0.791675	31	38	0.00299213	9606	Homo sapiens	LUC7L;RRP9		R-HSA-9032073;R-HSA-9032841;R-HSA-9026891;R-HSA-9024906;R-HSA-9026890;R-HSA-9033292;R-HSA-9026894;R-HSA-9032067;R-HSA-9033284;R-HSA-9024967;R-HSA-9032582;R-HSA-9028505;R-HSA-9032601;R-HSA-9032863;R-HSA-9032798;R-HSA-9026579;R-HSA-9032402;R-HSA-9032532;R-HSA-9032854;R-HSA-9028328;R-HSA-9032426;R-HSA-9031981;R-HSA-9026464;R-HSA-9026531;R-HSA-9028519;R-HSA-9032761;R-HSA-9028728;R-HSA-9028730;R-HSA-9…
R-HSA-622312	Inflammasomes	2	33	0.00227367	0.791675	0.791675	5	28	0.00220472	9606	Homo sapiens	TXN;MEFV		R-HSA-879221;R-HSA-1250280;R-HSA-1250264;R-HSA-877361;R-HSA-1250253
R-HSA-6803204	TP53 Regulates Transcription of Genes Involved in Cytochrome C Release	2	33	0.00227367	0.791675	0.791675	6	25	0.0019685	9606	Homo sapiens	SRP14;ARHGAP4		R-HSA-3700984;R-HSA-6801250;R-HSA-139913;R-HSA-3700981;R-HSA-6801242;R-HSA-4331340
R-HSA-8866652	Synthesis of active ubiquitin: roles of E1 and E2 enzymes	2	33	0.00227367	0.791675	0.791675	3	16	0.00125984	9606	Homo sapiens	XRN1;POLD1		R-HSA-8852130;R-HSA-8853503;R-HSA-8853514
R-HSA-4641262	Disassembly of the destruction complex and recruitment of AXIN to the membrane	2	33	0.00227367	0.791675	0.791675	2	7	0.000551181	9606	Homo sapiens	EEF1A1;PPP2R1A;EIF3E		R-HSA-201685;R-HSA-3601585
R-HSA-445095	Interaction between L1 and Ankyrins	2	33	0.00227367	0.791675	0.791675	2	4	0.000314961	9606	Homo sapiens	PIK3AP1;ACTB		R-HSA-392751;R-HSA-373739
R-HSA-70326	Glucose metabolism	10	140	0.00964586	0.796977	0.796977	11	50	0.00393701	9606	Homo sapiens	ZNFX1;PKM;PPP2R1A;SRRT;ENO1;ALDOA;KPNA3;PFKP		R-HSA-70467;R-HSA-163750;R-HSA-376851;R-HSA-71495;R-HSA-71670;R-HSA-71496;R-HSA-198440;R-HSA-71802;R-HSA-71660;R-HSA-170796;R-HSA-70494
R-HSA-435354	Zinc transporters	1	18	0.00124018	0.798771	0.798771	1	13	0.00102362	9606	Homo sapiens	PWP1		R-HSA-442422
R-HSA-1482798	Acyl chain remodeling of CL	1	18	0.00124018	0.798771	0.798771	1	12	0.000944882	9606	Homo sapiens	HADHA		R-HSA-1482775
R-HSA-2160916	Hyaluronan uptake and degradation	1	18	0.00124018	0.798771	0.798771	3	10	0.000787402	9606	Homo sapiens	HMMR		R-HSA-2160915;R-HSA-2160884;R-HSA-2160892
R-HSA-391160	Signal regulatory protein family interactions	1	18	0.00124018	0.798771	0.798771	1	10	0.000787402	9606	Homo sapiens	RFC5		R-HSA-391155
R-HSA-5607763	CLEC7A (Dectin-1) induces NFAT activation	1	18	0.00124018	0.798771	0.798771	4	6	0.000472441	9606	Homo sapiens	ESYT2		R-HSA-2730872;R-HSA-74448;R-HSA-2730849;R-HSA-2730867
R-HSA-170670	Adenylate cyclase inhibitory pathway	1	18	0.00124018	0.798771	0.798771	5	5	0.000393701	9606	Homo sapiens	RRP9		R-HSA-170674;R-HSA-170666;R-HSA-392206;R-HSA-170686;R-HSA-170671
R-HSA-418457	cGMP effects	1	18	0.00124018	0.798771	0.798771	1	4	0.000314961	9606	Homo sapiens	CROCC		R-HSA-418456
R-HSA-77350	Beta oxidation of hexanoyl-CoA to butanoyl-CoA	1	18	0.00124018	0.798771	0.798771	1	4	0.000314961	9606	Homo sapiens	HADHA		R-HSA-77321
R-HSA-77310	Beta oxidation of lauroyl-CoA to decanoyl-CoA-CoA	1	18	0.00124018	0.798771	0.798771	1	4	0.000314961	9606	Homo sapiens	HADHA		R-HSA-77309
R-HSA-77348	Beta oxidation of octanoyl-CoA to hexanoyl-CoA	1	18	0.00124018	0.798771	0.798771	1	4	0.000314961	9606	Homo sapiens	HADHA		R-HSA-77329
R-HSA-1839124	FGFR1 mutant receptor activation	3	48	0.00330715	0.799692	0.799692	7	25	0.0019685	9606	Homo sapiens	CPSF6;CUX1;CNTRL		R-HSA-1839039;R-HSA-1839080;R-HSA-1839112;R-HSA-1839065;R-HSA-1839078;R-HSA-1839031;R-HSA-1839091
R-HSA-69231	Cyclin D associated events in G1	3	48	0.00330715	0.799692	0.799692	4	14	0.00110236	9606	Homo sapiens	PPP2R1A;PPP2R2A;SKP1		R-HSA-1363328;R-HSA-1363331;R-HSA-1363276;R-HSA-1363274
R-HSA-69236	G1 Phase	3	48	0.00330715	0.799692	0.799692	4	14	0.00110236	9606	Homo sapiens	PPP2R1A;PPP2R2A;SKP1		R-HSA-1363328;R-HSA-1363331;R-HSA-1363276;R-HSA-1363274
R-HSA-168271	Transport of Ribonucleoproteins into the Host Nucleus	3	48	0.00330715	0.799692	0.799692	4	4	0.000314961	9606	Homo sapiens	ZNFX1;UHRF1;KPNA1;EIF2A		R-HSA-168337;R-HSA-168310;R-HSA-168297;R-HSA-168317
R-HSA-4551638	SUMOylation of chromatin organization proteins	4	62	0.00427174	0.80106	0.80106	6	15	0.0011811	9606	Homo sapiens	HDAC2;HIST1H4A;ZNFX1;HDAC1		R-HSA-4570485;R-HSA-4570496;R-HSA-4615987;R-HSA-4615872;R-HSA-4615889;R-HSA-4616015
R-HSA-5673001	RAF/MAP kinase cascade	22	290	0.0199807	0.802371	0.802371	19	39	0.00307087	9606	Homo sapiens	VASP;RPN2;CHD9;POP1;FUS;CUL3;RPN1;TAP1;ARRB1;IQGAP1;RASAL2;HIST2H2BF;ACTB;EEF1A1;DACH1;EIF5;NEMF;PPP2R1A;PSMB1;POLR3G;ESYT2;EIF3E		R-HSA-5658231;R-HSA-5672980;R-HSA-5672948;R-HSA-5672978;R-HSA-5672958;R-HSA-5658430;R-HSA-5672957;R-HSA-5672954;R-HSA-5658424;R-HSA-5672966;R-HSA-5658438;R-HSA-5675431;R-HSA-5672965;R-HSA-5658435;R-HSA-5674019;R-HSA-5672961;R-HSA-5672972;R-HSA-5672973;R-HSA-5672969
R-HSA-5654732	Negative regulation of FGFR3 signaling	2	34	0.00234257	0.805137	0.805137	9	14	0.00110236	9606	Homo sapiens	NEMF;PPP2R1A		R-HSA-5654679;R-HSA-934559;R-HSA-1295632;R-HSA-1295622;R-HSA-1295609;R-HSA-1549564;R-HSA-5654730;R-HSA-1295599;R-HSA-1295613
R-HSA-2173782	Binding and Uptake of Ligands by Scavenger Receptors	12	167	0.0115061	0.807736	0.807736	10	33	0.00259843	9606	Homo sapiens	HSP90AA1;IGKC;CLP1;CSDE1;IGLC6;IGLC3;DHX15;HBB;IGLC1;HBA1;IGLC2;IGKV3-11		R-HSA-2168883;R-HSA-2168885;R-HSA-2168884;R-HSA-2247514;R-HSA-2230938;R-HSA-2168889;R-HSA-2197645;R-HSA-2187261;R-HSA-2203516;R-HSA-2981040
R-HSA-2871809	FCERI mediated Ca+2 mobilization	9	129	0.00888797	0.80932	0.80932	9	11	0.000866142	9606	Homo sapiens	IGKC;CSDE1;IGLC6;IGLC3;IGLC1;ESYT2;IGLC2;IGKV3-11;VAV1		R-HSA-2730888;R-HSA-2730872;R-HSA-74448;R-HSA-2730858;R-HSA-2730847;R-HSA-2730833;R-HSA-2730849;R-HSA-2730867;R-HSA-2730885
R-HSA-1483249	Inositol phosphate metabolism	6	90	0.00620091	0.810676	0.810676	6	71	0.00559055	9606	Homo sapiens	EIF4A1;PLCB3;TAF15;POU2F1;POLR3B;ESYT2;RPS10		R-HSA-1855165;R-HSA-1855198;R-HSA-1855177;R-HSA-2023973;R-HSA-1855153;R-HSA-2023971
R-HSA-9012852	Signaling by NOTCH3	4	63	0.00434064	0.810864	0.810864	23	37	0.00291339	9606	Homo sapiens	MECP2;SNW1;YBX1;RBPJ		R-HSA-9021480;R-HSA-9021451;R-HSA-9021450;R-HSA-9018538;R-HSA-9021325;R-HSA-9016751;R-HSA-9018542;R-HSA-9013568;R-HSA-9017797;R-HSA-9013284;R-HSA-9021412;R-HSA-9021478;R-HSA-9017817;R-HSA-9016861;R-HSA-9014141;R-HSA-9013567;R-HSA-9013631;R-HSA-9021406;R-HSA-9014129;R-HSA-9013488;R-HSA-9016916;R-HSA-9013652;R-HSA-9017398
R-HSA-193648	NRAGE signals death through JNK	4	63	0.00434064	0.810864	0.810864	1	7	0.000551181	9606	Homo sapiens	ARHGEF1;ARHGEF2;VAV1;RRP9		R-HSA-205039
R-HSA-5655291	Signaling by FGFR4 in disease	1	19	0.00130908	0.81593	0.81593	6	15	0.0011811	9606	Homo sapiens	NEMF		R-HSA-5655252;R-HSA-5655348;R-HSA-5655284;R-HSA-5655235;R-HSA-5655347;R-HSA-5655248
R-HSA-193639	p75NTR signals via NF-kB	1	19	0.00130908	0.81593	0.81593	2	13	0.00102362	9606	Homo sapiens	TXNL1		R-HSA-193703;R-HSA-193705
R-HSA-418885	DCC mediated attractive signaling	1	19	0.00130908	0.81593	0.81593	2	12	0.000944882	9606	Homo sapiens	CDC42		R-HSA-418850;R-HSA-418874
R-HSA-1295596	Spry regulation of FGF signaling	1	19	0.00130908	0.81593	0.81593	7	11	0.000866142	9606	Homo sapiens	PPP2R1A		R-HSA-934559;R-HSA-1295632;R-HSA-1295622;R-HSA-1295609;R-HSA-1549564;R-HSA-1295599;R-HSA-1295613
R-HSA-416700	Other semaphorin interactions	1	19	0.00130908	0.81593	0.81593	2	9	0.000708661	9606	Homo sapiens	SCCPDH		R-HSA-373748;R-HSA-373746
R-HSA-9027284	Erythropoietin activates RAS	1	19	0.00130908	0.81593	0.81593	3	8	0.000629921	9606	Homo sapiens	VAV1		R-HSA-9029151;R-HSA-9029150;R-HSA-9029158
R-HSA-399955	SEMA3A-Plexin repulsion signaling by inhibiting Integrin adhesion	1	19	0.00130908	0.81593	0.81593	2	8	0.000629921	9606	Homo sapiens	CIRBP		R-HSA-399935;R-HSA-399928
R-HSA-5676934	Protein repair	1	19	0.00130908	0.81593	0.81593	2	7	0.000551181	9606	Homo sapiens	TXN		R-HSA-5676917;R-HSA-5676940
R-HSA-2173791	TGF-beta receptor signaling in EMT (epithelial to mesenchymal transition)	1	19	0.00130908	0.81593	0.81593	3	6	0.000472441	9606	Homo sapiens	HBS1L		R-HSA-2160931;R-HSA-2160932;R-HSA-2160935
R-HSA-2142712	Synthesis of 12-eicosatetraenoic acid derivatives	1	19	0.00130908	0.81593	0.81593	2	6	0.000472441	9606	Homo sapiens	MYO1F		R-HSA-2161959;R-HSA-2161999
R-HSA-399954	Sema3A PAK dependent Axon repulsion	1	19	0.00130908	0.81593	0.81593	2	6	0.000472441	9606	Homo sapiens	HSP90AA1		R-HSA-419644;R-HSA-419645
R-HSA-975577	N-Glycan antennae elongation	1	19	0.00130908	0.81593	0.81593	1	6	0.000472441	9606	Homo sapiens	ASCC2		R-HSA-975902
R-HSA-111447	Activation of BAD and translocation to mitochondria	1	19	0.00130908	0.81593	0.81593	2	5	0.000393701	9606	Homo sapiens	KPNA2		R-HSA-139906;R-HSA-139899
R-HSA-6785631	ERBB2 Regulates Cell Motility	1	19	0.00130908	0.81593	0.81593	2	2	0.00015748	9606	Homo sapiens	SNRNP27		R-HSA-6785636;R-HSA-6785648
R-HSA-9658195	Leishmania infection	31	403	0.0277663	0.817541	0.817541	53	95	0.00748031	9606	Homo sapiens	HIST1H2BM;DHX8;RNMT;RPL31;RPLP1;NKAP;NRF1;TXN;MEFV;ACTB;RRP9;C3;CDC42;IGHG2;IGKC;POLD1;MLX;IGLC3;IGLC1;CTSG;IGLC2;IGKV3-11;RFC5;TAF15;NCOA5;IGLC6;BAZ1A;BAIAP2;VAV1;CREB1;TBL2;CSDE1;MYH9;ESYT2		R-HSA-9664275;R-HSA-9664273;R-HSA-2029469;R-HSA-2029466;R-HSA-9664278;R-HSA-9664406;R-HSA-2029465;R-HSA-9666458;R-HSA-9660824;R-HSA-9664285;R-HSA-9666435;R-HSA-9666433;R-HSA-9664261;R-HSA-9670155;R-HSA-2197691;R-HSA-2029445;R-HSA-2197690;R-HSA-9664271;R-HSA-9664270;R-HSA-9664397;R-HSA-9664268;R-HSA-448678;R-HSA-8951727;R-HSA-9662781;R-HSA-111919;R-HSA-9673789;R-HSA-2130194;R-HSA-111925;R-HSA-1119…
R-HSA-1592389	Activation of Matrix Metalloproteinases	2	35	0.00241146	0.81782	0.81782	4	27	0.00212598	9606	Homo sapiens	COL18A1;CTSG		R-HSA-1592316;R-HSA-1604732;R-HSA-1604722;R-HSA-1592278
R-HSA-5654733	Negative regulation of FGFR4 signaling	2	35	0.00241146	0.81782	0.81782	9	14	0.00110236	9606	Homo sapiens	NEMF;PPP2R1A		R-HSA-934559;R-HSA-1295632;R-HSA-1295622;R-HSA-5654734;R-HSA-5654684;R-HSA-1295609;R-HSA-1549564;R-HSA-1295599;R-HSA-1295613
R-HSA-418360	Platelet calcium homeostasis	2	35	0.00241146	0.81782	0.81782	2	8	0.000629921	9606	Homo sapiens	HNRNPA3;ESYT2		R-HSA-418309;R-HSA-425661
R-HSA-166658	Complement cascade	11	156	0.0107482	0.818125	0.818125	56	71	0.00559055	9606	Homo sapiens	C3;IGHG2;RPL32;IGKC;CSDE1;RPL37A;IGLC6;IGLC3;IGLC1;IGLC2;IGKV3-11;CLU		R-HSA-8853252;R-HSA-8852481;R-HSA-166795;R-HSA-166792;R-HSA-981637;R-HSA-8852874;R-HSA-976768;R-HSA-173709;R-HSA-981535;R-HSA-981658;R-HSA-173723;R-HSA-173720;R-HSA-981648;R-HSA-173725;R-HSA-166817;R-HSA-976810;R-HSA-173739;R-HSA-2855047;R-HSA-8852266;R-HSA-981539;R-HSA-173740;R-HSA-1006143;R-HSA-173745;R-HSA-8951486;R-HSA-173626;R-HSA-173754;R-HSA-173631;R-HSA-981680;R-HSA-977359;R-HSA-977615;R-…
R-HSA-983712	Ion channel transport	15	207	0.0142621	0.820425	0.820425	12	41	0.00322835	9606	Homo sapiens	HNRNPA3;CPT1A;MBNL2;RPN2;RASAL2;HSD17B12;MEIS3;EIF3M;VAPA;ZC3H7B;PCF11;NACA;EIF3J;ESYT2;RPL26;EIF4B		R-HSA-427910;R-HSA-418309;R-HSA-5252133;R-HSA-2730959;R-HSA-2855020;R-HSA-3295579;R-HSA-947591;R-HSA-2744242;R-HSA-2744228;R-HSA-2684901;R-HSA-939763;R-HSA-936897
R-HSA-4615885	SUMOylation of DNA replication proteins	3	50	0.00344495	0.821309	0.821309	5	8	0.000629921	9606	Homo sapiens	TOP2A;ZNFX1;TOP1		R-HSA-4641350;R-HSA-5228525;R-HSA-4641362;R-HSA-4641342;R-HSA-4655355
R-HSA-6791312	TP53 Regulates Transcription of Cell Cycle Genes	4	65	0.00447843	0.829287	0.829287	9	42	0.00330709	9606	Homo sapiens	FEN1;PRMT1;CDK1;ZNF385A		R-HSA-3215152;R-HSA-6803875;R-HSA-6803858;R-HSA-6803871;R-HSA-3215144;R-HSA-6802973;R-HSA-6798268;R-HSA-6803388;R-HSA-6803801
R-HSA-9013508	NOTCH3 Intracellular Domain Regulates Transcription	2	36	0.00248036	0.829757	0.829757	20	22	0.00173228	9606	Homo sapiens	SNW1;RBPJ		R-HSA-9021480;R-HSA-9021451;R-HSA-9021450;R-HSA-9018538;R-HSA-9021325;R-HSA-9016751;R-HSA-9018542;R-HSA-9013568;R-HSA-9021412;R-HSA-9021478;R-HSA-9016861;R-HSA-9014141;R-HSA-9013567;R-HSA-9013631;R-HSA-9021406;R-HSA-9014129;R-HSA-9013488;R-HSA-9016916;R-HSA-9013652;R-HSA-9017398
R-HSA-6804116	TP53 Regulates Transcription of Genes Involved in G1 Cell Cycle Arrest	1	20	0.00137798	0.831628	0.831628	2	17	0.00133858	9606	Homo sapiens	ZNF385A		R-HSA-6803388;R-HSA-6803801
R-HSA-140534	Caspase activation via Death Receptors in the presence of ligand	1	20	0.00137798	0.831628	0.831628	4	9	0.000708661	9606	Homo sapiens	VRK1		R-HSA-139952;R-HSA-3371360;R-HSA-141159;R-HSA-3465448
R-HSA-5635838	Activation of SMO	1	20	0.00137798	0.831628	0.831628	2	9	0.000708661	9606	Homo sapiens	ARRB1		R-HSA-5632668;R-HSA-5632667
R-HSA-9664420	Killing mechanisms	1	20	0.00137798	0.831628	0.831628	1	9	0.000708661	9606	Homo sapiens	MLX		R-HSA-9673789
R-HSA-9673324	WNT5:FZD7-mediated leishmania damping	1	20	0.00137798	0.831628	0.831628	1	9	0.000708661	9606	Homo sapiens	MLX		R-HSA-9673789
R-HSA-193993	Mineralocorticoid biosynthesis	1	20	0.00137798	0.831628	0.831628	1	7	0.000551181	9606	Homo sapiens	HIST1H2BM		R-HSA-193052
R-HSA-9603798	Class I peroxisomal membrane protein import	1	20	0.00137798	0.831628	0.831628	3	6	0.000472441	9606	Homo sapiens	PAF1		R-HSA-9603784;R-HSA-9603775;R-HSA-9603804
[truncated: 405 more rows]
