# Supplementary material for: Cross-species analysis of viral nucleic acid interacting proteins identifies TAOKs as innate immune regulators
Source: Nat Commun. 2021 Dec 1;12:7009. doi: 10.1038/s41467-021-27192-w (PMC8636641; doi:10.1038/s41467-021-27192-w)
Supplement: Supplementary file 10 — Supplementary Data 7 [file 41467_2021_27192_MOESM10_ESM.xlsx]

## Sheet: Domain enrichment
Selection column	Selection value	Category column	Category value	Total size	Selection size	Category size	Intersection size	Enrichment factor	P value	Benj. Hoch. FDR
domain	AAA superfamily	NA_type	2'5'OA	3035	79	5	3	23.051	0.00016148	0.049517
domain	RRM_SF superfamily	NA_type	dsCAP0	3035	162	110	30	5.1094	9.54e-15	3.28e-11
domain	Sm_like superfamily	NA_type	dsCAP0	3035	18	110	7	10.73	1.48e-06	0.0010193
domain	R3H superfamily	NA_type	dsCAP0	3035	8	110	4	13.795	9.93e-05	0.03258
domain	MIF4G superfamily	NA_type	dsCAP0	3035	9	110	4	12.263	0.00017253	0.049517
domain	homeodomain superfamily	NA_type	dsISD	3035	30	98	11	11.355	7.09e-10	1.22e-06
domain	bZIP superfamily	NA_type	dsISD	3035	16	98	8	15.485	8.99e-09	1.03e-05
domain	HLH superfamily	NA_type	dsISD	3035	16	98	8	15.485	8.99e-09	1.03e-05
domain	Sm_like superfamily	NA_type	dsPPP	3035	18	42	4	16.058	8.13e-05	0.029098
domain	DSRM superfamily	NA_type	poly-A:U	3035	17	30	4	23.804	1.65e-05	0.0094846
domain	RRM_SF superfamily	NA_type	poly-I:C	3035	162	266	41	2.8877	6.62e-11	1.52e-07
domain	DEAD-like_helicase_N superfamily	NA_type	poly-I:C	3035	99	266	26	2.9965	1.13e-07	9.76e-05
domain	DSRM superfamily	NA_type	poly-I:C	3035	17	266	10	6.7116	2.39e-07	0.00018321
domain	zf-RanBP superfamily	NA_type	RNAISD	3035	15	16	3	37.938	5.2e-05	0.022379
domain	HEAT_EZ superfamily	NA_type	ssCAP	3035	16	17	3	33.474	7.7e-05	0.029098
domain	MIF4G superfamily	NA_type	ssCAP0	3035	9	32	3	31.615	8.45e-05	0.029098
domain	RRM_SF superfamily	NA_type	ssCAP0	3035	162	32	8	4.6836	0.00016679	0.049517
domain	MIF4G superfamily	NA_type	ssCAP1	3035	9	27	3	37.469	5.03e-05	0.022379
domain	RRM_SF superfamily	NA_type	ssPPP	3035	162	27	8	5.551	4.58e-05	0.022379
domain	RRM_SF superfamily	NA_type	dsPPP	3035	162	42	9	4.0146	0.0002263	0.061052
domain	HEAT_EZ superfamily	NA_type	ssCAP1	3035	16	27	3	21.076	0.00031729	0.080945
domain	HA2 superfamily	NA_type	poly-I:C	3035	13	266	6	5.266	0.00039375	0.093523
domain	AAA superfamily	NA_type	ssPPP	3035	79	27	5	7.1144	0.00049282	0.1095
domain	DEAD-like_helicase_N superfamily	NA_type	dsCAP0	3035	99	110	11	3.0657	0.00055525	0.10972
domain	DZF superfamily	NA_type	poly-A:U	3035	4	30	2	50.583	0.00055647	0.10972
domain	AAA superfamily	NA_type	RNAISD	3035	79	16	4	9.6044	0.00057346	0.10972
domain	HEAT_EZ superfamily	NA_type	ssCAP0	3035	16	32	3	17.783	0.00052651	0.10972
domain	RRM_SF superfamily	NA_type	poly-A:U	3035	162	30	7	4.3714	0.00065969	0.11474
domain	PWI superfamily	NA_type	poly-I:C	3035	3	266	3	11.41	0.00066632	0.11474
domain	PABP superfamily	NA_type	ssCAP1	3035	5	27	2	44.963	0.00074366	0.12494
domain	MA3 superfamily	NA_type	dsCAP0	3035	6	110	3	13.795	0.00083253	0.13033
domain	PABP superfamily	NA_type	poly-A:U	3035	5	30	2	40.467	0.00091888	0.14065
domain	FES superfamily	NA_type	dsISD	3035	2	98	2	30.969	0.0010323	0.14702
domain	Ets superfamily	NA_type	dsISD	3035	7	98	3	13.273	0.0010068	0.14702
domain	PABP superfamily	NA_type	ssCAP0	3035	5	32	2	37.938	0.0010456	0.14702
domain	MA3 superfamily	NA_type	ssCAP1	3035	6	27	2	37.469	0.0011063	0.1524
domain	KH-I superfamily	NA_type	dsCAP0	3035	24	110	5	5.7481	0.0012419	0.16773
domain	MA3 superfamily	NA_type	ssCAP0	3035	6	32	2	31.615	0.0015529	0.20182
domain	W2 superfamily	NA_type	ssCAP1	3035	7	27	2	32.116	0.001536	0.20182
domain	zf-CCCH superfamily	NA_type	poly-A:U	3035	25	30	3	12.14	0.0016466	0.21004
domain	LAM superfamily	NA_type	poly-A:U	3035	7	30	2	28.905	0.0018941	0.23298
domain	HEAT_EZ superfamily	NA_type	dsCAP0	3035	16	110	4	6.8977	0.0019411	0.23457
domain	Ig superfamily	NA_type	poly-I:C	3035	67	266	0	0	0.0019959	0.23703
domain	RRM_SF superfamily	NA_type	ssCAP1	3035	162	27	6	4.1632	0.0020561	0.24004
domain	W2 superfamily	NA_type	ssCAP0	3035	7	32	2	27.098	0.0021526	0.24711
domain	DZF superfamily	NA_type	poly-I:C	3035	4	266	3	8.5573	0.0024341	0.26613
domain	DEAD-like_helicase_N superfamily	NA_type	ssCAP0	3035	99	32	5	4.7901	0.0028649	0.29989
domain	ENDO3c superfamily	NA_type	dsISD	3035	3	98	2	20.646	0.002999	0.30832
domain	PKc_like superfamily	NA_type	dsCAP0	3035	206	110	1	0.13394	0.0031535	0.3168
domain	RRM_SF superfamily	NA_type	dsISD	3035	162	98	12	2.294	0.0034468	0.33438
domain	S4 superfamily	NA_type	dsCAP0	3035	3	110	2	18.394	0.0037672	0.3604
domain	AAA superfamily	NA_type	poly-I:C	3035	79	266	14	2.022	0.004661	0.42807
domain	PUB superfamily	NA_type	2'5'OA	3035	3	5	1	202.33	0.0049293	0.44675
domain	zf-DBF superfamily	NA_type	ssCAP	3035	1	17	1	178.53	0.0056013	0.49731
domain	TPR_1 superfamily	NA_type	ssPPP	3035	43	27	3	7.8424	0.0056315	0.49731
domain	SPRY superfamily	NA_type	RNAISD	3035	23	16	2	16.495	0.0059817	0.51502
domain	S1_like superfamily	NA_type	poly-I:C	3035	15	266	5	3.8033	0.0060866	0.51759
domain	RAB superfamily	NA_type	poly-I:C	3035	75	266	1	0.15213	0.0069645	0.58502
domain	TUDOR superfamily	NA_type	ssCAP1	3035	15	27	2	14.988	0.0071867	0.59641
domain	STYKc superfamily	NA_type	dsCAP0	3035	180	110	1	0.15328	0.0076158	0.60608
domain	eIF-5_eIF-2B superfamily	NA_type	poly-I:C	3035	2	266	2	11.41	0.0076551	0.60608
domain	EF1B superfamily	NA_type	poly-I:C	3035	2	266	2	11.41	0.0076551	0.60608
domain	RRM_SF superfamily	NA_type	RNAISD	3035	162	16	4	4.6836	0.0074925	0.60608
domain	DnaJ superfamily	NA_type	poly-I:C	3035	29	266	7	2.7541	0.0080057	0.62663
domain	zf-DBF superfamily	NA_type	ssCAP1	3035	1	27	1	112.41	0.0088962	0.67337
domain	zf-DBF superfamily	NA_type	ssPPP	3035	1	27	1	112.41	0.0088962	0.67337
domain	NR_DBD_like superfamily	NA_type	dsISD	3035	5	98	2	12.388	0.0093735	0.68686
domain	NR_LBD superfamily	NA_type	dsISD	3035	5	98	2	12.388	0.0093735	0.68686
domain	RRM_SF superfamily	NA_type	ssCAP	3035	162	17	4	4.4081	0.0092851	0.68686
domain	zf-RanBP superfamily	NA_type	dsISD	3035	15	98	3	6.1939	0.01014	0.71065
domain	SAP superfamily	NA_type	dsISD	3035	15	98	3	6.1939	0.01014	0.71065
domain	AD superfamily	NA_type	poly-A:U	3035	1	30	1	101.17	0.0098847	0.71065
domain	TUDOR superfamily	NA_type	ssCAP0	3035	15	32	2	12.646	0.0099379	0.71065
domain	KISc superfamily	NA_type	ssPPP	3035	18	27	2	12.49	0.010214	0.71065
domain	zf-DBF superfamily	NA_type	ssCAP0	3035	1	32	1	94.844	0.010544	0.72625
domain	PABP superfamily	NA_type	dsCAP0	3035	5	110	2	11.036	0.011679	0.78099
domain	DEAD-like_helicase_N superfamily	NA_type	RNAISD	3035	99	16	3	5.7481	0.01241	0.81407
domain	DEAD-like_helicase_N superfamily	NA_type	poly-A:U	3035	99	30	4	4.0875	0.012731	0.82728
domain	B41 superfamily	NA_type	poly-I:C	3035	18	266	5	3.1694	0.01324	0.85232
domain	LRRNT superfamily	NA_type	dsPPP	3035	1	42	1	72.262	0.013839	0.85874
domain	BAF superfamily	NA_type	dsPPP	3035	1	42	1	72.262	0.013839	0.85874
domain	zf-DBF superfamily	NA_type	dsPPP	3035	1	42	1	72.262	0.013839	0.85874
domain	MAM superfamily	NA_type	dsPPP	3035	1	42	1	72.262	0.013839	0.85874
domain	STYKc superfamily	NA_type	dsISD	3035	180	98	1	0.17205	0.014451	0.88874
domain	PCI superfamily	NA_type	dsCAP0	3035	16	110	3	5.1733	0.01626	0.98247
domain	MAM superfamily	NA_type	dsCAP0	3035	1	110	1	27.591	0.036244	0.99835
domain	zf-DBF superfamily	NA_type	dsCAP0	3035	1	110	1	27.591	0.036244	0.99835
domain	W2 superfamily	NA_type	dsCAP0	3035	7	110	2	7.8831	0.022808	0.99835
domain	MPN superfamily	NA_type	dsCAP0	3035	9	110	2	6.1313	0.036359	0.99835
domain	RNA_pol_Rpb8 superfamily	NA_type	dsISD	3035	1	98	1	30.969	0.03229	0.99835
domain	MAM superfamily	NA_type	dsISD	3035	1	98	1	30.969	0.03229	0.99835
domain	BAF superfamily	NA_type	dsISD	3035	1	98	1	30.969	0.03229	0.99835
domain	Smr superfamily	NA_type	dsISD	3035	1	98	1	30.969	0.03229	0.99835
domain	Pou superfamily	NA_type	dsISD	3035	1	98	1	30.969	0.03229	0.99835
domain	TAFH superfamily	NA_type	dsISD	3035	1	98	1	30.969	0.03229	0.99835
domain	Cullin_Nedd8 superfamily	NA_type	dsISD	3035	7	98	2	8.8484	0.018457	0.99835
domain	CULLIN superfamily	NA_type	dsISD	3035	8	98	2	7.7423	0.023829	0.99835
domain	H4 superfamily	NA_type	dsISD	3035	8	98	2	7.7423	0.023829	0.99835
domain	PKc_like superfamily	NA_type	dsISD	3035	206	98	2	0.30067	0.024395	0.99835
domain	WD40 superfamily	NA_type	dsISD	3035	143	98	1	0.21657	0.040895	0.99835
domain	PH-like superfamily	NA_type	dsISD	3035	109	98	0	0	0.026147	0.99835
domain	ClpB_D2-small superfamily	NA_type	dsPPP	3035	2	42	1	36.131	0.027303	0.99835
domain	TPKR_C2 superfamily	NA_type	dsPPP	3035	3	42	1	24.087	0.040401	0.99835
domain	AAA superfamily	NA_type	dsPPP	3035	79	42	4	3.6588	0.018286	0.99835
domain	DM15 superfamily	NA_type	poly-A:U	3035	2	30	1	50.583	0.01958	0.99835
domain	WWE superfamily	NA_type	poly-A:U	3035	4	30	1	25.292	0.038415	0.99835
domain	zf-U1 superfamily	NA_type	poly-A:U	3035	22	30	2	9.197	0.018119	0.99835
domain	AdoMet_MTases superfamily	NA_type	poly-I:C	3035	3	266	2	7.6065	0.020966	0.99835
domain	FF superfamily	NA_type	poly-I:C	3035	3	266	2	7.6065	0.020966	0.99835
domain	Sec63 superfamily	NA_type	poly-I:C	3035	3	266	2	7.6065	0.020966	0.99835
domain	MIF4G superfamily	NA_type	poly-I:C	3035	9	266	3	3.8033	0.032458	0.99835
domain	DnaQ_like_exo superfamily	NA_type	poly-I:C	3035	9	266	3	3.8033	0.032458	0.99835
domain	SAP superfamily	NA_type	poly-I:C	3035	15	266	4	3.0426	0.029134	0.99835
domain	HMG-box superfamily	NA_type	poly-I:C	3035	18	266	4	2.5355	0.049741	0.99835
domain	WD40 superfamily	NA_type	poly-I:C	3035	143	266	19	1.516	0.018667	0.99835
domain	STYKc superfamily	NA_type	poly-I:C	3035	180	266	11	0.69726	0.049795	0.99835
domain	RAS superfamily	NA_type	poly-I:C	3035	60	266	1	0.19016	0.022659	0.99835
domain	small_GTPase superfamily	NA_type	poly-I:C	3035	60	266	1	0.19016	0.022659	0.99835
domain	RHO superfamily	NA_type	poly-I:C	3035	61	266	1	0.18705	0.020985	0.99835
domain	RAN superfamily	NA_type	poly-I:C	3035	63	266	1	0.18111	0.017982	0.99835
domain	TPR_1 superfamily	NA_type	poly-I:C	3035	43	266	0	0	0.018816	0.99835
domain	PDZ superfamily	NA_type	poly-I:C	3035	38	266	0	0	0.029957	0.99835
domain	HP superfamily	NA_type	RNAISD	3035	4	16	1	47.422	0.020776	0.99835
domain	R3H superfamily	NA_type	RNAISD	3035	8	16	1	23.711	0.040735	0.99835
domain	MPN superfamily	NA_type	RNAISD	3035	9	16	1	21.076	0.0456	0.99835
domain	MIF4G superfamily	NA_type	ssCAP	3035	9	17	1	19.837	0.048322	0.99835
domain	TPR_1 superfamily	NA_type	ssCAP	3035	43	17	2	8.3037	0.021738	0.99835
domain	GYF superfamily	NA_type	ssCAP0	3035	2	32	1	47.422	0.020872	0.99835
domain	DM15 superfamily	NA_type	ssCAP0	3035	2	32	1	47.422	0.020872	0.99835
domain	Alpha-mann_mid superfamily	NA_type	ssCAP0	3035	2	32	1	47.422	0.020872	0.99835
domain	AAA superfamily	NA_type	ssCAP0	3035	79	32	3	3.6017	0.040218	0.99835
domain	GYF superfamily	NA_type	ssCAP1	3035	2	27	1	56.204	0.01764	0.99835
domain	DM15 superfamily	NA_type	ssCAP1	3035	2	27	1	56.204	0.01764	0.99835
domain	ClpB_D2-small superfamily	NA_type	ssPPP	3035	2	27	1	56.204	0.01764	0.99835
domain	Plectin superfamily	NA_type	ssPPP	3035	2	27	1	56.204	0.01764	0.99835
domain	WWE superfamily	NA_type	ssPPP	3035	4	27	1	28.102	0.034678	0.99835
domain	DEAD-like_helicase_N superfamily	NA_type	ssPPP	3035	99	27	3	3.4063	0.0454	0.99835

## Sheet: Domain annotations
ID	gene_name	domain	NA_type	is_containing	domain_count	Candidate
14	AKAP17A	RRM_SF superfamily	poly-I:C	TRUE	41
16	ALYREF	RRM_SF superfamily	poly-I:C	TRUE	41
80	CIRBP	RRM_SF superfamily	poly-I:C	TRUE	41
104	CPSF6	RRM_SF superfamily	poly-I:C	TRUE	41
105	CPSF7	RRM_SF superfamily	poly-I:C	TRUE	41
250	EIF4B	RRM_SF superfamily	poly-I:C	TRUE	41
269	EIF4H	RRM_SF superfamily	poly-I:C	TRUE	41
278	ENOX2	RRM_SF superfamily	poly-I:C	TRUE	41
294	EWSR1	RRM_SF superfamily	poly-I:C	TRUE	41
317	G3BP1	RRM_SF superfamily	poly-I:C	TRUE	41
318	G3BP2	RRM_SF superfamily	poly-I:C	TRUE	41
366	HNRNPM	RRM_SF superfamily	poly-I:C	TRUE	41
505	MYEF2	RRM_SF superfamily	poly-I:C	TRUE	41
529	NCL	RRM_SF superfamily	poly-I:C	TRUE	41
531	NELFE	RRM_SF superfamily	poly-I:C	TRUE	41
540	NIFK	RRM_SF superfamily	poly-I:C	TRUE	41
549	NONO	RRM_SF superfamily	poly-I:C	TRUE	41
620	PPIE	RRM_SF superfamily	poly-I:C	TRUE	41
621	PPIL4	RRM_SF superfamily	poly-I:C	TRUE	41
639	PSPC1	RRM_SF superfamily	poly-I:C	TRUE	41
658	PUF60	RRM_SF superfamily	poly-I:C	TRUE	41
672	RBM15	RRM_SF superfamily	poly-I:C	TRUE	41
674	RBM25	RRM_SF superfamily	poly-I:C	TRUE	41
675	RBM26	RRM_SF superfamily	poly-I:C	TRUE	41
677	RBM27	RRM_SF superfamily	poly-I:C	TRUE	41
679	RBM3	RRM_SF superfamily	poly-I:C	TRUE	41
680	RBM33	RRM_SF superfamily	poly-I:C	TRUE	41
682	RBM39	RRM_SF superfamily	poly-I:C	TRUE	41
683	RBM7	RRM_SF superfamily	poly-I:C	TRUE	41
722	SAFB	RRM_SF superfamily	poly-I:C	TRUE	41
731	SCAF4	RRM_SF superfamily	poly-I:C	TRUE	41
733	SCAF8	RRM_SF superfamily	poly-I:C	TRUE	41
739	SFPQ	RRM_SF superfamily	poly-I:C	TRUE	41
777	SREK1	RRM_SF superfamily	poly-I:C	TRUE	41
786	SRSF11	RRM_SF superfamily	poly-I:C	TRUE	41
787	SRSF2	RRM_SF superfamily	poly-I:C	TRUE	41
790	SRSF9	RRM_SF superfamily	poly-I:C	TRUE	41
824	TARDBP	RRM_SF superfamily	poly-I:C	TRUE	41
856	TRMT2A	RRM_SF superfamily	poly-I:C	TRUE	41
863	U2AF1	RRM_SF superfamily	poly-I:C	TRUE	41
867	U2AF2	RRM_SF superfamily	poly-I:C	TRUE	41
125	DAZAP1	RRM_SF superfamily	dsCAP0	TRUE	30
234	EIF3B	RRM_SF superfamily	dsCAP0	TRUE	30
239	EIF3G	RRM_SF superfamily	dsCAP0	TRUE	30
276	ELAVL1	RRM_SF superfamily	dsCAP0	TRUE	30	+
354	HNRNPA0	RRM_SF superfamily	dsCAP0	TRUE	30
355	HNRNPA2B1	RRM_SF superfamily	dsCAP0	TRUE	30
356	HNRNPA3	RRM_SF superfamily	dsCAP0	TRUE	30
358	HNRNPAB	RRM_SF superfamily	dsCAP0	TRUE	30
363	HNRNPD	RRM_SF superfamily	dsCAP0	TRUE	30
364	HNRNPF	RRM_SF superfamily	dsCAP0	TRUE	30
365	HNRNPL	RRM_SF superfamily	dsCAP0	TRUE	30
369	HNRNPR	RRM_SF superfamily	dsCAP0	TRUE	30
395	IGF2BP2	RRM_SF superfamily	dsCAP0	TRUE	30
481	MATR3	RRM_SF superfamily	dsCAP0	TRUE	30
501	MSI2	RRM_SF superfamily	dsCAP0	TRUE	30	+
528	NCBP2	RRM_SF superfamily	dsCAP0	TRUE	30
530	NCL	RRM_SF superfamily	dsCAP0	TRUE	30
535	NELFE	RRM_SF superfamily	dsCAP0	TRUE	30
570	PABPC1	RRM_SF superfamily	dsCAP0	TRUE	30
580	PABPC4	RRM_SF superfamily	dsCAP0	TRUE	30
685	RBM8A	RRM_SF superfamily	dsCAP0	TRUE	30
688	RBMS1	RRM_SF superfamily	dsCAP0	TRUE	30	+
690	RBMS2	RRM_SF superfamily	dsCAP0	TRUE	30	+
742	SFPQ	RRM_SF superfamily	dsCAP0	TRUE	30
767	SNRPA	RRM_SF superfamily	dsCAP0	TRUE	30
785	SRSF1	RRM_SF superfamily	dsCAP0	TRUE	30
788	SRSF7	RRM_SF superfamily	dsCAP0	TRUE	30
805	SYNCRIP	RRM_SF superfamily	dsCAP0	TRUE	30	+
848	TRA2B	RRM_SF superfamily	dsCAP0	TRUE	30
870	U2AF2	RRM_SF superfamily	dsCAP0	TRUE	30
20	AQR	DEAD-like_helicase_N superfamily	poly-I:C	TRUE	26	+
127	DDX1	DEAD-like_helicase_N superfamily	poly-I:C	TRUE	26	+
136	DDX21	DEAD-like_helicase_N superfamily	poly-I:C	TRUE	26
139	DDX27	DEAD-like_helicase_N superfamily	poly-I:C	TRUE	26
141	DDX41	DEAD-like_helicase_N superfamily	poly-I:C	TRUE	26	+
142	DDX42	DEAD-like_helicase_N superfamily	poly-I:C	TRUE	26	+
143	DDX46	DEAD-like_helicase_N superfamily	poly-I:C	TRUE	26
144	DDX5	DEAD-like_helicase_N superfamily	poly-I:C	TRUE	26
148	DDX58	DEAD-like_helicase_N superfamily	poly-I:C	TRUE	26
153	DDX60	DEAD-like_helicase_N superfamily	poly-I:C	TRUE	26
154	DDX60L	DEAD-like_helicase_N superfamily	poly-I:C	TRUE	26
166	DHX15	DEAD-like_helicase_N superfamily	poly-I:C	TRUE	26
178	DHX36	DEAD-like_helicase_N superfamily	poly-I:C	TRUE	26	+
180	DHX37	DEAD-like_helicase_N superfamily	poly-I:C	TRUE	26
183	DHX58	DEAD-like_helicase_N superfamily	poly-I:C	TRUE	26	+
187	DHX8	DEAD-like_helicase_N superfamily	poly-I:C	TRUE	26
189	DHX9	DEAD-like_helicase_N superfamily	poly-I:C	TRUE	26	+
197	DICER1	DEAD-like_helicase_N superfamily	poly-I:C	TRUE	26
691	RECQL	DEAD-like_helicase_N superfamily	poly-I:C	TRUE	26
692	RECQL4	DEAD-like_helicase_N superfamily	poly-I:C	TRUE	26
744	SHPRH	DEAD-like_helicase_N superfamily	poly-I:C	TRUE	26
747	SKIV2L2	DEAD-like_helicase_N superfamily	poly-I:C	TRUE	26
751	SMARCA5	DEAD-like_helicase_N superfamily	poly-I:C	TRUE	26	+
753	SMARCAL1	DEAD-like_helicase_N superfamily	poly-I:C	TRUE	26
766	SNRNP200	DEAD-like_helicase_N superfamily	poly-I:C	TRUE	26
910	YTHDC2	DEAD-like_helicase_N superfamily	poly-I:C	TRUE	26	+
56	BOP1	WD40 superfamily	poly-I:C	TRUE	19
59	BUB3	WD40 superfamily	poly-I:C	TRUE	19
66	CDC20	WD40 superfamily	poly-I:C	TRUE	19
67	CDC40	WD40 superfamily	poly-I:C	TRUE	19
79	CHAF1B	WD40 superfamily	poly-I:C	TRUE	19	+
101	COPA	WD40 superfamily	poly-I:C	TRUE	19
242	EIF3I	WD40 superfamily	poly-I:C	TRUE	19
610	PLRG1	WD40 superfamily	poly-I:C	TRUE	19
623	PREB	WD40 superfamily	poly-I:C	TRUE	19
628	PRPF19	WD40 superfamily	poly-I:C	TRUE	19
631	PRPF4	WD40 superfamily	poly-I:C	TRUE	19
659	PWP1	WD40 superfamily	poly-I:C	TRUE	19
669	RBBP4	WD40 superfamily	poly-I:C	TRUE	19
718	RRP9	WD40 superfamily	poly-I:C	TRUE	19
760	SMU1	WD40 superfamily	poly-I:C	TRUE	19
799	STRAP	WD40 superfamily	poly-I:C	TRUE	19
826	TBL2	WD40 superfamily	poly-I:C	TRUE	19
907	WDR12	WD40 superfamily	poly-I:C	TRUE	19
908	WDR5	WD40 superfamily	poly-I:C	TRUE	19
74	CDK1	PKc_like superfamily	poly-I:C	TRUE	15
225	EIF2AK2	PKc_like superfamily	poly-I:C	TRUE	15
475	MAP4K4	PKc_like superfamily	poly-I:C	TRUE	15
477	MARK2	PKc_like superfamily	poly-I:C	TRUE	15
608	PLK1	PKc_like superfamily	poly-I:C	TRUE	15
624	PRKDC	PKc_like superfamily	poly-I:C	TRUE	15
661	PXK	PKc_like superfamily	poly-I:C	TRUE	15
710	RIOK2	PKc_like superfamily	poly-I:C	TRUE	15
797	STK10	PKc_like superfamily	poly-I:C	TRUE	15
815	TAOK1	PKc_like superfamily	poly-I:C	TRUE	15	+
818	TAOK2	PKc_like superfamily	poly-I:C	TRUE	15	+
820	TAOK3	PKc_like superfamily	poly-I:C	TRUE	15	+
859	TYK2	PKc_like superfamily	poly-I:C	TRUE	15
904	VRK1	PKc_like superfamily	poly-I:C	TRUE	15	+
906	VRK2	PKc_like superfamily	poly-I:C	TRUE	15
3	ABCF1	AAA superfamily	poly-I:C	TRUE	14	+
36	ATAD3A	AAA superfamily	poly-I:C	TRUE	14
172	DHX15	AAA superfamily	poly-I:C	TRUE	14
182	DHX37	AAA superfamily	poly-I:C	TRUE	14
217	DRG1	AAA superfamily	poly-I:C	TRUE	14
518	N4BP2L2	AAA superfamily	poly-I:C	TRUE	14
696	RFC1	AAA superfamily	poly-I:C	TRUE	14
699	RFC2	AAA superfamily	poly-I:C	TRUE	14
702	RFC3	AAA superfamily	poly-I:C	TRUE	14
705	RFC4	AAA superfamily	poly-I:C	TRUE	14
708	RFC5	AAA superfamily	poly-I:C	TRUE	14
719	RUVBL1	AAA superfamily	poly-I:C	TRUE	14
720	RUVBL2	AAA superfamily	poly-I:C	TRUE	14
780	SRPR	AAA superfamily	poly-I:C	TRUE	14
17	ALYREF	RRM_SF superfamily	dsISD	TRUE	12
272	ELAVL1	RRM_SF superfamily	dsISD	TRUE	12	+
295	EWSR1	RRM_SF superfamily	dsISD	TRUE	12
311	FUS	RRM_SF superfamily	dsISD	TRUE	12
550	NONO	RRM_SF superfamily	dsISD	TRUE	12
670	RBM14	RRM_SF superfamily	dsISD	TRUE	12	+
681	RBM33	RRM_SF superfamily	dsISD	TRUE	12
723	SAFB	RRM_SF superfamily	dsISD	TRUE	12
740	SFPQ	RRM_SF superfamily	dsISD	TRUE	12
810	TAF15	RRM_SF superfamily	dsISD	TRUE	12
864	U2AF1	RRM_SF superfamily	dsISD	TRUE	12
868	U2AF2	RRM_SF superfamily	dsISD	TRUE	12
35	ASCC3	DEAD-like_helicase_N superfamily	dsCAP0	TRUE	11
133	DDX17	DEAD-like_helicase_N superfamily	dsCAP0	TRUE	11
138	DDX21	DEAD-like_helicase_N superfamily	dsCAP0	TRUE	11
140	DDX3Y	DEAD-like_helicase_N superfamily	dsCAP0	TRUE	11
147	DDX54	DEAD-like_helicase_N superfamily	dsCAP0	TRUE	11
171	DHX15	DEAD-like_helicase_N superfamily	dsCAP0	TRUE	11
246	EIF4A1	DEAD-like_helicase_N superfamily	dsCAP0	TRUE	11
247	EIF4A2	DEAD-like_helicase_N superfamily	dsCAP0	TRUE	11
249	EIF4A3	DEAD-like_helicase_N superfamily	dsCAP0	TRUE	11
496	MOV10	DEAD-like_helicase_N superfamily	dsCAP0	TRUE	11	+
887	UPF1	DEAD-like_helicase_N superfamily	dsCAP0	TRUE	11
15	ALX1	homeodomain superfamily	dsISD	TRUE	11
47	BARX1	homeodomain superfamily	dsISD	TRUE	11
119	CUX1	homeodomain superfamily	dsISD	TRUE	11
347	HMBOX1	homeodomain superfamily	dsISD	TRUE	11
353	HMX3	homeodomain superfamily	dsISD	TRUE	11
376	HOXA10	homeodomain superfamily	dsISD	TRUE	11
377	HOXB4	homeodomain superfamily	dsISD	TRUE	11
593	PBX2	homeodomain superfamily	dsISD	TRUE	11
594	PBX3	homeodomain superfamily	dsISD	TRUE	11
604	PKNOX1	homeodomain superfamily	dsISD	TRUE	11
619	POU2F1	homeodomain superfamily	dsISD	TRUE	11
75	CDK1	STYKc superfamily	poly-I:C	TRUE	11
227	EIF2AK2	STYKc superfamily	poly-I:C	TRUE	11
476	MAP4K4	STYKc superfamily	poly-I:C	TRUE	11
478	MARK2	STYKc superfamily	poly-I:C	TRUE	11
609	PLK1	STYKc superfamily	poly-I:C	TRUE	11
798	STK10	STYKc superfamily	poly-I:C	TRUE	11
816	TAOK1	STYKc superfamily	poly-I:C	TRUE	11	+
819	TAOK2	STYKc superfamily	poly-I:C	TRUE	11	+
821	TAOK3	STYKc superfamily	poly-I:C	TRUE	11	+
860	TYK2	STYKc superfamily	poly-I:C	TRUE	11
905	VRK1	STYKc superfamily	poly-I:C	TRUE	11	+
11	ADAR	DSRM superfamily	poly-I:C	TRUE	10	+
193	DHX9	DSRM superfamily	poly-I:C	TRUE	10	+
198	DICER1	DSRM superfamily	poly-I:C	TRUE	10
229	EIF2AK2	DSRM superfamily	poly-I:C	TRUE	10
405	ILF3	DSRM superfamily	poly-I:C	TRUE	10	+
626	PRKRA	DSRM superfamily	poly-I:C	TRUE	10
769	SON	DSRM superfamily	poly-I:C	TRUE	10
795	STAU1	DSRM superfamily	poly-I:C	TRUE	10	+
803	STRBP	DSRM superfamily	poly-I:C	TRUE	10	+
823	TARBP2	DSRM superfamily	poly-I:C	TRUE	10
124	DAZAP1	RRM_SF superfamily	dsPPP	TRUE	9
357	HNRNPAB	RRM_SF superfamily	dsPPP	TRUE	9
362	HNRNPD	RRM_SF superfamily	dsPPP	TRUE	9
480	MATR3	RRM_SF superfamily	dsPPP	TRUE	9
579	PABPC4	RRM_SF superfamily	dsPPP	TRUE	9
687	RBMS1	RRM_SF superfamily	dsPPP	TRUE	9	+
741	SFPQ	RRM_SF superfamily	dsPPP	TRUE	9
792	SSB	RRM_SF superfamily	dsPPP	TRUE	9
869	U2AF2	RRM_SF superfamily	dsPPP	TRUE	9
41	ATF1	bZIP superfamily	dsISD	TRUE	8
48	BATF3	bZIP superfamily	dsISD	TRUE	8
53	BEND4	bZIP superfamily	dsISD	TRUE	8
106	CREB1	bZIP superfamily	dsISD	TRUE	8
308	FOSL2	bZIP superfamily	dsISD	TRUE	8
412	JUNB	bZIP superfamily	dsISD	TRUE	8
413	JUND	bZIP superfamily	dsISD	TRUE	8
893	USF2	bZIP superfamily	dsISD	TRUE	8
484	MAX	HLH superfamily	dsISD	TRUE	8
493	MLX	HLH superfamily	dsISD	TRUE	8
494	MLXIP	HLH superfamily	dsISD	TRUE	8
776	SREBF2	HLH superfamily	dsISD	TRUE	8
839	TFE3	HLH superfamily	dsISD	TRUE	8
840	TFEB	HLH superfamily	dsISD	TRUE	8
891	USF1	HLH superfamily	dsISD	TRUE	8
892	USF2	HLH superfamily	dsISD	TRUE	8
123	DAZAP1	RRM_SF superfamily	ssPPP	TRUE	8
274	ELAVL1	RRM_SF superfamily	ssCAP0	TRUE	8	+
359	HNRNPD	RRM_SF superfamily	ssPPP	TRUE	8
361	HNRNPD	RRM_SF superfamily	ssCAP0	TRUE	8
368	HNRNPR	RRM_SF superfamily	ssPPP	TRUE	8
498	MSI2	RRM_SF superfamily	ssPPP	TRUE	8	+
499	MSI2	RRM_SF superfamily	ssCAP0	TRUE	8	+
524	NCBP2	RRM_SF superfamily	ssPPP	TRUE	8
526	NCBP2	RRM_SF superfamily	ssCAP0	TRUE	8
533	NELFE	RRM_SF superfamily	ssCAP0	TRUE	8
568	PABPC1	RRM_SF superfamily	ssCAP0	TRUE	8
577	PABPC4	RRM_SF superfamily	ssCAP0	TRUE	8
684	RBM8A	RRM_SF superfamily	ssCAP0	TRUE	8
686	RBMS1	RRM_SF superfamily	ssPPP	TRUE	8	+
689	RBMS2	RRM_SF superfamily	ssPPP	TRUE	8	+
841	TIAL1	RRM_SF superfamily	ssPPP	TRUE	8
205	DNAJA1	DnaJ superfamily	poly-I:C	TRUE	7
206	DNAJA2	DnaJ superfamily	poly-I:C	TRUE	7
207	DNAJA3	DnaJ superfamily	poly-I:C	TRUE	7
209	DNAJC1	DnaJ superfamily	poly-I:C	TRUE	7
211	DNAJC2	DnaJ superfamily	poly-I:C	TRUE	7
213	DNAJC9	DnaJ superfamily	poly-I:C	TRUE	7
736	SEC63	DnaJ superfamily	poly-I:C	TRUE	7
18	ANLN	PH-like superfamily	poly-I:C	TRUE	7
22	ARHGAP15	PH-like superfamily	poly-I:C	TRUE	7
29	ARHGEF2	PH-like superfamily	poly-I:C	TRUE	7
561	NUMB	PH-like superfamily	poly-I:C	TRUE	7	+
638	PSD4	PH-like superfamily	poly-I:C	TRUE	7
668	RASAL2	PH-like superfamily	poly-I:C	TRUE	7
899	VAV1	PH-like superfamily	poly-I:C	TRUE	7
367	HNRNPR	RRM_SF superfamily	poly-A:U	TRUE	7
455	LARP4B	RRM_SF superfamily	poly-A:U	TRUE	7
567	PABPC1	RRM_SF superfamily	poly-A:U	TRUE	7
576	PABPC4	RRM_SF superfamily	poly-A:U	TRUE	7
581	PABPN1	RRM_SF superfamily	poly-A:U	TRUE	7
678	RBM27	RRM_SF superfamily	poly-A:U	TRUE	7
804	SYNCRIP	RRM_SF superfamily	poly-A:U	TRUE	7	+
461	LSM1	Sm_like superfamily	dsCAP0	TRUE	7
464	LSM2	Sm_like superfamily	dsCAP0	TRUE	7
465	LSM3	Sm_like superfamily	dsCAP0	TRUE	7
466	LSM4	Sm_like superfamily	dsCAP0	TRUE	7
468	LSM5	Sm_like superfamily	dsCAP0	TRUE	7
470	LSM6	Sm_like superfamily	dsCAP0	TRUE	7
471	LSM8	Sm_like superfamily	dsCAP0	TRUE	7
160	DHX15	HA2 superfamily	poly-I:C	TRUE	6
179	DHX36	HA2 superfamily	poly-I:C	TRUE	6	+
181	DHX37	HA2 superfamily	poly-I:C	TRUE	6
186	DHX8	HA2 superfamily	poly-I:C	TRUE	6
191	DHX9	HA2 superfamily	poly-I:C	TRUE	6	+
913	YTHDC2	HA2 superfamily	poly-I:C	TRUE	6	+
275	ELAVL1	RRM_SF superfamily	ssCAP1	TRUE	6	+
500	MSI2	RRM_SF superfamily	ssCAP1	TRUE	6	+
527	NCBP2	RRM_SF superfamily	ssCAP1	TRUE	6
534	NELFE	RRM_SF superfamily	ssCAP1	TRUE	6
569	PABPC1	RRM_SF superfamily	ssCAP1	TRUE	6
578	PABPC4	RRM_SF superfamily	ssCAP1	TRUE	6
4	ABCF1	AAA superfamily	ssPPP	TRUE	5	+
81	CLP1	AAA superfamily	ssPPP	TRUE	5
83	CLPB	AAA superfamily	ssPPP	TRUE	5
85	CLPB	AAA superfamily	dsCAP0	TRUE	5
173	DHX15	AAA superfamily	ssPPP	TRUE	5
177	DHX15	AAA superfamily	dsCAP0	TRUE	5
497	MOV10	AAA superfamily	dsCAP0	TRUE	5	+
558	NTPCR	AAA superfamily	ssPPP	TRUE	5	+
560	NTPCR	AAA superfamily	dsCAP0	TRUE	5	+
697	RFC1	AAA superfamily	dsISD	TRUE	5
700	RFC2	AAA superfamily	dsISD	TRUE	5
703	RFC3	AAA superfamily	dsISD	TRUE	5
706	RFC4	AAA superfamily	dsISD	TRUE	5
709	RFC5	AAA superfamily	dsISD	TRUE	5
889	UPF1	AAA superfamily	dsCAP0	TRUE	5
279	EPB41L2	B41 superfamily	poly-I:C	TRUE	5
303	EZR	B41 superfamily	poly-I:C	TRUE	5
502	MSN	B41 superfamily	poly-I:C	TRUE	5
536	NF2	B41 superfamily	poly-I:C	TRUE	5
861	TYK2	B41 superfamily	poly-I:C	TRUE	5
64	CC2D1A	C2 superfamily	poly-I:C	TRUE	5
102	CPNE2	C2 superfamily	poly-I:C	TRUE	5
293	ESYT2	C2 superfamily	poly-I:C	TRUE	5
607	PLCB3	C2 superfamily	poly-I:C	TRUE	5
667	RASAL2	C2 superfamily	poly-I:C	TRUE	5
134	DDX20	DEAD-like_helicase_N superfamily	ssCAP0	TRUE	5	+
155	DDX60L	DEAD-like_helicase_N superfamily	ssCAP0	TRUE	5
169	DHX15	DEAD-like_helicase_N superfamily	ssCAP0	TRUE	5
248	EIF4A3	DEAD-like_helicase_N superfamily	ssCAP0	TRUE	5
886	UPF1	DEAD-like_helicase_N superfamily	ssCAP0	TRUE	5
32	ASCC1	KH-I superfamily	dsCAP0	TRUE	5	+
310	FUBP3	KH-I superfamily	dsCAP0	TRUE	5
394	IGF2BP2	KH-I superfamily	dsCAP0	TRUE	5
418	KHSRP	KH-I superfamily	dsCAP0	TRUE	5
663	QKI	KH-I superfamily	dsCAP0	TRUE	5	+
220	DTX3L	RING_Ubox superfamily	poly-I:C	TRUE	5
603	PHRF1	RING_Ubox superfamily	poly-I:C	TRUE	5
627	PRPF19	RING_Ubox superfamily	poly-I:C	TRUE	5
729	SCAF11	RING_Ubox superfamily	poly-I:C	TRUE	5
745	SHPRH	RING_Ubox superfamily	poly-I:C	TRUE	5
107	CSDE1	S1_like superfamily	poly-I:C	TRUE	5	+
188	DHX8	S1_like superfamily	poly-I:C	TRUE	5
231	EIF2S1	S1_like superfamily	poly-I:C	TRUE	5	+
300	EXOSC1	S1_like superfamily	poly-I:C	TRUE	5
774	SRBD1	S1_like superfamily	poly-I:C	TRUE	5
24	ARHGAP4	SH3 superfamily	poly-I:C	TRUE	5
44	BAIAP2	SH3 superfamily	poly-I:C	TRUE	5
216	DOCK2	SH3 superfamily	poly-I:C	TRUE	5
515	MYO1F	SH3 superfamily	poly-I:C	TRUE	5
898	VAV1	SH3 superfamily	poly-I:C	TRUE	5
42	ATP5B	AAA superfamily	dsPPP	TRUE	4
82	CLP1	AAA superfamily	dsPPP	TRUE	4
84	CLPB	AAA superfamily	dsPPP	TRUE	4
559	NTPCR	AAA superfamily	dsPPP	TRUE	4	+
698	RFC1	AAA superfamily	RNAISD	TRUE	4
701	RFC2	AAA superfamily	RNAISD	TRUE	4
704	RFC3	AAA superfamily	RNAISD	TRUE	4
707	RFC4	AAA superfamily	RNAISD	TRUE	4
748	SKP1	BTB superfamily	poly-I:C	TRUE	4
827	TCEB1	BTB superfamily	poly-I:C	TRUE	4
919	ZBTB11	BTB superfamily	poly-I:C	TRUE	4
921	ZBTB7A	BTB superfamily	poly-I:C	TRUE	4
137	DDX21	DEAD-like_helicase_N superfamily	poly-A:U	TRUE	4
149	DDX58	DEAD-like_helicase_N superfamily	poly-A:U	TRUE	4
184	DHX58	DEAD-like_helicase_N superfamily	poly-A:U	TRUE	4	+
190	DHX9	DEAD-like_helicase_N superfamily	poly-A:U	TRUE	4	+
194	DHX9	DSRM superfamily	poly-A:U	TRUE	4	+
230	EIF2AK2	DSRM superfamily	poly-A:U	TRUE	4
406	ILF3	DSRM superfamily	poly-A:U	TRUE	4	+
796	STAU1	DSRM superfamily	poly-A:U	TRUE	4	+
431	KPNA1	HEAT_EZ superfamily	dsCAP0	TRUE	4
435	KPNA2	HEAT_EZ superfamily	dsCAP0	TRUE	4
439	KPNA3	HEAT_EZ superfamily	dsCAP0	TRUE	4
443	KPNA4	HEAT_EZ superfamily	dsCAP0	TRUE	4
348	HMGB2	HMG-box superfamily	poly-I:C	TRUE	4
793	SSRP1	HMG-box superfamily	poly-I:C	TRUE	4
836	TFAM	HMG-box superfamily	poly-I:C	TRUE	4
881	UBTF	HMG-box superfamily	poly-I:C	TRUE	4
253	EIF4G1	MIF4G superfamily	dsCAP0	TRUE	4
262	EIF4G3	MIF4G superfamily	dsCAP0	TRUE	4
523	NCBP1	MIF4G superfamily	dsCAP0	TRUE	4
583	PAIP1	MIF4G superfamily	dsCAP0	TRUE	4
50	BAZ1A	PHD_SF superfamily	poly-I:C	TRUE	4
602	PHRF1	PHD_SF superfamily	poly-I:C	TRUE	4
746	SHPRH	PHD_SF superfamily	poly-I:C	TRUE	4
855	TRIM28	PHD_SF superfamily	poly-I:C	TRUE	4
539	NFX1	R3H superfamily	dsCAP0	TRUE	4
542	NKRF	R3H superfamily	dsCAP0	TRUE	4
585	PARN	R3H superfamily	dsCAP0	TRUE	4
664	R3HCC1	R3H superfamily	dsCAP0	TRUE	4	+
273	ELAVL1	RRM_SF superfamily	ssCAP	TRUE	4	+
296	EWSR1	RRM_SF superfamily	RNAISD	TRUE	4
312	FUS	RRM_SF superfamily	RNAISD	TRUE	4
360	HNRNPD	RRM_SF superfamily	ssCAP	TRUE	4
525	NCBP2	RRM_SF superfamily	ssCAP	TRUE	4
532	NELFE	RRM_SF superfamily	ssCAP	TRUE	4
671	RBM14	RRM_SF superfamily	RNAISD	TRUE	4	+
811	TAF15	RRM_SF superfamily	RNAISD	TRUE	4
73	CDC5L	SANT superfamily	poly-I:C	TRUE	4
210	DNAJC1	SANT superfamily	poly-I:C	TRUE	4
212	DNAJC2	SANT superfamily	poly-I:C	TRUE	4
752	SMARCA5	SANT superfamily	poly-I:C	TRUE	4	+
65	CCAR1	SAP superfamily	poly-I:C	TRUE	4
156	DEK	SAP superfamily	poly-I:C	TRUE	4	+
290	ERI1	SAP superfamily	poly-I:C	TRUE	4
724	SAFB	SAP superfamily	poly-I:C	TRUE	4
460	LSM1	Sm_like superfamily	dsPPP	TRUE	4
463	LSM2	Sm_like superfamily	dsPPP	TRUE	4
467	LSM5	Sm_like superfamily	dsPPP	TRUE	4
469	LSM6	Sm_like superfamily	dsPPP	TRUE	4
243	EIF3I	WD40 superfamily	dsCAP0	TRUE	4
322	GEMIN5	WD40 superfamily	dsCAP0	TRUE	4
326	GNB2L1	WD40 superfamily	dsCAP0	TRUE	4	+
801	STRAP	WD40 superfamily	dsCAP0	TRUE	4
5	ABCF1	AAA superfamily	2'5'OA	TRUE	3	+
6	ABCF3	AAA superfamily	2'5'OA	TRUE	3	+
39	ATAD3A	AAA superfamily	ssCAP0	TRUE	3
175	DHX15	AAA superfamily	ssCAP0	TRUE	3
822	TAP1	AAA superfamily	2'5'OA	TRUE	3
888	UPF1	AAA superfamily	ssCAP0	TRUE	3
587	PARP1	BRCT superfamily	poly-I:C	TRUE	3	+
601	PES1	BRCT superfamily	poly-I:C	TRUE	3
693	RFC1	BRCT superfamily	poly-I:C	TRUE	3
49	BAZ1A	Bromodomain superfamily	poly-I:C	TRUE	3
57	BRD3	Bromodomain superfamily	poly-I:C	TRUE	3
853	TRIM28	Bromodomain superfamily	poly-I:C	TRUE	3
28	ARHGEF2	C1 superfamily	poly-I:C	TRUE	3
352	HMHA1	C1 superfamily	poly-I:C	TRUE	3
900	VAV1	C1 superfamily	poly-I:C	TRUE	3
128	DDX1	DEAD-like_helicase_N superfamily	dsISD	TRUE	3	+
129	DDX1	DEAD-like_helicase_N superfamily	RNAISD	TRUE	3	+
145	DDX54	DEAD-like_helicase_N superfamily	ssPPP	TRUE	3
150	DDX58	DEAD-like_helicase_N superfamily	ssPPP	TRUE	3
167	DHX15	DEAD-like_helicase_N superfamily	ssPPP	TRUE	3
185	DHX58	DEAD-like_helicase_N superfamily	RNAISD	TRUE	3	+
858	TTF2	DEAD-like_helicase_N superfamily	dsISD	TRUE	3
911	YTHDC2	DEAD-like_helicase_N superfamily	dsISD	TRUE	3	+
912	YTHDC2	DEAD-like_helicase_N superfamily	RNAISD	TRUE	3	+
288	ERI1	DnaQ_like_exo superfamily	poly-I:C	TRUE	3
301	EXOSC10	DnaQ_like_exo superfamily	poly-I:C	TRUE	3
411	ISG20L2	DnaQ_like_exo superfamily	poly-I:C	TRUE	3
401	ILF2	DZF superfamily	poly-I:C	TRUE	3	+
403	ILF3	DZF superfamily	poly-I:C	TRUE	3	+
802	STRBP	DZF superfamily	poly-I:C	TRUE	3	+
277	ELF1	Ets superfamily	dsISD	TRUE	3
287	ERF	Ets superfamily	dsISD	TRUE	3
771	SPI1	Ets superfamily	dsISD	TRUE	3
432	KPNA2	HEAT_EZ superfamily	ssCAP	TRUE	3
433	KPNA2	HEAT_EZ superfamily	ssCAP0	TRUE	3
434	KPNA2	HEAT_EZ superfamily	ssCAP1	TRUE	3
436	KPNA3	HEAT_EZ superfamily	ssCAP	TRUE	3
437	KPNA3	HEAT_EZ superfamily	ssCAP0	TRUE	3
438	KPNA3	HEAT_EZ superfamily	ssCAP1	TRUE	3
440	KPNA4	HEAT_EZ superfamily	ssCAP	TRUE	3
441	KPNA4	HEAT_EZ superfamily	ssCAP0	TRUE	3
442	KPNA4	HEAT_EZ superfamily	ssCAP1	TRUE	3
309	FUBP3	KH-I superfamily	poly-I:C	TRUE	3
315	FXR1	KH-I superfamily	poly-I:C	TRUE	3
415	KHDRBS1	KH-I superfamily	poly-I:C	TRUE	3	+
426	KIF2A	KISc superfamily	poly-I:C	TRUE	3	+
428	KIF2C	KISc superfamily	poly-I:C	TRUE	3
429	KIFC1	KISc superfamily	poly-I:C	TRUE	3
256	EIF4G1	MA3 superfamily	dsCAP0	TRUE	3
265	EIF4G3	MA3 superfamily	dsCAP0	TRUE	3
600	PDCD4	MA3 superfamily	dsCAP0	TRUE	3
121	CWC22	MIF4G superfamily	poly-I:C	TRUE	3
251	EIF4G1	MIF4G superfamily	ssCAP0	TRUE	3
252	EIF4G1	MIF4G superfamily	ssCAP1	TRUE	3
260	EIF4G3	MIF4G superfamily	ssCAP0	TRUE	3
261	EIF4G3	MIF4G superfamily	ssCAP1	TRUE	3
521	NCBP1	MIF4G superfamily	ssCAP0	TRUE	3
522	NCBP1	MIF4G superfamily	ssCAP1	TRUE	3
547	NOM1	MIF4G superfamily	poly-I:C	TRUE	3
890	UPF2	MIF4G superfamily	poly-I:C	TRUE	3
595	PBXIP1	OmpH superfamily	poly-I:C	TRUE	3
755	SMC3	OmpH superfamily	poly-I:C	TRUE	3
817	TAOK1	OmpH superfamily	poly-I:C	TRUE	3	+
233	EIF3A	PCI superfamily	dsCAP0	TRUE	3
236	EIF3E	PCI superfamily	dsCAP0	TRUE	3
245	EIF3M	PCI superfamily	dsCAP0	TRUE	3
629	PRPF3	PWI superfamily	poly-I:C	TRUE	3
673	RBM25	PWI superfamily	poly-I:C	TRUE	3
783	SRRM1	PWI superfamily	poly-I:C	TRUE	3
21	ARHGAP15	RhoGAP superfamily	poly-I:C	TRUE	3
23	ARHGAP4	RhoGAP superfamily	poly-I:C	TRUE	3
350	HMHA1	RhoGAP superfamily	poly-I:C	TRUE	3
26	ARHGEF1	RhoGEF superfamily	poly-I:C	TRUE	3
27	ARHGEF2	RhoGEF superfamily	poly-I:C	TRUE	3
896	VAV1	RhoGEF superfamily	poly-I:C	TRUE	3
374	HNRNPUL1	SAP superfamily	dsISD	TRUE	3
725	SAFB	SAP superfamily	dsISD	TRUE	3
738	SF3B2	SAP superfamily	dsISD	TRUE	3
130	DDX1	SPRY superfamily	poly-I:C	TRUE	3	+
487	MEFV	SPRY superfamily	poly-I:C	TRUE	3
850	TRIM14	SPRY superfamily	poly-I:C	TRUE	3
383	IFIT1	TPR_1 superfamily	ssPPP	TRUE	3
389	IFIT5	TPR_1 superfamily	ssPPP	TRUE	3
925	ZC3H7B	TPR_1 superfamily	ssPPP	TRUE	3
479	MARK2	UBA_like_SF superfamily	poly-I:C	TRUE	3
562	NXF1	UBA_like_SF superfamily	poly-I:C	TRUE	3
871	UBAP2L	UBA_like_SF superfamily	poly-I:C	TRUE	3
596	PCF11	VHS_ENTH_ANTH superfamily	poly-I:C	TRUE	3
730	SCAF4	VHS_ENTH_ANTH superfamily	poly-I:C	TRUE	3
732	SCAF8	VHS_ENTH_ANTH superfamily	poly-I:C	TRUE	3
409	IQGAP1	WW superfamily	poly-I:C	TRUE	3
632	PRPF40A	WW superfamily	poly-I:C	TRUE	3
831	TCERG1	WW superfamily	poly-I:C	TRUE	3
492	MKRN2	zf-CCCH superfamily	poly-A:U	TRUE	3	+
589	PARP12	zf-CCCH superfamily	poly-A:U	TRUE	3	+
676	RBM26	zf-CCCH superfamily	poly-I:C	TRUE	3
865	U2AF1	zf-CCCH superfamily	poly-I:C	TRUE	3
923	ZC3H11A	zf-CCCH superfamily	poly-A:U	TRUE	3	+
924	ZC3H15	zf-CCCH superfamily	poly-I:C	TRUE	3	+
298	EWSR1	zf-RanBP superfamily	dsISD	TRUE	3
299	EWSR1	zf-RanBP superfamily	RNAISD	TRUE	3
313	FUS	zf-RanBP superfamily	dsISD	TRUE	3
314	FUS	zf-RanBP superfamily	RNAISD	TRUE	3
812	TAF15	zf-RanBP superfamily	dsISD	TRUE	3
813	TAF15	zf-RanBP superfamily	RNAISD	TRUE	3
940	ZNF346	zf-U1 superfamily	poly-I:C	TRUE	3	+
943	ZNF385A	zf-U1 superfamily	poly-I:C	TRUE	3	+
945	ZNF830	zf-U1 superfamily	poly-I:C	TRUE	3
38	ATAD3A	AAA superfamily	ssCAP	TRUE	2
40	ATAD3A	AAA superfamily	ssCAP1	TRUE	2
174	DHX15	AAA superfamily	ssCAP	TRUE	2
176	DHX15	AAA superfamily	ssCAP1	TRUE	2
837	TFB1M	AdoMet_MTases superfamily	poly-I:C	TRUE	2
838	TFB2M	AdoMet_MTases superfamily	poly-I:C	TRUE	2
159	DGKZ	Ank superfamily	poly-I:C	TRUE	2
622	PPP1R12A	Ank superfamily	poly-I:C	TRUE	2
280	EPB41L2	B41 superfamily	dsISD	TRUE	2
537	NF2	B41 superfamily	dsISD	TRUE	2
25	ARHGAP4	BAR superfamily	poly-I:C	TRUE	2
351	HMHA1	BAR superfamily	poly-I:C	TRUE	2
489	MEFV	BBOX superfamily	poly-I:C	TRUE	2
854	TRIM28	BBOX superfamily	poly-I:C	TRUE	2
456	LIG4	BRCT superfamily	dsISD	TRUE	2
694	RFC1	BRCT superfamily	dsISD	TRUE	2
750	SKP1	BTB superfamily	dsCAP0	TRUE	2
828	TCEB1	BTB superfamily	dsCAP0	TRUE	2
408	IQGAP1	CH superfamily	poly-I:C	TRUE	2
901	VAV1	CH superfamily	poly-I:C	TRUE	2
115	CUL3	CULLIN superfamily	dsISD	TRUE	2
117	CUL4A	CULLIN superfamily	dsISD	TRUE	2
116	CUL3	Cullin_Nedd8 superfamily	dsISD	TRUE	2
118	CUL4A	Cullin_Nedd8 superfamily	dsISD	TRUE	2
135	DDX20	DEAD-like_helicase_N superfamily	ssCAP1	TRUE	2	+
146	DDX54	DEAD-like_helicase_N superfamily	dsPPP	TRUE	2
151	DDX58	DEAD-like_helicase_N superfamily	dsPPP	TRUE	2
170	DHX15	DEAD-like_helicase_N superfamily	ssCAP1	TRUE	2
402	ILF2	DZF superfamily	poly-A:U	TRUE	2	+
404	ILF3	DZF superfamily	poly-A:U	TRUE	2	+
222	EEF1B2	EF1B superfamily	poly-I:C	TRUE	2
223	EEF1D	EF1B superfamily	poly-I:C	TRUE	2
513	MYL6	EFh superfamily	dsPPP	TRUE	2
721	S100A6	EFh superfamily	dsPPP	TRUE	2
232	EIF2S2	eIF-5_eIF-2B superfamily	poly-I:C	TRUE	2
270	EIF5	eIF-5_eIF-2B superfamily	poly-I:C	TRUE	2
503	MUTYH	ENDO3c superfamily	dsISD	TRUE	2
556	NTHL1	ENDO3c superfamily	dsISD	TRUE	2
504	MUTYH	FES superfamily	dsISD	TRUE	2
557	NTHL1	FES superfamily	dsISD	TRUE	2
633	PRPF40A	FF superfamily	poly-I:C	TRUE	2
830	TCERG1	FF superfamily	poly-I:C	TRUE	2
78	CEP170	FHA superfamily	poly-I:C	TRUE	2
490	MKI67	FHA superfamily	poly-I:C	TRUE	2
98	CMTR1	G-patch superfamily	dsCAP0	TRUE	2	+
327	GPATCH4	G-patch superfamily	poly-I:C	TRUE	2
544	NKRF	G-patch superfamily	dsCAP0	TRUE	2
768	SON	G-patch superfamily	poly-I:C	TRUE	2
340	HIST1H4A	H4 superfamily	poly-I:C	TRUE	2
341	HIST1H4A	H4 superfamily	dsISD	TRUE	2
345	HIST2H3A	H4 superfamily	poly-I:C	TRUE	2
346	HIST2H3A	H4 superfamily	dsISD	TRUE	2
396	IGSF10	IG superfamily	dsPPP	TRUE	2
656	PTPRK	IG superfamily	dsPPP	TRUE	2
397	IGSF10	IG_like superfamily	dsPPP	TRUE	2
653	PTPRK	IG_like superfamily	dsPPP	TRUE	2
419	KIF14	KISc superfamily	ssPPP	TRUE	2
425	KIF22	KISc superfamily	dsISD	TRUE	2
427	KIF2A	KISc superfamily	ssPPP	TRUE	2	+
430	KIFC1	KISc superfamily	dsISD	TRUE	2
939	ZNF316	KRAB_A-box superfamily	poly-I:C	TRUE	2
946	ZNF93	KRAB_A-box superfamily	poly-I:C	TRUE	2
446	LARP1	LAM superfamily	poly-A:U	TRUE	2	+
454	LARP4B	LAM superfamily	poly-A:U	TRUE	2
761	SMU1	LisH superfamily	poly-I:C	TRUE	2
832	TCOF1	LisH superfamily	poly-I:C	TRUE	2
122	CWC22	MA3 superfamily	poly-I:C	TRUE	2
254	EIF4G1	MA3 superfamily	ssCAP0	TRUE	2
255	EIF4G1	MA3 superfamily	ssCAP1	TRUE	2
263	EIF4G3	MA3 superfamily	ssCAP0	TRUE	2
264	EIF4G3	MA3 superfamily	ssCAP1	TRUE	2
548	NOM1	MA3 superfamily	poly-I:C	TRUE	2
237	EIF3F	MPN superfamily	poly-I:C	TRUE	2
238	EIF3F	MPN superfamily	dsCAP0	TRUE	2
240	EIF3H	MPN superfamily	poly-I:C	TRUE	2
241	EIF3H	MPN superfamily	dsCAP0	TRUE	2
552	NR2C2	NR_DBD_like superfamily	dsISD	TRUE	2
554	NR3C1	NR_DBD_like superfamily	dsISD	TRUE	2
553	NR2C2	NR_LBD superfamily	dsISD	TRUE	2
555	NR3C1	NR_LBD superfamily	dsISD	TRUE	2
563	PABPC1	PABP superfamily	poly-A:U	TRUE	2
564	PABPC1	PABP superfamily	ssCAP0	TRUE	2
565	PABPC1	PABP superfamily	ssCAP1	TRUE	2
566	PABPC1	PABP superfamily	dsCAP0	TRUE	2
571	PABPC4	PABP superfamily	poly-A:U	TRUE	2
572	PABPC4	PABP superfamily	ssCAP0	TRUE	2
573	PABPC4	PABP superfamily	ssCAP1	TRUE	2
575	PABPC4	PABP superfamily	dsCAP0	TRUE	2
235	EIF3E	PCI superfamily	poly-I:C	TRUE	2
244	EIF3M	PCI superfamily	poly-I:C	TRUE	2
284	EPS8L2	PH-like superfamily	dsCAP0	TRUE	2
895	VASP	PH-like superfamily	dsCAP0	TRUE	2
76	CDK13	PKc_like superfamily	dsISD	TRUE	2
328	GRK6	PKc_like superfamily	dsPPP	TRUE	2
625	PRKDC	PKc_like superfamily	dsISD	TRUE	2
727	SBK2	PKc_like superfamily	dsPPP	TRUE	2
778	SRPR	P-loop_NTPase superfamily	poly-I:C	TRUE	2
781	SRPRB	P-loop_NTPase superfamily	poly-I:C	TRUE	2
488	MEFV	PRY superfamily	poly-I:C	TRUE	2
851	TRIM14	PRY superfamily	poly-I:C	TRUE	2
337	HDGF	PWWP superfamily	poly-I:C	TRUE	2
338	HDGFRP2	PWWP superfamily	poly-I:C	TRUE	2
407	IQGAP1	RasGAP superfamily	poly-I:C	TRUE	2
666	RASAL2	RasGAP superfamily	poly-I:C	TRUE	2
109	CSDE1	S1_like superfamily	dsCAP0	TRUE	2	+
909	YBX1	S1_like superfamily	dsCAP0	TRUE	2
716	RPS4X	S4 superfamily	dsCAP0	TRUE	2
717	RPS9	S4 superfamily	dsCAP0	TRUE	2
291	ERI1	SAP superfamily	dsCAP0	TRUE	2
371	HNRNPU	SAP superfamily	dsCAP0	TRUE	2
735	SEC63	Sec63 superfamily	poly-I:C	TRUE	2
765	SNRNP200	Sec63 superfamily	poly-I:C	TRUE	2
862	TYK2	SH2 superfamily	poly-I:C	TRUE	2
897	VAV1	SH2 superfamily	poly-I:C	TRUE	2
444	KRT18	Spc7 superfamily	dsPPP	TRUE	2
445	KRT18	Spc7 superfamily	dsCAP0	TRUE	2
508	MYH9	Spc7 superfamily	dsPPP	TRUE	2
509	MYH9	Spc7 superfamily	dsCAP0	TRUE	2
131	DDX1	SPRY superfamily	dsISD	TRUE	2	+
132	DDX1	SPRY superfamily	RNAISD	TRUE	2	+
372	HNRNPUL1	SPRY superfamily	dsISD	TRUE	2
373	HNRNPUL1	SPRY superfamily	RNAISD	TRUE	2
330	GRK6	STYKc superfamily	dsPPP	TRUE	2
728	SBK2	STYKc superfamily	dsPPP	TRUE	2
384	IFIT1	TPR_1 superfamily	ssCAP	TRUE	2
385	IFIT1	TPR_1 superfamily	ssCAP0	TRUE	2
387	IFIT1	TPR_1 superfamily	dsPPP	TRUE	2
388	IFIT1	TPR_1 superfamily	dsCAP0	TRUE	2
390	IFIT5	TPR_1 superfamily	ssCAP	TRUE	2
391	IFIT5	TPR_1 superfamily	ssCAP0	TRUE	2
392	IFIT5	TPR_1 superfamily	dsPPP	TRUE	2
393	IFIT5	TPR_1 superfamily	dsCAP0	TRUE	2
756	SMN1	TUDOR superfamily	ssCAP0	TRUE	2
757	SMN1	TUDOR superfamily	ssCAP1	TRUE	2
758	SMN1	TUDOR superfamily	dsCAP0	TRUE	2
759	SMNDC1	TUDOR superfamily	poly-I:C	TRUE	2
764	SND1	TUDOR superfamily	poly-I:C	TRUE	2
833	TDRD7	TUDOR superfamily	ssCAP0	TRUE	2
834	TDRD7	TUDOR superfamily	ssCAP1	TRUE	2
835	TDRD7	TUDOR superfamily	dsCAP0	TRUE	2
257	EIF4G1	W2 superfamily	ssCAP0	TRUE	2
258	EIF4G1	W2 superfamily	ssCAP1	TRUE	2
259	EIF4G1	W2 superfamily	dsCAP0	TRUE	2
266	EIF4G3	W2 superfamily	ssCAP0	TRUE	2
267	EIF4G3	W2 superfamily	ssCAP1	TRUE	2
268	EIF4G3	W2 superfamily	dsCAP0	TRUE	2
941	ZNF346	zf-U1 superfamily	poly-A:U	TRUE	2	+
944	ZNF385A	zf-U1 superfamily	poly-A:U	TRUE	2	+
306	FEN1	53EXOc superfamily	poly-I:C	TRUE	1
9	ADAR	A_deamin superfamily	poly-I:C	TRUE	1	+
37	ATAD3A	AAA superfamily	poly-A:U	TRUE	1
54	BMS1	AARP2CN superfamily	poly-I:C	TRUE	1
7	ACTB	ACTIN superfamily	dsPPP	TRUE	1
8	ACTB	ACTIN superfamily	dsCAP0	TRUE	1
462	LSM12	AD superfamily	poly-A:U	TRUE	1
902	VILL	ADF_gelsolin superfamily	poly-I:C	TRUE	1
316	FXR1	Agenet superfamily	poly-I:C	TRUE	1
19	AP2A1	Alpha_adaptinC2 superfamily	poly-I:C	TRUE	1
473	MAN2B1	Alpha-mann_mid superfamily	ssCAP0	TRUE	1
319	GBE1	AmyAc_family superfamily	dsISD	TRUE	1
61	C3	ANATO superfamily	poly-I:C	TRUE	1
89	CLPB	Ank superfamily	ssPPP	TRUE	1
90	CLPB	Ank superfamily	dsPPP	TRUE	1
91	CLPB	Ank superfamily	dsCAP0	TRUE	1
665	RAI14	Ank superfamily	dsISD	TRUE	1
714	RNASEL	Ank superfamily	2'5'OA	TRUE	1
30	ARRB1	Arrestin_C superfamily	poly-I:C	TRUE	1
457	LRRC47	B3_4 superfamily	poly-I:C	TRUE	1
45	BANF1	BAF superfamily	dsISD	TRUE	1	+
46	BANF1	BAF superfamily	dsPPP	TRUE	1	+
215	DNMT1	BAH superfamily	poly-I:C	TRUE	1
852	TRIM28	BBC superfamily	poly-I:C	TRUE	1
52	BEND4	BEN superfamily	dsISD	TRUE	1
55	BOP1	BOP1NT superfamily	poly-I:C	TRUE	1
695	RFC1	BRCT superfamily	RNAISD	TRUE	1
58	BRIX1	Brix superfamily	dsISD	TRUE	1
715	RPF2	Brix superfamily	poly-I:C	TRUE	1
749	SKP1	BTB superfamily	dsPPP	TRUE	1
920	ZBTB17	BTB superfamily	dsISD	TRUE	1
414	JUND	bZIP superfamily	RNAISD	TRUE	1
62	CACTIN	CactinC_cactus superfamily	poly-I:C	TRUE	1
551	NOP14	CDC37_N superfamily	poly-I:C	TRUE	1
201	DMD	CH superfamily	dsISD	TRUE	1
806	SYNE1	CH superfamily	dsPPP	TRUE	1
807	SYNE1	CH superfamily	dsCAP0	TRUE	1
110	CSNK2B	CK_II_beta superfamily	poly-I:C	TRUE	1
92	CLU	CLa superfamily	poly-I:C	TRUE	1
93	CLU	CLb superfamily	poly-I:C	TRUE	1
86	CLPB	ClpB_D2-small superfamily	ssPPP	TRUE	1
87	CLPB	ClpB_D2-small superfamily	dsPPP	TRUE	1
88	CLPB	ClpB_D2-small superfamily	dsCAP0	TRUE	1
474	MAP4K4	CNH superfamily	poly-I:C	TRUE	1
100	COL18A1	CRD_FZ superfamily	poly-I:C	TRUE	1
762	SMU1	CTLH superfamily	poly-I:C	TRUE	1
336	GTF2B	CYCLIN superfamily	poly-I:C	TRUE	1
157	DGKZ	DAGK_acc superfamily	poly-I:C	TRUE	1
158	DGKZ	DAGK_cat superfamily	poly-I:C	TRUE	1
51	BAZ1A	DDT superfamily	poly-I:C	TRUE	1
152	DDX58	DEAD-like_helicase_N superfamily	2'5'OA	TRUE	1
168	DHX15	DEAD-like_helicase_N superfamily	ssCAP	TRUE	1
63	CC2D1A	DM14 superfamily	poly-I:C	TRUE	1
450	LARP1	DM15 superfamily	poly-A:U	TRUE	1	+
451	LARP1	DM15 superfamily	ssCAP0	TRUE	1	+
452	LARP1	DM15 superfamily	ssCAP1	TRUE	1	+
453	LARP1	DM15 superfamily	dsCAP0	TRUE	1	+
208	DNAJA4	DnaJ superfamily	ssCAP	TRUE	1
214	DNAJC9	DnaJ superfamily	dsISD	TRUE	1
289	ERI1	DnaQ_like_exo superfamily	dsCAP0	TRUE	1
292	ERI3	DnaQ_like_exo superfamily	poly-A:U	TRUE	1	+
545	NKRF	DSRM superfamily	dsPPP	TRUE	1
546	NKRF	DSRM superfamily	dsCAP0	TRUE	1
512	MYL6	EFh superfamily	poly-I:C	TRUE	1
224	EGFL7	EGF_CA superfamily	dsCAP0	TRUE	1
770	SPI1	Ets superfamily	poly-I:C	TRUE	1
422	KIF14	FHA superfamily	ssPPP	TRUE	1
423	KIF14	FHA superfamily	dsPPP	TRUE	1
424	KIF14	FHA superfamily	dsCAP0	TRUE	1
649	PTPRK	FN3 superfamily	dsISD	TRUE	1
650	PTPRK	FN3 superfamily	dsPPP	TRUE	1
651	PTPRK	FN3 superfamily	dsCAP0	TRUE	1
94	CMTR1	G-patch superfamily	ssPPP	TRUE	1	+
95	CMTR1	G-patch superfamily	ssCAP	TRUE	1	+
96	CMTR1	G-patch superfamily	ssCAP0	TRUE	1	+
97	CMTR1	G-patch superfamily	ssCAP1	TRUE	1	+
543	NKRF	G-patch superfamily	dsPPP	TRUE	1
323	GIGYF2	GYF superfamily	ssCAP0	TRUE	1
324	GIGYF2	GYF superfamily	ssCAP1	TRUE	1
325	GIGYF2	GYF superfamily	dsCAP0	TRUE	1
339	HIST1H1B	H15 superfamily	dsISD	TRUE	1
743	SHPRH	H15 superfamily	poly-I:C	TRUE	1
344	HIST2H2AB	H2A superfamily	poly-I:C	TRUE	1
307	FEN1	H3TH_StructSpec-5'-nucleases superfamily	poly-I:C	TRUE	1
161	DHX15	HA2 superfamily	ssPPP	TRUE	1
162	DHX15	HA2 superfamily	ssCAP	TRUE	1
163	DHX15	HA2 superfamily	ssCAP0	TRUE	1
164	DHX15	HA2 superfamily	ssCAP1	TRUE	1
165	DHX15	HA2 superfamily	dsCAP0	TRUE	1
192	DHX9	HA2 superfamily	poly-A:U	TRUE	1	+
914	YTHDC2	HA2 superfamily	dsISD	TRUE	1	+
915	YTHDC2	HA2 superfamily	RNAISD	TRUE	1	+
381	HSP90AA1	HATPase superfamily	dsPPP	TRUE	1
495	MORC2	HATPase superfamily	poly-I:C	TRUE	1
847	TOP2A	HATPase superfamily	dsISD	TRUE	1
111	CTNND1	HEAT_EZ superfamily	poly-I:C	TRUE	1
349	HMGN1	HMG14_17 superfamily	poly-I:C	TRUE	1
794	SSRP1	HMG-box superfamily	dsISD	TRUE	1
872	UBASH3B	HP superfamily	dsISD	TRUE	1
873	UBASH3B	HP superfamily	RNAISD	TRUE	1
302	EXOSC10	HRDC superfamily	poly-I:C	TRUE	1
398	IGSF10	Ig superfamily	dsPPP	TRUE	1
655	PTPRK	IG superfamily	dsISD	TRUE	1
657	PTPRK	IG superfamily	dsCAP0	TRUE	1
652	PTPRK	IG_like superfamily	dsISD	TRUE	1
654	PTPRK	IG_like superfamily	dsCAP0	TRUE	1
734	SDF2L1	Ins145_P3_rec superfamily	poly-I:C	TRUE	1
410	IQGAP1	IQ superfamily	poly-I:C	TRUE	1
31	ASCC1	KH-I superfamily	ssPPP	TRUE	1	+
416	KHDRBS1	KH-I superfamily	poly-A:U	TRUE	1	+
417	KHDRBS1	KH-I superfamily	dsISD	TRUE	1	+
662	QKI	KH-I superfamily	dsPPP	TRUE	1	+
420	KIF14	KISc superfamily	dsPPP	TRUE	1
421	KIF14	KISc superfamily	dsCAP0	TRUE	1
447	LARP1	LAM superfamily	ssCAP0	TRUE	1	+
448	LARP1	LAM superfamily	ssCAP1	TRUE	1	+
449	LARP1	LAM superfamily	dsCAP0	TRUE	1	+
791	SSB	LAM superfamily	dsPPP	TRUE	1
99	COL18A1	LamG superfamily	poly-I:C	TRUE	1
842	TMPO	LEM superfamily	poly-I:C	TRUE	1
458	LRRC47	LRR superfamily	poly-I:C	TRUE	1
459	LRRC47	LRR_TYP superfamily	poly-I:C	TRUE	1
400	IGSF10	LRRNT superfamily	dsPPP	TRUE	1
591	PARP9	Macro superfamily	poly-I:C	TRUE	1
592	PARP9	Macro superfamily	ssCAP1	TRUE	1
486	MEF2D	MADS superfamily	dsISD	TRUE	1
643	PTPRK	MAM superfamily	dsISD	TRUE	1
644	PTPRK	MAM superfamily	dsPPP	TRUE	1
645	PTPRK	MAM superfamily	dsCAP0	TRUE	1
485	MECP2	MBD superfamily	dsISD	TRUE	1
519	NCBP1	MIF4G superfamily	ssPPP	TRUE	1
520	NCBP1	MIF4G superfamily	ssCAP	TRUE	1
582	PAIP1	MIF4G superfamily	poly-A:U	TRUE	1
634	PRPF8	MPN superfamily	dsISD	TRUE	1
635	PRPF8	MPN superfamily	RNAISD	TRUE	1
506	MYH9	MYSc superfamily	dsPPP	TRUE	1
507	MYH9	MYSc superfamily	dsCAP0	TRUE	1
514	MYO1F	MYSc superfamily	poly-I:C	TRUE	1
378	HSD17B12	NADB_Rossmann superfamily	poly-I:C	TRUE	1
379	HSD17B12	NADB_Rossmann superfamily	dsISD	TRUE	1
380	HSD17B12	NADB_Rossmann superfamily	dsPPP	TRUE	1
60	C3	NTR_like superfamily	poly-I:C	TRUE	1
574	PABPC4	PABP superfamily	dsPPP	TRUE	1
13	AGO2	PAZ superfamily	dsCAP0	TRUE	1
196	DICER1	PAZ superfamily	poly-I:C	TRUE	1
114	CTSZ	Peptidase_C1 superfamily	dsCAP0	TRUE	1
221	EEA1	PHD_SF superfamily	dsCAP0	TRUE	1	+
883	UHRF1	PHD_SF superfamily	dsISD	TRUE	1	+
283	EPS8L2	PH-like superfamily	dsPPP	TRUE	1
200	DIS3	PIN_SF superfamily	poly-I:C	TRUE	1
606	PLCB3	PI-PLCc_GDPD_SF superfamily	poly-I:C	TRUE	1
605	PLCB3	PI-PLC-Y superfamily	poly-I:C	TRUE	1
12	AGO2	Piwi-like superfamily	dsCAP0	TRUE	1
226	EIF2AK2	PKc_like superfamily	poly-A:U	TRUE	1
329	GRK6	PKc_like superfamily	dsCAP0	TRUE	1
711	RNASEL	PKc_like superfamily	2'5'OA	TRUE	1
334	GRK6	Pkinase_C superfamily	dsPPP	TRUE	1
335	GRK6	Pkinase_C superfamily	dsCAP0	TRUE	1
218	DSP	Plectin superfamily	ssPPP	TRUE	1
611	POLD1	POLBc superfamily	poly-I:C	TRUE	1
618	POU2F1	Pou superfamily	dsISD	TRUE	1
281	EPRS	ProRS-C_1 superfamily	poly-I:C	TRUE	1
630	PRPF4	PRP4 superfamily	poly-I:C	TRUE	1
737	SF3B2	PSP superfamily	dsISD	TRUE	1
927	ZCCHC8	PSP superfamily	poly-I:C	TRUE	1
646	PTPRK	PTP_DSP_cys superfamily	dsISD	TRUE	1
647	PTPRK	PTP_DSP_cys superfamily	dsPPP	TRUE	1
648	PTPRK	PTP_DSP_cys superfamily	dsCAP0	TRUE	1
640	PTPRK	PTPc superfamily	dsISD	TRUE	1
641	PTPRK	PTPc superfamily	dsPPP	TRUE	1
642	PTPRK	PTPc superfamily	dsCAP0	TRUE	1
712	RNASEL	PUB superfamily	2'5'OA	TRUE	1
784	SRRM1	PWI superfamily	dsISD	TRUE	1
660	PXK	PX_domain superfamily	poly-I:C	TRUE	1
541	NKRF	R3H superfamily	dsPPP	TRUE	1
584	PARN	R3H superfamily	ssCAP0	TRUE	1
916	YTHDC2	R3H superfamily	poly-I:C	TRUE	1	+
917	YTHDC2	R3H superfamily	dsISD	TRUE	1	+
918	YTHDC2	R3H superfamily	RNAISD	TRUE	1	+
69	CDC42	RAB superfamily	poly-I:C	TRUE	1
825	TBC1D10B	RabGAP-TBC superfamily	poly-I:C	TRUE	1
72	CDC42	RAN superfamily	poly-I:C	TRUE	1
70	CDC42	RAS superfamily	poly-I:C	TRUE	1
332	GRK6	RGS superfamily	dsPPP	TRUE	1
333	GRK6	RGS superfamily	dsCAP0	TRUE	1
68	CDC42	RHO superfamily	poly-I:C	TRUE	1
195	DICER1	RIBOc superfamily	poly-I:C	TRUE	1
491	MKRN2	RING_Ubox superfamily	poly-A:U	TRUE	1	+
878	UBE4B	RING_Ubox superfamily	ssCAP	TRUE	1
879	UBE4B	RING_Ubox superfamily	ssCAP0	TRUE	1
880	UBE4B	RING_Ubox superfamily	ssCAP1	TRUE	1
885	UHRF1	RING_Ubox superfamily	dsISD	TRUE	1	+
616	POLR2H	RNA_pol_Rpb8 superfamily	dsISD	TRUE	1
199	DIS3	RNB superfamily	poly-I:C	TRUE	1
613	POLR1A	RPOLA_N superfamily	poly-I:C	TRUE	1
617	POLR3A	RPOLA_N superfamily	dsISD	TRUE	1
614	POLR1C	RPOLD superfamily	poly-I:C	TRUE	1
615	POLR1C	RPOLD superfamily	dsISD	TRUE	1
772	SRBD1	RuvC_like superfamily	poly-I:C	TRUE	1
773	SRBD1	RuvC_like superfamily	dsISD	TRUE	1
108	CSDE1	S1_like superfamily	poly-A:U	TRUE	1	+
775	SRBD1	S1_like superfamily	dsISD	TRUE	1
282	EPRS	S15_NS1_EPRS_RNA-bind superfamily	poly-I:C	TRUE	1
882	UHRF1	SAD_SRA superfamily	dsISD	TRUE	1	+
726	SAMD9	SAM superfamily	poly-I:C	TRUE	1
375	HNRNPUL1	SAP superfamily	RNAISD	TRUE	1
782	SRPRB	SAR superfamily	poly-I:C	TRUE	1
938	ZNF24	SCAN superfamily	dsISD	TRUE	1
34	ASCC3	Sec63 superfamily	dsCAP0	TRUE	1
637	PSD4	Sec7 superfamily	poly-I:C	TRUE	1
285	EPS8L2	SH3 superfamily	dsPPP	TRUE	1
286	EPS8L2	SH3 superfamily	dsCAP0	TRUE	1
874	UBASH3B	SH3 superfamily	dsISD	TRUE	1
875	UBASH3B	SH3 superfamily	RNAISD	TRUE	1
71	CDC42	small_GTPase superfamily	poly-I:C	TRUE	1
754	SMC3	SMC_hinge superfamily	poly-I:C	TRUE	1
516	N4BP2	Smr superfamily	poly-I:C	TRUE	1	+
517	N4BP2	Smr superfamily	dsISD	TRUE	1	+
763	SND1	SNc superfamily	poly-I:C	TRUE	1
120	CUX1	Spc7 superfamily	dsISD	TRUE	1
472	LUZP1	Spc7 superfamily	poly-I:C	TRUE	1
203	DMD	SPEC superfamily	dsISD	TRUE	1
219	DSP	SPEC superfamily	ssPPP	TRUE	1
808	SYNE1	SPEC superfamily	dsPPP	TRUE	1
809	SYNE1	SPEC superfamily	dsCAP0	TRUE	1
370	HNRNPU	SPRY superfamily	dsCAP0	TRUE	1
779	SRPR	SRP54_N superfamily	poly-I:C	TRUE	1
77	CDK13	STYKc superfamily	dsISD	TRUE	1
228	EIF2AK2	STYKc superfamily	poly-A:U	TRUE	1
331	GRK6	STYKc superfamily	dsCAP0	TRUE	1
713	RNASEL	STYKc superfamily	2'5'OA	TRUE	1
342	HIST1H4A	TAF superfamily	poly-I:C	TRUE	1
343	HIST1H4A	TAF superfamily	dsISD	TRUE	1
814	TAF4	TAFH superfamily	dsISD	TRUE	1
845	TOP2A	TOP2c superfamily	dsISD	TRUE	1
846	TOP2A	TOP4c superfamily	dsISD	TRUE	1
510	MYH9	Topo_C_assoc superfamily	dsPPP	TRUE	1
511	MYH9	Topo_C_assoc superfamily	dsCAP0	TRUE	1
843	TOP1	Topo_C_assoc superfamily	poly-I:C	TRUE	1	+
844	TOP1	Topo_C_assoc superfamily	dsISD	TRUE	1	+
399	IGSF10	TPKR_C2 superfamily	dsPPP	TRUE	1
382	IFIT1	TPR_1 superfamily	poly-A:U	TRUE	1
386	IFIT1	TPR_1 superfamily	ssCAP1	TRUE	1
849	TRAM1	TRAM_LAG1_CLN8 superfamily	poly-I:C	TRUE	1
1	AARS	tRNA_SAD superfamily	dsPPP	TRUE	1
2	AARS	tRNA_SAD superfamily	dsCAP0	TRUE	1
43	AZU1	Trypsin superfamily	dsISD	TRUE	1
112	CTSG	Trypsin superfamily	poly-I:C	TRUE	1
113	CTSG	Trypsin superfamily	dsCAP0	TRUE	1
636	PRSS3	Trypsin superfamily	ssCAP1	TRUE	1
33	ASCC2	UBA_like_SF superfamily	dsCAP0	TRUE	1
876	UBASH3B	UBA_like_SF superfamily	dsISD	TRUE	1
877	UBASH3B	UBA_like_SF superfamily	RNAISD	TRUE	1
538	NFATC2IP	UBQ superfamily	poly-I:C	TRUE	1
829	TCEB2	UBQ superfamily	dsCAP0	TRUE	1
884	UHRF1	UBQ superfamily	dsISD	TRUE	1	+
903	VILL	VHP superfamily	poly-I:C	TRUE	1
597	PCF11	VHS_ENTH_ANTH superfamily	poly-A:U	TRUE	1
598	PCF11	VHS_ENTH_ANTH superfamily	ssPPP	TRUE	1
599	PCF11	VHS_ENTH_ANTH superfamily	dsPPP	TRUE	1
103	CPNE2	vWFA superfamily	poly-I:C	TRUE	1
271	EIF5	W2 superfamily	poly-I:C	TRUE	1
126	DDB2	WD40 superfamily	dsISD	TRUE	1
320	GEMIN5	WD40 superfamily	ssCAP0	TRUE	1
321	GEMIN5	WD40 superfamily	ssCAP1	TRUE	1
800	STRAP	WD40 superfamily	poly-A:U	TRUE	1
586	PARP1	WGR superfamily	poly-I:C	TRUE	1	+
590	PARP2	WGR superfamily	dsISD	TRUE	1	+
204	DMD	WW superfamily	dsISD	TRUE	1
588	PARP12	WWE superfamily	poly-A:U	TRUE	1	+
926	ZC3HAV1	WWE superfamily	ssPPP	TRUE	1	+
305	FEN1	XPG_I superfamily	poly-I:C	TRUE	1
304	FEN1	XPG_N superfamily	poly-I:C	TRUE	1
10	ADAR	z-alpha superfamily	poly-I:C	TRUE	1	+
866	U2AF1	zf-CCCH superfamily	dsISD	TRUE	1
935	ZFP36L2	zf-CCCH superfamily	ssCAP	TRUE	1
936	ZFP36L2	zf-CCCH superfamily	ssCAP1	TRUE	1
937	ZFP36L2	zf-CCCH superfamily	dsCAP0	TRUE	1
929	ZDBF2	zf-DBF superfamily	ssPPP	TRUE	1
930	ZDBF2	zf-DBF superfamily	ssCAP	TRUE	1
931	ZDBF2	zf-DBF superfamily	ssCAP0	TRUE	1
932	ZDBF2	zf-DBF superfamily	ssCAP1	TRUE	1
933	ZDBF2	zf-DBF superfamily	dsPPP	TRUE	1
934	ZDBF2	zf-DBF superfamily	dsCAP0	TRUE	1
297	EWSR1	zf-RanBP superfamily	poly-I:C	TRUE	1
482	MATR3	zf-U1 superfamily	dsPPP	TRUE	1
483	MATR3	zf-U1 superfamily	dsCAP0	TRUE	1
942	ZNF346	zf-U1 superfamily	RNAISD	TRUE	1	+
894	USP39	zf-UBP superfamily	poly-I:C	TRUE	1
922	ZBTB7A	ZnF_C2H2 superfamily	poly-I:C	TRUE	1
789	SRSF7	ZnF_C2HC superfamily	dsCAP0	TRUE	1
928	ZCCHC8	ZnF_C2HC superfamily	poly-I:C	TRUE	1
857	TRPS1	ZnF_GATA superfamily	dsISD	TRUE	1
612	POLK	ZnF_Rad18 superfamily	dsISD	TRUE	1
202	DMD	ZZ superfamily	dsISD	TRUE	1
