# Supplementary material for: Cross-species analysis of viral nucleic acid interacting proteins identifies TAOKs as innate immune regulators
Source: Nat Commun. 2021 Dec 1;12:7009. doi: 10.1038/s41467-021-27192-w (PMC8636641; doi:10.1038/s41467-021-27192-w)
Supplement: Supplementary file 11 — Supplementary Data 8 [file 41467_2021_27192_MOESM11_ESM.xlsx]

## Sheet: 25oA
Mouse GeneID	Mouse Gene ID	MGIID	Mouse Symbol	Species	Human GeneID	HGNCID	Human Symbol	DIOPT Score	Weighted Score	Rank	Best Score	Best Score Reverse	Prediction Derived From
Q8BFR5	233870	1923686	Tufm	Human	7284	12420	TUFM	14	14.37	high	Yes	Yes	eggNOG, HGNC, Hieranoid, Homologene, Inparanoid, OMA, OrthoDB, OrthoFinder, OrthoInspector, orthoMCL, Panther, Phylome, RoundUp, TreeFam
O55135	16418	1196288	Eif6	Human	3692	6159	EIF6	14	14.29	high	Yes	Yes	Compara, eggNOG, HGNC, Hieranoid, Homologene, Inparanoid, OMA, OrthoFinder, OrthoInspector, orthoMCL, Panther, Phylome, RoundUp, TreeFam
P63038	15510	96242	Hspd1	Human	3329	5261	HSPD1	15	15.24	high	Yes	Yes	Compara, eggNOG, HGNC, Hieranoid, Homologene, Inparanoid, Isobase, OMA, OrthoFinder, OrthoInspector, orthoMCL, Panther, Phylome, RoundUp, TreeFam
P70404	15929	1099463	Idh3g	Human	3421	5386	IDH3G	14	14.21	high	Yes	Yes	Compara, eggNOG, HGNC, Hieranoid, Homologene, Inparanoid, Isobase, OMA, OrthoFinder, OrthoInspector, orthoMCL, Panther, Phylome, TreeFam
P70404	15929	1099463	Idh3g	Human	3420	5385	IDH3B	4	3.83	moderate	No	No	eggNOG, OrthoFinder, orthoMCL, RoundUp
Q03265	11946	88115	Atp5a1	Human	498	823	ATP5F1A	15	15.24	high	Yes	Yes	Compara, eggNOG, HGNC, Hieranoid, Homologene, Inparanoid, Isobase, OMA, OrthoFinder, OrthoInspector, orthoMCL, Panther, Phylome, RoundUp, TreeFam
Q05921	24014	1098272	Rnasel	Human	6041	10050	RNASEL	14	14.29	high	Yes	Yes	Compara, eggNOG, HGNC, Hieranoid, Homologene, Inparanoid, OMA, OrthoFinder, OrthoInspector, orthoMCL, Panther, Phylome, RoundUp, TreeFam
Q64433	15528	104680	Hspe1	Human	3336	5269	HSPE1	13	13.36	high	Yes	Yes	eggNOG, HGNC, Hieranoid, Homologene, Inparanoid, OMA, OrthoFinder, OrthoInspector, orthoMCL, Panther, Phylome, RoundUp, TreeFam
Q6P542	224742	1351658	Abcf1	Human	23	70	ABCF1	14	14.27	high	Yes	Yes	Compara, eggNOG, HGNC, Hieranoid, Homologene, Inparanoid, OMA, OrthoDB, OrthoFinder, OrthoInspector, orthoMCL, Panther, Phylome, TreeFam
Q7TPD0	229543	2140050	Ints3	Human	65123	26153	INTS3	15	15.3	high	Yes	Yes	Compara, eggNOG, HGNC, Hieranoid, Homologene, Inparanoid, OMA, OrthoDB, OrthoFinder, OrthoInspector, orthoMCL, Panther, Phylome, RoundUp, TreeFam
Q8BWT1	52538	1098623	Acaa2	Human	10449	83	ACAA2	16	16.25	high	Yes	Yes	Compara, eggNOG, HGNC, Hieranoid, Homologene, Inparanoid, Isobase, OMA, OrthoDB, OrthoFinder, OrthoInspector, orthoMCL, Panther, Phylome, RoundUp, TreeFam
Q9ESP1	64136	2149842	Sdf2l1	Human	23753	10676	SDF2L1	14	14.2	high	Yes	Yes	Compara, eggNOG, HGNC, Hieranoid, Homologene, Inparanoid, OMA, OrthoDB, OrthoFinder, OrthoInspector, orthoMCL, Phylome, RoundUp, TreeFam
Q9ESP1	64136	2149842	Sdf2l1	Human	6388	10675	SDF2	6	5.94	moderate	No	No	eggNOG, OrthoDB, OrthoFinder, orthoMCL, Panther, RoundUp

## Sheet: dsCAP0
Mouse GeneID	Mouse Gene ID	MGIID	Mouse Symbol	Species	Human GeneID	HGNCID	Human Symbol	DIOPT Score	Weighted Score	Rank	Best Score	Best Score Reverse	Prediction Derived From
Q6PHQ9	230721	2385206	Pabpc4	Human	8761	8557	PABPC4	14	14.29	high	Yes	Yes	Compara, eggNOG, HGNC, Hieranoid, Homologene, Inparanoid, OMA, OrthoFinder, OrthoInspector, orthoMCL, Panther, Phylome, RoundUp, TreeFam
Q6PHQ9	230721	2385206	Pabpc4	Human	26986	8554	PABPC1	4	3.83	moderate	No	No	eggNOG, OrthoFinder, orthoMCL, RoundUp
E9Q6D6	246196	1890393	Zfp277	Human	11179	13070	ZNF277	15	15.24	high	Yes	Yes	Compara, eggNOG, HGNC, Hieranoid, Homologene, Inparanoid, Isobase, OMA, OrthoFinder, OrthoInspector, orthoMCL, Panther, Phylome, RoundUp, TreeFam
P62270	20084	98146	Rps18	Human	6222	10401	RPS18	14	14.29	high	Yes	Yes	Compara, eggNOG, HGNC, Hieranoid, Homologene, Inparanoid, OMA, OrthoFinder, OrthoInspector, orthoMCL, Panther, Phylome, RoundUp, TreeFam
O35286	13204	1099786	Dhx15	Human	1665	2738	DHX15	16	16.25	high	Yes	Yes	Compara, eggNOG, HGNC, Hieranoid, Homologene, Inparanoid, Isobase, OMA, OrthoDB, OrthoFinder, OrthoInspector, orthoMCL, Panther, Phylome, RoundUp, TreeFam
O35344	16648	1100863	Kpna3	Human	3839	6396	KPNA3	15	15.3	high	Yes	Yes	Compara, eggNOG, HGNC, Hieranoid, Homologene, Inparanoid, OMA, OrthoDB, OrthoFinder, OrthoInspector, orthoMCL, Panther, Phylome, RoundUp, TreeFam
O35344	16648	1100863	Kpna3	Human	3840	6397	KPNA4	5	4.84	moderate	No	No	eggNOG, OrthoDB, OrthoFinder, orthoMCL, RoundUp
O35344	16648	1100863	Kpna3	Human	3836	6394	KPNA1	4	3.84	moderate	No	No	eggNOG, OrthoDB, orthoMCL, RoundUp
O35344	16648	1100863	Kpna3	Human	3841	6398	KPNA5	4	3.84	moderate	No	No	eggNOG, OrthoDB, orthoMCL, RoundUp
O35344	16648	1100863	Kpna3	Human	23633	6399	KPNA6	4	3.84	moderate	No	No	eggNOG, OrthoDB, orthoMCL, RoundUp
O35900	27756	90676	Lsm2	Human	57819	13940	LSM2	14	14.29	high	Yes	Yes	Compara, eggNOG, HGNC, Hieranoid, Homologene, Inparanoid, OMA, OrthoFinder, OrthoInspector, orthoMCL, Panther, Phylome, RoundUp, TreeFam
O70194	55944	1933181	Eif3d	Human	8664	3278	EIF3D	14	14.29	high	Yes	Yes	Compara, eggNOG, HGNC, Hieranoid, Homologene, Inparanoid, OMA, OrthoFinder, OrthoInspector, orthoMCL, Panther, Phylome, RoundUp, TreeFam
P10630	13682	106906	Eif4a2	Human	1974	3284	EIF4A2	13	13.36	high	Yes	Yes	eggNOG, HGNC, Hieranoid, Homologene, Inparanoid, OMA, OrthoFinder, OrthoInspector, orthoMCL, Panther, Phylome, RoundUp, TreeFam
P10630	13682	106906	Eif4a2	Human	1973	3282	EIF4A1	4	3.83	moderate	No	No	eggNOG, OrthoFinder, orthoMCL, RoundUp
P10639	22166	98874	Txn1	Human	7295	12435	TXN	15	15.24	high	Yes	Yes	Compara, eggNOG, HGNC, Hieranoid, Homologene, Inparanoid, Isobase, OMA, OrthoFinder, OrthoInspector, orthoMCL, Panther, Phylome, RoundUp, TreeFam
P14131	20055	98118	Rps16	Human	6217	10396	RPS16	13	13.39	high	Yes	Yes	Compara, eggNOG, HGNC, Hieranoid, Homologene, Inparanoid, OMA, OrthoFinder, OrthoInspector, Panther, Phylome, RoundUp, TreeFam
P14206	100045332	-	LOC100045332	Human	3921	6502	RPSA	6	6	moderate	Yes	No	Hieranoid, Inparanoid, OMA, OrthoInspector, Phylome, RoundUp
P14206	16785	105381	Rpsa	Human	3921	6502	RPSA	9	9.3	high	Yes	Yes	Compara, eggNOG, HGNC, Homologene, OMA, OrthoFinder, orthoMCL, Panther, TreeFam
P19426	27632	102744	Nelfe	Human	7936	13974	NELFE	13	13.36	high	Yes	Yes	eggNOG, HGNC, Hieranoid, Homologene, Inparanoid, OMA, OrthoFinder, OrthoInspector, orthoMCL, Panther, Phylome, RoundUp, TreeFam
P23116	13669	95301	Eif3a	Human	8661	3271	EIF3A	14	14.29	high	Yes	Yes	Compara, eggNOG, HGNC, Hieranoid, Homologene, Inparanoid, OMA, OrthoFinder, OrthoInspector, orthoMCL, Panther, Phylome, RoundUp, TreeFam
P23249	17454	97054	Mov10	Human	4343	7200	MOV10	12	12.32	high	Yes	Yes	Compara, eggNOG, HGNC, Homologene, Inparanoid, Isobase, OrthoFinder, OrthoInspector, orthoMCL, Panther, RoundUp, TreeFam
P25444	16898	105110	Rps2	Human	6187	10404	RPS2	9	9.45	high	Yes	Yes	eggNOG, HGNC, Hieranoid, Homologene, Inparanoid, OrthoFinder, OrthoInspector, orthoMCL, Panther
D3Z536	666668	3643826	Gm8225	Human	6187	10404	RPS2	2	2.11	moderate	Yes	No	OrthoDB, Panther
P27048	20638	98342	Snrpb	Human	6628	11153	SNRPB	12	12.24	high	Yes	Yes	Compara, eggNOG, HGNC, Hieranoid, Homologene, OMA, OrthoFinder, orthoMCL, Panther, Phylome, RoundUp, TreeFam
P63163	20646	98347	Snrpn	Human	6638	11164	SNRPN	7	7.47	high	Yes	Yes	HGNC, Homologene, OMA, OrthoFinder, orthoMCL, Panther, TreeFam
P63163	84704	1891236	Snurf	Human	8926	11171	SNURF	12	12.54	high	Yes	Yes	Compara, HGNC, Hieranoid, Homologene, Inparanoid, OMA, OrthoDB, OrthoFinder, OrthoInspector, Panther, Phylome, RoundUp
P29341	18458	1349722	Pabpc1	Human	26986	8554	PABPC1	14	14.41	high	Yes	Yes	eggNOG, HGNC, Hieranoid, Homologene, Inparanoid, Isobase, OMA, OrthoDB, OrthoFinder, OrthoInspector, orthoMCL, Panther, RoundUp, TreeFam
P29341	18458	1349722	Pabpc1	Human	5042	8556	PABPC3	7	6.82	moderate	No	Yes	eggNOG, Isobase, OrthoDB, OrthoFinder, orthoMCL, Panther, TreeFam
P29341	18458	1349722	Pabpc1	Human	80336	15797	PABPC1L	4	3.81	moderate	No	No	eggNOG, OrthoDB, OrthoFinder, orthoMCL
P29341	18458	1349722	Pabpc1	Human	8761	8557	PABPC4	4	3.81	moderate	No	No	eggNOG, OrthoDB, OrthoFinder, orthoMCL
P29341	18458	1349722	Pabpc1	Human	645974	31852	PABPC1L2B	3	2.91	moderate	No	Yes	eggNOG, OrthoDB, OrthoFinder
P32067	20823	98423	Ssb	Human	6741	11316	SSB	16	16.25	high	Yes	Yes	Compara, eggNOG, HGNC, Hieranoid, Homologene, Inparanoid, Isobase, OMA, OrthoDB, OrthoFinder, OrthoInspector, orthoMCL, Panther, Phylome, RoundUp, TreeFam
P52293	16647	103561	Kpna2	Human	3838	6395	KPNA2	9	9.3	high	Yes	Yes	Compara, eggNOG, HGNC, Homologene, OMA, OrthoFinder, orthoMCL, Panther, TreeFam
P52293	100043906	3704480	Gm10184	Human	3838	6395	KPNA2	7	7.01	moderate	Yes	No	Hieranoid, Inparanoid, OMA, OrthoDB, OrthoInspector, Phylome, RoundUp
P57784	68981	1916231	Snrpa1	Human	6627	11152	SNRPA1	13	13.24	high	Yes	Yes	Compara, eggNOG, HGNC, Hieranoid, Homologene, OMA, OrthoFinder, OrthoInspector, orthoMCL, Panther, Phylome, RoundUp, TreeFam
P60229	16341	99257	Eif3e	Human	3646	3277	EIF3E	14	14.29	high	Yes	Yes	Compara, eggNOG, HGNC, Hieranoid, Homologene, Inparanoid, OMA, OrthoFinder, OrthoInspector, orthoMCL, Panther, Phylome, RoundUp, TreeFam
P60843	13681	95303	Eif4a1	Human	1973	3282	EIF4A1	15	15.3	high	Yes	Yes	Compara, eggNOG, HGNC, Hieranoid, Homologene, Inparanoid, OMA, OrthoDB, OrthoFinder, OrthoInspector, orthoMCL, Panther, Phylome, RoundUp, TreeFam
P60843	13681	95303	Eif4a1	Human	1974	3284	EIF4A2	5	4.84	moderate	No	No	eggNOG, OrthoDB, OrthoFinder, orthoMCL, RoundUp
P60867	67427	1914677	Rps20	Human	6224	10405	RPS20	12	12.46	high	Yes	Yes	eggNOG, HGNC, Hieranoid, Homologene, Inparanoid, OMA, OrthoFinder, OrthoInspector, Panther, Phylome, RoundUp, TreeFam
P62082	20115	1333818	Rps7	Human	6201	10440	RPS7	15	15.3	high	Yes	Yes	Compara, eggNOG, HGNC, Hieranoid, Homologene, Inparanoid, OMA, OrthoDB, OrthoFinder, OrthoInspector, orthoMCL, Panther, Phylome, RoundUp, TreeFam
P62242	20116	98166	Rps8	Human	6202	10441	RPS8	8	8.37	high	Yes	Yes	eggNOG, HGNC, Homologene, OMA, OrthoFinder, orthoMCL, Panther, TreeFam
P62242	100040298	3704296	Gm15501	Human	6202	10441	RPS8	5	5.09	moderate	Yes	No	Hieranoid, Inparanoid, OMA, OrthoInspector, RoundUp
P62245	267019	2389091	Rps15a	Human	6210	10389	RPS15A	14	14.29	high	Yes	Yes	Compara, eggNOG, HGNC, Hieranoid, Homologene, Inparanoid, OMA, OrthoFinder, OrthoInspector, orthoMCL, Panther, Phylome, RoundUp, TreeFam
P62264	20044	98107	Rps14	Human	6208	10387	RPS14	14	14.29	high	Yes	Yes	Compara, eggNOG, HGNC, Hieranoid, Homologene, Inparanoid, OMA, OrthoFinder, OrthoInspector, orthoMCL, Panther, Phylome, RoundUp, TreeFam
P62267	66475	1913725	Rps23	Human	6228	10410	RPS23	10	10.3	high	Yes	Yes	Compara, eggNOG, HGNC, Hieranoid, Homologene, OMA, OrthoFinder, orthoMCL, Panther, TreeFam
P62267	100038875	3705429	Rps23-ps1	Human	6228	10410	RPS23	4	4.09	moderate	Yes	No	Inparanoid, OMA, OrthoInspector, RoundUp
P62274	629957	3651379	Gm14303	Human	6235	10419	RPS29	5	5	moderate	Yes	No	Inparanoid, OMA, OrthoInspector, Phylome, RoundUp
P62274	20090	107681	Rps29	Human	6235	10419	RPS29	8	8.37	high	Yes	Yes	eggNOG, HGNC, Homologene, OMA, OrthoFinder, orthoMCL, Panther, TreeFam
P62301	668239	3650602	Rps13-ps5	Human	6207	10386	RPS13	6	6	moderate	Yes	No	Hieranoid, Inparanoid, OMA, OrthoInspector, Phylome, RoundUp
P62301	68052	1915302	Rps13	Human	6207	10386	RPS13	9	9.31	high	Yes	Yes	Compara, eggNOG, HGNC, Homologene, OMA, OrthoFinder, Panther, Phylome, TreeFam
P62305	20643	98346	Snrpe	Human	6635	11161	SNRPE	10	10.55	high	Yes	Yes	eggNOG, HGNC, Hieranoid, Inparanoid, OMA, OrthoFinder, OrthoInspector, Panther, RoundUp, TreeFam
P62307	69878	1917128	Snrpf	Human	6636	11162	SNRPF	14	14.29	high	Yes	Yes	Compara, eggNOG, HGNC, Hieranoid, Homologene, Inparanoid, OMA, OrthoFinder, OrthoInspector, orthoMCL, Panther, Phylome, RoundUp, TreeFam
P62309	666609	3643110	Gm8186	Human	6637	11163	SNRPG	5	5.1	moderate	Yes	No	Inparanoid, OMA, OrthoDB, OrthoInspector, RoundUp
P62309	666609	3643110	Gm8186	Human	100130932	49371	SNRPGP15	2	1.91	moderate	No	Yes	Hieranoid, Phylome
P62309	68011	1915261	Snrpg	Human	6637	11163	SNRPG	7	7.37	high	Yes	Yes	eggNOG, HGNC, OMA, OrthoFinder, orthoMCL, Panther, TreeFam
P62311	67678	1914928	Lsm3	Human	27258	17874	LSM3	14	14.29	high	Yes	Yes	Compara, eggNOG, HGNC, Hieranoid, Homologene, Inparanoid, OMA, OrthoFinder, OrthoInspector, orthoMCL, Panther, Phylome, RoundUp, TreeFam
P62313	78651	1925901	Lsm6	Human	11157	17017	LSM6	15	15.3	high	Yes	Yes	Compara, eggNOG, HGNC, Hieranoid, Homologene, Inparanoid, OMA, OrthoDB, OrthoFinder, OrthoInspector, orthoMCL, Panther, Phylome, RoundUp, TreeFam
P62315	20641	98344	Snrpd1	Human	6632	11158	SNRPD1	14	14.29	high	Yes	Yes	Compara, eggNOG, HGNC, Hieranoid, Homologene, Inparanoid, OMA, OrthoFinder, OrthoInspector, orthoMCL, Panther, Phylome, RoundUp, TreeFam
P62317	107686	98345	Snrpd2	Human	6633	11159	SNRPD2	13	13.36	high	Yes	Yes	eggNOG, HGNC, Hieranoid, Homologene, Inparanoid, OMA, OrthoFinder, OrthoInspector, orthoMCL, Panther, Phylome, RoundUp, TreeFam
P62320	67332	1914582	Snrpd3	Human	6634	11160	SNRPD3	13	13.39	high	Yes	Yes	Compara, eggNOG, HGNC, Hieranoid, Homologene, Inparanoid, OMA, OrthoFinder, OrthoInspector, Panther, Phylome, RoundUp, TreeFam
P62717	76808	1924058	Rpl18a	Human	6142	10311	RPL18A	13	13.28	high	Yes	Yes	Compara, eggNOG, HGNC, Hieranoid, Homologene, Inparanoid, OrthoFinder, OrthoInspector, orthoMCL, Panther, Phylome, RoundUp, TreeFam
P62754	20104	98159	Rps6	Human	6194	10429	RPS6	9	9.3	high	Yes	Yes	Compara, eggNOG, HGNC, Homologene, OMA, OrthoFinder, orthoMCL, Panther, TreeFam
P62754	667739	3650907	Rps6-ps4	Human	6194	10429	RPS6	5	5.09	moderate	Yes	No	Hieranoid, Inparanoid, OMA, OrthoInspector, RoundUp
P62754	105244208	-	LOC105244208	Human	6194	10429	RPS6	2	2.01	moderate	Yes	No	OMA, OrthoFinder
P62843	20054	98117	Rps15	Human	6209	10388	RPS15	12	12.35	high	Yes	Yes	eggNOG, HGNC, Hieranoid, Homologene, Inparanoid, OrthoFinder, OrthoInspector, orthoMCL, Panther, Phylome, RoundUp, TreeFam
P62849	102642752	-	LOC102642752	Human	6229	10411	RPS24	5	4.99	moderate	Yes	No	Hieranoid, Inparanoid, OrthoInspector, Phylome, RoundUp
P62849	20088	98147	Rps24	Human	6229	10411	RPS24	7	7.36	high	Yes	Yes	eggNOG, HGNC, Homologene, OrthoFinder, orthoMCL, Panther, TreeFam
P62852	75617	1922867	Rps25	Human	6230	10413	RPS25	14	14.29	high	Yes	Yes	Compara, eggNOG, HGNC, Hieranoid, Homologene, Inparanoid, OMA, OrthoFinder, OrthoInspector, orthoMCL, Panther, Phylome, RoundUp, TreeFam
P62858	54127	1859516	Rps28	Human	6234	10418	RPS28	14	14.4	high	Yes	Yes	Compara, eggNOG, HGNC, Hieranoid, Homologene, Inparanoid, OMA, OrthoDB, OrthoFinder, OrthoInspector, Panther, Phylome, RoundUp, TreeFam
P62908	27050	1350917	Rps3	Human	6188	10420	RPS3	13	13.39	high	Yes	Yes	Compara, HGNC, Hieranoid, Homologene, Inparanoid, OMA, OrthoFinder, OrthoInspector, orthoMCL, Panther, Phylome, RoundUp, TreeFam
P62918	26961	1350927	Rpl8	Human	6132	10368	RPL8	13	13.36	high	Yes	Yes	eggNOG, HGNC, Hieranoid, Homologene, Inparanoid, OMA, OrthoFinder, OrthoInspector, orthoMCL, Panther, Phylome, RoundUp, TreeFam
P62960	22608	99146	Ybx1	Human	4904	8014	YBX1	13	13.38	high	Yes	Yes	Compara, eggNOG, HGNC, Hieranoid, Homologene, Inparanoid, OMA, OrthoFinder, OrthoInspector, orthoMCL, Panther, RoundUp, TreeFam
P62960	22608	99146	Ybx1	Human	8531	2428	YBX3	5	4.84	moderate	No	No	eggNOG, OrthoDB, OrthoFinder, orthoMCL, RoundUp
P63073	13684	95305	Eif4e	Human	1977	3287	EIF4E	16	16.25	high	Yes	Yes	Compara, eggNOG, HGNC, Hieranoid, Homologene, Inparanoid, Isobase, OMA, OrthoDB, OrthoFinder, OrthoInspector, orthoMCL, Panther, Phylome, RoundUp, TreeFam
P63073	13684	95305	Eif4e	Human	253314	33179	EIF4E1B	5	4.84	moderate	No	No	eggNOG, OrthoDB, OrthoFinder, orthoMCL, RoundUp
P63276	20068	1309526	Rps17	Human	6218	10397	RPS17	12	12.37	high	Yes	Yes	Compara, eggNOG, HGNC, Hieranoid, Homologene, Inparanoid, OrthoFinder, OrthoInspector, orthoMCL, Panther, RoundUp, TreeFam
P63323	20042	98105	Rps12	Human	6206	10385	RPS12	10	10.35	high	Yes	Yes	Compara, eggNOG, HGNC, Homologene, Inparanoid, OMA, OrthoFinder, orthoMCL, Panther, TreeFam
P63325	67097	1914347	Rps10	Human	6204	10383	RPS10	13	13.28	high	Yes	Yes	Compara, eggNOG, HGNC, Hieranoid, Homologene, Inparanoid, OrthoFinder, OrthoInspector, orthoMCL, Panther, Phylome, RoundUp, TreeFam
P63325	67097	1914347	Rps10	Human	100529239	49181	RPS10-NUDT3	2	2.1	moderate	No	Yes	OrthoFinder, Panther
P63325	67097	1914347	Rps10	Human	93144	15795	RPS10P5	2	2.01	moderate	No	Yes	Panther, Phylome
P68040	14694	101849	Rack1	Human	10399	4399	RACK1	14	14.29	high	Yes	Yes	Compara, eggNOG, HGNC, Hieranoid, Homologene, Inparanoid, OMA, OrthoFinder, OrthoInspector, orthoMCL, Panther, Phylome, RoundUp, TreeFam
P70445	13688	109198	Eif4ebp2	Human	1979	3289	EIF4EBP2	14	14.29	high	Yes	Yes	Compara, eggNOG, HGNC, Hieranoid, Homologene, Inparanoid, OMA, OrthoFinder, OrthoInspector, orthoMCL, Panther, Phylome, RoundUp, TreeFam
P70445	13688	109198	Eif4ebp2	Human	1978	3288	EIF4EBP1	4	3.83	moderate	No	No	eggNOG, OrthoFinder, orthoMCL, RoundUp
P84228	319150	2448319	Hist1h3b	Human	8357	4775	HIST1H3H	6	6.31	high	Yes	Yes	eggNOG, HGNC, Homologene, OMA, OrthoFinder, orthoMCL
P84228	319150	2448319	Hist1h3b	Human	126961	20503	HIST2H3C	5	4.91	moderate	No	Yes	eggNOG, OMA, OrthoFinder, orthoMCL, Panther
P84228	319150	2448319	Hist1h3b	Human	8352	4768	HIST1H3C	4	3.81	moderate	No	No	eggNOG, OMA, OrthoFinder, orthoMCL
P84228	319150	2448319	Hist1h3b	Human	8968	4773	HIST1H3F	4	3.81	moderate	No	No	eggNOG, OMA, OrthoFinder, orthoMCL
P84228	319150	2448319	Hist1h3b	Human	8350	4766	HIST1H3A	4	3.81	moderate	No	No	eggNOG, OMA, OrthoFinder, orthoMCL
P84228	319150	2448319	Hist1h3b	Human	8358	4776	HIST1H3B	4	3.81	moderate	No	No	eggNOG, OMA, OrthoFinder, orthoMCL
P84228	319150	2448319	Hist1h3b	Human	8356	4774	HIST1H3J	4	3.81	moderate	No	No	eggNOG, OMA, OrthoFinder, orthoMCL
P84228	319150	2448319	Hist1h3b	Human	8351	4767	HIST1H3D	4	3.81	moderate	No	No	eggNOG, OMA, OrthoFinder, orthoMCL
P84228	319150	2448319	Hist1h3b	Human	653604	25311	HIST2H3D	4	3.81	moderate	No	No	eggNOG, OMA, OrthoFinder, orthoMCL
P84228	319150	2448319	Hist1h3b	Human	8353	4769	HIST1H3E	4	3.81	moderate	No	No	eggNOG, OMA, OrthoFinder, orthoMCL
P84228	319150	2448319	Hist1h3b	Human	333932	20505	HIST2H3A	4	3.81	moderate	No	No	eggNOG, OMA, OrthoFinder, orthoMCL
P84228	319150	2448319	Hist1h3b	Human	8354	4771	HIST1H3I	4	3.81	moderate	No	No	eggNOG, OMA, OrthoFinder, orthoMCL
P84228	319151	2448326	Hist1h3e	Human	8354	4771	HIST1H3I	6	6.31	high	Yes	Yes	eggNOG, HGNC, Homologene, OMA, OrthoFinder, orthoMCL
P84228	319151	2448326	Hist1h3e	Human	126961	20503	HIST2H3C	4	3.81	moderate	No	No	eggNOG, OMA, OrthoFinder, orthoMCL
P84228	319151	2448326	Hist1h3e	Human	8352	4768	HIST1H3C	4	3.81	moderate	No	No	eggNOG, OMA, OrthoFinder, orthoMCL
P84228	319151	2448326	Hist1h3e	Human	8968	4773	HIST1H3F	4	3.81	moderate	No	No	eggNOG, OMA, OrthoFinder, orthoMCL
P84228	319151	2448326	Hist1h3e	Human	8350	4766	HIST1H3A	4	3.81	moderate	No	No	eggNOG, OMA, OrthoFinder, orthoMCL
P84228	319151	2448326	Hist1h3e	Human	8358	4776	HIST1H3B	4	3.81	moderate	No	No	eggNOG, OMA, OrthoFinder, orthoMCL
P84228	319151	2448326	Hist1h3e	Human	8357	4775	HIST1H3H	4	3.81	moderate	No	No	eggNOG, OMA, OrthoFinder, orthoMCL
P84228	319151	2448326	Hist1h3e	Human	8356	4774	HIST1H3J	4	3.81	moderate	No	No	eggNOG, OMA, OrthoFinder, orthoMCL
P84228	319151	2448326	Hist1h3e	Human	8351	4767	HIST1H3D	4	3.81	moderate	No	No	eggNOG, OMA, OrthoFinder, orthoMCL
P84228	319151	2448326	Hist1h3e	Human	653604	25311	HIST2H3D	4	3.81	moderate	No	No	eggNOG, OMA, OrthoFinder, orthoMCL
P84228	319151	2448326	Hist1h3e	Human	8353	4769	HIST1H3E	4	3.81	moderate	No	No	eggNOG, OMA, OrthoFinder, orthoMCL
P84228	319151	2448326	Hist1h3e	Human	333932	20505	HIST2H3A	4	3.81	moderate	No	No	eggNOG, OMA, OrthoFinder, orthoMCL
P84228	319190	2448415	Hist2h2be	Human	8970	4761	HIST1H2BJ	8	8.34	high	Yes	Yes	Compara, eggNOG, HGNC, Homologene, OMA, OrthoFinder, orthoMCL, Panther
P84228	319190	2448415	Hist2h2be	Human	653604	25311	HIST2H3D	7	7.01	moderate	No	Yes	Hieranoid, Inparanoid, OMA, OrthoDB, OrthoInspector, Phylome, RoundUp
P84228	319190	2448415	Hist2h2be	Human	8348	4758	HIST1H2BO	5	4.77	moderate	No	No	eggNOG, OMA, OrthoFinder, orthoMCL, TreeFam
P84228	319190	2448415	Hist2h2be	Human	8339	4746	HIST1H2BG	5	4.77	moderate	No	No	eggNOG, OMA, OrthoFinder, orthoMCL, TreeFam
P84228	319190	2448415	Hist2h2be	Human	8349	4760	HIST2H2BE	4	3.81	moderate	No	No	eggNOG, OMA, OrthoFinder, orthoMCL
P84228	319190	2448415	Hist2h2be	Human	8347	4757	HIST1H2BC	4	3.81	moderate	No	No	eggNOG, OMA, OrthoFinder, orthoMCL
P84228	319190	2448415	Hist2h2be	Human	440689	24700	HIST2H2BF	4	3.81	moderate	No	No	eggNOG, OMA, OrthoFinder, orthoMCL
P84228	319190	2448415	Hist2h2be	Human	8345	4755	HIST1H2BH	4	3.81	moderate	No	No	eggNOG, OMA, OrthoFinder, orthoMCL
P84228	319190	2448415	Hist2h2be	Human	8346	4756	HIST1H2BI	4	3.81	moderate	No	No	eggNOG, OMA, OrthoFinder, orthoMCL
P84228	319190	2448415	Hist2h2be	Human	3017	4747	HIST1H2BD	4	3.81	moderate	No	No	eggNOG, OMA, OrthoFinder, orthoMCL
P84228	319190	2448415	Hist2h2be	Human	3018	4751	HIST1H2BB	4	3.81	moderate	No	No	eggNOG, OMA, OrthoFinder, orthoMCL
P84228	319190	2448415	Hist2h2be	Human	8341	4749	HIST1H2BN	4	3.81	moderate	No	No	eggNOG, OMA, OrthoFinder, orthoMCL
P84228	319190	2448415	Hist2h2be	Human	85236	13954	HIST1H2BK	4	3.81	moderate	No	No	eggNOG, OMA, OrthoFinder, orthoMCL
P84228	319190	2448415	Hist2h2be	Human	8340	4748	HIST1H2BL	4	3.81	moderate	No	No	eggNOG, OMA, OrthoFinder, orthoMCL
P84228	319190	2448415	Hist2h2be	Human	8344	4753	HIST1H2BE	4	3.81	moderate	No	No	eggNOG, OMA, OrthoFinder, orthoMCL
P84228	319190	2448415	Hist2h2be	Human	8342	4750	HIST1H2BM	4	3.81	moderate	No	No	eggNOG, OMA, OrthoFinder, orthoMCL
P84228	319190	2448415	Hist2h2be	Human	128312	20514	HIST3H2BB	4	3.81	moderate	No	No	eggNOG, OMA, OrthoFinder, orthoMCL
P84228	319190	2448415	Hist2h2be	Human	8343	4752	HIST1H2BF	4	3.81	moderate	No	No	eggNOG, OMA, OrthoFinder, orthoMCL
P84228	97114	2448357	Hist2h3c2	Human	8355	4772	HIST1H3G	5	5.41	high	Yes	Yes	eggNOG, HGNC, Homologene, OMA, OrthoFinder
P84228	97114	2448357	Hist2h3c2	Human	126961	20503	HIST2H3C	4	3.87	moderate	No	No	eggNOG, OMA, OrthoFinder, TreeFam
P84228	319154	2448351	Hist2h3b	Human	8358	4776	HIST1H3B	6	6.31	high	Yes	Yes	eggNOG, HGNC, Homologene, OMA, OrthoFinder, orthoMCL
P84228	319154	2448351	Hist2h3b	Human	126961	20503	HIST2H3C	4	3.81	moderate	No	No	eggNOG, OMA, OrthoFinder, orthoMCL
P84228	319154	2448351	Hist2h3b	Human	8352	4768	HIST1H3C	4	3.81	moderate	No	No	eggNOG, OMA, OrthoFinder, orthoMCL
P84228	319154	2448351	Hist2h3b	Human	8968	4773	HIST1H3F	4	3.81	moderate	No	No	eggNOG, OMA, OrthoFinder, orthoMCL
P84228	319154	2448351	Hist2h3b	Human	8350	4766	HIST1H3A	4	3.81	moderate	No	No	eggNOG, OMA, OrthoFinder, orthoMCL
P84228	319154	2448351	Hist2h3b	Human	8357	4775	HIST1H3H	4	3.81	moderate	No	No	eggNOG, OMA, OrthoFinder, orthoMCL
P84228	319154	2448351	Hist2h3b	Human	8356	4774	HIST1H3J	4	3.81	moderate	No	No	eggNOG, OMA, OrthoFinder, orthoMCL
P84228	319154	2448351	Hist2h3b	Human	8351	4767	HIST1H3D	4	3.81	moderate	No	No	eggNOG, OMA, OrthoFinder, orthoMCL
P84228	319154	2448351	Hist2h3b	Human	653604	25311	HIST2H3D	4	3.81	moderate	No	No	eggNOG, OMA, OrthoFinder, orthoMCL
P84228	319154	2448351	Hist2h3b	Human	8353	4769	HIST1H3E	4	3.81	moderate	No	No	eggNOG, OMA, OrthoFinder, orthoMCL
P84228	319154	2448351	Hist2h3b	Human	333932	20505	HIST2H3A	4	3.81	moderate	No	No	eggNOG, OMA, OrthoFinder, orthoMCL
P84228	319154	2448351	Hist2h3b	Human	8354	4771	HIST1H3I	4	3.81	moderate	No	No	eggNOG, OMA, OrthoFinder, orthoMCL
P84228	319148	2448320	Hist1h3c	Human	653604	25311	HIST2H3D	6	6.31	moderate	Yes	No	eggNOG, HGNC, Homologene, OMA, OrthoFinder, orthoMCL
P84228	319148	2448320	Hist1h3c	Human	8356	4774	HIST1H3J	5	4.77	moderate	No	No	eggNOG, OMA, OrthoFinder, orthoMCL, TreeFam
P84228	319148	2448320	Hist1h3c	Human	8353	4769	HIST1H3E	5	4.77	moderate	No	No	eggNOG, OMA, OrthoFinder, orthoMCL, TreeFam
P84228	319148	2448320	Hist1h3c	Human	8355	4772	HIST1H3G	4	3.87	moderate	No	No	eggNOG, OMA, OrthoFinder, TreeFam
P84228	319148	2448320	Hist1h3c	Human	126961	20503	HIST2H3C	4	3.81	moderate	No	No	eggNOG, OMA, OrthoFinder, orthoMCL
P84228	319148	2448320	Hist1h3c	Human	8352	4768	HIST1H3C	4	3.81	moderate	No	No	eggNOG, OMA, OrthoFinder, orthoMCL
P84228	319148	2448320	Hist1h3c	Human	8968	4773	HIST1H3F	4	3.81	moderate	No	No	eggNOG, OMA, OrthoFinder, orthoMCL
P84228	319148	2448320	Hist1h3c	Human	8350	4766	HIST1H3A	4	3.81	moderate	No	No	eggNOG, OMA, OrthoFinder, orthoMCL
P84228	319148	2448320	Hist1h3c	Human	8358	4776	HIST1H3B	4	3.81	moderate	No	No	eggNOG, OMA, OrthoFinder, orthoMCL
P84228	319148	2448320	Hist1h3c	Human	8357	4775	HIST1H3H	4	3.81	moderate	No	No	eggNOG, OMA, OrthoFinder, orthoMCL
P84228	319148	2448320	Hist1h3c	Human	8351	4767	HIST1H3D	4	3.81	moderate	No	No	eggNOG, OMA, OrthoFinder, orthoMCL
P84228	319148	2448320	Hist1h3c	Human	333932	20505	HIST2H3A	4	3.81	moderate	No	No	eggNOG, OMA, OrthoFinder, orthoMCL
P84228	319148	2448320	Hist1h3c	Human	8354	4771	HIST1H3I	4	3.81	moderate	No	No	eggNOG, OMA, OrthoFinder, orthoMCL
P84228	15077	2448355	Hist2h3c1	Human	8352	4768	HIST1H3C	6	6.31	high	Yes	Yes	eggNOG, HGNC, Homologene, OMA, OrthoFinder, orthoMCL
P84228	15077	2448355	Hist2h3c1	Human	126961	20503	HIST2H3C	4	3.81	moderate	No	No	eggNOG, OMA, OrthoFinder, orthoMCL
P84228	15077	2448355	Hist2h3c1	Human	8968	4773	HIST1H3F	4	3.81	moderate	No	No	eggNOG, OMA, OrthoFinder, orthoMCL
P84228	15077	2448355	Hist2h3c1	Human	8350	4766	HIST1H3A	4	3.81	moderate	No	No	eggNOG, OMA, OrthoFinder, orthoMCL
P84228	15077	2448355	Hist2h3c1	Human	8358	4776	HIST1H3B	4	3.81	moderate	No	No	eggNOG, OMA, OrthoFinder, orthoMCL
P84228	15077	2448355	Hist2h3c1	Human	8357	4775	HIST1H3H	4	3.81	moderate	No	No	eggNOG, OMA, OrthoFinder, orthoMCL
P84228	15077	2448355	Hist2h3c1	Human	8356	4774	HIST1H3J	4	3.81	moderate	No	No	eggNOG, OMA, OrthoFinder, orthoMCL
P84228	15077	2448355	Hist2h3c1	Human	8351	4767	HIST1H3D	4	3.81	moderate	No	No	eggNOG, OMA, OrthoFinder, orthoMCL
P84228	15077	2448355	Hist2h3c1	Human	653604	25311	HIST2H3D	4	3.81	moderate	No	No	eggNOG, OMA, OrthoFinder, orthoMCL
P84228	15077	2448355	Hist2h3c1	Human	8353	4769	HIST1H3E	4	3.81	moderate	No	No	eggNOG, OMA, OrthoFinder, orthoMCL
P84228	15077	2448355	Hist2h3c1	Human	333932	20505	HIST2H3A	4	3.81	moderate	No	No	eggNOG, OMA, OrthoFinder, orthoMCL
P84228	15077	2448355	Hist2h3c1	Human	8354	4771	HIST1H3I	4	3.81	moderate	No	No	eggNOG, OMA, OrthoFinder, orthoMCL
P84228	319149	2448322	Hist1h3d	Human	8350	4766	HIST1H3A	6	6.31	high	Yes	Yes	eggNOG, HGNC, Homologene, OMA, OrthoFinder, orthoMCL
P84228	319149	2448322	Hist1h3d	Human	653604	25311	HIST2H3D	5	4.74	moderate	No	No	Compara, eggNOG, OMA, OrthoFinder, orthoMCL
P84228	319149	2448322	Hist1h3d	Human	126961	20503	HIST2H3C	4	3.81	moderate	No	No	eggNOG, OMA, OrthoFinder, orthoMCL
P84228	319149	2448322	Hist1h3d	Human	8352	4768	HIST1H3C	4	3.81	moderate	No	No	eggNOG, OMA, OrthoFinder, orthoMCL
P84228	319149	2448322	Hist1h3d	Human	8968	4773	HIST1H3F	4	3.81	moderate	No	No	eggNOG, OMA, OrthoFinder, orthoMCL
P84228	319149	2448322	Hist1h3d	Human	8358	4776	HIST1H3B	4	3.81	moderate	No	No	eggNOG, OMA, OrthoFinder, orthoMCL
P84228	319149	2448322	Hist1h3d	Human	8357	4775	HIST1H3H	4	3.81	moderate	No	No	eggNOG, OMA, OrthoFinder, orthoMCL
P84228	319149	2448322	Hist1h3d	Human	8356	4774	HIST1H3J	4	3.81	moderate	No	No	eggNOG, OMA, OrthoFinder, orthoMCL
P84228	319149	2448322	Hist1h3d	Human	8351	4767	HIST1H3D	4	3.81	moderate	No	No	eggNOG, OMA, OrthoFinder, orthoMCL
P84228	319149	2448322	Hist1h3d	Human	8353	4769	HIST1H3E	4	3.81	moderate	No	No	eggNOG, OMA, OrthoFinder, orthoMCL
P84228	319149	2448322	Hist1h3d	Human	333932	20505	HIST2H3A	4	3.81	moderate	No	No	eggNOG, OMA, OrthoFinder, orthoMCL
P84228	319149	2448322	Hist1h3d	Human	8354	4771	HIST1H3I	4	3.81	moderate	No	No	eggNOG, OMA, OrthoFinder, orthoMCL
P84228	260423	2448329	Hist1h3f	Human	333932	20505	HIST2H3A	6	6.31	high	Yes	Yes	eggNOG, HGNC, Homologene, OMA, OrthoFinder, orthoMCL
P84228	260423	2448329	Hist1h3f	Human	126961	20503	HIST2H3C	4	3.81	moderate	No	No	eggNOG, OMA, OrthoFinder, orthoMCL
P84228	260423	2448329	Hist1h3f	Human	8352	4768	HIST1H3C	4	3.81	moderate	No	No	eggNOG, OMA, OrthoFinder, orthoMCL
P84228	260423	2448329	Hist1h3f	Human	8968	4773	HIST1H3F	4	3.81	moderate	No	No	eggNOG, OMA, OrthoFinder, orthoMCL
P84228	260423	2448329	Hist1h3f	Human	8350	4766	HIST1H3A	4	3.81	moderate	No	No	eggNOG, OMA, OrthoFinder, orthoMCL
P84228	260423	2448329	Hist1h3f	Human	8358	4776	HIST1H3B	4	3.81	moderate	No	No	eggNOG, OMA, OrthoFinder, orthoMCL
P84228	260423	2448329	Hist1h3f	Human	8357	4775	HIST1H3H	4	3.81	moderate	No	No	eggNOG, OMA, OrthoFinder, orthoMCL
P84228	260423	2448329	Hist1h3f	Human	8356	4774	HIST1H3J	4	3.81	moderate	No	No	eggNOG, OMA, OrthoFinder, orthoMCL
P84228	260423	2448329	Hist1h3f	Human	8351	4767	HIST1H3D	4	3.81	moderate	No	No	eggNOG, OMA, OrthoFinder, orthoMCL
P84228	260423	2448329	Hist1h3f	Human	653604	25311	HIST2H3D	4	3.81	moderate	No	No	eggNOG, OMA, OrthoFinder, orthoMCL
P84228	260423	2448329	Hist1h3f	Human	8353	4769	HIST1H3E	4	3.81	moderate	No	No	eggNOG, OMA, OrthoFinder, orthoMCL
P84228	260423	2448329	Hist1h3f	Human	8354	4771	HIST1H3I	4	3.81	moderate	No	No	eggNOG, OMA, OrthoFinder, orthoMCL
P97351	20091	1202063	Rps3a1	Human	6189	10421	RPS3A	13	13.29	high	Yes	Yes	Compara, eggNOG, HGNC, Hieranoid, Inparanoid, OMA, OrthoFinder, OrthoInspector, orthoMCL, Panther, Phylome, RoundUp, TreeFam
P97461	20103	1097682	Rps5	Human	6193	10426	RPS5	13	13.28	high	Yes	Yes	Compara, eggNOG, HGNC, Hieranoid, Homologene, Inparanoid, OrthoFinder, OrthoInspector, orthoMCL, Panther, Phylome, RoundUp, TreeFam
P97789	24127	891964	Xrn1	Human	54464	30654	XRN1	15	15.2	high	Yes	Yes	Compara, eggNOG, HGNC, Hieranoid, Homologene, Isobase, OMA, OrthoDB, OrthoFinder, OrthoInspector, orthoMCL, Panther, Phylome, RoundUp, TreeFam
P97789	24127	891964	Xrn1	Human	22803	12836	XRN2	4	3.81	moderate	No	No	eggNOG, OrthoDB, OrthoFinder, orthoMCL
P97801	20595	109257	Smn1	Human	6607	11118	SMN2	13	13.19	high	Yes	Yes	Compara, eggNOG, HGNC, Hieranoid, Homologene, Inparanoid, OMA, OrthoFinder, OrthoInspector, orthoMCL, Phylome, RoundUp, TreeFam
P97801	20595	109257	Smn1	Human	6606	11117	SMN1	9	9.3	moderate	No	Yes	Compara, eggNOG, HGNC, Homologene, OMA, OrthoFinder, orthoMCL, Panther, TreeFam
Q3TC46	225929	2147679	Patl1	Human	219988	26721	PATL1	15	15.3	high	Yes	Yes	Compara, eggNOG, HGNC, Hieranoid, Homologene, Inparanoid, OMA, OrthoDB, OrthoFinder, OrthoInspector, orthoMCL, Panther, Phylome, RoundUp, TreeFam
Q3U687	112419	2148249	Ifit1bl2	Human	439996	23442	IFIT1B	11	11.32	moderate	Yes	No	Compara, eggNOG, HGNC, Hieranoid, OMA, OrthoDB, OrthoFinder, OrthoInspector, Panther, Phylome, TreeFam
Q3U687	112419	2148249	Ifit1bl2	Human	3434	5407	IFIT1	10	10.48	moderate	No	No	eggNOG, HGNC, Hieranoid, Homologene, OMA, OrthoDB, OrthoFinder, OrthoInspector, Panther, TreeFam
Q3U687	112419	2148249	Ifit1bl2	Human	24138	13328	IFIT5	4	3.81	moderate	No	Yes	eggNOG, OrthoDB, OrthoFinder, orthoMCL
D3Z6F0	667373	3650685	Ifit1bl1	Human	439996	23442	IFIT1B	13	13.4	high	Yes	Yes	Compara, eggNOG, HGNC, Hieranoid, Inparanoid, OMA, OrthoDB, OrthoFinder, OrthoInspector, Panther, Phylome, RoundUp, TreeFam
D3Z6F0	667373	3650685	Ifit1bl1	Human	3434	5407	IFIT1	11	11.53	moderate	No	Yes	eggNOG, HGNC, Hieranoid, Homologene, Inparanoid, OMA, OrthoDB, OrthoFinder, OrthoInspector, Panther, TreeFam
D3Z6F0	667373	3650685	Ifit1bl1	Human	24138	13328	IFIT5	4	3.81	moderate	No	Yes	eggNOG, OrthoDB, OrthoFinder, orthoMCL
Q3UGC7	78655	1925905	Eif3j1	Human	8669	3270	EIF3J	13	13.26	high	Yes	Yes	Compara, eggNOG, HGNC, Hieranoid, Homologene, Inparanoid, OMA, OrthoFinder, OrthoInspector, orthoMCL, Panther, Phylome, TreeFam
Q66JS6	78655	1925905	Eif3j1	Human	8669	3270	EIF3J	13	13.26	high	Yes	Yes	Compara, eggNOG, HGNC, Hieranoid, Homologene, Inparanoid, OMA, OrthoFinder, OrthoInspector, orthoMCL, Panther, Phylome, TreeFam
Q66JS6	100042807	3704486	Eif3j2	Human	8669	3270	EIF3J	13	12.77	high	Yes	Yes	Compara, eggNOG, Hieranoid, Homologene, Inparanoid, OMA, OrthoDB, OrthoFinder, OrthoInspector, orthoMCL, Panther, Phylome, TreeFam
Q3UHX2	231887	2448536	Pdap1	Human	11333	14634	PDAP1	14	14.29	high	Yes	Yes	Compara, eggNOG, HGNC, Hieranoid, Homologene, Inparanoid, OMA, OrthoFinder, OrthoInspector, orthoMCL, Panther, Phylome, RoundUp, TreeFam
Q3UYV9	433702	1891840	Ncbp1	Human	4686	7658	NCBP1	14	14.29	high	Yes	Yes	Compara, eggNOG, HGNC, Hieranoid, Homologene, Inparanoid, OMA, OrthoFinder, OrthoInspector, orthoMCL, Panther, Phylome, RoundUp, TreeFam
Q60649	20480	1100517	Clpb	Human	81570	30664	CLPB	14	14.23	high	Yes	Yes	Compara, eggNOG, HGNC, Hieranoid, Homologene, Inparanoid, Isobase, OrthoFinder, OrthoInspector, orthoMCL, Panther, Phylome, RoundUp, TreeFam
Q60668	11991	101947	Hnrnpd	Human	3184	5036	HNRNPD	13	13.26	high	Yes	Yes	Compara, eggNOG, HGNC, Hieranoid, Homologene, Inparanoid, OMA, OrthoFinder, OrthoInspector, orthoMCL, Panther, Phylome, TreeFam
Q60876	13685	103267	Eif4ebp1	Human	1978	3288	EIF4EBP1	15	15.3	high	Yes	Yes	Compara, eggNOG, HGNC, Hieranoid, Homologene, Inparanoid, OMA, OrthoDB, OrthoFinder, OrthoInspector, orthoMCL, Panther, Phylome, RoundUp, TreeFam
Q60876	13685	103267	Eif4ebp1	Human	1979	3289	EIF4EBP2	5	4.84	moderate	No	No	eggNOG, OrthoDB, OrthoFinder, orthoMCL, RoundUp
Q60876	13685	103267	Eif4ebp1	Human	8637	3290	EIF4EBP3	4	3.94	moderate	No	No	eggNOG, OrthoDB, OrthoFinder, RoundUp
Q61189	12729	109638	Clns1a	Human	1207	2080	CLNS1A	15	15.24	high	Yes	Yes	Compara, eggNOG, HGNC, Hieranoid, Homologene, Inparanoid, Isobase, OMA, OrthoFinder, OrthoInspector, orthoMCL, Panther, Phylome, RoundUp, TreeFam
Q62189	53607	1855690	Snrpa	Human	6626	11151	SNRPA	15	15.25	high	Yes	Yes	Compara, eggNOG, HGNC, Hieranoid, Inparanoid, Isobase, OMA, OrthoDB, OrthoFinder, OrthoInspector, orthoMCL, Panther, Phylome, RoundUp, TreeFam
Q62189	53607	1855690	Snrpa	Human	6629	11155	SNRPB2	5	4.84	moderate	No	No	eggNOG, OrthoDB, OrthoFinder, orthoMCL, RoundUp
Q62376	20637	98341	Snrnp70	Human	6625	11150	SNRNP70	16	16.25	high	Yes	Yes	Compara, eggNOG, HGNC, Hieranoid, Homologene, Inparanoid, Isobase, OMA, OrthoDB, OrthoFinder, OrthoInspector, orthoMCL, Panther, Phylome, RoundUp, TreeFam
Q640M1	72554	1919804	Utp14a	Human	10813	10665	UTP14A	15	15.24	high	Yes	Yes	Compara, eggNOG, HGNC, Hieranoid, Homologene, Inparanoid, Isobase, OMA, OrthoFinder, OrthoInspector, orthoMCL, Panther, Phylome, RoundUp, TreeFam
Q640M1	72554	1919804	Utp14a	Human	9724	20321	UTP14C	12	11.79	moderate	No	Yes	Compara, eggNOG, Hieranoid, Inparanoid, OMA, OrthoFinder, OrthoInspector, orthoMCL, Panther, Phylome, RoundUp, TreeFam
Q64282	15957	99450	Ifit1	Human	439996	23442	IFIT1B	13	13.26	high	Yes	Yes	Compara, eggNOG, HGNC, Hieranoid, Homologene, Inparanoid, OMA, OrthoFinder, OrthoInspector, orthoMCL, Panther, Phylome, TreeFam
Q64282	15957	99450	Ifit1	Human	3434	5407	IFIT1	10	10.42	moderate	No	No	eggNOG, HGNC, Hieranoid, Inparanoid, OMA, OrthoFinder, OrthoInspector, orthoMCL, Panther, TreeFam
Q64345	15959	1101055	Ifit3	Human	3437	5411	IFIT3	14	14.27	high	Yes	Yes	Compara, eggNOG, HGNC, Hieranoid, Homologene, Inparanoid, OMA, OrthoDB, OrthoFinder, OrthoInspector, orthoMCL, Panther, Phylome, TreeFam
Q6NZJ6	208643	2384784	Eif4g1	Human	1981	3296	EIF4G1	15	15.3	high	Yes	Yes	Compara, eggNOG, HGNC, Hieranoid, Homologene, Inparanoid, OMA, OrthoDB, OrthoFinder, OrthoInspector, orthoMCL, Panther, Phylome, RoundUp, TreeFam
Q6NZJ6	208643	2384784	Eif4g1	Human	8672	3298	EIF4G3	4	3.84	moderate	No	No	eggNOG, OrthoDB, orthoMCL, RoundUp
Q6P6L6	276919	2449313	Gemin4	Human	50628	15717	GEMIN4	14	14.29	high	Yes	Yes	Compara, eggNOG, HGNC, Hieranoid, Homologene, Inparanoid, OMA, OrthoFinder, OrthoInspector, orthoMCL, Panther, Phylome, RoundUp, TreeFam
Q6Q899	230073	2442858	Ddx58	Human	23586	19102	DDX58	15	15.22	high	Yes	Yes	Compara, eggNOG, HGNC, Hieranoid, Homologene, Inparanoid, Isobase, OMA, OrthoDB, OrthoFinder, OrthoInspector, orthoMCL, Panther, Phylome, TreeFam
Q6W3F0	320452	2444049	P4ha3	Human	283208	30135	P4HA3	16	16.25	high	Yes	Yes	Compara, eggNOG, HGNC, Hieranoid, Homologene, Inparanoid, Isobase, OMA, OrthoDB, OrthoFinder, OrthoInspector, orthoMCL, Panther, Phylome, RoundUp, TreeFam
Q6ZQ58	73158	1890165	Larp1	Human	23367	29531	LARP1	13	13.28	high	Yes	Yes	Compara, eggNOG, HGNC, Hieranoid, Homologene, Inparanoid, OrthoFinder, OrthoInspector, orthoMCL, Panther, Phylome, RoundUp, TreeFam
Q6ZWU9	100043813	3704345	Rps27rt	Human	6232	10416	RPS27	11	10.74	high	Yes	Yes	Compara, eggNOG, Hieranoid, Inparanoid, OMA, OrthoDB, OrthoFinder, OrthoInspector, orthoMCL, Phylome, RoundUp
Q6ZWU9	57294	1888676	Rps27	Human	6232	10416	RPS27	6	6.46	moderate	Yes	No	eggNOG, HGNC, Isobase, OMA, OrthoFinder, Panther
Q7TMK9	56403	1891690	Syncrip	Human	10492	16918	SYNCRIP	14	14.29	high	Yes	Yes	Compara, eggNOG, HGNC, Hieranoid, Homologene, Inparanoid, OMA, OrthoFinder, OrthoInspector, orthoMCL, Panther, Phylome, RoundUp, TreeFam
Q7TMK9	56403	1891690	Syncrip	Human	10236	5047	HNRNPR	4	3.83	moderate	No	No	eggNOG, OrthoFinder, orthoMCL, RoundUp
Q7TPD0	229543	2140050	Ints3	Human	65123	26153	INTS3	15	15.3	high	Yes	Yes	Compara, eggNOG, HGNC, Hieranoid, Homologene, Inparanoid, OMA, OrthoDB, OrthoFinder, OrthoInspector, orthoMCL, Panther, Phylome, RoundUp, TreeFam
Q7TQC5	66408	1913658	Aptx	Human	54840	15984	APTX	15	15.24	high	Yes	Yes	Compara, eggNOG, HGNC, Hieranoid, Homologene, Inparanoid, Isobase, OMA, OrthoFinder, OrthoInspector, orthoMCL, Panther, Phylome, RoundUp, TreeFam
Q80XI3	230861	1923935	Eif4g3	Human	8672	3298	EIF4G3	15	15.24	high	Yes	Yes	Compara, eggNOG, HGNC, Hieranoid, Homologene, Inparanoid, Isobase, OrthoDB, OrthoFinder, OrthoInspector, orthoMCL, Panther, Phylome, RoundUp, TreeFam
Q80XI3	230861	1923935	Eif4g3	Human	1981	3296	EIF4G1	4	3.84	moderate	No	No	eggNOG, OrthoDB, orthoMCL, RoundUp
Q8BHE1	237221	2384300	Gemin8	Human	54960	26044	GEMIN8	14	14.29	high	Yes	Yes	Compara, eggNOG, HGNC, Hieranoid, Homologene, Inparanoid, OMA, OrthoFinder, OrthoInspector, orthoMCL, Panther, Phylome, RoundUp, TreeFam
Q8BHN5	241490	2387367	Rbm45	Human	129831	24468	RBM45	14	14.29	high	Yes	Yes	Compara, eggNOG, HGNC, Hieranoid, Homologene, Inparanoid, OMA, OrthoFinder, OrthoInspector, orthoMCL, Panther, Phylome, RoundUp, TreeFam
Q8BI72	70925	1918175	Cdkn2aip	Human	55602	24325	CDKN2AIP	15	15.3	high	Yes	Yes	Compara, eggNOG, HGNC, Hieranoid, Homologene, Inparanoid, OMA, OrthoDB, OrthoFinder, OrthoInspector, orthoMCL, Panther, Phylome, RoundUp, TreeFam
Q8BL66	216238	2442192	Eea1	Human	8411	3185	EEA1	15	15.24	high	Yes	Yes	Compara, eggNOG, HGNC, Hieranoid, Homologene, Inparanoid, Isobase, OMA, OrthoFinder, OrthoInspector, orthoMCL, Panther, Phylome, RoundUp, TreeFam
Q8BL97	225027	1926232	Srsf7	Human	6432	10789	SRSF7	15	15.3	high	Yes	Yes	Compara, eggNOG, HGNC, Hieranoid, Homologene, Inparanoid, OMA, OrthoDB, OrthoFinder, OrthoInspector, orthoMCL, Panther, Phylome, RoundUp, TreeFam
Q8BL97	225027	1926232	Srsf7	Human	6428	10785	SRSF3	4	3.81	moderate	No	No	eggNOG, OrthoDB, OrthoFinder, orthoMCL
Q8BP67	68193	1915443	Rpl24	Human	6152	10325	RPL24	12	12.49	high	Yes	Yes	Compara, HGNC, Homologene, Inparanoid, OMA, OrthoDB, OrthoFinder, OrthoInspector, orthoMCL, Panther, RoundUp, TreeFam
Q8BSI6	71843	1919093	R3hcc1	Human	203069	27329	R3HCC1	11	11.41	high	Yes	Yes	Compara, eggNOG, HGNC, Hieranoid, Inparanoid, OMA, OrthoDB, OrthoFinder, OrthoInspector, Panther, Phylome
Q8BWQ4	234728	2384580	Cmtr2	Human	55783	25635	CMTR2	15	15.3	high	Yes	Yes	Compara, eggNOG, HGNC, Hieranoid, Homologene, Inparanoid, OMA, OrthoDB, OrthoFinder, OrthoInspector, orthoMCL, Panther, Phylome, RoundUp, TreeFam
Q8BX17	216766	2449311	Gemin5	Human	25929	20043	GEMIN5	14	14.29	high	Yes	Yes	Compara, eggNOG, HGNC, Hieranoid, Homologene, Inparanoid, OMA, OrthoFinder, OrthoInspector, orthoMCL, Panther, Phylome, RoundUp, TreeFam
Q8BZR9	66874	1914124	Ncbp3	Human	55421	24612	NCBP3	14	14.29	high	Yes	Yes	Compara, eggNOG, HGNC, Hieranoid, Homologene, Inparanoid, OMA, OrthoFinder, OrthoInspector, orthoMCL, Panther, Phylome, RoundUp, TreeFam
Q8C4Y3	58202	1931035	Nelfb	Human	25920	24324	NELFB	13	13.26	high	Yes	Yes	Compara, eggNOG, HGNC, Hieranoid, Homologene, Inparanoid, OMA, OrthoFinder, OrthoInspector, orthoMCL, Panther, Phylome, TreeFam
Q8CIG8	27374	1351645	Prmt5	Human	10419	10894	PRMT5	14	14.21	high	Yes	Yes	Compara, eggNOG, HGNC, Hieranoid, Homologene, Inparanoid, Isobase, OMA, OrthoFinder, OrthoInspector, orthoMCL, Panther, Phylome, TreeFam
Q8CJG0	239528	2446632	Ago2	Human	27161	3263	AGO2	15	15.3	high	Yes	Yes	Compara, eggNOG, HGNC, Hieranoid, Homologene, Inparanoid, OMA, OrthoDB, OrthoFinder, OrthoInspector, orthoMCL, Panther, Phylome, RoundUp, TreeFam
Q8CJG0	239528	2446632	Ago2	Human	26523	3262	AGO1	5	4.84	moderate	No	No	eggNOG, OrthoDB, OrthoFinder, orthoMCL, RoundUp
Q8CJG0	239528	2446632	Ago2	Human	192669	18421	AGO3	5	4.84	moderate	No	No	eggNOG, OrthoDB, OrthoFinder, orthoMCL, RoundUp
Q8CJG0	239528	2446632	Ago2	Human	192670	18424	AGO4	4	3.81	moderate	No	No	eggNOG, OrthoDB, OrthoFinder, orthoMCL
Q8JZQ9	27979	106478	Eif3b	Human	8662	3280	EIF3B	14	14.29	high	Yes	Yes	Compara, eggNOG, HGNC, Hieranoid, Homologene, Inparanoid, OMA, OrthoFinder, OrthoInspector, orthoMCL, Panther, Phylome, RoundUp, TreeFam
Q8K0V4	232791	2385261	Cnot3	Human	4849	7879	CNOT3	14	14.23	high	Yes	Yes	Compara, eggNOG, HGNC, Hieranoid, Homologene, Inparanoid, Isobase, OrthoFinder, OrthoInspector, orthoMCL, Panther, Phylome, RoundUp, TreeFam
Q8K3W3	192160	2179723	Casc3	Human	22794	17040	CASC3	13	13.36	high	Yes	Yes	eggNOG, HGNC, Hieranoid, Homologene, Inparanoid, OMA, OrthoFinder, OrthoInspector, orthoMCL, Panther, Phylome, RoundUp, TreeFam
Q8QZY1	223691	2386251	Eif3l	Human	51386	18138	EIF3L	13	13.28	high	Yes	Yes	Compara, eggNOG, HGNC, Hieranoid, Homologene, Inparanoid, OrthoFinder, OrthoInspector, orthoMCL, Panther, Phylome, RoundUp, TreeFam
Q8R1B4	56347	1926966	Eif3c	Human	728689	26347	EIF3CL	12	11.79	high	Yes	Yes	Compara, eggNOG, Hieranoid, Inparanoid, OMA, OrthoFinder, OrthoInspector, orthoMCL, Panther, Phylome, RoundUp, TreeFam
Q8R1B4	56347	1926966	Eif3c	Human	8663	3279	EIF3C	9	9.3	moderate	No	Yes	Compara, eggNOG, HGNC, Homologene, OMA, OrthoFinder, orthoMCL, Panther, TreeFam
Q8VC70	56516	1861776	Rbms2	Human	5939	9909	RBMS2	15	15.3	high	Yes	Yes	Compara, eggNOG, HGNC, Hieranoid, Homologene, Inparanoid, OMA, OrthoDB, OrthoFinder, OrthoInspector, orthoMCL, Panther, Phylome, RoundUp, TreeFam
Q8VC70	56516	1861776	Rbms2	Human	5937	9907	RBMS1	4	3.94	moderate	No	No	eggNOG, OrthoDB, OrthoFinder, RoundUp
Q8VC70	56516	1861776	Rbms2	Human	27303	13427	RBMS3	4	3.94	moderate	No	No	eggNOG, OrthoDB, OrthoFinder, RoundUp
Q8VC85	67207	1914457	Lsm1	Human	27257	20472	LSM1	15	15.3	high	Yes	Yes	Compara, eggNOG, HGNC, Hieranoid, Homologene, Inparanoid, OMA, OrthoDB, OrthoFinder, OrthoInspector, orthoMCL, Panther, Phylome, RoundUp, TreeFam
Q8VDG3	74108	1921358	Parn	Human	5073	8609	PARN	13	13.26	high	Yes	Yes	Compara, eggNOG, HGNC, Hieranoid, Homologene, Inparanoid, OMA, OrthoFinder, OrthoInspector, orthoMCL, Panther, Phylome, TreeFam
Q8VHK9	72162	1919412	Dhx36	Human	170506	14410	DHX36	15	15.24	high	Yes	Yes	Compara, eggNOG, HGNC, Hieranoid, Homologene, Inparanoid, Isobase, OMA, OrthoFinder, OrthoInspector, orthoMCL, Panther, Phylome, RoundUp, TreeFam
Q91VM5	19656	1343045	Rbmxl1	Human	27316	9910	RBMX	7	6.88	moderate	Yes	No	eggNOG, OMA, OrthoDB, OrthoFinder, orthoMCL, Panther, TreeFam
Q91VM5	19656	1343045	Rbmxl1	Human	494115	25073	RBMXL1	7	6.78	high	Yes	Yes	eggNOG, OrthoDB, OrthoFinder, orthoMCL, Panther, Phylome, TreeFam
Q91VM5	19656	1343045	Rbmxl1	Human	378948	23914	RBMY1B	4	4.07	moderate	No	No	OrthoDB, OrthoFinder, Panther, TreeFam
Q91VM5	19656	1343045	Rbmxl1	Human	5940	9912	RBMY1A1	2	1.96	moderate	No	Yes	OrthoFinder, TreeFam
Q91VM5	19656	1343045	Rbmxl1	Human	159163	23974	RBMY1F	2	1.96	moderate	No	Yes	OrthoFinder, TreeFam
Q91W59	56878	1861774	Rbms1	Human	5937	9907	RBMS1	13	13.36	high	Yes	Yes	eggNOG, HGNC, Hieranoid, Homologene, Inparanoid, OMA, OrthoFinder, OrthoInspector, orthoMCL, Panther, Phylome, RoundUp, TreeFam
Q91W59	56878	1861774	Rbms1	Human	27303	13427	RBMS3	4	3.83	moderate	No	No	eggNOG, OrthoFinder, orthoMCL, RoundUp
Q91WK2	68135	1915385	Eif3h	Human	8667	3273	EIF3H	13	13.26	high	Yes	Yes	Compara, eggNOG, HGNC, Hieranoid, Homologene, Inparanoid, OMA, OrthoFinder, OrthoInspector, orthoMCL, Panther, Phylome, TreeFam
Q920Q6	76626	1923876	Msi2	Human	124540	18585	MSI2	15	15.29	high	Yes	Yes	Compara, eggNOG, HGNC, Hieranoid, Homologene, Inparanoid, Isobase, OMA, OrthoDB, OrthoFinder, OrthoInspector, orthoMCL, Panther, Phylome, RoundUp
Q920Q6	76626	1923876	Msi2	Human	4440	7330	MSI1	5	4.84	moderate	No	No	eggNOG, OrthoDB, OrthoFinder, orthoMCL, RoundUp
Q920Q6	76626	1923876	Msi2	Human	26528	2683	DAZAP1	4	3.94	moderate	No	No	eggNOG, OrthoDB, OrthoFinder, RoundUp
Q99020	15384	1330294	Hnrnpab	Human	3182	5034	HNRNPAB	15	15.25	high	Yes	Yes	Compara, eggNOG, HGNC, Hieranoid, Homologene, Inparanoid, Isobase, OMA, OrthoDB, OrthoFinder, orthoMCL, Panther, Phylome, RoundUp, TreeFam
Q99JX4	98221	1351744	Eif3m	Human	10480	24460	EIF3M	14	14.29	high	Yes	Yes	Compara, eggNOG, HGNC, Hieranoid, Homologene, Inparanoid, OMA, OrthoFinder, OrthoInspector, orthoMCL, Panther, Phylome, RoundUp, TreeFam
Q99MR6	83701	1933527	Srrt	Human	51593	24101	SRRT	14	14.29	high	Yes	Yes	Compara, eggNOG, HGNC, Hieranoid, Homologene, Inparanoid, OMA, OrthoFinder, OrthoInspector, orthoMCL, Panther, Phylome, RoundUp, TreeFam
Q9CQ49	68092	1915342	Ncbp2	Human	22916	7659	NCBP2	15	15.24	high	Yes	Yes	Compara, eggNOG, HGNC, Hieranoid, Homologene, Inparanoid, Isobase, OMA, OrthoFinder, OrthoInspector, orthoMCL, Panther, Phylome, RoundUp, TreeFam
Q9CQQ4	66603	1913853	Gemin2	Human	8487	10884	GEMIN2	14	14.29	high	Yes	Yes	Compara, eggNOG, HGNC, Hieranoid, Homologene, Inparanoid, OMA, OrthoFinder, OrthoInspector, orthoMCL, Panther, Phylome, RoundUp, TreeFam
Q9CQQ8	66094	1913344	Lsm7	Human	51690	20470	LSM7	10	10.25	high	Yes	Yes	Compara, eggNOG, HGNC, Homologene, Isobase, OMA, OrthoFinder, orthoMCL, Panther, TreeFam
Q9CQQ8	100041500	3704367	Gm10146	Human	51690	20470	LSM7	10	9.77	high	Yes	Yes	eggNOG, Hieranoid, Inparanoid, OMA, OrthoDB, OrthoInspector, orthoMCL, Phylome, RoundUp, TreeFam
Q9CQR2	66481	1913731	Rps21	Human	6227	10409	RPS21	14	14.29	high	Yes	Yes	Compara, eggNOG, HGNC, Hieranoid, Homologene, Inparanoid, OMA, OrthoFinder, OrthoInspector, orthoMCL, Panther, Phylome, RoundUp, TreeFam
Q9CR57	67115	1914365	Rpl14	Human	9045	10305	RPL14	14	14.29	high	Yes	Yes	Compara, eggNOG, HGNC, Hieranoid, Homologene, Inparanoid, OMA, OrthoFinder, OrthoInspector, orthoMCL, Panther, Phylome, RoundUp, TreeFam
Q9CWY4	69731	1916981	Gemin7	Human	79760	20045	GEMIN7	14	14.29	high	Yes	Yes	Compara, eggNOG, HGNC, Hieranoid, Homologene, Inparanoid, OMA, OrthoFinder, OrthoInspector, orthoMCL, Panther, Phylome, RoundUp, TreeFam
Q9CX53	67242	1914492	Gemin6	Human	79833	20044	GEMIN6	14	14.29	high	Yes	Yes	Compara, eggNOG, HGNC, Hieranoid, Homologene, Inparanoid, OMA, OrthoFinder, OrthoInspector, orthoMCL, Panther, Phylome, RoundUp, TreeFam
Q9CZX8	100503302	5011818	Rps19-ps6	Human	6223	10402	RPS19	5	4.99	moderate	Yes	No	Hieranoid, Inparanoid, OrthoInspector, Phylome, RoundUp
Q9CZX8	20085	1333780	Rps19	Human	6223	10402	RPS19	7	7.36	high	Yes	Yes	eggNOG, HGNC, Homologene, OrthoFinder, orthoMCL, Panther, TreeFam
Q9D1I6	68463	1333864	Mrpl14	Human	64928	14279	MRPL14	14	14.29	high	Yes	Yes	Compara, eggNOG, HGNC, Hieranoid, Homologene, Inparanoid, OMA, OrthoFinder, OrthoInspector, orthoMCL, Panther, Phylome, RoundUp, TreeFam
Q9D1R9	100043876	3782885	Gm4705	Human	6164	10340	RPL34	7	7	moderate	Yes	No	Hieranoid, Inparanoid, OMA, OrthoFinder, OrthoInspector, Phylome, RoundUp
Q9D1R9	68436	1915686	Rpl34	Human	6164	10340	RPL34	8	8.3	high	Yes	Yes	Compara, eggNOG, HGNC, OMA, OrthoFinder, orthoMCL, Panther, TreeFam
Q9D1R9	619547	3704270	Rpl34-ps1	Human	6164	10340	RPL34	2	2.01	moderate	Yes	No	OMA, OrthoFinder
Q9D211	52626	1261797	Cdkn2aipnl	Human	91368	30545	CDKN2AIPNL	13	13.39	high	Yes	Yes	Compara, eggNOG, HGNC, Hieranoid, Homologene, Inparanoid, OMA, OrthoFinder, OrthoInspector, Panther, Phylome, RoundUp, TreeFam
Q9D3U0	74467	1921717	Pus10	Human	150962	26505	PUS10	14	14.29	high	Yes	Yes	Compara, eggNOG, HGNC, Hieranoid, Homologene, Inparanoid, OMA, OrthoFinder, OrthoInspector, orthoMCL, Panther, Phylome, RoundUp, TreeFam
Q9D8E6	67891	1915141	Rpl4	Human	6124	10353	RPL4	14	14.29	high	Yes	Yes	Compara, eggNOG, HGNC, Hieranoid, Homologene, Inparanoid, OMA, OrthoFinder, OrthoInspector, orthoMCL, Panther, Phylome, RoundUp, TreeFam
Q9DBB5	66892	1914142	Eif4e3	Human	317649	31837	EIF4E3	13	13.31	high	Yes	Yes	Compara, eggNOG, HGNC, Hieranoid, Homologene, Inparanoid, OMA, OrthoDB, OrthoFinder, OrthoInspector, orthoMCL, Panther, Phylome
Q9DBC3	74157	1921407	Cmtr1	Human	23070	21077	CMTR1	11	11.28	high	Yes	Yes	eggNOG, HGNC, Hieranoid, Homologene, OMA, OrthoFinder, OrthoInspector, orthoMCL, Panther, Phylome, TreeFam
Q9DBR1	24128	894687	Xrn2	Human	22803	12836	XRN2	14	14.19	high	Yes	Yes	Compara, eggNOG, HGNC, Hieranoid, Homologene, Isobase, OMA, OrthoFinder, OrthoInspector, orthoMCL, Panther, Phylome, RoundUp, TreeFam
Q9DBZ5	73830	1921080	Eif3k	Human	27335	24656	EIF3K	14	14.29	high	Yes	Yes	Compara, eggNOG, HGNC, Hieranoid, Homologene, Inparanoid, OMA, OrthoFinder, OrthoInspector, orthoMCL, Panther, Phylome, RoundUp, TreeFam
Q9DCH4	66085	1913335	Eif3f	Human	8665	3275	EIF3F	13	13.33	high	Yes	Yes	Compara, eggNOG, HGNC, Hieranoid, Homologene, Inparanoid, OMA, OrthoFinder, OrthoInspector, orthoMCL, Panther, Phylome, RoundUp
Q9EST3	74203	1921453	Eif4enif1	Human	56478	16687	EIF4ENIF1	14	14.29	high	Yes	Yes	Compara, eggNOG, HGNC, Hieranoid, Homologene, Inparanoid, OMA, OrthoFinder, OrthoInspector, orthoMCL, Panther, Phylome, RoundUp, TreeFam
Q9JII5	70248	1917498	Dazap1	Human	26528	2683	DAZAP1	14	14.22	high	Yes	Yes	Compara, eggNOG, HGNC, Hieranoid, Inparanoid, Isobase, OMA, OrthoDB, OrthoFinder, OrthoInspector, orthoMCL, Panther, Phylome, TreeFam
Q9JJT9	56698	1891839	Phax	Human	51808	10241	PHAX	14	14.29	high	Yes	Yes	Compara, eggNOG, HGNC, Hieranoid, Homologene, Inparanoid, OMA, OrthoFinder, OrthoInspector, orthoMCL, Panther, Phylome, RoundUp, TreeFam
Q9JJY4	53975	1858415	Ddx20	Human	11218	2743	DDX20	14	14.28	high	Yes	Yes	Compara, eggNOG, HGNC, Hieranoid, Homologene, Inparanoid, Isobase, OMA, OrthoFinder, OrthoInspector, orthoMCL, Panther, Phylome, RoundUp
Q9QXA5	50783	1354692	Lsm4	Human	25804	17259	LSM4	13	13.26	high	Yes	Yes	Compara, eggNOG, HGNC, Hieranoid, Homologene, Inparanoid, OMA, OrthoFinder, OrthoInspector, orthoMCL, Panther, Phylome, TreeFam
Q9QYJ0	56445	1931882	Dnaja2	Human	10294	14884	DNAJA2	16	16.25	high	Yes	Yes	Compara, eggNOG, HGNC, Hieranoid, Homologene, Inparanoid, Isobase, OMA, OrthoDB, OrthoFinder, OrthoInspector, orthoMCL, Panther, Phylome, RoundUp, TreeFam
Q9QYJ0	56445	1931882	Dnaja2	Human	55466	14885	DNAJA4	5	4.84	moderate	No	No	eggNOG, OrthoDB, OrthoFinder, orthoMCL, RoundUp
Q9QYJ0	56445	1931882	Dnaja2	Human	3301	5229	DNAJA1	5	4.84	moderate	No	No	eggNOG, OrthoDB, OrthoFinder, orthoMCL, RoundUp
Q9QYS9	19317	97837	Qk	Human	9444	21100	QKI	16	16.25	high	Yes	Yes	Compara, eggNOG, HGNC, Hieranoid, Homologene, Inparanoid, Isobase, OMA, OrthoDB, OrthoFinder, OrthoInspector, orthoMCL, Panther, Phylome, RoundUp, TreeFam
Q9QZD9	54709	1860763	Eif3i	Human	8668	3272	EIF3I	14	14.29	high	Yes	Yes	Compara, eggNOG, HGNC, Hieranoid, Homologene, Inparanoid, OMA, OrthoFinder, OrthoInspector, orthoMCL, Panther, Phylome, RoundUp, TreeFam
Q9Z1D1	53356	1858258	Eif3g	Human	8666	3274	EIF3G	14	14.29	high	Yes	Yes	Compara, eggNOG, HGNC, Hieranoid, Homologene, Inparanoid, OMA, OrthoFinder, OrthoInspector, orthoMCL, Panther, Phylome, RoundUp, TreeFam
Q9Z1Z2	20901	1329037	Strap	Human	11171	30796	STRAP	14	14.29	high	Yes	Yes	Compara, eggNOG, HGNC, Hieranoid, Homologene, Inparanoid, OMA, OrthoFinder, OrthoInspector, orthoMCL, Panther, Phylome, RoundUp, TreeFam

## Sheet: dsPPP
Mouse GeneID	Mouse Gene ID	MGIID	Mouse Symbol	Species	Human GeneID	HGNCID	Human Symbol	DIOPT Score	Weighted Score	Rank	Best Score	Best Score Reverse	Prediction Derived From
G3X9Z4	74737	1919579	Pcf11	Human	51585	30097	PCF11	11	11.48	high	Yes	Yes	Compara, eggNOG, HGNC, Homologene, Inparanoid, OMA, OrthoFinder, OrthoInspector, Panther, RoundUp, TreeFam
P11031	20024	104811	Sub1	Human	10923	19985	SUB1	14	14.29	high	Yes	Yes	Compara, eggNOG, HGNC, Hieranoid, Homologene, Inparanoid, OMA, OrthoFinder, OrthoInspector, orthoMCL, Panther, Phylome, RoundUp, TreeFam
P11103	11545	1340806	Parp1	Human	142	270	PARP1	15	15.24	high	Yes	Yes	Compara, eggNOG, HGNC, Hieranoid, Homologene, Inparanoid, Isobase, OMA, OrthoFinder, OrthoInspector, orthoMCL, Panther, Phylome, RoundUp, TreeFam
P28740	16563	108390	Kif2a	Human	3796	6318	KIF2A	15	15.24	high	Yes	Yes	Compara, eggNOG, HGNC, Hieranoid, Homologene, Inparanoid, Isobase, OMA, OrthoFinder, OrthoInspector, orthoMCL, Panther, Phylome, RoundUp, TreeFam
P32067	20823	98423	Ssb	Human	6741	11316	SSB	16	16.25	high	Yes	Yes	Compara, eggNOG, HGNC, Hieranoid, Homologene, Inparanoid, Isobase, OMA, OrthoDB, OrthoFinder, OrthoInspector, orthoMCL, Panther, Phylome, RoundUp, TreeFam
P56480	11947	107801	Atp5b	Human	506	830	ATP5F1B	14	14.21	high	Yes	Yes	Compara, eggNOG, HGNC, Hieranoid, Homologene, Inparanoid, Isobase, OMA, OrthoFinder, OrthoInspector, orthoMCL, Panther, Phylome, TreeFam
P62311	67678	1914928	Lsm3	Human	27258	17874	LSM3	14	14.29	high	Yes	Yes	Compara, eggNOG, HGNC, Hieranoid, Homologene, Inparanoid, OMA, OrthoFinder, OrthoInspector, orthoMCL, Panther, Phylome, RoundUp, TreeFam
P62313	78651	1925901	Lsm6	Human	11157	17017	LSM6	15	15.3	high	Yes	Yes	Compara, eggNOG, HGNC, Hieranoid, Homologene, Inparanoid, OMA, OrthoDB, OrthoFinder, OrthoInspector, orthoMCL, Panther, Phylome, RoundUp, TreeFam
P97789	24127	891964	Xrn1	Human	54464	30654	XRN1	15	15.2	high	Yes	Yes	Compara, eggNOG, HGNC, Hieranoid, Homologene, Isobase, OMA, OrthoDB, OrthoFinder, OrthoInspector, orthoMCL, Panther, Phylome, RoundUp, TreeFam
P97789	24127	891964	Xrn1	Human	22803	12836	XRN2	4	3.81	moderate	No	No	eggNOG, OrthoDB, OrthoFinder, orthoMCL
Q03265	11946	88115	Atp5a1	Human	498	823	ATP5F1A	15	15.24	high	Yes	Yes	Compara, eggNOG, HGNC, Hieranoid, Homologene, Inparanoid, Isobase, OMA, OrthoFinder, OrthoInspector, orthoMCL, Panther, Phylome, RoundUp, TreeFam
Q3TC46	225929	2147679	Patl1	Human	219988	26721	PATL1	15	15.3	high	Yes	Yes	Compara, eggNOG, HGNC, Hieranoid, Homologene, Inparanoid, OMA, OrthoDB, OrthoFinder, OrthoInspector, orthoMCL, Panther, Phylome, RoundUp, TreeFam
Q3U687	112419	2148249	Ifit1bl2	Human	439996	23442	IFIT1B	11	11.32	moderate	Yes	No	Compara, eggNOG, HGNC, Hieranoid, OMA, OrthoDB, OrthoFinder, OrthoInspector, Panther, Phylome, TreeFam
Q3U687	112419	2148249	Ifit1bl2	Human	3434	5407	IFIT1	10	10.48	moderate	No	No	eggNOG, HGNC, Hieranoid, Homologene, OMA, OrthoDB, OrthoFinder, OrthoInspector, Panther, TreeFam
Q3U687	112419	2148249	Ifit1bl2	Human	24138	13328	IFIT5	4	3.81	moderate	No	Yes	eggNOG, OrthoDB, OrthoFinder, orthoMCL
D3Z6F0	667373	3650685	Ifit1bl1	Human	439996	23442	IFIT1B	13	13.4	high	Yes	Yes	Compara, eggNOG, HGNC, Hieranoid, Inparanoid, OMA, OrthoDB, OrthoFinder, OrthoInspector, Panther, Phylome, RoundUp, TreeFam
D3Z6F0	667373	3650685	Ifit1bl1	Human	3434	5407	IFIT1	11	11.53	moderate	No	Yes	eggNOG, HGNC, Hieranoid, Homologene, Inparanoid, OMA, OrthoDB, OrthoFinder, OrthoInspector, Panther, TreeFam
D3Z6F0	667373	3650685	Ifit1bl1	Human	24138	13328	IFIT5	4	3.81	moderate	No	Yes	eggNOG, OrthoDB, OrthoFinder, orthoMCL
Q569Z5	212880	1920895	Ddx46	Human	9879	18681	DDX46	16	16.25	high	Yes	Yes	Compara, eggNOG, HGNC, Hieranoid, Homologene, Inparanoid, Isobase, OMA, OrthoDB, OrthoFinder, OrthoInspector, orthoMCL, Panther, Phylome, RoundUp, TreeFam
Q5BL07	71382	1918632	Pex1	Human	5189	8850	PEX1	14	14.29	high	Yes	Yes	Compara, eggNOG, HGNC, Hieranoid, Homologene, Inparanoid, OMA, OrthoFinder, OrthoInspector, orthoMCL, Panther, Phylome, RoundUp, TreeFam
Q60649	20480	1100517	Clpb	Human	81570	30664	CLPB	14	14.23	high	Yes	Yes	Compara, eggNOG, HGNC, Hieranoid, Homologene, Inparanoid, Isobase, OrthoFinder, OrthoInspector, orthoMCL, Panther, Phylome, RoundUp, TreeFam
Q60668	11991	101947	Hnrnpd	Human	3184	5036	HNRNPD	13	13.26	high	Yes	Yes	Compara, eggNOG, HGNC, Hieranoid, Homologene, Inparanoid, OMA, OrthoFinder, OrthoInspector, orthoMCL, Panther, Phylome, TreeFam
Q64282	15957	99450	Ifit1	Human	439996	23442	IFIT1B	13	13.26	high	Yes	Yes	Compara, eggNOG, HGNC, Hieranoid, Homologene, Inparanoid, OMA, OrthoFinder, OrthoInspector, orthoMCL, Panther, Phylome, TreeFam
Q64282	15957	99450	Ifit1	Human	3434	5407	IFIT1	10	10.42	moderate	No	No	eggNOG, HGNC, Hieranoid, Inparanoid, OMA, OrthoFinder, OrthoInspector, orthoMCL, Panther, TreeFam
Q6P7W5	381802	2141599	Tsen2	Human	80746	28422	TSEN2	14	14.23	high	Yes	Yes	Compara, eggNOG, HGNC, Hieranoid, Homologene, Inparanoid, Isobase, OrthoFinder, OrthoInspector, orthoMCL, Panther, Phylome, RoundUp, TreeFam
Q6Q899	230073	2442858	Ddx58	Human	23586	19102	DDX58	15	15.22	high	Yes	Yes	Compara, eggNOG, HGNC, Hieranoid, Homologene, Inparanoid, Isobase, OMA, OrthoDB, OrthoFinder, OrthoInspector, orthoMCL, Panther, Phylome, TreeFam
Q7TQC5	66408	1913658	Aptx	Human	54840	15984	APTX	15	15.24	high	Yes	Yes	Compara, eggNOG, HGNC, Hieranoid, Homologene, Inparanoid, Isobase, OMA, OrthoFinder, OrthoInspector, orthoMCL, Panther, Phylome, RoundUp, TreeFam
Q8BI72	70925	1918175	Cdkn2aip	Human	55602	24325	CDKN2AIP	15	15.3	high	Yes	Yes	Compara, eggNOG, HGNC, Hieranoid, Homologene, Inparanoid, OMA, OrthoDB, OrthoFinder, OrthoInspector, orthoMCL, Panther, Phylome, RoundUp, TreeFam
Q8BMZ5	66078	1913328	Tsen34	Human	79042	15506	TSEN34	15	15.24	high	Yes	Yes	Compara, eggNOG, HGNC, Hieranoid, Homologene, Inparanoid, Isobase, OMA, OrthoFinder, OrthoInspector, orthoMCL, Panther, Phylome, RoundUp, TreeFam
Q8C2A2	76265	1923515	Tsen54	Human	283989	27561	TSEN54	15	15.24	high	Yes	Yes	Compara, eggNOG, HGNC, Hieranoid, Homologene, Inparanoid, Isobase, OMA, OrthoFinder, OrthoInspector, orthoMCL, Panther, Phylome, RoundUp, TreeFam
Q8CJG0	239528	2446632	Ago2	Human	27161	3263	AGO2	15	15.3	high	Yes	Yes	Compara, eggNOG, HGNC, Hieranoid, Homologene, Inparanoid, OMA, OrthoDB, OrthoFinder, OrthoInspector, orthoMCL, Panther, Phylome, RoundUp, TreeFam
Q8CJG0	239528	2446632	Ago2	Human	26523	3262	AGO1	5	4.84	moderate	No	No	eggNOG, OrthoDB, OrthoFinder, orthoMCL, RoundUp
Q8CJG0	239528	2446632	Ago2	Human	192669	18421	AGO3	5	4.84	moderate	No	No	eggNOG, OrthoDB, OrthoFinder, orthoMCL, RoundUp
Q8CJG0	239528	2446632	Ago2	Human	192670	18424	AGO4	4	3.81	moderate	No	No	eggNOG, OrthoDB, OrthoFinder, orthoMCL
Q8R3W5	66637	1913887	Tsen15	Human	116461	16791	TSEN15	14	14.29	high	Yes	Yes	Compara, eggNOG, HGNC, Hieranoid, Homologene, Inparanoid, OMA, OrthoFinder, OrthoInspector, orthoMCL, Panther, Phylome, RoundUp, TreeFam
Q8VC70	56516	1861776	Rbms2	Human	5939	9909	RBMS2	15	15.3	high	Yes	Yes	Compara, eggNOG, HGNC, Hieranoid, Homologene, Inparanoid, OMA, OrthoDB, OrthoFinder, OrthoInspector, orthoMCL, Panther, Phylome, RoundUp, TreeFam
Q8VC70	56516	1861776	Rbms2	Human	5937	9907	RBMS1	4	3.94	moderate	No	No	eggNOG, OrthoDB, OrthoFinder, RoundUp
Q8VC70	56516	1861776	Rbms2	Human	27303	13427	RBMS3	4	3.94	moderate	No	No	eggNOG, OrthoDB, OrthoFinder, RoundUp
Q91W59	56878	1861774	Rbms1	Human	5937	9907	RBMS1	13	13.36	high	Yes	Yes	eggNOG, HGNC, Hieranoid, Homologene, Inparanoid, OMA, OrthoFinder, OrthoInspector, orthoMCL, Panther, Phylome, RoundUp, TreeFam
Q91W59	56878	1861774	Rbms1	Human	27303	13427	RBMS3	4	3.83	moderate	No	No	eggNOG, OrthoFinder, orthoMCL, RoundUp
Q922S8	73804	1921054	Kif2c	Human	11004	6393	KIF2C	15	15.3	high	Yes	Yes	Compara, eggNOG, HGNC, Hieranoid, Homologene, Inparanoid, OMA, OrthoDB, OrthoFinder, OrthoInspector, orthoMCL, Panther, Phylome, RoundUp, TreeFam
Q922S8	73804	1921054	Kif2c	Human	3796	6318	KIF2A	4	3.81	moderate	No	No	eggNOG, OrthoDB, OrthoFinder, orthoMCL
Q922S8	73804	1921054	Kif2c	Human	84643	29443	KIF2B	4	3.81	moderate	No	No	eggNOG, OrthoDB, OrthoFinder, orthoMCL
Q99020	15384	1330294	Hnrnpab	Human	3182	5034	HNRNPAB	15	15.25	high	Yes	Yes	Compara, eggNOG, HGNC, Hieranoid, Homologene, Inparanoid, Isobase, OMA, OrthoDB, OrthoFinder, orthoMCL, Panther, Phylome, RoundUp, TreeFam
Q99LI9	98985	2138968	Clp1	Human	10978	16999	CLP1	12	12.23	high	Yes	Yes	Compara, eggNOG, HGNC, Hieranoid, Homologene, OrthoFinder, OrthoInspector, orthoMCL, Panther, Phylome, RoundUp, TreeFam
Q9CQ71	68240	1915490	Rpa3	Human	6119	10291	RPA3	15	15.24	high	Yes	Yes	Compara, eggNOG, HGNC, Hieranoid, Homologene, Inparanoid, Isobase, OMA, OrthoFinder, OrthoInspector, orthoMCL, Panther, Phylome, RoundUp, TreeFam
Q9CQA9	66566	1913816	Ntpcr	Human	84284	28204	NTPCR	15	15.24	high	Yes	Yes	Compara, eggNOG, HGNC, Hieranoid, Homologene, Inparanoid, Isobase, OMA, OrthoFinder, OrthoInspector, orthoMCL, Panther, Phylome, RoundUp, TreeFam
Q9CZU3	72198	1919448	Skiv2l2	Human	23517	18734	MTREX	14	14.21	high	Yes	Yes	Compara, eggNOG, HGNC, Hieranoid, Homologene, Inparanoid, Isobase, OMA, OrthoFinder, OrthoInspector, orthoMCL, Panther, Phylome, TreeFam
Q9D211	52626	1261797	Cdkn2aipnl	Human	91368	30545	CDKN2AIPNL	13	13.39	high	Yes	Yes	Compara, eggNOG, HGNC, Hieranoid, Homologene, Inparanoid, OMA, OrthoFinder, OrthoInspector, Panther, Phylome, RoundUp, TreeFam
Q9D3D9	66043	1913293	Atp5d	Human	513	837	ATP5F1D	15	15.24	high	Yes	Yes	Compara, eggNOG, HGNC, Hieranoid, Homologene, Inparanoid, Isobase, OMA, OrthoFinder, OrthoInspector, orthoMCL, Panther, Phylome, RoundUp, TreeFam
Q9D8E6	67891	1915141	Rpl4	Human	6124	10353	RPL4	14	14.29	high	Yes	Yes	Compara, eggNOG, HGNC, Hieranoid, Homologene, Inparanoid, OMA, OrthoFinder, OrthoInspector, orthoMCL, Panther, Phylome, RoundUp, TreeFam
Q9DB20	28080	106341	Atp5o	Human	539	850	ATP5PO	9	9.3	high	Yes	Yes	Compara, eggNOG, HGNC, Homologene, OMA, OrthoFinder, orthoMCL, Panther, TreeFam
Q9DB20	102641678	-	LOC102641678	Human	539	850	ATP5PO	6	6	moderate	Yes	No	Hieranoid, Inparanoid, OMA, OrthoInspector, Phylome, RoundUp
Q9DBR1	24128	894687	Xrn2	Human	22803	12836	XRN2	14	14.19	high	Yes	Yes	Compara, eggNOG, HGNC, Hieranoid, Homologene, Isobase, OMA, OrthoFinder, OrthoInspector, orthoMCL, Panther, Phylome, RoundUp, TreeFam
Q9JII5	70248	1917498	Dazap1	Human	26528	2683	DAZAP1	14	14.22	high	Yes	Yes	Compara, eggNOG, HGNC, Hieranoid, Inparanoid, Isobase, OMA, OrthoDB, OrthoFinder, OrthoInspector, orthoMCL, Panther, Phylome, TreeFam
Q9QYJ0	56445	1931882	Dnaja2	Human	10294	14884	DNAJA2	16	16.25	high	Yes	Yes	Compara, eggNOG, HGNC, Hieranoid, Homologene, Inparanoid, Isobase, OMA, OrthoDB, OrthoFinder, OrthoInspector, orthoMCL, Panther, Phylome, RoundUp, TreeFam
Q9QYJ0	56445	1931882	Dnaja2	Human	55466	14885	DNAJA4	5	4.84	moderate	No	No	eggNOG, OrthoDB, OrthoFinder, orthoMCL, RoundUp
Q9QYJ0	56445	1931882	Dnaja2	Human	3301	5229	DNAJA1	5	4.84	moderate	No	No	eggNOG, OrthoDB, OrthoFinder, orthoMCL, RoundUp
Q9QYS9	19317	97837	Qk	Human	9444	21100	QKI	16	16.25	high	Yes	Yes	Compara, eggNOG, HGNC, Hieranoid, Homologene, Inparanoid, Isobase, OMA, OrthoDB, OrthoFinder, OrthoInspector, orthoMCL, Panther, Phylome, RoundUp, TreeFam

## Sheet: ssCAP1
Mouse GeneID	Mouse Gene ID	MGIID	Mouse Symbol	Species	Human GeneID	HGNCID	Human Symbol	DIOPT Score	Weighted Score	Rank	Best Score	Best Score Reverse	Prediction Derived From
Q6PHQ9	230721	2385206	Pabpc4	Human	8761	8557	PABPC4	14	14.29	high	Yes	Yes	Compara, eggNOG, HGNC, Hieranoid, Homologene, Inparanoid, OMA, OrthoFinder, OrthoInspector, orthoMCL, Panther, Phylome, RoundUp, TreeFam
Q6PHQ9	230721	2385206	Pabpc4	Human	26986	8554	PABPC1	4	3.83	moderate	No	No	eggNOG, OrthoFinder, orthoMCL, RoundUp
O08583	21681	1341044	Alyref	Human	10189	19071	ALYREF	13	13.29	high	Yes	Yes	Compara, eggNOG, HGNC, Hieranoid, Inparanoid, OMA, OrthoFinder, OrthoInspector, orthoMCL, Panther, Phylome, RoundUp, TreeFam
Q9JJW6	56009	1913144	Alyref2	Human	10189	19071	ALYREF	10	9.74	moderate	Yes	No	Compara, eggNOG, Hieranoid, OrthoDB, OrthoFinder, orthoMCL, Panther, Phylome, RoundUp, TreeFam
O35286	13204	1099786	Dhx15	Human	1665	2738	DHX15	16	16.25	high	Yes	Yes	Compara, eggNOG, HGNC, Hieranoid, Homologene, Inparanoid, Isobase, OMA, OrthoDB, OrthoFinder, OrthoInspector, orthoMCL, Panther, Phylome, RoundUp, TreeFam
O35326	20384	98287	Srsf5	Human	6430	10787	SRSF5	13	13.34	high	Yes	Yes	Compara, eggNOG, HGNC, Hieranoid, Inparanoid, OMA, OrthoDB, OrthoFinder, OrthoInspector, orthoMCL, Panther, Phylome, RoundUp
O35326	20384	98287	Srsf5	Human	6431	10788	SRSF6	4	3.94	moderate	No	No	eggNOG, OrthoDB, OrthoFinder, RoundUp
O35344	16648	1100863	Kpna3	Human	3839	6396	KPNA3	15	15.3	high	Yes	Yes	Compara, eggNOG, HGNC, Hieranoid, Homologene, Inparanoid, OMA, OrthoDB, OrthoFinder, OrthoInspector, orthoMCL, Panther, Phylome, RoundUp, TreeFam
O35344	16648	1100863	Kpna3	Human	3840	6397	KPNA4	5	4.84	moderate	No	No	eggNOG, OrthoDB, OrthoFinder, orthoMCL, RoundUp
O35344	16648	1100863	Kpna3	Human	3836	6394	KPNA1	4	3.84	moderate	No	No	eggNOG, OrthoDB, orthoMCL, RoundUp
O35344	16648	1100863	Kpna3	Human	3841	6398	KPNA5	4	3.84	moderate	No	No	eggNOG, OrthoDB, orthoMCL, RoundUp
O35344	16648	1100863	Kpna3	Human	23633	6399	KPNA6	4	3.84	moderate	No	No	eggNOG, OrthoDB, orthoMCL, RoundUp
O70133	13211	108177	Dhx9	Human	1660	2750	DHX9	16	16.25	high	Yes	Yes	Compara, eggNOG, HGNC, Hieranoid, Homologene, Inparanoid, Isobase, OMA, OrthoDB, OrthoFinder, OrthoInspector, orthoMCL, Panther, Phylome, RoundUp, TreeFam
O70194	55944	1933181	Eif3d	Human	8664	3278	EIF3D	14	14.29	high	Yes	Yes	Compara, eggNOG, HGNC, Hieranoid, Homologene, Inparanoid, OMA, OrthoFinder, OrthoInspector, orthoMCL, Panther, Phylome, RoundUp, TreeFam
O88286	22404	1332638	Wiz	Human	58525	30917	WIZ	14	14.34	high	Yes	Yes	Compara, HGNC, Hieranoid, Homologene, Inparanoid, Isobase, OMA, OrthoFinder, OrthoInspector, orthoMCL, Panther, Phylome, RoundUp, TreeFam
O88569	102642938	-	LOC102642938	Human	3181	5033	HNRNPA2B1	7	7.01	moderate	Yes	No	Hieranoid, Inparanoid, OMA, OrthoDB, OrthoInspector, Phylome, RoundUp
O88569	53379	104819	Hnrnpa2b1	Human	3181	5033	HNRNPA2B1	10	10.25	high	Yes	Yes	Compara, eggNOG, HGNC, Homologene, Isobase, OMA, OrthoFinder, orthoMCL, Panther, TreeFam
Q3THW5	77605	1924855	H2afv	Human	94239	20664	H2AFV	15	15.3	high	Yes	Yes	Compara, eggNOG, HGNC, Hieranoid, Homologene, Inparanoid, OMA, OrthoDB, OrthoFinder, OrthoInspector, orthoMCL, Panther, Phylome, RoundUp, TreeFam
Q3THW5	77605	1924855	H2afv	Human	3015	4741	H2AFZ	6	5.85	moderate	No	No	eggNOG, OMA, OrthoDB, OrthoFinder, orthoMCL, RoundUp
P0C0S6	51788	1888388	H2afz	Human	3015	4741	H2AFZ	14	14.29	high	Yes	Yes	Compara, eggNOG, HGNC, Hieranoid, Homologene, Inparanoid, OMA, OrthoFinder, OrthoInspector, orthoMCL, Panther, Phylome, RoundUp, TreeFam
P0C0S6	51788	1888388	H2afz	Human	94239	20664	H2AFV	5	4.84	moderate	No	No	eggNOG, OMA, OrthoFinder, orthoMCL, RoundUp
P10639	22166	98874	Txn1	Human	7295	12435	TXN	15	15.24	high	Yes	Yes	Compara, eggNOG, HGNC, Hieranoid, Homologene, Inparanoid, Isobase, OMA, OrthoFinder, OrthoInspector, orthoMCL, Panther, Phylome, RoundUp, TreeFam
P10922	14958	95893	H1f0	Human	3005	4714	H1F0	14	14.4	high	Yes	Yes	Compara, eggNOG, HGNC, Hieranoid, Homologene, Inparanoid, OMA, OrthoDB, OrthoFinder, OrthoInspector, Panther, Phylome, RoundUp, TreeFam
P10922	14958	95893	H1f0	Human	3009	4719	HIST1H1B	4	3.94	moderate	No	No	eggNOG, OrthoDB, OrthoFinder, RoundUp
P10922	14958	95893	H1f0	Human	3008	4718	HIST1H1E	4	3.94	moderate	No	No	eggNOG, OrthoDB, OrthoFinder, RoundUp
P10922	14958	95893	H1f0	Human	3006	4716	HIST1H1C	4	3.94	moderate	No	No	eggNOG, OrthoDB, OrthoFinder, RoundUp
P14733	16906	96795	Lmnb1	Human	4001	6637	LMNB1	14	14.29	high	Yes	Yes	Compara, eggNOG, HGNC, Hieranoid, Homologene, Inparanoid, OMA, OrthoFinder, OrthoInspector, orthoMCL, Panther, Phylome, RoundUp, TreeFam
P15864	50708	1931526	Hist1h1c	Human	3006	4716	HIST1H1C	13	13.27	high	Yes	Yes	Compara, eggNOG, HGNC, Hieranoid, Homologene, Inparanoid, OMA, OrthoDB, OrthoFinder, orthoMCL, Panther, Phylome, TreeFam
P19426	27632	102744	Nelfe	Human	7936	13974	NELFE	13	13.36	high	Yes	Yes	eggNOG, HGNC, Hieranoid, Homologene, Inparanoid, OMA, OrthoFinder, OrthoInspector, orthoMCL, Panther, Phylome, RoundUp, TreeFam
P20152	22352	98932	Vim	Human	7431	12692	VIM	16	16.25	high	Yes	Yes	Compara, eggNOG, HGNC, Hieranoid, Homologene, Inparanoid, Isobase, OMA, OrthoDB, OrthoFinder, OrthoInspector, orthoMCL, Panther, Phylome, RoundUp, TreeFam
P22752	319165	2448289	Hist1h2ad	Human	8336	4735	HIST1H2AM	6	6.31	high	Yes	Yes	eggNOG, HGNC, Homologene, OMA, OrthoFinder, orthoMCL
P22752	319165	2448289	Hist1h2ad	Human	8335	4734	HIST1H2AB	6	5.7	moderate	Yes	No	Compara, eggNOG, OMA, OrthoFinder, orthoMCL, TreeFam
P22752	319165	2448289	Hist1h2ad	Human	3012	4724	HIST1H2AE	5	4.77	moderate	No	No	eggNOG, OMA, OrthoFinder, orthoMCL, TreeFam
P22752	319165	2448289	Hist1h2ad	Human	723790	29668	HIST2H2AA4	4	3.81	moderate	No	No	eggNOG, OMA, OrthoFinder, orthoMCL
P22752	319165	2448289	Hist1h2ad	Human	85235	13671	HIST1H2AH	4	3.81	moderate	No	No	eggNOG, OMA, OrthoFinder, orthoMCL
P22752	319165	2448289	Hist1h2ad	Human	8969	4737	HIST1H2AG	4	3.81	moderate	No	No	eggNOG, OMA, OrthoFinder, orthoMCL
P22752	319165	2448289	Hist1h2ad	Human	317772	20508	HIST2H2AB	4	3.81	moderate	No	No	eggNOG, OMA, OrthoFinder, orthoMCL
P22752	319165	2448289	Hist1h2ad	Human	8329	4725	HIST1H2AI	4	3.81	moderate	No	Yes	eggNOG, OMA, OrthoFinder, orthoMCL
P22752	319165	2448289	Hist1h2ad	Human	8330	4726	HIST1H2AK	4	3.81	moderate	No	No	eggNOG, OMA, OrthoFinder, orthoMCL
P22752	319165	2448289	Hist1h2ad	Human	8334	4733	HIST1H2AC	4	3.81	moderate	No	No	eggNOG, OMA, OrthoFinder, orthoMCL
P22752	319165	2448289	Hist1h2ad	Human	3014	4739	H2AFX	4	3.81	moderate	No	No	eggNOG, OMA, OrthoFinder, orthoMCL
P22752	319165	2448289	Hist1h2ad	Human	221613	18729	HIST1H2AA	4	3.81	moderate	No	No	eggNOG, OMA, OrthoFinder, orthoMCL
P22752	319165	2448289	Hist1h2ad	Human	8337	4736	HIST2H2AA3	4	3.81	moderate	No	No	eggNOG, OMA, OrthoFinder, orthoMCL
P22752	319165	2448289	Hist1h2ad	Human	8338	4738	HIST2H2AC	4	3.81	moderate	No	No	eggNOG, OMA, OrthoFinder, orthoMCL
P22752	319165	2448289	Hist1h2ad	Human	8332	4730	HIST1H2AL	4	3.81	moderate	No	No	eggNOG, OMA, OrthoFinder, orthoMCL
P22752	319165	2448289	Hist1h2ad	Human	92815	20507	HIST3H2A	4	3.81	moderate	No	No	eggNOG, OMA, OrthoFinder, orthoMCL
P22752	319165	2448289	Hist1h2ad	Human	8331	4727	HIST1H2AJ	4	3.81	moderate	No	No	eggNOG, OMA, OrthoFinder, orthoMCL
P22752	319191	2448457	Hist1h2ai	Human	3012	4724	HIST1H2AE	7	7.27	high	Yes	Yes	eggNOG, HGNC, Homologene, OMA, OrthoFinder, orthoMCL, TreeFam
P22752	319191	2448457	Hist1h2ai	Human	8335	4734	HIST1H2AB	5	4.77	moderate	No	No	eggNOG, OMA, OrthoFinder, orthoMCL, TreeFam
P22752	319191	2448457	Hist1h2ai	Human	8336	4735	HIST1H2AM	4	3.81	moderate	No	No	eggNOG, OMA, OrthoFinder, orthoMCL
P22752	319191	2448457	Hist1h2ai	Human	723790	29668	HIST2H2AA4	4	3.81	moderate	No	No	eggNOG, OMA, OrthoFinder, orthoMCL
P22752	319191	2448457	Hist1h2ai	Human	85235	13671	HIST1H2AH	4	3.81	moderate	No	No	eggNOG, OMA, OrthoFinder, orthoMCL
P22752	319191	2448457	Hist1h2ai	Human	8969	4737	HIST1H2AG	4	3.81	moderate	No	No	eggNOG, OMA, OrthoFinder, orthoMCL
P22752	319191	2448457	Hist1h2ai	Human	317772	20508	HIST2H2AB	4	3.81	moderate	No	No	eggNOG, OMA, OrthoFinder, orthoMCL
P22752	319191	2448457	Hist1h2ai	Human	8329	4725	HIST1H2AI	4	3.81	moderate	No	Yes	eggNOG, OMA, OrthoFinder, orthoMCL
P22752	319191	2448457	Hist1h2ai	Human	8330	4726	HIST1H2AK	4	3.81	moderate	No	No	eggNOG, OMA, OrthoFinder, orthoMCL
P22752	319191	2448457	Hist1h2ai	Human	8334	4733	HIST1H2AC	4	3.81	moderate	No	No	eggNOG, OMA, OrthoFinder, orthoMCL
P22752	319191	2448457	Hist1h2ai	Human	3014	4739	H2AFX	4	3.81	moderate	No	No	eggNOG, OMA, OrthoFinder, orthoMCL
P22752	319191	2448457	Hist1h2ai	Human	221613	18729	HIST1H2AA	4	3.81	moderate	No	No	eggNOG, OMA, OrthoFinder, orthoMCL
P22752	319191	2448457	Hist1h2ai	Human	8337	4736	HIST2H2AA3	4	3.81	moderate	No	No	eggNOG, OMA, OrthoFinder, orthoMCL
P22752	319191	2448457	Hist1h2ai	Human	8338	4738	HIST2H2AC	4	3.81	moderate	No	No	eggNOG, OMA, OrthoFinder, orthoMCL
P22752	319191	2448457	Hist1h2ai	Human	8332	4730	HIST1H2AL	4	3.81	moderate	No	No	eggNOG, OMA, OrthoFinder, orthoMCL
P22752	319191	2448457	Hist1h2ai	Human	92815	20507	HIST3H2A	4	3.81	moderate	No	No	eggNOG, OMA, OrthoFinder, orthoMCL
P22752	319191	2448457	Hist1h2ai	Human	8331	4727	HIST1H2AJ	4	3.81	moderate	No	No	eggNOG, OMA, OrthoFinder, orthoMCL
P22752	665433	2448302	Hist1h2ao	Human	8335	4734	HIST1H2AB	9	8.85	high	Yes	Yes	eggNOG, Hieranoid, Inparanoid, OMA, OrthoFinder, OrthoInspector, orthoMCL, RoundUp, TreeFam
P22752	665433	2448302	Hist1h2ao	Human	8334	4733	HIST1H2AC	7	7.34	moderate	No	Yes	eggNOG, HGNC, Homologene, OMA, OrthoFinder, orthoMCL, RoundUp
P22752	665433	2448302	Hist1h2ao	Human	3012	4724	HIST1H2AE	6	5.7	moderate	No	No	Compara, eggNOG, OMA, OrthoFinder, orthoMCL, TreeFam
P22752	665433	2448302	Hist1h2ao	Human	8969	4737	HIST1H2AG	5	4.84	moderate	No	No	eggNOG, OMA, OrthoFinder, orthoMCL, RoundUp
P22752	665433	2448302	Hist1h2ao	Human	317772	20508	HIST2H2AB	5	4.84	moderate	No	No	eggNOG, OMA, OrthoFinder, orthoMCL, RoundUp
P22752	665433	2448302	Hist1h2ao	Human	3014	4739	H2AFX	5	4.84	moderate	No	No	eggNOG, OMA, OrthoFinder, orthoMCL, RoundUp
P22752	665433	2448302	Hist1h2ao	Human	92815	20507	HIST3H2A	5	4.84	moderate	No	No	eggNOG, OMA, OrthoFinder, orthoMCL, RoundUp
P22752	665433	2448302	Hist1h2ao	Human	55766	14456	H2AFJ	4	3.94	moderate	No	No	eggNOG, OMA, OrthoFinder, RoundUp
P22752	665433	2448302	Hist1h2ao	Human	8336	4735	HIST1H2AM	4	3.81	moderate	No	No	eggNOG, OMA, OrthoFinder, orthoMCL
P22752	665433	2448302	Hist1h2ao	Human	723790	29668	HIST2H2AA4	4	3.81	moderate	No	No	eggNOG, OMA, OrthoFinder, orthoMCL
P22752	665433	2448302	Hist1h2ao	Human	85235	13671	HIST1H2AH	4	3.81	moderate	No	No	eggNOG, OMA, OrthoFinder, orthoMCL
P22752	665433	2448302	Hist1h2ao	Human	8329	4725	HIST1H2AI	4	3.81	moderate	No	Yes	eggNOG, OMA, OrthoFinder, orthoMCL
P22752	665433	2448302	Hist1h2ao	Human	8330	4726	HIST1H2AK	4	3.81	moderate	No	No	eggNOG, OMA, OrthoFinder, orthoMCL
P22752	665433	2448302	Hist1h2ao	Human	221613	18729	HIST1H2AA	4	3.81	moderate	No	No	eggNOG, OMA, OrthoFinder, orthoMCL
P22752	665433	2448302	Hist1h2ao	Human	8337	4736	HIST2H2AA3	4	3.81	moderate	No	No	eggNOG, OMA, OrthoFinder, orthoMCL
P22752	665433	2448302	Hist1h2ao	Human	8338	4738	HIST2H2AC	4	3.81	moderate	No	No	eggNOG, OMA, OrthoFinder, orthoMCL
P22752	665433	2448302	Hist1h2ao	Human	8332	4730	HIST1H2AL	4	3.81	moderate	No	No	eggNOG, OMA, OrthoFinder, orthoMCL
P22752	665433	2448302	Hist1h2ao	Human	8331	4727	HIST1H2AJ	4	3.81	moderate	No	No	eggNOG, OMA, OrthoFinder, orthoMCL
P22752	319170	2448300	Hist1h2an	Human	8969	4737	HIST1H2AG	6	6.31	high	Yes	Yes	eggNOG, HGNC, Homologene, OMA, OrthoFinder, orthoMCL
P22752	319170	2448300	Hist1h2an	Human	8335	4734	HIST1H2AB	6	5.7	moderate	Yes	No	Compara, eggNOG, OMA, OrthoFinder, orthoMCL, TreeFam
P22752	319170	2448300	Hist1h2an	Human	3012	4724	HIST1H2AE	5	4.77	moderate	No	No	eggNOG, OMA, OrthoFinder, orthoMCL, TreeFam
P22752	319170	2448300	Hist1h2an	Human	8336	4735	HIST1H2AM	4	3.81	moderate	No	No	eggNOG, OMA, OrthoFinder, orthoMCL
P22752	319170	2448300	Hist1h2an	Human	723790	29668	HIST2H2AA4	4	3.81	moderate	No	No	eggNOG, OMA, OrthoFinder, orthoMCL
P22752	319170	2448300	Hist1h2an	Human	85235	13671	HIST1H2AH	4	3.81	moderate	No	No	eggNOG, OMA, OrthoFinder, orthoMCL
P22752	319170	2448300	Hist1h2an	Human	317772	20508	HIST2H2AB	4	3.81	moderate	No	No	eggNOG, OMA, OrthoFinder, orthoMCL
P22752	319170	2448300	Hist1h2an	Human	8329	4725	HIST1H2AI	4	3.81	moderate	No	Yes	eggNOG, OMA, OrthoFinder, orthoMCL
P22752	319170	2448300	Hist1h2an	Human	8330	4726	HIST1H2AK	4	3.81	moderate	No	No	eggNOG, OMA, OrthoFinder, orthoMCL
P22752	319170	2448300	Hist1h2an	Human	8334	4733	HIST1H2AC	4	3.81	moderate	No	No	eggNOG, OMA, OrthoFinder, orthoMCL
P22752	319170	2448300	Hist1h2an	Human	3014	4739	H2AFX	4	3.81	moderate	No	No	eggNOG, OMA, OrthoFinder, orthoMCL
P22752	319170	2448300	Hist1h2an	Human	221613	18729	HIST1H2AA	4	3.81	moderate	No	No	eggNOG, OMA, OrthoFinder, orthoMCL
P22752	319170	2448300	Hist1h2an	Human	8337	4736	HIST2H2AA3	4	3.81	moderate	No	No	eggNOG, OMA, OrthoFinder, orthoMCL
P22752	319170	2448300	Hist1h2an	Human	8338	4738	HIST2H2AC	4	3.81	moderate	No	No	eggNOG, OMA, OrthoFinder, orthoMCL
P22752	319170	2448300	Hist1h2an	Human	8332	4730	HIST1H2AL	4	3.81	moderate	No	No	eggNOG, OMA, OrthoFinder, orthoMCL
P22752	319170	2448300	Hist1h2an	Human	92815	20507	HIST3H2A	4	3.81	moderate	No	No	eggNOG, OMA, OrthoFinder, orthoMCL
P22752	319170	2448300	Hist1h2an	Human	8331	4727	HIST1H2AJ	4	3.81	moderate	No	No	eggNOG, OMA, OrthoFinder, orthoMCL
P22752	319167	2448293	Hist1h2ag	Human	8335	4734	HIST1H2AB	8	8.2	moderate	Yes	No	Compara, eggNOG, HGNC, Homologene, OMA, OrthoFinder, orthoMCL, TreeFam
P22752	319167	2448293	Hist1h2ag	Human	3012	4724	HIST1H2AE	5	4.77	moderate	No	No	eggNOG, OMA, OrthoFinder, orthoMCL, TreeFam
P22752	319167	2448293	Hist1h2ag	Human	8336	4735	HIST1H2AM	4	3.81	moderate	No	No	eggNOG, OMA, OrthoFinder, orthoMCL
P22752	319167	2448293	Hist1h2ag	Human	723790	29668	HIST2H2AA4	4	3.81	moderate	No	No	eggNOG, OMA, OrthoFinder, orthoMCL
P22752	319167	2448293	Hist1h2ag	Human	85235	13671	HIST1H2AH	4	3.81	moderate	No	No	eggNOG, OMA, OrthoFinder, orthoMCL
P22752	319167	2448293	Hist1h2ag	Human	8969	4737	HIST1H2AG	4	3.81	moderate	No	No	eggNOG, OMA, OrthoFinder, orthoMCL
P22752	319167	2448293	Hist1h2ag	Human	317772	20508	HIST2H2AB	4	3.81	moderate	No	No	eggNOG, OMA, OrthoFinder, orthoMCL
P22752	319167	2448293	Hist1h2ag	Human	8329	4725	HIST1H2AI	4	3.81	moderate	No	Yes	eggNOG, OMA, OrthoFinder, orthoMCL
P22752	319167	2448293	Hist1h2ag	Human	8330	4726	HIST1H2AK	4	3.81	moderate	No	No	eggNOG, OMA, OrthoFinder, orthoMCL
P22752	319167	2448293	Hist1h2ag	Human	8334	4733	HIST1H2AC	4	3.81	moderate	No	No	eggNOG, OMA, OrthoFinder, orthoMCL
P22752	319167	2448293	Hist1h2ag	Human	3014	4739	H2AFX	4	3.81	moderate	No	No	eggNOG, OMA, OrthoFinder, orthoMCL
P22752	319167	2448293	Hist1h2ag	Human	221613	18729	HIST1H2AA	4	3.81	moderate	No	No	eggNOG, OMA, OrthoFinder, orthoMCL
P22752	319167	2448293	Hist1h2ag	Human	8337	4736	HIST2H2AA3	4	3.81	moderate	No	No	eggNOG, OMA, OrthoFinder, orthoMCL
P22752	319167	2448293	Hist1h2ag	Human	8338	4738	HIST2H2AC	4	3.81	moderate	No	No	eggNOG, OMA, OrthoFinder, orthoMCL
P22752	319167	2448293	Hist1h2ag	Human	8332	4730	HIST1H2AL	4	3.81	moderate	No	No	eggNOG, OMA, OrthoFinder, orthoMCL
P22752	319167	2448293	Hist1h2ag	Human	92815	20507	HIST3H2A	4	3.81	moderate	No	No	eggNOG, OMA, OrthoFinder, orthoMCL
P22752	319167	2448293	Hist1h2ag	Human	8331	4727	HIST1H2AJ	4	3.81	moderate	No	No	eggNOG, OMA, OrthoFinder, orthoMCL
P22752	319164	2448287	Hist1h2ac	Human	8335	4734	HIST1H2AB	7	6.71	moderate	Yes	No	Compara, eggNOG, OMA, OrthoDB, OrthoFinder, orthoMCL, TreeFam
P22752	319164	2448287	Hist1h2ac	Human	8330	4726	HIST1H2AK	6	6.31	moderate	No	Yes	eggNOG, HGNC, Homologene, OMA, OrthoFinder, orthoMCL
P22752	319164	2448287	Hist1h2ac	Human	3012	4724	HIST1H2AE	6	5.87	moderate	No	No	eggNOG, OMA, OrthoFinder, orthoMCL, Panther, TreeFam
P22752	319164	2448287	Hist1h2ac	Human	723790	29668	HIST2H2AA4	6	5.78	moderate	No	No	eggNOG, OMA, OrthoDB, OrthoFinder, orthoMCL, TreeFam
P22752	319164	2448287	Hist1h2ac	Human	85235	13671	HIST1H2AH	5	4.82	moderate	No	No	eggNOG, OMA, OrthoDB, OrthoFinder, orthoMCL
P22752	319164	2448287	Hist1h2ac	Human	8969	4737	HIST1H2AG	5	4.82	moderate	No	No	eggNOG, OMA, OrthoDB, OrthoFinder, orthoMCL
P22752	319164	2448287	Hist1h2ac	Human	317772	20508	HIST2H2AB	5	4.82	moderate	No	No	eggNOG, OMA, OrthoDB, OrthoFinder, orthoMCL
P22752	319164	2448287	Hist1h2ac	Human	8334	4733	HIST1H2AC	5	4.82	moderate	No	No	eggNOG, OMA, OrthoDB, OrthoFinder, orthoMCL
P22752	319164	2448287	Hist1h2ac	Human	3014	4739	H2AFX	5	4.82	moderate	No	No	eggNOG, OMA, OrthoDB, OrthoFinder, orthoMCL
P22752	319164	2448287	Hist1h2ac	Human	221613	18729	HIST1H2AA	5	4.82	moderate	No	No	eggNOG, OMA, OrthoDB, OrthoFinder, orthoMCL
P22752	319164	2448287	Hist1h2ac	Human	8338	4738	HIST2H2AC	5	4.82	moderate	No	No	eggNOG, OMA, OrthoDB, OrthoFinder, orthoMCL
P22752	319164	2448287	Hist1h2ac	Human	92815	20507	HIST3H2A	5	4.82	moderate	No	No	eggNOG, OMA, OrthoDB, OrthoFinder, orthoMCL
P22752	319164	2448287	Hist1h2ac	Human	8331	4727	HIST1H2AJ	5	4.82	moderate	No	No	eggNOG, OMA, OrthoDB, OrthoFinder, orthoMCL
P22752	319164	2448287	Hist1h2ac	Human	8337	4736	HIST2H2AA3	5	4.77	moderate	No	No	eggNOG, OMA, OrthoFinder, orthoMCL, TreeFam
P22752	319164	2448287	Hist1h2ac	Human	55766	14456	H2AFJ	4	3.92	moderate	No	No	eggNOG, OMA, OrthoDB, OrthoFinder
P22752	319164	2448287	Hist1h2ac	Human	8336	4735	HIST1H2AM	4	3.81	moderate	No	No	eggNOG, OMA, OrthoFinder, orthoMCL
P22752	319164	2448287	Hist1h2ac	Human	8329	4725	HIST1H2AI	4	3.81	moderate	No	Yes	eggNOG, OMA, OrthoFinder, orthoMCL
P22752	319164	2448287	Hist1h2ac	Human	3013	4729	HIST1H2AD	4	3.81	moderate	No	No	eggNOG, OrthoDB, OrthoFinder, orthoMCL
P22752	319164	2448287	Hist1h2ac	Human	8332	4730	HIST1H2AL	4	3.81	moderate	No	No	eggNOG, OMA, OrthoFinder, orthoMCL
P22752	319171	3710573	Hist1h2ap	Human	3012	4724	HIST1H2AE	6	5.7	moderate	Yes	No	Compara, eggNOG, OMA, OrthoFinder, orthoMCL, TreeFam
P22752	319171	3710573	Hist1h2ap	Human	8335	4734	HIST1H2AB	5	4.77	moderate	No	No	eggNOG, OMA, OrthoFinder, orthoMCL, TreeFam
P22752	319171	3710573	Hist1h2ap	Human	8336	4735	HIST1H2AM	4	3.81	moderate	No	No	eggNOG, OMA, OrthoFinder, orthoMCL
P22752	319171	3710573	Hist1h2ap	Human	723790	29668	HIST2H2AA4	4	3.81	moderate	No	No	eggNOG, OMA, OrthoFinder, orthoMCL
P22752	319171	3710573	Hist1h2ap	Human	85235	13671	HIST1H2AH	4	3.81	moderate	No	No	eggNOG, OMA, OrthoFinder, orthoMCL
P22752	319171	3710573	Hist1h2ap	Human	8969	4737	HIST1H2AG	4	3.81	moderate	No	No	eggNOG, OMA, OrthoFinder, orthoMCL
P22752	319171	3710573	Hist1h2ap	Human	317772	20508	HIST2H2AB	4	3.81	moderate	No	No	eggNOG, OMA, OrthoFinder, orthoMCL
P22752	319171	3710573	Hist1h2ap	Human	8329	4725	HIST1H2AI	4	3.81	moderate	No	Yes	eggNOG, OMA, OrthoFinder, orthoMCL
P22752	319171	3710573	Hist1h2ap	Human	8330	4726	HIST1H2AK	4	3.81	moderate	No	No	eggNOG, OMA, OrthoFinder, orthoMCL
P22752	319171	3710573	Hist1h2ap	Human	8334	4733	HIST1H2AC	4	3.81	moderate	No	No	eggNOG, OMA, OrthoFinder, orthoMCL
P22752	319171	3710573	Hist1h2ap	Human	3014	4739	H2AFX	4	3.81	moderate	No	No	eggNOG, OMA, OrthoFinder, orthoMCL
P22752	319171	3710573	Hist1h2ap	Human	221613	18729	HIST1H2AA	4	3.81	moderate	No	No	eggNOG, OMA, OrthoFinder, orthoMCL
P22752	319171	3710573	Hist1h2ap	Human	8337	4736	HIST2H2AA3	4	3.81	moderate	No	No	eggNOG, OMA, OrthoFinder, orthoMCL
P22752	319171	3710573	Hist1h2ap	Human	8338	4738	HIST2H2AC	4	3.81	moderate	No	No	eggNOG, OMA, OrthoFinder, orthoMCL
P22752	319171	3710573	Hist1h2ap	Human	8332	4730	HIST1H2AL	4	3.81	moderate	No	No	eggNOG, OMA, OrthoFinder, orthoMCL
P22752	319171	3710573	Hist1h2ap	Human	92815	20507	HIST3H2A	4	3.81	moderate	No	No	eggNOG, OMA, OrthoFinder, orthoMCL
P22752	319171	3710573	Hist1h2ap	Human	8331	4727	HIST1H2AJ	4	3.81	moderate	No	No	eggNOG, OMA, OrthoFinder, orthoMCL
P22752	319172	2448306	Hist1h2ab	Human	3012	4724	HIST1H2AE	6	5.7	moderate	Yes	No	Compara, eggNOG, OMA, OrthoFinder, orthoMCL, TreeFam
P22752	319172	2448306	Hist1h2ab	Human	3013	4729	HIST1H2AD	5	5.3	moderate	No	Yes	eggNOG, HGNC, Homologene, OrthoFinder, orthoMCL
P22752	319172	2448306	Hist1h2ab	Human	8335	4734	HIST1H2AB	5	4.77	moderate	No	No	eggNOG, OMA, OrthoFinder, orthoMCL, TreeFam
P22752	319172	2448306	Hist1h2ab	Human	8336	4735	HIST1H2AM	4	3.81	moderate	No	No	eggNOG, OMA, OrthoFinder, orthoMCL
P22752	319172	2448306	Hist1h2ab	Human	723790	29668	HIST2H2AA4	4	3.81	moderate	No	No	eggNOG, OMA, OrthoFinder, orthoMCL
P22752	319172	2448306	Hist1h2ab	Human	85235	13671	HIST1H2AH	4	3.81	moderate	No	No	eggNOG, OMA, OrthoFinder, orthoMCL
P22752	319172	2448306	Hist1h2ab	Human	8969	4737	HIST1H2AG	4	3.81	moderate	No	No	eggNOG, OMA, OrthoFinder, orthoMCL
P22752	319172	2448306	Hist1h2ab	Human	317772	20508	HIST2H2AB	4	3.81	moderate	No	No	eggNOG, OMA, OrthoFinder, orthoMCL
P22752	319172	2448306	Hist1h2ab	Human	8329	4725	HIST1H2AI	4	3.81	moderate	No	Yes	eggNOG, OMA, OrthoFinder, orthoMCL
P22752	319172	2448306	Hist1h2ab	Human	8330	4726	HIST1H2AK	4	3.81	moderate	No	No	eggNOG, OMA, OrthoFinder, orthoMCL
P22752	319172	2448306	Hist1h2ab	Human	8334	4733	HIST1H2AC	4	3.81	moderate	No	No	eggNOG, OMA, OrthoFinder, orthoMCL
P22752	319172	2448306	Hist1h2ab	Human	3014	4739	H2AFX	4	3.81	moderate	No	No	eggNOG, OMA, OrthoFinder, orthoMCL
P22752	319172	2448306	Hist1h2ab	Human	221613	18729	HIST1H2AA	4	3.81	moderate	No	No	eggNOG, OMA, OrthoFinder, orthoMCL
P22752	319172	2448306	Hist1h2ab	Human	8337	4736	HIST2H2AA3	4	3.81	moderate	No	No	eggNOG, OMA, OrthoFinder, orthoMCL
P22752	319172	2448306	Hist1h2ab	Human	8338	4738	HIST2H2AC	4	3.81	moderate	No	No	eggNOG, OMA, OrthoFinder, orthoMCL
P22752	319172	2448306	Hist1h2ab	Human	8332	4730	HIST1H2AL	4	3.81	moderate	No	No	eggNOG, OMA, OrthoFinder, orthoMCL
P22752	319172	2448306	Hist1h2ab	Human	92815	20507	HIST3H2A	4	3.81	moderate	No	No	eggNOG, OMA, OrthoFinder, orthoMCL
P22752	319172	2448306	Hist1h2ab	Human	8331	4727	HIST1H2AJ	4	3.81	moderate	No	No	eggNOG, OMA, OrthoFinder, orthoMCL
P22752	319166	2448290	Hist1h2ae	Human	8332	4730	HIST1H2AL	6	6.31	high	Yes	Yes	eggNOG, HGNC, Homologene, OMA, OrthoFinder, orthoMCL
P22752	319166	2448290	Hist1h2ae	Human	3012	4724	HIST1H2AE	5	4.77	moderate	No	No	eggNOG, OMA, OrthoFinder, orthoMCL, TreeFam
P22752	319166	2448290	Hist1h2ae	Human	8335	4734	HIST1H2AB	5	4.77	moderate	No	No	eggNOG, OMA, OrthoFinder, orthoMCL, TreeFam
P22752	319166	2448290	Hist1h2ae	Human	8336	4735	HIST1H2AM	4	3.81	moderate	No	No	eggNOG, OMA, OrthoFinder, orthoMCL
P22752	319166	2448290	Hist1h2ae	Human	723790	29668	HIST2H2AA4	4	3.81	moderate	No	No	eggNOG, OMA, OrthoFinder, orthoMCL
P22752	319166	2448290	Hist1h2ae	Human	85235	13671	HIST1H2AH	4	3.81	moderate	No	No	eggNOG, OMA, OrthoFinder, orthoMCL
P22752	319166	2448290	Hist1h2ae	Human	8969	4737	HIST1H2AG	4	3.81	moderate	No	No	eggNOG, OMA, OrthoFinder, orthoMCL
P22752	319166	2448290	Hist1h2ae	Human	317772	20508	HIST2H2AB	4	3.81	moderate	No	No	eggNOG, OMA, OrthoFinder, orthoMCL
P22752	319166	2448290	Hist1h2ae	Human	8329	4725	HIST1H2AI	4	3.81	moderate	No	Yes	eggNOG, OMA, OrthoFinder, orthoMCL
P22752	319166	2448290	Hist1h2ae	Human	8330	4726	HIST1H2AK	4	3.81	moderate	No	No	eggNOG, OMA, OrthoFinder, orthoMCL
P22752	319166	2448290	Hist1h2ae	Human	8334	4733	HIST1H2AC	4	3.81	moderate	No	No	eggNOG, OMA, OrthoFinder, orthoMCL
P22752	319166	2448290	Hist1h2ae	Human	3014	4739	H2AFX	4	3.81	moderate	No	No	eggNOG, OMA, OrthoFinder, orthoMCL
P22752	319166	2448290	Hist1h2ae	Human	221613	18729	HIST1H2AA	4	3.81	moderate	No	No	eggNOG, OMA, OrthoFinder, orthoMCL
P22752	319166	2448290	Hist1h2ae	Human	8337	4736	HIST2H2AA3	4	3.81	moderate	No	No	eggNOG, OMA, OrthoFinder, orthoMCL
P22752	319166	2448290	Hist1h2ae	Human	8338	4738	HIST2H2AC	4	3.81	moderate	No	No	eggNOG, OMA, OrthoFinder, orthoMCL
P22752	319166	2448290	Hist1h2ae	Human	92815	20507	HIST3H2A	4	3.81	moderate	No	No	eggNOG, OMA, OrthoFinder, orthoMCL
P22752	319166	2448290	Hist1h2ae	Human	8331	4727	HIST1H2AJ	4	3.81	moderate	No	No	eggNOG, OMA, OrthoFinder, orthoMCL
Q8CGP5	319173	2448309	Hist1h2af	Human	8331	4727	HIST1H2AJ	7	7.32	high	Yes	Yes	eggNOG, HGNC, Homologene, OMA, OrthoDB, OrthoFinder, orthoMCL
Q8CGP5	319173	2448309	Hist1h2af	Human	3012	4724	HIST1H2AE	6	5.87	moderate	No	No	eggNOG, OMA, OrthoFinder, orthoMCL, Panther, TreeFam
Q8CGP5	319173	2448309	Hist1h2af	Human	8335	4734	HIST1H2AB	6	5.78	moderate	No	No	eggNOG, OMA, OrthoDB, OrthoFinder, orthoMCL, TreeFam
Q8CGP5	319173	2448309	Hist1h2af	Human	723790	29668	HIST2H2AA4	5	4.82	moderate	No	No	eggNOG, OMA, OrthoDB, OrthoFinder, orthoMCL
Q8CGP5	319173	2448309	Hist1h2af	Human	85235	13671	HIST1H2AH	5	4.82	moderate	No	No	eggNOG, OMA, OrthoDB, OrthoFinder, orthoMCL
Q8CGP5	319173	2448309	Hist1h2af	Human	8969	4737	HIST1H2AG	5	4.82	moderate	No	No	eggNOG, OMA, OrthoDB, OrthoFinder, orthoMCL
Q8CGP5	319173	2448309	Hist1h2af	Human	317772	20508	HIST2H2AB	5	4.82	moderate	No	No	eggNOG, OMA, OrthoDB, OrthoFinder, orthoMCL
Q8CGP5	319173	2448309	Hist1h2af	Human	8334	4733	HIST1H2AC	5	4.82	moderate	No	No	eggNOG, OMA, OrthoDB, OrthoFinder, orthoMCL
Q8CGP5	319173	2448309	Hist1h2af	Human	3014	4739	H2AFX	5	4.82	moderate	No	No	eggNOG, OMA, OrthoDB, OrthoFinder, orthoMCL
Q8CGP5	319173	2448309	Hist1h2af	Human	221613	18729	HIST1H2AA	5	4.82	moderate	No	No	eggNOG, OMA, OrthoDB, OrthoFinder, orthoMCL
Q8CGP5	319173	2448309	Hist1h2af	Human	8338	4738	HIST2H2AC	5	4.82	moderate	No	No	eggNOG, OMA, OrthoDB, OrthoFinder, orthoMCL
Q8CGP5	319173	2448309	Hist1h2af	Human	92815	20507	HIST3H2A	5	4.82	moderate	No	No	eggNOG, OMA, OrthoDB, OrthoFinder, orthoMCL
Q8CGP5	319173	2448309	Hist1h2af	Human	55766	14456	H2AFJ	4	3.92	moderate	No	No	eggNOG, OMA, OrthoDB, OrthoFinder
Q8CGP5	319173	2448309	Hist1h2af	Human	8336	4735	HIST1H2AM	4	3.81	moderate	No	No	eggNOG, OMA, OrthoFinder, orthoMCL
Q8CGP5	319173	2448309	Hist1h2af	Human	8329	4725	HIST1H2AI	4	3.81	moderate	No	Yes	eggNOG, OMA, OrthoFinder, orthoMCL
Q8CGP5	319173	2448309	Hist1h2af	Human	3013	4729	HIST1H2AD	4	3.81	moderate	No	No	eggNOG, OrthoDB, OrthoFinder, orthoMCL
Q8CGP5	319173	2448309	Hist1h2af	Human	8330	4726	HIST1H2AK	4	3.81	moderate	No	No	eggNOG, OMA, OrthoFinder, orthoMCL
Q8CGP5	319173	2448309	Hist1h2af	Human	8337	4736	HIST2H2AA3	4	3.81	moderate	No	No	eggNOG, OMA, OrthoFinder, orthoMCL
Q8CGP5	319173	2448309	Hist1h2af	Human	8332	4730	HIST1H2AL	4	3.81	moderate	No	No	eggNOG, OMA, OrthoFinder, orthoMCL
Q8CGP7	319169	2448297	Hist1h2ak	Human	8335	4734	HIST1H2AB	7	6.69	moderate	Yes	No	eggNOG, OMA, OrthoDB, OrthoFinder, orthoMCL, Phylome, TreeFam
Q8CGP7	319169	2448297	Hist1h2ak	Human	221613	18729	HIST1H2AA	6	5.82	moderate	No	No	eggNOG, Homologene, OMA, OrthoDB, OrthoFinder, orthoMCL
Q8CGP7	319169	2448297	Hist1h2ak	Human	723790	29668	HIST2H2AA4	5	4.82	moderate	No	No	eggNOG, OMA, OrthoDB, OrthoFinder, orthoMCL
Q8CGP7	319169	2448297	Hist1h2ak	Human	85235	13671	HIST1H2AH	5	4.82	moderate	No	No	eggNOG, OMA, OrthoDB, OrthoFinder, orthoMCL
Q8CGP7	319169	2448297	Hist1h2ak	Human	8969	4737	HIST1H2AG	5	4.82	moderate	No	No	eggNOG, OMA, OrthoDB, OrthoFinder, orthoMCL
Q8CGP7	319169	2448297	Hist1h2ak	Human	317772	20508	HIST2H2AB	5	4.82	moderate	No	No	eggNOG, OMA, OrthoDB, OrthoFinder, orthoMCL
Q8CGP7	319169	2448297	Hist1h2ak	Human	8334	4733	HIST1H2AC	5	4.82	moderate	No	No	eggNOG, OMA, OrthoDB, OrthoFinder, orthoMCL
Q8CGP7	319169	2448297	Hist1h2ak	Human	3014	4739	H2AFX	5	4.82	moderate	No	No	eggNOG, OMA, OrthoDB, OrthoFinder, orthoMCL
Q8CGP7	319169	2448297	Hist1h2ak	Human	8338	4738	HIST2H2AC	5	4.82	moderate	No	No	eggNOG, OMA, OrthoDB, OrthoFinder, orthoMCL
Q8CGP7	319169	2448297	Hist1h2ak	Human	92815	20507	HIST3H2A	5	4.82	moderate	No	No	eggNOG, OMA, OrthoDB, OrthoFinder, orthoMCL
Q8CGP7	319169	2448297	Hist1h2ak	Human	8331	4727	HIST1H2AJ	5	4.82	moderate	No	No	eggNOG, OMA, OrthoDB, OrthoFinder, orthoMCL
Q8CGP7	319169	2448297	Hist1h2ak	Human	3012	4724	HIST1H2AE	5	4.77	moderate	No	No	eggNOG, OMA, OrthoFinder, orthoMCL, TreeFam
Q8CGP7	319169	2448297	Hist1h2ak	Human	55766	14456	H2AFJ	4	3.92	moderate	No	No	eggNOG, OMA, OrthoDB, OrthoFinder
Q8CGP7	319169	2448297	Hist1h2ak	Human	8336	4735	HIST1H2AM	4	3.81	moderate	No	No	eggNOG, OMA, OrthoFinder, orthoMCL
Q8CGP7	319169	2448297	Hist1h2ak	Human	8329	4725	HIST1H2AI	4	3.81	moderate	No	Yes	eggNOG, OMA, OrthoFinder, orthoMCL
Q8CGP7	319169	2448297	Hist1h2ak	Human	3013	4729	HIST1H2AD	4	3.81	moderate	No	No	eggNOG, OrthoDB, OrthoFinder, orthoMCL
Q8CGP7	319169	2448297	Hist1h2ak	Human	8330	4726	HIST1H2AK	4	3.81	moderate	No	No	eggNOG, OMA, OrthoFinder, orthoMCL
Q8CGP7	319169	2448297	Hist1h2ak	Human	8337	4736	HIST2H2AA3	4	3.81	moderate	No	No	eggNOG, OMA, OrthoFinder, orthoMCL
Q8CGP7	319169	2448297	Hist1h2ak	Human	8332	4730	HIST1H2AL	4	3.81	moderate	No	No	eggNOG, OMA, OrthoFinder, orthoMCL
Q8R1M2	232440	3606192	H2afj	Human	55766	14456	H2AFJ	13	13.3	high	Yes	Yes	Compara, eggNOG, HGNC, Hieranoid, Homologene, Inparanoid, OMA, OrthoDB, OrthoFinder, OrthoInspector, Phylome, RoundUp, TreeFam
Q8R1M2	232440	3606192	H2afj	Human	8334	4733	HIST1H2AC	7	6.95	moderate	No	Yes	eggNOG, OMA, OrthoDB, OrthoFinder, orthoMCL, Panther, RoundUp
Q8R1M2	232440	3606192	H2afj	Human	8969	4737	HIST1H2AG	6	5.85	moderate	No	Yes	eggNOG, OMA, OrthoDB, OrthoFinder, orthoMCL, RoundUp
Q8R1M2	232440	3606192	H2afj	Human	317772	20508	HIST2H2AB	6	5.85	moderate	No	No	eggNOG, OMA, OrthoDB, OrthoFinder, orthoMCL, RoundUp
Q8R1M2	232440	3606192	H2afj	Human	3014	4739	H2AFX	6	5.85	moderate	No	No	eggNOG, OMA, OrthoDB, OrthoFinder, orthoMCL, RoundUp
Q8R1M2	232440	3606192	H2afj	Human	8335	4734	HIST1H2AB	6	5.85	moderate	No	No	eggNOG, OMA, OrthoDB, OrthoFinder, orthoMCL, RoundUp
Q8R1M2	232440	3606192	H2afj	Human	92815	20507	HIST3H2A	6	5.85	moderate	No	No	eggNOG, OMA, OrthoDB, OrthoFinder, orthoMCL, RoundUp
Q8R1M2	232440	3606192	H2afj	Human	723790	29668	HIST2H2AA4	5	4.82	moderate	No	No	eggNOG, OMA, OrthoDB, OrthoFinder, orthoMCL
Q8R1M2	232440	3606192	H2afj	Human	85235	13671	HIST1H2AH	5	4.82	moderate	No	No	eggNOG, OMA, OrthoDB, OrthoFinder, orthoMCL
Q8R1M2	232440	3606192	H2afj	Human	221613	18729	HIST1H2AA	5	4.82	moderate	No	No	eggNOG, OMA, OrthoDB, OrthoFinder, orthoMCL
Q8R1M2	232440	3606192	H2afj	Human	8338	4738	HIST2H2AC	5	4.82	moderate	No	No	eggNOG, OMA, OrthoDB, OrthoFinder, orthoMCL
Q8R1M2	232440	3606192	H2afj	Human	8331	4727	HIST1H2AJ	5	4.82	moderate	No	No	eggNOG, OMA, OrthoDB, OrthoFinder, orthoMCL
Q8R1M2	232440	3606192	H2afj	Human	8336	4735	HIST1H2AM	4	3.81	moderate	No	No	eggNOG, OMA, OrthoFinder, orthoMCL
Q8R1M2	232440	3606192	H2afj	Human	8329	4725	HIST1H2AI	4	3.81	moderate	No	Yes	eggNOG, OMA, OrthoFinder, orthoMCL
Q8R1M2	232440	3606192	H2afj	Human	3013	4729	HIST1H2AD	4	3.81	moderate	No	No	eggNOG, OrthoDB, OrthoFinder, orthoMCL
Q8R1M2	232440	3606192	H2afj	Human	8330	4726	HIST1H2AK	4	3.81	moderate	No	No	eggNOG, OMA, OrthoFinder, orthoMCL
Q8R1M2	232440	3606192	H2afj	Human	3012	4724	HIST1H2AE	4	3.81	moderate	No	No	eggNOG, OMA, OrthoFinder, orthoMCL
Q8R1M2	232440	3606192	H2afj	Human	8337	4736	HIST2H2AA3	4	3.81	moderate	No	No	eggNOG, OMA, OrthoFinder, orthoMCL
Q8R1M2	232440	3606192	H2afj	Human	8332	4730	HIST1H2AL	4	3.81	moderate	No	No	eggNOG, OMA, OrthoFinder, orthoMCL
Q8BFU2	319162	2448458	Hist3h2a	Human	92815	20507	HIST3H2A	14	14.39	high	Yes	Yes	Compara, eggNOG, HGNC, Hieranoid, Homologene, Inparanoid, OMA, OrthoDB, OrthoFinder, OrthoInspector, orthoMCL, Panther, RoundUp, TreeFam
Q8BFU2	319162	2448458	Hist3h2a	Human	8969	4737	HIST1H2AG	6	5.85	moderate	No	Yes	eggNOG, OMA, OrthoDB, OrthoFinder, orthoMCL, RoundUp
Q8BFU2	319162	2448458	Hist3h2a	Human	317772	20508	HIST2H2AB	6	5.85	moderate	No	No	eggNOG, OMA, OrthoDB, OrthoFinder, orthoMCL, RoundUp
Q8BFU2	319162	2448458	Hist3h2a	Human	8334	4733	HIST1H2AC	6	5.85	moderate	No	No	eggNOG, OMA, OrthoDB, OrthoFinder, orthoMCL, RoundUp
Q8BFU2	319162	2448458	Hist3h2a	Human	3014	4739	H2AFX	6	5.85	moderate	No	No	eggNOG, OMA, OrthoDB, OrthoFinder, orthoMCL, RoundUp
Q8BFU2	319162	2448458	Hist3h2a	Human	8335	4734	HIST1H2AB	6	5.85	moderate	No	No	eggNOG, OMA, OrthoDB, OrthoFinder, orthoMCL, RoundUp
Q8BFU2	319162	2448458	Hist3h2a	Human	55766	14456	H2AFJ	5	4.95	moderate	No	No	eggNOG, OMA, OrthoDB, OrthoFinder, RoundUp
Q8BFU2	319162	2448458	Hist3h2a	Human	723790	29668	HIST2H2AA4	5	4.82	moderate	No	No	eggNOG, OMA, OrthoDB, OrthoFinder, orthoMCL
Q8BFU2	319162	2448458	Hist3h2a	Human	85235	13671	HIST1H2AH	5	4.82	moderate	No	No	eggNOG, OMA, OrthoDB, OrthoFinder, orthoMCL
Q8BFU2	319162	2448458	Hist3h2a	Human	221613	18729	HIST1H2AA	5	4.82	moderate	No	No	eggNOG, OMA, OrthoDB, OrthoFinder, orthoMCL
Q8BFU2	319162	2448458	Hist3h2a	Human	8338	4738	HIST2H2AC	5	4.82	moderate	No	No	eggNOG, OMA, OrthoDB, OrthoFinder, orthoMCL
Q8BFU2	319162	2448458	Hist3h2a	Human	8331	4727	HIST1H2AJ	5	4.82	moderate	No	No	eggNOG, OMA, OrthoDB, OrthoFinder, orthoMCL
Q8BFU2	319162	2448458	Hist3h2a	Human	8336	4735	HIST1H2AM	4	3.81	moderate	No	No	eggNOG, OMA, OrthoFinder, orthoMCL
Q8BFU2	319162	2448458	Hist3h2a	Human	8329	4725	HIST1H2AI	4	3.81	moderate	No	Yes	eggNOG, OMA, OrthoFinder, orthoMCL
Q8BFU2	319162	2448458	Hist3h2a	Human	3013	4729	HIST1H2AD	4	3.81	moderate	No	No	eggNOG, OrthoDB, OrthoFinder, orthoMCL
Q8BFU2	319162	2448458	Hist3h2a	Human	8330	4726	HIST1H2AK	4	3.81	moderate	No	No	eggNOG, OMA, OrthoFinder, orthoMCL
Q8BFU2	319162	2448458	Hist3h2a	Human	3012	4724	HIST1H2AE	4	3.81	moderate	No	No	eggNOG, OMA, OrthoFinder, orthoMCL
Q8BFU2	319162	2448458	Hist3h2a	Human	8337	4736	HIST2H2AA3	4	3.81	moderate	No	No	eggNOG, OMA, OrthoFinder, orthoMCL
Q8BFU2	319162	2448458	Hist3h2a	Human	8332	4730	HIST1H2AL	4	3.81	moderate	No	No	eggNOG, OMA, OrthoFinder, orthoMCL
Q8CGP6	319168	2448295	Hist1h2ah	Human	85235	13671	HIST1H2AH	8	8.23	high	Yes	Yes	eggNOG, HGNC, Homologene, OMA, OrthoDB, OrthoFinder, orthoMCL, Phylome
Q8CGP6	319168	2448295	Hist1h2ah	Human	8335	4734	HIST1H2AB	7	6.71	moderate	No	No	Compara, eggNOG, OMA, OrthoDB, OrthoFinder, orthoMCL, TreeFam
Q8CGP6	319168	2448295	Hist1h2ah	Human	3012	4724	HIST1H2AE	6	5.87	moderate	No	No	eggNOG, OMA, OrthoFinder, orthoMCL, Panther, TreeFam
Q8CGP6	319168	2448295	Hist1h2ah	Human	8969	4737	HIST1H2AG	6	5.73	moderate	No	Yes	eggNOG, OMA, OrthoDB, OrthoFinder, orthoMCL, Phylome
Q8CGP6	319168	2448295	Hist1h2ah	Human	8331	4727	HIST1H2AJ	6	5.73	moderate	No	No	eggNOG, OMA, OrthoDB, OrthoFinder, orthoMCL, Phylome
Q8CGP6	319168	2448295	Hist1h2ah	Human	723790	29668	HIST2H2AA4	5	4.82	moderate	No	No	eggNOG, OMA, OrthoDB, OrthoFinder, orthoMCL
Q8CGP6	319168	2448295	Hist1h2ah	Human	317772	20508	HIST2H2AB	5	4.82	moderate	No	No	eggNOG, OMA, OrthoDB, OrthoFinder, orthoMCL
Q8CGP6	319168	2448295	Hist1h2ah	Human	8334	4733	HIST1H2AC	5	4.82	moderate	No	No	eggNOG, OMA, OrthoDB, OrthoFinder, orthoMCL
Q8CGP6	319168	2448295	Hist1h2ah	Human	3014	4739	H2AFX	5	4.82	moderate	No	No	eggNOG, OMA, OrthoDB, OrthoFinder, orthoMCL
Q8CGP6	319168	2448295	Hist1h2ah	Human	221613	18729	HIST1H2AA	5	4.82	moderate	No	No	eggNOG, OMA, OrthoDB, OrthoFinder, orthoMCL
Q8CGP6	319168	2448295	Hist1h2ah	Human	8338	4738	HIST2H2AC	5	4.82	moderate	No	No	eggNOG, OMA, OrthoDB, OrthoFinder, orthoMCL
Q8CGP6	319168	2448295	Hist1h2ah	Human	92815	20507	HIST3H2A	5	4.82	moderate	No	No	eggNOG, OMA, OrthoDB, OrthoFinder, orthoMCL
Q8CGP6	319168	2448295	Hist1h2ah	Human	55766	14456	H2AFJ	4	3.92	moderate	No	No	eggNOG, OMA, OrthoDB, OrthoFinder
Q8CGP6	319168	2448295	Hist1h2ah	Human	8336	4735	HIST1H2AM	4	3.81	moderate	No	No	eggNOG, OMA, OrthoFinder, orthoMCL
Q8CGP6	319168	2448295	Hist1h2ah	Human	8329	4725	HIST1H2AI	4	3.81	moderate	No	Yes	eggNOG, OMA, OrthoFinder, orthoMCL
Q8CGP6	319168	2448295	Hist1h2ah	Human	3013	4729	HIST1H2AD	4	3.81	moderate	No	No	eggNOG, OrthoDB, OrthoFinder, orthoMCL
Q8CGP6	319168	2448295	Hist1h2ah	Human	8330	4726	HIST1H2AK	4	3.81	moderate	No	No	eggNOG, OMA, OrthoFinder, orthoMCL
Q8CGP6	319168	2448295	Hist1h2ah	Human	8337	4736	HIST2H2AA3	4	3.81	moderate	No	No	eggNOG, OMA, OrthoFinder, orthoMCL
Q8CGP6	319168	2448295	Hist1h2ah	Human	8332	4730	HIST1H2AL	4	3.81	moderate	No	No	eggNOG, OMA, OrthoFinder, orthoMCL
Q8CGP4	319163	2448285	Hist1h2aa	Human	221613	18729	HIST1H2AA	10	10.22	high	Yes	Yes	Compara, eggNOG, HGNC, OMA, OrthoDB, OrthoFinder, orthoMCL, Panther, Phylome, TreeFam
Q8CGP4	319163	2448285	Hist1h2aa	Human	8334	4733	HIST1H2AC	6	5.75	moderate	No	No	Compara, eggNOG, OMA, OrthoDB, OrthoFinder, orthoMCL
Q8CGP4	319163	2448285	Hist1h2aa	Human	723790	29668	HIST2H2AA4	5	4.82	moderate	No	No	eggNOG, OMA, OrthoDB, OrthoFinder, orthoMCL
Q8CGP4	319163	2448285	Hist1h2aa	Human	85235	13671	HIST1H2AH	5	4.82	moderate	No	No	eggNOG, OMA, OrthoDB, OrthoFinder, orthoMCL
Q8CGP4	319163	2448285	Hist1h2aa	Human	8969	4737	HIST1H2AG	5	4.82	moderate	No	No	eggNOG, OMA, OrthoDB, OrthoFinder, orthoMCL
Q8CGP4	319163	2448285	Hist1h2aa	Human	317772	20508	HIST2H2AB	5	4.82	moderate	No	No	eggNOG, OMA, OrthoDB, OrthoFinder, orthoMCL
Q8CGP4	319163	2448285	Hist1h2aa	Human	3014	4739	H2AFX	5	4.82	moderate	No	No	eggNOG, OMA, OrthoDB, OrthoFinder, orthoMCL
Q8CGP4	319163	2448285	Hist1h2aa	Human	8335	4734	HIST1H2AB	5	4.82	moderate	No	No	eggNOG, OMA, OrthoDB, OrthoFinder, orthoMCL
Q8CGP4	319163	2448285	Hist1h2aa	Human	92815	20507	HIST3H2A	5	4.82	moderate	No	No	eggNOG, OMA, OrthoDB, OrthoFinder, orthoMCL
Q8CGP4	319163	2448285	Hist1h2aa	Human	8331	4727	HIST1H2AJ	5	4.82	moderate	No	No	eggNOG, OMA, OrthoDB, OrthoFinder, orthoMCL
Q8CGP4	319163	2448285	Hist1h2aa	Human	55766	14456	H2AFJ	4	3.92	moderate	No	No	eggNOG, OMA, OrthoDB, OrthoFinder
Q8CGP4	319163	2448285	Hist1h2aa	Human	8336	4735	HIST1H2AM	4	3.81	moderate	No	No	eggNOG, OMA, OrthoFinder, orthoMCL
Q8CGP4	319163	2448285	Hist1h2aa	Human	8329	4725	HIST1H2AI	4	3.81	moderate	No	Yes	eggNOG, OMA, OrthoFinder, orthoMCL
Q8CGP4	319163	2448285	Hist1h2aa	Human	8330	4726	HIST1H2AK	4	3.81	moderate	No	No	eggNOG, OMA, OrthoFinder, orthoMCL
Q8CGP4	319163	2448285	Hist1h2aa	Human	3012	4724	HIST1H2AE	4	3.81	moderate	No	No	eggNOG, OMA, OrthoFinder, orthoMCL
Q8CGP4	319163	2448285	Hist1h2aa	Human	8337	4736	HIST2H2AA3	4	3.81	moderate	No	No	eggNOG, OMA, OrthoFinder, orthoMCL
Q8CGP4	319163	2448285	Hist1h2aa	Human	8338	4738	HIST2H2AC	4	3.81	moderate	No	No	eggNOG, OMA, OrthoFinder, orthoMCL
Q8CGP4	319163	2448285	Hist1h2aa	Human	8332	4730	HIST1H2AL	4	3.81	moderate	No	No	eggNOG, OMA, OrthoFinder, orthoMCL
P27661	15270	102688	H2afx	Human	3014	4739	H2AFX	15	15.3	high	Yes	Yes	Compara, eggNOG, HGNC, Hieranoid, Homologene, Inparanoid, OMA, OrthoDB, OrthoFinder, OrthoInspector, orthoMCL, Panther, Phylome, RoundUp, TreeFam
P27661	15270	102688	H2afx	Human	8969	4737	HIST1H2AG	6	5.85	moderate	No	Yes	eggNOG, OMA, OrthoDB, OrthoFinder, orthoMCL, RoundUp
P27661	15270	102688	H2afx	Human	317772	20508	HIST2H2AB	6	5.85	moderate	No	No	eggNOG, OMA, OrthoDB, OrthoFinder, orthoMCL, RoundUp
P27661	15270	102688	H2afx	Human	8334	4733	HIST1H2AC	6	5.85	moderate	No	No	eggNOG, OMA, OrthoDB, OrthoFinder, orthoMCL, RoundUp
P27661	15270	102688	H2afx	Human	8335	4734	HIST1H2AB	6	5.85	moderate	No	No	eggNOG, OMA, OrthoDB, OrthoFinder, orthoMCL, RoundUp
P27661	15270	102688	H2afx	Human	92815	20507	HIST3H2A	6	5.85	moderate	No	No	eggNOG, OMA, OrthoDB, OrthoFinder, orthoMCL, RoundUp
P27661	15270	102688	H2afx	Human	55766	14456	H2AFJ	5	4.95	moderate	No	No	eggNOG, OMA, OrthoDB, OrthoFinder, RoundUp
P27661	15270	102688	H2afx	Human	723790	29668	HIST2H2AA4	5	4.82	moderate	No	No	eggNOG, OMA, OrthoDB, OrthoFinder, orthoMCL
P27661	15270	102688	H2afx	Human	85235	13671	HIST1H2AH	5	4.82	moderate	No	No	eggNOG, OMA, OrthoDB, OrthoFinder, orthoMCL
P27661	15270	102688	H2afx	Human	221613	18729	HIST1H2AA	5	4.82	moderate	No	No	eggNOG, OMA, OrthoDB, OrthoFinder, orthoMCL
P27661	15270	102688	H2afx	Human	8331	4727	HIST1H2AJ	5	4.82	moderate	No	No	eggNOG, OMA, OrthoDB, OrthoFinder, orthoMCL
P27661	15270	102688	H2afx	Human	8336	4735	HIST1H2AM	4	3.81	moderate	No	No	eggNOG, OMA, OrthoFinder, orthoMCL
P27661	15270	102688	H2afx	Human	8329	4725	HIST1H2AI	4	3.81	moderate	No	Yes	eggNOG, OMA, OrthoFinder, orthoMCL
P27661	15270	102688	H2afx	Human	8330	4726	HIST1H2AK	4	3.81	moderate	No	No	eggNOG, OMA, OrthoFinder, orthoMCL
P27661	15270	102688	H2afx	Human	3012	4724	HIST1H2AE	4	3.81	moderate	No	No	eggNOG, OMA, OrthoFinder, orthoMCL
P27661	15270	102688	H2afx	Human	8337	4736	HIST2H2AA3	4	3.81	moderate	No	No	eggNOG, OMA, OrthoFinder, orthoMCL
P27661	15270	102688	H2afx	Human	8338	4738	HIST2H2AC	4	3.81	moderate	No	No	eggNOG, OMA, OrthoFinder, orthoMCL
P27661	15270	102688	H2afx	Human	8332	4730	HIST1H2AL	4	3.81	moderate	No	No	eggNOG, OMA, OrthoFinder, orthoMCL
P23116	13669	95301	Eif3a	Human	8661	3271	EIF3A	14	14.29	high	Yes	Yes	Compara, eggNOG, HGNC, Hieranoid, Homologene, Inparanoid, OMA, OrthoFinder, OrthoInspector, orthoMCL, Panther, Phylome, RoundUp, TreeFam
P27048	20638	98342	Snrpb	Human	6628	11153	SNRPB	12	12.24	high	Yes	Yes	Compara, eggNOG, HGNC, Hieranoid, Homologene, OMA, OrthoFinder, orthoMCL, Panther, Phylome, RoundUp, TreeFam
P63163	20646	98347	Snrpn	Human	6638	11164	SNRPN	7	7.47	high	Yes	Yes	HGNC, Homologene, OMA, OrthoFinder, orthoMCL, Panther, TreeFam
P63163	84704	1891236	Snurf	Human	8926	11171	SNURF	12	12.54	high	Yes	Yes	Compara, HGNC, Hieranoid, Homologene, Inparanoid, OMA, OrthoDB, OrthoFinder, OrthoInspector, Panther, Phylome, RoundUp
P29341	18458	1349722	Pabpc1	Human	26986	8554	PABPC1	14	14.41	high	Yes	Yes	eggNOG, HGNC, Hieranoid, Homologene, Inparanoid, Isobase, OMA, OrthoDB, OrthoFinder, OrthoInspector, orthoMCL, Panther, RoundUp, TreeFam
P29341	18458	1349722	Pabpc1	Human	5042	8556	PABPC3	7	6.82	moderate	No	Yes	eggNOG, Isobase, OrthoDB, OrthoFinder, orthoMCL, Panther, TreeFam
P29341	18458	1349722	Pabpc1	Human	80336	15797	PABPC1L	4	3.81	moderate	No	No	eggNOG, OrthoDB, OrthoFinder, orthoMCL
P29341	18458	1349722	Pabpc1	Human	8761	8557	PABPC4	4	3.81	moderate	No	No	eggNOG, OrthoDB, OrthoFinder, orthoMCL
P29341	18458	1349722	Pabpc1	Human	645974	31852	PABPC1L2B	3	2.91	moderate	No	Yes	eggNOG, OrthoDB, OrthoFinder
P43274	50709	1931527	Hist1h1e	Human	3008	4718	HIST1H1E	14	14.3	high	Yes	Yes	Compara, eggNOG, HGNC, Hieranoid, Inparanoid, OMA, OrthoDB, OrthoFinder, OrthoInspector, orthoMCL, Panther, Phylome, RoundUp, TreeFam
P43274	50709	1931527	Hist1h1e	Human	3005	4714	H1F0	5	4.84	moderate	No	No	eggNOG, OrthoDB, OrthoFinder, orthoMCL, RoundUp
P43274	50709	1931527	Hist1h1e	Human	3009	4719	HIST1H1B	5	4.84	moderate	No	No	eggNOG, OrthoDB, OrthoFinder, orthoMCL, RoundUp
P43274	50709	1931527	Hist1h1e	Human	3006	4716	HIST1H1C	4	3.94	moderate	No	No	eggNOG, OrthoDB, OrthoFinder, RoundUp
P43274	50709	1931527	Hist1h1e	Human	3007	4717	HIST1H1D	4	3.91	moderate	No	No	eggNOG, OrthoDB, OrthoFinder, OrthoInspector
P43275	80838	1931523	Hist1h1a	Human	3024	4715	HIST1H1A	13	13.3	high	Yes	Yes	Compara, eggNOG, HGNC, Hieranoid, Inparanoid, OMA, OrthoDB, OrthoFinder, orthoMCL, Panther, Phylome, RoundUp, TreeFam
P43276	56702	1861461	Hist1h1b	Human	3009	4719	HIST1H1B	13	13.3	high	Yes	Yes	Compara, eggNOG, HGNC, Hieranoid, Inparanoid, OMA, OrthoDB, OrthoFinder, orthoMCL, Panther, Phylome, RoundUp, TreeFam
P43276	56702	1861461	Hist1h1b	Human	3005	4714	H1F0	5	4.84	moderate	No	No	eggNOG, OrthoDB, OrthoFinder, orthoMCL, RoundUp
P43276	56702	1861461	Hist1h1b	Human	3008	4718	HIST1H1E	5	4.84	moderate	No	No	eggNOG, OrthoDB, OrthoFinder, orthoMCL, RoundUp
P43276	56702	1861461	Hist1h1b	Human	3006	4716	HIST1H1C	4	3.94	moderate	No	No	eggNOG, OrthoDB, OrthoFinder, RoundUp
P43277	14957	107502	Hist1h1d	Human	3007	4717	HIST1H1D	11	11.16	high	Yes	Yes	Compara, eggNOG, HGNC, Hieranoid, Homologene, Inparanoid, OrthoDB, OrthoFinder, orthoMCL, Phylome, TreeFam
P43277	14957	107502	Hist1h1d	Human	3006	4716	HIST1H1C	4	4.01	moderate	No	No	eggNOG, OrthoDB, OrthoFinder, Panther
P47740	11671	1353452	Aldh3a2	Human	224	403	ALDH3A2	10	10.41	high	Yes	Yes	Compara, eggNOG, HGNC, Homologene, Inparanoid, OrthoFinder, OrthoInspector, orthoMCL, Panther, RoundUp
P48678	16905	96794	Lmna	Human	4000	6636	LMNA	15	15.3	high	Yes	Yes	Compara, eggNOG, HGNC, Hieranoid, Homologene, Inparanoid, OMA, OrthoDB, OrthoFinder, OrthoInspector, orthoMCL, Panther, Phylome, RoundUp, TreeFam
P48678	16905	96794	Lmna	Human	84823	6638	LMNB2	4	3.94	moderate	No	No	OrthoDB, OrthoFinder, orthoMCL, RoundUp
P48678	16905	96794	Lmna	Human	4001	6637	LMNB1	4	3.81	moderate	No	No	eggNOG, OrthoDB, OrthoFinder, orthoMCL
P49312	15382	104820	Hnrnpa1	Human	3178	5031	HNRNPA1	10	10.31	high	Yes	Yes	Compara, eggNOG, HGNC, Hieranoid, OMA, OrthoDB, OrthoFinder, orthoMCL, Panther, TreeFam
P49312	15382	104820	Hnrnpa1	Human	3181	5033	HNRNPA2B1	5	4.84	moderate	No	No	eggNOG, OrthoDB, OrthoFinder, orthoMCL, RoundUp
P49312	15382	104820	Hnrnpa1	Human	220988	24941	HNRNPA3	5	4.77	moderate	No	No	eggNOG, OrthoDB, OrthoFinder, orthoMCL, TreeFam
P49312	15382	104820	Hnrnpa1	Human	144983	27067	HNRNPA1L2	4	3.96	moderate	No	Yes	eggNOG, Inparanoid, OrthoDB, OrthoFinder
P52293	16647	103561	Kpna2	Human	3838	6395	KPNA2	9	9.3	high	Yes	Yes	Compara, eggNOG, HGNC, Homologene, OMA, OrthoFinder, orthoMCL, Panther, TreeFam
P52293	100043906	3704480	Gm10184	Human	3838	6395	KPNA2	7	7.01	moderate	Yes	No	Hieranoid, Inparanoid, OMA, OrthoDB, OrthoInspector, Phylome, RoundUp
P57784	68981	1916231	Snrpa1	Human	6627	11152	SNRPA1	13	13.24	high	Yes	Yes	Compara, eggNOG, HGNC, Hieranoid, Homologene, OMA, OrthoFinder, OrthoInspector, orthoMCL, Panther, Phylome, RoundUp, TreeFam
P60229	16341	99257	Eif3e	Human	3646	3277	EIF3E	14	14.29	high	Yes	Yes	Compara, eggNOG, HGNC, Hieranoid, Homologene, Inparanoid, OMA, OrthoFinder, OrthoInspector, orthoMCL, Panther, Phylome, RoundUp, TreeFam
P60843	13681	95303	Eif4a1	Human	1973	3282	EIF4A1	15	15.3	high	Yes	Yes	Compara, eggNOG, HGNC, Hieranoid, Homologene, Inparanoid, OMA, OrthoDB, OrthoFinder, OrthoInspector, orthoMCL, Panther, Phylome, RoundUp, TreeFam
P60843	13681	95303	Eif4a1	Human	1974	3284	EIF4A2	5	4.84	moderate	No	No	eggNOG, OrthoDB, OrthoFinder, orthoMCL, RoundUp
P62305	20643	98346	Snrpe	Human	6635	11161	SNRPE	10	10.55	high	Yes	Yes	eggNOG, HGNC, Hieranoid, Inparanoid, OMA, OrthoFinder, OrthoInspector, Panther, RoundUp, TreeFam
P62307	69878	1917128	Snrpf	Human	6636	11162	SNRPF	14	14.29	high	Yes	Yes	Compara, eggNOG, HGNC, Hieranoid, Homologene, Inparanoid, OMA, OrthoFinder, OrthoInspector, orthoMCL, Panther, Phylome, RoundUp, TreeFam
P62309	666609	3643110	Gm8186	Human	6637	11163	SNRPG	5	5.1	moderate	Yes	No	Inparanoid, OMA, OrthoDB, OrthoInspector, RoundUp
P62309	666609	3643110	Gm8186	Human	100130932	49371	SNRPGP15	2	1.91	moderate	No	Yes	Hieranoid, Phylome
P62309	68011	1915261	Snrpg	Human	6637	11163	SNRPG	7	7.37	high	Yes	Yes	eggNOG, HGNC, OMA, OrthoFinder, orthoMCL, Panther, TreeFam
P62315	20641	98344	Snrpd1	Human	6632	11158	SNRPD1	14	14.29	high	Yes	Yes	Compara, eggNOG, HGNC, Hieranoid, Homologene, Inparanoid, OMA, OrthoFinder, OrthoInspector, orthoMCL, Panther, Phylome, RoundUp, TreeFam
P62317	107686	98345	Snrpd2	Human	6633	11159	SNRPD2	13	13.36	high	Yes	Yes	eggNOG, HGNC, Hieranoid, Homologene, Inparanoid, OMA, OrthoFinder, OrthoInspector, orthoMCL, Panther, Phylome, RoundUp, TreeFam
P62320	67332	1914582	Snrpd3	Human	6634	11160	SNRPD3	13	13.39	high	Yes	Yes	Compara, eggNOG, HGNC, Hieranoid, Homologene, Inparanoid, OMA, OrthoFinder, OrthoInspector, Panther, Phylome, RoundUp, TreeFam
P62717	76808	1924058	Rpl18a	Human	6142	10311	RPL18A	13	13.28	high	Yes	Yes	Compara, eggNOG, HGNC, Hieranoid, Homologene, Inparanoid, OrthoFinder, OrthoInspector, orthoMCL, Panther, Phylome, RoundUp, TreeFam
P62806	326619	2448419	Hist1h4a	Human	554313	29607	HIST2H4B	6	6.31	high	Yes	Yes	eggNOG, HGNC, Homologene, OMA, OrthoFinder, orthoMCL
P62806	326619	2448419	Hist1h4a	Human	8294	4793	HIST1H4I	4	3.81	moderate	No	No	eggNOG, OMA, OrthoFinder, orthoMCL
P62806	326619	2448419	Hist1h4a	Human	8361	4783	HIST1H4F	4	3.81	moderate	No	No	eggNOG, OMA, OrthoFinder, orthoMCL
P62806	326619	2448419	Hist1h4a	Human	8362	4784	HIST1H4K	4	3.81	moderate	No	No	eggNOG, OMA, OrthoFinder, orthoMCL
P62806	326619	2448419	Hist1h4a	Human	8370	4794	HIST2H4A	4	3.81	moderate	No	No	eggNOG, OMA, OrthoFinder, orthoMCL
P62806	326619	2448419	Hist1h4a	Human	8367	4790	HIST1H4E	4	3.81	moderate	No	No	eggNOG, OMA, OrthoFinder, orthoMCL
P62806	326619	2448419	Hist1h4a	Human	8366	4789	HIST1H4B	4	3.81	moderate	No	No	eggNOG, OMA, OrthoFinder, orthoMCL
P62806	326619	2448419	Hist1h4a	Human	8364	4787	HIST1H4C	4	3.81	moderate	No	No	eggNOG, OMA, OrthoFinder, orthoMCL
P62806	326619	2448419	Hist1h4a	Human	8359	4781	HIST1H4A	4	3.81	moderate	No	No	eggNOG, OMA, OrthoFinder, orthoMCL
P62806	326619	2448419	Hist1h4a	Human	8363	4785	HIST1H4J	4	3.81	moderate	No	No	eggNOG, OMA, OrthoFinder, orthoMCL
P62806	326619	2448419	Hist1h4a	Human	8368	4791	HIST1H4L	4	3.81	moderate	No	No	eggNOG, OMA, OrthoFinder, orthoMCL
P62806	326619	2448419	Hist1h4a	Human	8360	4782	HIST1H4D	4	3.81	moderate	No	No	eggNOG, OMA, OrthoFinder, orthoMCL
P62806	326619	2448419	Hist1h4a	Human	8365	4788	HIST1H4H	4	3.81	moderate	No	No	eggNOG, OMA, OrthoFinder, orthoMCL
P62806	326619	2448419	Hist1h4a	Human	121504	20510	HIST4H4	4	3.81	moderate	No	No	eggNOG, OMA, OrthoFinder, orthoMCL
P62806	320332	2448443	Hist4h4	Human	8366	4789	HIST1H4B	6	6.31	high	Yes	Yes	eggNOG, HGNC, Homologene, OMA, OrthoFinder, orthoMCL
P62806	320332	2448443	Hist4h4	Human	121504	20510	HIST4H4	6	6.24	high	Yes	Yes	Compara, eggNOG, HGNC, OMA, OrthoFinder, orthoMCL
P62806	320332	2448443	Hist4h4	Human	8364	4787	HIST1H4C	5	4.74	moderate	No	No	Compara, eggNOG, OMA, OrthoFinder, orthoMCL
P62806	320332	2448443	Hist4h4	Human	8294	4793	HIST1H4I	4	3.81	moderate	No	No	eggNOG, OMA, OrthoFinder, orthoMCL
P62806	320332	2448443	Hist4h4	Human	8361	4783	HIST1H4F	4	3.81	moderate	No	No	eggNOG, OMA, OrthoFinder, orthoMCL
P62806	320332	2448443	Hist4h4	Human	8362	4784	HIST1H4K	4	3.81	moderate	No	No	eggNOG, OMA, OrthoFinder, orthoMCL
P62806	320332	2448443	Hist4h4	Human	8370	4794	HIST2H4A	4	3.81	moderate	No	No	eggNOG, OMA, OrthoFinder, orthoMCL
P62806	320332	2448443	Hist4h4	Human	8367	4790	HIST1H4E	4	3.81	moderate	No	No	eggNOG, OMA, OrthoFinder, orthoMCL
P62806	320332	2448443	Hist4h4	Human	8359	4781	HIST1H4A	4	3.81	moderate	No	No	eggNOG, OMA, OrthoFinder, orthoMCL
P62806	320332	2448443	Hist4h4	Human	554313	29607	HIST2H4B	4	3.81	moderate	No	No	eggNOG, OMA, OrthoFinder, orthoMCL
P62806	320332	2448443	Hist4h4	Human	8363	4785	HIST1H4J	4	3.81	moderate	No	No	eggNOG, OMA, OrthoFinder, orthoMCL
P62806	320332	2448443	Hist4h4	Human	8368	4791	HIST1H4L	4	3.81	moderate	No	No	eggNOG, OMA, OrthoFinder, orthoMCL
P62806	320332	2448443	Hist4h4	Human	8360	4782	HIST1H4D	4	3.81	moderate	No	No	eggNOG, OMA, OrthoFinder, orthoMCL
P62806	320332	2448443	Hist4h4	Human	8365	4788	HIST1H4H	4	3.81	moderate	No	No	eggNOG, OMA, OrthoFinder, orthoMCL
P62806	319160	2448439	Hist1h4k	Human	8365	4788	HIST1H4H	6	6.31	high	Yes	Yes	eggNOG, HGNC, Homologene, OMA, OrthoFinder, orthoMCL
P62806	319160	2448439	Hist1h4k	Human	8364	4787	HIST1H4C	5	4.74	moderate	No	No	Compara, eggNOG, OMA, OrthoFinder, orthoMCL
P62806	319160	2448439	Hist1h4k	Human	121504	20510	HIST4H4	5	4.74	moderate	No	No	Compara, eggNOG, OMA, OrthoFinder, orthoMCL
P62806	319160	2448439	Hist1h4k	Human	8294	4793	HIST1H4I	4	3.81	moderate	No	No	eggNOG, OMA, OrthoFinder, orthoMCL
P62806	319160	2448439	Hist1h4k	Human	8361	4783	HIST1H4F	4	3.81	moderate	No	No	eggNOG, OMA, OrthoFinder, orthoMCL
P62806	319160	2448439	Hist1h4k	Human	8362	4784	HIST1H4K	4	3.81	moderate	No	No	eggNOG, OMA, OrthoFinder, orthoMCL
P62806	319160	2448439	Hist1h4k	Human	8370	4794	HIST2H4A	4	3.81	moderate	No	No	eggNOG, OMA, OrthoFinder, orthoMCL
P62806	319160	2448439	Hist1h4k	Human	8367	4790	HIST1H4E	4	3.81	moderate	No	No	eggNOG, OMA, OrthoFinder, orthoMCL
P62806	319160	2448439	Hist1h4k	Human	8366	4789	HIST1H4B	4	3.81	moderate	No	No	eggNOG, OMA, OrthoFinder, orthoMCL
P62806	319160	2448439	Hist1h4k	Human	8359	4781	HIST1H4A	4	3.81	moderate	No	No	eggNOG, OMA, OrthoFinder, orthoMCL
P62806	319160	2448439	Hist1h4k	Human	554313	29607	HIST2H4B	4	3.81	moderate	No	No	eggNOG, OMA, OrthoFinder, orthoMCL
P62806	319160	2448439	Hist1h4k	Human	8363	4785	HIST1H4J	4	3.81	moderate	No	No	eggNOG, OMA, OrthoFinder, orthoMCL
P62806	319160	2448439	Hist1h4k	Human	8368	4791	HIST1H4L	4	3.81	moderate	No	No	eggNOG, OMA, OrthoFinder, orthoMCL
P62806	319160	2448439	Hist1h4k	Human	8360	4782	HIST1H4D	4	3.81	moderate	No	No	eggNOG, OMA, OrthoFinder, orthoMCL
P62806	319157	2448425	Hist1h4f	Human	8363	4785	HIST1H4J	6	6.31	high	Yes	Yes	eggNOG, HGNC, Homologene, OMA, OrthoFinder, orthoMCL
P62806	319157	2448425	Hist1h4f	Human	8362	4784	HIST1H4K	5	4.74	moderate	No	Yes	Compara, eggNOG, OMA, OrthoFinder, orthoMCL
P62806	319157	2448425	Hist1h4f	Human	8365	4788	HIST1H4H	5	4.74	moderate	No	No	Compara, eggNOG, OMA, OrthoFinder, orthoMCL
P62806	319157	2448425	Hist1h4f	Human	8294	4793	HIST1H4I	4	3.81	moderate	No	No	eggNOG, OMA, OrthoFinder, orthoMCL
P62806	319157	2448425	Hist1h4f	Human	8361	4783	HIST1H4F	4	3.81	moderate	No	No	eggNOG, OMA, OrthoFinder, orthoMCL
P62806	319157	2448425	Hist1h4f	Human	8370	4794	HIST2H4A	4	3.81	moderate	No	No	eggNOG, OMA, OrthoFinder, orthoMCL
P62806	319157	2448425	Hist1h4f	Human	8367	4790	HIST1H4E	4	3.81	moderate	No	No	eggNOG, OMA, OrthoFinder, orthoMCL
P62806	319157	2448425	Hist1h4f	Human	8366	4789	HIST1H4B	4	3.81	moderate	No	No	eggNOG, OMA, OrthoFinder, orthoMCL
P62806	319157	2448425	Hist1h4f	Human	8364	4787	HIST1H4C	4	3.81	moderate	No	No	eggNOG, OMA, OrthoFinder, orthoMCL
P62806	319157	2448425	Hist1h4f	Human	8359	4781	HIST1H4A	4	3.81	moderate	No	No	eggNOG, OMA, OrthoFinder, orthoMCL
P62806	319157	2448425	Hist1h4f	Human	554313	29607	HIST2H4B	4	3.81	moderate	No	No	eggNOG, OMA, OrthoFinder, orthoMCL
P62806	319157	2448425	Hist1h4f	Human	8368	4791	HIST1H4L	4	3.81	moderate	No	No	eggNOG, OMA, OrthoFinder, orthoMCL
P62806	319157	2448425	Hist1h4f	Human	8360	4782	HIST1H4D	4	3.81	moderate	No	No	eggNOG, OMA, OrthoFinder, orthoMCL
P62806	319157	2448425	Hist1h4f	Human	121504	20510	HIST4H4	4	3.81	moderate	No	No	eggNOG, OMA, OrthoFinder, orthoMCL
P62806	97122	2140113	Hist2h4	Human	8364	4787	HIST1H4C	6	6.31	high	Yes	Yes	eggNOG, HGNC, Homologene, OMA, OrthoFinder, orthoMCL
P62806	97122	2140113	Hist2h4	Human	121504	20510	HIST4H4	5	4.91	moderate	No	No	eggNOG, OMA, OrthoFinder, orthoMCL, Panther
P62806	97122	2140113	Hist2h4	Human	8294	4793	HIST1H4I	4	3.81	moderate	No	No	eggNOG, OMA, OrthoFinder, orthoMCL
P62806	97122	2140113	Hist2h4	Human	8361	4783	HIST1H4F	4	3.81	moderate	No	No	eggNOG, OMA, OrthoFinder, orthoMCL
P62806	97122	2140113	Hist2h4	Human	8362	4784	HIST1H4K	4	3.81	moderate	No	No	eggNOG, OMA, OrthoFinder, orthoMCL
P62806	97122	2140113	Hist2h4	Human	8370	4794	HIST2H4A	4	3.81	moderate	No	No	eggNOG, OMA, OrthoFinder, orthoMCL
P62806	97122	2140113	Hist2h4	Human	8367	4790	HIST1H4E	4	3.81	moderate	No	No	eggNOG, OMA, OrthoFinder, orthoMCL
P62806	97122	2140113	Hist2h4	Human	8366	4789	HIST1H4B	4	3.81	moderate	No	No	eggNOG, OMA, OrthoFinder, orthoMCL
P62806	97122	2140113	Hist2h4	Human	8359	4781	HIST1H4A	4	3.81	moderate	No	No	eggNOG, OMA, OrthoFinder, orthoMCL
P62806	97122	2140113	Hist2h4	Human	554313	29607	HIST2H4B	4	3.81	moderate	No	No	eggNOG, OMA, OrthoFinder, orthoMCL
P62806	97122	2140113	Hist2h4	Human	8363	4785	HIST1H4J	4	3.81	moderate	No	No	eggNOG, OMA, OrthoFinder, orthoMCL
P62806	97122	2140113	Hist2h4	Human	8368	4791	HIST1H4L	4	3.81	moderate	No	No	eggNOG, OMA, OrthoFinder, orthoMCL
P62806	97122	2140113	Hist2h4	Human	8360	4782	HIST1H4D	4	3.81	moderate	No	No	eggNOG, OMA, OrthoFinder, orthoMCL
P62806	97122	2140113	Hist2h4	Human	8365	4788	HIST1H4H	4	3.81	moderate	No	No	eggNOG, OMA, OrthoFinder, orthoMCL
P62806	97122	2140113	Hist2h4	Human	8369	4792	HIST1H4G	2	2	moderate	No	Yes	eggNOG, Panther
P62806	69386	2448427	Hist1h4h	Human	8294	4793	HIST1H4I	6	6.31	high	Yes	Yes	eggNOG, HGNC, Homologene, OMA, OrthoFinder, orthoMCL
P62806	69386	2448427	Hist1h4h	Human	8359	4781	HIST1H4A	5	4.74	moderate	No	No	Compara, eggNOG, OMA, OrthoFinder, orthoMCL
P62806	69386	2448427	Hist1h4h	Human	8361	4783	HIST1H4F	4	3.81	moderate	No	No	eggNOG, OMA, OrthoFinder, orthoMCL
P62806	69386	2448427	Hist1h4h	Human	8362	4784	HIST1H4K	4	3.81	moderate	No	No	eggNOG, OMA, OrthoFinder, orthoMCL
P62806	69386	2448427	Hist1h4h	Human	8370	4794	HIST2H4A	4	3.81	moderate	No	No	eggNOG, OMA, OrthoFinder, orthoMCL
P62806	69386	2448427	Hist1h4h	Human	8367	4790	HIST1H4E	4	3.81	moderate	No	No	eggNOG, OMA, OrthoFinder, orthoMCL
P62806	69386	2448427	Hist1h4h	Human	8366	4789	HIST1H4B	4	3.81	moderate	No	No	eggNOG, OMA, OrthoFinder, orthoMCL
P62806	69386	2448427	Hist1h4h	Human	8364	4787	HIST1H4C	4	3.81	moderate	No	No	eggNOG, OMA, OrthoFinder, orthoMCL
P62806	69386	2448427	Hist1h4h	Human	554313	29607	HIST2H4B	4	3.81	moderate	No	No	eggNOG, OMA, OrthoFinder, orthoMCL
P62806	69386	2448427	Hist1h4h	Human	8363	4785	HIST1H4J	4	3.81	moderate	No	No	eggNOG, OMA, OrthoFinder, orthoMCL
P62806	69386	2448427	Hist1h4h	Human	8368	4791	HIST1H4L	4	3.81	moderate	No	No	eggNOG, OMA, OrthoFinder, orthoMCL
P62806	69386	2448427	Hist1h4h	Human	8360	4782	HIST1H4D	4	3.81	moderate	No	No	eggNOG, OMA, OrthoFinder, orthoMCL
P62806	69386	2448427	Hist1h4h	Human	8365	4788	HIST1H4H	4	3.81	moderate	No	No	eggNOG, OMA, OrthoFinder, orthoMCL
P62806	69386	2448427	Hist1h4h	Human	121504	20510	HIST4H4	4	3.81	moderate	No	No	eggNOG, OMA, OrthoFinder, orthoMCL
P62806	326620	2448420	Hist1h4b	Human	8370	4794	HIST2H4A	6	6.31	high	Yes	Yes	eggNOG, HGNC, Homologene, OMA, OrthoFinder, orthoMCL
P62806	326620	2448420	Hist1h4b	Human	8368	4791	HIST1H4L	5	4.74	moderate	No	No	Compara, eggNOG, OMA, OrthoFinder, orthoMCL
P62806	326620	2448420	Hist1h4b	Human	8294	4793	HIST1H4I	4	3.81	moderate	No	No	eggNOG, OMA, OrthoFinder, orthoMCL
P62806	326620	2448420	Hist1h4b	Human	8361	4783	HIST1H4F	4	3.81	moderate	No	No	eggNOG, OMA, OrthoFinder, orthoMCL
P62806	326620	2448420	Hist1h4b	Human	8362	4784	HIST1H4K	4	3.81	moderate	No	No	eggNOG, OMA, OrthoFinder, orthoMCL
P62806	326620	2448420	Hist1h4b	Human	8367	4790	HIST1H4E	4	3.81	moderate	No	No	eggNOG, OMA, OrthoFinder, orthoMCL
P62806	326620	2448420	Hist1h4b	Human	8366	4789	HIST1H4B	4	3.81	moderate	No	No	eggNOG, OMA, OrthoFinder, orthoMCL
P62806	326620	2448420	Hist1h4b	Human	8364	4787	HIST1H4C	4	3.81	moderate	No	No	eggNOG, OMA, OrthoFinder, orthoMCL
P62806	326620	2448420	Hist1h4b	Human	8359	4781	HIST1H4A	4	3.81	moderate	No	No	eggNOG, OMA, OrthoFinder, orthoMCL
P62806	326620	2448420	Hist1h4b	Human	554313	29607	HIST2H4B	4	3.81	moderate	No	No	eggNOG, OMA, OrthoFinder, orthoMCL
P62806	326620	2448420	Hist1h4b	Human	8363	4785	HIST1H4J	4	3.81	moderate	No	No	eggNOG, OMA, OrthoFinder, orthoMCL
P62806	326620	2448420	Hist1h4b	Human	8360	4782	HIST1H4D	4	3.81	moderate	No	No	eggNOG, OMA, OrthoFinder, orthoMCL
P62806	326620	2448420	Hist1h4b	Human	8365	4788	HIST1H4H	4	3.81	moderate	No	No	eggNOG, OMA, OrthoFinder, orthoMCL
P62806	326620	2448420	Hist1h4b	Human	121504	20510	HIST4H4	4	3.81	moderate	No	No	eggNOG, OMA, OrthoFinder, orthoMCL
P62806	319158	2448432	Hist1h4i	Human	121504	20510	HIST4H4	6	5.74	high	Yes	Yes	Compara, eggNOG, Homologene, OMA, OrthoFinder, orthoMCL
P62806	319158	2448432	Hist1h4i	Human	8364	4787	HIST1H4C	5	4.74	moderate	No	No	Compara, eggNOG, OMA, OrthoFinder, orthoMCL
P62806	319158	2448432	Hist1h4i	Human	8294	4793	HIST1H4I	4	3.81	moderate	No	No	eggNOG, OMA, OrthoFinder, orthoMCL
P62806	319158	2448432	Hist1h4i	Human	8361	4783	HIST1H4F	4	3.81	moderate	No	No	eggNOG, OMA, OrthoFinder, orthoMCL
P62806	319158	2448432	Hist1h4i	Human	8362	4784	HIST1H4K	4	3.81	moderate	No	No	eggNOG, OMA, OrthoFinder, orthoMCL
P62806	319158	2448432	Hist1h4i	Human	8370	4794	HIST2H4A	4	3.81	moderate	No	No	eggNOG, OMA, OrthoFinder, orthoMCL
P62806	319158	2448432	Hist1h4i	Human	8367	4790	HIST1H4E	4	3.81	moderate	No	No	eggNOG, OMA, OrthoFinder, orthoMCL
P62806	319158	2448432	Hist1h4i	Human	8366	4789	HIST1H4B	4	3.81	moderate	No	No	eggNOG, OMA, OrthoFinder, orthoMCL
P62806	319158	2448432	Hist1h4i	Human	8359	4781	HIST1H4A	4	3.81	moderate	No	No	eggNOG, OMA, OrthoFinder, orthoMCL
P62806	319158	2448432	Hist1h4i	Human	554313	29607	HIST2H4B	4	3.81	moderate	No	No	eggNOG, OMA, OrthoFinder, orthoMCL
P62806	319158	2448432	Hist1h4i	Human	8363	4785	HIST1H4J	4	3.81	moderate	No	No	eggNOG, OMA, OrthoFinder, orthoMCL
P62806	319158	2448432	Hist1h4i	Human	8368	4791	HIST1H4L	4	3.81	moderate	No	No	eggNOG, OMA, OrthoFinder, orthoMCL
P62806	319158	2448432	Hist1h4i	Human	8360	4782	HIST1H4D	4	3.81	moderate	No	No	eggNOG, OMA, OrthoFinder, orthoMCL
P62806	319158	2448432	Hist1h4i	Human	8365	4788	HIST1H4H	4	3.81	moderate	No	No	eggNOG, OMA, OrthoFinder, orthoMCL
P62806	102641229	-	LOC102641229	Human	554313	29607	HIST2H4B	6	6	high	Yes	Yes	Hieranoid, Inparanoid, OMA, OrthoInspector, Phylome, RoundUp
P62806	102641229	-	LOC102641229	Human	8369	4792	HIST1H4G	2	1.92	moderate	No	Yes	OrthoDB, Phylome
P62806	319155	2448421	Hist1h4c	Human	8361	4783	HIST1H4F	6	6.31	high	Yes	Yes	eggNOG, HGNC, Homologene, OMA, OrthoFinder, orthoMCL
P62806	319155	2448421	Hist1h4c	Human	8294	4793	HIST1H4I	4	3.81	moderate	No	No	eggNOG, OMA, OrthoFinder, orthoMCL
P62806	319155	2448421	Hist1h4c	Human	8362	4784	HIST1H4K	4	3.81	moderate	No	No	eggNOG, OMA, OrthoFinder, orthoMCL
P62806	319155	2448421	Hist1h4c	Human	8370	4794	HIST2H4A	4	3.81	moderate	No	No	eggNOG, OMA, OrthoFinder, orthoMCL
P62806	319155	2448421	Hist1h4c	Human	8367	4790	HIST1H4E	4	3.81	moderate	No	No	eggNOG, OMA, OrthoFinder, orthoMCL
P62806	319155	2448421	Hist1h4c	Human	8366	4789	HIST1H4B	4	3.81	moderate	No	No	eggNOG, OMA, OrthoFinder, orthoMCL
P62806	319155	2448421	Hist1h4c	Human	8364	4787	HIST1H4C	4	3.81	moderate	No	No	eggNOG, OMA, OrthoFinder, orthoMCL
P62806	319155	2448421	Hist1h4c	Human	8359	4781	HIST1H4A	4	3.81	moderate	No	No	eggNOG, OMA, OrthoFinder, orthoMCL
P62806	319155	2448421	Hist1h4c	Human	554313	29607	HIST2H4B	4	3.81	moderate	No	No	eggNOG, OMA, OrthoFinder, orthoMCL
P62806	319155	2448421	Hist1h4c	Human	8363	4785	HIST1H4J	4	3.81	moderate	No	No	eggNOG, OMA, OrthoFinder, orthoMCL
P62806	319155	2448421	Hist1h4c	Human	8368	4791	HIST1H4L	4	3.81	moderate	No	No	eggNOG, OMA, OrthoFinder, orthoMCL
P62806	319155	2448421	Hist1h4c	Human	8360	4782	HIST1H4D	4	3.81	moderate	No	No	eggNOG, OMA, OrthoFinder, orthoMCL
P62806	319155	2448421	Hist1h4c	Human	8365	4788	HIST1H4H	4	3.81	moderate	No	No	eggNOG, OMA, OrthoFinder, orthoMCL
P62806	319155	2448421	Hist1h4c	Human	121504	20510	HIST4H4	4	3.81	moderate	No	No	eggNOG, OMA, OrthoFinder, orthoMCL
P62806	100041230	2448441	Hist1h4m	Human	8360	4782	HIST1H4D	6	6.31	high	Yes	Yes	eggNOG, HGNC, Homologene, OMA, OrthoFinder, orthoMCL
P62806	100041230	2448441	Hist1h4m	Human	8367	4790	HIST1H4E	5	4.74	moderate	No	Yes	Compara, eggNOG, OMA, OrthoFinder, orthoMCL
P62806	100041230	2448441	Hist1h4m	Human	8294	4793	HIST1H4I	4	3.81	moderate	No	No	eggNOG, OMA, OrthoFinder, orthoMCL
P62806	100041230	2448441	Hist1h4m	Human	8361	4783	HIST1H4F	4	3.81	moderate	No	No	eggNOG, OMA, OrthoFinder, orthoMCL
P62806	100041230	2448441	Hist1h4m	Human	8362	4784	HIST1H4K	4	3.81	moderate	No	No	eggNOG, OMA, OrthoFinder, orthoMCL
P62806	100041230	2448441	Hist1h4m	Human	8370	4794	HIST2H4A	4	3.81	moderate	No	No	eggNOG, OMA, OrthoFinder, orthoMCL
P62806	100041230	2448441	Hist1h4m	Human	8366	4789	HIST1H4B	4	3.81	moderate	No	No	eggNOG, OMA, OrthoFinder, orthoMCL
P62806	100041230	2448441	Hist1h4m	Human	8364	4787	HIST1H4C	4	3.81	moderate	No	No	eggNOG, OMA, OrthoFinder, orthoMCL
P62806	100041230	2448441	Hist1h4m	Human	8359	4781	HIST1H4A	4	3.81	moderate	No	No	eggNOG, OMA, OrthoFinder, orthoMCL
P62806	100041230	2448441	Hist1h4m	Human	554313	29607	HIST2H4B	4	3.81	moderate	No	No	eggNOG, OMA, OrthoFinder, orthoMCL
P62806	100041230	2448441	Hist1h4m	Human	8363	4785	HIST1H4J	4	3.81	moderate	No	No	eggNOG, OMA, OrthoFinder, orthoMCL
P62806	100041230	2448441	Hist1h4m	Human	8368	4791	HIST1H4L	4	3.81	moderate	No	No	eggNOG, OMA, OrthoFinder, orthoMCL
P62806	100041230	2448441	Hist1h4m	Human	8365	4788	HIST1H4H	4	3.81	moderate	No	No	eggNOG, OMA, OrthoFinder, orthoMCL
P62806	100041230	2448441	Hist1h4m	Human	121504	20510	HIST4H4	4	3.81	moderate	No	No	eggNOG, OMA, OrthoFinder, orthoMCL
P62806	319156	2448423	Hist1h4d	Human	8359	4781	HIST1H4A	6	6.31	high	Yes	Yes	eggNOG, HGNC, Homologene, OMA, OrthoFinder, orthoMCL
P62806	319156	2448423	Hist1h4d	Human	8364	4787	HIST1H4C	5	4.74	moderate	No	No	Compara, eggNOG, OMA, OrthoFinder, orthoMCL
P62806	319156	2448423	Hist1h4d	Human	121504	20510	HIST4H4	5	4.74	moderate	No	No	Compara, eggNOG, OMA, OrthoFinder, orthoMCL
P62806	319156	2448423	Hist1h4d	Human	8294	4793	HIST1H4I	4	3.81	moderate	No	No	eggNOG, OMA, OrthoFinder, orthoMCL
P62806	319156	2448423	Hist1h4d	Human	8361	4783	HIST1H4F	4	3.81	moderate	No	No	eggNOG, OMA, OrthoFinder, orthoMCL
P62806	319156	2448423	Hist1h4d	Human	8362	4784	HIST1H4K	4	3.81	moderate	No	No	eggNOG, OMA, OrthoFinder, orthoMCL
P62806	319156	2448423	Hist1h4d	Human	8370	4794	HIST2H4A	4	3.81	moderate	No	No	eggNOG, OMA, OrthoFinder, orthoMCL
P62806	319156	2448423	Hist1h4d	Human	8367	4790	HIST1H4E	4	3.81	moderate	No	No	eggNOG, OMA, OrthoFinder, orthoMCL
P62806	319156	2448423	Hist1h4d	Human	8366	4789	HIST1H4B	4	3.81	moderate	No	No	eggNOG, OMA, OrthoFinder, orthoMCL
P62806	319156	2448423	Hist1h4d	Human	554313	29607	HIST2H4B	4	3.81	moderate	No	No	eggNOG, OMA, OrthoFinder, orthoMCL
P62806	319156	2448423	Hist1h4d	Human	8363	4785	HIST1H4J	4	3.81	moderate	No	No	eggNOG, OMA, OrthoFinder, orthoMCL
P62806	319156	2448423	Hist1h4d	Human	8368	4791	HIST1H4L	4	3.81	moderate	No	No	eggNOG, OMA, OrthoFinder, orthoMCL
P62806	319156	2448423	Hist1h4d	Human	8360	4782	HIST1H4D	4	3.81	moderate	No	No	eggNOG, OMA, OrthoFinder, orthoMCL
P62806	319156	2448423	Hist1h4d	Human	8365	4788	HIST1H4H	4	3.81	moderate	No	No	eggNOG, OMA, OrthoFinder, orthoMCL
P62806	319159	2448436	Hist1h4j	Human	8362	4784	HIST1H4K	5	5.41	high	Yes	Yes	HGNC, Homologene, OMA, OrthoFinder, orthoMCL
P62806	319161	4843992	Hist1h4n	Human	8368	4791	HIST1H4L	6	6.31	high	Yes	Yes	eggNOG, HGNC, Homologene, OMA, OrthoFinder, orthoMCL
P62806	319161	4843992	Hist1h4n	Human	554313	29607	HIST2H4B	5	4.74	moderate	No	No	Compara, eggNOG, OMA, OrthoFinder, orthoMCL
P62806	319161	4843992	Hist1h4n	Human	8294	4793	HIST1H4I	4	3.81	moderate	No	No	eggNOG, OMA, OrthoFinder, orthoMCL
P62806	319161	4843992	Hist1h4n	Human	8361	4783	HIST1H4F	4	3.81	moderate	No	No	eggNOG, OMA, OrthoFinder, orthoMCL
P62806	319161	4843992	Hist1h4n	Human	8362	4784	HIST1H4K	4	3.81	moderate	No	No	eggNOG, OMA, OrthoFinder, orthoMCL
P62806	319161	4843992	Hist1h4n	Human	8370	4794	HIST2H4A	4	3.81	moderate	No	No	eggNOG, OMA, OrthoFinder, orthoMCL
P62806	319161	4843992	Hist1h4n	Human	8367	4790	HIST1H4E	4	3.81	moderate	No	No	eggNOG, OMA, OrthoFinder, orthoMCL
P62806	319161	4843992	Hist1h4n	Human	8366	4789	HIST1H4B	4	3.81	moderate	No	No	eggNOG, OMA, OrthoFinder, orthoMCL
P62806	319161	4843992	Hist1h4n	Human	8364	4787	HIST1H4C	4	3.81	moderate	No	No	eggNOG, OMA, OrthoFinder, orthoMCL
P62806	319161	4843992	Hist1h4n	Human	8359	4781	HIST1H4A	4	3.81	moderate	No	No	eggNOG, OMA, OrthoFinder, orthoMCL
P62806	319161	4843992	Hist1h4n	Human	8363	4785	HIST1H4J	4	3.81	moderate	No	No	eggNOG, OMA, OrthoFinder, orthoMCL
P62806	319161	4843992	Hist1h4n	Human	8360	4782	HIST1H4D	4	3.81	moderate	No	No	eggNOG, OMA, OrthoFinder, orthoMCL
P62806	319161	4843992	Hist1h4n	Human	8365	4788	HIST1H4H	4	3.81	moderate	No	No	eggNOG, OMA, OrthoFinder, orthoMCL
P62806	319161	4843992	Hist1h4n	Human	121504	20510	HIST4H4	4	3.81	moderate	No	No	eggNOG, OMA, OrthoFinder, orthoMCL
P62996	20462	106016	Tra2b	Human	6434	10781	TRA2B	14	14.4	high	Yes	Yes	Compara, HGNC, Hieranoid, Homologene, Inparanoid, OMA, OrthoDB, OrthoFinder, OrthoInspector, orthoMCL, Panther, Phylome, RoundUp, TreeFam
P62996	20462	106016	Tra2b	Human	29896	16645	TRA2A	4	3.94	moderate	No	No	OrthoDB, OrthoFinder, orthoMCL, RoundUp
P63073	13684	95305	Eif4e	Human	1977	3287	EIF4E	16	16.25	high	Yes	Yes	Compara, eggNOG, HGNC, Hieranoid, Homologene, Inparanoid, Isobase, OMA, OrthoDB, OrthoFinder, OrthoInspector, orthoMCL, Panther, Phylome, RoundUp, TreeFam
P63073	13684	95305	Eif4e	Human	253314	33179	EIF4E1B	5	4.84	moderate	No	No	eggNOG, OrthoDB, OrthoFinder, orthoMCL, RoundUp
P63325	67097	1914347	Rps10	Human	6204	10383	RPS10	13	13.28	high	Yes	Yes	Compara, eggNOG, HGNC, Hieranoid, Homologene, Inparanoid, OrthoFinder, OrthoInspector, orthoMCL, Panther, Phylome, RoundUp, TreeFam
P63325	67097	1914347	Rps10	Human	100529239	49181	RPS10-NUDT3	2	2.1	moderate	No	Yes	OrthoFinder, Panther
P63325	67097	1914347	Rps10	Human	93144	15795	RPS10P5	2	2.01	moderate	No	Yes	Panther, Phylome
P67871	13001	88548	Csnk2b	Human	1460	2460	CSNK2B	12	12.35	high	Yes	Yes	eggNOG, HGNC, Hieranoid, Homologene, Inparanoid, OrthoFinder, OrthoInspector, orthoMCL, Panther, Phylome, RoundUp, TreeFam
P68040	14694	101849	Rack1	Human	10399	4399	RACK1	14	14.29	high	Yes	Yes	Compara, eggNOG, HGNC, Hieranoid, Homologene, Inparanoid, OMA, OrthoFinder, OrthoInspector, orthoMCL, Panther, Phylome, RoundUp, TreeFam
P70372	15568	1100851	Elavl1	Human	1994	3312	ELAVL1	16	16.25	high	Yes	Yes	Compara, eggNOG, HGNC, Hieranoid, Homologene, Inparanoid, Isobase, OMA, OrthoDB, OrthoFinder, OrthoInspector, orthoMCL, Panther, Phylome, RoundUp, TreeFam
P70372	15568	1100851	Elavl1	Human	1996	3315	ELAVL4	4	3.86	moderate	No	No	eggNOG, Isobase, OrthoDB, OrthoFinder
P70445	13688	109198	Eif4ebp2	Human	1979	3289	EIF4EBP2	14	14.29	high	Yes	Yes	Compara, eggNOG, HGNC, Hieranoid, Homologene, Inparanoid, OMA, OrthoFinder, OrthoInspector, orthoMCL, Panther, Phylome, RoundUp, TreeFam
P70445	13688	109198	Eif4ebp2	Human	1978	3288	EIF4EBP1	4	3.83	moderate	No	No	eggNOG, OrthoFinder, orthoMCL, RoundUp
P84104	20383	98285	Srsf3	Human	6428	10785	SRSF3	14	14.4	high	Yes	Yes	Compara, eggNOG, HGNC, Hieranoid, Homologene, Inparanoid, OMA, OrthoDB, OrthoFinder, OrthoInspector, Panther, Phylome, RoundUp, TreeFam
A2A4X6	100502754	3649769	Gm12355	Human	6428	10785	SRSF3	6	5.78	moderate	Yes	No	eggNOG, OrthoDB, orthoMCL, Panther, Phylome, TreeFam
P84228	319150	2448319	Hist1h3b	Human	8357	4775	HIST1H3H	6	6.31	high	Yes	Yes	eggNOG, HGNC, Homologene, OMA, OrthoFinder, orthoMCL
P84228	319150	2448319	Hist1h3b	Human	126961	20503	HIST2H3C	5	4.91	moderate	No	Yes	eggNOG, OMA, OrthoFinder, orthoMCL, Panther
P84228	319150	2448319	Hist1h3b	Human	8352	4768	HIST1H3C	4	3.81	moderate	No	No	eggNOG, OMA, OrthoFinder, orthoMCL
P84228	319150	2448319	Hist1h3b	Human	8968	4773	HIST1H3F	4	3.81	moderate	No	No	eggNOG, OMA, OrthoFinder, orthoMCL
P84228	319150	2448319	Hist1h3b	Human	8350	4766	HIST1H3A	4	3.81	moderate	No	No	eggNOG, OMA, OrthoFinder, orthoMCL
P84228	319150	2448319	Hist1h3b	Human	8358	4776	HIST1H3B	4	3.81	moderate	No	No	eggNOG, OMA, OrthoFinder, orthoMCL
P84228	319150	2448319	Hist1h3b	Human	8356	4774	HIST1H3J	4	3.81	moderate	No	No	eggNOG, OMA, OrthoFinder, orthoMCL
P84228	319150	2448319	Hist1h3b	Human	8351	4767	HIST1H3D	4	3.81	moderate	No	No	eggNOG, OMA, OrthoFinder, orthoMCL
P84228	319150	2448319	Hist1h3b	Human	653604	25311	HIST2H3D	4	3.81	moderate	No	No	eggNOG, OMA, OrthoFinder, orthoMCL
P84228	319150	2448319	Hist1h3b	Human	8353	4769	HIST1H3E	4	3.81	moderate	No	No	eggNOG, OMA, OrthoFinder, orthoMCL
P84228	319150	2448319	Hist1h3b	Human	333932	20505	HIST2H3A	4	3.81	moderate	No	No	eggNOG, OMA, OrthoFinder, orthoMCL
P84228	319150	2448319	Hist1h3b	Human	8354	4771	HIST1H3I	4	3.81	moderate	No	No	eggNOG, OMA, OrthoFinder, orthoMCL
P84228	319151	2448326	Hist1h3e	Human	8354	4771	HIST1H3I	6	6.31	high	Yes	Yes	eggNOG, HGNC, Homologene, OMA, OrthoFinder, orthoMCL
P84228	319151	2448326	Hist1h3e	Human	126961	20503	HIST2H3C	4	3.81	moderate	No	No	eggNOG, OMA, OrthoFinder, orthoMCL
P84228	319151	2448326	Hist1h3e	Human	8352	4768	HIST1H3C	4	3.81	moderate	No	No	eggNOG, OMA, OrthoFinder, orthoMCL
P84228	319151	2448326	Hist1h3e	Human	8968	4773	HIST1H3F	4	3.81	moderate	No	No	eggNOG, OMA, OrthoFinder, orthoMCL
P84228	319151	2448326	Hist1h3e	Human	8350	4766	HIST1H3A	4	3.81	moderate	No	No	eggNOG, OMA, OrthoFinder, orthoMCL
P84228	319151	2448326	Hist1h3e	Human	8358	4776	HIST1H3B	4	3.81	moderate	No	No	eggNOG, OMA, OrthoFinder, orthoMCL
P84228	319151	2448326	Hist1h3e	Human	8357	4775	HIST1H3H	4	3.81	moderate	No	No	eggNOG, OMA, OrthoFinder, orthoMCL
P84228	319151	2448326	Hist1h3e	Human	8356	4774	HIST1H3J	4	3.81	moderate	No	No	eggNOG, OMA, OrthoFinder, orthoMCL
P84228	319151	2448326	Hist1h3e	Human	8351	4767	HIST1H3D	4	3.81	moderate	No	No	eggNOG, OMA, OrthoFinder, orthoMCL
P84228	319151	2448326	Hist1h3e	Human	653604	25311	HIST2H3D	4	3.81	moderate	No	No	eggNOG, OMA, OrthoFinder, orthoMCL
P84228	319151	2448326	Hist1h3e	Human	8353	4769	HIST1H3E	4	3.81	moderate	No	No	eggNOG, OMA, OrthoFinder, orthoMCL
P84228	319151	2448326	Hist1h3e	Human	333932	20505	HIST2H3A	4	3.81	moderate	No	No	eggNOG, OMA, OrthoFinder, orthoMCL
P84228	319190	2448415	Hist2h2be	Human	8970	4761	HIST1H2BJ	8	8.34	high	Yes	Yes	Compara, eggNOG, HGNC, Homologene, OMA, OrthoFinder, orthoMCL, Panther
P84228	319190	2448415	Hist2h2be	Human	653604	25311	HIST2H3D	7	7.01	moderate	No	Yes	Hieranoid, Inparanoid, OMA, OrthoDB, OrthoInspector, Phylome, RoundUp
P84228	319190	2448415	Hist2h2be	Human	8348	4758	HIST1H2BO	5	4.77	moderate	No	No	eggNOG, OMA, OrthoFinder, orthoMCL, TreeFam
P84228	319190	2448415	Hist2h2be	Human	8339	4746	HIST1H2BG	5	4.77	moderate	No	No	eggNOG, OMA, OrthoFinder, orthoMCL, TreeFam
P84228	319190	2448415	Hist2h2be	Human	8349	4760	HIST2H2BE	4	3.81	moderate	No	No	eggNOG, OMA, OrthoFinder, orthoMCL
P84228	319190	2448415	Hist2h2be	Human	8347	4757	HIST1H2BC	4	3.81	moderate	No	No	eggNOG, OMA, OrthoFinder, orthoMCL
P84228	319190	2448415	Hist2h2be	Human	440689	24700	HIST2H2BF	4	3.81	moderate	No	No	eggNOG, OMA, OrthoFinder, orthoMCL
P84228	319190	2448415	Hist2h2be	Human	8345	4755	HIST1H2BH	4	3.81	moderate	No	No	eggNOG, OMA, OrthoFinder, orthoMCL
P84228	319190	2448415	Hist2h2be	Human	8346	4756	HIST1H2BI	4	3.81	moderate	No	No	eggNOG, OMA, OrthoFinder, orthoMCL
P84228	319190	2448415	Hist2h2be	Human	3017	4747	HIST1H2BD	4	3.81	moderate	No	No	eggNOG, OMA, OrthoFinder, orthoMCL
P84228	319190	2448415	Hist2h2be	Human	3018	4751	HIST1H2BB	4	3.81	moderate	No	No	eggNOG, OMA, OrthoFinder, orthoMCL
P84228	319190	2448415	Hist2h2be	Human	8341	4749	HIST1H2BN	4	3.81	moderate	No	No	eggNOG, OMA, OrthoFinder, orthoMCL
P84228	319190	2448415	Hist2h2be	Human	85236	13954	HIST1H2BK	4	3.81	moderate	No	No	eggNOG, OMA, OrthoFinder, orthoMCL
P84228	319190	2448415	Hist2h2be	Human	8340	4748	HIST1H2BL	4	3.81	moderate	No	No	eggNOG, OMA, OrthoFinder, orthoMCL
P84228	319190	2448415	Hist2h2be	Human	8344	4753	HIST1H2BE	4	3.81	moderate	No	No	eggNOG, OMA, OrthoFinder, orthoMCL
P84228	319190	2448415	Hist2h2be	Human	8342	4750	HIST1H2BM	4	3.81	moderate	No	No	eggNOG, OMA, OrthoFinder, orthoMCL
P84228	319190	2448415	Hist2h2be	Human	128312	20514	HIST3H2BB	4	3.81	moderate	No	No	eggNOG, OMA, OrthoFinder, orthoMCL
P84228	319190	2448415	Hist2h2be	Human	8343	4752	HIST1H2BF	4	3.81	moderate	No	No	eggNOG, OMA, OrthoFinder, orthoMCL
P84228	97114	2448357	Hist2h3c2	Human	8355	4772	HIST1H3G	5	5.41	high	Yes	Yes	eggNOG, HGNC, Homologene, OMA, OrthoFinder
P84228	97114	2448357	Hist2h3c2	Human	126961	20503	HIST2H3C	4	3.87	moderate	No	No	eggNOG, OMA, OrthoFinder, TreeFam
P84228	319154	2448351	Hist2h3b	Human	8358	4776	HIST1H3B	6	6.31	high	Yes	Yes	eggNOG, HGNC, Homologene, OMA, OrthoFinder, orthoMCL
P84228	319154	2448351	Hist2h3b	Human	126961	20503	HIST2H3C	4	3.81	moderate	No	No	eggNOG, OMA, OrthoFinder, orthoMCL
P84228	319154	2448351	Hist2h3b	Human	8352	4768	HIST1H3C	4	3.81	moderate	No	No	eggNOG, OMA, OrthoFinder, orthoMCL
P84228	319154	2448351	Hist2h3b	Human	8968	4773	HIST1H3F	4	3.81	moderate	No	No	eggNOG, OMA, OrthoFinder, orthoMCL
P84228	319154	2448351	Hist2h3b	Human	8350	4766	HIST1H3A	4	3.81	moderate	No	No	eggNOG, OMA, OrthoFinder, orthoMCL
P84228	319154	2448351	Hist2h3b	Human	8357	4775	HIST1H3H	4	3.81	moderate	No	No	eggNOG, OMA, OrthoFinder, orthoMCL
P84228	319154	2448351	Hist2h3b	Human	8356	4774	HIST1H3J	4	3.81	moderate	No	No	eggNOG, OMA, OrthoFinder, orthoMCL
P84228	319154	2448351	Hist2h3b	Human	8351	4767	HIST1H3D	4	3.81	moderate	No	No	eggNOG, OMA, OrthoFinder, orthoMCL
P84228	319154	2448351	Hist2h3b	Human	653604	25311	HIST2H3D	4	3.81	moderate	No	No	eggNOG, OMA, OrthoFinder, orthoMCL
P84228	319154	2448351	Hist2h3b	Human	8353	4769	HIST1H3E	4	3.81	moderate	No	No	eggNOG, OMA, OrthoFinder, orthoMCL
P84228	319154	2448351	Hist2h3b	Human	333932	20505	HIST2H3A	4	3.81	moderate	No	No	eggNOG, OMA, OrthoFinder, orthoMCL
P84228	319154	2448351	Hist2h3b	Human	8354	4771	HIST1H3I	4	3.81	moderate	No	No	eggNOG, OMA, OrthoFinder, orthoMCL
P84228	319148	2448320	Hist1h3c	Human	653604	25311	HIST2H3D	6	6.31	moderate	Yes	No	eggNOG, HGNC, Homologene, OMA, OrthoFinder, orthoMCL
P84228	319148	2448320	Hist1h3c	Human	8356	4774	HIST1H3J	5	4.77	moderate	No	No	eggNOG, OMA, OrthoFinder, orthoMCL, TreeFam
P84228	319148	2448320	Hist1h3c	Human	8353	4769	HIST1H3E	5	4.77	moderate	No	No	eggNOG, OMA, OrthoFinder, orthoMCL, TreeFam
P84228	319148	2448320	Hist1h3c	Human	8355	4772	HIST1H3G	4	3.87	moderate	No	No	eggNOG, OMA, OrthoFinder, TreeFam
P84228	319148	2448320	Hist1h3c	Human	126961	20503	HIST2H3C	4	3.81	moderate	No	No	eggNOG, OMA, OrthoFinder, orthoMCL
P84228	319148	2448320	Hist1h3c	Human	8352	4768	HIST1H3C	4	3.81	moderate	No	No	eggNOG, OMA, OrthoFinder, orthoMCL
P84228	319148	2448320	Hist1h3c	Human	8968	4773	HIST1H3F	4	3.81	moderate	No	No	eggNOG, OMA, OrthoFinder, orthoMCL
P84228	319148	2448320	Hist1h3c	Human	8350	4766	HIST1H3A	4	3.81	moderate	No	No	eggNOG, OMA, OrthoFinder, orthoMCL
P84228	319148	2448320	Hist1h3c	Human	8358	4776	HIST1H3B	4	3.81	moderate	No	No	eggNOG, OMA, OrthoFinder, orthoMCL
P84228	319148	2448320	Hist1h3c	Human	8357	4775	HIST1H3H	4	3.81	moderate	No	No	eggNOG, OMA, OrthoFinder, orthoMCL
P84228	319148	2448320	Hist1h3c	Human	8351	4767	HIST1H3D	4	3.81	moderate	No	No	eggNOG, OMA, OrthoFinder, orthoMCL
P84228	319148	2448320	Hist1h3c	Human	333932	20505	HIST2H3A	4	3.81	moderate	No	No	eggNOG, OMA, OrthoFinder, orthoMCL
P84228	319148	2448320	Hist1h3c	Human	8354	4771	HIST1H3I	4	3.81	moderate	No	No	eggNOG, OMA, OrthoFinder, orthoMCL
P84228	15077	2448355	Hist2h3c1	Human	8352	4768	HIST1H3C	6	6.31	high	Yes	Yes	eggNOG, HGNC, Homologene, OMA, OrthoFinder, orthoMCL
P84228	15077	2448355	Hist2h3c1	Human	126961	20503	HIST2H3C	4	3.81	moderate	No	No	eggNOG, OMA, OrthoFinder, orthoMCL
P84228	15077	2448355	Hist2h3c1	Human	8968	4773	HIST1H3F	4	3.81	moderate	No	No	eggNOG, OMA, OrthoFinder, orthoMCL
P84228	15077	2448355	Hist2h3c1	Human	8350	4766	HIST1H3A	4	3.81	moderate	No	No	eggNOG, OMA, OrthoFinder, orthoMCL
P84228	15077	2448355	Hist2h3c1	Human	8358	4776	HIST1H3B	4	3.81	moderate	No	No	eggNOG, OMA, OrthoFinder, orthoMCL
P84228	15077	2448355	Hist2h3c1	Human	8357	4775	HIST1H3H	4	3.81	moderate	No	No	eggNOG, OMA, OrthoFinder, orthoMCL
P84228	15077	2448355	Hist2h3c1	Human	8356	4774	HIST1H3J	4	3.81	moderate	No	No	eggNOG, OMA, OrthoFinder, orthoMCL
P84228	15077	2448355	Hist2h3c1	Human	8351	4767	HIST1H3D	4	3.81	moderate	No	No	eggNOG, OMA, OrthoFinder, orthoMCL
P84228	15077	2448355	Hist2h3c1	Human	653604	25311	HIST2H3D	4	3.81	moderate	No	No	eggNOG, OMA, OrthoFinder, orthoMCL
P84228	15077	2448355	Hist2h3c1	Human	8353	4769	HIST1H3E	4	3.81	moderate	No	No	eggNOG, OMA, OrthoFinder, orthoMCL
P84228	15077	2448355	Hist2h3c1	Human	333932	20505	HIST2H3A	4	3.81	moderate	No	No	eggNOG, OMA, OrthoFinder, orthoMCL
P84228	15077	2448355	Hist2h3c1	Human	8354	4771	HIST1H3I	4	3.81	moderate	No	No	eggNOG, OMA, OrthoFinder, orthoMCL
P84228	319149	2448322	Hist1h3d	Human	8350	4766	HIST1H3A	6	6.31	high	Yes	Yes	eggNOG, HGNC, Homologene, OMA, OrthoFinder, orthoMCL
P84228	319149	2448322	Hist1h3d	Human	653604	25311	HIST2H3D	5	4.74	moderate	No	No	Compara, eggNOG, OMA, OrthoFinder, orthoMCL
P84228	319149	2448322	Hist1h3d	Human	126961	20503	HIST2H3C	4	3.81	moderate	No	No	eggNOG, OMA, OrthoFinder, orthoMCL
P84228	319149	2448322	Hist1h3d	Human	8352	4768	HIST1H3C	4	3.81	moderate	No	No	eggNOG, OMA, OrthoFinder, orthoMCL
P84228	319149	2448322	Hist1h3d	Human	8968	4773	HIST1H3F	4	3.81	moderate	No	No	eggNOG, OMA, OrthoFinder, orthoMCL
P84228	319149	2448322	Hist1h3d	Human	8358	4776	HIST1H3B	4	3.81	moderate	No	No	eggNOG, OMA, OrthoFinder, orthoMCL
P84228	319149	2448322	Hist1h3d	Human	8357	4775	HIST1H3H	4	3.81	moderate	No	No	eggNOG, OMA, OrthoFinder, orthoMCL
P84228	319149	2448322	Hist1h3d	Human	8356	4774	HIST1H3J	4	3.81	moderate	No	No	eggNOG, OMA, OrthoFinder, orthoMCL
P84228	319149	2448322	Hist1h3d	Human	8351	4767	HIST1H3D	4	3.81	moderate	No	No	eggNOG, OMA, OrthoFinder, orthoMCL
P84228	319149	2448322	Hist1h3d	Human	8353	4769	HIST1H3E	4	3.81	moderate	No	No	eggNOG, OMA, OrthoFinder, orthoMCL
P84228	319149	2448322	Hist1h3d	Human	333932	20505	HIST2H3A	4	3.81	moderate	No	No	eggNOG, OMA, OrthoFinder, orthoMCL
P84228	319149	2448322	Hist1h3d	Human	8354	4771	HIST1H3I	4	3.81	moderate	No	No	eggNOG, OMA, OrthoFinder, orthoMCL
P84228	260423	2448329	Hist1h3f	Human	333932	20505	HIST2H3A	6	6.31	high	Yes	Yes	eggNOG, HGNC, Homologene, OMA, OrthoFinder, orthoMCL
P84228	260423	2448329	Hist1h3f	Human	126961	20503	HIST2H3C	4	3.81	moderate	No	No	eggNOG, OMA, OrthoFinder, orthoMCL
P84228	260423	2448329	Hist1h3f	Human	8352	4768	HIST1H3C	4	3.81	moderate	No	No	eggNOG, OMA, OrthoFinder, orthoMCL
P84228	260423	2448329	Hist1h3f	Human	8968	4773	HIST1H3F	4	3.81	moderate	No	No	eggNOG, OMA, OrthoFinder, orthoMCL
P84228	260423	2448329	Hist1h3f	Human	8350	4766	HIST1H3A	4	3.81	moderate	No	No	eggNOG, OMA, OrthoFinder, orthoMCL
P84228	260423	2448329	Hist1h3f	Human	8358	4776	HIST1H3B	4	3.81	moderate	No	No	eggNOG, OMA, OrthoFinder, orthoMCL
P84228	260423	2448329	Hist1h3f	Human	8357	4775	HIST1H3H	4	3.81	moderate	No	No	eggNOG, OMA, OrthoFinder, orthoMCL
P84228	260423	2448329	Hist1h3f	Human	8356	4774	HIST1H3J	4	3.81	moderate	No	No	eggNOG, OMA, OrthoFinder, orthoMCL
P84228	260423	2448329	Hist1h3f	Human	8351	4767	HIST1H3D	4	3.81	moderate	No	No	eggNOG, OMA, OrthoFinder, orthoMCL
P84228	260423	2448329	Hist1h3f	Human	653604	25311	HIST2H3D	4	3.81	moderate	No	No	eggNOG, OMA, OrthoFinder, orthoMCL
P84228	260423	2448329	Hist1h3f	Human	8353	4769	HIST1H3E	4	3.81	moderate	No	No	eggNOG, OMA, OrthoFinder, orthoMCL
P84228	260423	2448329	Hist1h3f	Human	8354	4771	HIST1H3I	4	3.81	moderate	No	No	eggNOG, OMA, OrthoFinder, orthoMCL
P97789	24127	891964	Xrn1	Human	54464	30654	XRN1	15	15.2	high	Yes	Yes	Compara, eggNOG, HGNC, Hieranoid, Homologene, Isobase, OMA, OrthoDB, OrthoFinder, OrthoInspector, orthoMCL, Panther, Phylome, RoundUp, TreeFam
P97789	24127	891964	Xrn1	Human	22803	12836	XRN2	4	3.81	moderate	No	No	eggNOG, OrthoDB, OrthoFinder, orthoMCL
P97801	20595	109257	Smn1	Human	6607	11118	SMN2	13	13.19	high	Yes	Yes	Compara, eggNOG, HGNC, Hieranoid, Homologene, Inparanoid, OMA, OrthoFinder, OrthoInspector, orthoMCL, Phylome, RoundUp, TreeFam
P97801	20595	109257	Smn1	Human	6606	11117	SMN1	9	9.3	moderate	No	Yes	Compara, eggNOG, HGNC, Homologene, OMA, OrthoFinder, orthoMCL, Panther, TreeFam
Q0P678	76014	1923264	Zc3h18	Human	124245	25091	ZC3H18	14	14.21	high	Yes	Yes	Compara, eggNOG, HGNC, Hieranoid, Homologene, Inparanoid, Isobase, OMA, OrthoFinder, OrthoInspector, orthoMCL, Panther, Phylome, TreeFam
Q3UGC7	78655	1925905	Eif3j1	Human	8669	3270	EIF3J	13	13.26	high	Yes	Yes	Compara, eggNOG, HGNC, Hieranoid, Homologene, Inparanoid, OMA, OrthoFinder, OrthoInspector, orthoMCL, Panther, Phylome, TreeFam
Q66JS6	78655	1925905	Eif3j1	Human	8669	3270	EIF3J	13	13.26	high	Yes	Yes	Compara, eggNOG, HGNC, Hieranoid, Homologene, Inparanoid, OMA, OrthoFinder, OrthoInspector, orthoMCL, Panther, Phylome, TreeFam
Q66JS6	100042807	3704486	Eif3j2	Human	8669	3270	EIF3J	13	12.77	high	Yes	Yes	Compara, eggNOG, Hieranoid, Homologene, Inparanoid, OMA, OrthoDB, OrthoFinder, OrthoInspector, orthoMCL, Panther, Phylome, TreeFam
Q3UYV9	433702	1891840	Ncbp1	Human	4686	7658	NCBP1	14	14.29	high	Yes	Yes	Compara, eggNOG, HGNC, Hieranoid, Homologene, Inparanoid, OMA, OrthoFinder, OrthoInspector, orthoMCL, Panther, Phylome, RoundUp, TreeFam
Q60668	11991	101947	Hnrnpd	Human	3184	5036	HNRNPD	13	13.26	high	Yes	Yes	Compara, eggNOG, HGNC, Hieranoid, Homologene, Inparanoid, OMA, OrthoFinder, OrthoInspector, orthoMCL, Panther, Phylome, TreeFam
Q60876	13685	103267	Eif4ebp1	Human	1978	3288	EIF4EBP1	15	15.3	high	Yes	Yes	Compara, eggNOG, HGNC, Hieranoid, Homologene, Inparanoid, OMA, OrthoDB, OrthoFinder, OrthoInspector, orthoMCL, Panther, Phylome, RoundUp, TreeFam
Q60876	13685	103267	Eif4ebp1	Human	1979	3289	EIF4EBP2	5	4.84	moderate	No	No	eggNOG, OrthoDB, OrthoFinder, orthoMCL, RoundUp
Q60876	13685	103267	Eif4ebp1	Human	8637	3290	EIF4EBP3	4	3.94	moderate	No	No	eggNOG, OrthoDB, OrthoFinder, RoundUp
Q61189	12729	109638	Clns1a	Human	1207	2080	CLNS1A	15	15.24	high	Yes	Yes	Compara, eggNOG, HGNC, Hieranoid, Homologene, Inparanoid, Isobase, OMA, OrthoFinder, OrthoInspector, orthoMCL, Panther, Phylome, RoundUp, TreeFam
Q61656	13207	105037	Ddx5	Human	1655	2746	DDX5	14	14.37	high	Yes	Yes	eggNOG, HGNC, Hieranoid, Homologene, Inparanoid, OMA, OrthoDB, OrthoFinder, OrthoInspector, orthoMCL, Panther, Phylome, RoundUp, TreeFam
Q61656	13207	105037	Ddx5	Human	10521	2740	DDX17	4	3.83	moderate	No	No	eggNOG, OrthoFinder, orthoMCL, RoundUp
Q62189	53607	1855690	Snrpa	Human	6626	11151	SNRPA	15	15.25	high	Yes	Yes	Compara, eggNOG, HGNC, Hieranoid, Inparanoid, Isobase, OMA, OrthoDB, OrthoFinder, OrthoInspector, orthoMCL, Panther, Phylome, RoundUp, TreeFam
Q62189	53607	1855690	Snrpa	Human	6629	11155	SNRPB2	5	4.84	moderate	No	No	eggNOG, OrthoDB, OrthoFinder, orthoMCL, RoundUp
Q62241	20630	109489	Snrpc	Human	6631	11157	SNRPC	10	10.44	high	Yes	Yes	eggNOG, HGNC, Hieranoid, Inparanoid, OrthoFinder, OrthoInspector, orthoMCL, Panther, RoundUp, TreeFam
Q62376	20637	98341	Snrnp70	Human	6625	11150	SNRNP70	16	16.25	high	Yes	Yes	Compara, eggNOG, HGNC, Hieranoid, Homologene, Inparanoid, Isobase, OMA, OrthoDB, OrthoFinder, OrthoInspector, orthoMCL, Panther, Phylome, RoundUp, TreeFam
Q64012	19383	97850	Raly	Human	22913	15921	RALY	13	13.26	high	Yes	Yes	Compara, eggNOG, HGNC, Hieranoid, Homologene, Inparanoid, OMA, OrthoFinder, OrthoInspector, orthoMCL, Panther, Phylome, TreeFam
Q64112	15958	99449	Ifit2	Human	3433	5409	IFIT2	13	13.28	high	Yes	Yes	Compara, eggNOG, HGNC, Hieranoid, Homologene, Inparanoid, OrthoFinder, OrthoInspector, orthoMCL, Panther, Phylome, RoundUp, TreeFam
Q64345	15959	1101055	Ifit3	Human	3437	5411	IFIT3	14	14.27	high	Yes	Yes	Compara, eggNOG, HGNC, Hieranoid, Homologene, Inparanoid, OMA, OrthoDB, OrthoFinder, OrthoInspector, orthoMCL, Panther, Phylome, TreeFam
Q6NZJ6	208643	2384784	Eif4g1	Human	1981	3296	EIF4G1	15	15.3	high	Yes	Yes	Compara, eggNOG, HGNC, Hieranoid, Homologene, Inparanoid, OMA, OrthoDB, OrthoFinder, OrthoInspector, orthoMCL, Panther, Phylome, RoundUp, TreeFam
Q6NZJ6	208643	2384784	Eif4g1	Human	8672	3298	EIF4G3	4	3.84	moderate	No	No	eggNOG, OrthoDB, orthoMCL, RoundUp
Q6P6L6	276919	2449313	Gemin4	Human	50628	15717	GEMIN4	14	14.29	high	Yes	Yes	Compara, eggNOG, HGNC, Hieranoid, Homologene, Inparanoid, OMA, OrthoFinder, OrthoInspector, orthoMCL, Panther, Phylome, RoundUp, TreeFam
Q6PDM2	110809	98283	Srsf1	Human	6426	10780	SRSF1	12	12.38	high	Yes	Yes	Compara, eggNOG, HGNC, Hieranoid, Homologene, Inparanoid, OrthoFinder, OrthoInspector, Panther, Phylome, RoundUp, TreeFam
Q6ZQ58	73158	1890165	Larp1	Human	23367	29531	LARP1	13	13.28	high	Yes	Yes	Compara, eggNOG, HGNC, Hieranoid, Homologene, Inparanoid, OrthoFinder, OrthoInspector, orthoMCL, Panther, Phylome, RoundUp, TreeFam
Q6ZWM4	76522	1923772	Lsm8	Human	51691	20471	LSM8	15	15.3	high	Yes	Yes	Compara, eggNOG, HGNC, Hieranoid, Homologene, Inparanoid, OMA, OrthoDB, OrthoFinder, OrthoInspector, orthoMCL, Panther, Phylome, RoundUp, TreeFam
Q76MZ3	51792	1926334	Ppp2r1a	Human	5518	9302	PPP2R1A	15	15.24	high	Yes	Yes	Compara, eggNOG, HGNC, Hieranoid, Homologene, Inparanoid, Isobase, OMA, OrthoFinder, OrthoInspector, orthoMCL, Panther, Phylome, RoundUp, TreeFam
Q76MZ3	51792	1926334	Ppp2r1a	Human	5519	9303	PPP2R1B	4	3.83	moderate	No	No	eggNOG, OrthoFinder, orthoMCL, RoundUp
Q793I8	211550	2182965	Tifa	Human	92610	19075	TIFA	14	14.29	high	Yes	Yes	Compara, eggNOG, HGNC, Hieranoid, Homologene, Inparanoid, OMA, OrthoFinder, OrthoInspector, orthoMCL, Panther, Phylome, RoundUp, TreeFam
Q80XI3	230861	1923935	Eif4g3	Human	8672	3298	EIF4G3	15	15.24	high	Yes	Yes	Compara, eggNOG, HGNC, Hieranoid, Homologene, Inparanoid, Isobase, OrthoDB, OrthoFinder, OrthoInspector, orthoMCL, Panther, Phylome, RoundUp, TreeFam
Q80XI3	230861	1923935	Eif4g3	Human	1981	3296	EIF4G1	4	3.84	moderate	No	No	eggNOG, OrthoDB, orthoMCL, RoundUp
Q810B6	11736	1337008	Ankfy1	Human	51479	20763	ANKFY1	14	14.34	high	Yes	Yes	Compara, eggNOG, HGNC, Hieranoid, Homologene, Inparanoid, Isobase, OMA, OrthoFinder, OrthoInspector, Panther, Phylome, RoundUp, TreeFam
Q8BG30	24116	1346098	Nelfa	Human	7469	12768	NELFA	13	13.36	high	Yes	Yes	eggNOG, HGNC, Hieranoid, Homologene, Inparanoid, OMA, OrthoFinder, OrthoInspector, orthoMCL, Panther, Phylome, RoundUp, TreeFam
Q8BHE1	237221	2384300	Gemin8	Human	54960	26044	GEMIN8	14	14.29	high	Yes	Yes	Compara, eggNOG, HGNC, Hieranoid, Homologene, Inparanoid, OMA, OrthoFinder, OrthoInspector, orthoMCL, Panther, Phylome, RoundUp, TreeFam
Q8BI72	70925	1918175	Cdkn2aip	Human	55602	24325	CDKN2AIP	15	15.3	high	Yes	Yes	Compara, eggNOG, HGNC, Hieranoid, Homologene, Inparanoid, OMA, OrthoDB, OrthoFinder, OrthoInspector, orthoMCL, Panther, Phylome, RoundUp, TreeFam
Q8BK67	108911	1919784	Rcc2	Human	55920	30297	RCC2	14	14.29	high	Yes	Yes	Compara, eggNOG, HGNC, Hieranoid, Homologene, Inparanoid, OMA, OrthoFinder, OrthoInspector, orthoMCL, Panther, Phylome, RoundUp, TreeFam
Q8BL97	225027	1926232	Srsf7	Human	6432	10789	SRSF7	15	15.3	high	Yes	Yes	Compara, eggNOG, HGNC, Hieranoid, Homologene, Inparanoid, OMA, OrthoDB, OrthoFinder, OrthoInspector, orthoMCL, Panther, Phylome, RoundUp, TreeFam
Q8BL97	225027	1926232	Srsf7	Human	6428	10785	SRSF3	4	3.81	moderate	No	No	eggNOG, OrthoDB, OrthoFinder, orthoMCL
Q8BUV6	72290	1919540	Lsm11	Human	134353	30860	LSM11	15	15.24	high	Yes	Yes	Compara, eggNOG, HGNC, Hieranoid, Homologene, Inparanoid, Isobase, OMA, OrthoFinder, OrthoInspector, orthoMCL, Panther, Phylome, RoundUp, TreeFam
Q8BWQ4	234728	2384580	Cmtr2	Human	55783	25635	CMTR2	15	15.3	high	Yes	Yes	Compara, eggNOG, HGNC, Hieranoid, Homologene, Inparanoid, OMA, OrthoDB, OrthoFinder, OrthoInspector, orthoMCL, Panther, Phylome, RoundUp, TreeFam
Q8BX17	216766	2449311	Gemin5	Human	25929	20043	GEMIN5	14	14.29	high	Yes	Yes	Compara, eggNOG, HGNC, Hieranoid, Homologene, Inparanoid, OMA, OrthoFinder, OrthoInspector, orthoMCL, Panther, Phylome, RoundUp, TreeFam
Q8BZR9	66874	1914124	Ncbp3	Human	55421	24612	NCBP3	14	14.29	high	Yes	Yes	Compara, eggNOG, HGNC, Hieranoid, Homologene, Inparanoid, OMA, OrthoFinder, OrthoInspector, orthoMCL, Panther, Phylome, RoundUp, TreeFam
Q8C4Y3	58202	1931035	Nelfb	Human	25920	24324	NELFB	13	13.26	high	Yes	Yes	Compara, eggNOG, HGNC, Hieranoid, Homologene, Inparanoid, OMA, OrthoFinder, OrthoInspector, orthoMCL, Panther, Phylome, TreeFam
Q8CCS6	54196	1859158	Pabpn1	Human	8106	8565	PABPN1	12	12.35	high	Yes	Yes	eggNOG, HGNC, Hieranoid, Homologene, Inparanoid, OrthoFinder, OrthoInspector, orthoMCL, Panther, Phylome, RoundUp, TreeFam
Q8CCS6	54196	1859158	Pabpn1	Human	100529063	42959	BCL2L2-PABPN1	3	2.86	moderate	No	Yes	eggNOG, OrthoFinder, TreeFam
Q8CIG8	27374	1351645	Prmt5	Human	10419	10894	PRMT5	14	14.21	high	Yes	Yes	Compara, eggNOG, HGNC, Hieranoid, Homologene, Inparanoid, Isobase, OMA, OrthoFinder, OrthoInspector, orthoMCL, Panther, Phylome, TreeFam
Q8CJF7	226747	1915033	Ahctf1	Human	25909	24618	AHCTF1	14	14.29	high	Yes	Yes	Compara, eggNOG, HGNC, Hieranoid, Homologene, Inparanoid, OMA, OrthoFinder, OrthoInspector, orthoMCL, Panther, Phylome, RoundUp, TreeFam
Q8JZQ9	27979	106478	Eif3b	Human	8662	3280	EIF3B	14	14.29	high	Yes	Yes	Compara, eggNOG, HGNC, Hieranoid, Homologene, Inparanoid, OMA, OrthoFinder, OrthoInspector, orthoMCL, Panther, Phylome, RoundUp, TreeFam
Q8K310	17184	1298379	Matr3	Human	9782	6912	MATR3	13	13.28	high	Yes	Yes	Compara, eggNOG, HGNC, Hieranoid, Homologene, Inparanoid, OrthoFinder, OrthoInspector, orthoMCL, Panther, Phylome, RoundUp, TreeFam
Q8QZY1	223691	2386251	Eif3l	Human	51386	18138	EIF3L	13	13.28	high	Yes	Yes	Compara, eggNOG, HGNC, Hieranoid, Homologene, Inparanoid, OrthoFinder, OrthoInspector, orthoMCL, Panther, Phylome, RoundUp, TreeFam
Q8R1B4	56347	1926966	Eif3c	Human	728689	26347	EIF3CL	12	11.79	high	Yes	Yes	Compara, eggNOG, Hieranoid, Inparanoid, OMA, OrthoFinder, OrthoInspector, orthoMCL, Panther, Phylome, RoundUp, TreeFam
Q8R1B4	56347	1926966	Eif3c	Human	8663	3279	EIF3C	9	9.3	moderate	No	Yes	Compara, eggNOG, HGNC, Homologene, OMA, OrthoFinder, orthoMCL, Panther, TreeFam
Q8VDG3	74108	1921358	Parn	Human	5073	8609	PARN	13	13.26	high	Yes	Yes	Compara, eggNOG, HGNC, Hieranoid, Homologene, Inparanoid, OMA, OrthoFinder, OrthoInspector, orthoMCL, Panther, Phylome, TreeFam
Q8VE37	100088	1913989	Rcc1	Human	1104	1913	RCC1	15	15.24	high	Yes	Yes	Compara, eggNOG, HGNC, Hieranoid, Homologene, Inparanoid, Isobase, OMA, OrthoFinder, OrthoInspector, orthoMCL, Panther, Phylome, RoundUp, TreeFam
Q8VHM5	74326	1891692	Hnrnpr	Human	10236	5047	HNRNPR	15	15.3	high	Yes	Yes	Compara, eggNOG, HGNC, Hieranoid, Homologene, Inparanoid, OMA, OrthoDB, OrthoFinder, OrthoInspector, orthoMCL, Panther, Phylome, RoundUp, TreeFam
Q8VHM5	74326	1891692	Hnrnpr	Human	10492	16918	SYNCRIP	5	4.84	moderate	No	No	eggNOG, OrthoDB, OrthoFinder, orthoMCL, RoundUp
Q91VC3	192170	1923731	Eif4a3	Human	9775	18683	EIF4A3	15	15.34	high	Yes	Yes	Compara, eggNOG, HGNC, Hieranoid, Homologene, Inparanoid, Isobase, OMA, OrthoDB, OrthoFinder, OrthoInspector, orthoMCL, Panther, RoundUp, TreeFam
E9PV04	434050	3644832	Gm5576	Human	9775	18683	EIF4A3	3	2.88	moderate	Yes	No	OrthoDB, Phylome, TreeFam
E9PV04	668137	3644226	Gm8994	Human	9775	18683	EIF4A3	5	4.84	moderate	Yes	No	Compara, OrthoFinder, orthoMCL, Panther, Phylome
Q91VM5	19656	1343045	Rbmxl1	Human	27316	9910	RBMX	7	6.88	moderate	Yes	No	eggNOG, OMA, OrthoDB, OrthoFinder, orthoMCL, Panther, TreeFam
Q91VM5	19656	1343045	Rbmxl1	Human	494115	25073	RBMXL1	7	6.78	high	Yes	Yes	eggNOG, OrthoDB, OrthoFinder, orthoMCL, Panther, Phylome, TreeFam
Q91VM5	19656	1343045	Rbmxl1	Human	378948	23914	RBMY1B	4	4.07	moderate	No	No	OrthoDB, OrthoFinder, Panther, TreeFam
Q91VM5	19656	1343045	Rbmxl1	Human	5940	9912	RBMY1A1	2	1.96	moderate	No	Yes	OrthoFinder, TreeFam
Q91VM5	19656	1343045	Rbmxl1	Human	159163	23974	RBMY1F	2	1.96	moderate	No	Yes	OrthoFinder, TreeFam
Q91WK2	68135	1915385	Eif3h	Human	8667	3273	EIF3H	13	13.26	high	Yes	Yes	Compara, eggNOG, HGNC, Hieranoid, Homologene, Inparanoid, OMA, OrthoFinder, OrthoInspector, orthoMCL, Panther, Phylome, TreeFam
Q91YQ5	103963	98084	Rpn1	Human	6184	10381	RPN1	14	14.29	high	Yes	Yes	Compara, eggNOG, HGNC, Hieranoid, Homologene, Inparanoid, OMA, OrthoFinder, OrthoInspector, orthoMCL, Panther, Phylome, RoundUp, TreeFam
Q920Q6	76626	1923876	Msi2	Human	124540	18585	MSI2	15	15.29	high	Yes	Yes	Compara, eggNOG, HGNC, Hieranoid, Homologene, Inparanoid, Isobase, OMA, OrthoDB, OrthoFinder, OrthoInspector, orthoMCL, Panther, Phylome, RoundUp
Q920Q6	76626	1923876	Msi2	Human	4440	7330	MSI1	5	4.84	moderate	No	No	eggNOG, OrthoDB, OrthoFinder, orthoMCL, RoundUp
Q920Q6	76626	1923876	Msi2	Human	26528	2683	DAZAP1	4	3.94	moderate	No	No	eggNOG, OrthoDB, OrthoFinder, RoundUp
Q922L6	57314	1926424	Nelfcd	Human	51497	15934	NELFCD	14	14.29	high	Yes	Yes	Compara, eggNOG, HGNC, Hieranoid, Homologene, Inparanoid, OMA, OrthoFinder, OrthoInspector, orthoMCL, Panther, Phylome, RoundUp, TreeFam
Q99J09	70465	1917715	Wdr77	Human	79084	29652	WDR77	13	13.39	high	Yes	Yes	Compara, HGNC, Hieranoid, Homologene, Inparanoid, OMA, OrthoFinder, OrthoInspector, orthoMCL, Panther, Phylome, RoundUp, TreeFam
Q99J47	216820	2384931	Dhrs7b	Human	25979	24547	DHRS7B	15	15.3	high	Yes	Yes	Compara, eggNOG, HGNC, Hieranoid, Homologene, Inparanoid, OMA, OrthoDB, OrthoFinder, OrthoInspector, orthoMCL, Panther, Phylome, RoundUp, TreeFam
Q99JX4	98221	1351744	Eif3m	Human	10480	24460	EIF3M	14	14.29	high	Yes	Yes	Compara, eggNOG, HGNC, Hieranoid, Homologene, Inparanoid, OMA, OrthoFinder, OrthoInspector, orthoMCL, Panther, Phylome, RoundUp, TreeFam
Q99MR6	83701	1933527	Srrt	Human	51593	24101	SRRT	14	14.29	high	Yes	Yes	Compara, eggNOG, HGNC, Hieranoid, Homologene, Inparanoid, OMA, OrthoFinder, OrthoInspector, orthoMCL, Panther, Phylome, RoundUp, TreeFam
Q9CQ49	68092	1915342	Ncbp2	Human	22916	7659	NCBP2	15	15.24	high	Yes	Yes	Compara, eggNOG, HGNC, Hieranoid, Homologene, Inparanoid, Isobase, OMA, OrthoFinder, OrthoInspector, orthoMCL, Panther, Phylome, RoundUp, TreeFam
Q9CQI7	20639	104805	Snrpb2	Human	6629	11155	SNRPB2	13	13.24	high	Yes	Yes	Compara, eggNOG, HGNC, Hieranoid, Homologene, OMA, OrthoFinder, OrthoInspector, orthoMCL, Panther, Phylome, RoundUp, TreeFam
Q9CQI7	20639	104805	Snrpb2	Human	6626	11151	SNRPA	5	4.88	moderate	No	No	eggNOG, Inparanoid, OrthoFinder, orthoMCL, RoundUp
Q9CQQ4	66603	1913853	Gemin2	Human	8487	10884	GEMIN2	14	14.29	high	Yes	Yes	Compara, eggNOG, HGNC, Hieranoid, Homologene, Inparanoid, OMA, OrthoFinder, OrthoInspector, orthoMCL, Panther, Phylome, RoundUp, TreeFam
Q9CQY2	67148	1914398	Fam103a1	Human	83640	31022	FAM103A1	8	8.2	high	Yes	Yes	Compara, eggNOG, HGNC, Homologene, OMA, OrthoFinder, orthoMCL, TreeFam
Q9CQY2	100048057	3704332	Gm9830	Human	83640	31022	FAM103A1	8	7.91	high	Yes	Yes	Hieranoid, Inparanoid, OMA, OrthoDB, OrthoInspector, orthoMCL, Phylome, RoundUp
Q3TQP0	100038538	3642136	Gm10767	Human	83640	31022	FAM103A1	5	4.91	moderate	Yes	No	Compara, OMA, OrthoDB, OrthoFinder, TreeFam
Q9CWY4	69731	1916981	Gemin7	Human	79760	20045	GEMIN7	14	14.29	high	Yes	Yes	Compara, eggNOG, HGNC, Hieranoid, Homologene, Inparanoid, OMA, OrthoFinder, OrthoInspector, orthoMCL, Panther, Phylome, RoundUp, TreeFam
Q9CX53	67242	1914492	Gemin6	Human	79833	20044	GEMIN6	14	14.29	high	Yes	Yes	Compara, eggNOG, HGNC, Hieranoid, Homologene, Inparanoid, OMA, OrthoFinder, OrthoInspector, orthoMCL, Panther, Phylome, RoundUp, TreeFam
Q9CX86	77134	1924384	Hnrnpa0	Human	10949	5030	HNRNPA0	14	14.4	high	Yes	Yes	Compara, HGNC, Hieranoid, Homologene, Inparanoid, OMA, OrthoDB, OrthoFinder, OrthoInspector, orthoMCL, Panther, Phylome, RoundUp, TreeFam
Q9D0L8	67897	1915147	Rnmt	Human	8731	10075	RNMT	15	15.24	high	Yes	Yes	Compara, eggNOG, HGNC, Hieranoid, Homologene, Inparanoid, Isobase, OMA, OrthoFinder, OrthoInspector, orthoMCL, Panther, Phylome, RoundUp, TreeFam
Q9DAW6	70052	1917302	Prpf4	Human	9128	17349	PRPF4	15	15.24	high	Yes	Yes	Compara, eggNOG, HGNC, Hieranoid, Homologene, Inparanoid, Isobase, OMA, OrthoFinder, OrthoInspector, orthoMCL, Panther, Phylome, RoundUp, TreeFam
Q9DBC3	74157	1921407	Cmtr1	Human	23070	21077	CMTR1	11	11.28	high	Yes	Yes	eggNOG, HGNC, Hieranoid, Homologene, OMA, OrthoFinder, OrthoInspector, orthoMCL, Panther, Phylome, TreeFam
Q9DBR1	24128	894687	Xrn2	Human	22803	12836	XRN2	14	14.19	high	Yes	Yes	Compara, eggNOG, HGNC, Hieranoid, Homologene, Isobase, OMA, OrthoFinder, OrthoInspector, orthoMCL, Panther, Phylome, RoundUp, TreeFam
Q9DBZ5	73830	1921080	Eif3k	Human	27335	24656	EIF3K	14	14.29	high	Yes	Yes	Compara, eggNOG, HGNC, Hieranoid, Homologene, Inparanoid, OMA, OrthoFinder, OrthoInspector, orthoMCL, Panther, Phylome, RoundUp, TreeFam
Q9DCH4	66085	1913335	Eif3f	Human	8665	3275	EIF3F	13	13.33	high	Yes	Yes	Compara, eggNOG, HGNC, Hieranoid, Homologene, Inparanoid, OMA, OrthoFinder, OrthoInspector, orthoMCL, Panther, Phylome, RoundUp
Q9EQK5	78388	1925638	Mvp	Human	9961	7531	MVP	14	14.29	high	Yes	Yes	Compara, eggNOG, HGNC, Hieranoid, Homologene, Inparanoid, OMA, OrthoFinder, OrthoInspector, orthoMCL, Panther, Phylome, RoundUp, TreeFam
Q9ERS5	83436	1928144	Plekha2	Human	59339	14336	PLEKHA2	13	13.26	high	Yes	Yes	Compara, eggNOG, HGNC, Hieranoid, Homologene, Inparanoid, OMA, OrthoFinder, OrthoInspector, orthoMCL, Panther, Phylome, TreeFam
Q9EST3	74203	1921453	Eif4enif1	Human	56478	16687	EIF4ENIF1	14	14.29	high	Yes	Yes	Compara, eggNOG, HGNC, Hieranoid, Homologene, Inparanoid, OMA, OrthoFinder, OrthoInspector, orthoMCL, Panther, Phylome, RoundUp, TreeFam
Q9JJT9	56698	1891839	Phax	Human	51808	10241	PHAX	14	14.29	high	Yes	Yes	Compara, eggNOG, HGNC, Hieranoid, Homologene, Inparanoid, OMA, OrthoFinder, OrthoInspector, orthoMCL, Panther, Phylome, RoundUp, TreeFam
Q9JJY4	53975	1858415	Ddx20	Human	11218	2743	DDX20	14	14.28	high	Yes	Yes	Compara, eggNOG, HGNC, Hieranoid, Homologene, Inparanoid, Isobase, OMA, OrthoFinder, OrthoInspector, orthoMCL, Panther, Phylome, RoundUp
Q9QZD9	54709	1860763	Eif3i	Human	8668	3272	EIF3I	14	14.29	high	Yes	Yes	Compara, eggNOG, HGNC, Hieranoid, Homologene, Inparanoid, OMA, OrthoFinder, OrthoInspector, orthoMCL, Panther, Phylome, RoundUp, TreeFam
Q9Z1D1	53356	1858258	Eif3g	Human	8666	3274	EIF3G	14	14.29	high	Yes	Yes	Compara, eggNOG, HGNC, Hieranoid, Homologene, Inparanoid, OMA, OrthoFinder, OrthoInspector, orthoMCL, Panther, Phylome, RoundUp, TreeFam
Q9Z1Z2	20901	1329037	Strap	Human	11171	30796	STRAP	14	14.29	high	Yes	Yes	Compara, eggNOG, HGNC, Hieranoid, Homologene, Inparanoid, OMA, OrthoFinder, OrthoInspector, orthoMCL, Panther, Phylome, RoundUp, TreeFam
Q9Z204	15381	107795	Hnrnpc	Human	3183	5035	HNRNPC	14	14.37	high	Yes	Yes	eggNOG, HGNC, Hieranoid, Homologene, Inparanoid, OMA, OrthoDB, OrthoFinder, OrthoInspector, orthoMCL, Panther, Phylome, RoundUp, TreeFam
Q9Z204	15381	107795	Hnrnpc	Human	343069	29295	HNRNPCL1	7	6.81	moderate	No	Yes	Compara, eggNOG, OrthoDB, OrthoFinder, Panther, Phylome, TreeFam
Q9Z204	15381	107795	Hnrnpc	Human	649330	51235	HNRNPCL3	4	4.04	moderate	No	Yes	Compara, OrthoDB, OrthoFinder, Panther
Q9Z204	15381	107795	Hnrnpc	Human	440563	48813	HNRNPCL2	4	4.04	moderate	No	Yes	Compara, OrthoDB, OrthoFinder, Panther
Q9Z204	15381	107795	Hnrnpc	Human	101060301	51333	HNRNPCL4	4	4.04	moderate	No	Yes	Compara, OrthoDB, OrthoFinder, Panther

## Sheet: ssCAP0
Mouse GeneID	Mouse Gene ID	MGIID	Mouse Symbol	Species	Human GeneID	HGNCID	Human Symbol	DIOPT Score	Weighted Score	Rank	Best Score	Best Score Reverse	Prediction Derived From
Q6PHQ9	230721	2385206	Pabpc4	Human	8761	8557	PABPC4	14	14.29	high	Yes	Yes	Compara, eggNOG, HGNC, Hieranoid, Homologene, Inparanoid, OMA, OrthoFinder, OrthoInspector, orthoMCL, Panther, Phylome, RoundUp, TreeFam
Q6PHQ9	230721	2385206	Pabpc4	Human	26986	8554	PABPC1	4	3.83	moderate	No	No	eggNOG, OrthoFinder, orthoMCL, RoundUp
E9PV48	667370	3698419	Ifit3b	Human	3437	5411	IFIT3	13	13.39	moderate	Yes	No	Compara, eggNOG, HGNC, Homologene, Inparanoid, OMA, OrthoDB, OrthoFinder, OrthoInspector, orthoMCL, Panther, RoundUp, TreeFam
E9Q6D6	246196	1890393	Zfp277	Human	11179	13070	ZNF277	15	15.24	high	Yes	Yes	Compara, eggNOG, HGNC, Hieranoid, Homologene, Inparanoid, Isobase, OMA, OrthoFinder, OrthoInspector, orthoMCL, Panther, Phylome, RoundUp, TreeFam
O08583	21681	1341044	Alyref	Human	10189	19071	ALYREF	13	13.29	high	Yes	Yes	Compara, eggNOG, HGNC, Hieranoid, Inparanoid, OMA, OrthoFinder, OrthoInspector, orthoMCL, Panther, Phylome, RoundUp, TreeFam
Q9JJW6	56009	1913144	Alyref2	Human	10189	19071	ALYREF	10	9.74	moderate	Yes	No	Compara, eggNOG, Hieranoid, OrthoDB, OrthoFinder, orthoMCL, Panther, Phylome, RoundUp, TreeFam
O35286	13204	1099786	Dhx15	Human	1665	2738	DHX15	16	16.25	high	Yes	Yes	Compara, eggNOG, HGNC, Hieranoid, Homologene, Inparanoid, Isobase, OMA, OrthoDB, OrthoFinder, OrthoInspector, orthoMCL, Panther, Phylome, RoundUp, TreeFam
O35326	20384	98287	Srsf5	Human	6430	10787	SRSF5	13	13.34	high	Yes	Yes	Compara, eggNOG, HGNC, Hieranoid, Inparanoid, OMA, OrthoDB, OrthoFinder, OrthoInspector, orthoMCL, Panther, Phylome, RoundUp
O35326	20384	98287	Srsf5	Human	6431	10788	SRSF6	4	3.94	moderate	No	No	eggNOG, OrthoDB, OrthoFinder, RoundUp
O35344	16648	1100863	Kpna3	Human	3839	6396	KPNA3	15	15.3	high	Yes	Yes	Compara, eggNOG, HGNC, Hieranoid, Homologene, Inparanoid, OMA, OrthoDB, OrthoFinder, OrthoInspector, orthoMCL, Panther, Phylome, RoundUp, TreeFam
O35344	16648	1100863	Kpna3	Human	3840	6397	KPNA4	5	4.84	moderate	No	No	eggNOG, OrthoDB, OrthoFinder, orthoMCL, RoundUp
O35344	16648	1100863	Kpna3	Human	3836	6394	KPNA1	4	3.84	moderate	No	No	eggNOG, OrthoDB, orthoMCL, RoundUp
O35344	16648	1100863	Kpna3	Human	3841	6398	KPNA5	4	3.84	moderate	No	No	eggNOG, OrthoDB, orthoMCL, RoundUp
O35344	16648	1100863	Kpna3	Human	23633	6399	KPNA6	4	3.84	moderate	No	No	eggNOG, OrthoDB, orthoMCL, RoundUp
O70194	55944	1933181	Eif3d	Human	8664	3278	EIF3D	14	14.29	high	Yes	Yes	Compara, eggNOG, HGNC, Hieranoid, Homologene, Inparanoid, OMA, OrthoFinder, OrthoInspector, orthoMCL, Panther, Phylome, RoundUp, TreeFam
O88569	102642938	-	LOC102642938	Human	3181	5033	HNRNPA2B1	7	7.01	moderate	Yes	No	Hieranoid, Inparanoid, OMA, OrthoDB, OrthoInspector, Phylome, RoundUp
O88569	53379	104819	Hnrnpa2b1	Human	3181	5033	HNRNPA2B1	10	10.25	high	Yes	Yes	Compara, eggNOG, HGNC, Homologene, Isobase, OMA, OrthoFinder, orthoMCL, Panther, TreeFam
P10630	13682	106906	Eif4a2	Human	1974	3284	EIF4A2	13	13.36	high	Yes	Yes	eggNOG, HGNC, Hieranoid, Homologene, Inparanoid, OMA, OrthoFinder, OrthoInspector, orthoMCL, Panther, Phylome, RoundUp, TreeFam
P10630	13682	106906	Eif4a2	Human	1973	3282	EIF4A1	4	3.83	moderate	No	No	eggNOG, OrthoFinder, orthoMCL, RoundUp
P10639	22166	98874	Txn1	Human	7295	12435	TXN	15	15.24	high	Yes	Yes	Compara, eggNOG, HGNC, Hieranoid, Homologene, Inparanoid, Isobase, OMA, OrthoFinder, OrthoInspector, orthoMCL, Panther, Phylome, RoundUp, TreeFam
P14206	100045332	-	LOC100045332	Human	3921	6502	RPSA	6	6	moderate	Yes	No	Hieranoid, Inparanoid, OMA, OrthoInspector, Phylome, RoundUp
P14206	16785	105381	Rpsa	Human	3921	6502	RPSA	9	9.3	high	Yes	Yes	Compara, eggNOG, HGNC, Homologene, OMA, OrthoFinder, orthoMCL, Panther, TreeFam
P19426	27632	102744	Nelfe	Human	7936	13974	NELFE	13	13.36	high	Yes	Yes	eggNOG, HGNC, Hieranoid, Homologene, Inparanoid, OMA, OrthoFinder, OrthoInspector, orthoMCL, Panther, Phylome, RoundUp, TreeFam
P23116	13669	95301	Eif3a	Human	8661	3271	EIF3A	14	14.29	high	Yes	Yes	Compara, eggNOG, HGNC, Hieranoid, Homologene, Inparanoid, OMA, OrthoFinder, OrthoInspector, orthoMCL, Panther, Phylome, RoundUp, TreeFam
P23249	17454	97054	Mov10	Human	4343	7200	MOV10	12	12.32	high	Yes	Yes	Compara, eggNOG, HGNC, Homologene, Inparanoid, Isobase, OrthoFinder, OrthoInspector, orthoMCL, Panther, RoundUp, TreeFam
P25444	16898	105110	Rps2	Human	6187	10404	RPS2	9	9.45	high	Yes	Yes	eggNOG, HGNC, Hieranoid, Homologene, Inparanoid, OrthoFinder, OrthoInspector, orthoMCL, Panther
D3Z536	666668	3643826	Gm8225	Human	6187	10404	RPS2	2	2.11	moderate	Yes	No	OrthoDB, Panther
P27048	20638	98342	Snrpb	Human	6628	11153	SNRPB	12	12.24	high	Yes	Yes	Compara, eggNOG, HGNC, Hieranoid, Homologene, OMA, OrthoFinder, orthoMCL, Panther, Phylome, RoundUp, TreeFam
P63163	20646	98347	Snrpn	Human	6638	11164	SNRPN	7	7.47	high	Yes	Yes	HGNC, Homologene, OMA, OrthoFinder, orthoMCL, Panther, TreeFam
P63163	84704	1891236	Snurf	Human	8926	11171	SNURF	12	12.54	high	Yes	Yes	Compara, HGNC, Hieranoid, Homologene, Inparanoid, OMA, OrthoDB, OrthoFinder, OrthoInspector, Panther, Phylome, RoundUp
P29341	18458	1349722	Pabpc1	Human	26986	8554	PABPC1	14	14.41	high	Yes	Yes	eggNOG, HGNC, Hieranoid, Homologene, Inparanoid, Isobase, OMA, OrthoDB, OrthoFinder, OrthoInspector, orthoMCL, Panther, RoundUp, TreeFam
P29341	18458	1349722	Pabpc1	Human	5042	8556	PABPC3	7	6.82	moderate	No	Yes	eggNOG, Isobase, OrthoDB, OrthoFinder, orthoMCL, Panther, TreeFam
P29341	18458	1349722	Pabpc1	Human	80336	15797	PABPC1L	4	3.81	moderate	No	No	eggNOG, OrthoDB, OrthoFinder, orthoMCL
P29341	18458	1349722	Pabpc1	Human	8761	8557	PABPC4	4	3.81	moderate	No	No	eggNOG, OrthoDB, OrthoFinder, orthoMCL
P29341	18458	1349722	Pabpc1	Human	645974	31852	PABPC1L2B	3	2.91	moderate	No	Yes	eggNOG, OrthoDB, OrthoFinder
P34152	14083	95481	Ptk2	Human	5747	9611	PTK2	14	14.29	high	Yes	Yes	Compara, eggNOG, HGNC, Hieranoid, Homologene, Inparanoid, OMA, OrthoFinder, OrthoInspector, orthoMCL, Panther, Phylome, RoundUp, TreeFam
P34152	14083	95481	Ptk2	Human	2185	9612	PTK2B	4	3.83	moderate	No	No	eggNOG, OrthoFinder, orthoMCL, RoundUp
P35550	14113	95486	Fbl	Human	2091	3599	FBL	9	9.3	high	Yes	Yes	Compara, eggNOG, HGNC, Homologene, OMA, OrthoFinder, orthoMCL, Panther, TreeFam
P35550	102643269	-	LOC102643269	Human	2091	3599	FBL	5	4.95	moderate	Yes	No	Hieranoid, OMA, OrthoInspector, Phylome, RoundUp
P43275	80838	1931523	Hist1h1a	Human	3024	4715	HIST1H1A	13	13.3	high	Yes	Yes	Compara, eggNOG, HGNC, Hieranoid, Inparanoid, OMA, OrthoDB, OrthoFinder, orthoMCL, Panther, Phylome, RoundUp, TreeFam
P47740	11671	1353452	Aldh3a2	Human	224	403	ALDH3A2	10	10.41	high	Yes	Yes	Compara, eggNOG, HGNC, Homologene, Inparanoid, OrthoFinder, OrthoInspector, orthoMCL, Panther, RoundUp
P48758	12408	88284	Cbr1	Human	873	1548	CBR1	14	14.39	high	Yes	Yes	Compara, eggNOG, HGNC, Hieranoid, Homologene, Inparanoid, OMA, OrthoDB, OrthoFinder, OrthoInspector, orthoMCL, Panther, RoundUp, TreeFam
P48758	12408	88284	Cbr1	Human	874	1549	CBR3	4	3.81	moderate	No	No	eggNOG, OrthoDB, OrthoFinder, orthoMCL
P52293	16647	103561	Kpna2	Human	3838	6395	KPNA2	9	9.3	high	Yes	Yes	Compara, eggNOG, HGNC, Homologene, OMA, OrthoFinder, orthoMCL, Panther, TreeFam
P52293	100043906	3704480	Gm10184	Human	3838	6395	KPNA2	7	7.01	moderate	Yes	No	Hieranoid, Inparanoid, OMA, OrthoDB, OrthoInspector, Phylome, RoundUp
P54823	13209	104976	Ddx6	Human	1656	2747	DDX6	15	15.24	high	Yes	Yes	Compara, eggNOG, HGNC, Hieranoid, Homologene, Inparanoid, Isobase, OMA, OrthoFinder, OrthoInspector, orthoMCL, Panther, Phylome, RoundUp, TreeFam
P60229	16341	99257	Eif3e	Human	3646	3277	EIF3E	14	14.29	high	Yes	Yes	Compara, eggNOG, HGNC, Hieranoid, Homologene, Inparanoid, OMA, OrthoFinder, OrthoInspector, orthoMCL, Panther, Phylome, RoundUp, TreeFam
P60843	13681	95303	Eif4a1	Human	1973	3282	EIF4A1	15	15.3	high	Yes	Yes	Compara, eggNOG, HGNC, Hieranoid, Homologene, Inparanoid, OMA, OrthoDB, OrthoFinder, OrthoInspector, orthoMCL, Panther, Phylome, RoundUp, TreeFam
P60843	13681	95303	Eif4a1	Human	1974	3284	EIF4A2	5	4.84	moderate	No	No	eggNOG, OrthoDB, OrthoFinder, orthoMCL, RoundUp
P62245	267019	2389091	Rps15a	Human	6210	10389	RPS15A	14	14.29	high	Yes	Yes	Compara, eggNOG, HGNC, Hieranoid, Homologene, Inparanoid, OMA, OrthoFinder, OrthoInspector, orthoMCL, Panther, Phylome, RoundUp, TreeFam
P62264	20044	98107	Rps14	Human	6208	10387	RPS14	14	14.29	high	Yes	Yes	Compara, eggNOG, HGNC, Hieranoid, Homologene, Inparanoid, OMA, OrthoFinder, OrthoInspector, orthoMCL, Panther, Phylome, RoundUp, TreeFam
P62301	668239	3650602	Rps13-ps5	Human	6207	10386	RPS13	6	6	moderate	Yes	No	Hieranoid, Inparanoid, OMA, OrthoInspector, Phylome, RoundUp
P62301	68052	1915302	Rps13	Human	6207	10386	RPS13	9	9.31	high	Yes	Yes	Compara, eggNOG, HGNC, Homologene, OMA, OrthoFinder, Panther, Phylome, TreeFam
P62305	20643	98346	Snrpe	Human	6635	11161	SNRPE	10	10.55	high	Yes	Yes	eggNOG, HGNC, Hieranoid, Inparanoid, OMA, OrthoFinder, OrthoInspector, Panther, RoundUp, TreeFam
P62307	69878	1917128	Snrpf	Human	6636	11162	SNRPF	14	14.29	high	Yes	Yes	Compara, eggNOG, HGNC, Hieranoid, Homologene, Inparanoid, OMA, OrthoFinder, OrthoInspector, orthoMCL, Panther, Phylome, RoundUp, TreeFam
P62309	666609	3643110	Gm8186	Human	6637	11163	SNRPG	5	5.1	moderate	Yes	No	Inparanoid, OMA, OrthoDB, OrthoInspector, RoundUp
P62309	666609	3643110	Gm8186	Human	100130932	49371	SNRPGP15	2	1.91	moderate	No	Yes	Hieranoid, Phylome
P62309	68011	1915261	Snrpg	Human	6637	11163	SNRPG	7	7.37	high	Yes	Yes	eggNOG, HGNC, OMA, OrthoFinder, orthoMCL, Panther, TreeFam
P62315	20641	98344	Snrpd1	Human	6632	11158	SNRPD1	14	14.29	high	Yes	Yes	Compara, eggNOG, HGNC, Hieranoid, Homologene, Inparanoid, OMA, OrthoFinder, OrthoInspector, orthoMCL, Panther, Phylome, RoundUp, TreeFam
P62317	107686	98345	Snrpd2	Human	6633	11159	SNRPD2	13	13.36	high	Yes	Yes	eggNOG, HGNC, Hieranoid, Homologene, Inparanoid, OMA, OrthoFinder, OrthoInspector, orthoMCL, Panther, Phylome, RoundUp, TreeFam
P62320	67332	1914582	Snrpd3	Human	6634	11160	SNRPD3	13	13.39	high	Yes	Yes	Compara, eggNOG, HGNC, Hieranoid, Homologene, Inparanoid, OMA, OrthoFinder, OrthoInspector, Panther, Phylome, RoundUp, TreeFam
P62717	76808	1924058	Rpl18a	Human	6142	10311	RPL18A	13	13.28	high	Yes	Yes	Compara, eggNOG, HGNC, Hieranoid, Homologene, Inparanoid, OrthoFinder, OrthoInspector, orthoMCL, Panther, Phylome, RoundUp, TreeFam
P62843	20054	98117	Rps15	Human	6209	10388	RPS15	12	12.35	high	Yes	Yes	eggNOG, HGNC, Hieranoid, Homologene, Inparanoid, OrthoFinder, OrthoInspector, orthoMCL, Panther, Phylome, RoundUp, TreeFam
P62858	54127	1859516	Rps28	Human	6234	10418	RPS28	14	14.4	high	Yes	Yes	Compara, eggNOG, HGNC, Hieranoid, Homologene, Inparanoid, OMA, OrthoDB, OrthoFinder, OrthoInspector, Panther, Phylome, RoundUp, TreeFam
P62880	14693	95784	Gnb2	Human	2783	4398	GNB2	13	13.28	high	Yes	Yes	Compara, eggNOG, HGNC, Hieranoid, Homologene, Inparanoid, OrthoFinder, OrthoInspector, orthoMCL, Panther, Phylome, RoundUp, TreeFam
P62880	14693	95784	Gnb2	Human	59345	20731	GNB4	4	3.83	moderate	No	No	eggNOG, OrthoFinder, orthoMCL, RoundUp
P29387	14696	104581	Gnb4	Human	59345	20731	GNB4	15	15.3	high	Yes	Yes	Compara, eggNOG, HGNC, Hieranoid, Homologene, Inparanoid, OMA, OrthoDB, OrthoFinder, OrthoInspector, orthoMCL, Panther, Phylome, RoundUp, TreeFam
P29387	14696	104581	Gnb4	Human	2783	4398	GNB2	5	4.84	moderate	No	No	eggNOG, OrthoDB, OrthoFinder, orthoMCL, RoundUp
P29387	14696	104581	Gnb4	Human	2784	4400	GNB3	4	3.94	moderate	No	No	eggNOG, OrthoDB, OrthoFinder, RoundUp
P29387	14696	104581	Gnb4	Human	2782	4396	GNB1	4	3.94	moderate	No	No	OrthoDB, OrthoFinder, orthoMCL, RoundUp
P62960	22608	99146	Ybx1	Human	4904	8014	YBX1	13	13.38	high	Yes	Yes	Compara, eggNOG, HGNC, Hieranoid, Homologene, Inparanoid, OMA, OrthoFinder, OrthoInspector, orthoMCL, Panther, RoundUp, TreeFam
P62960	22608	99146	Ybx1	Human	8531	2428	YBX3	5	4.84	moderate	No	No	eggNOG, OrthoDB, OrthoFinder, orthoMCL, RoundUp
P62996	20462	106016	Tra2b	Human	6434	10781	TRA2B	14	14.4	high	Yes	Yes	Compara, HGNC, Hieranoid, Homologene, Inparanoid, OMA, OrthoDB, OrthoFinder, OrthoInspector, orthoMCL, Panther, Phylome, RoundUp, TreeFam
P62996	20462	106016	Tra2b	Human	29896	16645	TRA2A	4	3.94	moderate	No	No	OrthoDB, OrthoFinder, orthoMCL, RoundUp
P63073	13684	95305	Eif4e	Human	1977	3287	EIF4E	16	16.25	high	Yes	Yes	Compara, eggNOG, HGNC, Hieranoid, Homologene, Inparanoid, Isobase, OMA, OrthoDB, OrthoFinder, OrthoInspector, orthoMCL, Panther, Phylome, RoundUp, TreeFam
P63073	13684	95305	Eif4e	Human	253314	33179	EIF4E1B	5	4.84	moderate	No	No	eggNOG, OrthoDB, OrthoFinder, orthoMCL, RoundUp
P63323	20042	98105	Rps12	Human	6206	10385	RPS12	10	10.35	high	Yes	Yes	Compara, eggNOG, HGNC, Homologene, Inparanoid, OMA, OrthoFinder, orthoMCL, Panther, TreeFam
P63325	67097	1914347	Rps10	Human	6204	10383	RPS10	13	13.28	high	Yes	Yes	Compara, eggNOG, HGNC, Hieranoid, Homologene, Inparanoid, OrthoFinder, OrthoInspector, orthoMCL, Panther, Phylome, RoundUp, TreeFam
P63325	67097	1914347	Rps10	Human	100529239	49181	RPS10-NUDT3	2	2.1	moderate	No	Yes	OrthoFinder, Panther
P63325	67097	1914347	Rps10	Human	93144	15795	RPS10P5	2	2.01	moderate	No	Yes	Panther, Phylome
P67871	13001	88548	Csnk2b	Human	1460	2460	CSNK2B	12	12.35	high	Yes	Yes	eggNOG, HGNC, Hieranoid, Homologene, Inparanoid, OrthoFinder, OrthoInspector, orthoMCL, Panther, Phylome, RoundUp, TreeFam
P68040	14694	101849	Rack1	Human	10399	4399	RACK1	14	14.29	high	Yes	Yes	Compara, eggNOG, HGNC, Hieranoid, Homologene, Inparanoid, OMA, OrthoFinder, OrthoInspector, orthoMCL, Panther, Phylome, RoundUp, TreeFam
P70445	13688	109198	Eif4ebp2	Human	1979	3289	EIF4EBP2	14	14.29	high	Yes	Yes	Compara, eggNOG, HGNC, Hieranoid, Homologene, Inparanoid, OMA, OrthoFinder, OrthoInspector, orthoMCL, Panther, Phylome, RoundUp, TreeFam
P70445	13688	109198	Eif4ebp2	Human	1978	3288	EIF4EBP1	4	3.83	moderate	No	No	eggNOG, OrthoFinder, orthoMCL, RoundUp
P84104	20383	98285	Srsf3	Human	6428	10785	SRSF3	14	14.4	high	Yes	Yes	Compara, eggNOG, HGNC, Hieranoid, Homologene, Inparanoid, OMA, OrthoDB, OrthoFinder, OrthoInspector, Panther, Phylome, RoundUp, TreeFam
A2A4X6	100502754	3649769	Gm12355	Human	6428	10785	SRSF3	6	5.78	moderate	Yes	No	eggNOG, OrthoDB, orthoMCL, Panther, Phylome, TreeFam
P97351	20091	1202063	Rps3a1	Human	6189	10421	RPS3A	13	13.29	high	Yes	Yes	Compara, eggNOG, HGNC, Hieranoid, Inparanoid, OMA, OrthoFinder, OrthoInspector, orthoMCL, Panther, Phylome, RoundUp, TreeFam
P97461	20103	1097682	Rps5	Human	6193	10426	RPS5	13	13.28	high	Yes	Yes	Compara, eggNOG, HGNC, Hieranoid, Homologene, Inparanoid, OrthoFinder, OrthoInspector, orthoMCL, Panther, Phylome, RoundUp, TreeFam
P97801	20595	109257	Smn1	Human	6607	11118	SMN2	13	13.19	high	Yes	Yes	Compara, eggNOG, HGNC, Hieranoid, Homologene, Inparanoid, OMA, OrthoFinder, OrthoInspector, orthoMCL, Phylome, RoundUp, TreeFam
P97801	20595	109257	Smn1	Human	6606	11117	SMN1	9	9.3	moderate	No	Yes	Compara, eggNOG, HGNC, Homologene, OMA, OrthoFinder, orthoMCL, Panther, TreeFam
Q0P678	76014	1923264	Zc3h18	Human	124245	25091	ZC3H18	14	14.21	high	Yes	Yes	Compara, eggNOG, HGNC, Hieranoid, Homologene, Inparanoid, Isobase, OMA, OrthoFinder, OrthoInspector, orthoMCL, Panther, Phylome, TreeFam
Q3TWW8	67996	1915246	Srsf6	Human	6431	10788	SRSF6	14	14.4	high	Yes	Yes	Compara, eggNOG, HGNC, Hieranoid, Homologene, Inparanoid, OMA, OrthoDB, OrthoFinder, OrthoInspector, Panther, Phylome, RoundUp, TreeFam
Q3TWW8	67996	1915246	Srsf6	Human	6430	10787	SRSF5	4	3.94	moderate	No	No	eggNOG, OrthoDB, OrthoFinder, RoundUp
Q3U687	112419	2148249	Ifit1bl2	Human	439996	23442	IFIT1B	11	11.32	moderate	Yes	No	Compara, eggNOG, HGNC, Hieranoid, OMA, OrthoDB, OrthoFinder, OrthoInspector, Panther, Phylome, TreeFam
Q3U687	112419	2148249	Ifit1bl2	Human	3434	5407	IFIT1	10	10.48	moderate	No	No	eggNOG, HGNC, Hieranoid, Homologene, OMA, OrthoDB, OrthoFinder, OrthoInspector, Panther, TreeFam
Q3U687	112419	2148249	Ifit1bl2	Human	24138	13328	IFIT5	4	3.81	moderate	No	Yes	eggNOG, OrthoDB, OrthoFinder, orthoMCL
D3Z6F0	667373	3650685	Ifit1bl1	Human	439996	23442	IFIT1B	13	13.4	high	Yes	Yes	Compara, eggNOG, HGNC, Hieranoid, Inparanoid, OMA, OrthoDB, OrthoFinder, OrthoInspector, Panther, Phylome, RoundUp, TreeFam
D3Z6F0	667373	3650685	Ifit1bl1	Human	3434	5407	IFIT1	11	11.53	moderate	No	Yes	eggNOG, HGNC, Hieranoid, Homologene, Inparanoid, OMA, OrthoDB, OrthoFinder, OrthoInspector, Panther, TreeFam
D3Z6F0	667373	3650685	Ifit1bl1	Human	24138	13328	IFIT5	4	3.81	moderate	No	Yes	eggNOG, OrthoDB, OrthoFinder, orthoMCL
Q3UGC7	78655	1925905	Eif3j1	Human	8669	3270	EIF3J	13	13.26	high	Yes	Yes	Compara, eggNOG, HGNC, Hieranoid, Homologene, Inparanoid, OMA, OrthoFinder, OrthoInspector, orthoMCL, Panther, Phylome, TreeFam
Q66JS6	78655	1925905	Eif3j1	Human	8669	3270	EIF3J	13	13.26	high	Yes	Yes	Compara, eggNOG, HGNC, Hieranoid, Homologene, Inparanoid, OMA, OrthoFinder, OrthoInspector, orthoMCL, Panther, Phylome, TreeFam
Q66JS6	100042807	3704486	Eif3j2	Human	8669	3270	EIF3J	13	12.77	high	Yes	Yes	Compara, eggNOG, Hieranoid, Homologene, Inparanoid, OMA, OrthoDB, OrthoFinder, OrthoInspector, orthoMCL, Panther, Phylome, TreeFam
Q3UHX2	231887	2448536	Pdap1	Human	11333	14634	PDAP1	14	14.29	high	Yes	Yes	Compara, eggNOG, HGNC, Hieranoid, Homologene, Inparanoid, OMA, OrthoFinder, OrthoInspector, orthoMCL, Panther, Phylome, RoundUp, TreeFam
Q3UPF5	78781	1926031	Zc3hav1	Human	56829	23721	ZC3HAV1	12	12.26	high	Yes	Yes	Compara, HGNC, Hieranoid, Homologene, Isobase, OMA, OrthoFinder, OrthoInspector, orthoMCL, Panther, Phylome, TreeFam
Q3UYV9	433702	1891840	Ncbp1	Human	4686	7658	NCBP1	14	14.29	high	Yes	Yes	Compara, eggNOG, HGNC, Hieranoid, Homologene, Inparanoid, OMA, OrthoFinder, OrthoInspector, orthoMCL, Panther, Phylome, RoundUp, TreeFam
Q60876	13685	103267	Eif4ebp1	Human	1978	3288	EIF4EBP1	15	15.3	high	Yes	Yes	Compara, eggNOG, HGNC, Hieranoid, Homologene, Inparanoid, OMA, OrthoDB, OrthoFinder, OrthoInspector, orthoMCL, Panther, Phylome, RoundUp, TreeFam
Q60876	13685	103267	Eif4ebp1	Human	1979	3289	EIF4EBP2	5	4.84	moderate	No	No	eggNOG, OrthoDB, OrthoFinder, orthoMCL, RoundUp
Q60876	13685	103267	Eif4ebp1	Human	8637	3290	EIF4EBP3	4	3.94	moderate	No	No	eggNOG, OrthoDB, OrthoFinder, RoundUp
Q61189	12729	109638	Clns1a	Human	1207	2080	CLNS1A	15	15.24	high	Yes	Yes	Compara, eggNOG, HGNC, Hieranoid, Homologene, Inparanoid, Isobase, OMA, OrthoFinder, OrthoInspector, orthoMCL, Panther, Phylome, RoundUp, TreeFam
Q62189	53607	1855690	Snrpa	Human	6626	11151	SNRPA	15	15.25	high	Yes	Yes	Compara, eggNOG, HGNC, Hieranoid, Inparanoid, Isobase, OMA, OrthoDB, OrthoFinder, OrthoInspector, orthoMCL, Panther, Phylome, RoundUp, TreeFam
Q62189	53607	1855690	Snrpa	Human	6629	11155	SNRPB2	5	4.84	moderate	No	No	eggNOG, OrthoDB, OrthoFinder, orthoMCL, RoundUp
Q62241	20630	109489	Snrpc	Human	6631	11157	SNRPC	10	10.44	high	Yes	Yes	eggNOG, HGNC, Hieranoid, Inparanoid, OrthoFinder, OrthoInspector, orthoMCL, Panther, RoundUp, TreeFam
Q62376	20637	98341	Snrnp70	Human	6625	11150	SNRNP70	16	16.25	high	Yes	Yes	Compara, eggNOG, HGNC, Hieranoid, Homologene, Inparanoid, Isobase, OMA, OrthoDB, OrthoFinder, OrthoInspector, orthoMCL, Panther, Phylome, RoundUp, TreeFam
Q64112	15958	99449	Ifit2	Human	3433	5409	IFIT2	13	13.28	high	Yes	Yes	Compara, eggNOG, HGNC, Hieranoid, Homologene, Inparanoid, OrthoFinder, OrthoInspector, orthoMCL, Panther, Phylome, RoundUp, TreeFam
Q64282	15957	99450	Ifit1	Human	439996	23442	IFIT1B	13	13.26	high	Yes	Yes	Compara, eggNOG, HGNC, Hieranoid, Homologene, Inparanoid, OMA, OrthoFinder, OrthoInspector, orthoMCL, Panther, Phylome, TreeFam
Q64282	15957	99450	Ifit1	Human	3434	5407	IFIT1	10	10.42	moderate	No	No	eggNOG, HGNC, Hieranoid, Inparanoid, OMA, OrthoFinder, OrthoInspector, orthoMCL, Panther, TreeFam
Q64345	15959	1101055	Ifit3	Human	3437	5411	IFIT3	14	14.27	high	Yes	Yes	Compara, eggNOG, HGNC, Hieranoid, Homologene, Inparanoid, OMA, OrthoDB, OrthoFinder, OrthoInspector, orthoMCL, Panther, Phylome, TreeFam
Q6NZJ6	208643	2384784	Eif4g1	Human	1981	3296	EIF4G1	15	15.3	high	Yes	Yes	Compara, eggNOG, HGNC, Hieranoid, Homologene, Inparanoid, OMA, OrthoDB, OrthoFinder, OrthoInspector, orthoMCL, Panther, Phylome, RoundUp, TreeFam
Q6NZJ6	208643	2384784	Eif4g1	Human	8672	3298	EIF4G3	4	3.84	moderate	No	No	eggNOG, OrthoDB, orthoMCL, RoundUp
Q6P6L6	276919	2449313	Gemin4	Human	50628	15717	GEMIN4	14	14.29	high	Yes	Yes	Compara, eggNOG, HGNC, Hieranoid, Homologene, Inparanoid, OMA, OrthoFinder, OrthoInspector, orthoMCL, Panther, Phylome, RoundUp, TreeFam
Q6PDM2	110809	98283	Srsf1	Human	6426	10780	SRSF1	12	12.38	high	Yes	Yes	Compara, eggNOG, HGNC, Hieranoid, Homologene, Inparanoid, OrthoFinder, OrthoInspector, Panther, Phylome, RoundUp, TreeFam
Q6ZQ58	73158	1890165	Larp1	Human	23367	29531	LARP1	13	13.28	high	Yes	Yes	Compara, eggNOG, HGNC, Hieranoid, Homologene, Inparanoid, OrthoFinder, OrthoInspector, orthoMCL, Panther, Phylome, RoundUp, TreeFam
Q6ZWN5	76846	1924096	Rps9	Human	6203	10442	RPS9	14	14.29	high	Yes	Yes	Compara, eggNOG, HGNC, Hieranoid, Homologene, Inparanoid, OMA, OrthoFinder, OrthoInspector, orthoMCL, Panther, Phylome, RoundUp, TreeFam
Q76MZ3	51792	1926334	Ppp2r1a	Human	5518	9302	PPP2R1A	15	15.24	high	Yes	Yes	Compara, eggNOG, HGNC, Hieranoid, Homologene, Inparanoid, Isobase, OMA, OrthoFinder, OrthoInspector, orthoMCL, Panther, Phylome, RoundUp, TreeFam
Q76MZ3	51792	1926334	Ppp2r1a	Human	5519	9303	PPP2R1B	4	3.83	moderate	No	No	eggNOG, OrthoFinder, orthoMCL, RoundUp
Q793I8	211550	2182965	Tifa	Human	92610	19075	TIFA	14	14.29	high	Yes	Yes	Compara, eggNOG, HGNC, Hieranoid, Homologene, Inparanoid, OMA, OrthoFinder, OrthoInspector, orthoMCL, Panther, Phylome, RoundUp, TreeFam
Q80UW8	66420	1913670	Polr2e	Human	5434	9192	POLR2E	14	14.28	high	Yes	Yes	Compara, eggNOG, HGNC, Hieranoid, Homologene, Inparanoid, Isobase, OMA, OrthoFinder, OrthoInspector, orthoMCL, Panther, Phylome, RoundUp
Q80XI3	230861	1923935	Eif4g3	Human	8672	3298	EIF4G3	15	15.24	high	Yes	Yes	Compara, eggNOG, HGNC, Hieranoid, Homologene, Inparanoid, Isobase, OrthoDB, OrthoFinder, OrthoInspector, orthoMCL, Panther, Phylome, RoundUp, TreeFam
Q80XI3	230861	1923935	Eif4g3	Human	1981	3296	EIF4G1	4	3.84	moderate	No	No	eggNOG, OrthoDB, orthoMCL, RoundUp
Q810B6	11736	1337008	Ankfy1	Human	51479	20763	ANKFY1	14	14.34	high	Yes	Yes	Compara, eggNOG, HGNC, Hieranoid, Homologene, Inparanoid, Isobase, OMA, OrthoFinder, OrthoInspector, Panther, Phylome, RoundUp, TreeFam
Q8BG30	24116	1346098	Nelfa	Human	7469	12768	NELFA	13	13.36	high	Yes	Yes	eggNOG, HGNC, Hieranoid, Homologene, Inparanoid, OMA, OrthoFinder, OrthoInspector, orthoMCL, Panther, Phylome, RoundUp, TreeFam
Q8BHE1	237221	2384300	Gemin8	Human	54960	26044	GEMIN8	14	14.29	high	Yes	Yes	Compara, eggNOG, HGNC, Hieranoid, Homologene, Inparanoid, OMA, OrthoFinder, OrthoInspector, orthoMCL, Panther, Phylome, RoundUp, TreeFam
Q8BK67	108911	1919784	Rcc2	Human	55920	30297	RCC2	14	14.29	high	Yes	Yes	Compara, eggNOG, HGNC, Hieranoid, Homologene, Inparanoid, OMA, OrthoFinder, OrthoInspector, orthoMCL, Panther, Phylome, RoundUp, TreeFam
Q8BL97	225027	1926232	Srsf7	Human	6432	10789	SRSF7	15	15.3	high	Yes	Yes	Compara, eggNOG, HGNC, Hieranoid, Homologene, Inparanoid, OMA, OrthoDB, OrthoFinder, OrthoInspector, orthoMCL, Panther, Phylome, RoundUp, TreeFam
Q8BL97	225027	1926232	Srsf7	Human	6428	10785	SRSF3	4	3.81	moderate	No	No	eggNOG, OrthoDB, OrthoFinder, orthoMCL
Q8BMB3	26987	1914440	Eif4e2	Human	9470	3293	EIF4E2	14	14.29	high	Yes	Yes	Compara, eggNOG, HGNC, Hieranoid, Homologene, Inparanoid, OMA, OrthoFinder, OrthoInspector, orthoMCL, Panther, Phylome, RoundUp, TreeFam
Q8BUV6	72290	1919540	Lsm11	Human	134353	30860	LSM11	15	15.24	high	Yes	Yes	Compara, eggNOG, HGNC, Hieranoid, Homologene, Inparanoid, Isobase, OMA, OrthoFinder, OrthoInspector, orthoMCL, Panther, Phylome, RoundUp, TreeFam
Q8BWQ4	234728	2384580	Cmtr2	Human	55783	25635	CMTR2	15	15.3	high	Yes	Yes	Compara, eggNOG, HGNC, Hieranoid, Homologene, Inparanoid, OMA, OrthoDB, OrthoFinder, OrthoInspector, orthoMCL, Panther, Phylome, RoundUp, TreeFam
Q8BX17	216766	2449311	Gemin5	Human	25929	20043	GEMIN5	14	14.29	high	Yes	Yes	Compara, eggNOG, HGNC, Hieranoid, Homologene, Inparanoid, OMA, OrthoFinder, OrthoInspector, orthoMCL, Panther, Phylome, RoundUp, TreeFam
Q8BXZ1	67988	2442418	Tmx3	Human	54495	24718	TMX3	16	16.25	high	Yes	Yes	Compara, eggNOG, HGNC, Hieranoid, Homologene, Inparanoid, Isobase, OMA, OrthoDB, OrthoFinder, OrthoInspector, orthoMCL, Panther, Phylome, RoundUp, TreeFam
Q8BZR9	66874	1914124	Ncbp3	Human	55421	24612	NCBP3	14	14.29	high	Yes	Yes	Compara, eggNOG, HGNC, Hieranoid, Homologene, Inparanoid, OMA, OrthoFinder, OrthoInspector, orthoMCL, Panther, Phylome, RoundUp, TreeFam
Q8C4Y3	58202	1931035	Nelfb	Human	25920	24324	NELFB	13	13.26	high	Yes	Yes	Compara, eggNOG, HGNC, Hieranoid, Homologene, Inparanoid, OMA, OrthoFinder, OrthoInspector, orthoMCL, Panther, Phylome, TreeFam
Q8CIG8	27374	1351645	Prmt5	Human	10419	10894	PRMT5	14	14.21	high	Yes	Yes	Compara, eggNOG, HGNC, Hieranoid, Homologene, Inparanoid, Isobase, OMA, OrthoFinder, OrthoInspector, orthoMCL, Panther, Phylome, TreeFam
Q8JZQ9	27979	106478	Eif3b	Human	8662	3280	EIF3B	14	14.29	high	Yes	Yes	Compara, eggNOG, HGNC, Hieranoid, Homologene, Inparanoid, OMA, OrthoFinder, OrthoInspector, orthoMCL, Panther, Phylome, RoundUp, TreeFam
Q8QZY1	223691	2386251	Eif3l	Human	51386	18138	EIF3L	13	13.28	high	Yes	Yes	Compara, eggNOG, HGNC, Hieranoid, Homologene, Inparanoid, OrthoFinder, OrthoInspector, orthoMCL, Panther, Phylome, RoundUp, TreeFam
Q8R0X7	20397	1261415	Sgpl1	Human	8879	10817	SGPL1	15	15.24	high	Yes	Yes	Compara, eggNOG, HGNC, Hieranoid, Homologene, Inparanoid, Isobase, OMA, OrthoFinder, OrthoInspector, orthoMCL, Panther, Phylome, RoundUp, TreeFam
Q8R1B4	56347	1926966	Eif3c	Human	728689	26347	EIF3CL	12	11.79	high	Yes	Yes	Compara, eggNOG, Hieranoid, Inparanoid, OMA, OrthoFinder, OrthoInspector, orthoMCL, Panther, Phylome, RoundUp, TreeFam
Q8R1B4	56347	1926966	Eif3c	Human	8663	3279	EIF3C	9	9.3	moderate	No	Yes	Compara, eggNOG, HGNC, Homologene, OMA, OrthoFinder, orthoMCL, Panther, TreeFam
Q8VDG3	74108	1921358	Parn	Human	5073	8609	PARN	13	13.26	high	Yes	Yes	Compara, eggNOG, HGNC, Hieranoid, Homologene, Inparanoid, OMA, OrthoFinder, OrthoInspector, orthoMCL, Panther, Phylome, TreeFam
Q8VEM8	18674	1353498	Slc25a3	Human	5250	10989	SLC25A3	15	15.24	high	Yes	Yes	Compara, eggNOG, HGNC, Hieranoid, Homologene, Inparanoid, Isobase, OMA, OrthoFinder, OrthoInspector, orthoMCL, Panther, Phylome, RoundUp, TreeFam
Q91WK2	68135	1915385	Eif3h	Human	8667	3273	EIF3H	13	13.26	high	Yes	Yes	Compara, eggNOG, HGNC, Hieranoid, Homologene, Inparanoid, OMA, OrthoFinder, OrthoInspector, orthoMCL, Panther, Phylome, TreeFam
Q922L6	57314	1926424	Nelfcd	Human	51497	15934	NELFCD	14	14.29	high	Yes	Yes	Compara, eggNOG, HGNC, Hieranoid, Homologene, Inparanoid, OMA, OrthoFinder, OrthoInspector, orthoMCL, Panther, Phylome, RoundUp, TreeFam
Q924D0	170728	2178759	Rtn4ip1	Human	84816	18647	RTN4IP1	15	15.24	high	Yes	Yes	Compara, eggNOG, HGNC, Hieranoid, Homologene, Inparanoid, Isobase, OMA, OrthoFinder, OrthoInspector, orthoMCL, Panther, Phylome, RoundUp, TreeFam
Q924D0	170728	2178759	Rtn4ip1	Human	9540	19373	TP53I3	2	1.93	moderate	No	Yes	eggNOG, RoundUp
Q99J09	70465	1917715	Wdr77	Human	79084	29652	WDR77	13	13.39	high	Yes	Yes	Compara, HGNC, Hieranoid, Homologene, Inparanoid, OMA, OrthoFinder, OrthoInspector, orthoMCL, Panther, Phylome, RoundUp, TreeFam
Q99J47	216820	2384931	Dhrs7b	Human	25979	24547	DHRS7B	15	15.3	high	Yes	Yes	Compara, eggNOG, HGNC, Hieranoid, Homologene, Inparanoid, OMA, OrthoDB, OrthoFinder, OrthoInspector, orthoMCL, Panther, Phylome, RoundUp, TreeFam
Q99JX4	98221	1351744	Eif3m	Human	10480	24460	EIF3M	14	14.29	high	Yes	Yes	Compara, eggNOG, HGNC, Hieranoid, Homologene, Inparanoid, OMA, OrthoFinder, OrthoInspector, orthoMCL, Panther, Phylome, RoundUp, TreeFam
Q99MR6	83701	1933527	Srrt	Human	51593	24101	SRRT	14	14.29	high	Yes	Yes	Compara, eggNOG, HGNC, Hieranoid, Homologene, Inparanoid, OMA, OrthoFinder, OrthoInspector, orthoMCL, Panther, Phylome, RoundUp, TreeFam
Q9CQ49	68092	1915342	Ncbp2	Human	22916	7659	NCBP2	15	15.24	high	Yes	Yes	Compara, eggNOG, HGNC, Hieranoid, Homologene, Inparanoid, Isobase, OMA, OrthoFinder, OrthoInspector, orthoMCL, Panther, Phylome, RoundUp, TreeFam
Q9CQI7	20639	104805	Snrpb2	Human	6629	11155	SNRPB2	13	13.24	high	Yes	Yes	Compara, eggNOG, HGNC, Hieranoid, Homologene, OMA, OrthoFinder, OrthoInspector, orthoMCL, Panther, Phylome, RoundUp, TreeFam
Q9CQI7	20639	104805	Snrpb2	Human	6626	11151	SNRPA	5	4.88	moderate	No	No	eggNOG, Inparanoid, OrthoFinder, orthoMCL, RoundUp
Q9CQQ4	66603	1913853	Gemin2	Human	8487	10884	GEMIN2	14	14.29	high	Yes	Yes	Compara, eggNOG, HGNC, Hieranoid, Homologene, Inparanoid, OMA, OrthoFinder, OrthoInspector, orthoMCL, Panther, Phylome, RoundUp, TreeFam
Q9CW46	71766	1919016	Raver1	Human	125950	30296	RAVER1	14	14.29	high	Yes	Yes	Compara, eggNOG, HGNC, Hieranoid, Homologene, Inparanoid, OMA, OrthoFinder, OrthoInspector, orthoMCL, Panther, Phylome, RoundUp, TreeFam
Q9CWL8	66642	1913892	Ctnnbl1	Human	56259	15879	CTNNBL1	13	13.28	high	Yes	Yes	Compara, eggNOG, HGNC, Hieranoid, Homologene, Inparanoid, OrthoFinder, OrthoInspector, orthoMCL, Panther, Phylome, RoundUp, TreeFam
Q9CWY4	69731	1916981	Gemin7	Human	79760	20045	GEMIN7	14	14.29	high	Yes	Yes	Compara, eggNOG, HGNC, Hieranoid, Homologene, Inparanoid, OMA, OrthoFinder, OrthoInspector, orthoMCL, Panther, Phylome, RoundUp, TreeFam
Q9CX53	67242	1914492	Gemin6	Human	79833	20044	GEMIN6	14	14.29	high	Yes	Yes	Compara, eggNOG, HGNC, Hieranoid, Homologene, Inparanoid, OMA, OrthoFinder, OrthoInspector, orthoMCL, Panther, Phylome, RoundUp, TreeFam
Q9CZX8	100503302	5011818	Rps19-ps6	Human	6223	10402	RPS19	5	4.99	moderate	Yes	No	Hieranoid, Inparanoid, OrthoInspector, Phylome, RoundUp
Q9CZX8	20085	1333780	Rps19	Human	6223	10402	RPS19	7	7.36	high	Yes	Yes	eggNOG, HGNC, Homologene, OrthoFinder, orthoMCL, Panther, TreeFam
Q9D0G0	59054	1926237	Mrps30	Human	10884	8769	MRPS30	13	13.39	high	Yes	Yes	Compara, eggNOG, HGNC, Hieranoid, Homologene, Inparanoid, OMA, OrthoFinder, OrthoInspector, Panther, Phylome, RoundUp, TreeFam
Q9D0L8	67897	1915147	Rnmt	Human	8731	10075	RNMT	15	15.24	high	Yes	Yes	Compara, eggNOG, HGNC, Hieranoid, Homologene, Inparanoid, Isobase, OMA, OrthoFinder, OrthoInspector, orthoMCL, Panther, Phylome, RoundUp, TreeFam
Q9DAW6	70052	1917302	Prpf4	Human	9128	17349	PRPF4	15	15.24	high	Yes	Yes	Compara, eggNOG, HGNC, Hieranoid, Homologene, Inparanoid, Isobase, OMA, OrthoFinder, OrthoInspector, orthoMCL, Panther, Phylome, RoundUp, TreeFam
Q9DBC3	74157	1921407	Cmtr1	Human	23070	21077	CMTR1	11	11.28	high	Yes	Yes	eggNOG, HGNC, Hieranoid, Homologene, OMA, OrthoFinder, OrthoInspector, orthoMCL, Panther, Phylome, TreeFam
Q9DBR1	24128	894687	Xrn2	Human	22803	12836	XRN2	14	14.19	high	Yes	Yes	Compara, eggNOG, HGNC, Hieranoid, Homologene, Isobase, OMA, OrthoFinder, OrthoInspector, orthoMCL, Panther, Phylome, RoundUp, TreeFam
Q9DBZ5	73830	1921080	Eif3k	Human	27335	24656	EIF3K	14	14.29	high	Yes	Yes	Compara, eggNOG, HGNC, Hieranoid, Homologene, Inparanoid, OMA, OrthoFinder, OrthoInspector, orthoMCL, Panther, Phylome, RoundUp, TreeFam
Q9DCH4	66085	1913335	Eif3f	Human	8665	3275	EIF3F	13	13.33	high	Yes	Yes	Compara, eggNOG, HGNC, Hieranoid, Homologene, Inparanoid, OMA, OrthoFinder, OrthoInspector, orthoMCL, Panther, Phylome, RoundUp
Q9ERS5	83436	1928144	Plekha2	Human	59339	14336	PLEKHA2	13	13.26	high	Yes	Yes	Compara, eggNOG, HGNC, Hieranoid, Homologene, Inparanoid, OMA, OrthoFinder, OrthoInspector, orthoMCL, Panther, Phylome, TreeFam
Q9EST3	74203	1921453	Eif4enif1	Human	56478	16687	EIF4ENIF1	14	14.29	high	Yes	Yes	Compara, eggNOG, HGNC, Hieranoid, Homologene, Inparanoid, OMA, OrthoFinder, OrthoInspector, orthoMCL, Panther, Phylome, RoundUp, TreeFam
Q9JHU9	71780	1919030	Isyna1	Human	51477	29821	ISYNA1	13	13.26	high	Yes	Yes	Compara, eggNOG, HGNC, Hieranoid, Homologene, Inparanoid, OMA, OrthoFinder, OrthoInspector, orthoMCL, Panther, Phylome, TreeFam
Q9JJT9	56698	1891839	Phax	Human	51808	10241	PHAX	14	14.29	high	Yes	Yes	Compara, eggNOG, HGNC, Hieranoid, Homologene, Inparanoid, OMA, OrthoFinder, OrthoInspector, orthoMCL, Panther, Phylome, RoundUp, TreeFam
Q9JJY4	53975	1858415	Ddx20	Human	11218	2743	DDX20	14	14.28	high	Yes	Yes	Compara, eggNOG, HGNC, Hieranoid, Homologene, Inparanoid, Isobase, OMA, OrthoFinder, OrthoInspector, orthoMCL, Panther, Phylome, RoundUp
Q9JKB3	56449	2137670	Ybx3	Human	8531	2428	YBX3	15	15.3	high	Yes	Yes	Compara, eggNOG, HGNC, Hieranoid, Homologene, Inparanoid, OMA, OrthoDB, OrthoFinder, OrthoInspector, orthoMCL, Panther, Phylome, RoundUp, TreeFam
Q9JKB3	56449	2137670	Ybx3	Human	4904	8014	YBX1	4	3.83	moderate	No	No	eggNOG, OrthoFinder, orthoMCL, RoundUp
Q9QXA5	50783	1354692	Lsm4	Human	25804	17259	LSM4	13	13.26	high	Yes	Yes	Compara, eggNOG, HGNC, Hieranoid, Homologene, Inparanoid, OMA, OrthoFinder, OrthoInspector, orthoMCL, Panther, Phylome, TreeFam
Q9QZD9	54709	1860763	Eif3i	Human	8668	3272	EIF3I	14	14.29	high	Yes	Yes	Compara, eggNOG, HGNC, Hieranoid, Homologene, Inparanoid, OMA, OrthoFinder, OrthoInspector, orthoMCL, Panther, Phylome, RoundUp, TreeFam
Q9Z1D1	53356	1858258	Eif3g	Human	8666	3274	EIF3G	14	14.29	high	Yes	Yes	Compara, eggNOG, HGNC, Hieranoid, Homologene, Inparanoid, OMA, OrthoFinder, OrthoInspector, orthoMCL, Panther, Phylome, RoundUp, TreeFam
Q9Z1Z2	20901	1329037	Strap	Human	11171	30796	STRAP	14	14.29	high	Yes	Yes	Compara, eggNOG, HGNC, Hieranoid, Homologene, Inparanoid, OMA, OrthoFinder, OrthoInspector, orthoMCL, Panther, Phylome, RoundUp, TreeFam

## Sheet: ssCAP
Mouse GeneID	Mouse Gene ID	MGIID	Mouse Symbol	Species	Human GeneID	HGNCID	Human Symbol	DIOPT Score	Weighted Score	Rank	Best Score	Best Score Reverse	Prediction Derived From
Q6PHQ9	230721	2385206	Pabpc4	Human	8761	8557	PABPC4	14	14.29	high	Yes	Yes	Compara, eggNOG, HGNC, Hieranoid, Homologene, Inparanoid, OMA, OrthoFinder, OrthoInspector, orthoMCL, Panther, Phylome, RoundUp, TreeFam
Q6PHQ9	230721	2385206	Pabpc4	Human	26986	8554	PABPC1	4	3.83	moderate	No	No	eggNOG, OrthoFinder, orthoMCL, RoundUp
E9PV48	667370	3698419	Ifit3b	Human	3437	5411	IFIT3	13	13.39	moderate	Yes	No	Compara, eggNOG, HGNC, Homologene, Inparanoid, OMA, OrthoDB, OrthoFinder, OrthoInspector, orthoMCL, Panther, RoundUp, TreeFam
O08583	21681	1341044	Alyref	Human	10189	19071	ALYREF	13	13.29	high	Yes	Yes	Compara, eggNOG, HGNC, Hieranoid, Inparanoid, OMA, OrthoFinder, OrthoInspector, orthoMCL, Panther, Phylome, RoundUp, TreeFam
Q9JJW6	56009	1913144	Alyref2	Human	10189	19071	ALYREF	10	9.74	moderate	Yes	No	Compara, eggNOG, Hieranoid, OrthoDB, OrthoFinder, orthoMCL, Panther, Phylome, RoundUp, TreeFam
O35286	13204	1099786	Dhx15	Human	1665	2738	DHX15	16	16.25	high	Yes	Yes	Compara, eggNOG, HGNC, Hieranoid, Homologene, Inparanoid, Isobase, OMA, OrthoDB, OrthoFinder, OrthoInspector, orthoMCL, Panther, Phylome, RoundUp, TreeFam
O35343	16649	1100848	Kpna4	Human	3840	6397	KPNA4	14	14.23	high	Yes	Yes	Compara, eggNOG, HGNC, Hieranoid, Homologene, Inparanoid, Isobase, OrthoFinder, OrthoInspector, orthoMCL, Panther, Phylome, RoundUp, TreeFam
O35343	16649	1100848	Kpna4	Human	3839	6396	KPNA3	4	3.83	moderate	No	No	eggNOG, OrthoFinder, orthoMCL, RoundUp
O35344	16648	1100863	Kpna3	Human	3839	6396	KPNA3	15	15.3	high	Yes	Yes	Compara, eggNOG, HGNC, Hieranoid, Homologene, Inparanoid, OMA, OrthoDB, OrthoFinder, OrthoInspector, orthoMCL, Panther, Phylome, RoundUp, TreeFam
O35344	16648	1100863	Kpna3	Human	3840	6397	KPNA4	5	4.84	moderate	No	No	eggNOG, OrthoDB, OrthoFinder, orthoMCL, RoundUp
O35344	16648	1100863	Kpna3	Human	3836	6394	KPNA1	4	3.84	moderate	No	No	eggNOG, OrthoDB, orthoMCL, RoundUp
O35344	16648	1100863	Kpna3	Human	3841	6398	KPNA5	4	3.84	moderate	No	No	eggNOG, OrthoDB, orthoMCL, RoundUp
O35344	16648	1100863	Kpna3	Human	23633	6399	KPNA6	4	3.84	moderate	No	No	eggNOG, OrthoDB, orthoMCL, RoundUp
O88307	20660	1202296	Sorl1	Human	6653	11185	SORL1	16	16.25	high	Yes	Yes	Compara, eggNOG, HGNC, Hieranoid, Homologene, Inparanoid, Isobase, OMA, OrthoDB, OrthoFinder, OrthoInspector, orthoMCL, Panther, Phylome, RoundUp, TreeFam
O88569	102642938	-	LOC102642938	Human	3181	5033	HNRNPA2B1	7	7.01	moderate	Yes	No	Hieranoid, Inparanoid, OMA, OrthoDB, OrthoInspector, Phylome, RoundUp
O88569	53379	104819	Hnrnpa2b1	Human	3181	5033	HNRNPA2B1	10	10.25	high	Yes	Yes	Compara, eggNOG, HGNC, Homologene, Isobase, OMA, OrthoFinder, orthoMCL, Panther, TreeFam
P10639	22166	98874	Txn1	Human	7295	12435	TXN	15	15.24	high	Yes	Yes	Compara, eggNOG, HGNC, Hieranoid, Homologene, Inparanoid, Isobase, OMA, OrthoFinder, OrthoInspector, orthoMCL, Panther, Phylome, RoundUp, TreeFam
P19426	27632	102744	Nelfe	Human	7936	13974	NELFE	13	13.36	high	Yes	Yes	eggNOG, HGNC, Hieranoid, Homologene, Inparanoid, OMA, OrthoFinder, OrthoInspector, orthoMCL, Panther, Phylome, RoundUp, TreeFam
P22752	319165	2448289	Hist1h2ad	Human	8336	4735	HIST1H2AM	6	6.31	high	Yes	Yes	eggNOG, HGNC, Homologene, OMA, OrthoFinder, orthoMCL
P22752	319165	2448289	Hist1h2ad	Human	8335	4734	HIST1H2AB	6	5.7	moderate	Yes	No	Compara, eggNOG, OMA, OrthoFinder, orthoMCL, TreeFam
P22752	319165	2448289	Hist1h2ad	Human	3012	4724	HIST1H2AE	5	4.77	moderate	No	No	eggNOG, OMA, OrthoFinder, orthoMCL, TreeFam
P22752	319165	2448289	Hist1h2ad	Human	723790	29668	HIST2H2AA4	4	3.81	moderate	No	No	eggNOG, OMA, OrthoFinder, orthoMCL
P22752	319165	2448289	Hist1h2ad	Human	85235	13671	HIST1H2AH	4	3.81	moderate	No	No	eggNOG, OMA, OrthoFinder, orthoMCL
P22752	319165	2448289	Hist1h2ad	Human	8969	4737	HIST1H2AG	4	3.81	moderate	No	No	eggNOG, OMA, OrthoFinder, orthoMCL
P22752	319165	2448289	Hist1h2ad	Human	317772	20508	HIST2H2AB	4	3.81	moderate	No	No	eggNOG, OMA, OrthoFinder, orthoMCL
P22752	319165	2448289	Hist1h2ad	Human	8329	4725	HIST1H2AI	4	3.81	moderate	No	Yes	eggNOG, OMA, OrthoFinder, orthoMCL
P22752	319165	2448289	Hist1h2ad	Human	8330	4726	HIST1H2AK	4	3.81	moderate	No	No	eggNOG, OMA, OrthoFinder, orthoMCL
P22752	319165	2448289	Hist1h2ad	Human	8334	4733	HIST1H2AC	4	3.81	moderate	No	No	eggNOG, OMA, OrthoFinder, orthoMCL
P22752	319165	2448289	Hist1h2ad	Human	3014	4739	H2AFX	4	3.81	moderate	No	No	eggNOG, OMA, OrthoFinder, orthoMCL
P22752	319165	2448289	Hist1h2ad	Human	221613	18729	HIST1H2AA	4	3.81	moderate	No	No	eggNOG, OMA, OrthoFinder, orthoMCL
P22752	319165	2448289	Hist1h2ad	Human	8337	4736	HIST2H2AA3	4	3.81	moderate	No	No	eggNOG, OMA, OrthoFinder, orthoMCL
P22752	319165	2448289	Hist1h2ad	Human	8338	4738	HIST2H2AC	4	3.81	moderate	No	No	eggNOG, OMA, OrthoFinder, orthoMCL
P22752	319165	2448289	Hist1h2ad	Human	8332	4730	HIST1H2AL	4	3.81	moderate	No	No	eggNOG, OMA, OrthoFinder, orthoMCL
P22752	319165	2448289	Hist1h2ad	Human	92815	20507	HIST3H2A	4	3.81	moderate	No	No	eggNOG, OMA, OrthoFinder, orthoMCL
P22752	319165	2448289	Hist1h2ad	Human	8331	4727	HIST1H2AJ	4	3.81	moderate	No	No	eggNOG, OMA, OrthoFinder, orthoMCL
P22752	319191	2448457	Hist1h2ai	Human	3012	4724	HIST1H2AE	7	7.27	high	Yes	Yes	eggNOG, HGNC, Homologene, OMA, OrthoFinder, orthoMCL, TreeFam
P22752	319191	2448457	Hist1h2ai	Human	8335	4734	HIST1H2AB	5	4.77	moderate	No	No	eggNOG, OMA, OrthoFinder, orthoMCL, TreeFam
P22752	319191	2448457	Hist1h2ai	Human	8336	4735	HIST1H2AM	4	3.81	moderate	No	No	eggNOG, OMA, OrthoFinder, orthoMCL
P22752	319191	2448457	Hist1h2ai	Human	723790	29668	HIST2H2AA4	4	3.81	moderate	No	No	eggNOG, OMA, OrthoFinder, orthoMCL
P22752	319191	2448457	Hist1h2ai	Human	85235	13671	HIST1H2AH	4	3.81	moderate	No	No	eggNOG, OMA, OrthoFinder, orthoMCL
P22752	319191	2448457	Hist1h2ai	Human	8969	4737	HIST1H2AG	4	3.81	moderate	No	No	eggNOG, OMA, OrthoFinder, orthoMCL
P22752	319191	2448457	Hist1h2ai	Human	317772	20508	HIST2H2AB	4	3.81	moderate	No	No	eggNOG, OMA, OrthoFinder, orthoMCL
P22752	319191	2448457	Hist1h2ai	Human	8329	4725	HIST1H2AI	4	3.81	moderate	No	Yes	eggNOG, OMA, OrthoFinder, orthoMCL
P22752	319191	2448457	Hist1h2ai	Human	8330	4726	HIST1H2AK	4	3.81	moderate	No	No	eggNOG, OMA, OrthoFinder, orthoMCL
P22752	319191	2448457	Hist1h2ai	Human	8334	4733	HIST1H2AC	4	3.81	moderate	No	No	eggNOG, OMA, OrthoFinder, orthoMCL
P22752	319191	2448457	Hist1h2ai	Human	3014	4739	H2AFX	4	3.81	moderate	No	No	eggNOG, OMA, OrthoFinder, orthoMCL
P22752	319191	2448457	Hist1h2ai	Human	221613	18729	HIST1H2AA	4	3.81	moderate	No	No	eggNOG, OMA, OrthoFinder, orthoMCL
P22752	319191	2448457	Hist1h2ai	Human	8337	4736	HIST2H2AA3	4	3.81	moderate	No	No	eggNOG, OMA, OrthoFinder, orthoMCL
P22752	319191	2448457	Hist1h2ai	Human	8338	4738	HIST2H2AC	4	3.81	moderate	No	No	eggNOG, OMA, OrthoFinder, orthoMCL
P22752	319191	2448457	Hist1h2ai	Human	8332	4730	HIST1H2AL	4	3.81	moderate	No	No	eggNOG, OMA, OrthoFinder, orthoMCL
P22752	319191	2448457	Hist1h2ai	Human	92815	20507	HIST3H2A	4	3.81	moderate	No	No	eggNOG, OMA, OrthoFinder, orthoMCL
P22752	319191	2448457	Hist1h2ai	Human	8331	4727	HIST1H2AJ	4	3.81	moderate	No	No	eggNOG, OMA, OrthoFinder, orthoMCL
P22752	665433	2448302	Hist1h2ao	Human	8335	4734	HIST1H2AB	9	8.85	high	Yes	Yes	eggNOG, Hieranoid, Inparanoid, OMA, OrthoFinder, OrthoInspector, orthoMCL, RoundUp, TreeFam
P22752	665433	2448302	Hist1h2ao	Human	8334	4733	HIST1H2AC	7	7.34	moderate	No	Yes	eggNOG, HGNC, Homologene, OMA, OrthoFinder, orthoMCL, RoundUp
P22752	665433	2448302	Hist1h2ao	Human	3012	4724	HIST1H2AE	6	5.7	moderate	No	No	Compara, eggNOG, OMA, OrthoFinder, orthoMCL, TreeFam
P22752	665433	2448302	Hist1h2ao	Human	8969	4737	HIST1H2AG	5	4.84	moderate	No	No	eggNOG, OMA, OrthoFinder, orthoMCL, RoundUp
P22752	665433	2448302	Hist1h2ao	Human	317772	20508	HIST2H2AB	5	4.84	moderate	No	No	eggNOG, OMA, OrthoFinder, orthoMCL, RoundUp
P22752	665433	2448302	Hist1h2ao	Human	3014	4739	H2AFX	5	4.84	moderate	No	No	eggNOG, OMA, OrthoFinder, orthoMCL, RoundUp
P22752	665433	2448302	Hist1h2ao	Human	92815	20507	HIST3H2A	5	4.84	moderate	No	No	eggNOG, OMA, OrthoFinder, orthoMCL, RoundUp
P22752	665433	2448302	Hist1h2ao	Human	55766	14456	H2AFJ	4	3.94	moderate	No	No	eggNOG, OMA, OrthoFinder, RoundUp
P22752	665433	2448302	Hist1h2ao	Human	8336	4735	HIST1H2AM	4	3.81	moderate	No	No	eggNOG, OMA, OrthoFinder, orthoMCL
P22752	665433	2448302	Hist1h2ao	Human	723790	29668	HIST2H2AA4	4	3.81	moderate	No	No	eggNOG, OMA, OrthoFinder, orthoMCL
P22752	665433	2448302	Hist1h2ao	Human	85235	13671	HIST1H2AH	4	3.81	moderate	No	No	eggNOG, OMA, OrthoFinder, orthoMCL
P22752	665433	2448302	Hist1h2ao	Human	8329	4725	HIST1H2AI	4	3.81	moderate	No	Yes	eggNOG, OMA, OrthoFinder, orthoMCL
P22752	665433	2448302	Hist1h2ao	Human	8330	4726	HIST1H2AK	4	3.81	moderate	No	No	eggNOG, OMA, OrthoFinder, orthoMCL
P22752	665433	2448302	Hist1h2ao	Human	221613	18729	HIST1H2AA	4	3.81	moderate	No	No	eggNOG, OMA, OrthoFinder, orthoMCL
P22752	665433	2448302	Hist1h2ao	Human	8337	4736	HIST2H2AA3	4	3.81	moderate	No	No	eggNOG, OMA, OrthoFinder, orthoMCL
P22752	665433	2448302	Hist1h2ao	Human	8338	4738	HIST2H2AC	4	3.81	moderate	No	No	eggNOG, OMA, OrthoFinder, orthoMCL
P22752	665433	2448302	Hist1h2ao	Human	8332	4730	HIST1H2AL	4	3.81	moderate	No	No	eggNOG, OMA, OrthoFinder, orthoMCL
P22752	665433	2448302	Hist1h2ao	Human	8331	4727	HIST1H2AJ	4	3.81	moderate	No	No	eggNOG, OMA, OrthoFinder, orthoMCL
P22752	319170	2448300	Hist1h2an	Human	8969	4737	HIST1H2AG	6	6.31	high	Yes	Yes	eggNOG, HGNC, Homologene, OMA, OrthoFinder, orthoMCL
P22752	319170	2448300	Hist1h2an	Human	8335	4734	HIST1H2AB	6	5.7	moderate	Yes	No	Compara, eggNOG, OMA, OrthoFinder, orthoMCL, TreeFam
P22752	319170	2448300	Hist1h2an	Human	3012	4724	HIST1H2AE	5	4.77	moderate	No	No	eggNOG, OMA, OrthoFinder, orthoMCL, TreeFam
P22752	319170	2448300	Hist1h2an	Human	8336	4735	HIST1H2AM	4	3.81	moderate	No	No	eggNOG, OMA, OrthoFinder, orthoMCL
P22752	319170	2448300	Hist1h2an	Human	723790	29668	HIST2H2AA4	4	3.81	moderate	No	No	eggNOG, OMA, OrthoFinder, orthoMCL
P22752	319170	2448300	Hist1h2an	Human	85235	13671	HIST1H2AH	4	3.81	moderate	No	No	eggNOG, OMA, OrthoFinder, orthoMCL
P22752	319170	2448300	Hist1h2an	Human	317772	20508	HIST2H2AB	4	3.81	moderate	No	No	eggNOG, OMA, OrthoFinder, orthoMCL
P22752	319170	2448300	Hist1h2an	Human	8329	4725	HIST1H2AI	4	3.81	moderate	No	Yes	eggNOG, OMA, OrthoFinder, orthoMCL
P22752	319170	2448300	Hist1h2an	Human	8330	4726	HIST1H2AK	4	3.81	moderate	No	No	eggNOG, OMA, OrthoFinder, orthoMCL
P22752	319170	2448300	Hist1h2an	Human	8334	4733	HIST1H2AC	4	3.81	moderate	No	No	eggNOG, OMA, OrthoFinder, orthoMCL
P22752	319170	2448300	Hist1h2an	Human	3014	4739	H2AFX	4	3.81	moderate	No	No	eggNOG, OMA, OrthoFinder, orthoMCL
P22752	319170	2448300	Hist1h2an	Human	221613	18729	HIST1H2AA	4	3.81	moderate	No	No	eggNOG, OMA, OrthoFinder, orthoMCL
P22752	319170	2448300	Hist1h2an	Human	8337	4736	HIST2H2AA3	4	3.81	moderate	No	No	eggNOG, OMA, OrthoFinder, orthoMCL
P22752	319170	2448300	Hist1h2an	Human	8338	4738	HIST2H2AC	4	3.81	moderate	No	No	eggNOG, OMA, OrthoFinder, orthoMCL
P22752	319170	2448300	Hist1h2an	Human	8332	4730	HIST1H2AL	4	3.81	moderate	No	No	eggNOG, OMA, OrthoFinder, orthoMCL
P22752	319170	2448300	Hist1h2an	Human	92815	20507	HIST3H2A	4	3.81	moderate	No	No	eggNOG, OMA, OrthoFinder, orthoMCL
P22752	319170	2448300	Hist1h2an	Human	8331	4727	HIST1H2AJ	4	3.81	moderate	No	No	eggNOG, OMA, OrthoFinder, orthoMCL
P22752	319167	2448293	Hist1h2ag	Human	8335	4734	HIST1H2AB	8	8.2	moderate	Yes	No	Compara, eggNOG, HGNC, Homologene, OMA, OrthoFinder, orthoMCL, TreeFam
P22752	319167	2448293	Hist1h2ag	Human	3012	4724	HIST1H2AE	5	4.77	moderate	No	No	eggNOG, OMA, OrthoFinder, orthoMCL, TreeFam
P22752	319167	2448293	Hist1h2ag	Human	8336	4735	HIST1H2AM	4	3.81	moderate	No	No	eggNOG, OMA, OrthoFinder, orthoMCL
P22752	319167	2448293	Hist1h2ag	Human	723790	29668	HIST2H2AA4	4	3.81	moderate	No	No	eggNOG, OMA, OrthoFinder, orthoMCL
P22752	319167	2448293	Hist1h2ag	Human	85235	13671	HIST1H2AH	4	3.81	moderate	No	No	eggNOG, OMA, OrthoFinder, orthoMCL
P22752	319167	2448293	Hist1h2ag	Human	8969	4737	HIST1H2AG	4	3.81	moderate	No	No	eggNOG, OMA, OrthoFinder, orthoMCL
P22752	319167	2448293	Hist1h2ag	Human	317772	20508	HIST2H2AB	4	3.81	moderate	No	No	eggNOG, OMA, OrthoFinder, orthoMCL
P22752	319167	2448293	Hist1h2ag	Human	8329	4725	HIST1H2AI	4	3.81	moderate	No	Yes	eggNOG, OMA, OrthoFinder, orthoMCL
P22752	319167	2448293	Hist1h2ag	Human	8330	4726	HIST1H2AK	4	3.81	moderate	No	No	eggNOG, OMA, OrthoFinder, orthoMCL
P22752	319167	2448293	Hist1h2ag	Human	8334	4733	HIST1H2AC	4	3.81	moderate	No	No	eggNOG, OMA, OrthoFinder, orthoMCL
P22752	319167	2448293	Hist1h2ag	Human	3014	4739	H2AFX	4	3.81	moderate	No	No	eggNOG, OMA, OrthoFinder, orthoMCL
P22752	319167	2448293	Hist1h2ag	Human	221613	18729	HIST1H2AA	4	3.81	moderate	No	No	eggNOG, OMA, OrthoFinder, orthoMCL
P22752	319167	2448293	Hist1h2ag	Human	8337	4736	HIST2H2AA3	4	3.81	moderate	No	No	eggNOG, OMA, OrthoFinder, orthoMCL
P22752	319167	2448293	Hist1h2ag	Human	8338	4738	HIST2H2AC	4	3.81	moderate	No	No	eggNOG, OMA, OrthoFinder, orthoMCL
P22752	319167	2448293	Hist1h2ag	Human	8332	4730	HIST1H2AL	4	3.81	moderate	No	No	eggNOG, OMA, OrthoFinder, orthoMCL
P22752	319167	2448293	Hist1h2ag	Human	92815	20507	HIST3H2A	4	3.81	moderate	No	No	eggNOG, OMA, OrthoFinder, orthoMCL
P22752	319167	2448293	Hist1h2ag	Human	8331	4727	HIST1H2AJ	4	3.81	moderate	No	No	eggNOG, OMA, OrthoFinder, orthoMCL
P22752	319164	2448287	Hist1h2ac	Human	8335	4734	HIST1H2AB	7	6.71	moderate	Yes	No	Compara, eggNOG, OMA, OrthoDB, OrthoFinder, orthoMCL, TreeFam
P22752	319164	2448287	Hist1h2ac	Human	8330	4726	HIST1H2AK	6	6.31	moderate	No	Yes	eggNOG, HGNC, Homologene, OMA, OrthoFinder, orthoMCL
P22752	319164	2448287	Hist1h2ac	Human	3012	4724	HIST1H2AE	6	5.87	moderate	No	No	eggNOG, OMA, OrthoFinder, orthoMCL, Panther, TreeFam
P22752	319164	2448287	Hist1h2ac	Human	723790	29668	HIST2H2AA4	6	5.78	moderate	No	No	eggNOG, OMA, OrthoDB, OrthoFinder, orthoMCL, TreeFam
P22752	319164	2448287	Hist1h2ac	Human	85235	13671	HIST1H2AH	5	4.82	moderate	No	No	eggNOG, OMA, OrthoDB, OrthoFinder, orthoMCL
P22752	319164	2448287	Hist1h2ac	Human	8969	4737	HIST1H2AG	5	4.82	moderate	No	No	eggNOG, OMA, OrthoDB, OrthoFinder, orthoMCL
P22752	319164	2448287	Hist1h2ac	Human	317772	20508	HIST2H2AB	5	4.82	moderate	No	No	eggNOG, OMA, OrthoDB, OrthoFinder, orthoMCL
P22752	319164	2448287	Hist1h2ac	Human	8334	4733	HIST1H2AC	5	4.82	moderate	No	No	eggNOG, OMA, OrthoDB, OrthoFinder, orthoMCL
P22752	319164	2448287	Hist1h2ac	Human	3014	4739	H2AFX	5	4.82	moderate	No	No	eggNOG, OMA, OrthoDB, OrthoFinder, orthoMCL
P22752	319164	2448287	Hist1h2ac	Human	221613	18729	HIST1H2AA	5	4.82	moderate	No	No	eggNOG, OMA, OrthoDB, OrthoFinder, orthoMCL
P22752	319164	2448287	Hist1h2ac	Human	8338	4738	HIST2H2AC	5	4.82	moderate	No	No	eggNOG, OMA, OrthoDB, OrthoFinder, orthoMCL
P22752	319164	2448287	Hist1h2ac	Human	92815	20507	HIST3H2A	5	4.82	moderate	No	No	eggNOG, OMA, OrthoDB, OrthoFinder, orthoMCL
P22752	319164	2448287	Hist1h2ac	Human	8331	4727	HIST1H2AJ	5	4.82	moderate	No	No	eggNOG, OMA, OrthoDB, OrthoFinder, orthoMCL
P22752	319164	2448287	Hist1h2ac	Human	8337	4736	HIST2H2AA3	5	4.77	moderate	No	No	eggNOG, OMA, OrthoFinder, orthoMCL, TreeFam
P22752	319164	2448287	Hist1h2ac	Human	55766	14456	H2AFJ	4	3.92	moderate	No	No	eggNOG, OMA, OrthoDB, OrthoFinder
P22752	319164	2448287	Hist1h2ac	Human	8336	4735	HIST1H2AM	4	3.81	moderate	No	No	eggNOG, OMA, OrthoFinder, orthoMCL
P22752	319164	2448287	Hist1h2ac	Human	8329	4725	HIST1H2AI	4	3.81	moderate	No	Yes	eggNOG, OMA, OrthoFinder, orthoMCL
P22752	319164	2448287	Hist1h2ac	Human	3013	4729	HIST1H2AD	4	3.81	moderate	No	No	eggNOG, OrthoDB, OrthoFinder, orthoMCL
P22752	319164	2448287	Hist1h2ac	Human	8332	4730	HIST1H2AL	4	3.81	moderate	No	No	eggNOG, OMA, OrthoFinder, orthoMCL
P22752	319171	3710573	Hist1h2ap	Human	3012	4724	HIST1H2AE	6	5.7	moderate	Yes	No	Compara, eggNOG, OMA, OrthoFinder, orthoMCL, TreeFam
P22752	319171	3710573	Hist1h2ap	Human	8335	4734	HIST1H2AB	5	4.77	moderate	No	No	eggNOG, OMA, OrthoFinder, orthoMCL, TreeFam
P22752	319171	3710573	Hist1h2ap	Human	8336	4735	HIST1H2AM	4	3.81	moderate	No	No	eggNOG, OMA, OrthoFinder, orthoMCL
P22752	319171	3710573	Hist1h2ap	Human	723790	29668	HIST2H2AA4	4	3.81	moderate	No	No	eggNOG, OMA, OrthoFinder, orthoMCL
P22752	319171	3710573	Hist1h2ap	Human	85235	13671	HIST1H2AH	4	3.81	moderate	No	No	eggNOG, OMA, OrthoFinder, orthoMCL
P22752	319171	3710573	Hist1h2ap	Human	8969	4737	HIST1H2AG	4	3.81	moderate	No	No	eggNOG, OMA, OrthoFinder, orthoMCL
P22752	319171	3710573	Hist1h2ap	Human	317772	20508	HIST2H2AB	4	3.81	moderate	No	No	eggNOG, OMA, OrthoFinder, orthoMCL
P22752	319171	3710573	Hist1h2ap	Human	8329	4725	HIST1H2AI	4	3.81	moderate	No	Yes	eggNOG, OMA, OrthoFinder, orthoMCL
P22752	319171	3710573	Hist1h2ap	Human	8330	4726	HIST1H2AK	4	3.81	moderate	No	No	eggNOG, OMA, OrthoFinder, orthoMCL
P22752	319171	3710573	Hist1h2ap	Human	8334	4733	HIST1H2AC	4	3.81	moderate	No	No	eggNOG, OMA, OrthoFinder, orthoMCL
P22752	319171	3710573	Hist1h2ap	Human	3014	4739	H2AFX	4	3.81	moderate	No	No	eggNOG, OMA, OrthoFinder, orthoMCL
P22752	319171	3710573	Hist1h2ap	Human	221613	18729	HIST1H2AA	4	3.81	moderate	No	No	eggNOG, OMA, OrthoFinder, orthoMCL
P22752	319171	3710573	Hist1h2ap	Human	8337	4736	HIST2H2AA3	4	3.81	moderate	No	No	eggNOG, OMA, OrthoFinder, orthoMCL
P22752	319171	3710573	Hist1h2ap	Human	8338	4738	HIST2H2AC	4	3.81	moderate	No	No	eggNOG, OMA, OrthoFinder, orthoMCL
P22752	319171	3710573	Hist1h2ap	Human	8332	4730	HIST1H2AL	4	3.81	moderate	No	No	eggNOG, OMA, OrthoFinder, orthoMCL
P22752	319171	3710573	Hist1h2ap	Human	92815	20507	HIST3H2A	4	3.81	moderate	No	No	eggNOG, OMA, OrthoFinder, orthoMCL
P22752	319171	3710573	Hist1h2ap	Human	8331	4727	HIST1H2AJ	4	3.81	moderate	No	No	eggNOG, OMA, OrthoFinder, orthoMCL
P22752	319172	2448306	Hist1h2ab	Human	3012	4724	HIST1H2AE	6	5.7	moderate	Yes	No	Compara, eggNOG, OMA, OrthoFinder, orthoMCL, TreeFam
P22752	319172	2448306	Hist1h2ab	Human	3013	4729	HIST1H2AD	5	5.3	moderate	No	Yes	eggNOG, HGNC, Homologene, OrthoFinder, orthoMCL
P22752	319172	2448306	Hist1h2ab	Human	8335	4734	HIST1H2AB	5	4.77	moderate	No	No	eggNOG, OMA, OrthoFinder, orthoMCL, TreeFam
P22752	319172	2448306	Hist1h2ab	Human	8336	4735	HIST1H2AM	4	3.81	moderate	No	No	eggNOG, OMA, OrthoFinder, orthoMCL
P22752	319172	2448306	Hist1h2ab	Human	723790	29668	HIST2H2AA4	4	3.81	moderate	No	No	eggNOG, OMA, OrthoFinder, orthoMCL
P22752	319172	2448306	Hist1h2ab	Human	85235	13671	HIST1H2AH	4	3.81	moderate	No	No	eggNOG, OMA, OrthoFinder, orthoMCL
P22752	319172	2448306	Hist1h2ab	Human	8969	4737	HIST1H2AG	4	3.81	moderate	No	No	eggNOG, OMA, OrthoFinder, orthoMCL
P22752	319172	2448306	Hist1h2ab	Human	317772	20508	HIST2H2AB	4	3.81	moderate	No	No	eggNOG, OMA, OrthoFinder, orthoMCL
P22752	319172	2448306	Hist1h2ab	Human	8329	4725	HIST1H2AI	4	3.81	moderate	No	Yes	eggNOG, OMA, OrthoFinder, orthoMCL
P22752	319172	2448306	Hist1h2ab	Human	8330	4726	HIST1H2AK	4	3.81	moderate	No	No	eggNOG, OMA, OrthoFinder, orthoMCL
P22752	319172	2448306	Hist1h2ab	Human	8334	4733	HIST1H2AC	4	3.81	moderate	No	No	eggNOG, OMA, OrthoFinder, orthoMCL
P22752	319172	2448306	Hist1h2ab	Human	3014	4739	H2AFX	4	3.81	moderate	No	No	eggNOG, OMA, OrthoFinder, orthoMCL
P22752	319172	2448306	Hist1h2ab	Human	221613	18729	HIST1H2AA	4	3.81	moderate	No	No	eggNOG, OMA, OrthoFinder, orthoMCL
P22752	319172	2448306	Hist1h2ab	Human	8337	4736	HIST2H2AA3	4	3.81	moderate	No	No	eggNOG, OMA, OrthoFinder, orthoMCL
P22752	319172	2448306	Hist1h2ab	Human	8338	4738	HIST2H2AC	4	3.81	moderate	No	No	eggNOG, OMA, OrthoFinder, orthoMCL
P22752	319172	2448306	Hist1h2ab	Human	8332	4730	HIST1H2AL	4	3.81	moderate	No	No	eggNOG, OMA, OrthoFinder, orthoMCL
P22752	319172	2448306	Hist1h2ab	Human	92815	20507	HIST3H2A	4	3.81	moderate	No	No	eggNOG, OMA, OrthoFinder, orthoMCL
P22752	319172	2448306	Hist1h2ab	Human	8331	4727	HIST1H2AJ	4	3.81	moderate	No	No	eggNOG, OMA, OrthoFinder, orthoMCL
P22752	319166	2448290	Hist1h2ae	Human	8332	4730	HIST1H2AL	6	6.31	high	Yes	Yes	eggNOG, HGNC, Homologene, OMA, OrthoFinder, orthoMCL
P22752	319166	2448290	Hist1h2ae	Human	3012	4724	HIST1H2AE	5	4.77	moderate	No	No	eggNOG, OMA, OrthoFinder, orthoMCL, TreeFam
P22752	319166	2448290	Hist1h2ae	Human	8335	4734	HIST1H2AB	5	4.77	moderate	No	No	eggNOG, OMA, OrthoFinder, orthoMCL, TreeFam
P22752	319166	2448290	Hist1h2ae	Human	8336	4735	HIST1H2AM	4	3.81	moderate	No	No	eggNOG, OMA, OrthoFinder, orthoMCL
P22752	319166	2448290	Hist1h2ae	Human	723790	29668	HIST2H2AA4	4	3.81	moderate	No	No	eggNOG, OMA, OrthoFinder, orthoMCL
P22752	319166	2448290	Hist1h2ae	Human	85235	13671	HIST1H2AH	4	3.81	moderate	No	No	eggNOG, OMA, OrthoFinder, orthoMCL
P22752	319166	2448290	Hist1h2ae	Human	8969	4737	HIST1H2AG	4	3.81	moderate	No	No	eggNOG, OMA, OrthoFinder, orthoMCL
P22752	319166	2448290	Hist1h2ae	Human	317772	20508	HIST2H2AB	4	3.81	moderate	No	No	eggNOG, OMA, OrthoFinder, orthoMCL
P22752	319166	2448290	Hist1h2ae	Human	8329	4725	HIST1H2AI	4	3.81	moderate	No	Yes	eggNOG, OMA, OrthoFinder, orthoMCL
P22752	319166	2448290	Hist1h2ae	Human	8330	4726	HIST1H2AK	4	3.81	moderate	No	No	eggNOG, OMA, OrthoFinder, orthoMCL
P22752	319166	2448290	Hist1h2ae	Human	8334	4733	HIST1H2AC	4	3.81	moderate	No	No	eggNOG, OMA, OrthoFinder, orthoMCL
P22752	319166	2448290	Hist1h2ae	Human	3014	4739	H2AFX	4	3.81	moderate	No	No	eggNOG, OMA, OrthoFinder, orthoMCL
P22752	319166	2448290	Hist1h2ae	Human	221613	18729	HIST1H2AA	4	3.81	moderate	No	No	eggNOG, OMA, OrthoFinder, orthoMCL
P22752	319166	2448290	Hist1h2ae	Human	8337	4736	HIST2H2AA3	4	3.81	moderate	No	No	eggNOG, OMA, OrthoFinder, orthoMCL
P22752	319166	2448290	Hist1h2ae	Human	8338	4738	HIST2H2AC	4	3.81	moderate	No	No	eggNOG, OMA, OrthoFinder, orthoMCL
P22752	319166	2448290	Hist1h2ae	Human	92815	20507	HIST3H2A	4	3.81	moderate	No	No	eggNOG, OMA, OrthoFinder, orthoMCL
P22752	319166	2448290	Hist1h2ae	Human	8331	4727	HIST1H2AJ	4	3.81	moderate	No	No	eggNOG, OMA, OrthoFinder, orthoMCL
Q8CGP5	319173	2448309	Hist1h2af	Human	8331	4727	HIST1H2AJ	7	7.32	high	Yes	Yes	eggNOG, HGNC, Homologene, OMA, OrthoDB, OrthoFinder, orthoMCL
Q8CGP5	319173	2448309	Hist1h2af	Human	3012	4724	HIST1H2AE	6	5.87	moderate	No	No	eggNOG, OMA, OrthoFinder, orthoMCL, Panther, TreeFam
Q8CGP5	319173	2448309	Hist1h2af	Human	8335	4734	HIST1H2AB	6	5.78	moderate	No	No	eggNOG, OMA, OrthoDB, OrthoFinder, orthoMCL, TreeFam
Q8CGP5	319173	2448309	Hist1h2af	Human	723790	29668	HIST2H2AA4	5	4.82	moderate	No	No	eggNOG, OMA, OrthoDB, OrthoFinder, orthoMCL
Q8CGP5	319173	2448309	Hist1h2af	Human	85235	13671	HIST1H2AH	5	4.82	moderate	No	No	eggNOG, OMA, OrthoDB, OrthoFinder, orthoMCL
Q8CGP5	319173	2448309	Hist1h2af	Human	8969	4737	HIST1H2AG	5	4.82	moderate	No	No	eggNOG, OMA, OrthoDB, OrthoFinder, orthoMCL
Q8CGP5	319173	2448309	Hist1h2af	Human	317772	20508	HIST2H2AB	5	4.82	moderate	No	No	eggNOG, OMA, OrthoDB, OrthoFinder, orthoMCL
Q8CGP5	319173	2448309	Hist1h2af	Human	8334	4733	HIST1H2AC	5	4.82	moderate	No	No	eggNOG, OMA, OrthoDB, OrthoFinder, orthoMCL
Q8CGP5	319173	2448309	Hist1h2af	Human	3014	4739	H2AFX	5	4.82	moderate	No	No	eggNOG, OMA, OrthoDB, OrthoFinder, orthoMCL
Q8CGP5	319173	2448309	Hist1h2af	Human	221613	18729	HIST1H2AA	5	4.82	moderate	No	No	eggNOG, OMA, OrthoDB, OrthoFinder, orthoMCL
Q8CGP5	319173	2448309	Hist1h2af	Human	8338	4738	HIST2H2AC	5	4.82	moderate	No	No	eggNOG, OMA, OrthoDB, OrthoFinder, orthoMCL
Q8CGP5	319173	2448309	Hist1h2af	Human	92815	20507	HIST3H2A	5	4.82	moderate	No	No	eggNOG, OMA, OrthoDB, OrthoFinder, orthoMCL
Q8CGP5	319173	2448309	Hist1h2af	Human	55766	14456	H2AFJ	4	3.92	moderate	No	No	eggNOG, OMA, OrthoDB, OrthoFinder
Q8CGP5	319173	2448309	Hist1h2af	Human	8336	4735	HIST1H2AM	4	3.81	moderate	No	No	eggNOG, OMA, OrthoFinder, orthoMCL
Q8CGP5	319173	2448309	Hist1h2af	Human	8329	4725	HIST1H2AI	4	3.81	moderate	No	Yes	eggNOG, OMA, OrthoFinder, orthoMCL
Q8CGP5	319173	2448309	Hist1h2af	Human	3013	4729	HIST1H2AD	4	3.81	moderate	No	No	eggNOG, OrthoDB, OrthoFinder, orthoMCL
Q8CGP5	319173	2448309	Hist1h2af	Human	8330	4726	HIST1H2AK	4	3.81	moderate	No	No	eggNOG, OMA, OrthoFinder, orthoMCL
Q8CGP5	319173	2448309	Hist1h2af	Human	8337	4736	HIST2H2AA3	4	3.81	moderate	No	No	eggNOG, OMA, OrthoFinder, orthoMCL
Q8CGP5	319173	2448309	Hist1h2af	Human	8332	4730	HIST1H2AL	4	3.81	moderate	No	No	eggNOG, OMA, OrthoFinder, orthoMCL
Q8CGP7	319169	2448297	Hist1h2ak	Human	8335	4734	HIST1H2AB	7	6.69	moderate	Yes	No	eggNOG, OMA, OrthoDB, OrthoFinder, orthoMCL, Phylome, TreeFam
Q8CGP7	319169	2448297	Hist1h2ak	Human	221613	18729	HIST1H2AA	6	5.82	moderate	No	No	eggNOG, Homologene, OMA, OrthoDB, OrthoFinder, orthoMCL
Q8CGP7	319169	2448297	Hist1h2ak	Human	723790	29668	HIST2H2AA4	5	4.82	moderate	No	No	eggNOG, OMA, OrthoDB, OrthoFinder, orthoMCL
Q8CGP7	319169	2448297	Hist1h2ak	Human	85235	13671	HIST1H2AH	5	4.82	moderate	No	No	eggNOG, OMA, OrthoDB, OrthoFinder, orthoMCL
Q8CGP7	319169	2448297	Hist1h2ak	Human	8969	4737	HIST1H2AG	5	4.82	moderate	No	No	eggNOG, OMA, OrthoDB, OrthoFinder, orthoMCL
Q8CGP7	319169	2448297	Hist1h2ak	Human	317772	20508	HIST2H2AB	5	4.82	moderate	No	No	eggNOG, OMA, OrthoDB, OrthoFinder, orthoMCL
Q8CGP7	319169	2448297	Hist1h2ak	Human	8334	4733	HIST1H2AC	5	4.82	moderate	No	No	eggNOG, OMA, OrthoDB, OrthoFinder, orthoMCL
Q8CGP7	319169	2448297	Hist1h2ak	Human	3014	4739	H2AFX	5	4.82	moderate	No	No	eggNOG, OMA, OrthoDB, OrthoFinder, orthoMCL
Q8CGP7	319169	2448297	Hist1h2ak	Human	8338	4738	HIST2H2AC	5	4.82	moderate	No	No	eggNOG, OMA, OrthoDB, OrthoFinder, orthoMCL
Q8CGP7	319169	2448297	Hist1h2ak	Human	92815	20507	HIST3H2A	5	4.82	moderate	No	No	eggNOG, OMA, OrthoDB, OrthoFinder, orthoMCL
Q8CGP7	319169	2448297	Hist1h2ak	Human	8331	4727	HIST1H2AJ	5	4.82	moderate	No	No	eggNOG, OMA, OrthoDB, OrthoFinder, orthoMCL
Q8CGP7	319169	2448297	Hist1h2ak	Human	3012	4724	HIST1H2AE	5	4.77	moderate	No	No	eggNOG, OMA, OrthoFinder, orthoMCL, TreeFam
Q8CGP7	319169	2448297	Hist1h2ak	Human	55766	14456	H2AFJ	4	3.92	moderate	No	No	eggNOG, OMA, OrthoDB, OrthoFinder
Q8CGP7	319169	2448297	Hist1h2ak	Human	8336	4735	HIST1H2AM	4	3.81	moderate	No	No	eggNOG, OMA, OrthoFinder, orthoMCL
Q8CGP7	319169	2448297	Hist1h2ak	Human	8329	4725	HIST1H2AI	4	3.81	moderate	No	Yes	eggNOG, OMA, OrthoFinder, orthoMCL
Q8CGP7	319169	2448297	Hist1h2ak	Human	3013	4729	HIST1H2AD	4	3.81	moderate	No	No	eggNOG, OrthoDB, OrthoFinder, orthoMCL
Q8CGP7	319169	2448297	Hist1h2ak	Human	8330	4726	HIST1H2AK	4	3.81	moderate	No	No	eggNOG, OMA, OrthoFinder, orthoMCL
Q8CGP7	319169	2448297	Hist1h2ak	Human	8337	4736	HIST2H2AA3	4	3.81	moderate	No	No	eggNOG, OMA, OrthoFinder, orthoMCL
Q8CGP7	319169	2448297	Hist1h2ak	Human	8332	4730	HIST1H2AL	4	3.81	moderate	No	No	eggNOG, OMA, OrthoFinder, orthoMCL
Q8R1M2	232440	3606192	H2afj	Human	55766	14456	H2AFJ	13	13.3	high	Yes	Yes	Compara, eggNOG, HGNC, Hieranoid, Homologene, Inparanoid, OMA, OrthoDB, OrthoFinder, OrthoInspector, Phylome, RoundUp, TreeFam
Q8R1M2	232440	3606192	H2afj	Human	8334	4733	HIST1H2AC	7	6.95	moderate	No	Yes	eggNOG, OMA, OrthoDB, OrthoFinder, orthoMCL, Panther, RoundUp
Q8R1M2	232440	3606192	H2afj	Human	8969	4737	HIST1H2AG	6	5.85	moderate	No	Yes	eggNOG, OMA, OrthoDB, OrthoFinder, orthoMCL, RoundUp
Q8R1M2	232440	3606192	H2afj	Human	317772	20508	HIST2H2AB	6	5.85	moderate	No	No	eggNOG, OMA, OrthoDB, OrthoFinder, orthoMCL, RoundUp
Q8R1M2	232440	3606192	H2afj	Human	3014	4739	H2AFX	6	5.85	moderate	No	No	eggNOG, OMA, OrthoDB, OrthoFinder, orthoMCL, RoundUp
Q8R1M2	232440	3606192	H2afj	Human	8335	4734	HIST1H2AB	6	5.85	moderate	No	No	eggNOG, OMA, OrthoDB, OrthoFinder, orthoMCL, RoundUp
Q8R1M2	232440	3606192	H2afj	Human	92815	20507	HIST3H2A	6	5.85	moderate	No	No	eggNOG, OMA, OrthoDB, OrthoFinder, orthoMCL, RoundUp
Q8R1M2	232440	3606192	H2afj	Human	723790	29668	HIST2H2AA4	5	4.82	moderate	No	No	eggNOG, OMA, OrthoDB, OrthoFinder, orthoMCL
Q8R1M2	232440	3606192	H2afj	Human	85235	13671	HIST1H2AH	5	4.82	moderate	No	No	eggNOG, OMA, OrthoDB, OrthoFinder, orthoMCL
Q8R1M2	232440	3606192	H2afj	Human	221613	18729	HIST1H2AA	5	4.82	moderate	No	No	eggNOG, OMA, OrthoDB, OrthoFinder, orthoMCL
Q8R1M2	232440	3606192	H2afj	Human	8338	4738	HIST2H2AC	5	4.82	moderate	No	No	eggNOG, OMA, OrthoDB, OrthoFinder, orthoMCL
Q8R1M2	232440	3606192	H2afj	Human	8331	4727	HIST1H2AJ	5	4.82	moderate	No	No	eggNOG, OMA, OrthoDB, OrthoFinder, orthoMCL
Q8R1M2	232440	3606192	H2afj	Human	8336	4735	HIST1H2AM	4	3.81	moderate	No	No	eggNOG, OMA, OrthoFinder, orthoMCL
Q8R1M2	232440	3606192	H2afj	Human	8329	4725	HIST1H2AI	4	3.81	moderate	No	Yes	eggNOG, OMA, OrthoFinder, orthoMCL
Q8R1M2	232440	3606192	H2afj	Human	3013	4729	HIST1H2AD	4	3.81	moderate	No	No	eggNOG, OrthoDB, OrthoFinder, orthoMCL
Q8R1M2	232440	3606192	H2afj	Human	8330	4726	HIST1H2AK	4	3.81	moderate	No	No	eggNOG, OMA, OrthoFinder, orthoMCL
Q8R1M2	232440	3606192	H2afj	Human	3012	4724	HIST1H2AE	4	3.81	moderate	No	No	eggNOG, OMA, OrthoFinder, orthoMCL
Q8R1M2	232440	3606192	H2afj	Human	8337	4736	HIST2H2AA3	4	3.81	moderate	No	No	eggNOG, OMA, OrthoFinder, orthoMCL
Q8R1M2	232440	3606192	H2afj	Human	8332	4730	HIST1H2AL	4	3.81	moderate	No	No	eggNOG, OMA, OrthoFinder, orthoMCL
Q8BFU2	319162	2448458	Hist3h2a	Human	92815	20507	HIST3H2A	14	14.39	high	Yes	Yes	Compara, eggNOG, HGNC, Hieranoid, Homologene, Inparanoid, OMA, OrthoDB, OrthoFinder, OrthoInspector, orthoMCL, Panther, RoundUp, TreeFam
Q8BFU2	319162	2448458	Hist3h2a	Human	8969	4737	HIST1H2AG	6	5.85	moderate	No	Yes	eggNOG, OMA, OrthoDB, OrthoFinder, orthoMCL, RoundUp
Q8BFU2	319162	2448458	Hist3h2a	Human	317772	20508	HIST2H2AB	6	5.85	moderate	No	No	eggNOG, OMA, OrthoDB, OrthoFinder, orthoMCL, RoundUp
Q8BFU2	319162	2448458	Hist3h2a	Human	8334	4733	HIST1H2AC	6	5.85	moderate	No	No	eggNOG, OMA, OrthoDB, OrthoFinder, orthoMCL, RoundUp
Q8BFU2	319162	2448458	Hist3h2a	Human	3014	4739	H2AFX	6	5.85	moderate	No	No	eggNOG, OMA, OrthoDB, OrthoFinder, orthoMCL, RoundUp
Q8BFU2	319162	2448458	Hist3h2a	Human	8335	4734	HIST1H2AB	6	5.85	moderate	No	No	eggNOG, OMA, OrthoDB, OrthoFinder, orthoMCL, RoundUp
Q8BFU2	319162	2448458	Hist3h2a	Human	55766	14456	H2AFJ	5	4.95	moderate	No	No	eggNOG, OMA, OrthoDB, OrthoFinder, RoundUp
Q8BFU2	319162	2448458	Hist3h2a	Human	723790	29668	HIST2H2AA4	5	4.82	moderate	No	No	eggNOG, OMA, OrthoDB, OrthoFinder, orthoMCL
Q8BFU2	319162	2448458	Hist3h2a	Human	85235	13671	HIST1H2AH	5	4.82	moderate	No	No	eggNOG, OMA, OrthoDB, OrthoFinder, orthoMCL
Q8BFU2	319162	2448458	Hist3h2a	Human	221613	18729	HIST1H2AA	5	4.82	moderate	No	No	eggNOG, OMA, OrthoDB, OrthoFinder, orthoMCL
Q8BFU2	319162	2448458	Hist3h2a	Human	8338	4738	HIST2H2AC	5	4.82	moderate	No	No	eggNOG, OMA, OrthoDB, OrthoFinder, orthoMCL
Q8BFU2	319162	2448458	Hist3h2a	Human	8331	4727	HIST1H2AJ	5	4.82	moderate	No	No	eggNOG, OMA, OrthoDB, OrthoFinder, orthoMCL
Q8BFU2	319162	2448458	Hist3h2a	Human	8336	4735	HIST1H2AM	4	3.81	moderate	No	No	eggNOG, OMA, OrthoFinder, orthoMCL
Q8BFU2	319162	2448458	Hist3h2a	Human	8329	4725	HIST1H2AI	4	3.81	moderate	No	Yes	eggNOG, OMA, OrthoFinder, orthoMCL
Q8BFU2	319162	2448458	Hist3h2a	Human	3013	4729	HIST1H2AD	4	3.81	moderate	No	No	eggNOG, OrthoDB, OrthoFinder, orthoMCL
Q8BFU2	319162	2448458	Hist3h2a	Human	8330	4726	HIST1H2AK	4	3.81	moderate	No	No	eggNOG, OMA, OrthoFinder, orthoMCL
Q8BFU2	319162	2448458	Hist3h2a	Human	3012	4724	HIST1H2AE	4	3.81	moderate	No	No	eggNOG, OMA, OrthoFinder, orthoMCL
Q8BFU2	319162	2448458	Hist3h2a	Human	8337	4736	HIST2H2AA3	4	3.81	moderate	No	No	eggNOG, OMA, OrthoFinder, orthoMCL
Q8BFU2	319162	2448458	Hist3h2a	Human	8332	4730	HIST1H2AL	4	3.81	moderate	No	No	eggNOG, OMA, OrthoFinder, orthoMCL
Q8CGP6	319168	2448295	Hist1h2ah	Human	85235	13671	HIST1H2AH	8	8.23	high	Yes	Yes	eggNOG, HGNC, Homologene, OMA, OrthoDB, OrthoFinder, orthoMCL, Phylome
Q8CGP6	319168	2448295	Hist1h2ah	Human	8335	4734	HIST1H2AB	7	6.71	moderate	No	No	Compara, eggNOG, OMA, OrthoDB, OrthoFinder, orthoMCL, TreeFam
Q8CGP6	319168	2448295	Hist1h2ah	Human	3012	4724	HIST1H2AE	6	5.87	moderate	No	No	eggNOG, OMA, OrthoFinder, orthoMCL, Panther, TreeFam
Q8CGP6	319168	2448295	Hist1h2ah	Human	8969	4737	HIST1H2AG	6	5.73	moderate	No	Yes	eggNOG, OMA, OrthoDB, OrthoFinder, orthoMCL, Phylome
Q8CGP6	319168	2448295	Hist1h2ah	Human	8331	4727	HIST1H2AJ	6	5.73	moderate	No	No	eggNOG, OMA, OrthoDB, OrthoFinder, orthoMCL, Phylome
Q8CGP6	319168	2448295	Hist1h2ah	Human	723790	29668	HIST2H2AA4	5	4.82	moderate	No	No	eggNOG, OMA, OrthoDB, OrthoFinder, orthoMCL
Q8CGP6	319168	2448295	Hist1h2ah	Human	317772	20508	HIST2H2AB	5	4.82	moderate	No	No	eggNOG, OMA, OrthoDB, OrthoFinder, orthoMCL
Q8CGP6	319168	2448295	Hist1h2ah	Human	8334	4733	HIST1H2AC	5	4.82	moderate	No	No	eggNOG, OMA, OrthoDB, OrthoFinder, orthoMCL
Q8CGP6	319168	2448295	Hist1h2ah	Human	3014	4739	H2AFX	5	4.82	moderate	No	No	eggNOG, OMA, OrthoDB, OrthoFinder, orthoMCL
Q8CGP6	319168	2448295	Hist1h2ah	Human	221613	18729	HIST1H2AA	5	4.82	moderate	No	No	eggNOG, OMA, OrthoDB, OrthoFinder, orthoMCL
Q8CGP6	319168	2448295	Hist1h2ah	Human	8338	4738	HIST2H2AC	5	4.82	moderate	No	No	eggNOG, OMA, OrthoDB, OrthoFinder, orthoMCL
Q8CGP6	319168	2448295	Hist1h2ah	Human	92815	20507	HIST3H2A	5	4.82	moderate	No	No	eggNOG, OMA, OrthoDB, OrthoFinder, orthoMCL
Q8CGP6	319168	2448295	Hist1h2ah	Human	55766	14456	H2AFJ	4	3.92	moderate	No	No	eggNOG, OMA, OrthoDB, OrthoFinder
Q8CGP6	319168	2448295	Hist1h2ah	Human	8336	4735	HIST1H2AM	4	3.81	moderate	No	No	eggNOG, OMA, OrthoFinder, orthoMCL
Q8CGP6	319168	2448295	Hist1h2ah	Human	8329	4725	HIST1H2AI	4	3.81	moderate	No	Yes	eggNOG, OMA, OrthoFinder, orthoMCL
Q8CGP6	319168	2448295	Hist1h2ah	Human	3013	4729	HIST1H2AD	4	3.81	moderate	No	No	eggNOG, OrthoDB, OrthoFinder, orthoMCL
Q8CGP6	319168	2448295	Hist1h2ah	Human	8330	4726	HIST1H2AK	4	3.81	moderate	No	No	eggNOG, OMA, OrthoFinder, orthoMCL
Q8CGP6	319168	2448295	Hist1h2ah	Human	8337	4736	HIST2H2AA3	4	3.81	moderate	No	No	eggNOG, OMA, OrthoFinder, orthoMCL
Q8CGP6	319168	2448295	Hist1h2ah	Human	8332	4730	HIST1H2AL	4	3.81	moderate	No	No	eggNOG, OMA, OrthoFinder, orthoMCL
Q8CGP4	319163	2448285	Hist1h2aa	Human	221613	18729	HIST1H2AA	10	10.22	high	Yes	Yes	Compara, eggNOG, HGNC, OMA, OrthoDB, OrthoFinder, orthoMCL, Panther, Phylome, TreeFam
Q8CGP4	319163	2448285	Hist1h2aa	Human	8334	4733	HIST1H2AC	6	5.75	moderate	No	No	Compara, eggNOG, OMA, OrthoDB, OrthoFinder, orthoMCL
Q8CGP4	319163	2448285	Hist1h2aa	Human	723790	29668	HIST2H2AA4	5	4.82	moderate	No	No	eggNOG, OMA, OrthoDB, OrthoFinder, orthoMCL
Q8CGP4	319163	2448285	Hist1h2aa	Human	85235	13671	HIST1H2AH	5	4.82	moderate	No	No	eggNOG, OMA, OrthoDB, OrthoFinder, orthoMCL
Q8CGP4	319163	2448285	Hist1h2aa	Human	8969	4737	HIST1H2AG	5	4.82	moderate	No	No	eggNOG, OMA, OrthoDB, OrthoFinder, orthoMCL
Q8CGP4	319163	2448285	Hist1h2aa	Human	317772	20508	HIST2H2AB	5	4.82	moderate	No	No	eggNOG, OMA, OrthoDB, OrthoFinder, orthoMCL
Q8CGP4	319163	2448285	Hist1h2aa	Human	3014	4739	H2AFX	5	4.82	moderate	No	No	eggNOG, OMA, OrthoDB, OrthoFinder, orthoMCL
Q8CGP4	319163	2448285	Hist1h2aa	Human	8335	4734	HIST1H2AB	5	4.82	moderate	No	No	eggNOG, OMA, OrthoDB, OrthoFinder, orthoMCL
Q8CGP4	319163	2448285	Hist1h2aa	Human	92815	20507	HIST3H2A	5	4.82	moderate	No	No	eggNOG, OMA, OrthoDB, OrthoFinder, orthoMCL
Q8CGP4	319163	2448285	Hist1h2aa	Human	8331	4727	HIST1H2AJ	5	4.82	moderate	No	No	eggNOG, OMA, OrthoDB, OrthoFinder, orthoMCL
Q8CGP4	319163	2448285	Hist1h2aa	Human	55766	14456	H2AFJ	4	3.92	moderate	No	No	eggNOG, OMA, OrthoDB, OrthoFinder
Q8CGP4	319163	2448285	Hist1h2aa	Human	8336	4735	HIST1H2AM	4	3.81	moderate	No	No	eggNOG, OMA, OrthoFinder, orthoMCL
Q8CGP4	319163	2448285	Hist1h2aa	Human	8329	4725	HIST1H2AI	4	3.81	moderate	No	Yes	eggNOG, OMA, OrthoFinder, orthoMCL
Q8CGP4	319163	2448285	Hist1h2aa	Human	8330	4726	HIST1H2AK	4	3.81	moderate	No	No	eggNOG, OMA, OrthoFinder, orthoMCL
Q8CGP4	319163	2448285	Hist1h2aa	Human	3012	4724	HIST1H2AE	4	3.81	moderate	No	No	eggNOG, OMA, OrthoFinder, orthoMCL
Q8CGP4	319163	2448285	Hist1h2aa	Human	8337	4736	HIST2H2AA3	4	3.81	moderate	No	No	eggNOG, OMA, OrthoFinder, orthoMCL
Q8CGP4	319163	2448285	Hist1h2aa	Human	8338	4738	HIST2H2AC	4	3.81	moderate	No	No	eggNOG, OMA, OrthoFinder, orthoMCL
Q8CGP4	319163	2448285	Hist1h2aa	Human	8332	4730	HIST1H2AL	4	3.81	moderate	No	No	eggNOG, OMA, OrthoFinder, orthoMCL
P27661	15270	102688	H2afx	Human	3014	4739	H2AFX	15	15.3	high	Yes	Yes	Compara, eggNOG, HGNC, Hieranoid, Homologene, Inparanoid, OMA, OrthoDB, OrthoFinder, OrthoInspector, orthoMCL, Panther, Phylome, RoundUp, TreeFam
P27661	15270	102688	H2afx	Human	8969	4737	HIST1H2AG	6	5.85	moderate	No	Yes	eggNOG, OMA, OrthoDB, OrthoFinder, orthoMCL, RoundUp
P27661	15270	102688	H2afx	Human	317772	20508	HIST2H2AB	6	5.85	moderate	No	No	eggNOG, OMA, OrthoDB, OrthoFinder, orthoMCL, RoundUp
P27661	15270	102688	H2afx	Human	8334	4733	HIST1H2AC	6	5.85	moderate	No	No	eggNOG, OMA, OrthoDB, OrthoFinder, orthoMCL, RoundUp
P27661	15270	102688	H2afx	Human	8335	4734	HIST1H2AB	6	5.85	moderate	No	No	eggNOG, OMA, OrthoDB, OrthoFinder, orthoMCL, RoundUp
P27661	15270	102688	H2afx	Human	92815	20507	HIST3H2A	6	5.85	moderate	No	No	eggNOG, OMA, OrthoDB, OrthoFinder, orthoMCL, RoundUp
P27661	15270	102688	H2afx	Human	55766	14456	H2AFJ	5	4.95	moderate	No	No	eggNOG, OMA, OrthoDB, OrthoFinder, RoundUp
P27661	15270	102688	H2afx	Human	723790	29668	HIST2H2AA4	5	4.82	moderate	No	No	eggNOG, OMA, OrthoDB, OrthoFinder, orthoMCL
P27661	15270	102688	H2afx	Human	85235	13671	HIST1H2AH	5	4.82	moderate	No	No	eggNOG, OMA, OrthoDB, OrthoFinder, orthoMCL
P27661	15270	102688	H2afx	Human	221613	18729	HIST1H2AA	5	4.82	moderate	No	No	eggNOG, OMA, OrthoDB, OrthoFinder, orthoMCL
P27661	15270	102688	H2afx	Human	8331	4727	HIST1H2AJ	5	4.82	moderate	No	No	eggNOG, OMA, OrthoDB, OrthoFinder, orthoMCL
P27661	15270	102688	H2afx	Human	8336	4735	HIST1H2AM	4	3.81	moderate	No	No	eggNOG, OMA, OrthoFinder, orthoMCL
P27661	15270	102688	H2afx	Human	8329	4725	HIST1H2AI	4	3.81	moderate	No	Yes	eggNOG, OMA, OrthoFinder, orthoMCL
P27661	15270	102688	H2afx	Human	8330	4726	HIST1H2AK	4	3.81	moderate	No	No	eggNOG, OMA, OrthoFinder, orthoMCL
P27661	15270	102688	H2afx	Human	3012	4724	HIST1H2AE	4	3.81	moderate	No	No	eggNOG, OMA, OrthoFinder, orthoMCL
P27661	15270	102688	H2afx	Human	8337	4736	HIST2H2AA3	4	3.81	moderate	No	No	eggNOG, OMA, OrthoFinder, orthoMCL
P27661	15270	102688	H2afx	Human	8338	4738	HIST2H2AC	4	3.81	moderate	No	No	eggNOG, OMA, OrthoFinder, orthoMCL
P27661	15270	102688	H2afx	Human	8332	4730	HIST1H2AL	4	3.81	moderate	No	No	eggNOG, OMA, OrthoFinder, orthoMCL
P27048	20638	98342	Snrpb	Human	6628	11153	SNRPB	12	12.24	high	Yes	Yes	Compara, eggNOG, HGNC, Hieranoid, Homologene, OMA, OrthoFinder, orthoMCL, Panther, Phylome, RoundUp, TreeFam
P63163	20646	98347	Snrpn	Human	6638	11164	SNRPN	7	7.47	high	Yes	Yes	HGNC, Homologene, OMA, OrthoFinder, orthoMCL, Panther, TreeFam
P63163	84704	1891236	Snurf	Human	8926	11171	SNURF	12	12.54	high	Yes	Yes	Compara, HGNC, Hieranoid, Homologene, Inparanoid, OMA, OrthoDB, OrthoFinder, OrthoInspector, Panther, Phylome, RoundUp
P29341	18458	1349722	Pabpc1	Human	26986	8554	PABPC1	14	14.41	high	Yes	Yes	eggNOG, HGNC, Hieranoid, Homologene, Inparanoid, Isobase, OMA, OrthoDB, OrthoFinder, OrthoInspector, orthoMCL, Panther, RoundUp, TreeFam
P29341	18458	1349722	Pabpc1	Human	5042	8556	PABPC3	7	6.82	moderate	No	Yes	eggNOG, Isobase, OrthoDB, OrthoFinder, orthoMCL, Panther, TreeFam
P29341	18458	1349722	Pabpc1	Human	80336	15797	PABPC1L	4	3.81	moderate	No	No	eggNOG, OrthoDB, OrthoFinder, orthoMCL
P29341	18458	1349722	Pabpc1	Human	8761	8557	PABPC4	4	3.81	moderate	No	No	eggNOG, OrthoDB, OrthoFinder, orthoMCL
P29341	18458	1349722	Pabpc1	Human	645974	31852	PABPC1L2B	3	2.91	moderate	No	Yes	eggNOG, OrthoDB, OrthoFinder
P35550	14113	95486	Fbl	Human	2091	3599	FBL	9	9.3	high	Yes	Yes	Compara, eggNOG, HGNC, Homologene, OMA, OrthoFinder, orthoMCL, Panther, TreeFam
P35550	102643269	-	LOC102643269	Human	2091	3599	FBL	5	4.95	moderate	Yes	No	Hieranoid, OMA, OrthoInspector, Phylome, RoundUp
P43275	80838	1931523	Hist1h1a	Human	3024	4715	HIST1H1A	13	13.3	high	Yes	Yes	Compara, eggNOG, HGNC, Hieranoid, Inparanoid, OMA, OrthoDB, OrthoFinder, orthoMCL, Panther, Phylome, RoundUp, TreeFam
P47740	11671	1353452	Aldh3a2	Human	224	403	ALDH3A2	10	10.41	high	Yes	Yes	Compara, eggNOG, HGNC, Homologene, Inparanoid, OrthoFinder, OrthoInspector, orthoMCL, Panther, RoundUp
P52293	16647	103561	Kpna2	Human	3838	6395	KPNA2	9	9.3	high	Yes	Yes	Compara, eggNOG, HGNC, Homologene, OMA, OrthoFinder, orthoMCL, Panther, TreeFam
P52293	100043906	3704480	Gm10184	Human	3838	6395	KPNA2	7	7.01	moderate	Yes	No	Hieranoid, Inparanoid, OMA, OrthoDB, OrthoInspector, Phylome, RoundUp
P62305	20643	98346	Snrpe	Human	6635	11161	SNRPE	10	10.55	high	Yes	Yes	eggNOG, HGNC, Hieranoid, Inparanoid, OMA, OrthoFinder, OrthoInspector, Panther, RoundUp, TreeFam
P62307	69878	1917128	Snrpf	Human	6636	11162	SNRPF	14	14.29	high	Yes	Yes	Compara, eggNOG, HGNC, Hieranoid, Homologene, Inparanoid, OMA, OrthoFinder, OrthoInspector, orthoMCL, Panther, Phylome, RoundUp, TreeFam
P62309	666609	3643110	Gm8186	Human	6637	11163	SNRPG	5	5.1	moderate	Yes	No	Inparanoid, OMA, OrthoDB, OrthoInspector, RoundUp
P62309	666609	3643110	Gm8186	Human	100130932	49371	SNRPGP15	2	1.91	moderate	No	Yes	Hieranoid, Phylome
P62309	68011	1915261	Snrpg	Human	6637	11163	SNRPG	7	7.37	high	Yes	Yes	eggNOG, HGNC, OMA, OrthoFinder, orthoMCL, Panther, TreeFam
P62315	20641	98344	Snrpd1	Human	6632	11158	SNRPD1	14	14.29	high	Yes	Yes	Compara, eggNOG, HGNC, Hieranoid, Homologene, Inparanoid, OMA, OrthoFinder, OrthoInspector, orthoMCL, Panther, Phylome, RoundUp, TreeFam
P62317	107686	98345	Snrpd2	Human	6633	11159	SNRPD2	13	13.36	high	Yes	Yes	eggNOG, HGNC, Hieranoid, Homologene, Inparanoid, OMA, OrthoFinder, OrthoInspector, orthoMCL, Panther, Phylome, RoundUp, TreeFam
P62320	67332	1914582	Snrpd3	Human	6634	11160	SNRPD3	13	13.39	high	Yes	Yes	Compara, eggNOG, HGNC, Hieranoid, Homologene, Inparanoid, OMA, OrthoFinder, OrthoInspector, Panther, Phylome, RoundUp, TreeFam
P62827	19384	1333112	Ran	Human	5901	9846	RAN	10	10.25	high	Yes	Yes	Compara, eggNOG, HGNC, Homologene, Isobase, OMA, OrthoFinder, orthoMCL, Panther, TreeFam
P62827	102641332	-	LOC102641332	Human	5901	9846	RAN	6	6	moderate	Yes	No	Hieranoid, Inparanoid, OMA, OrthoInspector, Phylome, RoundUp
Q14AA6	75471	1922721	1700009N14Rik	Human	5901	9846	RAN	5	4.86	moderate	Yes	No	eggNOG, OrthoFinder, orthoMCL, Panther, TreeFam
P62880	14693	95784	Gnb2	Human	2783	4398	GNB2	13	13.28	high	Yes	Yes	Compara, eggNOG, HGNC, Hieranoid, Homologene, Inparanoid, OrthoFinder, OrthoInspector, orthoMCL, Panther, Phylome, RoundUp, TreeFam
P62880	14693	95784	Gnb2	Human	59345	20731	GNB4	4	3.83	moderate	No	No	eggNOG, OrthoFinder, orthoMCL, RoundUp
P29387	14696	104581	Gnb4	Human	59345	20731	GNB4	15	15.3	high	Yes	Yes	Compara, eggNOG, HGNC, Hieranoid, Homologene, Inparanoid, OMA, OrthoDB, OrthoFinder, OrthoInspector, orthoMCL, Panther, Phylome, RoundUp, TreeFam
P29387	14696	104581	Gnb4	Human	2783	4398	GNB2	5	4.84	moderate	No	No	eggNOG, OrthoDB, OrthoFinder, orthoMCL, RoundUp
P29387	14696	104581	Gnb4	Human	2784	4400	GNB3	4	3.94	moderate	No	No	eggNOG, OrthoDB, OrthoFinder, RoundUp
P29387	14696	104581	Gnb4	Human	2782	4396	GNB1	4	3.94	moderate	No	No	OrthoDB, OrthoFinder, orthoMCL, RoundUp
P62996	20462	106016	Tra2b	Human	6434	10781	TRA2B	14	14.4	high	Yes	Yes	Compara, HGNC, Hieranoid, Homologene, Inparanoid, OMA, OrthoDB, OrthoFinder, OrthoInspector, orthoMCL, Panther, Phylome, RoundUp, TreeFam
P62996	20462	106016	Tra2b	Human	29896	16645	TRA2A	4	3.94	moderate	No	No	OrthoDB, OrthoFinder, orthoMCL, RoundUp
P63073	13684	95305	Eif4e	Human	1977	3287	EIF4E	16	16.25	high	Yes	Yes	Compara, eggNOG, HGNC, Hieranoid, Homologene, Inparanoid, Isobase, OMA, OrthoDB, OrthoFinder, OrthoInspector, orthoMCL, Panther, Phylome, RoundUp, TreeFam
P63073	13684	95305	Eif4e	Human	253314	33179	EIF4E1B	5	4.84	moderate	No	No	eggNOG, OrthoDB, OrthoFinder, orthoMCL, RoundUp
P67871	13001	88548	Csnk2b	Human	1460	2460	CSNK2B	12	12.35	high	Yes	Yes	eggNOG, HGNC, Hieranoid, Homologene, Inparanoid, OrthoFinder, OrthoInspector, orthoMCL, Panther, Phylome, RoundUp, TreeFam
P84104	20383	98285	Srsf3	Human	6428	10785	SRSF3	14	14.4	high	Yes	Yes	Compara, eggNOG, HGNC, Hieranoid, Homologene, Inparanoid, OMA, OrthoDB, OrthoFinder, OrthoInspector, Panther, Phylome, RoundUp, TreeFam
A2A4X6	100502754	3649769	Gm12355	Human	6428	10785	SRSF3	6	5.78	moderate	Yes	No	eggNOG, OrthoDB, orthoMCL, Panther, Phylome, TreeFam
P97789	24127	891964	Xrn1	Human	54464	30654	XRN1	15	15.2	high	Yes	Yes	Compara, eggNOG, HGNC, Hieranoid, Homologene, Isobase, OMA, OrthoDB, OrthoFinder, OrthoInspector, orthoMCL, Panther, Phylome, RoundUp, TreeFam
P97789	24127	891964	Xrn1	Human	22803	12836	XRN2	4	3.81	moderate	No	No	eggNOG, OrthoDB, OrthoFinder, orthoMCL
P97801	20595	109257	Smn1	Human	6607	11118	SMN2	13	13.19	high	Yes	Yes	Compara, eggNOG, HGNC, Hieranoid, Homologene, Inparanoid, OMA, OrthoFinder, OrthoInspector, orthoMCL, Phylome, RoundUp, TreeFam
P97801	20595	109257	Smn1	Human	6606	11117	SMN1	9	9.3	moderate	No	Yes	Compara, eggNOG, HGNC, Homologene, OMA, OrthoFinder, orthoMCL, Panther, TreeFam
Q0P678	76014	1923264	Zc3h18	Human	124245	25091	ZC3H18	14	14.21	high	Yes	Yes	Compara, eggNOG, HGNC, Hieranoid, Homologene, Inparanoid, Isobase, OMA, OrthoFinder, OrthoInspector, orthoMCL, Panther, Phylome, TreeFam
Q3U687	112419	2148249	Ifit1bl2	Human	439996	23442	IFIT1B	11	11.32	moderate	Yes	No	Compara, eggNOG, HGNC, Hieranoid, OMA, OrthoDB, OrthoFinder, OrthoInspector, Panther, Phylome, TreeFam
Q3U687	112419	2148249	Ifit1bl2	Human	3434	5407	IFIT1	10	10.48	moderate	No	No	eggNOG, HGNC, Hieranoid, Homologene, OMA, OrthoDB, OrthoFinder, OrthoInspector, Panther, TreeFam
Q3U687	112419	2148249	Ifit1bl2	Human	24138	13328	IFIT5	4	3.81	moderate	No	Yes	eggNOG, OrthoDB, OrthoFinder, orthoMCL
D3Z6F0	667373	3650685	Ifit1bl1	Human	439996	23442	IFIT1B	13	13.4	high	Yes	Yes	Compara, eggNOG, HGNC, Hieranoid, Inparanoid, OMA, OrthoDB, OrthoFinder, OrthoInspector, Panther, Phylome, RoundUp, TreeFam
D3Z6F0	667373	3650685	Ifit1bl1	Human	3434	5407	IFIT1	11	11.53	moderate	No	Yes	eggNOG, HGNC, Hieranoid, Homologene, Inparanoid, OMA, OrthoDB, OrthoFinder, OrthoInspector, Panther, TreeFam
D3Z6F0	667373	3650685	Ifit1bl1	Human	24138	13328	IFIT5	4	3.81	moderate	No	Yes	eggNOG, OrthoDB, OrthoFinder, orthoMCL
Q3UPF5	78781	1926031	Zc3hav1	Human	56829	23721	ZC3HAV1	12	12.26	high	Yes	Yes	Compara, HGNC, Hieranoid, Homologene, Isobase, OMA, OrthoFinder, OrthoInspector, orthoMCL, Panther, Phylome, TreeFam
Q3UYV9	433702	1891840	Ncbp1	Human	4686	7658	NCBP1	14	14.29	high	Yes	Yes	Compara, eggNOG, HGNC, Hieranoid, Homologene, Inparanoid, OMA, OrthoFinder, OrthoInspector, orthoMCL, Panther, Phylome, RoundUp, TreeFam
Q60649	20480	1100517	Clpb	Human	81570	30664	CLPB	14	14.23	high	Yes	Yes	Compara, eggNOG, HGNC, Hieranoid, Homologene, Inparanoid, Isobase, OrthoFinder, OrthoInspector, orthoMCL, Panther, Phylome, RoundUp, TreeFam
Q60737	12995	88543	Csnk2a1	Human	1457	2457	CSNK2A1	14	14.37	high	Yes	Yes	eggNOG, HGNC, Hieranoid, Homologene, Inparanoid, OMA, OrthoDB, OrthoFinder, OrthoInspector, orthoMCL, Panther, Phylome, RoundUp, TreeFam
Q60737	12995	88543	Csnk2a1	Human	1459	2459	CSNK2A2	5	4.84	moderate	No	No	eggNOG, OrthoDB, OrthoFinder, orthoMCL, RoundUp
Q60737	12995	88543	Csnk2a1	Human	283106	2458	CSNK2A3	4	4.12	moderate	No	Yes	OMA, OrthoDB, OrthoFinder, Panther
Q60876	13685	103267	Eif4ebp1	Human	1978	3288	EIF4EBP1	15	15.3	high	Yes	Yes	Compara, eggNOG, HGNC, Hieranoid, Homologene, Inparanoid, OMA, OrthoDB, OrthoFinder, OrthoInspector, orthoMCL, Panther, Phylome, RoundUp, TreeFam
Q60876	13685	103267	Eif4ebp1	Human	1979	3289	EIF4EBP2	5	4.84	moderate	No	No	eggNOG, OrthoDB, OrthoFinder, orthoMCL, RoundUp
Q60876	13685	103267	Eif4ebp1	Human	8637	3290	EIF4EBP3	4	3.94	moderate	No	No	eggNOG, OrthoDB, OrthoFinder, RoundUp
Q61189	12729	109638	Clns1a	Human	1207	2080	CLNS1A	15	15.24	high	Yes	Yes	Compara, eggNOG, HGNC, Hieranoid, Homologene, Inparanoid, Isobase, OMA, OrthoFinder, OrthoInspector, orthoMCL, Panther, Phylome, RoundUp, TreeFam
Q62189	53607	1855690	Snrpa	Human	6626	11151	SNRPA	15	15.25	high	Yes	Yes	Compara, eggNOG, HGNC, Hieranoid, Inparanoid, Isobase, OMA, OrthoDB, OrthoFinder, OrthoInspector, orthoMCL, Panther, Phylome, RoundUp, TreeFam
Q62189	53607	1855690	Snrpa	Human	6629	11155	SNRPB2	5	4.84	moderate	No	No	eggNOG, OrthoDB, OrthoFinder, orthoMCL, RoundUp
Q62241	20630	109489	Snrpc	Human	6631	11157	SNRPC	10	10.44	high	Yes	Yes	eggNOG, HGNC, Hieranoid, Inparanoid, OrthoFinder, OrthoInspector, orthoMCL, Panther, RoundUp, TreeFam
Q62376	20637	98341	Snrnp70	Human	6625	11150	SNRNP70	16	16.25	high	Yes	Yes	Compara, eggNOG, HGNC, Hieranoid, Homologene, Inparanoid, Isobase, OMA, OrthoDB, OrthoFinder, OrthoInspector, orthoMCL, Panther, Phylome, RoundUp, TreeFam
Q64112	15958	99449	Ifit2	Human	3433	5409	IFIT2	13	13.28	high	Yes	Yes	Compara, eggNOG, HGNC, Hieranoid, Homologene, Inparanoid, OrthoFinder, OrthoInspector, orthoMCL, Panther, Phylome, RoundUp, TreeFam
Q64282	15957	99450	Ifit1	Human	439996	23442	IFIT1B	13	13.26	high	Yes	Yes	Compara, eggNOG, HGNC, Hieranoid, Homologene, Inparanoid, OMA, OrthoFinder, OrthoInspector, orthoMCL, Panther, Phylome, TreeFam
Q64282	15957	99450	Ifit1	Human	3434	5407	IFIT1	10	10.42	moderate	No	No	eggNOG, HGNC, Hieranoid, Inparanoid, OMA, OrthoFinder, OrthoInspector, orthoMCL, Panther, TreeFam
Q64345	15959	1101055	Ifit3	Human	3437	5411	IFIT3	14	14.27	high	Yes	Yes	Compara, eggNOG, HGNC, Hieranoid, Homologene, Inparanoid, OMA, OrthoDB, OrthoFinder, OrthoInspector, orthoMCL, Panther, Phylome, TreeFam
Q6NZJ6	208643	2384784	Eif4g1	Human	1981	3296	EIF4G1	15	15.3	high	Yes	Yes	Compara, eggNOG, HGNC, Hieranoid, Homologene, Inparanoid, OMA, OrthoDB, OrthoFinder, OrthoInspector, orthoMCL, Panther, Phylome, RoundUp, TreeFam
Q6NZJ6	208643	2384784	Eif4g1	Human	8672	3298	EIF4G3	4	3.84	moderate	No	No	eggNOG, OrthoDB, orthoMCL, RoundUp
Q6P6L6	276919	2449313	Gemin4	Human	50628	15717	GEMIN4	14	14.29	high	Yes	Yes	Compara, eggNOG, HGNC, Hieranoid, Homologene, Inparanoid, OMA, OrthoFinder, OrthoInspector, orthoMCL, Panther, Phylome, RoundUp, TreeFam
Q6PDH0	102693	2143230	Phldb1	Human	23187	23697	PHLDB1	14	14.37	high	Yes	Yes	eggNOG, HGNC, Hieranoid, Homologene, Inparanoid, OMA, OrthoDB, OrthoFinder, OrthoInspector, orthoMCL, Panther, Phylome, RoundUp, TreeFam
Q6PDM2	110809	98283	Srsf1	Human	6426	10780	SRSF1	12	12.38	high	Yes	Yes	Compara, eggNOG, HGNC, Hieranoid, Homologene, Inparanoid, OrthoFinder, OrthoInspector, Panther, Phylome, RoundUp, TreeFam
Q6ZQ58	73158	1890165	Larp1	Human	23367	29531	LARP1	13	13.28	high	Yes	Yes	Compara, eggNOG, HGNC, Hieranoid, Homologene, Inparanoid, OrthoFinder, OrthoInspector, orthoMCL, Panther, Phylome, RoundUp, TreeFam
Q793I8	211550	2182965	Tifa	Human	92610	19075	TIFA	14	14.29	high	Yes	Yes	Compara, eggNOG, HGNC, Hieranoid, Homologene, Inparanoid, OMA, OrthoFinder, OrthoInspector, orthoMCL, Panther, Phylome, RoundUp, TreeFam
Q80UW8	66420	1913670	Polr2e	Human	5434	9192	POLR2E	14	14.28	high	Yes	Yes	Compara, eggNOG, HGNC, Hieranoid, Homologene, Inparanoid, Isobase, OMA, OrthoFinder, OrthoInspector, orthoMCL, Panther, Phylome, RoundUp
Q80XI3	230861	1923935	Eif4g3	Human	8672	3298	EIF4G3	15	15.24	high	Yes	Yes	Compara, eggNOG, HGNC, Hieranoid, Homologene, Inparanoid, Isobase, OrthoDB, OrthoFinder, OrthoInspector, orthoMCL, Panther, Phylome, RoundUp, TreeFam
Q80XI3	230861	1923935	Eif4g3	Human	1981	3296	EIF4G1	4	3.84	moderate	No	No	eggNOG, OrthoDB, orthoMCL, RoundUp
Q8BG30	24116	1346098	Nelfa	Human	7469	12768	NELFA	13	13.36	high	Yes	Yes	eggNOG, HGNC, Hieranoid, Homologene, Inparanoid, OMA, OrthoFinder, OrthoInspector, orthoMCL, Panther, Phylome, RoundUp, TreeFam
Q8BHE1	237221	2384300	Gemin8	Human	54960	26044	GEMIN8	14	14.29	high	Yes	Yes	Compara, eggNOG, HGNC, Hieranoid, Homologene, Inparanoid, OMA, OrthoFinder, OrthoInspector, orthoMCL, Panther, Phylome, RoundUp, TreeFam
Q8BUV6	72290	1919540	Lsm11	Human	134353	30860	LSM11	15	15.24	high	Yes	Yes	Compara, eggNOG, HGNC, Hieranoid, Homologene, Inparanoid, Isobase, OMA, OrthoFinder, OrthoInspector, orthoMCL, Panther, Phylome, RoundUp, TreeFam
Q8BWQ4	234728	2384580	Cmtr2	Human	55783	25635	CMTR2	15	15.3	high	Yes	Yes	Compara, eggNOG, HGNC, Hieranoid, Homologene, Inparanoid, OMA, OrthoDB, OrthoFinder, OrthoInspector, orthoMCL, Panther, Phylome, RoundUp, TreeFam
Q8BX17	216766	2449311	Gemin5	Human	25929	20043	GEMIN5	14	14.29	high	Yes	Yes	Compara, eggNOG, HGNC, Hieranoid, Homologene, Inparanoid, OMA, OrthoFinder, OrthoInspector, orthoMCL, Panther, Phylome, RoundUp, TreeFam
Q8BXZ1	67988	2442418	Tmx3	Human	54495	24718	TMX3	16	16.25	high	Yes	Yes	Compara, eggNOG, HGNC, Hieranoid, Homologene, Inparanoid, Isobase, OMA, OrthoDB, OrthoFinder, OrthoInspector, orthoMCL, Panther, Phylome, RoundUp, TreeFam
Q8BZR9	66874	1914124	Ncbp3	Human	55421	24612	NCBP3	14	14.29	high	Yes	Yes	Compara, eggNOG, HGNC, Hieranoid, Homologene, Inparanoid, OMA, OrthoFinder, OrthoInspector, orthoMCL, Panther, Phylome, RoundUp, TreeFam
Q8C4Y3	58202	1931035	Nelfb	Human	25920	24324	NELFB	13	13.26	high	Yes	Yes	Compara, eggNOG, HGNC, Hieranoid, Homologene, Inparanoid, OMA, OrthoFinder, OrthoInspector, orthoMCL, Panther, Phylome, TreeFam
Q8CI11	30877	1353651	Gnl3	Human	26354	29931	GNL3	16	16.25	high	Yes	Yes	Compara, eggNOG, HGNC, Hieranoid, Homologene, Inparanoid, Isobase, OMA, OrthoDB, OrthoFinder, OrthoInspector, orthoMCL, Panther, Phylome, RoundUp, TreeFam
Q8CI11	30877	1353651	Gnl3	Human	54552	25553	GNL3L	5	4.84	moderate	No	No	eggNOG, OrthoDB, OrthoFinder, orthoMCL, RoundUp
Q8CIG8	27374	1351645	Prmt5	Human	10419	10894	PRMT5	14	14.21	high	Yes	Yes	Compara, eggNOG, HGNC, Hieranoid, Homologene, Inparanoid, Isobase, OMA, OrthoFinder, OrthoInspector, orthoMCL, Panther, Phylome, TreeFam
Q8R0X7	20397	1261415	Sgpl1	Human	8879	10817	SGPL1	15	15.24	high	Yes	Yes	Compara, eggNOG, HGNC, Hieranoid, Homologene, Inparanoid, Isobase, OMA, OrthoFinder, OrthoInspector, orthoMCL, Panther, Phylome, RoundUp, TreeFam
Q8VDG3	74108	1921358	Parn	Human	5073	8609	PARN	13	13.26	high	Yes	Yes	Compara, eggNOG, HGNC, Hieranoid, Homologene, Inparanoid, OMA, OrthoFinder, OrthoInspector, orthoMCL, Panther, Phylome, TreeFam
Q922L6	57314	1926424	Nelfcd	Human	51497	15934	NELFCD	14	14.29	high	Yes	Yes	Compara, eggNOG, HGNC, Hieranoid, Homologene, Inparanoid, OMA, OrthoFinder, OrthoInspector, orthoMCL, Panther, Phylome, RoundUp, TreeFam
Q99J09	70465	1917715	Wdr77	Human	79084	29652	WDR77	13	13.39	high	Yes	Yes	Compara, HGNC, Hieranoid, Homologene, Inparanoid, OMA, OrthoFinder, OrthoInspector, orthoMCL, Panther, Phylome, RoundUp, TreeFam
Q99J47	216820	2384931	Dhrs7b	Human	25979	24547	DHRS7B	15	15.3	high	Yes	Yes	Compara, eggNOG, HGNC, Hieranoid, Homologene, Inparanoid, OMA, OrthoDB, OrthoFinder, OrthoInspector, orthoMCL, Panther, Phylome, RoundUp, TreeFam
Q99MR6	83701	1933527	Srrt	Human	51593	24101	SRRT	14	14.29	high	Yes	Yes	Compara, eggNOG, HGNC, Hieranoid, Homologene, Inparanoid, OMA, OrthoFinder, OrthoInspector, orthoMCL, Panther, Phylome, RoundUp, TreeFam
Q9CQ49	68092	1915342	Ncbp2	Human	22916	7659	NCBP2	15	15.24	high	Yes	Yes	Compara, eggNOG, HGNC, Hieranoid, Homologene, Inparanoid, Isobase, OMA, OrthoFinder, OrthoInspector, orthoMCL, Panther, Phylome, RoundUp, TreeFam
Q9CQI7	20639	104805	Snrpb2	Human	6629	11155	SNRPB2	13	13.24	high	Yes	Yes	Compara, eggNOG, HGNC, Hieranoid, Homologene, OMA, OrthoFinder, OrthoInspector, orthoMCL, Panther, Phylome, RoundUp, TreeFam
Q9CQI7	20639	104805	Snrpb2	Human	6626	11151	SNRPA	5	4.88	moderate	No	No	eggNOG, Inparanoid, OrthoFinder, orthoMCL, RoundUp
Q9CQQ4	66603	1913853	Gemin2	Human	8487	10884	GEMIN2	14	14.29	high	Yes	Yes	Compara, eggNOG, HGNC, Hieranoid, Homologene, Inparanoid, OMA, OrthoFinder, OrthoInspector, orthoMCL, Panther, Phylome, RoundUp, TreeFam
Q9CWY4	69731	1916981	Gemin7	Human	79760	20045	GEMIN7	14	14.29	high	Yes	Yes	Compara, eggNOG, HGNC, Hieranoid, Homologene, Inparanoid, OMA, OrthoFinder, OrthoInspector, orthoMCL, Panther, Phylome, RoundUp, TreeFam
Q9CX53	67242	1914492	Gemin6	Human	79833	20044	GEMIN6	14	14.29	high	Yes	Yes	Compara, eggNOG, HGNC, Hieranoid, Homologene, Inparanoid, OMA, OrthoFinder, OrthoInspector, orthoMCL, Panther, Phylome, RoundUp, TreeFam
Q9D0G0	59054	1926237	Mrps30	Human	10884	8769	MRPS30	13	13.39	high	Yes	Yes	Compara, eggNOG, HGNC, Hieranoid, Homologene, Inparanoid, OMA, OrthoFinder, OrthoInspector, Panther, Phylome, RoundUp, TreeFam
Q9D0L8	67897	1915147	Rnmt	Human	8731	10075	RNMT	15	15.24	high	Yes	Yes	Compara, eggNOG, HGNC, Hieranoid, Homologene, Inparanoid, Isobase, OMA, OrthoFinder, OrthoInspector, orthoMCL, Panther, Phylome, RoundUp, TreeFam
Q9D880	66525	1913775	Timm50	Human	92609	23656	TIMM50	15	15.24	high	Yes	Yes	Compara, eggNOG, HGNC, Hieranoid, Homologene, Inparanoid, Isobase, OMA, OrthoFinder, OrthoInspector, orthoMCL, Panther, Phylome, RoundUp, TreeFam
Q9DAW6	70052	1917302	Prpf4	Human	9128	17349	PRPF4	15	15.24	high	Yes	Yes	Compara, eggNOG, HGNC, Hieranoid, Homologene, Inparanoid, Isobase, OMA, OrthoFinder, OrthoInspector, orthoMCL, Panther, Phylome, RoundUp, TreeFam
Q9DBC3	74157	1921407	Cmtr1	Human	23070	21077	CMTR1	11	11.28	high	Yes	Yes	eggNOG, HGNC, Hieranoid, Homologene, OMA, OrthoFinder, OrthoInspector, orthoMCL, Panther, Phylome, TreeFam
Q9DBR1	24128	894687	Xrn2	Human	22803	12836	XRN2	14	14.19	high	Yes	Yes	Compara, eggNOG, HGNC, Hieranoid, Homologene, Isobase, OMA, OrthoFinder, OrthoInspector, orthoMCL, Panther, Phylome, RoundUp, TreeFam
Q9DBZ5	73830	1921080	Eif3k	Human	27335	24656	EIF3K	14	14.29	high	Yes	Yes	Compara, eggNOG, HGNC, Hieranoid, Homologene, Inparanoid, OMA, OrthoFinder, OrthoInspector, orthoMCL, Panther, Phylome, RoundUp, TreeFam
Q9EQK5	78388	1925638	Mvp	Human	9961	7531	MVP	14	14.29	high	Yes	Yes	Compara, eggNOG, HGNC, Hieranoid, Homologene, Inparanoid, OMA, OrthoFinder, OrthoInspector, orthoMCL, Panther, Phylome, RoundUp, TreeFam
Q9EST3	74203	1921453	Eif4enif1	Human	56478	16687	EIF4ENIF1	14	14.29	high	Yes	Yes	Compara, eggNOG, HGNC, Hieranoid, Homologene, Inparanoid, OMA, OrthoFinder, OrthoInspector, orthoMCL, Panther, Phylome, RoundUp, TreeFam
Q9JHU9	71780	1919030	Isyna1	Human	51477	29821	ISYNA1	13	13.26	high	Yes	Yes	Compara, eggNOG, HGNC, Hieranoid, Homologene, Inparanoid, OMA, OrthoFinder, OrthoInspector, orthoMCL, Panther, Phylome, TreeFam
Q9JJT9	56698	1891839	Phax	Human	51808	10241	PHAX	14	14.29	high	Yes	Yes	Compara, eggNOG, HGNC, Hieranoid, Homologene, Inparanoid, OMA, OrthoFinder, OrthoInspector, orthoMCL, Panther, Phylome, RoundUp, TreeFam
Q9JJY4	53975	1858415	Ddx20	Human	11218	2743	DDX20	14	14.28	high	Yes	Yes	Compara, eggNOG, HGNC, Hieranoid, Homologene, Inparanoid, Isobase, OMA, OrthoFinder, OrthoInspector, orthoMCL, Panther, Phylome, RoundUp
Q9QXA5	50783	1354692	Lsm4	Human	25804	17259	LSM4	13	13.26	high	Yes	Yes	Compara, eggNOG, HGNC, Hieranoid, Homologene, Inparanoid, OMA, OrthoFinder, OrthoInspector, orthoMCL, Panther, Phylome, TreeFam
Q9R045	26360	1347002	Angptl2	Human	23452	490	ANGPTL2	15	15.3	high	Yes	Yes	Compara, eggNOG, HGNC, Hieranoid, Homologene, Inparanoid, OMA, OrthoDB, OrthoFinder, OrthoInspector, orthoMCL, Panther, Phylome, RoundUp, TreeFam
Q9R045	26360	1347002	Angptl2	Human	253935	19705	ANGPTL5	2	1.91	moderate	No	Yes	eggNOG, OrthoDB
Q9Z1D1	53356	1858258	Eif3g	Human	8666	3274	EIF3G	14	14.29	high	Yes	Yes	Compara, eggNOG, HGNC, Hieranoid, Homologene, Inparanoid, OMA, OrthoFinder, OrthoInspector, orthoMCL, Panther, Phylome, RoundUp, TreeFam
Q9Z1Z2	20901	1329037	Strap	Human	11171	30796	STRAP	14	14.29	high	Yes	Yes	Compara, eggNOG, HGNC, Hieranoid, Homologene, Inparanoid, OMA, OrthoFinder, OrthoInspector, orthoMCL, Panther, Phylome, RoundUp, TreeFam

## Sheet: ssPPP
Mouse GeneID	Mouse Gene ID	MGIID	Mouse Symbol	Species	Human GeneID	HGNCID	Human Symbol	DIOPT Score	Weighted Score	Rank	Best Score	Best Score Reverse	Prediction Derived From
Q6PHQ9	230721	2385206	Pabpc4	Human	8761	8557	PABPC4	14	14.29	high	Yes	Yes	Compara, eggNOG, HGNC, Hieranoid, Homologene, Inparanoid, OMA, OrthoFinder, OrthoInspector, orthoMCL, Panther, Phylome, RoundUp, TreeFam
Q6PHQ9	230721	2385206	Pabpc4	Human	26986	8554	PABPC1	4	3.83	moderate	No	No	eggNOG, OrthoFinder, orthoMCL, RoundUp
E9PZJ8	77987	1925237	Ascc3	Human	10973	18697	ASCC3	14	14.34	high	Yes	Yes	Compara, eggNOG, HGNC, Homologene, Inparanoid, Isobase, OMA, OrthoDB, OrthoFinder, OrthoInspector, orthoMCL, Panther, RoundUp, TreeFam
E9Q5G3	71819	1919069	Kif23	Human	9493	6392	KIF23	13	13.33	high	Yes	Yes	Compara, eggNOG, HGNC, Homologene, Inparanoid, Isobase, OrthoDB, OrthoFinder, OrthoInspector, orthoMCL, Panther, RoundUp, TreeFam
E9Q634	71602	106621	Myo1e	Human	4643	7599	MYO1E	14	14.34	high	Yes	Yes	Compara, eggNOG, HGNC, Homologene, Inparanoid, Isobase, OMA, OrthoDB, OrthoFinder, OrthoInspector, orthoMCL, Panther, RoundUp, TreeFam
E9Q634	71602	106621	Myo1e	Human	4642	7598	MYO1D	5	4.84	moderate	No	No	eggNOG, OrthoDB, OrthoFinder, orthoMCL, RoundUp
E9Q634	71602	106621	Myo1e	Human	4542	7600	MYO1F	5	4.84	moderate	No	No	eggNOG, OrthoDB, OrthoFinder, orthoMCL, RoundUp
E9Q634	71602	106621	Myo1e	Human	4430	7596	MYO1B	4	3.81	moderate	No	No	eggNOG, OrthoDB, OrthoFinder, orthoMCL
E9Q634	71602	106621	Myo1e	Human	64005	13880	MYO1G	4	3.81	moderate	No	No	eggNOG, OrthoDB, OrthoFinder, orthoMCL
E9Q634	71602	106621	Myo1e	Human	4641	7597	MYO1C	4	3.81	moderate	No	No	eggNOG, OrthoDB, OrthoFinder, orthoMCL
E9Q634	71602	106621	Myo1e	Human	4640	7595	MYO1A	4	3.81	moderate	No	No	eggNOG, OrthoDB, OrthoFinder, orthoMCL
E9Q6E5	69207	1916457	Srsf11	Human	9295	10782	SRSF11	15	15.3	high	Yes	Yes	Compara, eggNOG, HGNC, Hieranoid, Homologene, Inparanoid, OMA, OrthoDB, OrthoFinder, OrthoInspector, orthoMCL, Panther, Phylome, RoundUp, TreeFam
E9QAM5	229003	2385169	Helz2	Human	85441	30021	HELZ2	13	13.39	high	Yes	Yes	Compara, eggNOG, HGNC, Homologene, Inparanoid, OMA, OrthoDB, OrthoFinder, OrthoInspector, orthoMCL, Panther, RoundUp, TreeFam
Q9DCX2	71679	1918929	Atp5h	Human	10476	845	ATP5PD	15	15.24	high	Yes	Yes	Compara, eggNOG, HGNC, Hieranoid, Homologene, Inparanoid, Isobase, OMA, OrthoFinder, OrthoInspector, orthoMCL, Panther, Phylome, RoundUp, TreeFam
G3X9Z4	74737	1919579	Pcf11	Human	51585	30097	PCF11	11	11.48	high	Yes	Yes	Compara, eggNOG, HGNC, Homologene, Inparanoid, OMA, OrthoFinder, OrthoInspector, Panther, RoundUp, TreeFam
L0N7N1	381293	1098226	Kif14	Human	9928	19181	KIF14	14	14.3	high	Yes	Yes	Compara, eggNOG, HGNC, Homologene, Inparanoid, OMA, OrthoDB, OrthoFinder, OrthoInspector, orthoMCL, Panther, Phylome, RoundUp, TreeFam
O35231	16582	109202	Kifc3	Human	3801	6326	KIFC3	16	16.25	high	Yes	Yes	Compara, eggNOG, HGNC, Hieranoid, Homologene, Inparanoid, Isobase, OMA, OrthoDB, OrthoFinder, OrthoInspector, orthoMCL, Panther, Phylome, RoundUp, TreeFam
O35066	16570	107979	Kif3c	Human	3797	6321	KIF3C	15	15.3	high	Yes	Yes	Compara, eggNOG, HGNC, Hieranoid, Homologene, Inparanoid, OMA, OrthoDB, OrthoFinder, OrthoInspector, orthoMCL, Panther, Phylome, RoundUp, TreeFam
O35066	16570	107979	Kif3c	Human	9371	6320	KIF3B	5	4.84	moderate	No	No	eggNOG, OrthoDB, OrthoFinder, orthoMCL, RoundUp
Q61771	16569	107688	Kif3b	Human	9371	6320	KIF3B	16	16.25	high	Yes	Yes	Compara, eggNOG, HGNC, Hieranoid, Homologene, Inparanoid, Isobase, OMA, OrthoDB, OrthoFinder, OrthoInspector, orthoMCL, Panther, Phylome, RoundUp, TreeFam
Q61771	16569	107688	Kif3b	Human	3797	6321	KIF3C	5	4.84	moderate	No	No	eggNOG, OrthoDB, OrthoFinder, orthoMCL, RoundUp
O35286	13204	1099786	Dhx15	Human	1665	2738	DHX15	16	16.25	high	Yes	Yes	Compara, eggNOG, HGNC, Hieranoid, Homologene, Inparanoid, Isobase, OMA, OrthoDB, OrthoFinder, OrthoInspector, orthoMCL, Panther, Phylome, RoundUp, TreeFam
O35326	20384	98287	Srsf5	Human	6430	10787	SRSF5	13	13.34	high	Yes	Yes	Compara, eggNOG, HGNC, Hieranoid, Inparanoid, OMA, OrthoDB, OrthoFinder, OrthoInspector, orthoMCL, Panther, Phylome, RoundUp
O35326	20384	98287	Srsf5	Human	6431	10788	SRSF6	4	3.94	moderate	No	No	eggNOG, OrthoDB, OrthoFinder, RoundUp
O35719	19363	1099436	Rad51b	Human	5890	9822	RAD51B	14	14.29	high	Yes	Yes	Compara, eggNOG, HGNC, Hieranoid, Homologene, Inparanoid, OMA, OrthoFinder, OrthoInspector, orthoMCL, Panther, Phylome, RoundUp, TreeFam
O55135	16418	1196288	Eif6	Human	3692	6159	EIF6	14	14.29	high	Yes	Yes	Compara, eggNOG, HGNC, Hieranoid, Homologene, Inparanoid, OMA, OrthoFinder, OrthoInspector, orthoMCL, Panther, Phylome, RoundUp, TreeFam
O70422	14885	1338799	Gtf2h4	Human	2968	4658	GTF2H4	14	14.29	high	Yes	Yes	Compara, eggNOG, HGNC, Hieranoid, Homologene, Inparanoid, OMA, OrthoFinder, OrthoInspector, orthoMCL, Panther, Phylome, RoundUp, TreeFam
P03930	17706	99926	ATP8	Human	4509	7415	ATP8	8	8.6	high	Yes	Yes	HGNC, Hieranoid, Inparanoid, OMA, OrthoFinder, Panther, Phylome, RoundUp
P19426	27632	102744	Nelfe	Human	7936	13974	NELFE	13	13.36	high	Yes	Yes	eggNOG, HGNC, Hieranoid, Homologene, Inparanoid, OMA, OrthoFinder, OrthoInspector, orthoMCL, Panther, Phylome, RoundUp, TreeFam
P23249	17454	97054	Mov10	Human	4343	7200	MOV10	12	12.32	high	Yes	Yes	Compara, eggNOG, HGNC, Homologene, Inparanoid, Isobase, OrthoFinder, OrthoInspector, orthoMCL, Panther, RoundUp, TreeFam
P24369	19035	97750	Ppib	Human	5479	9255	PPIB	15	15.3	high	Yes	Yes	Compara, eggNOG, HGNC, Hieranoid, Homologene, Inparanoid, OMA, OrthoDB, OrthoFinder, OrthoInspector, orthoMCL, Panther, Phylome, RoundUp, TreeFam
P27048	20638	98342	Snrpb	Human	6628	11153	SNRPB	12	12.24	high	Yes	Yes	Compara, eggNOG, HGNC, Hieranoid, Homologene, OMA, OrthoFinder, orthoMCL, Panther, Phylome, RoundUp, TreeFam
P63163	20646	98347	Snrpn	Human	6638	11164	SNRPN	7	7.47	high	Yes	Yes	HGNC, Homologene, OMA, OrthoFinder, orthoMCL, Panther, TreeFam
P63163	84704	1891236	Snurf	Human	8926	11171	SNURF	12	12.54	high	Yes	Yes	Compara, HGNC, Hieranoid, Homologene, Inparanoid, OMA, OrthoDB, OrthoFinder, OrthoInspector, Panther, Phylome, RoundUp
P28740	16563	108390	Kif2a	Human	3796	6318	KIF2A	15	15.24	high	Yes	Yes	Compara, eggNOG, HGNC, Hieranoid, Homologene, Inparanoid, Isobase, OMA, OrthoFinder, OrthoInspector, orthoMCL, Panther, Phylome, RoundUp, TreeFam
P33174	16571	108389	Kif4	Human	24137	13339	KIF4A	16	16.25	high	Yes	Yes	Compara, eggNOG, HGNC, Hieranoid, Homologene, Inparanoid, Isobase, OMA, OrthoDB, OrthoFinder, OrthoInspector, orthoMCL, Panther, Phylome, RoundUp, TreeFam
P33174	16571	108389	Kif4	Human	285643	6322	KIF4B	13	12.8	moderate	No	Yes	Compara, eggNOG, Hieranoid, Inparanoid, OMA, OrthoDB, OrthoFinder, OrthoInspector, orthoMCL, Panther, Phylome, RoundUp, TreeFam
P43275	80838	1931523	Hist1h1a	Human	3024	4715	HIST1H1A	13	13.3	high	Yes	Yes	Compara, eggNOG, HGNC, Hieranoid, Inparanoid, OMA, OrthoDB, OrthoFinder, orthoMCL, Panther, Phylome, RoundUp, TreeFam
P43277	14957	107502	Hist1h1d	Human	3007	4717	HIST1H1D	11	11.16	high	Yes	Yes	Compara, eggNOG, HGNC, Hieranoid, Homologene, Inparanoid, OrthoDB, OrthoFinder, orthoMCL, Phylome, TreeFam
P43277	14957	107502	Hist1h1d	Human	3006	4716	HIST1H1C	4	4.01	moderate	No	No	eggNOG, OrthoDB, OrthoFinder, Panther
P47955	56040	1927099	Rplp1	Human	6176	10372	RPLP1	12	12.36	high	Yes	Yes	eggNOG, HGNC, Hieranoid, Inparanoid, OMA, OrthoFinder, OrthoInspector, orthoMCL, Panther, Phylome, RoundUp, TreeFam
P47964	54217	1860603	Rpl36	Human	25873	13631	RPL36	10	10.28	high	Yes	Yes	Compara, eggNOG, HGNC, OMA, OrthoFinder, OrthoInspector, orthoMCL, Panther, Phylome, RoundUp
D3YX71	668092	3648534	Gm8973	Human	25873	13631	RPL36	3	3.01	moderate	Yes	No	eggNOG, OrthoDB, Panther
P49135	13872	95414	Ercc3	Human	2071	3435	ERCC3	15	15.24	high	Yes	Yes	Compara, eggNOG, HGNC, Hieranoid, Homologene, Inparanoid, Isobase, OMA, OrthoFinder, OrthoInspector, orthoMCL, Panther, Phylome, RoundUp, TreeFam
P50580	18813	894684	Pa2g4	Human	5036	8550	PA2G4	15	15.24	high	Yes	Yes	Compara, eggNOG, HGNC, Hieranoid, Homologene, Inparanoid, Isobase, OMA, OrthoFinder, OrthoInspector, orthoMCL, Panther, Phylome, RoundUp, TreeFam
P56135	57423	1927558	Atp5j2	Human	9551	848	ATP5MF	12	12.25	high	Yes	Yes	Compara, eggNOG, HGNC, Hieranoid, Homologene, Inparanoid, OrthoFinder, OrthoInspector, orthoMCL, Panther, Phylome, TreeFam
P56480	11947	107801	Atp5b	Human	506	830	ATP5F1B	14	14.21	high	Yes	Yes	Compara, eggNOG, HGNC, Hieranoid, Homologene, Inparanoid, Isobase, OMA, OrthoFinder, OrthoInspector, orthoMCL, Panther, Phylome, TreeFam
P61982	22628	108109	Ywhag	Human	7532	12852	YWHAG	15	15.3	high	Yes	Yes	Compara, eggNOG, HGNC, Hieranoid, Homologene, Inparanoid, OMA, OrthoDB, OrthoFinder, OrthoInspector, orthoMCL, Panther, Phylome, RoundUp, TreeFam
P62315	20641	98344	Snrpd1	Human	6632	11158	SNRPD1	14	14.29	high	Yes	Yes	Compara, eggNOG, HGNC, Hieranoid, Homologene, Inparanoid, OMA, OrthoFinder, OrthoInspector, orthoMCL, Panther, Phylome, RoundUp, TreeFam
P62317	107686	98345	Snrpd2	Human	6633	11159	SNRPD2	13	13.36	high	Yes	Yes	eggNOG, HGNC, Hieranoid, Homologene, Inparanoid, OMA, OrthoFinder, OrthoInspector, orthoMCL, Panther, Phylome, RoundUp, TreeFam
P62827	19384	1333112	Ran	Human	5901	9846	RAN	10	10.25	high	Yes	Yes	Compara, eggNOG, HGNC, Homologene, Isobase, OMA, OrthoFinder, orthoMCL, Panther, TreeFam
P62827	102641332	-	LOC102641332	Human	5901	9846	RAN	6	6	moderate	Yes	No	Hieranoid, Inparanoid, OMA, OrthoInspector, Phylome, RoundUp
Q14AA6	75471	1922721	1700009N14Rik	Human	5901	9846	RAN	5	4.86	moderate	Yes	No	eggNOG, OrthoFinder, orthoMCL, Panther, TreeFam
P62889	19946	98037	Rpl30	Human	6156	10333	RPL30	13	13.33	high	Yes	Yes	Compara, eggNOG, HGNC, Hieranoid, Homologene, Inparanoid, OMA, OrthoFinder, OrthoInspector, orthoMCL, Panther, Phylome, RoundUp
P68040	14694	101849	Rack1	Human	10399	4399	RACK1	14	14.29	high	Yes	Yes	Compara, eggNOG, HGNC, Hieranoid, Homologene, Inparanoid, OMA, OrthoFinder, OrthoInspector, orthoMCL, Panther, Phylome, RoundUp, TreeFam
P68510	22629	109194	Ywhah	Human	7533	12853	YWHAH	15	15.3	high	Yes	Yes	Compara, eggNOG, HGNC, Hieranoid, Homologene, Inparanoid, OMA, OrthoDB, OrthoFinder, OrthoInspector, orthoMCL, Panther, Phylome, RoundUp, TreeFam
P97450	11957	107777	Atp5j	Human	522	847	ATP5PF	14	14.34	high	Yes	Yes	Compara, eggNOG, HGNC, Hieranoid, Homologene, Inparanoid, Isobase, OMA, OrthoFinder, OrthoInspector, Panther, Phylome, RoundUp, TreeFam
P97789	24127	891964	Xrn1	Human	54464	30654	XRN1	15	15.2	high	Yes	Yes	Compara, eggNOG, HGNC, Hieranoid, Homologene, Isobase, OMA, OrthoDB, OrthoFinder, OrthoInspector, orthoMCL, Panther, Phylome, RoundUp, TreeFam
P97789	24127	891964	Xrn1	Human	22803	12836	XRN2	4	3.81	moderate	No	No	eggNOG, OrthoDB, OrthoFinder, orthoMCL
Q03265	11946	88115	Atp5a1	Human	498	823	ATP5F1A	15	15.24	high	Yes	Yes	Compara, eggNOG, HGNC, Hieranoid, Homologene, Inparanoid, Isobase, OMA, OrthoFinder, OrthoInspector, orthoMCL, Panther, Phylome, RoundUp, TreeFam
Q06185	11958	106636	Atp5k	Human	521	846	ATP5ME	14	14.24	high	Yes	Yes	Compara, eggNOG, HGNC, Hieranoid, Inparanoid, Isobase, OMA, OrthoFinder, OrthoInspector, orthoMCL, Panther, Phylome, RoundUp, TreeFam
Q08297	19361	97890	Rad51	Human	5888	9817	RAD51	15	15.3	high	Yes	Yes	Compara, eggNOG, HGNC, Hieranoid, Homologene, Inparanoid, OMA, OrthoDB, OrthoFinder, OrthoInspector, orthoMCL, Panther, Phylome, RoundUp, TreeFam
Q3UEB3	67959	1915209	Puf60	Human	22827	17042	PUF60	14	14.29	high	Yes	Yes	Compara, eggNOG, HGNC, Hieranoid, Homologene, Inparanoid, OMA, OrthoFinder, OrthoInspector, orthoMCL, Panther, Phylome, RoundUp, TreeFam
Q3UPF5	78781	1926031	Zc3hav1	Human	56829	23721	ZC3HAV1	12	12.26	high	Yes	Yes	Compara, HGNC, Hieranoid, Homologene, Isobase, OMA, OrthoFinder, OrthoInspector, orthoMCL, Panther, Phylome, TreeFam
Q3UYV9	433702	1891840	Ncbp1	Human	4686	7658	NCBP1	14	14.29	high	Yes	Yes	Compara, eggNOG, HGNC, Hieranoid, Homologene, Inparanoid, OMA, OrthoFinder, OrthoInspector, orthoMCL, Panther, Phylome, RoundUp, TreeFam
Q3V300	110033	109233	Kif22	Human	3835	6391	KIF22	14	14.29	high	Yes	Yes	Compara, eggNOG, HGNC, Hieranoid, Homologene, Inparanoid, OMA, OrthoFinder, OrthoInspector, orthoMCL, Panther, Phylome, RoundUp, TreeFam
Q569Z5	212880	1920895	Ddx46	Human	9879	18681	DDX46	16	16.25	high	Yes	Yes	Compara, eggNOG, HGNC, Hieranoid, Homologene, Inparanoid, Isobase, OMA, OrthoDB, OrthoFinder, OrthoInspector, orthoMCL, Panther, Phylome, RoundUp, TreeFam
Q5BL07	71382	1918632	Pex1	Human	5189	8850	PEX1	14	14.29	high	Yes	Yes	Compara, eggNOG, HGNC, Hieranoid, Homologene, Inparanoid, OMA, OrthoFinder, OrthoInspector, orthoMCL, Panther, Phylome, RoundUp, TreeFam
Q60649	20480	1100517	Clpb	Human	81570	30664	CLPB	14	14.23	high	Yes	Yes	Compara, eggNOG, HGNC, Hieranoid, Homologene, Inparanoid, Isobase, OrthoFinder, OrthoInspector, orthoMCL, Panther, Phylome, RoundUp, TreeFam
Q60668	11991	101947	Hnrnpd	Human	3184	5036	HNRNPD	13	13.26	high	Yes	Yes	Compara, eggNOG, HGNC, Hieranoid, Homologene, Inparanoid, OMA, OrthoFinder, OrthoInspector, orthoMCL, Panther, Phylome, TreeFam
Q61768	16573	1098268	Kif5b	Human	3799	6324	KIF5B	15	15.24	high	Yes	Yes	Compara, eggNOG, HGNC, Hieranoid, Homologene, Inparanoid, Isobase, OMA, OrthoFinder, OrthoInspector, orthoMCL, Panther, Phylome, RoundUp, TreeFam
Q61768	16573	1098268	Kif5b	Human	3800	6325	KIF5C	4	3.83	moderate	No	No	eggNOG, OrthoFinder, orthoMCL, RoundUp
Q61768	16573	1098268	Kif5b	Human	3798	6323	KIF5A	4	3.83	moderate	No	No	eggNOG, OrthoFinder, orthoMCL, RoundUp
Q62376	20637	98341	Snrnp70	Human	6625	11150	SNRNP70	16	16.25	high	Yes	Yes	Compara, eggNOG, HGNC, Hieranoid, Homologene, Inparanoid, Isobase, OMA, OrthoDB, OrthoFinder, OrthoInspector, orthoMCL, Panther, Phylome, RoundUp, TreeFam
Q6P542	224742	1351658	Abcf1	Human	23	70	ABCF1	14	14.27	high	Yes	Yes	Compara, eggNOG, HGNC, Hieranoid, Homologene, Inparanoid, OMA, OrthoDB, OrthoFinder, OrthoInspector, orthoMCL, Panther, Phylome, TreeFam
Q6P7W5	381802	2141599	Tsen2	Human	80746	28422	TSEN2	14	14.23	high	Yes	Yes	Compara, eggNOG, HGNC, Hieranoid, Homologene, Inparanoid, Isobase, OrthoFinder, OrthoInspector, orthoMCL, Panther, Phylome, RoundUp, TreeFam
Q6P9L6	209737	1098258	Kif15	Human	56992	17273	KIF15	15	15.3	high	Yes	Yes	Compara, eggNOG, HGNC, Hieranoid, Homologene, Inparanoid, OMA, OrthoDB, OrthoFinder, OrthoInspector, orthoMCL, Panther, Phylome, RoundUp, TreeFam
Q6PDM2	110809	98283	Srsf1	Human	6426	10780	SRSF1	12	12.38	high	Yes	Yes	Compara, eggNOG, HGNC, Hieranoid, Homologene, Inparanoid, OrthoFinder, OrthoInspector, Panther, Phylome, RoundUp, TreeFam
Q6Q899	230073	2442858	Ddx58	Human	23586	19102	DDX58	15	15.22	high	Yes	Yes	Compara, eggNOG, HGNC, Hieranoid, Homologene, Inparanoid, Isobase, OMA, OrthoDB, OrthoFinder, OrthoInspector, orthoMCL, Panther, Phylome, TreeFam
Q6ZQ58	73158	1890165	Larp1	Human	23367	29531	LARP1	13	13.28	high	Yes	Yes	Compara, eggNOG, HGNC, Hieranoid, Homologene, Inparanoid, OrthoFinder, OrthoInspector, orthoMCL, Panther, Phylome, RoundUp, TreeFam
Q8BHC4	68087	1915337	Dcakd	Human	79877	26238	DCAKD	14	14.21	high	Yes	Yes	Compara, eggNOG, HGNC, Hieranoid, Homologene, Inparanoid, Isobase, OMA, OrthoFinder, OrthoInspector, orthoMCL, Panther, Phylome, TreeFam
Q8BI72	70925	1918175	Cdkn2aip	Human	55602	24325	CDKN2AIP	15	15.3	high	Yes	Yes	Compara, eggNOG, HGNC, Hieranoid, Homologene, Inparanoid, OMA, OrthoDB, OrthoFinder, OrthoInspector, orthoMCL, Panther, Phylome, RoundUp, TreeFam
Q8BMZ5	66078	1913328	Tsen34	Human	79042	15506	TSEN34	15	15.24	high	Yes	Yes	Compara, eggNOG, HGNC, Hieranoid, Homologene, Inparanoid, Isobase, OMA, OrthoFinder, OrthoInspector, orthoMCL, Panther, Phylome, RoundUp, TreeFam
Q8C2A2	76265	1923515	Tsen54	Human	283989	27561	TSEN54	15	15.24	high	Yes	Yes	Compara, eggNOG, HGNC, Hieranoid, Homologene, Inparanoid, Isobase, OMA, OrthoFinder, OrthoInspector, orthoMCL, Panther, Phylome, RoundUp, TreeFam
Q8CBA2	327978	1329004	Slfn5	Human	162394	28286	SLFN5	15	15.3	high	Yes	Yes	Compara, eggNOG, HGNC, Hieranoid, Homologene, Inparanoid, OMA, OrthoDB, OrthoFinder, OrthoInspector, orthoMCL, Panther, Phylome, RoundUp, TreeFam
Q8CC88	219189	1919008	Vwa8	Human	23078	29071	VWA8	13	13.28	high	Yes	Yes	eggNOG, HGNC, Hieranoid, Homologene, Inparanoid, Isobase, OMA, OrthoFinder, OrthoInspector, orthoMCL, Panther, Phylome, TreeFam
Q8CI94	110078	97828	Pygb	Human	5834	9723	PYGB	15	15.3	high	Yes	Yes	Compara, eggNOG, HGNC, Hieranoid, Homologene, Inparanoid, OMA, OrthoDB, OrthoFinder, OrthoInspector, orthoMCL, Panther, Phylome, RoundUp, TreeFam
Q8CI94	110078	97828	Pygb	Human	5836	9725	PYGL	5	4.84	moderate	No	No	eggNOG, OrthoDB, OrthoFinder, orthoMCL, RoundUp
Q8CI94	110078	97828	Pygb	Human	5837	9726	PYGM	5	4.84	moderate	No	No	eggNOG, OrthoDB, OrthoFinder, orthoMCL, RoundUp
Q8K2X8	66467	107227	Gtf2h5	Human	404672	21157	GTF2H5	14	14.29	high	Yes	Yes	Compara, eggNOG, HGNC, Hieranoid, Homologene, Inparanoid, OMA, OrthoFinder, OrthoInspector, orthoMCL, Panther, Phylome, RoundUp, TreeFam
Q8K4L0	71990	1919240	Ddx54	Human	79039	20084	DDX54	14	14.21	high	Yes	Yes	Compara, eggNOG, HGNC, Hieranoid, Homologene, Inparanoid, Isobase, OMA, OrthoFinder, OrthoInspector, orthoMCL, Panther, Phylome, TreeFam
Q8R0X7	20397	1261415	Sgpl1	Human	8879	10817	SGPL1	15	15.24	high	Yes	Yes	Compara, eggNOG, HGNC, Hieranoid, Homologene, Inparanoid, Isobase, OMA, OrthoFinder, OrthoInspector, orthoMCL, Panther, Phylome, RoundUp, TreeFam
Q8R3W5	66637	1913887	Tsen15	Human	116461	16791	TSEN15	14	14.29	high	Yes	Yes	Compara, eggNOG, HGNC, Hieranoid, Homologene, Inparanoid, OMA, OrthoFinder, OrthoInspector, orthoMCL, Panther, Phylome, RoundUp, TreeFam
Q8VC70	56516	1861776	Rbms2	Human	5939	9909	RBMS2	15	15.3	high	Yes	Yes	Compara, eggNOG, HGNC, Hieranoid, Homologene, Inparanoid, OMA, OrthoDB, OrthoFinder, OrthoInspector, orthoMCL, Panther, Phylome, RoundUp, TreeFam
Q8VC70	56516	1861776	Rbms2	Human	5937	9907	RBMS1	4	3.94	moderate	No	No	eggNOG, OrthoDB, OrthoFinder, RoundUp
Q8VC70	56516	1861776	Rbms2	Human	27303	13427	RBMS3	4	3.94	moderate	No	No	eggNOG, OrthoDB, OrthoFinder, RoundUp
Q91VR2	11949	1261437	Atp5c1	Human	509	833	ATP5F1C	15	15.24	high	Yes	Yes	Compara, eggNOG, HGNC, Hieranoid, Homologene, Inparanoid, Isobase, OMA, OrthoFinder, OrthoInspector, orthoMCL, Panther, Phylome, RoundUp, TreeFam
Q91VR5	104721	2144727	Ddx1	Human	1653	2734	DDX1	15	15.24	high	Yes	Yes	Compara, eggNOG, HGNC, Hieranoid, Homologene, Inparanoid, Isobase, OMA, OrthoFinder, OrthoInspector, orthoMCL, Panther, Phylome, RoundUp, TreeFam
Q91W59	56878	1861774	Rbms1	Human	5937	9907	RBMS1	13	13.36	high	Yes	Yes	eggNOG, HGNC, Hieranoid, Homologene, Inparanoid, OMA, OrthoFinder, OrthoInspector, orthoMCL, Panther, Phylome, RoundUp, TreeFam
Q91W59	56878	1861774	Rbms1	Human	27303	13427	RBMS3	4	3.83	moderate	No	No	eggNOG, OrthoFinder, orthoMCL, RoundUp
Q922S8	73804	1921054	Kif2c	Human	11004	6393	KIF2C	15	15.3	high	Yes	Yes	Compara, eggNOG, HGNC, Hieranoid, Homologene, Inparanoid, OMA, OrthoDB, OrthoFinder, OrthoInspector, orthoMCL, Panther, Phylome, RoundUp, TreeFam
Q922S8	73804	1921054	Kif2c	Human	3796	6318	KIF2A	4	3.81	moderate	No	No	eggNOG, OrthoDB, OrthoFinder, orthoMCL
Q922S8	73804	1921054	Kif2c	Human	84643	29443	KIF2B	4	3.81	moderate	No	No	eggNOG, OrthoDB, OrthoFinder, orthoMCL
Q924H5	114714	2150020	Rad51c	Human	5889	9820	RAD51C	14	14.21	high	Yes	Yes	Compara, eggNOG, HGNC, Hieranoid, Homologene, Inparanoid, Isobase, OMA, OrthoFinder, OrthoInspector, orthoMCL, Panther, Phylome, TreeFam
Q99LC9	224824	2385054	Pex6	Human	5190	8859	PEX6	14	14.29	high	Yes	Yes	Compara, eggNOG, HGNC, Hieranoid, Homologene, Inparanoid, OMA, OrthoFinder, OrthoInspector, orthoMCL, Panther, Phylome, RoundUp, TreeFam
Q99LF4	28088	106379	Rtcb	Human	51493	26935	RTCB	14	14.29	high	Yes	Yes	Compara, eggNOG, HGNC, Hieranoid, Homologene, Inparanoid, OMA, OrthoFinder, OrthoInspector, orthoMCL, Panther, Phylome, RoundUp, TreeFam
Q99LI9	98985	2138968	Clp1	Human	10978	16999	CLP1	12	12.23	high	Yes	Yes	Compara, eggNOG, HGNC, Hieranoid, Homologene, OrthoFinder, OrthoInspector, orthoMCL, Panther, Phylome, RoundUp, TreeFam
Q9CPQ8	27425	1351597	Atp5l	Human	10632	14247	ATP5MG	9	9.3	high	Yes	Yes	Compara, eggNOG, HGNC, Homologene, OMA, OrthoFinder, orthoMCL, Panther, TreeFam
Q9CPQ8	27425	1351597	Atp5l	Human	267020	13213	ATP5MGL	6	5.9	moderate	No	Yes	Compara, eggNOG, OMA, OrthoFinder, Panther, TreeFam
Q9CPQ8	100042348	3708709	Gm10221	Human	10632	14247	ATP5MG	6	6	moderate	Yes	No	Hieranoid, Inparanoid, OMA, OrthoInspector, Phylome, RoundUp
Q9CQ49	68092	1915342	Ncbp2	Human	22916	7659	NCBP2	15	15.24	high	Yes	Yes	Compara, eggNOG, HGNC, Hieranoid, Homologene, Inparanoid, Isobase, OMA, OrthoFinder, OrthoInspector, orthoMCL, Panther, Phylome, RoundUp, TreeFam
Q9CQA9	66566	1913816	Ntpcr	Human	84284	28204	NTPCR	15	15.24	high	Yes	Yes	Compara, eggNOG, HGNC, Hieranoid, Homologene, Inparanoid, Isobase, OMA, OrthoFinder, OrthoInspector, orthoMCL, Panther, Phylome, RoundUp, TreeFam
Q9CQE8	68045	1915295	Rtraf	Human	51637	23169	RTRAF	14	14.29	high	Yes	Yes	Compara, eggNOG, HGNC, Hieranoid, Homologene, Inparanoid, OMA, OrthoFinder, OrthoInspector, orthoMCL, Panther, Phylome, RoundUp, TreeFam
Q9CQQ7	11950	1100495	Atp5f1	Human	515	840	ATP5PB	15	15.24	high	Yes	Yes	Compara, eggNOG, HGNC, Hieranoid, Homologene, Inparanoid, Isobase, OMA, OrthoFinder, OrthoInspector, orthoMCL, Panther, Phylome, RoundUp, TreeFam
Q9CZX2	72140	1919390	Cep89	Human	84902	25907	CEP89	14	14.29	high	Yes	Yes	Compara, eggNOG, HGNC, Hieranoid, Homologene, Inparanoid, OMA, OrthoFinder, OrthoInspector, orthoMCL, Panther, Phylome, RoundUp, TreeFam
Q9D0G0	59054	1926237	Mrps30	Human	10884	8769	MRPS30	13	13.39	high	Yes	Yes	Compara, eggNOG, HGNC, Hieranoid, Homologene, Inparanoid, OMA, OrthoFinder, OrthoInspector, Panther, Phylome, RoundUp, TreeFam
Q9D211	52626	1261797	Cdkn2aipnl	Human	91368	30545	CDKN2AIPNL	13	13.39	high	Yes	Yes	Compara, eggNOG, HGNC, Hieranoid, Homologene, Inparanoid, OMA, OrthoFinder, OrthoInspector, Panther, Phylome, RoundUp, TreeFam
Q9D3D9	66043	1913293	Atp5d	Human	513	837	ATP5F1D	15	15.24	high	Yes	Yes	Compara, eggNOG, HGNC, Hieranoid, Homologene, Inparanoid, Isobase, OMA, OrthoFinder, OrthoInspector, orthoMCL, Panther, Phylome, RoundUp, TreeFam
Q9D8Z1	69090	1916340	Ascc1	Human	51008	24268	ASCC1	13	13.27	high	Yes	Yes	Compara, eggNOG, HGNC, Hieranoid, Homologene, Inparanoid, OMA, OrthoDB, OrthoFinder, orthoMCL, Panther, Phylome, TreeFam
Q9DB20	28080	106341	Atp5o	Human	539	850	ATP5PO	9	9.3	high	Yes	Yes	Compara, eggNOG, HGNC, Homologene, OMA, OrthoFinder, orthoMCL, Panther, TreeFam
Q9DB20	102641678	-	LOC102641678	Human	539	850	ATP5PO	6	6	moderate	Yes	No	Hieranoid, Inparanoid, OMA, OrthoInspector, Phylome, RoundUp
Q9DBC3	74157	1921407	Cmtr1	Human	23070	21077	CMTR1	11	11.28	high	Yes	Yes	eggNOG, HGNC, Hieranoid, Homologene, OMA, OrthoFinder, OrthoInspector, orthoMCL, Panther, Phylome, TreeFam
Q9DBR1	24128	894687	Xrn2	Human	22803	12836	XRN2	14	14.19	high	Yes	Yes	Compara, eggNOG, HGNC, Hieranoid, Homologene, Isobase, OMA, OrthoFinder, OrthoInspector, orthoMCL, Panther, Phylome, RoundUp, TreeFam
Q9JIB4	23894	1345669	Gtf2h2	Human	730394	35418	GTF2H2C_2	10	9.79	high	Yes	Yes	Compara, eggNOG, Hieranoid, Inparanoid, OMA, OrthoFinder, OrthoInspector, Phylome, RoundUp, TreeFam
Q9JIB4	23894	1345669	Gtf2h2	Human	728340	31394	GTF2H2C	9	9.6	moderate	No	Yes	HGNC, Hieranoid, Inparanoid, OMA, OrthoFinder, OrthoInspector, Panther, Phylome, RoundUp
Q9JIB4	23894	1345669	Gtf2h2	Human	2966	4656	GTF2H2	9	9.3	moderate	No	Yes	Compara, eggNOG, HGNC, Homologene, OMA, OrthoFinder, orthoMCL, Panther, TreeFam
Q9JIY5	64704	1928676	Htra2	Human	27429	14348	HTRA2	15	15.3	high	Yes	Yes	Compara, eggNOG, HGNC, Hieranoid, Homologene, Inparanoid, OMA, OrthoDB, OrthoFinder, OrthoInspector, orthoMCL, Panther, Phylome, RoundUp, TreeFam
Q9JIY5	64704	1928676	Htra2	Human	94031	30406	HTRA3	4	3.84	moderate	No	No	eggNOG, OrthoDB, orthoMCL, RoundUp
Q9JIY5	64704	1928676	Htra2	Human	5654	9476	HTRA1	4	3.84	moderate	No	No	eggNOG, OrthoDB, orthoMCL, RoundUp
Q9QXN3	56404	1928469	Trip4	Human	9325	12310	TRIP4	15	15.24	high	Yes	Yes	Compara, eggNOG, HGNC, Hieranoid, Homologene, Inparanoid, Isobase, OMA, OrthoFinder, OrthoInspector, orthoMCL, Panther, Phylome, RoundUp, TreeFam
Q9QYF1	17252	102581	Rdh11	Human	51109	17964	RDH11	16	16.25	high	Yes	Yes	Compara, eggNOG, HGNC, Hieranoid, Homologene, Inparanoid, Isobase, OMA, OrthoDB, OrthoFinder, OrthoInspector, orthoMCL, Panther, Phylome, RoundUp, TreeFam
Q9QYF1	17252	102581	Rdh11	Human	57665	19979	RDH14	5	4.84	moderate	No	No	eggNOG, OrthoDB, OrthoFinder, orthoMCL, RoundUp
Q9QYF1	17252	102581	Rdh11	Human	112724	19978	RDH13	5	4.84	moderate	No	No	eggNOG, OrthoDB, OrthoFinder, orthoMCL, RoundUp
Q9QYF1	17252	102581	Rdh11	Human	145226	19977	RDH12	5	4.84	moderate	No	No	eggNOG, OrthoDB, OrthoFinder, orthoMCL, RoundUp
Q9WVM1	26934	1349423	Racgap1	Human	29127	9804	RACGAP1	15	15.24	high	Yes	Yes	Compara, eggNOG, HGNC, Hieranoid, Homologene, Inparanoid, Isobase, OMA, OrthoFinder, OrthoInspector, orthoMCL, Panther, Phylome, RoundUp, TreeFam
Q9Z179	20419	1338802	Shcbp1	Human	79801	29547	SHCBP1	14	14.29	high	Yes	Yes	Compara, eggNOG, HGNC, Hieranoid, Homologene, Inparanoid, OMA, OrthoFinder, OrthoInspector, orthoMCL, Panther, Phylome, RoundUp, TreeFam

## Sheet: RNAISD
Mouse GeneID	Mouse Gene ID	MGIID	Mouse Symbol	Species	Human GeneID	HGNCID	Human Symbol	DIOPT Score	Weighted Score	Rank	Best Score	Best Score Reverse	Prediction Derived From
B2RR83	240255	2448561	Ythdc2	Human	64848	24721	YTHDC2	16	16.25	high	Yes	Yes	Compara, eggNOG, HGNC, Hieranoid, Homologene, Inparanoid, Isobase, OMA, OrthoDB, OrthoFinder, OrthoInspector, orthoMCL, Panther, Phylome, RoundUp, TreeFam
P09602	100042405	3704312	Gm10282	Human	3151	4986	HMGN2	5	5.09	moderate	Yes	No	Hieranoid, Inparanoid, OMA, OrthoInspector, RoundUp
P09602	15331	96136	Hmgn2	Human	3151	4986	HMGN2	7	7.34	high	Yes	Yes	Compara, eggNOG, HGNC, OMA, OrthoFinder, orthoMCL, Panther
P09602	15331	96136	Hmgn2	Human	10473	4989	HMGN4	4	3.74	moderate	No	Yes	Compara, OrthoFinder, orthoMCL, Phylome
E9Q3G8	218210	2385621	Nup153	Human	9972	8062	NUP153	15	15.24	high	Yes	Yes	Compara, eggNOG, HGNC, Hieranoid, Homologene, Inparanoid, Isobase, OMA, OrthoFinder, OrthoInspector, orthoMCL, Panther, Phylome, RoundUp, TreeFam
E9Q5C9	70769	1918019	Nolc1	Human	9221	15608	NOLC1	14	14.24	high	Yes	Yes	Compara, eggNOG, HGNC, Hieranoid, Inparanoid, Isobase, OMA, OrthoFinder, OrthoInspector, orthoMCL, Panther, Phylome, RoundUp, TreeFam
E9Q634	71602	106621	Myo1e	Human	4643	7599	MYO1E	14	14.34	high	Yes	Yes	Compara, eggNOG, HGNC, Homologene, Inparanoid, Isobase, OMA, OrthoDB, OrthoFinder, OrthoInspector, orthoMCL, Panther, RoundUp, TreeFam
E9Q634	71602	106621	Myo1e	Human	4642	7598	MYO1D	5	4.84	moderate	No	No	eggNOG, OrthoDB, OrthoFinder, orthoMCL, RoundUp
E9Q634	71602	106621	Myo1e	Human	4542	7600	MYO1F	5	4.84	moderate	No	No	eggNOG, OrthoDB, OrthoFinder, orthoMCL, RoundUp
E9Q634	71602	106621	Myo1e	Human	4430	7596	MYO1B	4	3.81	moderate	No	No	eggNOG, OrthoDB, OrthoFinder, orthoMCL
E9Q634	71602	106621	Myo1e	Human	64005	13880	MYO1G	4	3.81	moderate	No	No	eggNOG, OrthoDB, OrthoFinder, orthoMCL
E9Q634	71602	106621	Myo1e	Human	4641	7597	MYO1C	4	3.81	moderate	No	No	eggNOG, OrthoDB, OrthoFinder, orthoMCL
E9Q634	71602	106621	Myo1e	Human	4640	7595	MYO1A	4	3.81	moderate	No	No	eggNOG, OrthoDB, OrthoFinder, orthoMCL
Q9CZM2	66480	1913730	Rpl15	Human	6138	10306	RPL15	12	12.45	high	Yes	Yes	eggNOG, HGNC, Hieranoid, Homologene, Inparanoid, OMA, OrthoFinder, OrthoInspector, orthoMCL, Panther, RoundUp, TreeFam
E9QAZ2	100039748	3642192	Gm10020	Human	6138	10306	RPL15	3	3.12	moderate	Yes	No	OMA, OrthoDB, Panther
P62897	672195	3704493	Gm10053	Human	54205	19986	CYCS	9	8.86	high	Yes	Yes	eggNOG, Hieranoid, Inparanoid, OMA, OrthoDB, OrthoInspector, orthoMCL, RoundUp, TreeFam
P62897	13063	88578	Cycs	Human	54205	19986	CYCS	7	7.47	moderate	Yes	No	eggNOG, HGNC, Homologene, OMA, OrthoFinder, Panther, TreeFam
O08583	21681	1341044	Alyref	Human	10189	19071	ALYREF	13	13.29	high	Yes	Yes	Compara, eggNOG, HGNC, Hieranoid, Inparanoid, OMA, OrthoFinder, OrthoInspector, orthoMCL, Panther, Phylome, RoundUp, TreeFam
Q9JJW6	56009	1913144	Alyref2	Human	10189	19071	ALYREF	10	9.74	moderate	Yes	No	Compara, eggNOG, Hieranoid, OrthoDB, OrthoFinder, orthoMCL, Panther, Phylome, RoundUp, TreeFam
O08784	21453	892003	Tcof1	Human	6949	11654	TCOF1	14	14.29	high	Yes	Yes	Compara, eggNOG, HGNC, Hieranoid, Homologene, Inparanoid, OMA, OrthoFinder, OrthoInspector, orthoMCL, Panther, Phylome, RoundUp, TreeFam
O09167	19933	1278340	Rpl21	Human	6144	10313	RPL21	11	11.26	high	Yes	Yes	Compara, eggNOG, HGNC, Homologene, Inparanoid, OMA, OrthoFinder, orthoMCL, Panther, Phylome, TreeFam
O35143	11983	1196457	Atpif1	Human	93974	871	ATP5IF1	14	14.27	high	Yes	Yes	Compara, eggNOG, HGNC, Hieranoid, Homologene, Inparanoid, OMA, OrthoDB, OrthoFinder, OrthoInspector, orthoMCL, Panther, Phylome, TreeFam
O35680	24030	1346333	Mrps12	Human	6183	10380	MRPS12	12	12.38	high	Yes	Yes	Compara, eggNOG, HGNC, Homologene, Inparanoid, OMA, OrthoFinder, OrthoInspector, orthoMCL, Panther, RoundUp, TreeFam
O54836	22401	1195270	Zmat3	Human	64393	29983	ZMAT3	15	15.24	high	Yes	Yes	Compara, eggNOG, HGNC, Hieranoid, Homologene, Inparanoid, Isobase, OMA, OrthoFinder, OrthoInspector, orthoMCL, Panther, Phylome, RoundUp, TreeFam
O70133	13211	108177	Dhx9	Human	1660	2750	DHX9	16	16.25	high	Yes	Yes	Compara, eggNOG, HGNC, Hieranoid, Homologene, Inparanoid, Isobase, OMA, OrthoDB, OrthoFinder, OrthoInspector, orthoMCL, Panther, Phylome, RoundUp, TreeFam
O70305	20239	1277223	Atxn2	Human	6311	10555	ATXN2	15	15.3	high	Yes	Yes	Compara, eggNOG, HGNC, Hieranoid, Homologene, Inparanoid, OMA, OrthoDB, OrthoFinder, OrthoInspector, orthoMCL, Panther, Phylome, RoundUp, TreeFam
O70338	19819	1335073	Rnaseh1	Human	246243	18466	RNASEH1	14	14.31	high	Yes	Yes	eggNOG, HGNC, Hieranoid, Homologene, Inparanoid, Isobase, OMA, OrthoFinder, OrthoInspector, orthoMCL, Panther, Phylome, RoundUp, TreeFam
O88554	11546	1341112	Parp2	Human	10038	272	PARP2	15	15.3	high	Yes	Yes	Compara, eggNOG, HGNC, Hieranoid, Homologene, Inparanoid, OMA, OrthoDB, OrthoFinder, OrthoInspector, orthoMCL, Panther, Phylome, RoundUp, TreeFam
O88569	102642938	-	LOC102642938	Human	3181	5033	HNRNPA2B1	7	7.01	moderate	Yes	No	Hieranoid, Inparanoid, OMA, OrthoDB, OrthoInspector, Phylome, RoundUp
O88569	53379	104819	Hnrnpa2b1	Human	3181	5033	HNRNPA2B1	10	10.25	high	Yes	Yes	Compara, eggNOG, HGNC, Homologene, Isobase, OMA, OrthoFinder, orthoMCL, Panther, TreeFam
P04441	16149	96534	Cd74	Human	972	1697	CD74	13	13.39	high	Yes	Yes	Compara, HGNC, Hieranoid, Homologene, Inparanoid, OMA, OrthoFinder, OrthoInspector, orthoMCL, Panther, Phylome, RoundUp, TreeFam
P05627	16476	96646	Jun	Human	3725	6204	JUN	15	15.24	high	Yes	Yes	Compara, eggNOG, HGNC, Hieranoid, Homologene, Inparanoid, Isobase, OMA, OrthoFinder, OrthoInspector, orthoMCL, Panther, Phylome, RoundUp, TreeFam
P05627	16476	96646	Jun	Human	3727	6206	JUND	4	3.83	moderate	No	No	eggNOG, OrthoFinder, orthoMCL, RoundUp
P08775	20020	98086	Polr2a	Human	5430	9187	POLR2A	13	13.3	high	Yes	Yes	eggNOG, HGNC, Hieranoid, Homologene, Inparanoid, Isobase, OrthoFinder, OrthoInspector, orthoMCL, Panther, Phylome, RoundUp, TreeFam
P08905	17105	96897	Lyz2	Human	4069	6740	LYZ	15	15.3	moderate	Yes	No	Compara, eggNOG, HGNC, Hieranoid, Homologene, Inparanoid, OMA, OrthoDB, OrthoFinder, OrthoInspector, orthoMCL, Panther, Phylome, RoundUp, TreeFam
P09450	16477	96647	Junb	Human	3726	6205	JUNB	14	14.34	high	Yes	Yes	Compara, eggNOG, HGNC, Hieranoid, Homologene, Inparanoid, OMA, OrthoDB, OrthoFinder, OrthoInspector, orthoMCL, Panther, Phylome, RoundUp
P10126	13627	1096881	Eef1a1	Human	1915	3189	EEF1A1	15	15.3	high	Yes	Yes	Compara, eggNOG, HGNC, Hieranoid, Homologene, Inparanoid, OMA, OrthoDB, OrthoFinder, OrthoInspector, orthoMCL, Panther, Phylome, RoundUp, TreeFam
P10126	13627	1096881	Eef1a1	Human	1917	3192	EEF1A2	5	4.84	moderate	No	No	eggNOG, OrthoDB, OrthoFinder, orthoMCL, RoundUp
P10126	13627	1096881	Eef1a1	Human	158078	3200	EEF1A1P5	2	2.13	moderate	No	Yes	Panther, RoundUp
P12970	27176	1353472	Rpl7a	Human	6130	10364	RPL7A	12	12.45	high	Yes	Yes	eggNOG, HGNC, Hieranoid, Homologene, Inparanoid, OMA, OrthoFinder, OrthoInspector, orthoMCL, Panther, RoundUp, TreeFam
P14206	100045332	-	LOC100045332	Human	3921	6502	RPSA	6	6	moderate	Yes	No	Hieranoid, Inparanoid, OMA, OrthoInspector, Phylome, RoundUp
P14206	16785	105381	Rpsa	Human	3921	6502	RPSA	9	9.3	high	Yes	Yes	Compara, eggNOG, HGNC, Homologene, OMA, OrthoFinder, orthoMCL, Panther, TreeFam
P23249	17454	97054	Mov10	Human	4343	7200	MOV10	12	12.32	high	Yes	Yes	Compara, eggNOG, HGNC, Homologene, Inparanoid, Isobase, OrthoFinder, OrthoInspector, orthoMCL, Panther, RoundUp, TreeFam
P23475	14375	95606	Xrcc6	Human	2547	4055	XRCC6	13	13.33	high	Yes	Yes	Compara, eggNOG, HGNC, Homologene, Inparanoid, Isobase, OMA, OrthoFinder, OrthoInspector, orthoMCL, Panther, RoundUp, TreeFam
P24369	19035	97750	Ppib	Human	5479	9255	PPIB	15	15.3	high	Yes	Yes	Compara, eggNOG, HGNC, Hieranoid, Homologene, Inparanoid, OMA, OrthoDB, OrthoFinder, OrthoInspector, orthoMCL, Panther, Phylome, RoundUp, TreeFam
P25976	21429	98512	Ubtf	Human	7343	12511	UBTF	14	14.29	high	Yes	Yes	Compara, eggNOG, HGNC, Hieranoid, Homologene, Inparanoid, OMA, OrthoFinder, OrthoInspector, orthoMCL, Panther, Phylome, RoundUp, TreeFam
P26369	22185	98886	U2af2	Human	11338	23156	U2AF2	14	14.29	high	Yes	Yes	Compara, eggNOG, HGNC, Hieranoid, Homologene, Inparanoid, OMA, OrthoFinder, OrthoInspector, orthoMCL, Panther, Phylome, RoundUp, TreeFam
P27048	20638	98342	Snrpb	Human	6628	11153	SNRPB	12	12.24	high	Yes	Yes	Compara, eggNOG, HGNC, Hieranoid, Homologene, OMA, OrthoFinder, orthoMCL, Panther, Phylome, RoundUp, TreeFam
P63163	20646	98347	Snrpn	Human	6638	11164	SNRPN	7	7.47	high	Yes	Yes	HGNC, Homologene, OMA, OrthoFinder, orthoMCL, Panther, TreeFam
P63163	84704	1891236	Snurf	Human	8926	11171	SNURF	12	12.54	high	Yes	Yes	Compara, HGNC, Hieranoid, Homologene, Inparanoid, OMA, OrthoDB, OrthoFinder, OrthoInspector, Panther, Phylome, RoundUp
P27546	17758	97178	Map4	Human	4134	6862	MAP4	12	12.25	high	Yes	Yes	Compara, eggNOG, HGNC, Hieranoid, Homologene, Inparanoid, Isobase, OMA, OrthoInspector, orthoMCL, Panther, Phylome
P27601	14674	95768	Gna13	Human	10672	4381	GNA13	15	15.3	high	Yes	Yes	Compara, eggNOG, HGNC, Hieranoid, Homologene, Inparanoid, OMA, OrthoDB, OrthoFinder, OrthoInspector, orthoMCL, Panther, Phylome, RoundUp, TreeFam
P27601	14674	95768	Gna13	Human	2768	4380	GNA12	5	4.84	moderate	No	No	eggNOG, OrthoDB, OrthoFinder, orthoMCL, RoundUp
P27699	12916	88495	Crem	Human	1390	2352	CREM	15	15.3	high	Yes	Yes	Compara, eggNOG, HGNC, Hieranoid, Homologene, Inparanoid, OMA, OrthoDB, OrthoFinder, OrthoInspector, orthoMCL, Panther, Phylome, RoundUp, TreeFam
P28352	11792	88042	Apex1	Human	328	587	APEX1	15	15.24	high	Yes	Yes	Compara, eggNOG, HGNC, Hieranoid, Homologene, Inparanoid, Isobase, OMA, OrthoFinder, OrthoInspector, orthoMCL, Panther, Phylome, RoundUp, TreeFam
P28659	13046	1342295	Celf1	Human	10658	2549	CELF1	15	15.25	high	Yes	Yes	Compara, eggNOG, HGNC, Hieranoid, Inparanoid, Isobase, OMA, OrthoDB, OrthoFinder, OrthoInspector, orthoMCL, Panther, Phylome, RoundUp, TreeFam
P28659	13046	1342295	Celf1	Human	10659	2550	CELF2	5	4.84	moderate	No	No	eggNOG, OrthoDB, OrthoFinder, orthoMCL, RoundUp
P28659	13046	1342295	Celf1	Human	60677	14059	CELF6	4	3.84	moderate	No	No	eggNOG, OrthoDB, orthoMCL, RoundUp
P29351	15170	96055	Ptpn6	Human	5777	9658	PTPN6	15	15.24	high	Yes	Yes	Compara, eggNOG, HGNC, Hieranoid, Homologene, Inparanoid, Isobase, OMA, OrthoFinder, OrthoInspector, orthoMCL, Panther, Phylome, RoundUp, TreeFam
P29351	15170	96055	Ptpn6	Human	5781	9644	PTPN11	4	3.83	moderate	No	No	eggNOG, OrthoFinder, orthoMCL, RoundUp
P32233	13494	1343297	Drg1	Human	4733	3029	DRG1	15	15.24	high	Yes	Yes	Compara, eggNOG, HGNC, Hieranoid, Homologene, Inparanoid, Isobase, OMA, OrthoFinder, OrthoInspector, orthoMCL, Panther, Phylome, RoundUp, TreeFam
P35601	19687	97891	Rfc1	Human	5981	9969	RFC1	13	13.28	high	Yes	Yes	Compara, eggNOG, HGNC, Hieranoid, Homologene, Inparanoid, OrthoFinder, OrthoInspector, orthoMCL, Panther, Phylome, RoundUp, TreeFam
P35979	269261	98002	Rpl12	Human	6136	10302	RPL12	11	11.55	high	Yes	Yes	eggNOG, HGNC, Hieranoid, Homologene, Inparanoid, OMA, OrthoFinder, OrthoInspector, Panther, RoundUp, TreeFam
P39749	14156	102779	Fen1	Human	2237	3650	FEN1	13	13.26	high	Yes	Yes	Compara, eggNOG, HGNC, Hieranoid, Homologene, Inparanoid, OMA, OrthoFinder, OrthoInspector, orthoMCL, Panther, Phylome, TreeFam
P43276	56702	1861461	Hist1h1b	Human	3009	4719	HIST1H1B	13	13.3	high	Yes	Yes	Compara, eggNOG, HGNC, Hieranoid, Inparanoid, OMA, OrthoDB, OrthoFinder, orthoMCL, Panther, Phylome, RoundUp, TreeFam
P43276	56702	1861461	Hist1h1b	Human	3005	4714	H1F0	5	4.84	moderate	No	No	eggNOG, OrthoDB, OrthoFinder, orthoMCL, RoundUp
P43276	56702	1861461	Hist1h1b	Human	3008	4718	HIST1H1E	5	4.84	moderate	No	No	eggNOG, OrthoDB, OrthoFinder, orthoMCL, RoundUp
P43276	56702	1861461	Hist1h1b	Human	3006	4716	HIST1H1C	4	3.94	moderate	No	No	eggNOG, OrthoDB, OrthoFinder, RoundUp
P47963	270106	105922	Rpl13	Human	6137	10303	RPL13	9	9.3	high	Yes	Yes	Compara, eggNOG, HGNC, Homologene, OMA, OrthoFinder, orthoMCL, Panther, TreeFam
P47963	100040605	3783151	Gm15710	Human	6137	10303	RPL13	6	6	moderate	Yes	No	Hieranoid, Inparanoid, OMA, OrthoInspector, Phylome, RoundUp
P48962	11739	1353495	Slc25a4	Human	291	10990	SLC25A4	16	16.25	high	Yes	Yes	Compara, eggNOG, HGNC, Hieranoid, Homologene, Inparanoid, Isobase, OMA, OrthoDB, OrthoFinder, OrthoInspector, orthoMCL, Panther, Phylome, RoundUp, TreeFam
P48962	11739	1353495	Slc25a4	Human	83447	25319	SLC25A31	5	4.84	moderate	No	No	eggNOG, OrthoDB, OrthoFinder, orthoMCL, RoundUp
P48962	11739	1353495	Slc25a4	Human	292	10991	SLC25A5	5	4.84	moderate	No	No	eggNOG, OrthoDB, OrthoFinder, orthoMCL, RoundUp
P48962	11739	1353495	Slc25a4	Human	293	10992	SLC25A6	5	4.76	moderate	No	Yes	eggNOG, Isobase, OrthoDB, OrthoFinder, orthoMCL
P49312	15382	104820	Hnrnpa1	Human	3178	5031	HNRNPA1	10	10.31	high	Yes	Yes	Compara, eggNOG, HGNC, Hieranoid, OMA, OrthoDB, OrthoFinder, orthoMCL, Panther, TreeFam
P49312	15382	104820	Hnrnpa1	Human	3181	5033	HNRNPA2B1	5	4.84	moderate	No	No	eggNOG, OrthoDB, OrthoFinder, orthoMCL, RoundUp
P49312	15382	104820	Hnrnpa1	Human	220988	24941	HNRNPA3	5	4.77	moderate	No	No	eggNOG, OrthoDB, OrthoFinder, orthoMCL, TreeFam
P49312	15382	104820	Hnrnpa1	Human	144983	27067	HNRNPA1L2	4	3.96	moderate	No	Yes	eggNOG, Inparanoid, OrthoDB, OrthoFinder
P52332	16451	96628	Jak1	Human	3716	6190	JAK1	15	15.3	high	Yes	Yes	Compara, eggNOG, HGNC, Hieranoid, Homologene, Inparanoid, OMA, OrthoDB, OrthoFinder, OrthoInspector, orthoMCL, Panther, Phylome, RoundUp, TreeFam
P53026	19896	1343877	Rpl10a	Human	4736	10299	RPL10A	14	14.29	high	Yes	Yes	Compara, eggNOG, HGNC, Hieranoid, Homologene, Inparanoid, OMA, OrthoFinder, OrthoInspector, orthoMCL, Panther, Phylome, RoundUp, TreeFam
P54823	13209	104976	Ddx6	Human	1656	2747	DDX6	15	15.24	high	Yes	Yes	Compara, eggNOG, HGNC, Hieranoid, Homologene, Inparanoid, Isobase, OMA, OrthoFinder, OrthoInspector, orthoMCL, Panther, Phylome, RoundUp, TreeFam
P56183	18114	1203500	Rrp1	Human	8568	18785	RRP1	14	14.3	high	Yes	Yes	Compara, eggNOG, HGNC, Hieranoid, Inparanoid, OMA, OrthoDB, OrthoFinder, OrthoInspector, orthoMCL, Panther, Phylome, RoundUp, TreeFam
P56183	18114	1203500	Rrp1	Human	23076	23818	RRP1B	5	4.84	moderate	No	No	eggNOG, OrthoDB, OrthoFinder, orthoMCL, RoundUp
P56959	233908	1353633	Fus	Human	2521	4010	FUS	13	13.24	high	Yes	Yes	Compara, eggNOG, HGNC, Hieranoid, Inparanoid, Isobase, OMA, OrthoInspector, orthoMCL, Panther, Phylome, RoundUp, TreeFam
P61979	15387	99894	Hnrnpk	Human	3190	5044	HNRNPK	15	15.32	high	Yes	Yes	eggNOG, HGNC, Hieranoid, Homologene, Inparanoid, Isobase, OMA, OrthoDB, OrthoFinder, OrthoInspector, orthoMCL, Panther, Phylome, RoundUp, TreeFam
P62242	20116	98166	Rps8	Human	6202	10441	RPS8	8	8.37	high	Yes	Yes	eggNOG, HGNC, Homologene, OMA, OrthoFinder, orthoMCL, Panther, TreeFam
P62242	100040298	3704296	Gm15501	Human	6202	10441	RPS8	5	5.09	moderate	Yes	No	Hieranoid, Inparanoid, OMA, OrthoInspector, RoundUp
P62264	20044	98107	Rps14	Human	6208	10387	RPS14	14	14.29	high	Yes	Yes	Compara, eggNOG, HGNC, Hieranoid, Homologene, Inparanoid, OMA, OrthoFinder, OrthoInspector, orthoMCL, Panther, Phylome, RoundUp, TreeFam
P62301	668239	3650602	Rps13-ps5	Human	6207	10386	RPS13	6	6	moderate	Yes	No	Hieranoid, Inparanoid, OMA, OrthoInspector, Phylome, RoundUp
P62301	68052	1915302	Rps13	Human	6207	10386	RPS13	9	9.31	high	Yes	Yes	Compara, eggNOG, HGNC, Homologene, OMA, OrthoFinder, Panther, Phylome, TreeFam
P62307	69878	1917128	Snrpf	Human	6636	11162	SNRPF	14	14.29	high	Yes	Yes	Compara, eggNOG, HGNC, Hieranoid, Homologene, Inparanoid, OMA, OrthoFinder, OrthoInspector, orthoMCL, Panther, Phylome, RoundUp, TreeFam
P62320	67332	1914582	Snrpd3	Human	6634	11160	SNRPD3	13	13.39	high	Yes	Yes	Compara, eggNOG, HGNC, Hieranoid, Homologene, Inparanoid, OMA, OrthoFinder, OrthoInspector, Panther, Phylome, RoundUp, TreeFam
P62900	667682	3647726	Rpl31-ps8	Human	6160	10334	RPL31	5	4.98	moderate	Yes	No	Hieranoid, Inparanoid, OrthoInspector, orthoMCL, RoundUp
P62900	114641	2149632	Rpl31	Human	6160	10334	RPL31	6	6.4	high	Yes	Yes	eggNOG, HGNC, Homologene, OrthoFinder, orthoMCL, Panther
P62908	27050	1350917	Rps3	Human	6188	10420	RPS3	13	13.39	high	Yes	Yes	Compara, HGNC, Hieranoid, Homologene, Inparanoid, OMA, OrthoFinder, OrthoInspector, orthoMCL, Panther, Phylome, RoundUp, TreeFam
P67984	100047372	-	LOC100047372	Human	6146	10315	RPL22	6	6	moderate	Yes	No	Hieranoid, Inparanoid, OMA, OrthoInspector, Phylome, RoundUp
P67984	19934	99262	Rpl22	Human	6146	10315	RPL22	9	9.32	high	Yes	Yes	eggNOG, HGNC, Homologene, Isobase, OMA, OrthoFinder, orthoMCL, Panther, TreeFam
P68033	11464	87905	Actc1	Human	70	143	ACTC1	15	15.3	high	Yes	Yes	Compara, eggNOG, HGNC, Hieranoid, Homologene, Inparanoid, OMA, OrthoDB, OrthoFinder, OrthoInspector, orthoMCL, Panther, Phylome, RoundUp, TreeFam
P68033	11464	87905	Actc1	Human	71	144	ACTG1	4	3.81	moderate	No	No	eggNOG, OrthoDB, OrthoFinder, orthoMCL
P68033	11464	87905	Actc1	Human	72	145	ACTG2	4	3.81	moderate	No	No	eggNOG, OrthoDB, OrthoFinder, orthoMCL
P68033	11464	87905	Actc1	Human	58	129	ACTA1	4	3.81	moderate	No	No	eggNOG, OrthoDB, OrthoFinder, orthoMCL
P68033	11464	87905	Actc1	Human	59	130	ACTA2	4	3.81	moderate	No	No	eggNOG, OrthoDB, OrthoFinder, orthoMCL
P68033	11464	87905	Actc1	Human	60	132	ACTB	4	3.81	moderate	No	No	eggNOG, OrthoDB, OrthoFinder, orthoMCL
P68033	11464	87905	Actc1	Human	345651	17780	ACTBL2	4	3.81	moderate	No	No	eggNOG, OrthoDB, OrthoFinder, orthoMCL
P68134	11459	87902	Acta1	Human	58	129	ACTA1	15	15.3	high	Yes	Yes	Compara, eggNOG, HGNC, Hieranoid, Homologene, Inparanoid, OMA, OrthoDB, OrthoFinder, OrthoInspector, orthoMCL, Panther, Phylome, RoundUp, TreeFam
P68134	11459	87902	Acta1	Human	70	143	ACTC1	4	3.81	moderate	No	No	eggNOG, OrthoDB, OrthoFinder, orthoMCL
P68134	11459	87902	Acta1	Human	71	144	ACTG1	4	3.81	moderate	No	No	eggNOG, OrthoDB, OrthoFinder, orthoMCL
P68134	11459	87902	Acta1	Human	72	145	ACTG2	4	3.81	moderate	No	No	eggNOG, OrthoDB, OrthoFinder, orthoMCL
P68134	11459	87902	Acta1	Human	59	130	ACTA2	4	3.81	moderate	No	No	eggNOG, OrthoDB, OrthoFinder, orthoMCL
P68134	11459	87902	Acta1	Human	60	132	ACTB	4	3.81	moderate	No	No	eggNOG, OrthoDB, OrthoFinder, orthoMCL
P68134	11459	87902	Acta1	Human	345651	17780	ACTBL2	4	3.81	moderate	No	No	eggNOG, OrthoDB, OrthoFinder, orthoMCL
P62737	11475	87909	Acta2	Human	59	130	ACTA2	14	14.37	high	Yes	Yes	eggNOG, HGNC, Hieranoid, Homologene, Inparanoid, OMA, OrthoDB, OrthoFinder, OrthoInspector, orthoMCL, Panther, Phylome, RoundUp, TreeFam
P62737	11475	87909	Acta2	Human	70	143	ACTC1	4	3.81	moderate	No	No	eggNOG, OrthoDB, OrthoFinder, orthoMCL
P62737	11475	87909	Acta2	Human	71	144	ACTG1	4	3.81	moderate	No	No	eggNOG, OrthoDB, OrthoFinder, orthoMCL
P62737	11475	87909	Acta2	Human	72	145	ACTG2	4	3.81	moderate	No	No	eggNOG, OrthoDB, OrthoFinder, orthoMCL
P62737	11475	87909	Acta2	Human	58	129	ACTA1	4	3.81	moderate	No	No	eggNOG, OrthoDB, OrthoFinder, orthoMCL
P62737	11475	87909	Acta2	Human	60	132	ACTB	4	3.81	moderate	No	No	eggNOG, OrthoDB, OrthoFinder, orthoMCL
P62737	11475	87909	Acta2	Human	345651	17780	ACTBL2	4	3.81	moderate	No	No	eggNOG, OrthoDB, OrthoFinder, orthoMCL
P63268	11468	104589	Actg2	Human	72	145	ACTG2	15	15.3	high	Yes	Yes	Compara, eggNOG, HGNC, Hieranoid, Homologene, Inparanoid, OMA, OrthoDB, OrthoFinder, OrthoInspector, orthoMCL, Panther, Phylome, RoundUp, TreeFam
P63268	11468	104589	Actg2	Human	70	143	ACTC1	4	3.81	moderate	No	No	eggNOG, OrthoDB, OrthoFinder, orthoMCL
P63268	11468	104589	Actg2	Human	71	144	ACTG1	4	3.81	moderate	No	No	eggNOG, OrthoDB, OrthoFinder, orthoMCL
P63268	11468	104589	Actg2	Human	58	129	ACTA1	4	3.81	moderate	No	No	eggNOG, OrthoDB, OrthoFinder, orthoMCL
P63268	11468	104589	Actg2	Human	59	130	ACTA2	4	3.81	moderate	No	No	eggNOG, OrthoDB, OrthoFinder, orthoMCL
P63268	11468	104589	Actg2	Human	60	132	ACTB	4	3.81	moderate	No	No	eggNOG, OrthoDB, OrthoFinder, orthoMCL
P63268	11468	104589	Actg2	Human	345651	17780	ACTBL2	4	3.81	moderate	No	No	eggNOG, OrthoDB, OrthoFinder, orthoMCL
P81269	11908	1298366	Atf1	Human	466	783	ATF1	14	14.29	high	Yes	Yes	Compara, eggNOG, HGNC, Hieranoid, Homologene, Inparanoid, OMA, OrthoFinder, OrthoInspector, orthoMCL, Panther, Phylome, RoundUp, TreeFam
P84102	100503839	3650743	Gm12481	Human	10169	10757	SERF2	3	3.08	moderate	Yes	No	Inparanoid, OrthoInspector, RoundUp
P84102	378702	1337041	Serf2	Human	10169	10757	SERF2	8	8.54	high	Yes	Yes	eggNOG, HGNC, Homologene, OrthoDB, OrthoFinder, OrthoInspector, Panther, RoundUp
O88892	20365	1337114	Serf1	Human	8293	10755	SERF1A	8	8.34	high	Yes	Yes	Compara, eggNOG, HGNC, Homologene, OMA, OrthoFinder, orthoMCL, Panther
O88892	20365	1337114	Serf1	Human	728492	10756	SERF1B	8	8.15	high	Yes	Yes	Compara, eggNOG, HGNC, Homologene, OMA, OrthoFinder, orthoMCL, Phylome
P84228	319150	2448319	Hist1h3b	Human	8357	4775	HIST1H3H	6	6.31	high	Yes	Yes	eggNOG, HGNC, Homologene, OMA, OrthoFinder, orthoMCL
P84228	319150	2448319	Hist1h3b	Human	126961	20503	HIST2H3C	5	4.91	moderate	No	Yes	eggNOG, OMA, OrthoFinder, orthoMCL, Panther
P84228	319150	2448319	Hist1h3b	Human	8352	4768	HIST1H3C	4	3.81	moderate	No	No	eggNOG, OMA, OrthoFinder, orthoMCL
P84228	319150	2448319	Hist1h3b	Human	8968	4773	HIST1H3F	4	3.81	moderate	No	No	eggNOG, OMA, OrthoFinder, orthoMCL
P84228	319150	2448319	Hist1h3b	Human	8350	4766	HIST1H3A	4	3.81	moderate	No	No	eggNOG, OMA, OrthoFinder, orthoMCL
P84228	319150	2448319	Hist1h3b	Human	8358	4776	HIST1H3B	4	3.81	moderate	No	No	eggNOG, OMA, OrthoFinder, orthoMCL
P84228	319150	2448319	Hist1h3b	Human	8356	4774	HIST1H3J	4	3.81	moderate	No	No	eggNOG, OMA, OrthoFinder, orthoMCL
P84228	319150	2448319	Hist1h3b	Human	8351	4767	HIST1H3D	4	3.81	moderate	No	No	eggNOG, OMA, OrthoFinder, orthoMCL
P84228	319150	2448319	Hist1h3b	Human	653604	25311	HIST2H3D	4	3.81	moderate	No	No	eggNOG, OMA, OrthoFinder, orthoMCL
P84228	319150	2448319	Hist1h3b	Human	8353	4769	HIST1H3E	4	3.81	moderate	No	No	eggNOG, OMA, OrthoFinder, orthoMCL
P84228	319150	2448319	Hist1h3b	Human	333932	20505	HIST2H3A	4	3.81	moderate	No	No	eggNOG, OMA, OrthoFinder, orthoMCL
P84228	319150	2448319	Hist1h3b	Human	8354	4771	HIST1H3I	4	3.81	moderate	No	No	eggNOG, OMA, OrthoFinder, orthoMCL
P84228	319151	2448326	Hist1h3e	Human	8354	4771	HIST1H3I	6	6.31	high	Yes	Yes	eggNOG, HGNC, Homologene, OMA, OrthoFinder, orthoMCL
P84228	319151	2448326	Hist1h3e	Human	126961	20503	HIST2H3C	4	3.81	moderate	No	No	eggNOG, OMA, OrthoFinder, orthoMCL
P84228	319151	2448326	Hist1h3e	Human	8352	4768	HIST1H3C	4	3.81	moderate	No	No	eggNOG, OMA, OrthoFinder, orthoMCL
P84228	319151	2448326	Hist1h3e	Human	8968	4773	HIST1H3F	4	3.81	moderate	No	No	eggNOG, OMA, OrthoFinder, orthoMCL
P84228	319151	2448326	Hist1h3e	Human	8350	4766	HIST1H3A	4	3.81	moderate	No	No	eggNOG, OMA, OrthoFinder, orthoMCL
P84228	319151	2448326	Hist1h3e	Human	8358	4776	HIST1H3B	4	3.81	moderate	No	No	eggNOG, OMA, OrthoFinder, orthoMCL
P84228	319151	2448326	Hist1h3e	Human	8357	4775	HIST1H3H	4	3.81	moderate	No	No	eggNOG, OMA, OrthoFinder, orthoMCL
P84228	319151	2448326	Hist1h3e	Human	8356	4774	HIST1H3J	4	3.81	moderate	No	No	eggNOG, OMA, OrthoFinder, orthoMCL
P84228	319151	2448326	Hist1h3e	Human	8351	4767	HIST1H3D	4	3.81	moderate	No	No	eggNOG, OMA, OrthoFinder, orthoMCL
P84228	319151	2448326	Hist1h3e	Human	653604	25311	HIST2H3D	4	3.81	moderate	No	No	eggNOG, OMA, OrthoFinder, orthoMCL
P84228	319151	2448326	Hist1h3e	Human	8353	4769	HIST1H3E	4	3.81	moderate	No	No	eggNOG, OMA, OrthoFinder, orthoMCL
P84228	319151	2448326	Hist1h3e	Human	333932	20505	HIST2H3A	4	3.81	moderate	No	No	eggNOG, OMA, OrthoFinder, orthoMCL
P84228	319190	2448415	Hist2h2be	Human	8970	4761	HIST1H2BJ	8	8.34	high	Yes	Yes	Compara, eggNOG, HGNC, Homologene, OMA, OrthoFinder, orthoMCL, Panther
P84228	319190	2448415	Hist2h2be	Human	653604	25311	HIST2H3D	7	7.01	moderate	No	Yes	Hieranoid, Inparanoid, OMA, OrthoDB, OrthoInspector, Phylome, RoundUp
P84228	319190	2448415	Hist2h2be	Human	8348	4758	HIST1H2BO	5	4.77	moderate	No	No	eggNOG, OMA, OrthoFinder, orthoMCL, TreeFam
P84228	319190	2448415	Hist2h2be	Human	8339	4746	HIST1H2BG	5	4.77	moderate	No	No	eggNOG, OMA, OrthoFinder, orthoMCL, TreeFam
P84228	319190	2448415	Hist2h2be	Human	8349	4760	HIST2H2BE	4	3.81	moderate	No	No	eggNOG, OMA, OrthoFinder, orthoMCL
P84228	319190	2448415	Hist2h2be	Human	8347	4757	HIST1H2BC	4	3.81	moderate	No	No	eggNOG, OMA, OrthoFinder, orthoMCL
P84228	319190	2448415	Hist2h2be	Human	440689	24700	HIST2H2BF	4	3.81	moderate	No	No	eggNOG, OMA, OrthoFinder, orthoMCL
P84228	319190	2448415	Hist2h2be	Human	8345	4755	HIST1H2BH	4	3.81	moderate	No	No	eggNOG, OMA, OrthoFinder, orthoMCL
P84228	319190	2448415	Hist2h2be	Human	8346	4756	HIST1H2BI	4	3.81	moderate	No	No	eggNOG, OMA, OrthoFinder, orthoMCL
P84228	319190	2448415	Hist2h2be	Human	3017	4747	HIST1H2BD	4	3.81	moderate	No	No	eggNOG, OMA, OrthoFinder, orthoMCL
P84228	319190	2448415	Hist2h2be	Human	3018	4751	HIST1H2BB	4	3.81	moderate	No	No	eggNOG, OMA, OrthoFinder, orthoMCL
P84228	319190	2448415	Hist2h2be	Human	8341	4749	HIST1H2BN	4	3.81	moderate	No	No	eggNOG, OMA, OrthoFinder, orthoMCL
P84228	319190	2448415	Hist2h2be	Human	85236	13954	HIST1H2BK	4	3.81	moderate	No	No	eggNOG, OMA, OrthoFinder, orthoMCL
P84228	319190	2448415	Hist2h2be	Human	8340	4748	HIST1H2BL	4	3.81	moderate	No	No	eggNOG, OMA, OrthoFinder, orthoMCL
P84228	319190	2448415	Hist2h2be	Human	8344	4753	HIST1H2BE	4	3.81	moderate	No	No	eggNOG, OMA, OrthoFinder, orthoMCL
P84228	319190	2448415	Hist2h2be	Human	8342	4750	HIST1H2BM	4	3.81	moderate	No	No	eggNOG, OMA, OrthoFinder, orthoMCL
P84228	319190	2448415	Hist2h2be	Human	128312	20514	HIST3H2BB	4	3.81	moderate	No	No	eggNOG, OMA, OrthoFinder, orthoMCL
P84228	319190	2448415	Hist2h2be	Human	8343	4752	HIST1H2BF	4	3.81	moderate	No	No	eggNOG, OMA, OrthoFinder, orthoMCL
P84228	97114	2448357	Hist2h3c2	Human	8355	4772	HIST1H3G	5	5.41	high	Yes	Yes	eggNOG, HGNC, Homologene, OMA, OrthoFinder
P84228	97114	2448357	Hist2h3c2	Human	126961	20503	HIST2H3C	4	3.87	moderate	No	No	eggNOG, OMA, OrthoFinder, TreeFam
P84228	319154	2448351	Hist2h3b	Human	8358	4776	HIST1H3B	6	6.31	high	Yes	Yes	eggNOG, HGNC, Homologene, OMA, OrthoFinder, orthoMCL
P84228	319154	2448351	Hist2h3b	Human	126961	20503	HIST2H3C	4	3.81	moderate	No	No	eggNOG, OMA, OrthoFinder, orthoMCL
P84228	319154	2448351	Hist2h3b	Human	8352	4768	HIST1H3C	4	3.81	moderate	No	No	eggNOG, OMA, OrthoFinder, orthoMCL
P84228	319154	2448351	Hist2h3b	Human	8968	4773	HIST1H3F	4	3.81	moderate	No	No	eggNOG, OMA, OrthoFinder, orthoMCL
P84228	319154	2448351	Hist2h3b	Human	8350	4766	HIST1H3A	4	3.81	moderate	No	No	eggNOG, OMA, OrthoFinder, orthoMCL
P84228	319154	2448351	Hist2h3b	Human	8357	4775	HIST1H3H	4	3.81	moderate	No	No	eggNOG, OMA, OrthoFinder, orthoMCL
P84228	319154	2448351	Hist2h3b	Human	8356	4774	HIST1H3J	4	3.81	moderate	No	No	eggNOG, OMA, OrthoFinder, orthoMCL
P84228	319154	2448351	Hist2h3b	Human	8351	4767	HIST1H3D	4	3.81	moderate	No	No	eggNOG, OMA, OrthoFinder, orthoMCL
P84228	319154	2448351	Hist2h3b	Human	653604	25311	HIST2H3D	4	3.81	moderate	No	No	eggNOG, OMA, OrthoFinder, orthoMCL
P84228	319154	2448351	Hist2h3b	Human	8353	4769	HIST1H3E	4	3.81	moderate	No	No	eggNOG, OMA, OrthoFinder, orthoMCL
P84228	319154	2448351	Hist2h3b	Human	333932	20505	HIST2H3A	4	3.81	moderate	No	No	eggNOG, OMA, OrthoFinder, orthoMCL
P84228	319154	2448351	Hist2h3b	Human	8354	4771	HIST1H3I	4	3.81	moderate	No	No	eggNOG, OMA, OrthoFinder, orthoMCL
P84228	319148	2448320	Hist1h3c	Human	653604	25311	HIST2H3D	6	6.31	moderate	Yes	No	eggNOG, HGNC, Homologene, OMA, OrthoFinder, orthoMCL
P84228	319148	2448320	Hist1h3c	Human	8356	4774	HIST1H3J	5	4.77	moderate	No	No	eggNOG, OMA, OrthoFinder, orthoMCL, TreeFam
P84228	319148	2448320	Hist1h3c	Human	8353	4769	HIST1H3E	5	4.77	moderate	No	No	eggNOG, OMA, OrthoFinder, orthoMCL, TreeFam
P84228	319148	2448320	Hist1h3c	Human	8355	4772	HIST1H3G	4	3.87	moderate	No	No	eggNOG, OMA, OrthoFinder, TreeFam
P84228	319148	2448320	Hist1h3c	Human	126961	20503	HIST2H3C	4	3.81	moderate	No	No	eggNOG, OMA, OrthoFinder, orthoMCL
P84228	319148	2448320	Hist1h3c	Human	8352	4768	HIST1H3C	4	3.81	moderate	No	No	eggNOG, OMA, OrthoFinder, orthoMCL
P84228	319148	2448320	Hist1h3c	Human	8968	4773	HIST1H3F	4	3.81	moderate	No	No	eggNOG, OMA, OrthoFinder, orthoMCL
P84228	319148	2448320	Hist1h3c	Human	8350	4766	HIST1H3A	4	3.81	moderate	No	No	eggNOG, OMA, OrthoFinder, orthoMCL
P84228	319148	2448320	Hist1h3c	Human	8358	4776	HIST1H3B	4	3.81	moderate	No	No	eggNOG, OMA, OrthoFinder, orthoMCL
P84228	319148	2448320	Hist1h3c	Human	8357	4775	HIST1H3H	4	3.81	moderate	No	No	eggNOG, OMA, OrthoFinder, orthoMCL
P84228	319148	2448320	Hist1h3c	Human	8351	4767	HIST1H3D	4	3.81	moderate	No	No	eggNOG, OMA, OrthoFinder, orthoMCL
P84228	319148	2448320	Hist1h3c	Human	333932	20505	HIST2H3A	4	3.81	moderate	No	No	eggNOG, OMA, OrthoFinder, orthoMCL
P84228	319148	2448320	Hist1h3c	Human	8354	4771	HIST1H3I	4	3.81	moderate	No	No	eggNOG, OMA, OrthoFinder, orthoMCL
P84228	15077	2448355	Hist2h3c1	Human	8352	4768	HIST1H3C	6	6.31	high	Yes	Yes	eggNOG, HGNC, Homologene, OMA, OrthoFinder, orthoMCL
P84228	15077	2448355	Hist2h3c1	Human	126961	20503	HIST2H3C	4	3.81	moderate	No	No	eggNOG, OMA, OrthoFinder, orthoMCL
P84228	15077	2448355	Hist2h3c1	Human	8968	4773	HIST1H3F	4	3.81	moderate	No	No	eggNOG, OMA, OrthoFinder, orthoMCL
P84228	15077	2448355	Hist2h3c1	Human	8350	4766	HIST1H3A	4	3.81	moderate	No	No	eggNOG, OMA, OrthoFinder, orthoMCL
P84228	15077	2448355	Hist2h3c1	Human	8358	4776	HIST1H3B	4	3.81	moderate	No	No	eggNOG, OMA, OrthoFinder, orthoMCL
P84228	15077	2448355	Hist2h3c1	Human	8357	4775	HIST1H3H	4	3.81	moderate	No	No	eggNOG, OMA, OrthoFinder, orthoMCL
P84228	15077	2448355	Hist2h3c1	Human	8356	4774	HIST1H3J	4	3.81	moderate	No	No	eggNOG, OMA, OrthoFinder, orthoMCL
P84228	15077	2448355	Hist2h3c1	Human	8351	4767	HIST1H3D	4	3.81	moderate	No	No	eggNOG, OMA, OrthoFinder, orthoMCL
P84228	15077	2448355	Hist2h3c1	Human	653604	25311	HIST2H3D	4	3.81	moderate	No	No	eggNOG, OMA, OrthoFinder, orthoMCL
P84228	15077	2448355	Hist2h3c1	Human	8353	4769	HIST1H3E	4	3.81	moderate	No	No	eggNOG, OMA, OrthoFinder, orthoMCL
P84228	15077	2448355	Hist2h3c1	Human	333932	20505	HIST2H3A	4	3.81	moderate	No	No	eggNOG, OMA, OrthoFinder, orthoMCL
P84228	15077	2448355	Hist2h3c1	Human	8354	4771	HIST1H3I	4	3.81	moderate	No	No	eggNOG, OMA, OrthoFinder, orthoMCL
P84228	319149	2448322	Hist1h3d	Human	8350	4766	HIST1H3A	6	6.31	high	Yes	Yes	eggNOG, HGNC, Homologene, OMA, OrthoFinder, orthoMCL
P84228	319149	2448322	Hist1h3d	Human	653604	25311	HIST2H3D	5	4.74	moderate	No	No	Compara, eggNOG, OMA, OrthoFinder, orthoMCL
P84228	319149	2448322	Hist1h3d	Human	126961	20503	HIST2H3C	4	3.81	moderate	No	No	eggNOG, OMA, OrthoFinder, orthoMCL
P84228	319149	2448322	Hist1h3d	Human	8352	4768	HIST1H3C	4	3.81	moderate	No	No	eggNOG, OMA, OrthoFinder, orthoMCL
P84228	319149	2448322	Hist1h3d	Human	8968	4773	HIST1H3F	4	3.81	moderate	No	No	eggNOG, OMA, OrthoFinder, orthoMCL
P84228	319149	2448322	Hist1h3d	Human	8358	4776	HIST1H3B	4	3.81	moderate	No	No	eggNOG, OMA, OrthoFinder, orthoMCL
P84228	319149	2448322	Hist1h3d	Human	8357	4775	HIST1H3H	4	3.81	moderate	No	No	eggNOG, OMA, OrthoFinder, orthoMCL
P84228	319149	2448322	Hist1h3d	Human	8356	4774	HIST1H3J	4	3.81	moderate	No	No	eggNOG, OMA, OrthoFinder, orthoMCL
P84228	319149	2448322	Hist1h3d	Human	8351	4767	HIST1H3D	4	3.81	moderate	No	No	eggNOG, OMA, OrthoFinder, orthoMCL
P84228	319149	2448322	Hist1h3d	Human	8353	4769	HIST1H3E	4	3.81	moderate	No	No	eggNOG, OMA, OrthoFinder, orthoMCL
P84228	319149	2448322	Hist1h3d	Human	333932	20505	HIST2H3A	4	3.81	moderate	No	No	eggNOG, OMA, OrthoFinder, orthoMCL
P84228	319149	2448322	Hist1h3d	Human	8354	4771	HIST1H3I	4	3.81	moderate	No	No	eggNOG, OMA, OrthoFinder, orthoMCL
P84228	260423	2448329	Hist1h3f	Human	333932	20505	HIST2H3A	6	6.31	high	Yes	Yes	eggNOG, HGNC, Homologene, OMA, OrthoFinder, orthoMCL
P84228	260423	2448329	Hist1h3f	Human	126961	20503	HIST2H3C	4	3.81	moderate	No	No	eggNOG, OMA, OrthoFinder, orthoMCL
P84228	260423	2448329	Hist1h3f	Human	8352	4768	HIST1H3C	4	3.81	moderate	No	No	eggNOG, OMA, OrthoFinder, orthoMCL
P84228	260423	2448329	Hist1h3f	Human	8968	4773	HIST1H3F	4	3.81	moderate	No	No	eggNOG, OMA, OrthoFinder, orthoMCL
P84228	260423	2448329	Hist1h3f	Human	8350	4766	HIST1H3A	4	3.81	moderate	No	No	eggNOG, OMA, OrthoFinder, orthoMCL
P84228	260423	2448329	Hist1h3f	Human	8358	4776	HIST1H3B	4	3.81	moderate	No	No	eggNOG, OMA, OrthoFinder, orthoMCL
P84228	260423	2448329	Hist1h3f	Human	8357	4775	HIST1H3H	4	3.81	moderate	No	No	eggNOG, OMA, OrthoFinder, orthoMCL
P84228	260423	2448329	Hist1h3f	Human	8356	4774	HIST1H3J	4	3.81	moderate	No	No	eggNOG, OMA, OrthoFinder, orthoMCL
P84228	260423	2448329	Hist1h3f	Human	8351	4767	HIST1H3D	4	3.81	moderate	No	No	eggNOG, OMA, OrthoFinder, orthoMCL
P84228	260423	2448329	Hist1h3f	Human	653604	25311	HIST2H3D	4	3.81	moderate	No	No	eggNOG, OMA, OrthoFinder, orthoMCL
P84228	260423	2448329	Hist1h3f	Human	8353	4769	HIST1H3E	4	3.81	moderate	No	No	eggNOG, OMA, OrthoFinder, orthoMCL
P84228	260423	2448329	Hist1h3f	Human	8354	4771	HIST1H3I	4	3.81	moderate	No	No	eggNOG, OMA, OrthoFinder, orthoMCL
P97376	14300	893597	Frg1	Human	2483	3954	FRG1	15	15.24	high	Yes	Yes	Compara, eggNOG, HGNC, Hieranoid, Homologene, Inparanoid, Isobase, OMA, OrthoFinder, OrthoInspector, orthoMCL, Panther, Phylome, RoundUp, TreeFam
P97789	24127	891964	Xrn1	Human	54464	30654	XRN1	15	15.2	high	Yes	Yes	Compara, eggNOG, HGNC, Hieranoid, Homologene, Isobase, OMA, OrthoDB, OrthoFinder, OrthoInspector, orthoMCL, Panther, Phylome, RoundUp, TreeFam
P97789	24127	891964	Xrn1	Human	22803	12836	XRN2	4	3.81	moderate	No	No	eggNOG, OrthoDB, OrthoFinder, orthoMCL
P97875	81703	1932093	Jdp2	Human	122953	17546	JDP2	15	15.3	high	Yes	Yes	Compara, eggNOG, HGNC, Hieranoid, Homologene, Inparanoid, OMA, OrthoDB, OrthoFinder, OrthoInspector, orthoMCL, Panther, Phylome, RoundUp, TreeFam
Q01147	12912	88494	Creb1	Human	1385	2345	CREB1	16	16.25	high	Yes	Yes	Compara, eggNOG, HGNC, Hieranoid, Homologene, Inparanoid, Isobase, OMA, OrthoDB, OrthoFinder, OrthoInspector, orthoMCL, Panther, Phylome, RoundUp, TreeFam
Q01320	21973	98790	Top2a	Human	7153	11989	TOP2A	15	15.3	high	Yes	Yes	Compara, eggNOG, HGNC, Hieranoid, Homologene, Inparanoid, OMA, OrthoDB, OrthoFinder, OrthoInspector, orthoMCL, Panther, Phylome, RoundUp, TreeFam
Q01320	21973	98790	Top2a	Human	7155	11990	TOP2B	5	4.76	moderate	No	No	eggNOG, Isobase, OrthoDB, OrthoFinder, orthoMCL
Q04750	21969	98788	Top1	Human	7150	11986	TOP1	15	15.3	high	Yes	Yes	Compara, eggNOG, HGNC, Hieranoid, Homologene, Inparanoid, OMA, OrthoDB, OrthoFinder, OrthoInspector, orthoMCL, Panther, Phylome, RoundUp, TreeFam
Q04750	21969	98788	Top1	Human	116447	29787	TOP1MT	4	3.84	moderate	No	No	eggNOG, OrthoDB, orthoMCL, RoundUp
Q08874	17342	104554	Mitf	Human	4286	7105	MITF	15	15.3	high	Yes	Yes	Compara, eggNOG, HGNC, Hieranoid, Homologene, Inparanoid, OMA, OrthoDB, OrthoFinder, OrthoInspector, orthoMCL, Panther, Phylome, RoundUp, TreeFam
Q0P678	76014	1923264	Zc3h18	Human	124245	25091	ZC3H18	14	14.21	high	Yes	Yes	Compara, eggNOG, HGNC, Hieranoid, Homologene, Inparanoid, Isobase, OMA, OrthoFinder, OrthoInspector, orthoMCL, Panther, Phylome, TreeFam
Q1HFZ0	28114	107252	Nsun2	Human	54888	25994	NSUN2	14	14.21	high	Yes	Yes	Compara, eggNOG, HGNC, Hieranoid, Homologene, Inparanoid, Isobase, OMA, OrthoFinder, OrthoInspector, orthoMCL, Panther, Phylome, TreeFam
Q3TIX6	320267	2443699	Fubp3	Human	8939	4005	FUBP3	16	16.25	high	Yes	Yes	Compara, eggNOG, HGNC, Hieranoid, Homologene, Inparanoid, Isobase, OMA, OrthoDB, OrthoFinder, OrthoInspector, orthoMCL, Panther, Phylome, RoundUp, TreeFam
Q3TJZ6	72722	1919972	Fam98a	Human	25940	24520	FAM98A	13	13.33	high	Yes	Yes	Compara, eggNOG, HGNC, Hieranoid, Homologene, Inparanoid, OMA, OrthoFinder, OrthoInspector, orthoMCL, Panther, Phylome, RoundUp
Q3TUH1	68971	1916221	Tamm41	Human	132001	25187	TAMM41	14	14.29	high	Yes	Yes	Compara, eggNOG, HGNC, Hieranoid, Homologene, Inparanoid, OMA, OrthoFinder, OrthoInspector, orthoMCL, Panther, Phylome, RoundUp, TreeFam
Q3U0V1	16549	1336214	Khsrp	Human	8570	6316	KHSRP	12	12.35	high	Yes	Yes	eggNOG, HGNC, Hieranoid, Homologene, Inparanoid, OrthoFinder, OrthoInspector, orthoMCL, Panther, Phylome, RoundUp, TreeFam
Q3U687	112419	2148249	Ifit1bl2	Human	439996	23442	IFIT1B	11	11.32	moderate	Yes	No	Compara, eggNOG, HGNC, Hieranoid, OMA, OrthoDB, OrthoFinder, OrthoInspector, Panther, Phylome, TreeFam
Q3U687	112419	2148249	Ifit1bl2	Human	3434	5407	IFIT1	10	10.48	moderate	No	No	eggNOG, HGNC, Hieranoid, Homologene, OMA, OrthoDB, OrthoFinder, OrthoInspector, Panther, TreeFam
Q3U687	112419	2148249	Ifit1bl2	Human	24138	13328	IFIT5	4	3.81	moderate	No	Yes	eggNOG, OrthoDB, OrthoFinder, orthoMCL
D3Z6F0	667373	3650685	Ifit1bl1	Human	439996	23442	IFIT1B	13	13.4	high	Yes	Yes	Compara, eggNOG, HGNC, Hieranoid, Inparanoid, OMA, OrthoDB, OrthoFinder, OrthoInspector, Panther, Phylome, RoundUp, TreeFam
D3Z6F0	667373	3650685	Ifit1bl1	Human	3434	5407	IFIT1	11	11.53	moderate	No	Yes	eggNOG, HGNC, Hieranoid, Homologene, Inparanoid, OMA, OrthoDB, OrthoFinder, OrthoInspector, Panther, TreeFam
D3Z6F0	667373	3650685	Ifit1bl1	Human	24138	13328	IFIT5	4	3.81	moderate	No	Yes	eggNOG, OrthoDB, OrthoFinder, orthoMCL
Q3UPF5	78781	1926031	Zc3hav1	Human	56829	23721	ZC3HAV1	12	12.26	high	Yes	Yes	Compara, HGNC, Hieranoid, Homologene, Isobase, OMA, OrthoFinder, OrthoInspector, orthoMCL, Panther, Phylome, TreeFam
Q4FK66	230596	1916962	Prpf38a	Human	84950	25930	PRPF38A	14	14.29	high	Yes	Yes	Compara, eggNOG, HGNC, Hieranoid, Homologene, Inparanoid, OMA, OrthoFinder, OrthoInspector, orthoMCL, Panther, Phylome, RoundUp, TreeFam
Q52KI8	51796	1858303	Srrm1	Human	10250	16638	SRRM1	14	14.24	high	Yes	Yes	Compara, eggNOG, HGNC, Hieranoid, Inparanoid, Isobase, OMA, OrthoFinder, OrthoInspector, orthoMCL, Panther, Phylome, RoundUp, TreeFam
Q5F2E7	68564	1915814	Nufip2	Human	57532	17634	NUFIP2	14	14.29	high	Yes	Yes	Compara, eggNOG, HGNC, Hieranoid, Homologene, Inparanoid, OMA, OrthoFinder, OrthoInspector, orthoMCL, Panther, Phylome, RoundUp, TreeFam
Q5SFM8	225432	2147194	Rbm27	Human	54439	29243	RBM27	14	14.4	high	Yes	Yes	Compara, eggNOG, HGNC, Hieranoid, Homologene, Inparanoid, OMA, OrthoDB, OrthoFinder, OrthoInspector, Panther, Phylome, RoundUp, TreeFam
Q5SFM8	225432	2147194	Rbm27	Human	64062	20327	RBM26	4	3.94	moderate	No	No	eggNOG, OrthoDB, OrthoFinder, RoundUp
Q5SXY1	432572	2442356	Specc1	Human	92521	30615	SPECC1	15	15.3	high	Yes	Yes	Compara, eggNOG, HGNC, Hieranoid, Homologene, Inparanoid, OMA, OrthoDB, OrthoFinder, OrthoInspector, orthoMCL, Panther, Phylome, RoundUp, TreeFam
Q60749	20218	893579	Khdrbs1	Human	10657	18116	KHDRBS1	16	16.25	high	Yes	Yes	Compara, eggNOG, HGNC, Hieranoid, Homologene, Inparanoid, Isobase, OMA, OrthoDB, OrthoFinder, OrthoInspector, orthoMCL, Panther, Phylome, RoundUp, TreeFam
Q60865	53872	1858234	Caprin1	Human	4076	6743	CAPRIN1	14	14.29	high	Yes	Yes	Compara, eggNOG, HGNC, Hieranoid, Homologene, Inparanoid, OMA, OrthoFinder, OrthoInspector, orthoMCL, Panther, Phylome, RoundUp, TreeFam
Q8BMJ3	66235	1913485	Eif1ax	Human	9086	3252	EIF1AY	11	11.22	high	Yes	Yes	eggNOG, HGNC, Hieranoid, Homologene, OMA, OrthoDB, OrthoFinder, orthoMCL, Phylome, RoundUp, TreeFam
Q8BMJ3	66235	1913485	Eif1ax	Human	1964	3250	EIF1AX	8	8.3	moderate	No	Yes	Compara, eggNOG, HGNC, OMA, OrthoFinder, orthoMCL, Panther, TreeFam
Q8BMJ3	66235	1913485	Eif1ax	Human	107984923	-	LOC107984923	7	7.1	moderate	No	Yes	Hieranoid, Inparanoid, OMA, OrthoDB, OrthoFinder, OrthoInspector, RoundUp
Q60872	13664	95298	Eif1a	Human	9086	3252	EIF1AY	6	5.8	moderate	Yes	No	eggNOG, OMA, OrthoFinder, orthoMCL, RoundUp, TreeFam
Q60872	13664	95298	Eif1a	Human	1964	3250	EIF1AX	6	5.77	moderate	Yes	No	eggNOG, Homologene, OMA, OrthoFinder, orthoMCL, TreeFam
Q60872	13664	95298	Eif1a	Human	107984923	-	LOC107984923	4	3.95	moderate	No	No	OMA, OrthoFinder, Phylome, RoundUp
Q8BX20	435337	3648257	Gm5662	Human	9086	3252	EIF1AY	4	3.76	moderate	Yes	No	eggNOG, OrthoFinder, orthoMCL, TreeFam
Q8BX20	435337	3648257	Gm5662	Human	1964	3250	EIF1AX	4	3.76	moderate	Yes	No	eggNOG, OrthoFinder, orthoMCL, TreeFam
Q3UTA4	435337	3648257	Gm5662	Human	9086	3252	EIF1AY	4	3.76	moderate	Yes	No	eggNOG, OrthoFinder, orthoMCL, TreeFam
Q3UTA4	435337	3648257	Gm5662	Human	1964	3250	EIF1AX	4	3.76	moderate	Yes	No	eggNOG, OrthoFinder, orthoMCL, TreeFam
Q3UTA4	100039042	3780185	Gm2016	Human	9086	3252	EIF1AY	5	4.77	moderate	Yes	No	eggNOG, OrthoDB, OrthoFinder, orthoMCL, TreeFam
Q3UTA4	100039042	3780185	Gm2016	Human	1964	3250	EIF1AX	4	3.76	moderate	No	No	eggNOG, OrthoFinder, orthoMCL, TreeFam
Q3UTA4	666806	3643794	Gm8300	Human	9086	3252	EIF1AY	4	3.76	moderate	Yes	No	eggNOG, OrthoFinder, orthoMCL, TreeFam
Q3UTA4	666806	3643794	Gm8300	Human	1964	3250	EIF1AX	4	3.76	moderate	Yes	No	eggNOG, OrthoFinder, orthoMCL, TreeFam
Q3UT53	100042776	3782201	Gm4027	Human	9086	3252	EIF1AY	3	2.86	moderate	Yes	No	eggNOG, OrthoFinder, TreeFam
Q3UT53	100042776	3782201	Gm4027	Human	1964	3250	EIF1AX	3	2.86	moderate	Yes	No	eggNOG, OrthoFinder, TreeFam
Q3UT53	544881	3034635	BB287469	Human	9086	3252	EIF1AY	4	3.76	moderate	Yes	No	eggNOG, OrthoFinder, orthoMCL, TreeFam
Q3UT53	544881	3034635	BB287469	Human	1964	3250	EIF1AX	4	3.76	moderate	Yes	No	eggNOG, OrthoFinder, orthoMCL, TreeFam
Q3TQZ4	100039042	3780185	Gm2016	Human	9086	3252	EIF1AY	5	4.77	moderate	Yes	No	eggNOG, OrthoDB, OrthoFinder, orthoMCL, TreeFam
Q3TQZ4	100039042	3780185	Gm2016	Human	1964	3250	EIF1AX	4	3.76	moderate	No	No	eggNOG, OrthoFinder, orthoMCL, TreeFam
D3Z367	100039100	3780214	Gm2046	Human	107984923	-	LOC107984923	3	2.92	moderate	Yes	No	OrthoDB, OrthoFinder, Phylome
Q60972	19646	1194912	Rbbp4	Human	5928	9887	RBBP4	14	14.3	high	Yes	Yes	Compara, eggNOG, HGNC, Hieranoid, Homologene, Inparanoid, OMA, OrthoDB, OrthoFinder, orthoMCL, Panther, Phylome, RoundUp, TreeFam
Q60972	19646	1194912	Rbbp4	Human	5931	9890	RBBP7	5	4.84	moderate	No	No	eggNOG, OrthoDB, OrthoFinder, orthoMCL, RoundUp
Q60973	245688	1194910	Rbbp7	Human	5931	9890	RBBP7	15	15.24	high	Yes	Yes	Compara, eggNOG, HGNC, Hieranoid, Homologene, Inparanoid, Isobase, OMA, OrthoFinder, OrthoInspector, orthoMCL, Panther, Phylome, RoundUp, TreeFam
Q60973	245688	1194910	Rbbp7	Human	5928	9887	RBBP4	4	3.83	moderate	No	No	eggNOG, OrthoFinder, orthoMCL, RoundUp
Q61069	22278	99542	Usf1	Human	7391	12593	USF1	14	14.34	high	Yes	Yes	Compara, eggNOG, HGNC, Hieranoid, Homologene, Inparanoid, Isobase, OMA, OrthoFinder, OrthoInspector, Panther, Phylome, RoundUp, TreeFam
Q61545	14030	99960	Ewsr1	Human	2130	3508	EWSR1	14	14.24	high	Yes	Yes	Compara, eggNOG, HGNC, Hieranoid, Inparanoid, Isobase, OMA, OrthoFinder, OrthoInspector, orthoMCL, Panther, Phylome, RoundUp, TreeFam
Q61656	13207	105037	Ddx5	Human	1655	2746	DDX5	14	14.37	high	Yes	Yes	eggNOG, HGNC, Hieranoid, Homologene, Inparanoid, OMA, OrthoDB, OrthoFinder, OrthoInspector, orthoMCL, Panther, Phylome, RoundUp, TreeFam
Q61656	13207	105037	Ddx5	Human	10521	2740	DDX17	4	3.83	moderate	No	No	eggNOG, OrthoFinder, orthoMCL, RoundUp
Q61937	18148	106184	Npm1	Human	4869	7910	NPM1	14	14.36	high	Yes	Yes	eggNOG, HGNC, Hieranoid, Homologene, Inparanoid, Isobase, OMA, OrthoDB, OrthoFinder, OrthoInspector, orthoMCL, Panther, Phylome, RoundUp
Q62167	13205	103064	Ddx3x	Human	1654	2745	DDX3X	10	10.31	high	Yes	Yes	Compara, eggNOG, HGNC, Hieranoid, Homologene, Inparanoid, OrthoFinder, OrthoInspector, orthoMCL, RoundUp
Q62167	13205	103064	Ddx3x	Human	8653	2699	DDX3Y	6	5.88	moderate	No	No	eggNOG, Isobase, OrthoFinder, orthoMCL, Panther, RoundUp
P16381	110957	91842	D1Pas1	Human	1654	2745	DDX3X	7	6.8	moderate	Yes	No	eggNOG, OrthoFinder, orthoMCL, Panther, Phylome, RoundUp, TreeFam
P16381	110957	91842	D1Pas1	Human	8653	2699	DDX3Y	6	5.8	moderate	No	No	eggNOG, OrthoDB, OrthoFinder, orthoMCL, RoundUp, TreeFam
Q62241	20630	109489	Snrpc	Human	6631	11157	SNRPC	10	10.44	high	Yes	Yes	eggNOG, HGNC, Hieranoid, Inparanoid, OrthoFinder, OrthoInspector, orthoMCL, Panther, RoundUp, TreeFam
Q62376	20637	98341	Snrnp70	Human	6625	11150	SNRNP70	16	16.25	high	Yes	Yes	Compara, eggNOG, HGNC, Hieranoid, Homologene, Inparanoid, Isobase, OMA, OrthoDB, OrthoFinder, OrthoInspector, orthoMCL, Panther, Phylome, RoundUp, TreeFam
Q64282	15957	99450	Ifit1	Human	439996	23442	IFIT1B	13	13.26	high	Yes	Yes	Compara, eggNOG, HGNC, Hieranoid, Homologene, Inparanoid, OMA, OrthoFinder, OrthoInspector, orthoMCL, Panther, Phylome, TreeFam
Q64282	15957	99450	Ifit1	Human	3434	5407	IFIT1	10	10.42	moderate	No	No	eggNOG, HGNC, Hieranoid, Inparanoid, OMA, OrthoFinder, OrthoInspector, orthoMCL, Panther, TreeFam
Q69Z23	69926	1917176	Dnah17	Human	8632	2946	DNAH17	11	11.32	high	Yes	Yes	Compara, eggNOG, HGNC, Homologene, Inparanoid, OrthoFinder, OrthoInspector, orthoMCL, Panther, Phylome, RoundUp
Q69Z23	69926	1917176	Dnah17	Human	1770	2953	DNAH9	4	3.83	moderate	No	No	eggNOG, Hieranoid, orthoMCL, RoundUp
Q69Z37	209086	1343184	Samd9l	Human	219285	1349	SAMD9L	12	12.38	high	Yes	Yes	Compara, eggNOG, HGNC, Homologene, Inparanoid, OMA, OrthoFinder, OrthoInspector, orthoMCL, Panther, RoundUp, TreeFam
Q69Z37	209086	1343184	Samd9l	Human	54809	1348	SAMD9	3	2.8	moderate	No	Yes	eggNOG, OrthoFinder, orthoMCL
Q6NS46	18572	1341788	Pdcd11	Human	22984	13408	PDCD11	15	15.24	high	Yes	Yes	Compara, eggNOG, HGNC, Hieranoid, Homologene, Inparanoid, Isobase, OMA, OrthoFinder, OrthoInspector, orthoMCL, Panther, Phylome, RoundUp, TreeFam
Q6NV83	67958	1915208	U2surp	Human	23350	30855	U2SURP	14	14.29	high	Yes	Yes	Compara, eggNOG, HGNC, Hieranoid, Homologene, Inparanoid, OMA, OrthoFinder, OrthoInspector, orthoMCL, Panther, Phylome, RoundUp, TreeFam
Q6NVF9	432508	1913948	Cpsf6	Human	11052	13871	CPSF6	15	15.3	high	Yes	Yes	Compara, eggNOG, HGNC, Hieranoid, Homologene, Inparanoid, OMA, OrthoDB, OrthoFinder, OrthoInspector, orthoMCL, Panther, Phylome, RoundUp, TreeFam
Q6NVF9	432508	1913948	Cpsf6	Human	79869	30098	CPSF7	5	4.84	moderate	No	No	eggNOG, OrthoDB, OrthoFinder, orthoMCL, RoundUp
Q6NZJ6	208643	2384784	Eif4g1	Human	1981	3296	EIF4G1	15	15.3	high	Yes	Yes	Compara, eggNOG, HGNC, Hieranoid, Homologene, Inparanoid, OMA, OrthoDB, OrthoFinder, OrthoInspector, orthoMCL, Panther, Phylome, RoundUp, TreeFam
Q6NZJ6	208643	2384784	Eif4g1	Human	8672	3298	EIF4G3	4	3.84	moderate	No	No	eggNOG, OrthoDB, orthoMCL, RoundUp
Q6NZL1	208144	3028576	Dhx37	Human	57647	17210	DHX37	15	15.24	high	Yes	Yes	Compara, eggNOG, HGNC, Hieranoid, Homologene, Inparanoid, Isobase, OMA, OrthoFinder, OrthoInspector, orthoMCL, Panther, Phylome, RoundUp, TreeFam
Q6P4S8	68510	1915760	Ints1	Human	26173	24555	INTS1	14	14.29	high	Yes	Yes	Compara, eggNOG, HGNC, Hieranoid, Homologene, Inparanoid, OMA, OrthoFinder, OrthoInspector, orthoMCL, Panther, Phylome, RoundUp, TreeFam
Q6PGG2	78816	1926066	Gmip	Human	51291	24852	GMIP	14	14.29	high	Yes	Yes	Compara, eggNOG, HGNC, Hieranoid, Homologene, Inparanoid, OMA, OrthoFinder, OrthoInspector, orthoMCL, Panther, Phylome, RoundUp, TreeFam
Q6ZQ58	73158	1890165	Larp1	Human	23367	29531	LARP1	13	13.28	high	Yes	Yes	Compara, eggNOG, HGNC, Hieranoid, Homologene, Inparanoid, OrthoFinder, OrthoInspector, orthoMCL, Panther, Phylome, RoundUp, TreeFam
Q6ZWN5	76846	1924096	Rps9	Human	6203	10442	RPS9	14	14.29	high	Yes	Yes	Compara, eggNOG, HGNC, Hieranoid, Homologene, Inparanoid, OMA, OrthoFinder, OrthoInspector, orthoMCL, Panther, Phylome, RoundUp, TreeFam
Q6ZWU9	100043813	3704345	Rps27rt	Human	6232	10416	RPS27	11	10.74	high	Yes	Yes	Compara, eggNOG, Hieranoid, Inparanoid, OMA, OrthoDB, OrthoFinder, OrthoInspector, orthoMCL, Phylome, RoundUp
Q6ZWU9	57294	1888676	Rps27	Human	6232	10416	RPS27	6	6.46	moderate	Yes	No	eggNOG, HGNC, Isobase, OMA, OrthoFinder, Panther
Q76KJ5	70333	1917583	Cd3eap	Human	10849	24219	CD3EAP	15	15.24	high	Yes	Yes	Compara, eggNOG, HGNC, Hieranoid, Homologene, Inparanoid, Isobase, OMA, OrthoFinder, OrthoInspector, orthoMCL, Panther, Phylome, RoundUp, TreeFam
Q791N7	66136	1913386	Znrd1	Human	30834	13182	ZNRD1	14	14.21	high	Yes	Yes	Compara, eggNOG, HGNC, Hieranoid, Homologene, Inparanoid, Isobase, OMA, OrthoFinder, OrthoInspector, orthoMCL, Panther, Phylome, TreeFam
Q7TMK9	56403	1891690	Syncrip	Human	10492	16918	SYNCRIP	14	14.29	high	Yes	Yes	Compara, eggNOG, HGNC, Hieranoid, Homologene, Inparanoid, OMA, OrthoFinder, OrthoInspector, orthoMCL, Panther, Phylome, RoundUp, TreeFam
Q7TMK9	56403	1891690	Syncrip	Human	10236	5047	HNRNPR	4	3.83	moderate	No	No	eggNOG, OrthoFinder, orthoMCL, RoundUp
Q7TNC4	192196	2183260	Luc7l2	Human	51631	21608	LUC7L2	13	13.41	high	Yes	Yes	eggNOG, HGNC, Hieranoid, Homologene, Inparanoid, OMA, OrthoDB, OrthoFinder, OrthoInspector, orthoMCL, Panther, Phylome, RoundUp
Q7TNC4	192196	2183260	Luc7l2	Human	55692	6723	LUC7L	5	4.84	moderate	No	No	eggNOG, OrthoDB, OrthoFinder, orthoMCL, RoundUp
Q7TNC4	192196	2183260	Luc7l2	Human	100996928	44671	C7orf55-LUC7L2	4	3.95	moderate	No	Yes	Compara, OMA, OrthoDB, OrthoFinder
Q7TNC4	192196	2183260	Luc7l2	Human	51747	24309	LUC7L3	4	3.84	moderate	No	No	eggNOG, OrthoDB, orthoMCL, RoundUp
Q7TPV4	18432	106181	Mybbp1a	Human	10514	7546	MYBBP1A	14	14.29	high	Yes	Yes	Compara, eggNOG, HGNC, Hieranoid, Homologene, Inparanoid, OMA, OrthoFinder, OrthoInspector, orthoMCL, Panther, Phylome, RoundUp, TreeFam
Q7TQC5	66408	1913658	Aptx	Human	54840	15984	APTX	15	15.24	high	Yes	Yes	Compara, eggNOG, HGNC, Hieranoid, Homologene, Inparanoid, Isobase, OMA, OrthoFinder, OrthoInspector, orthoMCL, Panther, Phylome, RoundUp, TreeFam
Q7TS74	70466	1917716	Ckap2l	Human	150468	26877	CKAP2L	14	14.27	high	Yes	Yes	Compara, eggNOG, HGNC, Hieranoid, Homologene, Inparanoid, OMA, OrthoDB, OrthoFinder, OrthoInspector, orthoMCL, Panther, Phylome, TreeFam
Q80SY5	66921	1914171	Prpf38b	Human	55119	25512	PRPF38B	14	14.29	high	Yes	Yes	Compara, eggNOG, HGNC, Hieranoid, Homologene, Inparanoid, OMA, OrthoFinder, OrthoInspector, orthoMCL, Panther, Phylome, RoundUp, TreeFam
Q80U58	80913	1931751	Pum2	Human	23369	14958	PUM2	15	15.24	high	Yes	Yes	Compara, eggNOG, HGNC, Hieranoid, Homologene, Inparanoid, Isobase, OMA, OrthoFinder, OrthoInspector, orthoMCL, Panther, Phylome, RoundUp, TreeFam
Q80UM7	57377	1929872	Mogs	Human	7841	24862	MOGS	15	15.24	high	Yes	Yes	Compara, eggNOG, HGNC, Hieranoid, Homologene, Inparanoid, Isobase, OMA, OrthoFinder, OrthoInspector, orthoMCL, Panther, Phylome, RoundUp, TreeFam
Q80VI1	384309	2685298	Trim56	Human	81844	19028	TRIM56	14	14.21	high	Yes	Yes	Compara, eggNOG, HGNC, Hieranoid, Homologene, Inparanoid, Isobase, OMA, OrthoFinder, OrthoInspector, orthoMCL, Panther, Phylome, TreeFam
Q80X50	74383	1921633	Ubap2l	Human	9898	29877	UBAP2L	13	13.3	high	Yes	Yes	Compara, eggNOG, HGNC, Hieranoid, Inparanoid, OMA, OrthoDB, OrthoFinder, orthoMCL, Panther, Phylome, RoundUp, TreeFam
Q80X50	74383	1921633	Ubap2l	Human	55833	14185	UBAP2	4	3.81	moderate	No	No	eggNOG, OrthoDB, OrthoFinder, orthoMCL
Q8BG05	229279	1917171	Hnrnpa3	Human	220988	24941	HNRNPA3	12	12.37	high	Yes	Yes	eggNOG, HGNC, Hieranoid, Inparanoid, OMA, OrthoDB, OrthoFinder, orthoMCL, Panther, Phylome, RoundUp, TreeFam
Q8BG05	229279	1917171	Hnrnpa3	Human	3178	5031	HNRNPA1	5	4.77	moderate	No	No	eggNOG, OrthoDB, OrthoFinder, orthoMCL, TreeFam
Q8BG05	229279	1917171	Hnrnpa3	Human	26528	2683	DAZAP1	4	3.94	moderate	No	No	OrthoDB, OrthoFinder, orthoMCL, RoundUp
Q8BG05	229279	1917171	Hnrnpa3	Human	3181	5033	HNRNPA2B1	4	3.81	moderate	No	No	eggNOG, OrthoDB, OrthoFinder, orthoMCL
Q8BI72	70925	1918175	Cdkn2aip	Human	55602	24325	CDKN2AIP	15	15.3	high	Yes	Yes	Compara, eggNOG, HGNC, Hieranoid, Homologene, Inparanoid, OMA, OrthoDB, OrthoFinder, OrthoInspector, orthoMCL, Panther, Phylome, RoundUp, TreeFam
Q8BK67	108911	1919784	Rcc2	Human	55920	30297	RCC2	14	14.29	high	Yes	Yes	Compara, eggNOG, HGNC, Hieranoid, Homologene, Inparanoid, OMA, OrthoFinder, OrthoInspector, orthoMCL, Panther, Phylome, RoundUp, TreeFam
Q8BKW4	78796	1926046	Zcchc4	Human	29063	22917	ZCCHC4	14	14.21	high	Yes	Yes	Compara, eggNOG, HGNC, Hieranoid, Homologene, Inparanoid, Isobase, OMA, OrthoFinder, OrthoInspector, orthoMCL, Panther, Phylome, TreeFam
Q8BL48	217331	2442456	Unk	Human	85451	29369	UNK	16	16.25	high	Yes	Yes	Compara, eggNOG, HGNC, Hieranoid, Homologene, Inparanoid, Isobase, OMA, OrthoDB, OrthoFinder, OrthoInspector, orthoMCL, Panther, Phylome, RoundUp, TreeFam
Q8BL48	217331	2442456	Unk	Human	64718	14184	UNKL	5	4.89	moderate	No	No	eggNOG, Isobase, OrthoDB, OrthoFinder, RoundUp
Q8BL66	216238	2442192	Eea1	Human	8411	3185	EEA1	15	15.24	high	Yes	Yes	Compara, eggNOG, HGNC, Hieranoid, Homologene, Inparanoid, Isobase, OMA, OrthoFinder, OrthoInspector, orthoMCL, Panther, Phylome, RoundUp, TreeFam
Q8BQ46	70439	1917689	Taf15	Human	8148	11547	TAF15	14	14.26	high	Yes	Yes	Compara, eggNOG, HGNC, Hieranoid, Homologene, Inparanoid, Isobase, OMA, OrthoDB, OrthoFinder, OrthoInspector, orthoMCL, Panther, Phylome
Q8BTV2	269061	1917826	Cpsf7	Human	79869	30098	CPSF7	14	14.29	high	Yes	Yes	Compara, eggNOG, HGNC, Hieranoid, Homologene, Inparanoid, OMA, OrthoFinder, OrthoInspector, orthoMCL, Panther, Phylome, RoundUp, TreeFam
Q8BTV2	269061	1917826	Cpsf7	Human	11052	13871	CPSF6	4	3.83	moderate	No	No	eggNOG, OrthoFinder, orthoMCL, RoundUp
Q8BY02	77286	1924536	Nkrf	Human	55922	19374	NKRF	14	14.4	high	Yes	Yes	Compara, HGNC, Hieranoid, Homologene, Inparanoid, OMA, OrthoDB, OrthoFinder, OrthoInspector, orthoMCL, Panther, Phylome, RoundUp, TreeFam
Q8C2Q3	56275	1929092	Rbm14	Human	10432	14219	RBM14	8	8.37	high	Yes	Yes	eggNOG, HGNC, Homologene, OMA, OrthoFinder, orthoMCL, Panther, TreeFam
Q8C2Q3	56275	1929092	Rbm14	Human	100526737	38840	RBM14-RBM4	6	6.09	moderate	No	Yes	Hieranoid, Inparanoid, OMA, OrthoFinder, OrthoInspector, RoundUp
Q8CFI7	231329	2388280	Polr2b	Human	5431	9188	POLR2B	15	15.24	high	Yes	Yes	Compara, eggNOG, HGNC, Hieranoid, Homologene, Inparanoid, Isobase, OMA, OrthoFinder, OrthoInspector, orthoMCL, Panther, Phylome, RoundUp, TreeFam
Q8CGC7	107508	97838	Eprs	Human	2058	3418	EPRS	15	15.24	high	Yes	Yes	Compara, eggNOG, HGNC, Hieranoid, Homologene, Inparanoid, Isobase, OMA, OrthoFinder, OrthoInspector, orthoMCL, Panther, Phylome, RoundUp, TreeFam
Q8JZQ2	69597	1916847	Afg3l2	Human	10939	315	AFG3L2	16	16.25	high	Yes	Yes	Compara, eggNOG, HGNC, Hieranoid, Homologene, Inparanoid, Isobase, OMA, OrthoDB, OrthoFinder, OrthoInspector, orthoMCL, Panther, Phylome, RoundUp, TreeFam
Q8K003	66167	1913417	Tma7	Human	51372	26932	TMA7	8	8.4	high	Yes	Yes	Compara, eggNOG, HGNC, Homologene, OMA, OrthoFinder, Panther, TreeFam
Q8K003	100041098	3705453	Tma7-ps	Human	51372	26932	TMA7	6	6	moderate	Yes	No	Hieranoid, Inparanoid, OMA, OrthoInspector, Phylome, RoundUp
Q8K194	66618	1913868	Snrnp27	Human	11017	30240	SNRNP27	13	13.38	high	Yes	Yes	Compara, eggNOG, HGNC, Hieranoid, Homologene, Inparanoid, OMA, OrthoFinder, OrthoInspector, orthoMCL, Panther, RoundUp, TreeFam
Q8K199	66531	1913781	Cmc2	Human	56942	24447	CMC2	10	10.45	high	Yes	Yes	Compara, eggNOG, HGNC, Homologene, Inparanoid, OMA, OrthoFinder, OrthoInspector, Panther, TreeFam
Q8K202	64424	1929022	Polr1e	Human	64425	17631	POLR1E	15	15.24	high	Yes	Yes	Compara, eggNOG, HGNC, Hieranoid, Homologene, Inparanoid, Isobase, OMA, OrthoFinder, OrthoInspector, orthoMCL, Panther, Phylome, RoundUp, TreeFam
Q8K2F8	67070	1914320	Lsm14a	Human	26065	24489	LSM14A	15	15.3	high	Yes	Yes	Compara, eggNOG, HGNC, Hieranoid, Homologene, Inparanoid, OMA, OrthoDB, OrthoFinder, OrthoInspector, orthoMCL, Panther, Phylome, RoundUp, TreeFam
Q8K2F8	67070	1914320	Lsm14a	Human	149986	15887	LSM14B	5	4.84	moderate	No	No	eggNOG, OrthoDB, OrthoFinder, orthoMCL, RoundUp
Q8K4P0	74320	1921570	Wdr33	Human	55339	25651	WDR33	13	13.24	high	Yes	Yes	Compara, eggNOG, HGNC, Hieranoid, Homologene, OMA, OrthoFinder, OrthoInspector, orthoMCL, Panther, Phylome, RoundUp, TreeFam
Q8QZY9	107701	109580	Sf3b4	Human	10262	10771	SF3B4	14	14.29	high	Yes	Yes	Compara, eggNOG, HGNC, Hieranoid, Homologene, Inparanoid, OMA, OrthoFinder, OrthoInspector, orthoMCL, Panther, Phylome, RoundUp, TreeFam
Q8R0X7	20397	1261415	Sgpl1	Human	8879	10817	SGPL1	15	15.24	high	Yes	Yes	Compara, eggNOG, HGNC, Hieranoid, Homologene, Inparanoid, Isobase, OMA, OrthoFinder, OrthoInspector, orthoMCL, Panther, Phylome, RoundUp, TreeFam
Q8R2R6	212508	2685015	Mtg1	Human	92170	32159	MTG1	14	14.29	high	Yes	Yes	Compara, eggNOG, HGNC, Hieranoid, Homologene, Inparanoid, OMA, OrthoFinder, OrthoInspector, orthoMCL, Panther, Phylome, RoundUp, TreeFam
Q8R323	69263	1916513	Rfc3	Human	5983	9971	RFC3	14	14.29	high	Yes	Yes	Compara, eggNOG, HGNC, Hieranoid, Homologene, Inparanoid, OMA, OrthoFinder, OrthoInspector, orthoMCL, Panther, Phylome, RoundUp, TreeFam
Q8R326	66645	1913895	Pspc1	Human	55269	20320	PSPC1	15	15.3	high	Yes	Yes	Compara, eggNOG, HGNC, Hieranoid, Homologene, Inparanoid, OMA, OrthoDB, OrthoFinder, OrthoInspector, orthoMCL, Panther, Phylome, RoundUp, TreeFam
Q8R326	66645	1913895	Pspc1	Human	4841	7871	NONO	4	3.94	moderate	No	No	eggNOG, OrthoDB, OrthoFinder, RoundUp
Q8VD12	29813	1352495	Zfp385a	Human	25946	17521	ZNF385A	14	14.29	high	Yes	Yes	Compara, eggNOG, HGNC, Hieranoid, Homologene, Inparanoid, OMA, OrthoFinder, OrthoInspector, orthoMCL, Panther, Phylome, RoundUp, TreeFam
Q8VDM6	232989	2443517	Hnrnpul1	Human	11100	17011	HNRNPUL1	16	16.25	high	Yes	Yes	Compara, eggNOG, HGNC, Hieranoid, Homologene, Inparanoid, Isobase, OMA, OrthoDB, OrthoFinder, OrthoInspector, orthoMCL, Panther, Phylome, RoundUp, TreeFam
Q8VIJ6	71514	1918764	Sfpq	Human	6421	10774	SFPQ	14	14.3	high	Yes	Yes	Compara, eggNOG, HGNC, Hieranoid, Homologene, Inparanoid, OMA, OrthoDB, OrthoFinder, orthoMCL, Panther, Phylome, RoundUp, TreeFam
Q91VE6	67949	1915199	Nifk	Human	84365	17838	NIFK	14	14.29	high	Yes	Yes	Compara, eggNOG, HGNC, Hieranoid, Homologene, Inparanoid, OMA, OrthoFinder, OrthoInspector, orthoMCL, Panther, Phylome, RoundUp, TreeFam
Q91VM5	19656	1343045	Rbmxl1	Human	27316	9910	RBMX	7	6.88	moderate	Yes	No	eggNOG, OMA, OrthoDB, OrthoFinder, orthoMCL, Panther, TreeFam
Q91VM5	19656	1343045	Rbmxl1	Human	494115	25073	RBMXL1	7	6.78	high	Yes	Yes	eggNOG, OrthoDB, OrthoFinder, orthoMCL, Panther, Phylome, TreeFam
Q91VM5	19656	1343045	Rbmxl1	Human	378948	23914	RBMY1B	4	4.07	moderate	No	No	OrthoDB, OrthoFinder, Panther, TreeFam
Q91VM5	19656	1343045	Rbmxl1	Human	5940	9912	RBMY1A1	2	1.96	moderate	No	Yes	OrthoFinder, TreeFam
Q91VM5	19656	1343045	Rbmxl1	Human	159163	23974	RBMY1F	2	1.96	moderate	No	Yes	OrthoFinder, TreeFam
Q91VR5	104721	2144727	Ddx1	Human	1653	2734	DDX1	15	15.24	high	Yes	Yes	Compara, eggNOG, HGNC, Hieranoid, Homologene, Inparanoid, Isobase, OMA, OrthoFinder, OrthoInspector, orthoMCL, Panther, Phylome, RoundUp, TreeFam
Q91WT8	245945	2384294	Rbm47	Human	54502	30358	RBM47	14	14.27	high	Yes	Yes	Compara, eggNOG, HGNC, Hieranoid, Homologene, Inparanoid, OMA, OrthoDB, OrthoFinder, OrthoInspector, orthoMCL, Panther, Phylome, TreeFam
Q91YK2	72462	1919712	Rrp1b	Human	23076	23818	RRP1B	14	14.29	high	Yes	Yes	Compara, eggNOG, HGNC, Hieranoid, Homologene, Inparanoid, OMA, OrthoFinder, OrthoInspector, orthoMCL, Panther, Phylome, RoundUp, TreeFam
Q91YK2	72462	1919712	Rrp1b	Human	8568	18785	RRP1	4	3.83	moderate	No	No	eggNOG, OrthoFinder, orthoMCL, RoundUp
Q920Q6	76626	1923876	Msi2	Human	124540	18585	MSI2	15	15.29	high	Yes	Yes	Compara, eggNOG, HGNC, Hieranoid, Homologene, Inparanoid, Isobase, OMA, OrthoDB, OrthoFinder, OrthoInspector, orthoMCL, Panther, Phylome, RoundUp
Q920Q6	76626	1923876	Msi2	Human	4440	7330	MSI1	5	4.84	moderate	No	No	eggNOG, OrthoDB, OrthoFinder, orthoMCL, RoundUp
Q920Q6	76626	1923876	Msi2	Human	26528	2683	DAZAP1	4	3.94	moderate	No	No	eggNOG, OrthoDB, OrthoFinder, RoundUp
Q922Q8	98238	2138133	Lrrc59	Human	55379	28817	LRRC59	13	13.19	high	Yes	Yes	Compara, eggNOG, HGNC, Hieranoid, Homologene, Inparanoid, OMA, OrthoFinder, OrthoInspector, orthoMCL, Phylome, RoundUp, TreeFam
Q99J62	106344	2146571	Rfc4	Human	5984	9972	RFC4	13	13.26	high	Yes	Yes	Compara, eggNOG, HGNC, Hieranoid, Homologene, Inparanoid, OMA, OrthoFinder, OrthoInspector, orthoMCL, Panther, Phylome, TreeFam
Q99J87	80861	1931560	Dhx58	Human	79132	29517	DHX58	15	15.24	high	Yes	Yes	Compara, eggNOG, HGNC, Hieranoid, Homologene, Inparanoid, Isobase, OMA, OrthoFinder, OrthoInspector, orthoMCL, Panther, Phylome, RoundUp, TreeFam
Q99K48	53610	1855692	Nono	Human	4841	7871	NONO	15	15.3	high	Yes	Yes	Compara, eggNOG, HGNC, Hieranoid, Homologene, Inparanoid, OMA, OrthoDB, OrthoFinder, OrthoInspector, orthoMCL, Panther, Phylome, RoundUp, TreeFam
Q99K48	53610	1855692	Nono	Human	55269	20320	PSPC1	4	3.94	moderate	No	No	eggNOG, OrthoDB, OrthoFinder, RoundUp
Q99LF4	28088	106379	Rtcb	Human	51493	26935	RTCB	14	14.29	high	Yes	Yes	Compara, eggNOG, HGNC, Hieranoid, Homologene, Inparanoid, OMA, OrthoFinder, OrthoInspector, orthoMCL, Panther, Phylome, RoundUp, TreeFam
Q99PL5	81910	1932395	Rrbp1	Human	6238	10448	RRBP1	12	12.28	high	Yes	Yes	Compara, eggNOG, HGNC, Hieranoid, Inparanoid, OrthoFinder, OrthoInspector, orthoMCL, Panther, Phylome, RoundUp, TreeFam
Q99PU8	72831	1920081	Dhx30	Human	22907	16716	DHX30	16	16.25	high	Yes	Yes	Compara, eggNOG, HGNC, Hieranoid, Homologene, Inparanoid, Isobase, OMA, OrthoDB, OrthoFinder, OrthoInspector, orthoMCL, Panther, Phylome, RoundUp, TreeFam
Q9CPN8	140488	1890359	Igf2bp3	Human	10643	28868	IGF2BP3	15	15.3	high	Yes	Yes	Compara, eggNOG, HGNC, Hieranoid, Homologene, Inparanoid, OMA, OrthoDB, OrthoFinder, OrthoInspector, orthoMCL, Panther, Phylome, RoundUp, TreeFam
Q9CPN8	140488	1890359	Igf2bp3	Human	10644	28867	IGF2BP2	5	4.84	moderate	No	No	eggNOG, OrthoDB, OrthoFinder, orthoMCL, RoundUp
Q9CPN8	140488	1890359	Igf2bp3	Human	10642	28866	IGF2BP1	4	3.81	moderate	No	No	eggNOG, OrthoDB, OrthoFinder, orthoMCL
Q9CPZ8	67899	1915149	Cmc1	Human	152100	28783	CMC1	13	13.28	high	Yes	Yes	Compara, eggNOG, HGNC, Hieranoid, Homologene, Inparanoid, OrthoFinder, OrthoInspector, orthoMCL, Panther, Phylome, RoundUp, TreeFam
Q9CQE8	68045	1915295	Rtraf	Human	51637	23169	RTRAF	14	14.29	high	Yes	Yes	Compara, eggNOG, HGNC, Hieranoid, Homologene, Inparanoid, OMA, OrthoFinder, OrthoInspector, orthoMCL, Panther, Phylome, RoundUp, TreeFam
Q9CQF3	68219	1915469	Nudt21	Human	11051	13870	NUDT21	13	13.26	high	Yes	Yes	Compara, eggNOG, HGNC, Hieranoid, Homologene, Inparanoid, OMA, OrthoFinder, OrthoInspector, orthoMCL, Panther, Phylome, TreeFam
Q9CQR2	66481	1913731	Rps21	Human	6227	10409	RPS21	14	14.29	high	Yes	Yes	Compara, eggNOG, HGNC, Hieranoid, Homologene, Inparanoid, OMA, OrthoFinder, OrthoInspector, orthoMCL, Panther, Phylome, RoundUp, TreeFam
Q9CQS8	66212	1913462	Sec61b	Human	10952	16993	SEC61B	13	13.28	high	Yes	Yes	Compara, eggNOG, HGNC, Hieranoid, Homologene, Inparanoid, OrthoFinder, OrthoInspector, orthoMCL, Panther, Phylome, RoundUp, TreeFam
Q9CR80	67922	1915172	Fam32a	Human	26017	24563	FAM32A	12	12.39	high	Yes	Yes	Compara, eggNOG, HGNC, Hieranoid, Homologene, Inparanoid, OMA, OrthoInspector, Panther, Phylome, RoundUp, TreeFam
Q9CW46	71766	1919016	Raver1	Human	125950	30296	RAVER1	14	14.29	high	Yes	Yes	Compara, eggNOG, HGNC, Hieranoid, Homologene, Inparanoid, OMA, OrthoFinder, OrthoInspector, orthoMCL, Panther, Phylome, RoundUp, TreeFam
Q9CWW6	69713	1916963	Pin4	Human	5303	8992	PIN4	9	9.3	high	Yes	Yes	Compara, eggNOG, HGNC, Homologene, OMA, OrthoFinder, orthoMCL, Panther, TreeFam
Q9CWW6	628161	3643618	Gm6851	Human	5303	8992	PIN4	6	6	moderate	Yes	No	Hieranoid, Inparanoid, OMA, OrthoInspector, Phylome, RoundUp
Q9CWW6	105247253	-	LOC105247253	Human	5303	8992	PIN4	2	2.01	moderate	Yes	No	OMA, OrthoFinder
Q9CY57	66511	1913761	Chtop	Human	26097	24511	CHTOP	13	13.29	high	Yes	Yes	Compara, eggNOG, HGNC, Hieranoid, Inparanoid, OMA, OrthoFinder, OrthoInspector, orthoMCL, Panther, Phylome, RoundUp, TreeFam
Q9CY58	66870	1914120	Serbp1	Human	26135	17860	SERBP1	15	15.3	high	Yes	Yes	Compara, eggNOG, HGNC, Hieranoid, Homologene, Inparanoid, OMA, OrthoDB, OrthoFinder, OrthoInspector, orthoMCL, Panther, Phylome, RoundUp, TreeFam
Q9CY66	68147	1930948	Gar1	Human	54433	14264	GAR1	13	13.29	high	Yes	Yes	Compara, eggNOG, HGNC, Hieranoid, Inparanoid, OMA, OrthoFinder, OrthoInspector, orthoMCL, Panther, Phylome, RoundUp, TreeFam
Q9CYR0	381760	1920040	Ssbp1	Human	6742	11317	SSBP1	15	15.24	high	Yes	Yes	Compara, eggNOG, HGNC, Hieranoid, Homologene, Inparanoid, Isobase, OMA, OrthoFinder, OrthoInspector, orthoMCL, Panther, Phylome, RoundUp, TreeFam
Q9CZN7	108037	1277989	Shmt2	Human	6472	10852	SHMT2	15	15.3	high	Yes	Yes	Compara, eggNOG, HGNC, Hieranoid, Homologene, Inparanoid, OMA, OrthoDB, OrthoFinder, OrthoInspector, orthoMCL, Panther, Phylome, RoundUp, TreeFam
Q9CZN7	108037	1277989	Shmt2	Human	6470	10850	SHMT1	5	4.84	moderate	No	No	eggNOG, OrthoDB, OrthoFinder, orthoMCL, RoundUp
Q9D0F6	72151	1919401	Rfc5	Human	5985	9973	RFC5	15	15.3	high	Yes	Yes	Compara, eggNOG, HGNC, Hieranoid, Homologene, Inparanoid, OMA, OrthoDB, OrthoFinder, OrthoInspector, orthoMCL, Panther, Phylome, RoundUp, TreeFam
Q9D0N7	110749	1314881	Chaf1b	Human	8208	1911	CHAF1B	14	14.27	high	Yes	Yes	Compara, eggNOG, HGNC, Hieranoid, Homologene, Inparanoid, OMA, OrthoDB, OrthoFinder, OrthoInspector, orthoMCL, Panther, Phylome, TreeFam
Q9D1J3	66118	1913368	Sarnp	Human	84324	24432	SARNP	13	13.28	high	Yes	Yes	Compara, eggNOG, HGNC, Hieranoid, Homologene, Inparanoid, OrthoFinder, OrthoInspector, orthoMCL, Panther, Phylome, RoundUp, TreeFam
Q9D1M7	66120	1913370	Fkbp11	Human	51303	18624	FKBP11	15	15.3	high	Yes	Yes	Compara, eggNOG, HGNC, Hieranoid, Homologene, Inparanoid, OMA, OrthoDB, OrthoFinder, OrthoInspector, orthoMCL, Panther, Phylome, RoundUp, TreeFam
Q9D1R9	100043876	3782885	Gm4705	Human	6164	10340	RPL34	7	7	moderate	Yes	No	Hieranoid, Inparanoid, OMA, OrthoFinder, OrthoInspector, Phylome, RoundUp
Q9D1R9	68436	1915686	Rpl34	Human	6164	10340	RPL34	8	8.3	high	Yes	Yes	Compara, eggNOG, HGNC, OMA, OrthoFinder, orthoMCL, Panther, TreeFam
Q9D1R9	619547	3704270	Rpl34-ps1	Human	6164	10340	RPL34	2	2.01	moderate	Yes	No	OMA, OrthoFinder
Q9D211	52626	1261797	Cdkn2aipnl	Human	91368	30545	CDKN2AIPNL	13	13.39	high	Yes	Yes	Compara, eggNOG, HGNC, Hieranoid, Homologene, Inparanoid, OMA, OrthoFinder, OrthoInspector, Panther, Phylome, RoundUp, TreeFam
Q9D6N5	66556	1913806	Drap1	Human	10589	3019	DRAP1	13	13.28	high	Yes	Yes	Compara, eggNOG, HGNC, Hieranoid, Homologene, Inparanoid, OrthoFinder, OrthoInspector, orthoMCL, Panther, Phylome, RoundUp, TreeFam
Q9D735	68544	1922833	Trir	Human	79002	28424	TRIR	15	15.3	high	Yes	Yes	Compara, eggNOG, HGNC, Hieranoid, Homologene, Inparanoid, OMA, OrthoDB, OrthoFinder, OrthoInspector, orthoMCL, Panther, Phylome, RoundUp, TreeFam
Q9D7S7	68028	1915278	Rpl22l1	Human	200916	27610	RPL22L1	12	12.28	high	Yes	Yes	Compara, eggNOG, HGNC, Hieranoid, Inparanoid, OrthoFinder, OrthoInspector, orthoMCL, Panther, Phylome, RoundUp, TreeFam
Q9D7S7	68028	1915278	Rpl22l1	Human	6146	10315	RPL22	5	4.84	moderate	No	No	eggNOG, OrthoDB, OrthoFinder, orthoMCL, RoundUp
Q9D883	108121	98884	U2af1	Human	7307	12453	U2AF1	10	10.25	high	Yes	Yes	Compara, eggNOG, HGNC, Isobase, OMA, OrthoFinder, OrthoInspector, orthoMCL, Panther, TreeFam
Q9D883	108121	98884	U2af1	Human	102724594	51830	U2AF1L5	10	10.04	high	Yes	Yes	Compara, Hieranoid, Inparanoid, OMA, OrthoDB, OrthoFinder, OrthoInspector, Panther, Phylome, RoundUp
Q9D883	108121	98884	U2af1	Human	199746	23020	U2AF1L4	5	4.72	moderate	No	No	eggNOG, Isobase, OrthoDB, orthoMCL, TreeFam
Q9D9K3	74268	1921518	Aven	Human	57099	13509	AVEN	13	13.26	high	Yes	Yes	Compara, eggNOG, HGNC, Hieranoid, Homologene, Inparanoid, OMA, OrthoFinder, OrthoInspector, orthoMCL, Panther, Phylome, TreeFam
Q9DBR1	24128	894687	Xrn2	Human	22803	12836	XRN2	14	14.19	high	Yes	Yes	Compara, eggNOG, HGNC, Hieranoid, Homologene, Isobase, OMA, OrthoFinder, OrthoInspector, orthoMCL, Panther, Phylome, RoundUp, TreeFam
Q9ESP1	64136	2149842	Sdf2l1	Human	23753	10676	SDF2L1	14	14.2	high	Yes	Yes	Compara, eggNOG, HGNC, Hieranoid, Homologene, Inparanoid, OMA, OrthoDB, OrthoFinder, OrthoInspector, orthoMCL, Phylome, RoundUp, TreeFam
Q9ESP1	64136	2149842	Sdf2l1	Human	6388	10675	SDF2	6	5.94	moderate	No	No	eggNOG, OrthoDB, OrthoFinder, orthoMCL, Panther, RoundUp
Q9JIK5	56200	1860494	Ddx21	Human	9188	2744	DDX21	14	14.29	high	Yes	Yes	Compara, eggNOG, HGNC, Hieranoid, Homologene, Inparanoid, OMA, OrthoFinder, OrthoInspector, orthoMCL, Panther, Phylome, RoundUp, TreeFam
Q9JJY4	53975	1858415	Ddx20	Human	11218	2743	DDX20	14	14.28	high	Yes	Yes	Compara, eggNOG, HGNC, Hieranoid, Homologene, Inparanoid, Isobase, OMA, OrthoFinder, OrthoInspector, orthoMCL, Panther, Phylome, RoundUp
Q9JJZ6	50794	1354948	Klf13	Human	51621	13672	KLF13	13	13.32	high	Yes	Yes	Compara, HGNC, Hieranoid, Homologene, Inparanoid, Isobase, OMA, OrthoDB, OrthoInspector, orthoMCL, Panther, Phylome, TreeFam
Q9JMG1	59022	1891227	Edf1	Human	8721	3164	EDF1	15	15.24	high	Yes	Yes	Compara, eggNOG, HGNC, Hieranoid, Homologene, Inparanoid, Isobase, OMA, OrthoFinder, OrthoInspector, orthoMCL, Panther, Phylome, RoundUp, TreeFam
Q9QWF0	27221	1351331	Chaf1a	Human	10036	1910	CHAF1A	14	14.29	high	Yes	Yes	Compara, eggNOG, HGNC, Hieranoid, Homologene, Inparanoid, OMA, OrthoFinder, OrthoInspector, orthoMCL, Panther, Phylome, RoundUp, TreeFam
Q9QXA5	50783	1354692	Lsm4	Human	25804	17259	LSM4	13	13.26	high	Yes	Yes	Compara, eggNOG, HGNC, Hieranoid, Homologene, Inparanoid, OMA, OrthoFinder, OrthoInspector, orthoMCL, Panther, Phylome, TreeFam
Q9QXE2	56626	1889000	Poll	Human	27343	9184	POLL	15	15.3	high	Yes	Yes	Compara, eggNOG, HGNC, Hieranoid, Homologene, Inparanoid, OMA, OrthoDB, OrthoFinder, OrthoInspector, orthoMCL, Panther, Phylome, RoundUp, TreeFam
Q9R0B7	26919	1349417	Zfp346	Human	23567	16403	ZNF346	15	15.24	high	Yes	Yes	Compara, eggNOG, HGNC, Hieranoid, Homologene, Inparanoid, Isobase, OMA, OrthoFinder, OrthoInspector, orthoMCL, Panther, Phylome, RoundUp, TreeFam
Q9WTX2	23992	1344375	Prkra	Human	8575	9438	PRKRA	14	14.29	high	Yes	Yes	Compara, eggNOG, HGNC, Hieranoid, Homologene, Inparanoid, OMA, OrthoFinder, OrthoInspector, orthoMCL, Panther, Phylome, RoundUp, TreeFam
Q9WUK2	22384	1341822	Eif4h	Human	7458	12741	EIF4H	15	15.3	high	Yes	Yes	Compara, eggNOG, HGNC, Hieranoid, Homologene, Inparanoid, OMA, OrthoDB, OrthoFinder, OrthoInspector, orthoMCL, Panther, Phylome, RoundUp, TreeFam
Q9WUK2	22384	1341822	Eif4h	Human	1975	3285	EIF4B	4	3.94	moderate	No	No	eggNOG, OrthoDB, OrthoFinder, RoundUp
Q9WUK4	19718	1341868	Rfc2	Human	5982	9970	RFC2	15	15.3	high	Yes	Yes	Compara, eggNOG, HGNC, Hieranoid, Homologene, Inparanoid, OMA, OrthoDB, OrthoFinder, OrthoInspector, orthoMCL, Panther, Phylome, RoundUp, TreeFam
Q9Z0H4	14007	1338822	Celf2	Human	10659	2550	CELF2	14	14.29	high	Yes	Yes	Compara, eggNOG, HGNC, Hieranoid, Homologene, Inparanoid, OMA, OrthoFinder, OrthoInspector, orthoMCL, Panther, Phylome, RoundUp, TreeFam
Q9Z0H4	14007	1338822	Celf2	Human	10658	2549	CELF1	4	3.83	moderate	No	No	eggNOG, OrthoFinder, orthoMCL, RoundUp
Q9Z108	20853	1338864	Stau1	Human	6780	11370	STAU1	16	16.25	high	Yes	Yes	Compara, eggNOG, HGNC, Hieranoid, Homologene, Inparanoid, Isobase, OMA, OrthoDB, OrthoFinder, OrthoInspector, orthoMCL, Panther, Phylome, RoundUp, TreeFam
Q9Z108	20853	1338864	Stau1	Human	27067	11371	STAU2	4	3.84	moderate	No	No	eggNOG, OrthoDB, orthoMCL, RoundUp
Q9Z148	110147	2148922	Ehmt2	Human	10919	14129	EHMT2	14	14.29	high	Yes	Yes	Compara, eggNOG, HGNC, Hieranoid, Homologene, Inparanoid, OMA, OrthoFinder, OrthoInspector, orthoMCL, Panther, Phylome, RoundUp, TreeFam
Q9Z1X4	16201	1339973	Ilf3	Human	3609	6038	ILF3	15	15.3	high	Yes	Yes	Compara, eggNOG, HGNC, Hieranoid, Homologene, Inparanoid, OMA, OrthoDB, OrthoFinder, OrthoInspector, orthoMCL, Panther, Phylome, RoundUp, TreeFam
Q9Z204	15381	107795	Hnrnpc	Human	3183	5035	HNRNPC	14	14.37	high	Yes	Yes	eggNOG, HGNC, Hieranoid, Homologene, Inparanoid, OMA, OrthoDB, OrthoFinder, OrthoInspector, orthoMCL, Panther, Phylome, RoundUp, TreeFam
Q9Z204	15381	107795	Hnrnpc	Human	343069	29295	HNRNPCL1	7	6.81	moderate	No	Yes	Compara, eggNOG, OrthoDB, OrthoFinder, Panther, Phylome, TreeFam
Q9Z204	15381	107795	Hnrnpc	Human	649330	51235	HNRNPCL3	4	4.04	moderate	No	Yes	Compara, OrthoDB, OrthoFinder, Panther
Q9Z204	15381	107795	Hnrnpc	Human	440563	48813	HNRNPCL2	4	4.04	moderate	No	Yes	Compara, OrthoDB, OrthoFinder, Panther
Q9Z204	15381	107795	Hnrnpc	Human	101060301	51333	HNRNPCL4	4	4.04	moderate	No	Yes	Compara, OrthoDB, OrthoFinder, Panther
Q9Z2Q2	66356	1913606	Knop1	Human	400506	34404	KNOP1	13	13.26	high	Yes	Yes	Compara, eggNOG, HGNC, Hieranoid, Homologene, Inparanoid, OMA, OrthoFinder, OrthoInspector, orthoMCL, Panther, Phylome, TreeFam

## Sheet: dsISD
Mouse GeneID	Mouse Gene ID	MGIID	Mouse Symbol	Species	Human GeneID	HGNCID	Human Symbol	DIOPT Score	Weighted Score	Rank	Best Score	Best Score Reverse	Prediction Derived From
A2RSY6	98685	1916185	Trmt1l	Human	81627	16782	TRMT1L	14	14.29	high	Yes	Yes	Compara, eggNOG, HGNC, Hieranoid, Homologene, Inparanoid, OMA, OrthoFinder, OrthoInspector, orthoMCL, Panther, Phylome, RoundUp, TreeFam
B1AZI6	331401	2442413	Thoc2	Human	57187	19073	THOC2	14	14.29	high	Yes	Yes	Compara, eggNOG, HGNC, Hieranoid, Homologene, Inparanoid, OMA, OrthoFinder, OrthoInspector, orthoMCL, Panther, Phylome, RoundUp, TreeFam
B2RR83	240255	2448561	Ythdc2	Human	64848	24721	YTHDC2	16	16.25	high	Yes	Yes	Compara, eggNOG, HGNC, Hieranoid, Homologene, Inparanoid, Isobase, OMA, OrthoDB, OrthoFinder, OrthoInspector, orthoMCL, Panther, Phylome, RoundUp, TreeFam
B2RXC6	218832	2681836	Polr3a	Human	11128	30074	POLR3A	15	15.24	high	Yes	Yes	Compara, eggNOG, HGNC, Hieranoid, Homologene, Inparanoid, Isobase, OMA, OrthoFinder, OrthoInspector, orthoMCL, Panther, Phylome, RoundUp, TreeFam
D0QMC3	100040462	3780953	Mndal	Human	4332	7183	MNDA	9	8.82	moderate	Yes	No	Compara, eggNOG, Hieranoid, OMA, OrthoDB, OrthoInspector, Panther, Phylome, TreeFam
D0QMC3	100040462	3780953	Mndal	Human	3428	5395	IFI16	7	7.42	moderate	No	No	eggNOG, HGNC, Homologene, OrthoDB, OrthoInspector, Panther, Phylome
D0QMC3	100040462	3780953	Mndal	Human	149628	28894	PYHIN1	6	5.93	moderate	No	No	eggNOG, OMA, OrthoDB, OrthoInspector, Panther, Phylome
E9PVX6	17345	106035	Mki67	Human	4288	7107	MKI67	12	12.38	high	Yes	Yes	Compara, eggNOG, HGNC, Homologene, Inparanoid, OMA, OrthoFinder, OrthoInspector, orthoMCL, Panther, RoundUp, TreeFam
E9Q070	667618	3644565	Gm8730	Human	6175	10371	RPLP0	4	3.91	moderate	Yes	No	eggNOG, Inparanoid, OrthoInspector, TreeFam
P09602	100042405	3704312	Gm10282	Human	3151	4986	HMGN2	5	5.09	moderate	Yes	No	Hieranoid, Inparanoid, OMA, OrthoInspector, RoundUp
P09602	15331	96136	Hmgn2	Human	3151	4986	HMGN2	7	7.34	high	Yes	Yes	Compara, eggNOG, HGNC, OMA, OrthoFinder, orthoMCL, Panther
P09602	15331	96136	Hmgn2	Human	10473	4989	HMGN4	4	3.74	moderate	No	Yes	Compara, OrthoFinder, orthoMCL, Phylome
E9Q3G8	218210	2385621	Nup153	Human	9972	8062	NUP153	15	15.24	high	Yes	Yes	Compara, eggNOG, HGNC, Hieranoid, Homologene, Inparanoid, Isobase, OMA, OrthoFinder, OrthoInspector, orthoMCL, Panther, Phylome, RoundUp, TreeFam
E9Q5C9	70769	1918019	Nolc1	Human	9221	15608	NOLC1	14	14.24	high	Yes	Yes	Compara, eggNOG, HGNC, Hieranoid, Inparanoid, Isobase, OMA, OrthoFinder, OrthoInspector, orthoMCL, Panther, Phylome, RoundUp, TreeFam
E9Q7G0	101706	2443665	Numa1	Human	4926	8059	NUMA1	13	13.39	high	Yes	Yes	Compara, eggNOG, HGNC, Homologene, Inparanoid, OMA, OrthoDB, OrthoFinder, OrthoInspector, orthoMCL, Panther, RoundUp, TreeFam
Q9CZM2	66480	1913730	Rpl15	Human	6138	10306	RPL15	12	12.45	high	Yes	Yes	eggNOG, HGNC, Hieranoid, Homologene, Inparanoid, OMA, OrthoFinder, OrthoInspector, orthoMCL, Panther, RoundUp, TreeFam
E9QAZ2	100039748	3642192	Gm10020	Human	6138	10306	RPL15	3	3.12	moderate	Yes	No	OMA, OrthoDB, Panther
P47915	666642	3643593	Gm8210	Human	6159	10331	RPL29	2	2.01	moderate	Yes	No	OMA, OrthoFinder
P47915	665032	3650890	Gm13841	Human	6159	10331	RPL29	5	4.97	moderate	Yes	No	Hieranoid, Inparanoid, OMA, OrthoInspector, Phylome
P47915	19944	99687	Rpl29	Human	6159	10331	RPL29	8	8.3	moderate	Yes	No	Compara, eggNOG, HGNC, OMA, OrthoFinder, orthoMCL, Panther, TreeFam
D3Z1N9	100039782	3642754	Gm10709	Human	6159	10331	RPL29	9	8.74	high	Yes	Yes	eggNOG, Hieranoid, Inparanoid, OMA, OrthoDB, OrthoInspector, orthoMCL, Phylome, TreeFam
F8VQG7	333789	2684414	N4bp2	Human	55728	29851	N4BP2	14	14.3	high	Yes	Yes	Compara, eggNOG, HGNC, Homologene, Inparanoid, OMA, OrthoDB, OrthoFinder, OrthoInspector, orthoMCL, Panther, Phylome, RoundUp, TreeFam
P62897	672195	3704493	Gm10053	Human	54205	19986	CYCS	9	8.86	high	Yes	Yes	eggNOG, Hieranoid, Inparanoid, OMA, OrthoDB, OrthoInspector, orthoMCL, RoundUp, TreeFam
P62897	13063	88578	Cycs	Human	54205	19986	CYCS	7	7.47	moderate	Yes	No	eggNOG, HGNC, Homologene, OMA, OrthoFinder, Panther, TreeFam
O08583	21681	1341044	Alyref	Human	10189	19071	ALYREF	13	13.29	high	Yes	Yes	Compara, eggNOG, HGNC, Hieranoid, Inparanoid, OMA, OrthoFinder, OrthoInspector, orthoMCL, Panther, Phylome, RoundUp, TreeFam
Q9JJW6	56009	1913144	Alyref2	Human	10189	19071	ALYREF	10	9.74	moderate	Yes	No	Compara, eggNOG, Hieranoid, OrthoDB, OrthoFinder, orthoMCL, Panther, Phylome, RoundUp, TreeFam
O08609	21428	108398	Mlx	Human	6945	11645	MLX	14	14.29	high	Yes	Yes	Compara, eggNOG, HGNC, Hieranoid, Homologene, Inparanoid, OMA, OrthoFinder, OrthoInspector, orthoMCL, Panther, Phylome, RoundUp, TreeFam
O08760	18294	1097693	Ogg1	Human	4968	8125	OGG1	14	14.29	high	Yes	Yes	Compara, eggNOG, HGNC, Hieranoid, Homologene, Inparanoid, OMA, OrthoFinder, OrthoInspector, orthoMCL, Panther, Phylome, RoundUp, TreeFam
O08784	21453	892003	Tcof1	Human	6949	11654	TCOF1	14	14.29	high	Yes	Yes	Compara, eggNOG, HGNC, Hieranoid, Homologene, Inparanoid, OMA, OrthoFinder, OrthoInspector, orthoMCL, Panther, Phylome, RoundUp, TreeFam
O09053	22427	109635	Wrn	Human	7486	12791	WRN	16	16.25	high	Yes	Yes	Compara, eggNOG, HGNC, Hieranoid, Homologene, Inparanoid, Isobase, OMA, OrthoDB, OrthoFinder, OrthoInspector, orthoMCL, Panther, Phylome, RoundUp, TreeFam
O09167	19933	1278340	Rpl21	Human	6144	10313	RPL21	11	11.26	high	Yes	Yes	Compara, eggNOG, HGNC, Homologene, Inparanoid, OMA, OrthoFinder, orthoMCL, Panther, Phylome, TreeFam
O35143	11983	1196457	Atpif1	Human	93974	871	ATP5IF1	14	14.27	high	Yes	Yes	Compara, eggNOG, HGNC, Hieranoid, Homologene, Inparanoid, OMA, OrthoDB, OrthoFinder, OrthoInspector, orthoMCL, Panther, Phylome, TreeFam
O35317	18516	97496	Pbx3	Human	5090	8634	PBX3	15	15.3	high	Yes	Yes	Compara, eggNOG, HGNC, Hieranoid, Homologene, Inparanoid, OMA, OrthoDB, OrthoFinder, OrthoInspector, orthoMCL, Panther, Phylome, RoundUp, TreeFam
O35317	18516	97496	Pbx3	Human	5089	8633	PBX2	5	4.84	moderate	No	No	eggNOG, OrthoDB, OrthoFinder, orthoMCL, RoundUp
O35980	18207	1313275	Nthl1	Human	4913	8028	NTHL1	15	15.24	high	Yes	Yes	Compara, eggNOG, HGNC, Hieranoid, Homologene, Inparanoid, Isobase, OMA, OrthoFinder, OrthoInspector, orthoMCL, Panther, Phylome, RoundUp, TreeFam
O35984	18515	1341793	Pbx2	Human	5089	8633	PBX2	15	15.3	high	Yes	Yes	Compara, eggNOG, HGNC, Hieranoid, Homologene, Inparanoid, OMA, OrthoDB, OrthoFinder, OrthoInspector, orthoMCL, Panther, Phylome, RoundUp, TreeFam
O35984	18515	1341793	Pbx2	Human	5090	8634	PBX3	5	4.84	moderate	No	No	eggNOG, OrthoDB, OrthoFinder, orthoMCL, RoundUp
O54962	23825	1346330	Banf1	Human	8815	17397	BANF1	14	14.31	high	Yes	Yes	eggNOG, HGNC, Hieranoid, Homologene, Inparanoid, Isobase, OMA, OrthoFinder, OrthoInspector, orthoMCL, Panther, Phylome, RoundUp, TreeFam
O70305	20239	1277223	Atxn2	Human	6311	10555	ATXN2	15	15.3	high	Yes	Yes	Compara, eggNOG, HGNC, Hieranoid, Homologene, Inparanoid, OMA, OrthoDB, OrthoFinder, OrthoInspector, orthoMCL, Panther, Phylome, RoundUp, TreeFam
O70477	18771	1201409	Pknox1	Human	5316	9022	PKNOX1	14	14.29	high	Yes	Yes	Compara, eggNOG, HGNC, Hieranoid, Homologene, Inparanoid, OMA, OrthoFinder, OrthoInspector, orthoMCL, Panther, Phylome, RoundUp, TreeFam
O70503	56348	1926967	Hsd17b12	Human	51144	18646	HSD17B12	15	15.24	high	Yes	Yes	Compara, eggNOG, HGNC, Hieranoid, Homologene, Inparanoid, Isobase, OMA, OrthoFinder, OrthoInspector, orthoMCL, Panther, Phylome, RoundUp, TreeFam
O88286	22404	1332638	Wiz	Human	58525	30917	WIZ	14	14.34	high	Yes	Yes	Compara, HGNC, Hieranoid, Homologene, Inparanoid, Isobase, OMA, OrthoFinder, OrthoInspector, orthoMCL, Panther, Phylome, RoundUp, TreeFam
O88554	11546	1341112	Parp2	Human	10038	272	PARP2	15	15.3	high	Yes	Yes	Compara, eggNOG, HGNC, Hieranoid, Homologene, Inparanoid, OMA, OrthoDB, OrthoFinder, OrthoInspector, orthoMCL, Panther, Phylome, RoundUp, TreeFam
P01101	14281	95574	Fos	Human	2353	3796	FOS	16	16.25	high	Yes	Yes	Compara, eggNOG, HGNC, Hieranoid, Homologene, Inparanoid, Isobase, OMA, OrthoDB, OrthoFinder, OrthoInspector, orthoMCL, Panther, Phylome, RoundUp, TreeFam
P01101	14281	95574	Fos	Human	2355	3798	FOSL2	4	3.94	moderate	No	No	eggNOG, OrthoDB, OrthoFinder, RoundUp
P01101	14281	95574	Fos	Human	8061	13718	FOSL1	4	3.94	moderate	No	No	eggNOG, OrthoDB, OrthoFinder, RoundUp
P05627	16476	96646	Jun	Human	3725	6204	JUN	15	15.24	high	Yes	Yes	Compara, eggNOG, HGNC, Hieranoid, Homologene, Inparanoid, Isobase, OMA, OrthoFinder, OrthoInspector, orthoMCL, Panther, Phylome, RoundUp, TreeFam
P05627	16476	96646	Jun	Human	3727	6206	JUND	4	3.83	moderate	No	No	eggNOG, OrthoFinder, orthoMCL, RoundUp
P08775	20020	98086	Polr2a	Human	5430	9187	POLR2A	13	13.3	high	Yes	Yes	eggNOG, HGNC, Hieranoid, Homologene, Inparanoid, Isobase, OrthoFinder, OrthoInspector, orthoMCL, Panther, Phylome, RoundUp, TreeFam
P08905	17105	96897	Lyz2	Human	4069	6740	LYZ	15	15.3	moderate	Yes	No	Compara, eggNOG, HGNC, Hieranoid, Homologene, Inparanoid, OMA, OrthoDB, OrthoFinder, OrthoInspector, orthoMCL, Panther, Phylome, RoundUp, TreeFam
P09450	16477	96647	Junb	Human	3726	6205	JUNB	14	14.34	high	Yes	Yes	Compara, eggNOG, HGNC, Hieranoid, Homologene, Inparanoid, OMA, OrthoDB, OrthoFinder, OrthoInspector, orthoMCL, Panther, Phylome, RoundUp
P10284	15412	96185	Hoxb4	Human	3214	5115	HOXB4	15	15.3	high	Yes	Yes	Compara, eggNOG, HGNC, Hieranoid, Homologene, Inparanoid, OMA, OrthoDB, OrthoFinder, OrthoInspector, orthoMCL, Panther, Phylome, RoundUp, TreeFam
P10284	15412	96185	Hoxb4	Human	3221	5126	HOXC4	4	3.94	moderate	No	No	eggNOG, OrthoDB, OrthoFinder, RoundUp
P15066	16478	96648	Jund	Human	3727	6206	JUND	15	15.3	high	Yes	Yes	Compara, eggNOG, HGNC, Hieranoid, Homologene, Inparanoid, OMA, OrthoDB, OrthoFinder, OrthoInspector, orthoMCL, Panther, Phylome, RoundUp, TreeFam
P15066	16478	96648	Jund	Human	3725	6204	JUN	5	4.84	moderate	No	No	eggNOG, OrthoDB, OrthoFinder, orthoMCL, RoundUp
P15092	15951	96429	Ifi204	Human	4332	7183	MNDA	11	10.72	high	Yes	Yes	Compara, eggNOG, Hieranoid, OMA, OrthoDB, OrthoFinder, OrthoInspector, orthoMCL, Panther, Phylome, TreeFam
P15092	15951	96429	Ifi204	Human	3428	5395	IFI16	10	10.5	moderate	No	Yes	eggNOG, HGNC, Homologene, Inparanoid, OrthoDB, OrthoFinder, OrthoInspector, Panther, Phylome, RoundUp
P15092	15951	96429	Ifi204	Human	149628	28894	PYHIN1	8	7.83	moderate	No	Yes	eggNOG, OMA, OrthoDB, OrthoFinder, OrthoInspector, orthoMCL, Panther, Phylome
P15864	50708	1931526	Hist1h1c	Human	3006	4716	HIST1H1C	13	13.27	high	Yes	Yes	Compara, eggNOG, HGNC, Hieranoid, Homologene, Inparanoid, OMA, OrthoDB, OrthoFinder, orthoMCL, Panther, Phylome, TreeFam
P16951	11909	109349	Atf2	Human	1386	784	ATF2	8	8.34	high	Yes	Yes	Compara, eggNOG, HGNC, Homologene, OMA, OrthoFinder, orthoMCL, Panther
P16951	102641666	-	LOC102641666	Human	1386	784	ATF2	6	6	moderate	Yes	No	Hieranoid, Inparanoid, OMA, OrthoInspector, Phylome, RoundUp
P17433	20375	98282	Spi1	Human	6688	11241	SPI1	14	14.29	high	Yes	Yes	Compara, eggNOG, HGNC, Hieranoid, Homologene, Inparanoid, OMA, OrthoFinder, OrthoInspector, orthoMCL, Panther, Phylome, RoundUp, TreeFam
P22752	319165	2448289	Hist1h2ad	Human	8336	4735	HIST1H2AM	6	6.31	high	Yes	Yes	eggNOG, HGNC, Homologene, OMA, OrthoFinder, orthoMCL
P22752	319165	2448289	Hist1h2ad	Human	8335	4734	HIST1H2AB	6	5.7	moderate	Yes	No	Compara, eggNOG, OMA, OrthoFinder, orthoMCL, TreeFam
P22752	319165	2448289	Hist1h2ad	Human	3012	4724	HIST1H2AE	5	4.77	moderate	No	No	eggNOG, OMA, OrthoFinder, orthoMCL, TreeFam
P22752	319165	2448289	Hist1h2ad	Human	723790	29668	HIST2H2AA4	4	3.81	moderate	No	No	eggNOG, OMA, OrthoFinder, orthoMCL
P22752	319165	2448289	Hist1h2ad	Human	85235	13671	HIST1H2AH	4	3.81	moderate	No	No	eggNOG, OMA, OrthoFinder, orthoMCL
P22752	319165	2448289	Hist1h2ad	Human	8969	4737	HIST1H2AG	4	3.81	moderate	No	No	eggNOG, OMA, OrthoFinder, orthoMCL
P22752	319165	2448289	Hist1h2ad	Human	317772	20508	HIST2H2AB	4	3.81	moderate	No	No	eggNOG, OMA, OrthoFinder, orthoMCL
P22752	319165	2448289	Hist1h2ad	Human	8329	4725	HIST1H2AI	4	3.81	moderate	No	Yes	eggNOG, OMA, OrthoFinder, orthoMCL
P22752	319165	2448289	Hist1h2ad	Human	8330	4726	HIST1H2AK	4	3.81	moderate	No	No	eggNOG, OMA, OrthoFinder, orthoMCL
P22752	319165	2448289	Hist1h2ad	Human	8334	4733	HIST1H2AC	4	3.81	moderate	No	No	eggNOG, OMA, OrthoFinder, orthoMCL
P22752	319165	2448289	Hist1h2ad	Human	3014	4739	H2AFX	4	3.81	moderate	No	No	eggNOG, OMA, OrthoFinder, orthoMCL
P22752	319165	2448289	Hist1h2ad	Human	221613	18729	HIST1H2AA	4	3.81	moderate	No	No	eggNOG, OMA, OrthoFinder, orthoMCL
P22752	319165	2448289	Hist1h2ad	Human	8337	4736	HIST2H2AA3	4	3.81	moderate	No	No	eggNOG, OMA, OrthoFinder, orthoMCL
P22752	319165	2448289	Hist1h2ad	Human	8338	4738	HIST2H2AC	4	3.81	moderate	No	No	eggNOG, OMA, OrthoFinder, orthoMCL
P22752	319165	2448289	Hist1h2ad	Human	8332	4730	HIST1H2AL	4	3.81	moderate	No	No	eggNOG, OMA, OrthoFinder, orthoMCL
P22752	319165	2448289	Hist1h2ad	Human	92815	20507	HIST3H2A	4	3.81	moderate	No	No	eggNOG, OMA, OrthoFinder, orthoMCL
P22752	319165	2448289	Hist1h2ad	Human	8331	4727	HIST1H2AJ	4	3.81	moderate	No	No	eggNOG, OMA, OrthoFinder, orthoMCL
P22752	319191	2448457	Hist1h2ai	Human	3012	4724	HIST1H2AE	7	7.27	high	Yes	Yes	eggNOG, HGNC, Homologene, OMA, OrthoFinder, orthoMCL, TreeFam
P22752	319191	2448457	Hist1h2ai	Human	8335	4734	HIST1H2AB	5	4.77	moderate	No	No	eggNOG, OMA, OrthoFinder, orthoMCL, TreeFam
P22752	319191	2448457	Hist1h2ai	Human	8336	4735	HIST1H2AM	4	3.81	moderate	No	No	eggNOG, OMA, OrthoFinder, orthoMCL
P22752	319191	2448457	Hist1h2ai	Human	723790	29668	HIST2H2AA4	4	3.81	moderate	No	No	eggNOG, OMA, OrthoFinder, orthoMCL
P22752	319191	2448457	Hist1h2ai	Human	85235	13671	HIST1H2AH	4	3.81	moderate	No	No	eggNOG, OMA, OrthoFinder, orthoMCL
P22752	319191	2448457	Hist1h2ai	Human	8969	4737	HIST1H2AG	4	3.81	moderate	No	No	eggNOG, OMA, OrthoFinder, orthoMCL
P22752	319191	2448457	Hist1h2ai	Human	317772	20508	HIST2H2AB	4	3.81	moderate	No	No	eggNOG, OMA, OrthoFinder, orthoMCL
P22752	319191	2448457	Hist1h2ai	Human	8329	4725	HIST1H2AI	4	3.81	moderate	No	Yes	eggNOG, OMA, OrthoFinder, orthoMCL
P22752	319191	2448457	Hist1h2ai	Human	8330	4726	HIST1H2AK	4	3.81	moderate	No	No	eggNOG, OMA, OrthoFinder, orthoMCL
P22752	319191	2448457	Hist1h2ai	Human	8334	4733	HIST1H2AC	4	3.81	moderate	No	No	eggNOG, OMA, OrthoFinder, orthoMCL
P22752	319191	2448457	Hist1h2ai	Human	3014	4739	H2AFX	4	3.81	moderate	No	No	eggNOG, OMA, OrthoFinder, orthoMCL
P22752	319191	2448457	Hist1h2ai	Human	221613	18729	HIST1H2AA	4	3.81	moderate	No	No	eggNOG, OMA, OrthoFinder, orthoMCL
P22752	319191	2448457	Hist1h2ai	Human	8337	4736	HIST2H2AA3	4	3.81	moderate	No	No	eggNOG, OMA, OrthoFinder, orthoMCL
P22752	319191	2448457	Hist1h2ai	Human	8338	4738	HIST2H2AC	4	3.81	moderate	No	No	eggNOG, OMA, OrthoFinder, orthoMCL
P22752	319191	2448457	Hist1h2ai	Human	8332	4730	HIST1H2AL	4	3.81	moderate	No	No	eggNOG, OMA, OrthoFinder, orthoMCL
P22752	319191	2448457	Hist1h2ai	Human	92815	20507	HIST3H2A	4	3.81	moderate	No	No	eggNOG, OMA, OrthoFinder, orthoMCL
P22752	319191	2448457	Hist1h2ai	Human	8331	4727	HIST1H2AJ	4	3.81	moderate	No	No	eggNOG, OMA, OrthoFinder, orthoMCL
P22752	665433	2448302	Hist1h2ao	Human	8335	4734	HIST1H2AB	9	8.85	high	Yes	Yes	eggNOG, Hieranoid, Inparanoid, OMA, OrthoFinder, OrthoInspector, orthoMCL, RoundUp, TreeFam
P22752	665433	2448302	Hist1h2ao	Human	8334	4733	HIST1H2AC	7	7.34	moderate	No	Yes	eggNOG, HGNC, Homologene, OMA, OrthoFinder, orthoMCL, RoundUp
P22752	665433	2448302	Hist1h2ao	Human	3012	4724	HIST1H2AE	6	5.7	moderate	No	No	Compara, eggNOG, OMA, OrthoFinder, orthoMCL, TreeFam
P22752	665433	2448302	Hist1h2ao	Human	8969	4737	HIST1H2AG	5	4.84	moderate	No	No	eggNOG, OMA, OrthoFinder, orthoMCL, RoundUp
P22752	665433	2448302	Hist1h2ao	Human	317772	20508	HIST2H2AB	5	4.84	moderate	No	No	eggNOG, OMA, OrthoFinder, orthoMCL, RoundUp
P22752	665433	2448302	Hist1h2ao	Human	3014	4739	H2AFX	5	4.84	moderate	No	No	eggNOG, OMA, OrthoFinder, orthoMCL, RoundUp
P22752	665433	2448302	Hist1h2ao	Human	92815	20507	HIST3H2A	5	4.84	moderate	No	No	eggNOG, OMA, OrthoFinder, orthoMCL, RoundUp
P22752	665433	2448302	Hist1h2ao	Human	55766	14456	H2AFJ	4	3.94	moderate	No	No	eggNOG, OMA, OrthoFinder, RoundUp
P22752	665433	2448302	Hist1h2ao	Human	8336	4735	HIST1H2AM	4	3.81	moderate	No	No	eggNOG, OMA, OrthoFinder, orthoMCL
P22752	665433	2448302	Hist1h2ao	Human	723790	29668	HIST2H2AA4	4	3.81	moderate	No	No	eggNOG, OMA, OrthoFinder, orthoMCL
P22752	665433	2448302	Hist1h2ao	Human	85235	13671	HIST1H2AH	4	3.81	moderate	No	No	eggNOG, OMA, OrthoFinder, orthoMCL
P22752	665433	2448302	Hist1h2ao	Human	8329	4725	HIST1H2AI	4	3.81	moderate	No	Yes	eggNOG, OMA, OrthoFinder, orthoMCL
P22752	665433	2448302	Hist1h2ao	Human	8330	4726	HIST1H2AK	4	3.81	moderate	No	No	eggNOG, OMA, OrthoFinder, orthoMCL
P22752	665433	2448302	Hist1h2ao	Human	221613	18729	HIST1H2AA	4	3.81	moderate	No	No	eggNOG, OMA, OrthoFinder, orthoMCL
P22752	665433	2448302	Hist1h2ao	Human	8337	4736	HIST2H2AA3	4	3.81	moderate	No	No	eggNOG, OMA, OrthoFinder, orthoMCL
P22752	665433	2448302	Hist1h2ao	Human	8338	4738	HIST2H2AC	4	3.81	moderate	No	No	eggNOG, OMA, OrthoFinder, orthoMCL
P22752	665433	2448302	Hist1h2ao	Human	8332	4730	HIST1H2AL	4	3.81	moderate	No	No	eggNOG, OMA, OrthoFinder, orthoMCL
P22752	665433	2448302	Hist1h2ao	Human	8331	4727	HIST1H2AJ	4	3.81	moderate	No	No	eggNOG, OMA, OrthoFinder, orthoMCL
P22752	319170	2448300	Hist1h2an	Human	8969	4737	HIST1H2AG	6	6.31	high	Yes	Yes	eggNOG, HGNC, Homologene, OMA, OrthoFinder, orthoMCL
P22752	319170	2448300	Hist1h2an	Human	8335	4734	HIST1H2AB	6	5.7	moderate	Yes	No	Compara, eggNOG, OMA, OrthoFinder, orthoMCL, TreeFam
P22752	319170	2448300	Hist1h2an	Human	3012	4724	HIST1H2AE	5	4.77	moderate	No	No	eggNOG, OMA, OrthoFinder, orthoMCL, TreeFam
P22752	319170	2448300	Hist1h2an	Human	8336	4735	HIST1H2AM	4	3.81	moderate	No	No	eggNOG, OMA, OrthoFinder, orthoMCL
P22752	319170	2448300	Hist1h2an	Human	723790	29668	HIST2H2AA4	4	3.81	moderate	No	No	eggNOG, OMA, OrthoFinder, orthoMCL
P22752	319170	2448300	Hist1h2an	Human	85235	13671	HIST1H2AH	4	3.81	moderate	No	No	eggNOG, OMA, OrthoFinder, orthoMCL
P22752	319170	2448300	Hist1h2an	Human	317772	20508	HIST2H2AB	4	3.81	moderate	No	No	eggNOG, OMA, OrthoFinder, orthoMCL
P22752	319170	2448300	Hist1h2an	Human	8329	4725	HIST1H2AI	4	3.81	moderate	No	Yes	eggNOG, OMA, OrthoFinder, orthoMCL
P22752	319170	2448300	Hist1h2an	Human	8330	4726	HIST1H2AK	4	3.81	moderate	No	No	eggNOG, OMA, OrthoFinder, orthoMCL
P22752	319170	2448300	Hist1h2an	Human	8334	4733	HIST1H2AC	4	3.81	moderate	No	No	eggNOG, OMA, OrthoFinder, orthoMCL
P22752	319170	2448300	Hist1h2an	Human	3014	4739	H2AFX	4	3.81	moderate	No	No	eggNOG, OMA, OrthoFinder, orthoMCL
P22752	319170	2448300	Hist1h2an	Human	221613	18729	HIST1H2AA	4	3.81	moderate	No	No	eggNOG, OMA, OrthoFinder, orthoMCL
P22752	319170	2448300	Hist1h2an	Human	8337	4736	HIST2H2AA3	4	3.81	moderate	No	No	eggNOG, OMA, OrthoFinder, orthoMCL
P22752	319170	2448300	Hist1h2an	Human	8338	4738	HIST2H2AC	4	3.81	moderate	No	No	eggNOG, OMA, OrthoFinder, orthoMCL
P22752	319170	2448300	Hist1h2an	Human	8332	4730	HIST1H2AL	4	3.81	moderate	No	No	eggNOG, OMA, OrthoFinder, orthoMCL
P22752	319170	2448300	Hist1h2an	Human	92815	20507	HIST3H2A	4	3.81	moderate	No	No	eggNOG, OMA, OrthoFinder, orthoMCL
P22752	319170	2448300	Hist1h2an	Human	8331	4727	HIST1H2AJ	4	3.81	moderate	No	No	eggNOG, OMA, OrthoFinder, orthoMCL
P22752	319167	2448293	Hist1h2ag	Human	8335	4734	HIST1H2AB	8	8.2	moderate	Yes	No	Compara, eggNOG, HGNC, Homologene, OMA, OrthoFinder, orthoMCL, TreeFam
P22752	319167	2448293	Hist1h2ag	Human	3012	4724	HIST1H2AE	5	4.77	moderate	No	No	eggNOG, OMA, OrthoFinder, orthoMCL, TreeFam
P22752	319167	2448293	Hist1h2ag	Human	8336	4735	HIST1H2AM	4	3.81	moderate	No	No	eggNOG, OMA, OrthoFinder, orthoMCL
P22752	319167	2448293	Hist1h2ag	Human	723790	29668	HIST2H2AA4	4	3.81	moderate	No	No	eggNOG, OMA, OrthoFinder, orthoMCL
P22752	319167	2448293	Hist1h2ag	Human	85235	13671	HIST1H2AH	4	3.81	moderate	No	No	eggNOG, OMA, OrthoFinder, orthoMCL
P22752	319167	2448293	Hist1h2ag	Human	8969	4737	HIST1H2AG	4	3.81	moderate	No	No	eggNOG, OMA, OrthoFinder, orthoMCL
P22752	319167	2448293	Hist1h2ag	Human	317772	20508	HIST2H2AB	4	3.81	moderate	No	No	eggNOG, OMA, OrthoFinder, orthoMCL
P22752	319167	2448293	Hist1h2ag	Human	8329	4725	HIST1H2AI	4	3.81	moderate	No	Yes	eggNOG, OMA, OrthoFinder, orthoMCL
P22752	319167	2448293	Hist1h2ag	Human	8330	4726	HIST1H2AK	4	3.81	moderate	No	No	eggNOG, OMA, OrthoFinder, orthoMCL
P22752	319167	2448293	Hist1h2ag	Human	8334	4733	HIST1H2AC	4	3.81	moderate	No	No	eggNOG, OMA, OrthoFinder, orthoMCL
P22752	319167	2448293	Hist1h2ag	Human	3014	4739	H2AFX	4	3.81	moderate	No	No	eggNOG, OMA, OrthoFinder, orthoMCL
P22752	319167	2448293	Hist1h2ag	Human	221613	18729	HIST1H2AA	4	3.81	moderate	No	No	eggNOG, OMA, OrthoFinder, orthoMCL
P22752	319167	2448293	Hist1h2ag	Human	8337	4736	HIST2H2AA3	4	3.81	moderate	No	No	eggNOG, OMA, OrthoFinder, orthoMCL
P22752	319167	2448293	Hist1h2ag	Human	8338	4738	HIST2H2AC	4	3.81	moderate	No	No	eggNOG, OMA, OrthoFinder, orthoMCL
P22752	319167	2448293	Hist1h2ag	Human	8332	4730	HIST1H2AL	4	3.81	moderate	No	No	eggNOG, OMA, OrthoFinder, orthoMCL
P22752	319167	2448293	Hist1h2ag	Human	92815	20507	HIST3H2A	4	3.81	moderate	No	No	eggNOG, OMA, OrthoFinder, orthoMCL
P22752	319167	2448293	Hist1h2ag	Human	8331	4727	HIST1H2AJ	4	3.81	moderate	No	No	eggNOG, OMA, OrthoFinder, orthoMCL
P22752	319164	2448287	Hist1h2ac	Human	8335	4734	HIST1H2AB	7	6.71	moderate	Yes	No	Compara, eggNOG, OMA, OrthoDB, OrthoFinder, orthoMCL, TreeFam
P22752	319164	2448287	Hist1h2ac	Human	8330	4726	HIST1H2AK	6	6.31	moderate	No	Yes	eggNOG, HGNC, Homologene, OMA, OrthoFinder, orthoMCL
P22752	319164	2448287	Hist1h2ac	Human	3012	4724	HIST1H2AE	6	5.87	moderate	No	No	eggNOG, OMA, OrthoFinder, orthoMCL, Panther, TreeFam
P22752	319164	2448287	Hist1h2ac	Human	723790	29668	HIST2H2AA4	6	5.78	moderate	No	No	eggNOG, OMA, OrthoDB, OrthoFinder, orthoMCL, TreeFam
P22752	319164	2448287	Hist1h2ac	Human	85235	13671	HIST1H2AH	5	4.82	moderate	No	No	eggNOG, OMA, OrthoDB, OrthoFinder, orthoMCL
P22752	319164	2448287	Hist1h2ac	Human	8969	4737	HIST1H2AG	5	4.82	moderate	No	No	eggNOG, OMA, OrthoDB, OrthoFinder, orthoMCL
P22752	319164	2448287	Hist1h2ac	Human	317772	20508	HIST2H2AB	5	4.82	moderate	No	No	eggNOG, OMA, OrthoDB, OrthoFinder, orthoMCL
P22752	319164	2448287	Hist1h2ac	Human	8334	4733	HIST1H2AC	5	4.82	moderate	No	No	eggNOG, OMA, OrthoDB, OrthoFinder, orthoMCL
P22752	319164	2448287	Hist1h2ac	Human	3014	4739	H2AFX	5	4.82	moderate	No	No	eggNOG, OMA, OrthoDB, OrthoFinder, orthoMCL
P22752	319164	2448287	Hist1h2ac	Human	221613	18729	HIST1H2AA	5	4.82	moderate	No	No	eggNOG, OMA, OrthoDB, OrthoFinder, orthoMCL
P22752	319164	2448287	Hist1h2ac	Human	8338	4738	HIST2H2AC	5	4.82	moderate	No	No	eggNOG, OMA, OrthoDB, OrthoFinder, orthoMCL
P22752	319164	2448287	Hist1h2ac	Human	92815	20507	HIST3H2A	5	4.82	moderate	No	No	eggNOG, OMA, OrthoDB, OrthoFinder, orthoMCL
P22752	319164	2448287	Hist1h2ac	Human	8331	4727	HIST1H2AJ	5	4.82	moderate	No	No	eggNOG, OMA, OrthoDB, OrthoFinder, orthoMCL
P22752	319164	2448287	Hist1h2ac	Human	8337	4736	HIST2H2AA3	5	4.77	moderate	No	No	eggNOG, OMA, OrthoFinder, orthoMCL, TreeFam
P22752	319164	2448287	Hist1h2ac	Human	55766	14456	H2AFJ	4	3.92	moderate	No	No	eggNOG, OMA, OrthoDB, OrthoFinder
P22752	319164	2448287	Hist1h2ac	Human	8336	4735	HIST1H2AM	4	3.81	moderate	No	No	eggNOG, OMA, OrthoFinder, orthoMCL
P22752	319164	2448287	Hist1h2ac	Human	8329	4725	HIST1H2AI	4	3.81	moderate	No	Yes	eggNOG, OMA, OrthoFinder, orthoMCL
P22752	319164	2448287	Hist1h2ac	Human	3013	4729	HIST1H2AD	4	3.81	moderate	No	No	eggNOG, OrthoDB, OrthoFinder, orthoMCL
P22752	319164	2448287	Hist1h2ac	Human	8332	4730	HIST1H2AL	4	3.81	moderate	No	No	eggNOG, OMA, OrthoFinder, orthoMCL
P22752	319171	3710573	Hist1h2ap	Human	3012	4724	HIST1H2AE	6	5.7	moderate	Yes	No	Compara, eggNOG, OMA, OrthoFinder, orthoMCL, TreeFam
P22752	319171	3710573	Hist1h2ap	Human	8335	4734	HIST1H2AB	5	4.77	moderate	No	No	eggNOG, OMA, OrthoFinder, orthoMCL, TreeFam
P22752	319171	3710573	Hist1h2ap	Human	8336	4735	HIST1H2AM	4	3.81	moderate	No	No	eggNOG, OMA, OrthoFinder, orthoMCL
P22752	319171	3710573	Hist1h2ap	Human	723790	29668	HIST2H2AA4	4	3.81	moderate	No	No	eggNOG, OMA, OrthoFinder, orthoMCL
P22752	319171	3710573	Hist1h2ap	Human	85235	13671	HIST1H2AH	4	3.81	moderate	No	No	eggNOG, OMA, OrthoFinder, orthoMCL
P22752	319171	3710573	Hist1h2ap	Human	8969	4737	HIST1H2AG	4	3.81	moderate	No	No	eggNOG, OMA, OrthoFinder, orthoMCL
P22752	319171	3710573	Hist1h2ap	Human	317772	20508	HIST2H2AB	4	3.81	moderate	No	No	eggNOG, OMA, OrthoFinder, orthoMCL
P22752	319171	3710573	Hist1h2ap	Human	8329	4725	HIST1H2AI	4	3.81	moderate	No	Yes	eggNOG, OMA, OrthoFinder, orthoMCL
P22752	319171	3710573	Hist1h2ap	Human	8330	4726	HIST1H2AK	4	3.81	moderate	No	No	eggNOG, OMA, OrthoFinder, orthoMCL
P22752	319171	3710573	Hist1h2ap	Human	8334	4733	HIST1H2AC	4	3.81	moderate	No	No	eggNOG, OMA, OrthoFinder, orthoMCL
P22752	319171	3710573	Hist1h2ap	Human	3014	4739	H2AFX	4	3.81	moderate	No	No	eggNOG, OMA, OrthoFinder, orthoMCL
P22752	319171	3710573	Hist1h2ap	Human	221613	18729	HIST1H2AA	4	3.81	moderate	No	No	eggNOG, OMA, OrthoFinder, orthoMCL
P22752	319171	3710573	Hist1h2ap	Human	8337	4736	HIST2H2AA3	4	3.81	moderate	No	No	eggNOG, OMA, OrthoFinder, orthoMCL
P22752	319171	3710573	Hist1h2ap	Human	8338	4738	HIST2H2AC	4	3.81	moderate	No	No	eggNOG, OMA, OrthoFinder, orthoMCL
P22752	319171	3710573	Hist1h2ap	Human	8332	4730	HIST1H2AL	4	3.81	moderate	No	No	eggNOG, OMA, OrthoFinder, orthoMCL
P22752	319171	3710573	Hist1h2ap	Human	92815	20507	HIST3H2A	4	3.81	moderate	No	No	eggNOG, OMA, OrthoFinder, orthoMCL
P22752	319171	3710573	Hist1h2ap	Human	8331	4727	HIST1H2AJ	4	3.81	moderate	No	No	eggNOG, OMA, OrthoFinder, orthoMCL
P22752	319172	2448306	Hist1h2ab	Human	3012	4724	HIST1H2AE	6	5.7	moderate	Yes	No	Compara, eggNOG, OMA, OrthoFinder, orthoMCL, TreeFam
P22752	319172	2448306	Hist1h2ab	Human	3013	4729	HIST1H2AD	5	5.3	moderate	No	Yes	eggNOG, HGNC, Homologene, OrthoFinder, orthoMCL
P22752	319172	2448306	Hist1h2ab	Human	8335	4734	HIST1H2AB	5	4.77	moderate	No	No	eggNOG, OMA, OrthoFinder, orthoMCL, TreeFam
P22752	319172	2448306	Hist1h2ab	Human	8336	4735	HIST1H2AM	4	3.81	moderate	No	No	eggNOG, OMA, OrthoFinder, orthoMCL
P22752	319172	2448306	Hist1h2ab	Human	723790	29668	HIST2H2AA4	4	3.81	moderate	No	No	eggNOG, OMA, OrthoFinder, orthoMCL
P22752	319172	2448306	Hist1h2ab	Human	85235	13671	HIST1H2AH	4	3.81	moderate	No	No	eggNOG, OMA, OrthoFinder, orthoMCL
P22752	319172	2448306	Hist1h2ab	Human	8969	4737	HIST1H2AG	4	3.81	moderate	No	No	eggNOG, OMA, OrthoFinder, orthoMCL
P22752	319172	2448306	Hist1h2ab	Human	317772	20508	HIST2H2AB	4	3.81	moderate	No	No	eggNOG, OMA, OrthoFinder, orthoMCL
P22752	319172	2448306	Hist1h2ab	Human	8329	4725	HIST1H2AI	4	3.81	moderate	No	Yes	eggNOG, OMA, OrthoFinder, orthoMCL
P22752	319172	2448306	Hist1h2ab	Human	8330	4726	HIST1H2AK	4	3.81	moderate	No	No	eggNOG, OMA, OrthoFinder, orthoMCL
P22752	319172	2448306	Hist1h2ab	Human	8334	4733	HIST1H2AC	4	3.81	moderate	No	No	eggNOG, OMA, OrthoFinder, orthoMCL
P22752	319172	2448306	Hist1h2ab	Human	3014	4739	H2AFX	4	3.81	moderate	No	No	eggNOG, OMA, OrthoFinder, orthoMCL
P22752	319172	2448306	Hist1h2ab	Human	221613	18729	HIST1H2AA	4	3.81	moderate	No	No	eggNOG, OMA, OrthoFinder, orthoMCL
P22752	319172	2448306	Hist1h2ab	Human	8337	4736	HIST2H2AA3	4	3.81	moderate	No	No	eggNOG, OMA, OrthoFinder, orthoMCL
P22752	319172	2448306	Hist1h2ab	Human	8338	4738	HIST2H2AC	4	3.81	moderate	No	No	eggNOG, OMA, OrthoFinder, orthoMCL
P22752	319172	2448306	Hist1h2ab	Human	8332	4730	HIST1H2AL	4	3.81	moderate	No	No	eggNOG, OMA, OrthoFinder, orthoMCL
P22752	319172	2448306	Hist1h2ab	Human	92815	20507	HIST3H2A	4	3.81	moderate	No	No	eggNOG, OMA, OrthoFinder, orthoMCL
P22752	319172	2448306	Hist1h2ab	Human	8331	4727	HIST1H2AJ	4	3.81	moderate	No	No	eggNOG, OMA, OrthoFinder, orthoMCL
P22752	319166	2448290	Hist1h2ae	Human	8332	4730	HIST1H2AL	6	6.31	high	Yes	Yes	eggNOG, HGNC, Homologene, OMA, OrthoFinder, orthoMCL
P22752	319166	2448290	Hist1h2ae	Human	3012	4724	HIST1H2AE	5	4.77	moderate	No	No	eggNOG, OMA, OrthoFinder, orthoMCL, TreeFam
P22752	319166	2448290	Hist1h2ae	Human	8335	4734	HIST1H2AB	5	4.77	moderate	No	No	eggNOG, OMA, OrthoFinder, orthoMCL, TreeFam
P22752	319166	2448290	Hist1h2ae	Human	8336	4735	HIST1H2AM	4	3.81	moderate	No	No	eggNOG, OMA, OrthoFinder, orthoMCL
P22752	319166	2448290	Hist1h2ae	Human	723790	29668	HIST2H2AA4	4	3.81	moderate	No	No	eggNOG, OMA, OrthoFinder, orthoMCL
P22752	319166	2448290	Hist1h2ae	Human	85235	13671	HIST1H2AH	4	3.81	moderate	No	No	eggNOG, OMA, OrthoFinder, orthoMCL
P22752	319166	2448290	Hist1h2ae	Human	8969	4737	HIST1H2AG	4	3.81	moderate	No	No	eggNOG, OMA, OrthoFinder, orthoMCL
P22752	319166	2448290	Hist1h2ae	Human	317772	20508	HIST2H2AB	4	3.81	moderate	No	No	eggNOG, OMA, OrthoFinder, orthoMCL
P22752	319166	2448290	Hist1h2ae	Human	8329	4725	HIST1H2AI	4	3.81	moderate	No	Yes	eggNOG, OMA, OrthoFinder, orthoMCL
P22752	319166	2448290	Hist1h2ae	Human	8330	4726	HIST1H2AK	4	3.81	moderate	No	No	eggNOG, OMA, OrthoFinder, orthoMCL
P22752	319166	2448290	Hist1h2ae	Human	8334	4733	HIST1H2AC	4	3.81	moderate	No	No	eggNOG, OMA, OrthoFinder, orthoMCL
P22752	319166	2448290	Hist1h2ae	Human	3014	4739	H2AFX	4	3.81	moderate	No	No	eggNOG, OMA, OrthoFinder, orthoMCL
P22752	319166	2448290	Hist1h2ae	Human	221613	18729	HIST1H2AA	4	3.81	moderate	No	No	eggNOG, OMA, OrthoFinder, orthoMCL
P22752	319166	2448290	Hist1h2ae	Human	8337	4736	HIST2H2AA3	4	3.81	moderate	No	No	eggNOG, OMA, OrthoFinder, orthoMCL
P22752	319166	2448290	Hist1h2ae	Human	8338	4738	HIST2H2AC	4	3.81	moderate	No	No	eggNOG, OMA, OrthoFinder, orthoMCL
P22752	319166	2448290	Hist1h2ae	Human	92815	20507	HIST3H2A	4	3.81	moderate	No	No	eggNOG, OMA, OrthoFinder, orthoMCL
P22752	319166	2448290	Hist1h2ae	Human	8331	4727	HIST1H2AJ	4	3.81	moderate	No	No	eggNOG, OMA, OrthoFinder, orthoMCL
Q8CGP5	319173	2448309	Hist1h2af	Human	8331	4727	HIST1H2AJ	7	7.32	high	Yes	Yes	eggNOG, HGNC, Homologene, OMA, OrthoDB, OrthoFinder, orthoMCL
Q8CGP5	319173	2448309	Hist1h2af	Human	3012	4724	HIST1H2AE	6	5.87	moderate	No	No	eggNOG, OMA, OrthoFinder, orthoMCL, Panther, TreeFam
Q8CGP5	319173	2448309	Hist1h2af	Human	8335	4734	HIST1H2AB	6	5.78	moderate	No	No	eggNOG, OMA, OrthoDB, OrthoFinder, orthoMCL, TreeFam
Q8CGP5	319173	2448309	Hist1h2af	Human	723790	29668	HIST2H2AA4	5	4.82	moderate	No	No	eggNOG, OMA, OrthoDB, OrthoFinder, orthoMCL
Q8CGP5	319173	2448309	Hist1h2af	Human	85235	13671	HIST1H2AH	5	4.82	moderate	No	No	eggNOG, OMA, OrthoDB, OrthoFinder, orthoMCL
Q8CGP5	319173	2448309	Hist1h2af	Human	8969	4737	HIST1H2AG	5	4.82	moderate	No	No	eggNOG, OMA, OrthoDB, OrthoFinder, orthoMCL
Q8CGP5	319173	2448309	Hist1h2af	Human	317772	20508	HIST2H2AB	5	4.82	moderate	No	No	eggNOG, OMA, OrthoDB, OrthoFinder, orthoMCL
Q8CGP5	319173	2448309	Hist1h2af	Human	8334	4733	HIST1H2AC	5	4.82	moderate	No	No	eggNOG, OMA, OrthoDB, OrthoFinder, orthoMCL
Q8CGP5	319173	2448309	Hist1h2af	Human	3014	4739	H2AFX	5	4.82	moderate	No	No	eggNOG, OMA, OrthoDB, OrthoFinder, orthoMCL
Q8CGP5	319173	2448309	Hist1h2af	Human	221613	18729	HIST1H2AA	5	4.82	moderate	No	No	eggNOG, OMA, OrthoDB, OrthoFinder, orthoMCL
Q8CGP5	319173	2448309	Hist1h2af	Human	8338	4738	HIST2H2AC	5	4.82	moderate	No	No	eggNOG, OMA, OrthoDB, OrthoFinder, orthoMCL
Q8CGP5	319173	2448309	Hist1h2af	Human	92815	20507	HIST3H2A	5	4.82	moderate	No	No	eggNOG, OMA, OrthoDB, OrthoFinder, orthoMCL
Q8CGP5	319173	2448309	Hist1h2af	Human	55766	14456	H2AFJ	4	3.92	moderate	No	No	eggNOG, OMA, OrthoDB, OrthoFinder
Q8CGP5	319173	2448309	Hist1h2af	Human	8336	4735	HIST1H2AM	4	3.81	moderate	No	No	eggNOG, OMA, OrthoFinder, orthoMCL
Q8CGP5	319173	2448309	Hist1h2af	Human	8329	4725	HIST1H2AI	4	3.81	moderate	No	Yes	eggNOG, OMA, OrthoFinder, orthoMCL
Q8CGP5	319173	2448309	Hist1h2af	Human	3013	4729	HIST1H2AD	4	3.81	moderate	No	No	eggNOG, OrthoDB, OrthoFinder, orthoMCL
Q8CGP5	319173	2448309	Hist1h2af	Human	8330	4726	HIST1H2AK	4	3.81	moderate	No	No	eggNOG, OMA, OrthoFinder, orthoMCL
Q8CGP5	319173	2448309	Hist1h2af	Human	8337	4736	HIST2H2AA3	4	3.81	moderate	No	No	eggNOG, OMA, OrthoFinder, orthoMCL
Q8CGP5	319173	2448309	Hist1h2af	Human	8332	4730	HIST1H2AL	4	3.81	moderate	No	No	eggNOG, OMA, OrthoFinder, orthoMCL
Q8CGP7	319169	2448297	Hist1h2ak	Human	8335	4734	HIST1H2AB	7	6.69	moderate	Yes	No	eggNOG, OMA, OrthoDB, OrthoFinder, orthoMCL, Phylome, TreeFam
Q8CGP7	319169	2448297	Hist1h2ak	Human	221613	18729	HIST1H2AA	6	5.82	moderate	No	No	eggNOG, Homologene, OMA, OrthoDB, OrthoFinder, orthoMCL
Q8CGP7	319169	2448297	Hist1h2ak	Human	723790	29668	HIST2H2AA4	5	4.82	moderate	No	No	eggNOG, OMA, OrthoDB, OrthoFinder, orthoMCL
Q8CGP7	319169	2448297	Hist1h2ak	Human	85235	13671	HIST1H2AH	5	4.82	moderate	No	No	eggNOG, OMA, OrthoDB, OrthoFinder, orthoMCL
Q8CGP7	319169	2448297	Hist1h2ak	Human	8969	4737	HIST1H2AG	5	4.82	moderate	No	No	eggNOG, OMA, OrthoDB, OrthoFinder, orthoMCL
Q8CGP7	319169	2448297	Hist1h2ak	Human	317772	20508	HIST2H2AB	5	4.82	moderate	No	No	eggNOG, OMA, OrthoDB, OrthoFinder, orthoMCL
Q8CGP7	319169	2448297	Hist1h2ak	Human	8334	4733	HIST1H2AC	5	4.82	moderate	No	No	eggNOG, OMA, OrthoDB, OrthoFinder, orthoMCL
Q8CGP7	319169	2448297	Hist1h2ak	Human	3014	4739	H2AFX	5	4.82	moderate	No	No	eggNOG, OMA, OrthoDB, OrthoFinder, orthoMCL
Q8CGP7	319169	2448297	Hist1h2ak	Human	8338	4738	HIST2H2AC	5	4.82	moderate	No	No	eggNOG, OMA, OrthoDB, OrthoFinder, orthoMCL
Q8CGP7	319169	2448297	Hist1h2ak	Human	92815	20507	HIST3H2A	5	4.82	moderate	No	No	eggNOG, OMA, OrthoDB, OrthoFinder, orthoMCL
Q8CGP7	319169	2448297	Hist1h2ak	Human	8331	4727	HIST1H2AJ	5	4.82	moderate	No	No	eggNOG, OMA, OrthoDB, OrthoFinder, orthoMCL
Q8CGP7	319169	2448297	Hist1h2ak	Human	3012	4724	HIST1H2AE	5	4.77	moderate	No	No	eggNOG, OMA, OrthoFinder, orthoMCL, TreeFam
Q8CGP7	319169	2448297	Hist1h2ak	Human	55766	14456	H2AFJ	4	3.92	moderate	No	No	eggNOG, OMA, OrthoDB, OrthoFinder
Q8CGP7	319169	2448297	Hist1h2ak	Human	8336	4735	HIST1H2AM	4	3.81	moderate	No	No	eggNOG, OMA, OrthoFinder, orthoMCL
Q8CGP7	319169	2448297	Hist1h2ak	Human	8329	4725	HIST1H2AI	4	3.81	moderate	No	Yes	eggNOG, OMA, OrthoFinder, orthoMCL
Q8CGP7	319169	2448297	Hist1h2ak	Human	3013	4729	HIST1H2AD	4	3.81	moderate	No	No	eggNOG, OrthoDB, OrthoFinder, orthoMCL
Q8CGP7	319169	2448297	Hist1h2ak	Human	8330	4726	HIST1H2AK	4	3.81	moderate	No	No	eggNOG, OMA, OrthoFinder, orthoMCL
Q8CGP7	319169	2448297	Hist1h2ak	Human	8337	4736	HIST2H2AA3	4	3.81	moderate	No	No	eggNOG, OMA, OrthoFinder, orthoMCL
Q8CGP7	319169	2448297	Hist1h2ak	Human	8332	4730	HIST1H2AL	4	3.81	moderate	No	No	eggNOG, OMA, OrthoFinder, orthoMCL
Q8R1M2	232440	3606192	H2afj	Human	55766	14456	H2AFJ	13	13.3	high	Yes	Yes	Compara, eggNOG, HGNC, Hieranoid, Homologene, Inparanoid, OMA, OrthoDB, OrthoFinder, OrthoInspector, Phylome, RoundUp, TreeFam
Q8R1M2	232440	3606192	H2afj	Human	8334	4733	HIST1H2AC	7	6.95	moderate	No	Yes	eggNOG, OMA, OrthoDB, OrthoFinder, orthoMCL, Panther, RoundUp
Q8R1M2	232440	3606192	H2afj	Human	8969	4737	HIST1H2AG	6	5.85	moderate	No	Yes	eggNOG, OMA, OrthoDB, OrthoFinder, orthoMCL, RoundUp
Q8R1M2	232440	3606192	H2afj	Human	317772	20508	HIST2H2AB	6	5.85	moderate	No	No	eggNOG, OMA, OrthoDB, OrthoFinder, orthoMCL, RoundUp
Q8R1M2	232440	3606192	H2afj	Human	3014	4739	H2AFX	6	5.85	moderate	No	No	eggNOG, OMA, OrthoDB, OrthoFinder, orthoMCL, RoundUp
Q8R1M2	232440	3606192	H2afj	Human	8335	4734	HIST1H2AB	6	5.85	moderate	No	No	eggNOG, OMA, OrthoDB, OrthoFinder, orthoMCL, RoundUp
Q8R1M2	232440	3606192	H2afj	Human	92815	20507	HIST3H2A	6	5.85	moderate	No	No	eggNOG, OMA, OrthoDB, OrthoFinder, orthoMCL, RoundUp
Q8R1M2	232440	3606192	H2afj	Human	723790	29668	HIST2H2AA4	5	4.82	moderate	No	No	eggNOG, OMA, OrthoDB, OrthoFinder, orthoMCL
Q8R1M2	232440	3606192	H2afj	Human	85235	13671	HIST1H2AH	5	4.82	moderate	No	No	eggNOG, OMA, OrthoDB, OrthoFinder, orthoMCL
Q8R1M2	232440	3606192	H2afj	Human	221613	18729	HIST1H2AA	5	4.82	moderate	No	No	eggNOG, OMA, OrthoDB, OrthoFinder, orthoMCL
Q8R1M2	232440	3606192	H2afj	Human	8338	4738	HIST2H2AC	5	4.82	moderate	No	No	eggNOG, OMA, OrthoDB, OrthoFinder, orthoMCL
Q8R1M2	232440	3606192	H2afj	Human	8331	4727	HIST1H2AJ	5	4.82	moderate	No	No	eggNOG, OMA, OrthoDB, OrthoFinder, orthoMCL
Q8R1M2	232440	3606192	H2afj	Human	8336	4735	HIST1H2AM	4	3.81	moderate	No	No	eggNOG, OMA, OrthoFinder, orthoMCL
Q8R1M2	232440	3606192	H2afj	Human	8329	4725	HIST1H2AI	4	3.81	moderate	No	Yes	eggNOG, OMA, OrthoFinder, orthoMCL
Q8R1M2	232440	3606192	H2afj	Human	3013	4729	HIST1H2AD	4	3.81	moderate	No	No	eggNOG, OrthoDB, OrthoFinder, orthoMCL
Q8R1M2	232440	3606192	H2afj	Human	8330	4726	HIST1H2AK	4	3.81	moderate	No	No	eggNOG, OMA, OrthoFinder, orthoMCL
Q8R1M2	232440	3606192	H2afj	Human	3012	4724	HIST1H2AE	4	3.81	moderate	No	No	eggNOG, OMA, OrthoFinder, orthoMCL
Q8R1M2	232440	3606192	H2afj	Human	8337	4736	HIST2H2AA3	4	3.81	moderate	No	No	eggNOG, OMA, OrthoFinder, orthoMCL
Q8R1M2	232440	3606192	H2afj	Human	8332	4730	HIST1H2AL	4	3.81	moderate	No	No	eggNOG, OMA, OrthoFinder, orthoMCL
Q8BFU2	319162	2448458	Hist3h2a	Human	92815	20507	HIST3H2A	14	14.39	high	Yes	Yes	Compara, eggNOG, HGNC, Hieranoid, Homologene, Inparanoid, OMA, OrthoDB, OrthoFinder, OrthoInspector, orthoMCL, Panther, RoundUp, TreeFam
Q8BFU2	319162	2448458	Hist3h2a	Human	8969	4737	HIST1H2AG	6	5.85	moderate	No	Yes	eggNOG, OMA, OrthoDB, OrthoFinder, orthoMCL, RoundUp
Q8BFU2	319162	2448458	Hist3h2a	Human	317772	20508	HIST2H2AB	6	5.85	moderate	No	No	eggNOG, OMA, OrthoDB, OrthoFinder, orthoMCL, RoundUp
Q8BFU2	319162	2448458	Hist3h2a	Human	8334	4733	HIST1H2AC	6	5.85	moderate	No	No	eggNOG, OMA, OrthoDB, OrthoFinder, orthoMCL, RoundUp
Q8BFU2	319162	2448458	Hist3h2a	Human	3014	4739	H2AFX	6	5.85	moderate	No	No	eggNOG, OMA, OrthoDB, OrthoFinder, orthoMCL, RoundUp
Q8BFU2	319162	2448458	Hist3h2a	Human	8335	4734	HIST1H2AB	6	5.85	moderate	No	No	eggNOG, OMA, OrthoDB, OrthoFinder, orthoMCL, RoundUp
Q8BFU2	319162	2448458	Hist3h2a	Human	55766	14456	H2AFJ	5	4.95	moderate	No	No	eggNOG, OMA, OrthoDB, OrthoFinder, RoundUp
Q8BFU2	319162	2448458	Hist3h2a	Human	723790	29668	HIST2H2AA4	5	4.82	moderate	No	No	eggNOG, OMA, OrthoDB, OrthoFinder, orthoMCL
Q8BFU2	319162	2448458	Hist3h2a	Human	85235	13671	HIST1H2AH	5	4.82	moderate	No	No	eggNOG, OMA, OrthoDB, OrthoFinder, orthoMCL
Q8BFU2	319162	2448458	Hist3h2a	Human	221613	18729	HIST1H2AA	5	4.82	moderate	No	No	eggNOG, OMA, OrthoDB, OrthoFinder, orthoMCL
Q8BFU2	319162	2448458	Hist3h2a	Human	8338	4738	HIST2H2AC	5	4.82	moderate	No	No	eggNOG, OMA, OrthoDB, OrthoFinder, orthoMCL
Q8BFU2	319162	2448458	Hist3h2a	Human	8331	4727	HIST1H2AJ	5	4.82	moderate	No	No	eggNOG, OMA, OrthoDB, OrthoFinder, orthoMCL
Q8BFU2	319162	2448458	Hist3h2a	Human	8336	4735	HIST1H2AM	4	3.81	moderate	No	No	eggNOG, OMA, OrthoFinder, orthoMCL
Q8BFU2	319162	2448458	Hist3h2a	Human	8329	4725	HIST1H2AI	4	3.81	moderate	No	Yes	eggNOG, OMA, OrthoFinder, orthoMCL
Q8BFU2	319162	2448458	Hist3h2a	Human	3013	4729	HIST1H2AD	4	3.81	moderate	No	No	eggNOG, OrthoDB, OrthoFinder, orthoMCL
Q8BFU2	319162	2448458	Hist3h2a	Human	8330	4726	HIST1H2AK	4	3.81	moderate	No	No	eggNOG, OMA, OrthoFinder, orthoMCL
Q8BFU2	319162	2448458	Hist3h2a	Human	3012	4724	HIST1H2AE	4	3.81	moderate	No	No	eggNOG, OMA, OrthoFinder, orthoMCL
Q8BFU2	319162	2448458	Hist3h2a	Human	8337	4736	HIST2H2AA3	4	3.81	moderate	No	No	eggNOG, OMA, OrthoFinder, orthoMCL
Q8BFU2	319162	2448458	Hist3h2a	Human	8332	4730	HIST1H2AL	4	3.81	moderate	No	No	eggNOG, OMA, OrthoFinder, orthoMCL
Q8CGP6	319168	2448295	Hist1h2ah	Human	85235	13671	HIST1H2AH	8	8.23	high	Yes	Yes	eggNOG, HGNC, Homologene, OMA, OrthoDB, OrthoFinder, orthoMCL, Phylome
Q8CGP6	319168	2448295	Hist1h2ah	Human	8335	4734	HIST1H2AB	7	6.71	moderate	No	No	Compara, eggNOG, OMA, OrthoDB, OrthoFinder, orthoMCL, TreeFam
Q8CGP6	319168	2448295	Hist1h2ah	Human	3012	4724	HIST1H2AE	6	5.87	moderate	No	No	eggNOG, OMA, OrthoFinder, orthoMCL, Panther, TreeFam
Q8CGP6	319168	2448295	Hist1h2ah	Human	8969	4737	HIST1H2AG	6	5.73	moderate	No	Yes	eggNOG, OMA, OrthoDB, OrthoFinder, orthoMCL, Phylome
Q8CGP6	319168	2448295	Hist1h2ah	Human	8331	4727	HIST1H2AJ	6	5.73	moderate	No	No	eggNOG, OMA, OrthoDB, OrthoFinder, orthoMCL, Phylome
Q8CGP6	319168	2448295	Hist1h2ah	Human	723790	29668	HIST2H2AA4	5	4.82	moderate	No	No	eggNOG, OMA, OrthoDB, OrthoFinder, orthoMCL
Q8CGP6	319168	2448295	Hist1h2ah	Human	317772	20508	HIST2H2AB	5	4.82	moderate	No	No	eggNOG, OMA, OrthoDB, OrthoFinder, orthoMCL
Q8CGP6	319168	2448295	Hist1h2ah	Human	8334	4733	HIST1H2AC	5	4.82	moderate	No	No	eggNOG, OMA, OrthoDB, OrthoFinder, orthoMCL
Q8CGP6	319168	2448295	Hist1h2ah	Human	3014	4739	H2AFX	5	4.82	moderate	No	No	eggNOG, OMA, OrthoDB, OrthoFinder, orthoMCL
Q8CGP6	319168	2448295	Hist1h2ah	Human	221613	18729	HIST1H2AA	5	4.82	moderate	No	No	eggNOG, OMA, OrthoDB, OrthoFinder, orthoMCL
Q8CGP6	319168	2448295	Hist1h2ah	Human	8338	4738	HIST2H2AC	5	4.82	moderate	No	No	eggNOG, OMA, OrthoDB, OrthoFinder, orthoMCL
Q8CGP6	319168	2448295	Hist1h2ah	Human	92815	20507	HIST3H2A	5	4.82	moderate	No	No	eggNOG, OMA, OrthoDB, OrthoFinder, orthoMCL
Q8CGP6	319168	2448295	Hist1h2ah	Human	55766	14456	H2AFJ	4	3.92	moderate	No	No	eggNOG, OMA, OrthoDB, OrthoFinder
Q8CGP6	319168	2448295	Hist1h2ah	Human	8336	4735	HIST1H2AM	4	3.81	moderate	No	No	eggNOG, OMA, OrthoFinder, orthoMCL
Q8CGP6	319168	2448295	Hist1h2ah	Human	8329	4725	HIST1H2AI	4	3.81	moderate	No	Yes	eggNOG, OMA, OrthoFinder, orthoMCL
Q8CGP6	319168	2448295	Hist1h2ah	Human	3013	4729	HIST1H2AD	4	3.81	moderate	No	No	eggNOG, OrthoDB, OrthoFinder, orthoMCL
Q8CGP6	319168	2448295	Hist1h2ah	Human	8330	4726	HIST1H2AK	4	3.81	moderate	No	No	eggNOG, OMA, OrthoFinder, orthoMCL
Q8CGP6	319168	2448295	Hist1h2ah	Human	8337	4736	HIST2H2AA3	4	3.81	moderate	No	No	eggNOG, OMA, OrthoFinder, orthoMCL
Q8CGP6	319168	2448295	Hist1h2ah	Human	8332	4730	HIST1H2AL	4	3.81	moderate	No	No	eggNOG, OMA, OrthoFinder, orthoMCL
Q8CGP4	319163	2448285	Hist1h2aa	Human	221613	18729	HIST1H2AA	10	10.22	high	Yes	Yes	Compara, eggNOG, HGNC, OMA, OrthoDB, OrthoFinder, orthoMCL, Panther, Phylome, TreeFam
Q8CGP4	319163	2448285	Hist1h2aa	Human	8334	4733	HIST1H2AC	6	5.75	moderate	No	No	Compara, eggNOG, OMA, OrthoDB, OrthoFinder, orthoMCL
Q8CGP4	319163	2448285	Hist1h2aa	Human	723790	29668	HIST2H2AA4	5	4.82	moderate	No	No	eggNOG, OMA, OrthoDB, OrthoFinder, orthoMCL
Q8CGP4	319163	2448285	Hist1h2aa	Human	85235	13671	HIST1H2AH	5	4.82	moderate	No	No	eggNOG, OMA, OrthoDB, OrthoFinder, orthoMCL
[truncated: 731 more rows]

## Sheet: PAU
Mouse GeneID	Mouse Gene ID	MGIID	Mouse Symbol	Species	Human GeneID	HGNCID	Human Symbol	DIOPT Score	Weighted Score	Rank	Best Score	Best Score Reverse	Prediction Derived From
[truncated: 413 more rows]

[truncated: 1 more sheets: pIC]
