# Supplementary material for: Cross-species analysis of viral nucleic acid interacting proteins identifies TAOKs as innate immune regulators
Source: Nat Commun. 2021 Dec 1;12:7009. doi: 10.1038/s41467-021-27192-w (PMC8636641; doi:10.1038/s41467-021-27192-w)
Supplement: Supplementary file 12 — Supplementary Data 9 [file 41467_2021_27192_MOESM12_ESM.xlsx]

## Sheet: 25oA
Fly GeneID	Fly Gene ID	FlyBaseID	Fly Symbol	Species	Human GeneID	HGNCID	Human Symbol	DIOPT Score	Weighted Score	Rank	Best Score	Best Score Reverse	Prediction Derived From
Q9VW13	40131	FBgn0036888	CG9330	Human	55324	72	ABCF3	14	13.74	high	Yes	Yes	Compara, eggNOG, Hieranoid, Homologene, Inparanoid, Isobase, OMA, OrthoFinder, OrthoInspector, orthoMCL, Panther, Phylome, RoundUp, TreeFam
Q9VYW4	32112	FBgn0030321	CG1703	Human	23	70	ABCF1	11	10.76	high	Yes	Yes	Compara, eggNOG, Hieranoid, Homologene, Inparanoid, OMA, OrthoInspector, orthoMCL, Panther, Phylome, TreeFam
Q9VA69	43620	FBgn0039776	PH4alphaEFB	Human	5033	8546	P4HA1	15	14.75	high	Yes	Yes	Compara, eggNOG, Hieranoid, Homologene, Inparanoid, Isobase, OMA, OrthoDB, OrthoFinder, OrthoInspector, orthoMCL, Panther, Phylome, RoundUp, TreeFam
Q9VA69	43620	FBgn0039776	PH4alphaEFB	Human	8974	8547	P4HA2	13	12.8	moderate	No	Yes	Compara, eggNOG, Hieranoid, Inparanoid, OMA, OrthoDB, OrthoFinder, OrthoInspector, orthoMCL, Panther, Phylome, RoundUp, TreeFam
Q9VA69	43620	FBgn0039776	PH4alphaEFB	Human	54681	28858	P4HTM	2	1.91	moderate	No	Yes	eggNOG, OrthoDB
A0A0B4KI27	46415	FBgn0015222	Fer1HCH	Human	2495	3976	FTH1	2	2.11	moderate	Yes	No	OrthoDB, Panther
A0A0B4KI27	46415	FBgn0015222	Fer1HCH	Human	53940	3987	FTHL17	2	2.11	moderate	Yes	No	OrthoDB, Panther
A0A0B4KI27	46415	FBgn0015222	Fer1HCH	Human	94033	17345	FTMT	2	2.11	moderate	Yes	No	OrthoDB, Panther
A1Z729	35708	FBgn0033205	CG2064	Human	51109	17964	RDH11	9	8.73	high	Yes	Yes	Compara, eggNOG, Homologene, OrthoDB, OrthoFinder, OrthoInspector, orthoMCL, RoundUp, TreeFam
A1Z729	35708	FBgn0033205	CG2064	Human	112724	19978	RDH13	8	7.8	moderate	No	No	eggNOG, Inparanoid, OrthoDB, OrthoFinder, OrthoInspector, orthoMCL, Phylome, RoundUp
A1Z729	35708	FBgn0033205	CG2064	Human	145226	19977	RDH12	8	7.73	moderate	No	No	Compara, eggNOG, OrthoDB, OrthoFinder, OrthoInspector, orthoMCL, RoundUp, TreeFam
A1Z729	35708	FBgn0033205	CG2064	Human	57665	19979	RDH14	5	4.84	moderate	No	No	eggNOG, OrthoDB, OrthoFinder, orthoMCL, RoundUp
Q7JYX2	35707	FBgn0033204	CG2065	Human	51109	17964	RDH11	9	8.73	high	Yes	Yes	Compara, eggNOG, Homologene, OrthoDB, OrthoFinder, OrthoInspector, orthoMCL, RoundUp, TreeFam
Q7JYX2	35707	FBgn0033204	CG2065	Human	145226	19977	RDH12	9	8.68	high	Yes	Yes	Compara, eggNOG, Isobase, OrthoDB, OrthoFinder, OrthoInspector, orthoMCL, RoundUp, TreeFam
Q7JYX2	35707	FBgn0033204	CG2065	Human	112724	19978	RDH13	8	7.8	moderate	No	No	eggNOG, Inparanoid, OrthoDB, OrthoFinder, OrthoInspector, orthoMCL, Phylome, RoundUp
Q7JYX2	35707	FBgn0033204	CG2065	Human	57665	19979	RDH14	5	4.84	moderate	No	No	eggNOG, OrthoDB, OrthoFinder, orthoMCL, RoundUp
Q7JYX2	35707	FBgn0033204	CG2065	Human	79758	25832	DHRS12	3	2.86	moderate	No	Yes	eggNOG, Isobase, OrthoDB
A1Z782	35758	FBgn0033244	CG8726	Human	54899	23326	PXK	15	14.75	high	Yes	Yes	Compara, eggNOG, Hieranoid, Homologene, Inparanoid, Isobase, OMA, OrthoDB, OrthoFinder, OrthoInspector, orthoMCL, Panther, Phylome, RoundUp, TreeFam
B6IDY5	36316	FBgn0025454	Cyp6g1	Human	64816	17450	CYP3A43	6	5.75	moderate	Yes	No	Compara, eggNOG, Hieranoid, OrthoDB, OrthoInspector, Phylome
B6IDY5	36316	FBgn0025454	Cyp6g1	Human	1576	2637	CYP3A4	6	5.75	moderate	Yes	No	Compara, eggNOG, Hieranoid, OrthoDB, OrthoInspector, Phylome
B6IDY5	36316	FBgn0025454	Cyp6g1	Human	1577	2638	CYP3A5	6	5.75	moderate	Yes	No	Compara, eggNOG, Hieranoid, OrthoDB, OrthoInspector, Phylome
B6IDY5	36316	FBgn0025454	Cyp6g1	Human	100861540	51504	CYP3A7-CYP3A51P	5	4.85	moderate	No	No	Compara, Hieranoid, OrthoDB, OrthoInspector, Phylome
B6IDY5	36316	FBgn0025454	Cyp6g1	Human	6916	11609	TBXAS1	5	4.75	moderate	No	No	Compara, eggNOG, OrthoDB, OrthoInspector, Phylome
Q9V674	36316	FBgn0025454	Cyp6g1	Human	64816	17450	CYP3A43	6	5.75	moderate	Yes	No	Compara, eggNOG, Hieranoid, OrthoDB, OrthoInspector, Phylome
Q9V674	36316	FBgn0025454	Cyp6g1	Human	1576	2637	CYP3A4	6	5.75	moderate	Yes	No	Compara, eggNOG, Hieranoid, OrthoDB, OrthoInspector, Phylome
Q9V674	36316	FBgn0025454	Cyp6g1	Human	1577	2638	CYP3A5	6	5.75	moderate	Yes	No	Compara, eggNOG, Hieranoid, OrthoDB, OrthoInspector, Phylome
Q9V674	36316	FBgn0025454	Cyp6g1	Human	100861540	51504	CYP3A7-CYP3A51P	5	4.85	moderate	No	No	Compara, Hieranoid, OrthoDB, OrthoInspector, Phylome
Q9V674	36316	FBgn0025454	Cyp6g1	Human	6916	11609	TBXAS1	5	4.75	moderate	No	No	Compara, eggNOG, OrthoDB, OrthoInspector, Phylome
M9PCG3	34030	FBgn0260486	Ziz	Human	23348	14132	DOCK9	11	10.96	high	Yes	Yes	eggNOG, Hieranoid, Homologene, Inparanoid, OMA, OrthoFinder, OrthoInspector, Panther, Phylome, RoundUp, TreeFam
M9PCG3	34030	FBgn0260486	Ziz	Human	55619	23479	DOCK10	11	10.9	high	Yes	Yes	Compara, eggNOG, Hieranoid, Inparanoid, OMA, OrthoDB, OrthoFinder, Panther, Phylome, RoundUp, TreeFam
M9PCG3	34030	FBgn0260486	Ziz	Human	139818	23483	DOCK11	9	8.95	moderate	No	Yes	eggNOG, Hieranoid, Inparanoid, OrthoFinder, OrthoInspector, Panther, Phylome, RoundUp, TreeFam
P02515	3772576	FBgn0001223	Hsp22	Human	126393	26511	HSPB6	4	4.01	moderate	Yes	No	eggNOG, OrthoDB, OrthoFinder, Panther
P02515	3772576	FBgn0001223	Hsp22	Human	3316	5247	HSPB2	4	4.01	moderate	Yes	No	eggNOG, OrthoDB, OrthoFinder, Panther
P02515	3772576	FBgn0001223	Hsp22	Human	1410	2389	CRYAB	4	4.01	moderate	Yes	No	eggNOG, OrthoDB, OrthoFinder, Panther
P02515	3772576	FBgn0001223	Hsp22	Human	3315	5246	HSPB1	4	4.01	moderate	Yes	No	eggNOG, OrthoDB, OrthoFinder, Panther
P02515	3772576	FBgn0001223	Hsp22	Human	26353	30171	HSPB8	3	2.87	moderate	No	Yes	eggNOG, OrthoDB, TreeFam
P43332	31442	FBgn0003449	snf	Human	6626	11151	SNRPA	12	11.81	high	Yes	Yes	eggNOG, Hieranoid, Homologene, Isobase, OMA, OrthoDB, OrthoFinder, OrthoInspector, orthoMCL, Panther, Phylome, RoundUp
P43332	31442	FBgn0003449	snf	Human	6629	11155	SNRPB2	10	9.64	moderate	No	Yes	Compara, eggNOG, Hieranoid, OrthoDB, OrthoFinder, OrthoInspector, orthoMCL, Phylome, RoundUp, TreeFam
P91622	35970	FBgn0017558	Pdk	Human	5165	8811	PDK3	15	14.75	high	Yes	Yes	Compara, eggNOG, Hieranoid, Homologene, Inparanoid, Isobase, OMA, OrthoDB, OrthoFinder, OrthoInspector, orthoMCL, Panther, Phylome, RoundUp, TreeFam
P91622	35970	FBgn0017558	Pdk	Human	5164	8810	PDK2	13	12.8	moderate	No	Yes	Compara, eggNOG, Hieranoid, Inparanoid, OMA, OrthoDB, OrthoFinder, OrthoInspector, orthoMCL, Panther, Phylome, RoundUp, TreeFam
P91622	35970	FBgn0017558	Pdk	Human	5163	8809	PDK1	13	12.8	moderate	No	Yes	Compara, eggNOG, Hieranoid, Inparanoid, OMA, OrthoDB, OrthoFinder, OrthoInspector, orthoMCL, Panther, Phylome, RoundUp, TreeFam
P91622	35970	FBgn0017558	Pdk	Human	5166	8812	PDK4	12	11.79	moderate	No	Yes	Compara, eggNOG, Hieranoid, Inparanoid, OrthoDB, OrthoFinder, OrthoInspector, orthoMCL, Panther, Phylome, RoundUp, TreeFam
Q0E9G3	35730	FBgn0033224	Nop17l	Human	55172	20188	DNAAF2	10	9.83	high	Yes	Yes	Compara, eggNOG, Inparanoid, OrthoDB, OrthoFinder, OrthoInspector, orthoMCL, Panther, Phylome, RoundUp
Q0E9G3	35730	FBgn0033224	Nop17l	Human	55011	26075	PIH1D1	4	3.8	moderate	No	Yes	eggNOG, Phylome, RoundUp, TreeFam
Q23978	34445	FBgn0086347	Myo31DF	Human	4642	7598	MYO1D	15	14.75	high	Yes	Yes	Compara, eggNOG, Hieranoid, Homologene, Inparanoid, Isobase, OMA, OrthoDB, OrthoFinder, OrthoInspector, orthoMCL, Panther, Phylome, RoundUp, TreeFam
Q23978	34445	FBgn0086347	Myo31DF	Human	64005	13880	MYO1G	12	11.77	moderate	No	Yes	Compara, eggNOG, Hieranoid, Inparanoid, OMA, OrthoDB, OrthoFinder, OrthoInspector, orthoMCL, Panther, Phylome, TreeFam
Q23978	34445	FBgn0086347	Myo31DF	Human	4542	7600	MYO1F	5	4.84	moderate	No	Yes	eggNOG, OrthoDB, OrthoFinder, orthoMCL, RoundUp
Q23978	34445	FBgn0086347	Myo31DF	Human	4643	7599	MYO1E	5	4.84	moderate	No	Yes	eggNOG, OrthoDB, OrthoFinder, orthoMCL, RoundUp
Q23978	34445	FBgn0086347	Myo31DF	Human	4430	7596	MYO1B	4	3.81	moderate	No	No	eggNOG, OrthoDB, OrthoFinder, orthoMCL
Q23978	34445	FBgn0086347	Myo31DF	Human	4641	7597	MYO1C	4	3.81	moderate	No	No	eggNOG, OrthoDB, OrthoFinder, orthoMCL
Q23978	34445	FBgn0086347	Myo31DF	Human	4640	7595	MYO1A	4	3.81	moderate	No	No	eggNOG, OrthoDB, OrthoFinder, orthoMCL
Q24319	31849	FBgn0014868	Ost48	Human	1650	2728	DDOST	14	13.8	high	Yes	Yes	Compara, eggNOG, Hieranoid, Homologene, Inparanoid, OMA, OrthoDB, OrthoFinder, OrthoInspector, orthoMCL, Panther, Phylome, RoundUp, TreeFam
Q24324	31872	FBgn0010269	Dsor1	Human	5604	6840	MAP2K1	15	14.75	high	Yes	Yes	Compara, eggNOG, Hieranoid, Homologene, Inparanoid, Isobase, OMA, OrthoDB, OrthoFinder, OrthoInspector, orthoMCL, Panther, Phylome, RoundUp, TreeFam
Q24324	31872	FBgn0010269	Dsor1	Human	5605	6842	MAP2K2	14	13.75	moderate	No	Yes	Compara, eggNOG, Hieranoid, Inparanoid, Isobase, OMA, OrthoDB, OrthoFinder, OrthoInspector, orthoMCL, Panther, Phylome, RoundUp, TreeFam
Q24324	31872	FBgn0010269	Dsor1	Human	5607	6845	MAP2K5	2	1.91	moderate	No	Yes	eggNOG, OrthoDB
Q7JMV3	43792	FBgn0016126	CaMKI	Human	57118	19341	CAMK1D	14	13.75	high	Yes	Yes	Compara, eggNOG, Hieranoid, Inparanoid, Isobase, OMA, OrthoDB, OrthoFinder, OrthoInspector, orthoMCL, Panther, Phylome, RoundUp, TreeFam
Q7JMV3	43792	FBgn0016126	CaMKI	Human	8536	1459	CAMK1	13	12.8	moderate	No	Yes	Compara, eggNOG, Hieranoid, Inparanoid, OMA, OrthoDB, OrthoFinder, OrthoInspector, orthoMCL, Panther, Phylome, RoundUp, TreeFam
Q7JMV3	43792	FBgn0016126	CaMKI	Human	139728	13415	PNCK	12	11.79	moderate	No	Yes	Compara, eggNOG, Hieranoid, Inparanoid, OrthoDB, OrthoFinder, OrthoInspector, orthoMCL, Panther, Phylome, RoundUp, TreeFam
Q7JMV3	43792	FBgn0016126	CaMKI	Human	57172	14585	CAMK1G	12	11.79	moderate	No	Yes	Compara, eggNOG, Hieranoid, Inparanoid, OrthoDB, OrthoFinder, OrthoInspector, orthoMCL, Panther, Phylome, RoundUp, TreeFam
Q7JMV3	43792	FBgn0016126	CaMKI	Human	814	1464	CAMK4	4	3.81	moderate	No	Yes	eggNOG, OrthoDB, OrthoFinder, orthoMCL
Q7JMV3	43792	FBgn0016126	CaMKI	Human	79012	28788	CAMKV	3	3.01	moderate	No	Yes	eggNOG, OrthoDB, Panther
Q7JMV3	43792	FBgn0016126	CaMKI	Human	5681	9529	PSKH1	2	1.91	moderate	No	Yes	eggNOG, OrthoDB
Q7JMV3	43792	FBgn0016126	CaMKI	Human	85481	18997	PSKH2	2	1.91	moderate	No	Yes	eggNOG, OrthoDB
Q7K3N4	36293	FBgn0033679	CG8888	Human	622	1027	BDH1	9	8.93	high	Yes	Yes	eggNOG, Inparanoid, OMA, OrthoDB, OrthoFinder, OrthoInspector, orthoMCL, Panther, TreeFam
Q7K3N4	36293	FBgn0033679	CG8888	Human	8608	29674	RDH16	8	7.77	moderate	No	Yes	eggNOG, Hieranoid, Isobase, OMA, OrthoDB, OrthoFinder, OrthoInspector, orthoMCL
Q7K3N4	36293	FBgn0033679	CG8888	Human	121214	29958	SDR9C7	7	6.84	moderate	No	Yes	eggNOG, Hieranoid, OrthoDB, OrthoFinder, OrthoInspector, orthoMCL, RoundUp
Q7K3N4	36293	FBgn0033679	CG8888	Human	8630	23316	HSD17B6	6	5.94	moderate	No	Yes	eggNOG, Hieranoid, OrthoDB, OrthoFinder, OrthoInspector, RoundUp
Q7K3N4	36293	FBgn0033679	CG8888	Human	10170	16888	DHRS9	6	5.81	moderate	No	Yes	eggNOG, Hieranoid, OrthoDB, OrthoFinder, OrthoInspector, orthoMCL
Q7K3N4	36293	FBgn0033679	CG8888	Human	3291	5209	HSD11B2	4	4.04	moderate	No	No	eggNOG, OrthoDB, Panther, RoundUp
Q7K3N4	36293	FBgn0033679	CG8888	Human	3294	5211	HSD17B2	4	4.01	moderate	No	No	eggNOG, OrthoDB, OrthoFinder, Panther
Q7K3N4	36293	FBgn0033679	CG8888	Human	5959	9940	RDH5	4	3.91	moderate	No	Yes	eggNOG, Hieranoid, OrthoDB, OrthoFinder
Q7K3N4	36293	FBgn0033679	CG8888	Human	3292	5210	HSD17B1	2	2.04	moderate	No	Yes	OrthoDB, RoundUp
Q7KLX3	45680	FBgn0021795	Tapdelta	Human	6748	11326	SSR4	15	14.75	high	Yes	Yes	Compara, eggNOG, Hieranoid, Homologene, Inparanoid, Isobase, OMA, OrthoDB, OrthoFinder, OrthoInspector, orthoMCL, Panther, Phylome, RoundUp, TreeFam
Q7KNA0	35897	FBgn0027607	CG8230	Human	54808	21317	DYM	14	13.8	high	Yes	Yes	Compara, eggNOG, Hieranoid, Homologene, Inparanoid, OMA, OrthoDB, OrthoFinder, OrthoInspector, orthoMCL, Panther, Phylome, RoundUp, TreeFam
Q8IPV3	33171	FBgn0025683	CG3164	Human	64137	13884	ABCG4	7	6.92	moderate	Yes	No	Compara, eggNOG, Hieranoid, OrthoFinder, Panther, RoundUp, TreeFam
Q8IPV3	33171	FBgn0025683	CG3164	Human	9619	73	ABCG1	7	6.92	moderate	Yes	No	Compara, eggNOG, Hieranoid, OrthoFinder, Panther, RoundUp, TreeFam
Q8IQW5	32955	FBgn0031037	CG14207	Human	1410	2389	CRYAB	5	5.04	moderate	Yes	No	eggNOG, OrthoDB, OrthoFinder, Panther, RoundUp
Q8IQW5	32955	FBgn0031037	CG14207	Human	3315	5246	HSPB1	5	5.04	moderate	Yes	No	eggNOG, OrthoDB, OrthoFinder, Panther, RoundUp
Q8IQW5	32955	FBgn0031037	CG14207	Human	1409	2388	CRYAA	4	4.03	moderate	No	No	eggNOG, OrthoFinder, Panther, RoundUp
Q8IQW5	32955	FBgn0031037	CG14207	Human	126393	26511	HSPB6	4	4.01	moderate	No	No	eggNOG, OrthoDB, OrthoFinder, Panther
Q8IQW5	32955	FBgn0031037	CG14207	Human	3316	5247	HSPB2	4	4.01	moderate	No	No	eggNOG, OrthoDB, OrthoFinder, Panther
Q8IQW5	32955	FBgn0031037	CG14207	Human	94086	30589	HSPB9	2	1.91	moderate	No	Yes	eggNOG, OrthoDB
Q8IQW5	32955	FBgn0031037	CG14207	Human	27129	5249	HSPB7	2	1.91	moderate	No	Yes	eggNOG, OrthoDB
Q8MRW1	3355096	FBgn0267976	Tim23	Human	100287932	17312	TIMM23	14	13.8	high	Yes	Yes	Compara, eggNOG, Hieranoid, Homologene, Inparanoid, OMA, OrthoDB, OrthoFinder, OrthoInspector, orthoMCL, Panther, Phylome, RoundUp, TreeFam
Q8MRW1	3355096	FBgn0267976	Tim23	Human	100652748	23581	TIMM23B	9	9.11	moderate	No	Yes	Hieranoid, Inparanoid, OMA, OrthoDB, OrthoFinder, OrthoInspector, Panther, Phylome, RoundUp
Q9U1L2	31046	FBgn0040349	CG3699	Human	51171	23238	HSD17B14	4	3.98	high	Yes	Yes	eggNOG, Inparanoid, OrthoFinder, RoundUp
Q9U1L2	31046	FBgn0040349	CG3699	Human	26063	2754	DECR2	2	1.93	moderate	No	Yes	eggNOG, RoundUp
Q9U1L2	31046	FBgn0040349	CG3699	Human	56898	32389	BDH2	2	1.93	moderate	No	Yes	eggNOG, RoundUp
Q9U1M2	31270	FBgn0040384	CG32795	Human	144404	32008	TMEM120B	13	12.8	high	Yes	Yes	Compara, eggNOG, Hieranoid, Inparanoid, OMA, OrthoDB, OrthoFinder, OrthoInspector, orthoMCL, Panther, Phylome, RoundUp, TreeFam
Q9U1M2	31270	FBgn0040384	CG32795	Human	83862	21697	TMEM120A	11	11.04	moderate	No	Yes	Compara, Hieranoid, Homologene, Inparanoid, OMA, OrthoDB, OrthoFinder, OrthoInspector, Panther, Phylome, RoundUp
Q9VAD4	43549	FBgn0039726	eIF2B-alpha	Human	1967	3257	EIF2B1	14	13.74	high	Yes	Yes	Compara, eggNOG, Hieranoid, Homologene, Inparanoid, Isobase, OMA, OrthoFinder, OrthoInspector, orthoMCL, Panther, Phylome, RoundUp, TreeFam
Q9VAJ9	43483	FBgn0039674	CG1907	Human	8402	10981	SLC25A11	15	14.75	high	Yes	Yes	Compara, eggNOG, Hieranoid, Homologene, Inparanoid, Isobase, OMA, OrthoDB, OrthoFinder, OrthoInspector, orthoMCL, Panther, Phylome, RoundUp, TreeFam
Q9VCV9	42684	FBgn0039008	CG6972	Human	27351	24577	DESI1	2	2	high	Yes	Yes	orthoMCL, Panther
Q9VD55	42590	FBgn0038925	Cchl	Human	3052	4837	HCCS	13	12.8	high	Yes	Yes	Compara, eggNOG, Hieranoid, Inparanoid, OMA, OrthoDB, OrthoFinder, OrthoInspector, orthoMCL, Panther, Phylome, RoundUp, TreeFam
Q9VD64	42580	FBgn0038916	dnd	Human	403	694	ARL3	14	13.8	high	Yes	Yes	Compara, eggNOG, Hieranoid, Homologene, Inparanoid, OMA, OrthoDB, OrthoFinder, OrthoInspector, orthoMCL, Panther, Phylome, RoundUp, TreeFam
Q06849	40993	FBgn0004908	Arl2	Human	402	693	ARL2	14	13.8	high	Yes	Yes	Compara, eggNOG, Hieranoid, Homologene, Inparanoid, OMA, OrthoDB, OrthoFinder, OrthoInspector, orthoMCL, Panther, Phylome, RoundUp, TreeFam
Q06849	40993	FBgn0004908	Arl2	Human	100528018	49197	ARL2-SNX15	2	2.03	moderate	No	Yes	Compara, Panther
Q9VEB1	42185	FBgn0262559	Mdh2	Human	4191	6971	MDH2	14	13.8	high	Yes	Yes	Compara, eggNOG, Hieranoid, Homologene, Inparanoid, OMA, OrthoDB, OrthoFinder, OrthoInspector, orthoMCL, Panther, Phylome, RoundUp, TreeFam
Q9VEK8	42091	FBgn0028992	sds22	Human	5510	9295	PPP1R7	11	10.66	high	Yes	Yes	Compara, eggNOG, Hieranoid, Homologene, Inparanoid, OMA, OrthoFinder, OrthoInspector, orthoMCL, Phylome, TreeFam
Q9VEK8	42091	FBgn0028992	sds22	Human	84125	25708	LRRIQ1	2	2	moderate	No	Yes	eggNOG, Panther
Q9VJH2	326155	FBgn0051739	AspRS-m	Human	55157	25538	DARS2	14	13.74	high	Yes	Yes	Compara, eggNOG, Hieranoid, Homologene, Inparanoid, Isobase, OrthoDB, OrthoFinder, OrthoInspector, orthoMCL, Panther, Phylome, RoundUp, TreeFam
Q9VK85	34658	FBgn0020443	Elf	Human	2935	4621	GSPT1	15	14.75	high	Yes	Yes	Compara, eggNOG, Hieranoid, Homologene, Inparanoid, Isobase, OMA, OrthoDB, OrthoFinder, OrthoInspector, orthoMCL, Panther, Phylome, RoundUp, TreeFam
Q9VK85	34658	FBgn0020443	Elf	Human	23708	4622	GSPT2	13	12.72	moderate	No	Yes	Compara, eggNOG, Hieranoid, Inparanoid, Isobase, OMA, OrthoDB, OrthoFinder, OrthoInspector, orthoMCL, Panther, Phylome, TreeFam
Q9VL10	326168	FBgn0260750	Mulk	Human	55750	21869	AGK	13	12.71	high	Yes	Yes	Compara, eggNOG, Hieranoid, Homologene, Inparanoid, Isobase, OMA, OrthoFinder, OrthoInspector, orthoMCL, Panther, Phylome, TreeFam
Q9VL96	34287	FBgn0032138	CG4364	Human	23481	8848	PES1	14	13.8	high	Yes	Yes	Compara, eggNOG, Hieranoid, Homologene, Inparanoid, OMA, OrthoDB, OrthoFinder, OrthoInspector, orthoMCL, Panther, Phylome, RoundUp, TreeFam
Q9VMC6	33911	FBgn0031824	CG9547	Human	2639	4189	GCDH	15	14.75	high	Yes	Yes	Compara, eggNOG, Hieranoid, Homologene, Inparanoid, Isobase, OMA, OrthoDB, OrthoFinder, OrthoInspector, orthoMCL, Panther, Phylome, RoundUp, TreeFam
Q9VNX4	40434	FBgn0037138	P5CDh1	Human	8659	406	ALDH4A1	12	11.61	high	Yes	Yes	Compara, eggNOG, Hieranoid, Homologene, Inparanoid, Isobase, OMA, OrthoFinder, OrthoInspector, orthoMCL, Phylome, TreeFam
Q9VQ29	44390	FBgn0021906	RFeSP	Human	7386	12587	UQCRFS1	12	11.79	high	Yes	Yes	Compara, eggNOG, Homologene, Isobase, OMA, OrthoDB, OrthoFinder, OrthoInspector, orthoMCL, Panther, RoundUp, TreeFam
Q9VQ29	44390	FBgn0021906	RFeSP	Human	100128525	12588	UQCRFS1P1	5	5.04	moderate	No	Yes	Hieranoid, OrthoInspector, Panther, Phylome, RoundUp
Q9VSR5	44326	FBgn0011787	mRpL12	Human	6182	10378	MRPL12	12	11.78	high	Yes	Yes	Compara, eggNOG, Hieranoid, Homologene, Inparanoid, OrthoFinder, OrthoInspector, orthoMCL, Panther, Phylome, RoundUp, TreeFam
Q9VSS1	39027	FBgn0086706	pix	Human	6059	69	ABCE1	15	14.75	high	Yes	Yes	Compara, eggNOG, Hieranoid, Homologene, Inparanoid, Isobase, OMA, OrthoDB, OrthoFinder, OrthoInspector, orthoMCL, Panther, Phylome, RoundUp, TreeFam
Q9VTC4	39221	FBgn0036107	galla-2	Human	51647	24261	FAM96B	14	13.8	high	Yes	Yes	Compara, eggNOG, Hieranoid, Homologene, Inparanoid, OMA, OrthoDB, OrthoFinder, OrthoInspector, orthoMCL, Panther, Phylome, RoundUp, TreeFam
Q9VXI1	32592	FBgn0030737	CG9914	Human	51084	18246	CRYL1	15	14.75	high	Yes	Yes	Compara, eggNOG, Hieranoid, Homologene, Inparanoid, Isobase, OMA, OrthoDB, OrthoFinder, OrthoInspector, orthoMCL, Panther, Phylome, RoundUp, TreeFam
Q9VXX8	32446	FBgn0030616	RpL37a	Human	6167	10347	RPL37	13	12.79	high	Yes	Yes	Compara, eggNOG, Hieranoid, Homologene, Inparanoid, OrthoDB, OrthoFinder, OrthoInspector, orthoMCL, Panther, Phylome, RoundUp, TreeFam
Q9W2U2	31980	FBgn0052687	CG32687	Human	116064	26968	LRRC58	13	12.9	high	Yes	Yes	Compara, Hieranoid, Homologene, Inparanoid, OMA, OrthoDB, OrthoFinder, OrthoInspector, orthoMCL, Panther, Phylome, RoundUp, TreeFam

## Sheet: dsCAP0
Fly GeneID	Fly Gene ID	FlyBaseID	Fly Symbol	Species	Human GeneID	HGNCID	Human Symbol	DIOPT Score	Weighted Score	Rank	Best Score	Best Score Reverse	Prediction Derived From
P48598	45525	FBgn0015218	eIF-4E	Human	1977	3287	EIF4E	15	14.75	high	Yes	Yes	Compara, eggNOG, Hieranoid, Homologene, Inparanoid, Isobase, OMA, OrthoDB, OrthoFinder, OrthoInspector, orthoMCL, Panther, Phylome, RoundUp, TreeFam
P48598	45525	FBgn0015218	eIF-4E	Human	253314	33179	EIF4E1B	13	12.8	moderate	No	Yes	Compara, eggNOG, Hieranoid, Inparanoid, OMA, OrthoDB, OrthoFinder, OrthoInspector, orthoMCL, Panther, Phylome, RoundUp, TreeFam
Q7K4N3	44409	FBgn0022942	Cbp80	Human	4686	7658	NCBP1	14	13.8	high	Yes	Yes	Compara, eggNOG, Hieranoid, Homologene, Inparanoid, OMA, OrthoDB, OrthoFinder, OrthoInspector, orthoMCL, Panther, Phylome, RoundUp, TreeFam
Q9XZ56	33569	FBgn0261560	Thor	Human	1979	3289	EIF4EBP2	13	12.8	high	Yes	Yes	Compara, eggNOG, Hieranoid, Inparanoid, OMA, OrthoDB, OrthoFinder, OrthoInspector, orthoMCL, Panther, Phylome, RoundUp, TreeFam
Q9XZ56	33569	FBgn0261560	Thor	Human	1978	3288	EIF4EBP1	13	12.8	high	Yes	Yes	Compara, eggNOG, Hieranoid, Inparanoid, OMA, OrthoDB, OrthoFinder, OrthoInspector, orthoMCL, Panther, Phylome, RoundUp, TreeFam
Q9XZ56	33569	FBgn0261560	Thor	Human	8637	3290	EIF4EBP3	11	10.89	moderate	No	Yes	Compara, eggNOG, Hieranoid, Inparanoid, OrthoDB, OrthoFinder, OrthoInspector, Panther, Phylome, RoundUp, TreeFam

## Sheet: dsPPP
Fly GeneID	Fly Gene ID	FlyBaseID	Fly Symbol	Species	Human GeneID	HGNCID	Human Symbol	DIOPT Score	Weighted Score	Rank	Best Score	Best Score Reverse	Prediction Derived From
Q9VIW5	35222	FBgn0032783	CG10237	Human	79183	16114	TTPAL	8	7.99	high	Yes	Yes	eggNOG, Inparanoid, OrthoDB, OrthoFinder, OrthoInspector, orthoMCL, Panther, RoundUp
Q9VIW5	35222	FBgn0032783	CG10237	Human	134829	23046	CLVS2	5	4.94	moderate	No	Yes	eggNOG, OrthoDB, OrthoFinder, OrthoInspector, RoundUp
Q9VIW5	35222	FBgn0032783	CG10237	Human	7274	12404	TTPA	4	4.01	moderate	No	No	eggNOG, OrthoDB, OrthoFinder, Panther
Q9VIW5	35222	FBgn0032783	CG10237	Human	157807	23139	CLVS1	4	3.91	moderate	No	No	eggNOG, OrthoDB, OrthoFinder, OrthoInspector
Q9VM12	34022	FBgn0031913	CG5958	Human	79183	16114	TTPAL	5	5.05	moderate	Yes	No	eggNOG, Inparanoid, OrthoFinder, OrthoInspector, Panther
Q9VM12	34022	FBgn0031913	CG5958	Human	6017	10024	RLBP1	4	3.93	moderate	No	Yes	eggNOG, Homologene, OrthoInspector, RoundUp

## Sheet: ssCAP1
Fly GeneID	Fly Gene ID	FlyBaseID	Fly Symbol	Species	Human GeneID	HGNCID	Human Symbol	DIOPT Score	Weighted Score	Rank	Best Score	Best Score Reverse	Prediction Derived From
P48598	45525	FBgn0015218	eIF-4E	Human	1977	3287	EIF4E	15	14.75	high	Yes	Yes	Compara, eggNOG, Hieranoid, Homologene, Inparanoid, Isobase, OMA, OrthoDB, OrthoFinder, OrthoInspector, orthoMCL, Panther, Phylome, RoundUp, TreeFam
P48598	45525	FBgn0015218	eIF-4E	Human	253314	33179	EIF4E1B	13	12.8	moderate	No	Yes	Compara, eggNOG, Hieranoid, Inparanoid, OMA, OrthoDB, OrthoFinder, OrthoInspector, orthoMCL, Panther, Phylome, RoundUp, TreeFam
P48809	33968	FBgn0004838	Hrb27C	Human	26528	2683	DAZAP1	13	12.74	high	Yes	Yes	Compara, eggNOG, Hieranoid, Inparanoid, Isobase, OrthoDB, OrthoFinder, OrthoInspector, orthoMCL, Panther, Phylome, RoundUp, TreeFam
P48809	33968	FBgn0004838	Hrb27C	Human	124540	18585	MSI2	4	3.94	moderate	No	No	eggNOG, OrthoDB, OrthoFinder, RoundUp
P48809	33968	FBgn0004838	Hrb27C	Human	4440	7330	MSI1	4	3.94	moderate	No	No	eggNOG, OrthoDB, OrthoFinder, RoundUp
P48809	33968	FBgn0004838	Hrb27C	Human	220988	24941	HNRNPA3	4	3.94	moderate	No	No	OrthoDB, OrthoFinder, orthoMCL, RoundUp
Q7K4N3	44409	FBgn0022942	Cbp80	Human	4686	7658	NCBP1	14	13.8	high	Yes	Yes	Compara, eggNOG, Hieranoid, Homologene, Inparanoid, OMA, OrthoDB, OrthoFinder, OrthoInspector, orthoMCL, Panther, Phylome, RoundUp, TreeFam
Q86BY9	37335	FBgn0250850	rig	Human	25929	20043	GEMIN5	7	6.69	high	Yes	Yes	Compara, eggNOG, Hieranoid, Inparanoid, OrthoFinder, orthoMCL, Phylome
Q9V3L6	42166	FBgn0022943	Cbp20	Human	22916	7659	NCBP2	14	13.75	high	Yes	Yes	Compara, eggNOG, Hieranoid, Inparanoid, Isobase, OMA, OrthoDB, OrthoFinder, OrthoInspector, orthoMCL, Panther, Phylome, RoundUp, TreeFam
Q9V3L6	42166	FBgn0022943	Cbp20	Human	392517	31795	NCBP2L	5	4.97	moderate	No	Yes	Hieranoid, Isobase, OrthoDB, Panther, Phylome
Q9XZ56	33569	FBgn0261560	Thor	Human	1979	3289	EIF4EBP2	13	12.8	high	Yes	Yes	Compara, eggNOG, Hieranoid, Inparanoid, OMA, OrthoDB, OrthoFinder, OrthoInspector, orthoMCL, Panther, Phylome, RoundUp, TreeFam
Q9XZ56	33569	FBgn0261560	Thor	Human	1978	3288	EIF4EBP1	13	12.8	high	Yes	Yes	Compara, eggNOG, Hieranoid, Inparanoid, OMA, OrthoDB, OrthoFinder, OrthoInspector, orthoMCL, Panther, Phylome, RoundUp, TreeFam
Q9XZ56	33569	FBgn0261560	Thor	Human	8637	3290	EIF4EBP3	11	10.89	moderate	No	Yes	Compara, eggNOG, Hieranoid, Inparanoid, OrthoDB, OrthoFinder, OrthoInspector, Panther, Phylome, RoundUp, TreeFam
B6IDY5	36316	FBgn0025454	Cyp6g1	Human	64816	17450	CYP3A43	6	5.75	moderate	Yes	No	Compara, eggNOG, Hieranoid, OrthoDB, OrthoInspector, Phylome
B6IDY5	36316	FBgn0025454	Cyp6g1	Human	1576	2637	CYP3A4	6	5.75	moderate	Yes	No	Compara, eggNOG, Hieranoid, OrthoDB, OrthoInspector, Phylome
B6IDY5	36316	FBgn0025454	Cyp6g1	Human	1577	2638	CYP3A5	6	5.75	moderate	Yes	No	Compara, eggNOG, Hieranoid, OrthoDB, OrthoInspector, Phylome
B6IDY5	36316	FBgn0025454	Cyp6g1	Human	100861540	51504	CYP3A7-CYP3A51P	5	4.85	moderate	No	No	Compara, Hieranoid, OrthoDB, OrthoInspector, Phylome
B6IDY5	36316	FBgn0025454	Cyp6g1	Human	6916	11609	TBXAS1	5	4.75	moderate	No	No	Compara, eggNOG, OrthoDB, OrthoInspector, Phylome
Q9V674	36316	FBgn0025454	Cyp6g1	Human	64816	17450	CYP3A43	6	5.75	moderate	Yes	No	Compara, eggNOG, Hieranoid, OrthoDB, OrthoInspector, Phylome
Q9V674	36316	FBgn0025454	Cyp6g1	Human	1576	2637	CYP3A4	6	5.75	moderate	Yes	No	Compara, eggNOG, Hieranoid, OrthoDB, OrthoInspector, Phylome
Q9V674	36316	FBgn0025454	Cyp6g1	Human	1577	2638	CYP3A5	6	5.75	moderate	Yes	No	Compara, eggNOG, Hieranoid, OrthoDB, OrthoInspector, Phylome
Q9V674	36316	FBgn0025454	Cyp6g1	Human	100861540	51504	CYP3A7-CYP3A51P	5	4.85	moderate	No	No	Compara, Hieranoid, OrthoDB, OrthoInspector, Phylome
Q9V674	36316	FBgn0025454	Cyp6g1	Human	6916	11609	TBXAS1	5	4.75	moderate	No	No	Compara, eggNOG, OrthoDB, OrthoInspector, Phylome
M9PBZ2	33498	FBgn0010263	Rbp9	Human	1996	3315	ELAVL4	11	10.76	moderate	Yes	No	Compara, eggNOG, Hieranoid, Homologene, Inparanoid, OrthoDB, OrthoInspector, orthoMCL, Panther, Phylome, TreeFam
M9PBZ2	33498	FBgn0010263	Rbp9	Human	1995	3314	ELAVL3	10	9.81	moderate	No	No	Compara, eggNOG, Hieranoid, Inparanoid, Isobase, OrthoDB, OrthoInspector, Panther, Phylome, TreeFam
M9PBZ2	33498	FBgn0010263	Rbp9	Human	1993	3313	ELAVL2	10	9.76	moderate	No	No	Compara, eggNOG, Hieranoid, Inparanoid, OrthoDB, OrthoInspector, orthoMCL, Panther, Phylome, TreeFam
M9PBZ2	33498	FBgn0010263	Rbp9	Human	1994	3312	ELAVL1	9	8.86	moderate	No	No	Compara, eggNOG, Hieranoid, Inparanoid, OrthoDB, OrthoInspector, Panther, Phylome, TreeFam
P16914	31000	FBgn0260400	elav	Human	1995	3314	ELAVL3	7	6.81	moderate	Yes	No	Compara, eggNOG, Hieranoid, OrthoDB, Panther, Phylome, TreeFam
P16914	31000	FBgn0260400	elav	Human	1993	3313	ELAVL2	7	6.81	moderate	Yes	No	Compara, eggNOG, Hieranoid, OrthoDB, Panther, Phylome, TreeFam
P16914	31000	FBgn0260400	elav	Human	1994	3312	ELAVL1	7	6.81	moderate	Yes	No	Compara, eggNOG, Hieranoid, OrthoDB, Panther, Phylome, TreeFam
P16914	31000	FBgn0260400	elav	Human	1996	3315	ELAVL4	7	6.81	moderate	Yes	No	Compara, eggNOG, Hieranoid, OrthoDB, Panther, Phylome, TreeFam
Q02926	43231	FBgn0004903	Rb97D	Human	3181	5033	HNRNPA2B1	9	8.79	moderate	Yes	No	Compara, eggNOG, Isobase, OrthoDB, OrthoFinder, Panther, Phylome, RoundUp, TreeFam
Q02926	43231	FBgn0004903	Rb97D	Human	10949	5030	HNRNPA0	6	5.91	moderate	No	Yes	Compara, OrthoDB, OrthoFinder, Panther, Phylome, TreeFam
Q02926	43231	FBgn0004903	Rb97D	Human	3178	5031	HNRNPA1	6	5.85	moderate	No	No	Compara, eggNOG, OrthoDB, OrthoFinder, Panther, Phylome
Q02926	43231	FBgn0004903	Rb97D	Human	144983	27067	HNRNPA1L2	6	5.85	moderate	No	No	Compara, eggNOG, OrthoDB, OrthoFinder, Panther, Phylome
Q02926	43231	FBgn0004903	Rb97D	Human	220988	24941	HNRNPA3	5	4.92	moderate	No	No	eggNOG, OrthoDB, OrthoFinder, Panther, Phylome
Q24562	32602	FBgn0005411	U2af50	Human	11338	23156	U2AF2	15	14.75	high	Yes	Yes	Compara, eggNOG, Hieranoid, Homologene, Inparanoid, Isobase, OMA, OrthoDB, OrthoFinder, OrthoInspector, orthoMCL, Panther, Phylome, RoundUp, TreeFam
Q8IMS8	43087	FBgn0011666	msi	Human	124540	18585	MSI2	4	3.76	moderate	Yes	No	eggNOG, Isobase, OrthoDB, orthoMCL
Q8IMX4	42848	FBgn0005649	Rox8	Human	7073	11804	TIAL1	14	13.74	high	Yes	Yes	Compara, eggNOG, Hieranoid, Homologene, Inparanoid, Isobase, OMA, OrthoFinder, OrthoInspector, orthoMCL, Panther, Phylome, RoundUp, TreeFam
Q8IMX4	42848	FBgn0005649	Rox8	Human	7072	11802	TIA1	11	10.78	moderate	No	Yes	Compara, eggNOG, Hieranoid, Inparanoid, OrthoFinder, OrthoInspector, orthoMCL, Panther, Phylome, RoundUp, TreeFam
Q8MSV2	38605	FBgn0052423	shep	Human	27303	13427	RBMS3	10	9.79	high	Yes	Yes	Compara, eggNOG, Inparanoid, OrthoDB, OrthoInspector, orthoMCL, Panther, Phylome, RoundUp, TreeFam
Q8MSV2	38605	FBgn0052423	shep	Human	5939	9909	RBMS2	9	8.89	moderate	No	Yes	Compara, eggNOG, Inparanoid, OrthoDB, OrthoInspector, Panther, Phylome, RoundUp, TreeFam
Q8MSV2	38605	FBgn0052423	shep	Human	5937	9907	RBMS1	9	8.86	moderate	No	Yes	eggNOG, Inparanoid, OrthoDB, OrthoInspector, orthoMCL, Panther, Phylome, RoundUp, TreeFam
Q95RE4	39377	FBgn0022959	yps	Human	4904	8014	YBX1	8	7.91	high	Yes	Yes	Compara, eggNOG, Inparanoid, OrthoFinder, OrthoInspector, orthoMCL, Panther, RoundUp
Q95RE4	39377	FBgn0022959	yps	Human	8531	2428	YBX3	7	6.89	moderate	No	Yes	eggNOG, Inparanoid, OrthoDB, OrthoFinder, OrthoInspector, orthoMCL, RoundUp
Q95RE4	39377	FBgn0022959	yps	Human	51087	17948	YBX2	5	5.06	moderate	No	Yes	eggNOG, Inparanoid, OrthoDB, OrthoInspector, Panther
Q9VJ86	35100	FBgn0284256	bsf	Human	10128	15714	LRPPRC	11	10.8	high	Yes	Yes	Compara, eggNOG, Homologene, Inparanoid, Isobase, OMA, OrthoFinder, OrthoInspector, orthoMCL, Panther, TreeFam
Q9VM71	33964	FBgn0031868	Rat1	Human	22803	12836	XRN2	14	13.7	high	Yes	Yes	Compara, eggNOG, Hieranoid, Homologene, Isobase, OMA, OrthoDB, OrthoFinder, OrthoInspector, orthoMCL, Panther, Phylome, RoundUp, TreeFam
Q9VM71	33964	FBgn0031868	Rat1	Human	54464	30654	XRN1	4	3.81	moderate	No	No	eggNOG, OrthoDB, OrthoFinder, orthoMCL
Q9VMA3	33934	FBgn0000392	cup	Human	56478	16687	EIF4ENIF1	2	2	moderate	Yes	No	orthoMCL, Panther
Q9VUH8	39612	FBgn0036450	Tdrd3	Human	81550	20612	TDRD3	12	11.79	high	Yes	Yes	Compara, eggNOG, Hieranoid, Inparanoid, OrthoDB, OrthoFinder, OrthoInspector, orthoMCL, Panther, Phylome, RoundUp, TreeFam
Q9VVE5	39919	FBgn0260943	Rbp6	Human	124540	18585	MSI2	14	13.74	high	Yes	Yes	Compara, eggNOG, Hieranoid, Homologene, Inparanoid, Isobase, OrthoDB, OrthoFinder, OrthoInspector, orthoMCL, Panther, Phylome, RoundUp, TreeFam
Q9VVE5	39919	FBgn0260943	Rbp6	Human	4440	7330	MSI1	13	12.8	moderate	No	Yes	Compara, eggNOG, Hieranoid, Inparanoid, OMA, OrthoDB, OrthoFinder, OrthoInspector, orthoMCL, Panther, Phylome, RoundUp, TreeFam
Q9VVE5	39919	FBgn0260943	Rbp6	Human	26528	2683	DAZAP1	4	3.94	moderate	No	No	eggNOG, OrthoDB, OrthoFinder, RoundUp
Q9VYI0	32245	FBgn0086675	fne	Human	1993	3313	ELAVL2	14	13.8	high	Yes	Yes	Compara, eggNOG, Hieranoid, Homologene, Inparanoid, OMA, OrthoDB, OrthoFinder, OrthoInspector, orthoMCL, Panther, Phylome, RoundUp, TreeFam
Q9VYI0	32245	FBgn0086675	fne	Human	1996	3315	ELAVL4	14	13.75	high	Yes	Yes	Compara, eggNOG, Hieranoid, Inparanoid, Isobase, OMA, OrthoDB, OrthoFinder, OrthoInspector, orthoMCL, Panther, Phylome, RoundUp, TreeFam
Q9VYI0	32245	FBgn0086675	fne	Human	1995	3314	ELAVL3	12	11.9	moderate	No	Yes	Compara, eggNOG, Hieranoid, Inparanoid, OMA, OrthoDB, OrthoFinder, OrthoInspector, Panther, Phylome, RoundUp, TreeFam
Q9VYI0	32245	FBgn0086675	fne	Human	1994	3312	ELAVL1	12	11.82	moderate	No	Yes	Compara, eggNOG, Hieranoid, Inparanoid, Isobase, OMA, OrthoDB, OrthoFinder, OrthoInspector, Panther, Phylome, TreeFam
Q9W158	37914	FBgn0035016	CG4612	Human	80336	15797	PABPC1L	3	3.02	moderate	Yes	No	OrthoDB, Panther, Phylome
Q9W158	37914	FBgn0035016	CG4612	Human	26986	8554	PABPC1	3	3.02	moderate	Yes	No	OrthoDB, Panther, Phylome
Q9W158	37914	FBgn0035016	CG4612	Human	5042	8556	PABPC3	3	3.02	moderate	Yes	No	OrthoDB, Panther, Phylome
M9MSL3	39557	FBgn0026418	Hsc70Cb	Human	3308	5237	HSPA4	15	14.75	high	Yes	Yes	Compara, eggNOG, Hieranoid, Homologene, Inparanoid, Isobase, OMA, OrthoDB, OrthoFinder, OrthoInspector, orthoMCL, Panther, Phylome, RoundUp, TreeFam
M9MSL3	39557	FBgn0026418	Hsc70Cb	Human	10808	16969	HSPH1	13	12.8	moderate	No	Yes	Compara, eggNOG, Hieranoid, Inparanoid, OMA, OrthoDB, OrthoFinder, OrthoInspector, orthoMCL, Panther, Phylome, RoundUp, TreeFam
M9MSL3	39557	FBgn0026418	Hsc70Cb	Human	22824	17041	HSPA4L	13	12.8	moderate	No	Yes	Compara, eggNOG, Hieranoid, Inparanoid, OMA, OrthoDB, OrthoFinder, OrthoInspector, orthoMCL, Panther, Phylome, RoundUp, TreeFam
M9PF61	39304	FBgn0086254	CG6084	Human	57016	382	AKR1B10	14	13.72	high	Yes	Yes	Compara, eggNOG, Hieranoid, Homologene, Inparanoid, Isobase, OMA, OrthoDB, OrthoFinder, OrthoInspector, orthoMCL, Panther, Phylome, TreeFam
M9PF61	39304	FBgn0086254	CG6084	Human	231	381	AKR1B1	13	12.8	moderate	No	Yes	Compara, eggNOG, Hieranoid, Inparanoid, OMA, OrthoDB, OrthoFinder, OrthoInspector, orthoMCL, Panther, Phylome, RoundUp, TreeFam
M9PF61	39304	FBgn0086254	CG6084	Human	441282	37281	AKR1B15	11	10.87	moderate	No	Yes	Compara, eggNOG, Hieranoid, Inparanoid, OMA, OrthoDB, OrthoFinder, OrthoInspector, Panther, Phylome, TreeFam
M9PF61	39304	FBgn0086254	CG6084	Human	83592	23437	AKR1E2	9	8.81	moderate	No	Yes	Compara, eggNOG, Hieranoid, OrthoDB, OrthoFinder, OrthoInspector, Panther, Phylome, TreeFam
M9PF61	39304	FBgn0086254	CG6084	Human	6718	388	AKR1D1	8	7.78	moderate	No	Yes	Compara, eggNOG, OrthoDB, OrthoFinder, orthoMCL, Panther, Phylome, RoundUp
M9PF61	39304	FBgn0086254	CG6084	Human	1646	385	AKR1C2	6	5.85	moderate	No	Yes	Compara, eggNOG, OrthoDB, OrthoFinder, Panther, Phylome
M9PF61	39304	FBgn0086254	CG6084	Human	8644	386	AKR1C3	6	5.85	moderate	No	Yes	Compara, eggNOG, OrthoDB, OrthoFinder, Panther, Phylome
M9PF61	39304	FBgn0086254	CG6084	Human	1109	387	AKR1C4	6	5.85	moderate	No	Yes	Compara, eggNOG, OrthoDB, OrthoFinder, Panther, Phylome
M9PF61	39304	FBgn0086254	CG6084	Human	10327	380	AKR1A1	6	5.77	moderate	No	Yes	Compara, eggNOG, OrthoDB, OrthoFinder, orthoMCL, RoundUp
M9PF61	39304	FBgn0086254	CG6084	Human	1645	384	AKR1C1	5	4.84	moderate	No	Yes	Compara, eggNOG, OrthoFinder, Panther, Phylome
O01382	43514	FBgn0019972	Drice	Human	840	1508	CASP7	13	12.89	high	Yes	Yes	Compara, eggNOG, Hieranoid, Homologene, Inparanoid, OMA, OrthoDB, OrthoFinder, OrthoInspector, orthoMCL, Panther, RoundUp, TreeFam
O01382	43514	FBgn0019972	Drice	Human	836	1504	CASP3	11	10.83	moderate	No	Yes	Compara, eggNOG, Hieranoid, Inparanoid, Isobase, OrthoDB, OrthoFinder, orthoMCL, Panther, RoundUp, TreeFam
O01382	43514	FBgn0019972	Drice	Human	839	1507	CASP6	6	5.81	moderate	No	Yes	eggNOG, OrthoDB, OrthoFinder, Phylome, RoundUp, TreeFam
O01382	43514	FBgn0019972	Drice	Human	8837	1876	CFLAR	3	3.01	moderate	No	Yes	eggNOG, OrthoDB, Panther
O15971	33025	FBgn0015789	Rab10	Human	10890	9759	RAB10	14	13.8	high	Yes	Yes	Compara, eggNOG, Hieranoid, Homologene, Inparanoid, OMA, OrthoDB, OrthoFinder, OrthoInspector, orthoMCL, Panther, Phylome, RoundUp, TreeFam
O15971	33025	FBgn0015789	Rab10	Human	51762	30273	RAB8B	5	4.84	moderate	No	No	eggNOG, OrthoDB, OrthoFinder, orthoMCL, RoundUp
O15971	33025	FBgn0015789	Rab10	Human	4218	7007	RAB8A	5	4.84	moderate	No	No	eggNOG, OrthoDB, OrthoFinder, orthoMCL, RoundUp
O15971	33025	FBgn0015789	Rab10	Human	5872	9762	RAB13	4	3.94	moderate	No	Yes	eggNOG, OrthoDB, OrthoFinder, RoundUp
O77460	37922	FBgn0016687	Nurf-38	Human	5464	9226	PPA1	14	13.8	high	Yes	Yes	Compara, eggNOG, Hieranoid, Homologene, Inparanoid, OMA, OrthoDB, OrthoFinder, OrthoInspector, orthoMCL, Panther, Phylome, RoundUp, TreeFam
O77460	37922	FBgn0016687	Nurf-38	Human	27068	28883	PPA2	13	12.8	moderate	No	Yes	Compara, eggNOG, Hieranoid, Inparanoid, OMA, OrthoDB, OrthoFinder, OrthoInspector, orthoMCL, Panther, Phylome, RoundUp, TreeFam
P20432	41503	FBgn0001149	GstD1	Human	653689	33437	GSTT2B	2	1.9	moderate	Yes	No	eggNOG, OrthoFinder
P20432	41503	FBgn0001149	GstD1	Human	2952	4641	GSTT1	2	1.9	moderate	Yes	No	eggNOG, OrthoFinder
P20432	41503	FBgn0001149	GstD1	Human	2953	4642	GSTT2	2	1.9	moderate	Yes	No	eggNOG, OrthoFinder
P22465	33019	FBgn0000084	AnxB10	Human	310	545	ANXA7	4	4.01	moderate	Yes	No	eggNOG, Hieranoid, OrthoDB, Panther
P22465	33019	FBgn0000084	AnxB10	Human	309	544	ANXA6	4	3.91	high	Yes	Yes	eggNOG, Homologene, OrthoDB, OrthoFinder
P22465	33019	FBgn0000084	AnxB10	Human	308	543	ANXA5	4	3.86	high	Yes	Yes	eggNOG, Isobase, OrthoDB, OrthoFinder
P22465	33019	FBgn0000084	AnxB10	Human	312	536	ANXA13	4	3.84	moderate	Yes	No	Compara, eggNOG, OrthoDB, OrthoFinder
P22465	33019	FBgn0000084	AnxB10	Human	653145	546	ANXA8	3	2.92	moderate	No	Yes	eggNOG, OMA, OrthoDB
P22465	33019	FBgn0000084	AnxB10	Human	306	541	ANXA3	2	1.91	moderate	No	Yes	eggNOG, OrthoDB
P22465	33019	FBgn0000084	AnxB10	Human	8416	547	ANXA9	2	1.91	moderate	No	Yes	eggNOG, OrthoDB
P22465	33019	FBgn0000084	AnxB10	Human	302	537	ANXA2	2	1.91	moderate	No	Yes	eggNOG, OrthoDB
P22465	33019	FBgn0000084	AnxB10	Human	301	533	ANXA1	2	1.91	moderate	No	Yes	eggNOG, OrthoDB
P22465	33019	FBgn0000084	AnxB10	Human	728113	23334	ANXA8L1	2	1.9	moderate	No	Yes	eggNOG, OrthoFinder
P29310	36059	FBgn0004907	14-3-3zeta	Human	7529	12849	YWHAB	13	12.8	high	Yes	Yes	Compara, eggNOG, Hieranoid, Inparanoid, OMA, OrthoDB, OrthoFinder, OrthoInspector, orthoMCL, Panther, Phylome, RoundUp, TreeFam
P29310	36059	FBgn0004907	14-3-3zeta	Human	7534	12855	YWHAZ	13	12.73	high	Yes	Yes	Compara, eggNOG, Hieranoid, Homologene, Inparanoid, Isobase, OrthoFinder, OrthoInspector, orthoMCL, Panther, Phylome, RoundUp, TreeFam
P29310	36059	FBgn0004907	14-3-3zeta	Human	7533	12853	YWHAH	7	6.81	moderate	No	Yes	Compara, eggNOG, OrthoDB, OrthoFinder, Panther, Phylome, TreeFam
P29310	36059	FBgn0004907	14-3-3zeta	Human	7532	12852	YWHAG	7	6.81	moderate	No	Yes	Compara, eggNOG, OrthoDB, OrthoFinder, Panther, Phylome, TreeFam
P29310	36059	FBgn0004907	14-3-3zeta	Human	2810	10773	SFN	7	6.81	moderate	No	Yes	Compara, eggNOG, OrthoDB, OrthoFinder, Panther, Phylome, TreeFam
P29310	36059	FBgn0004907	14-3-3zeta	Human	10971	12854	YWHAQ	6	5.85	moderate	No	Yes	Compara, eggNOG, OrthoDB, OrthoFinder, Panther, Phylome
P29310	36059	FBgn0004907	14-3-3zeta	Human	7531	12851	YWHAE	5	4.84	moderate	No	No	eggNOG, OrthoDB, OrthoFinder, orthoMCL, RoundUp
P29413	41166	FBgn0005585	Calr	Human	811	1455	CALR	15	14.75	high	Yes	Yes	Compara, eggNOG, Hieranoid, Homologene, Inparanoid, Isobase, OMA, OrthoDB, OrthoFinder, OrthoInspector, orthoMCL, Panther, Phylome, RoundUp, TreeFam
P29413	41166	FBgn0005585	Calr	Human	125972	20407	CALR3	6	5.81	moderate	No	Yes	Compara, eggNOG, OrthoDB, Panther, Phylome, TreeFam
P31409	41550	FBgn0005671	Vha55	Human	526	854	ATP6V1B2	15	14.75	high	Yes	Yes	Compara, eggNOG, Hieranoid, Homologene, Inparanoid, Isobase, OMA, OrthoDB, OrthoFinder, OrthoInspector, orthoMCL, Panther, Phylome, RoundUp, TreeFam
P31409	41550	FBgn0005671	Vha55	Human	525	853	ATP6V1B1	9	8.71	moderate	No	Yes	Compara, eggNOG, Hieranoid, OrthoDB, OrthoInspector, orthoMCL, Panther, Phylome, TreeFam
P36179	2768940	FBgn0260439	Pp2A-29B	Human	5518	9302	PPP2R1A	15	14.75	high	Yes	Yes	Compara, eggNOG, Hieranoid, Homologene, Inparanoid, Isobase, OMA, OrthoDB, OrthoFinder, OrthoInspector, orthoMCL, Panther, Phylome, RoundUp, TreeFam
P36179	2768940	FBgn0260439	Pp2A-29B	Human	5519	9303	PPP2R1B	12	11.87	moderate	No	Yes	eggNOG, Hieranoid, Inparanoid, OMA, OrthoDB, OrthoFinder, OrthoInspector, orthoMCL, Panther, Phylome, RoundUp, TreeFam
P54399	39651	FBgn0014002	Pdi	Human	5034	8548	P4HB	15	14.75	high	Yes	Yes	Compara, eggNOG, Hieranoid, Homologene, Inparanoid, Isobase, OMA, OrthoDB, OrthoFinder, OrthoInspector, orthoMCL, Panther, Phylome, RoundUp, TreeFam
P54399	39651	FBgn0014002	Pdi	Human	64714	14180	PDIA2	7	6.81	moderate	No	Yes	Compara, eggNOG, OrthoDB, OrthoFinder, Panther, Phylome, TreeFam
P54399	39651	FBgn0014002	Pdi	Human	204474	27338	PDILT	5	4.91	moderate	No	Yes	Compara, OrthoDB, Panther, Phylome, TreeFam
P54399	39651	FBgn0014002	Pdi	Human	2923	4606	PDIA3	5	4.84	moderate	No	No	eggNOG, OrthoDB, OrthoFinder, orthoMCL, RoundUp
P54399	39651	FBgn0014002	Pdi	Human	9601	30167	PDIA4	5	4.84	moderate	No	Yes	eggNOG, OrthoDB, OrthoFinder, orthoMCL, RoundUp
P54399	39651	FBgn0014002	Pdi	Human	121506	26495	ERP27	4	4	moderate	No	Yes	Compara, OrthoDB, Panther, TreeFam
Q00963	32746	FBgn0250788	beta-Spec	Human	6712	11276	SPTBN2	13	12.8	high	Yes	Yes	Compara, eggNOG, Hieranoid, Inparanoid, OMA, OrthoDB, OrthoFinder, OrthoInspector, orthoMCL, Panther, Phylome, RoundUp, TreeFam
Q00963	32746	FBgn0250788	beta-Spec	Human	6711	11275	SPTBN1	13	12.73	high	Yes	Yes	Compara, eggNOG, Hieranoid, Homologene, Inparanoid, Isobase, OrthoFinder, OrthoInspector, orthoMCL, Panther, Phylome, RoundUp, TreeFam
Q00963	32746	FBgn0250788	beta-Spec	Human	6710	11274	SPTB	11	10.97	moderate	No	Yes	Hieranoid, Inparanoid, OMA, OrthoDB, OrthoFinder, OrthoInspector, orthoMCL, Panther, Phylome, RoundUp, TreeFam
Q00963	32746	FBgn0250788	beta-Spec	Human	57731	14896	SPTBN4	7	6.7	moderate	No	Yes	Compara, eggNOG, OrthoFinder, orthoMCL, Panther, Phylome, TreeFam
Q01604	33461	FBgn0250906	Pgk	Human	5230	8896	PGK1	14	13.8	high	Yes	Yes	Compara, eggNOG, Hieranoid, Homologene, Inparanoid, OMA, OrthoDB, OrthoFinder, OrthoInspector, orthoMCL, Panther, Phylome, RoundUp, TreeFam
Q01604	33461	FBgn0250906	Pgk	Human	5232	8898	PGK2	12	11.77	moderate	No	Yes	Compara, eggNOG, Hieranoid, Inparanoid, OMA, OrthoDB, OrthoFinder, OrthoInspector, orthoMCL, Panther, Phylome, TreeFam
Q0E8X8	50133	FBgn0040660	CG13551	Human	93974	871	ATP5IF1	8	7.95	high	Yes	Yes	eggNOG, Inparanoid, OrthoDB, OrthoFinder, orthoMCL, Panther, RoundUp, TreeFam
Q3YMU0	36270	FBgn0033663	ERp60	Human	2923	4606	PDIA3	15	14.75	high	Yes	Yes	Compara, eggNOG, Hieranoid, Homologene, Inparanoid, Isobase, OMA, OrthoDB, OrthoFinder, OrthoInspector, orthoMCL, Panther, Phylome, RoundUp, TreeFam
Q3YMU0	36270	FBgn0033663	ERp60	Human	9601	30167	PDIA4	5	4.84	moderate	No	Yes	eggNOG, OrthoDB, OrthoFinder, orthoMCL, RoundUp
Q3YMU0	36270	FBgn0033663	ERp60	Human	5034	8548	P4HB	5	4.84	moderate	No	No	eggNOG, OrthoDB, OrthoFinder, orthoMCL, RoundUp
Q7K110	37029	FBgn0034277	OstDelta	Human	6185	10382	RPN2	14	13.8	high	Yes	Yes	Compara, eggNOG, Hieranoid, Homologene, Inparanoid, OMA, OrthoDB, OrthoFinder, OrthoInspector, orthoMCL, Panther, Phylome, RoundUp, TreeFam
Q7KM15	45827	FBgn0000181	bic	Human	91408	30547	BTF3L4	12	11.8	high	Yes	Yes	Compara, eggNOG, Hieranoid, Inparanoid, OMA, OrthoDB, OrthoFinder, orthoMCL, Panther, Phylome, RoundUp, TreeFam
Q7KM15	45827	FBgn0000181	bic	Human	689	1125	BTF3	12	11.79	high	Yes	Yes	Compara, eggNOG, Hieranoid, Homologene, Inparanoid, OrthoDB, OrthoFinder, orthoMCL, Panther, Phylome, RoundUp, TreeFam
Q86PD3	36233	FBgn0050022	CG30022	Human	23474	23287	ETHE1	12	11.78	high	Yes	Yes	Compara, eggNOG, Hieranoid, Homologene, Inparanoid, OrthoFinder, OrthoInspector, orthoMCL, Panther, Phylome, RoundUp, TreeFam
Q8INK3	3772232	FBgn0037913	fabp	Human	5375	9117	PMP2	11	10.76	high	Yes	Yes	Compara, eggNOG, Hieranoid, Inparanoid, OMA, OrthoFinder, OrthoInspector, orthoMCL, Panther, Phylome, TreeFam
Q8INK3	3772232	FBgn0037913	fabp	Human	2173	3562	FABP7	11	10.73	high	Yes	Yes	Compara, eggNOG, Hieranoid, Homologene, Inparanoid, OMA, OrthoFinder, OrthoInspector, orthoMCL, Phylome, RoundUp
Q8INK3	3772232	FBgn0037913	fabp	Human	2170	3557	FABP3	10	9.73	moderate	No	Yes	Compara, eggNOG, Hieranoid, Inparanoid, OMA, OrthoFinder, OrthoInspector, orthoMCL, Phylome, RoundUp
Q8INK3	3772232	FBgn0037913	fabp	Human	646480	3563	FABP9	9	8.85	moderate	No	Yes	Compara, eggNOG, Hieranoid, Inparanoid, OrthoFinder, OrthoInspector, Panther, Phylome, TreeFam
Q8INK3	3772232	FBgn0037913	fabp	Human	2171	3560	FABP5	9	8.85	moderate	No	Yes	Compara, eggNOG, Hieranoid, Inparanoid, OrthoFinder, OrthoInspector, Panther, Phylome, TreeFam
Q8INK3	3772232	FBgn0037913	fabp	Human	646486	34524	FABP12	9	8.85	moderate	No	Yes	Compara, eggNOG, Hieranoid, Inparanoid, OrthoFinder, OrthoInspector, Panther, Phylome, TreeFam
Q8INK3	3772232	FBgn0037913	fabp	Human	2167	3559	FABP4	9	8.78	moderate	No	Yes	Compara, eggNOG, Hieranoid, Inparanoid, OrthoFinder, OrthoInspector, Phylome, RoundUp, TreeFam
Q8INK3	3772232	FBgn0037913	fabp	Human	2172	3561	FABP6	3	2.91	moderate	No	Yes	eggNOG, Panther, Phylome
Q8INK3	3772232	FBgn0037913	fabp	Human	2168	3555	FABP1	3	2.91	moderate	No	Yes	eggNOG, Panther, Phylome
Q8INK3	3772232	FBgn0037913	fabp	Human	5948	9920	RBP2	2	1.83	moderate	No	Yes	Compara, eggNOG
Q8INK3	3772232	FBgn0037913	fabp	Human	1382	2339	CRABP2	2	1.83	moderate	No	Yes	Compara, eggNOG
Q8INK3	3772232	FBgn0037913	fabp	Human	116362	30316	RBP7	2	1.83	moderate	No	Yes	Compara, eggNOG
Q8INK3	3772232	FBgn0037913	fabp	Human	83758	15847	RBP5	2	1.83	moderate	No	Yes	Compara, eggNOG
Q8INK3	3772232	FBgn0037913	fabp	Human	1381	2338	CRABP1	2	1.83	moderate	No	Yes	Compara, eggNOG
Q8INK3	3772232	FBgn0037913	fabp	Human	5947	9919	RBP1	2	1.83	moderate	No	Yes	Compara, eggNOG
Q8T0L3	35998	FBgn0023143	Uba1	Human	7317	12469	UBA1	13	12.8	high	Yes	Yes	Compara, eggNOG, Hieranoid, Homologene, Inparanoid, OMA, OrthoDB, OrthoInspector, orthoMCL, Panther, Phylome, RoundUp, TreeFam
Q8T0L3	35998	FBgn0023143	Uba1	Human	7318	12471	UBA7	7	6.78	moderate	No	Yes	eggNOG, Hieranoid, OrthoDB, orthoMCL, Panther, Phylome, TreeFam
Q8T0L3	35998	FBgn0023143	Uba1	Human	55236	25581	UBA6	3	2.81	moderate	No	Yes	eggNOG, OrthoDB, orthoMCL
Q94519	38154	FBgn0011361	ND-ACP	Human	4706	7694	NDUFAB1	12	11.71	high	Yes	Yes	Compara, eggNOG, Hieranoid, Inparanoid, Isobase, OrthoDB, OrthoFinder, OrthoInspector, orthoMCL, Panther, Phylome, TreeFam
Q9GU68	37846	FBgn0034967	eIF-5A	Human	56648	3301	EIF5A2	13	12.8	high	Yes	Yes	Compara, eggNOG, Hieranoid, Inparanoid, OMA, OrthoDB, OrthoFinder, OrthoInspector, orthoMCL, Panther, Phylome, RoundUp, TreeFam
Q9GU68	37846	FBgn0034967	eIF-5A	Human	1984	3300	EIF5A	11	10.64	moderate	No	Yes	Compara, eggNOG, Hieranoid, Inparanoid, Isobase, OMA, OrthoInspector, orthoMCL, Phylome, RoundUp, TreeFam
Q9GU68	37846	FBgn0034967	eIF-5A	Human	143244	17419	EIF5AL1	9	8.86	moderate	No	Yes	Compara, eggNOG, Homologene, Inparanoid, OMA, OrthoDB, OrthoFinder, OrthoInspector, TreeFam
Q9V438	34976	FBgn0025678	CaBP1	Human	10130	30168	PDIA6	15	14.75	high	Yes	Yes	Compara, eggNOG, Hieranoid, Homologene, Inparanoid, Isobase, OMA, OrthoDB, OrthoFinder, OrthoInspector, orthoMCL, Panther, Phylome, RoundUp, TreeFam
Q9V438	34976	FBgn0025678	CaBP1	Human	54431	24637	DNAJC10	2	1.91	moderate	No	Yes	eggNOG, OrthoDB
Q9VEB1	42185	FBgn0262559	Mdh2	Human	4191	6971	MDH2	14	13.8	high	Yes	Yes	Compara, eggNOG, Hieranoid, Homologene, Inparanoid, OMA, OrthoDB, OrthoFinder, OrthoInspector, orthoMCL, Panther, Phylome, RoundUp, TreeFam
Q9VG96	48337	FBgn0010040	GstD4	Human	653689	33437	GSTT2B	2	1.9	moderate	Yes	No	eggNOG, OrthoFinder
Q9VG96	48337	FBgn0010040	GstD4	Human	2952	4641	GSTT1	2	1.9	moderate	Yes	No	eggNOG, OrthoFinder
Q9VG96	48337	FBgn0010040	GstD4	Human	2953	4642	GSTT2	2	1.9	moderate	Yes	No	eggNOG, OrthoFinder
Q9VGS2	41341	FBgn0037874	Tctp	Human	7178	12022	TPT1	14	13.8	high	Yes	Yes	Compara, eggNOG, Hieranoid, Homologene, Inparanoid, OMA, OrthoDB, OrthoFinder, OrthoInspector, orthoMCL, Panther, Phylome, RoundUp, TreeFam
Q9VGS2	41341	FBgn0037874	Tctp	Human	59347	24088	TPT1P8	5	5.06	moderate	No	Yes	Hieranoid, Inparanoid, OrthoInspector, Panther, Phylome
Q9VGS2	41341	FBgn0037874	Tctp	Human	392490	-	FLJ44635	5	5.01	moderate	No	Yes	Hieranoid, OrthoFinder, OrthoInspector, Panther, Phylome
Q9VJD1	35056	FBgn0032643	GCS2beta	Human	5589	9411	PRKCSH	15	14.75	high	Yes	Yes	Compara, eggNOG, Hieranoid, Homologene, Inparanoid, Isobase, OMA, OrthoDB, OrthoFinder, OrthoInspector, orthoMCL, Panther, Phylome, RoundUp, TreeFam
Q9VRP2	38645	FBgn0035630	CG10576	Human	5036	8550	PA2G4	12	11.83	high	Yes	Yes	Compara, eggNOG, Homologene, Inparanoid, Isobase, OMA, OrthoFinder, OrthoInspector, orthoMCL, Panther, RoundUp, TreeFam
Q9VS62	38824	FBgn0016983	smid	Human	4931	8070	NVL	13	12.7	high	Yes	Yes	Compara, eggNOG, Hieranoid, Homologene, Isobase, OMA, OrthoDB, OrthoFinder, orthoMCL, Panther, Phylome, RoundUp, TreeFam
Q9VWV5	32822	FBgn0052549	CG32549	Human	22978	8022	NT5C2	13	12.69	high	Yes	Yes	Compara, eggNOG, Hieranoid, Homologene, Isobase, OMA, OrthoFinder, OrthoInspector, orthoMCL, Panther, Phylome, RoundUp, TreeFam
Q9VWV5	32822	FBgn0052549	CG32549	Human	284958	27678	NT5DC4	8	7.65	moderate	No	Yes	Compara, eggNOG, Isobase, OrthoFinder, orthoMCL, Panther, Phylome, TreeFam
Q9W0H8	38145	FBgn0025682	scf	Human	813	1458	CALU	14	13.74	high	Yes	Yes	Compara, eggNOG, Hieranoid, Homologene, Inparanoid, Isobase, OMA, OrthoFinder, OrthoInspector, orthoMCL, Panther, Phylome, RoundUp, TreeFam
Q9W0H8	38145	FBgn0025682	scf	Human	5954	9934	RCN1	9	8.93	moderate	No	Yes	eggNOG, Hieranoid, Inparanoid, OMA, OrthoFinder, OrthoInspector, Panther, Phylome, TreeFam
Q9W0H8	38145	FBgn0025682	scf	Human	57333	21145	RCN3	8	7.8	moderate	No	Yes	Compara, eggNOG, Hieranoid, OrthoFinder, OrthoInspector, Panther, Phylome, TreeFam
Q9W0S7	38045	FBgn0035121	Tudor-SN	Human	27044	30646	SND1	12	11.76	high	Yes	Yes	Compara, eggNOG, Hieranoid, Homologene, Inparanoid, OMA, OrthoFinder, OrthoInspector, orthoMCL, Panther, Phylome, TreeFam
Q9W4N2	31355	FBgn0029693	CG6379	Human	23070	21077	CMTR1	12	11.72	high	Yes	Yes	Compara, eggNOG, Hieranoid, Homologene, OMA, OrthoDB, OrthoFinder, OrthoInspector, orthoMCL, Panther, Phylome, TreeFam
Q9XZ63	41983	FBgn0027095	Manf	Human	7873	15461	MANF	14	13.8	high	Yes	Yes	Compara, eggNOG, Hieranoid, Homologene, Inparanoid, OMA, OrthoDB, OrthoFinder, OrthoInspector, orthoMCL, Panther, Phylome, RoundUp, TreeFam
Q9XZ63	41983	FBgn0027095	Manf	Human	441549	24913	CDNF	10	9.86	moderate	No	Yes	Compara, eggNOG, Hieranoid, Inparanoid, OrthoDB, OrthoFinder, OrthoInspector, Panther, Phylome, TreeFam

## Sheet: ssCAP0
Fly GeneID	Fly Gene ID	FlyBaseID	Fly Symbol	Species	Human GeneID	HGNCID	Human Symbol	DIOPT Score	Weighted Score	Rank	Best Score	Best Score Reverse	Prediction Derived From
P48598	45525	FBgn0015218	eIF-4E	Human	1977	3287	EIF4E	15	14.75	high	Yes	Yes	Compara, eggNOG, Hieranoid, Homologene, Inparanoid, Isobase, OMA, OrthoDB, OrthoFinder, OrthoInspector, orthoMCL, Panther, Phylome, RoundUp, TreeFam
P48598	45525	FBgn0015218	eIF-4E	Human	253314	33179	EIF4E1B	13	12.8	moderate	No	Yes	Compara, eggNOG, Hieranoid, Inparanoid, OMA, OrthoDB, OrthoFinder, OrthoInspector, orthoMCL, Panther, Phylome, RoundUp, TreeFam
Q7K4N3	44409	FBgn0022942	Cbp80	Human	4686	7658	NCBP1	14	13.8	high	Yes	Yes	Compara, eggNOG, Hieranoid, Homologene, Inparanoid, OMA, OrthoDB, OrthoFinder, OrthoInspector, orthoMCL, Panther, Phylome, RoundUp, TreeFam
Q86BY9	37335	FBgn0250850	rig	Human	25929	20043	GEMIN5	7	6.69	high	Yes	Yes	Compara, eggNOG, Hieranoid, Inparanoid, OrthoFinder, orthoMCL, Phylome
Q9V3L6	42166	FBgn0022943	Cbp20	Human	22916	7659	NCBP2	14	13.75	high	Yes	Yes	Compara, eggNOG, Hieranoid, Inparanoid, Isobase, OMA, OrthoDB, OrthoFinder, OrthoInspector, orthoMCL, Panther, Phylome, RoundUp, TreeFam
Q9V3L6	42166	FBgn0022943	Cbp20	Human	392517	31795	NCBP2L	5	4.97	moderate	No	Yes	Hieranoid, Isobase, OrthoDB, Panther, Phylome
Q9W4N2	31355	FBgn0029693	CG6379	Human	23070	21077	CMTR1	12	11.72	high	Yes	Yes	Compara, eggNOG, Hieranoid, Homologene, OMA, OrthoDB, OrthoFinder, OrthoInspector, orthoMCL, Panther, Phylome, TreeFam
Q9XZ56	33569	FBgn0261560	Thor	Human	1979	3289	EIF4EBP2	13	12.8	high	Yes	Yes	Compara, eggNOG, Hieranoid, Inparanoid, OMA, OrthoDB, OrthoFinder, OrthoInspector, orthoMCL, Panther, Phylome, RoundUp, TreeFam
Q9XZ56	33569	FBgn0261560	Thor	Human	1978	3288	EIF4EBP1	13	12.8	high	Yes	Yes	Compara, eggNOG, Hieranoid, Inparanoid, OMA, OrthoDB, OrthoFinder, OrthoInspector, orthoMCL, Panther, Phylome, RoundUp, TreeFam
Q9XZ56	33569	FBgn0261560	Thor	Human	8637	3290	EIF4EBP3	11	10.89	moderate	No	Yes	Compara, eggNOG, Hieranoid, Inparanoid, OrthoDB, OrthoFinder, OrthoInspector, Panther, Phylome, RoundUp, TreeFam
A1Z8G0	36176	FBgn0050021	metro	Human	143098	26542	MPP7	13	12.89	high	Yes	Yes	Compara, eggNOG, Hieranoid, Homologene, Inparanoid, OMA, OrthoDB, OrthoFinder, OrthoInspector, orthoMCL, Panther, RoundUp, TreeFam
A1Z8G0	36176	FBgn0050021	metro	Human	4356	7221	MPP3	12	11.81	moderate	No	Yes	Compara, eggNOG, Hieranoid, Inparanoid, Isobase, OMA, OrthoDB, OrthoFinder, OrthoInspector, orthoMCL, Panther, TreeFam
A1Z8G0	36176	FBgn0050021	metro	Human	58538	13680	MPP4	8	7.85	moderate	No	Yes	Compara, eggNOG, Isobase, OrthoDB, OrthoFinder, OrthoInspector, Panther, TreeFam
B6IDY5	36316	FBgn0025454	Cyp6g1	Human	64816	17450	CYP3A43	6	5.75	moderate	Yes	No	Compara, eggNOG, Hieranoid, OrthoDB, OrthoInspector, Phylome
B6IDY5	36316	FBgn0025454	Cyp6g1	Human	1576	2637	CYP3A4	6	5.75	moderate	Yes	No	Compara, eggNOG, Hieranoid, OrthoDB, OrthoInspector, Phylome
B6IDY5	36316	FBgn0025454	Cyp6g1	Human	1577	2638	CYP3A5	6	5.75	moderate	Yes	No	Compara, eggNOG, Hieranoid, OrthoDB, OrthoInspector, Phylome
B6IDY5	36316	FBgn0025454	Cyp6g1	Human	100861540	51504	CYP3A7-CYP3A51P	5	4.85	moderate	No	No	Compara, Hieranoid, OrthoDB, OrthoInspector, Phylome
B6IDY5	36316	FBgn0025454	Cyp6g1	Human	6916	11609	TBXAS1	5	4.75	moderate	No	No	Compara, eggNOG, OrthoDB, OrthoInspector, Phylome
Q9V674	36316	FBgn0025454	Cyp6g1	Human	64816	17450	CYP3A43	6	5.75	moderate	Yes	No	Compara, eggNOG, Hieranoid, OrthoDB, OrthoInspector, Phylome
Q9V674	36316	FBgn0025454	Cyp6g1	Human	1576	2637	CYP3A4	6	5.75	moderate	Yes	No	Compara, eggNOG, Hieranoid, OrthoDB, OrthoInspector, Phylome
Q9V674	36316	FBgn0025454	Cyp6g1	Human	1577	2638	CYP3A5	6	5.75	moderate	Yes	No	Compara, eggNOG, Hieranoid, OrthoDB, OrthoInspector, Phylome
Q9V674	36316	FBgn0025454	Cyp6g1	Human	100861540	51504	CYP3A7-CYP3A51P	5	4.85	moderate	No	No	Compara, Hieranoid, OrthoDB, OrthoInspector, Phylome
Q9V674	36316	FBgn0025454	Cyp6g1	Human	6916	11609	TBXAS1	5	4.75	moderate	No	No	Compara, eggNOG, OrthoDB, OrthoInspector, Phylome
E1JJR3	32935	FBgn0020261	pcm	Human	54464	30654	XRN1	12	11.79	high	Yes	Yes	Compara, eggNOG, Homologene, Isobase, OMA, OrthoDB, OrthoFinder, OrthoInspector, orthoMCL, Panther, RoundUp, TreeFam
E1JJR3	32935	FBgn0020261	pcm	Human	22803	12836	XRN2	4	3.81	moderate	No	No	eggNOG, OrthoDB, OrthoFinder, orthoMCL
M9PBZ2	33498	FBgn0010263	Rbp9	Human	1996	3315	ELAVL4	11	10.76	moderate	Yes	No	Compara, eggNOG, Hieranoid, Homologene, Inparanoid, OrthoDB, OrthoInspector, orthoMCL, Panther, Phylome, TreeFam
M9PBZ2	33498	FBgn0010263	Rbp9	Human	1995	3314	ELAVL3	10	9.81	moderate	No	No	Compara, eggNOG, Hieranoid, Inparanoid, Isobase, OrthoDB, OrthoInspector, Panther, Phylome, TreeFam
M9PBZ2	33498	FBgn0010263	Rbp9	Human	1993	3313	ELAVL2	10	9.76	moderate	No	No	Compara, eggNOG, Hieranoid, Inparanoid, OrthoDB, OrthoInspector, orthoMCL, Panther, Phylome, TreeFam
M9PBZ2	33498	FBgn0010263	Rbp9	Human	1994	3312	ELAVL1	9	8.86	moderate	No	No	Compara, eggNOG, Hieranoid, Inparanoid, OrthoDB, OrthoInspector, Panther, Phylome, TreeFam
P16914	31000	FBgn0260400	elav	Human	1995	3314	ELAVL3	7	6.81	moderate	Yes	No	Compara, eggNOG, Hieranoid, OrthoDB, Panther, Phylome, TreeFam
P16914	31000	FBgn0260400	elav	Human	1993	3313	ELAVL2	7	6.81	moderate	Yes	No	Compara, eggNOG, Hieranoid, OrthoDB, Panther, Phylome, TreeFam
P16914	31000	FBgn0260400	elav	Human	1994	3312	ELAVL1	7	6.81	moderate	Yes	No	Compara, eggNOG, Hieranoid, OrthoDB, Panther, Phylome, TreeFam
P16914	31000	FBgn0260400	elav	Human	1996	3315	ELAVL4	7	6.81	moderate	Yes	No	Compara, eggNOG, Hieranoid, OrthoDB, Panther, Phylome, TreeFam
P48809	33968	FBgn0004838	Hrb27C	Human	26528	2683	DAZAP1	13	12.74	high	Yes	Yes	Compara, eggNOG, Hieranoid, Inparanoid, Isobase, OrthoDB, OrthoFinder, OrthoInspector, orthoMCL, Panther, Phylome, RoundUp, TreeFam
P48809	33968	FBgn0004838	Hrb27C	Human	124540	18585	MSI2	4	3.94	moderate	No	No	eggNOG, OrthoDB, OrthoFinder, RoundUp
P48809	33968	FBgn0004838	Hrb27C	Human	4440	7330	MSI1	4	3.94	moderate	No	No	eggNOG, OrthoDB, OrthoFinder, RoundUp
P48809	33968	FBgn0004838	Hrb27C	Human	220988	24941	HNRNPA3	4	3.94	moderate	No	No	OrthoDB, OrthoFinder, orthoMCL, RoundUp
Q02926	43231	FBgn0004903	Rb97D	Human	3181	5033	HNRNPA2B1	9	8.79	moderate	Yes	No	Compara, eggNOG, Isobase, OrthoDB, OrthoFinder, Panther, Phylome, RoundUp, TreeFam
Q02926	43231	FBgn0004903	Rb97D	Human	10949	5030	HNRNPA0	6	5.91	moderate	No	Yes	Compara, OrthoDB, OrthoFinder, Panther, Phylome, TreeFam
Q02926	43231	FBgn0004903	Rb97D	Human	3178	5031	HNRNPA1	6	5.85	moderate	No	No	Compara, eggNOG, OrthoDB, OrthoFinder, Panther, Phylome
Q02926	43231	FBgn0004903	Rb97D	Human	144983	27067	HNRNPA1L2	6	5.85	moderate	No	No	Compara, eggNOG, OrthoDB, OrthoFinder, Panther, Phylome
Q02926	43231	FBgn0004903	Rb97D	Human	220988	24941	HNRNPA3	5	4.92	moderate	No	No	eggNOG, OrthoDB, OrthoFinder, Panther, Phylome
Q24562	32602	FBgn0005411	U2af50	Human	11338	23156	U2AF2	15	14.75	high	Yes	Yes	Compara, eggNOG, Hieranoid, Homologene, Inparanoid, Isobase, OMA, OrthoDB, OrthoFinder, OrthoInspector, orthoMCL, Panther, Phylome, RoundUp, TreeFam
Q8IMS8	43087	FBgn0011666	msi	Human	124540	18585	MSI2	4	3.76	moderate	Yes	No	eggNOG, Isobase, OrthoDB, orthoMCL
Q8MSV2	38605	FBgn0052423	shep	Human	27303	13427	RBMS3	10	9.79	high	Yes	Yes	Compara, eggNOG, Inparanoid, OrthoDB, OrthoInspector, orthoMCL, Panther, Phylome, RoundUp, TreeFam
Q8MSV2	38605	FBgn0052423	shep	Human	5939	9909	RBMS2	9	8.89	moderate	No	Yes	Compara, eggNOG, Inparanoid, OrthoDB, OrthoInspector, Panther, Phylome, RoundUp, TreeFam
Q8MSV2	38605	FBgn0052423	shep	Human	5937	9907	RBMS1	9	8.86	moderate	No	Yes	eggNOG, Inparanoid, OrthoDB, OrthoInspector, orthoMCL, Panther, Phylome, RoundUp, TreeFam
Q95RE4	39377	FBgn0022959	yps	Human	4904	8014	YBX1	8	7.91	high	Yes	Yes	Compara, eggNOG, Inparanoid, OrthoFinder, OrthoInspector, orthoMCL, Panther, RoundUp
Q95RE4	39377	FBgn0022959	yps	Human	8531	2428	YBX3	7	6.89	moderate	No	Yes	eggNOG, Inparanoid, OrthoDB, OrthoFinder, OrthoInspector, orthoMCL, RoundUp
Q95RE4	39377	FBgn0022959	yps	Human	51087	17948	YBX2	5	5.06	moderate	No	Yes	eggNOG, Inparanoid, OrthoDB, OrthoInspector, Panther
Q960Z0	32049	FBgn0030268	Klp10A	Human	3796	6318	KIF2A	15	14.75	high	Yes	Yes	Compara, eggNOG, Hieranoid, Homologene, Inparanoid, Isobase, OMA, OrthoDB, OrthoFinder, OrthoInspector, orthoMCL, Panther, Phylome, RoundUp, TreeFam
Q960Z0	32049	FBgn0030268	Klp10A	Human	11004	6393	KIF2C	10	9.76	moderate	No	Yes	Compara, eggNOG, Inparanoid, OrthoDB, OrthoFinder, OrthoInspector, orthoMCL, Panther, Phylome, TreeFam
Q960Z0	32049	FBgn0030268	Klp10A	Human	84643	29443	KIF2B	9	8.72	moderate	No	Yes	Compara, eggNOG, OMA, OrthoDB, OrthoFinder, orthoMCL, Panther, Phylome, TreeFam
Q960Z0	32049	FBgn0030268	Klp10A	Human	347240	19916	KIF24	3	2.81	moderate	No	Yes	eggNOG, OrthoDB, orthoMCL
Q9VM71	33964	FBgn0031868	Rat1	Human	22803	12836	XRN2	14	13.7	high	Yes	Yes	Compara, eggNOG, Hieranoid, Homologene, Isobase, OMA, OrthoDB, OrthoFinder, OrthoInspector, orthoMCL, Panther, Phylome, RoundUp, TreeFam
Q9VM71	33964	FBgn0031868	Rat1	Human	54464	30654	XRN1	4	3.81	moderate	No	No	eggNOG, OrthoDB, OrthoFinder, orthoMCL
Q9VVE5	39919	FBgn0260943	Rbp6	Human	124540	18585	MSI2	14	13.74	high	Yes	Yes	Compara, eggNOG, Hieranoid, Homologene, Inparanoid, Isobase, OrthoDB, OrthoFinder, OrthoInspector, orthoMCL, Panther, Phylome, RoundUp, TreeFam
Q9VVE5	39919	FBgn0260943	Rbp6	Human	4440	7330	MSI1	13	12.8	moderate	No	Yes	Compara, eggNOG, Hieranoid, Inparanoid, OMA, OrthoDB, OrthoFinder, OrthoInspector, orthoMCL, Panther, Phylome, RoundUp, TreeFam
Q9VVE5	39919	FBgn0260943	Rbp6	Human	26528	2683	DAZAP1	4	3.94	moderate	No	No	eggNOG, OrthoDB, OrthoFinder, RoundUp
Q9W3W8	31613	FBgn0029897	RpL17	Human	100526842	44661	RPL17-C18orf32	10	10.11	high	Yes	Yes	Hieranoid, Homologene, Inparanoid, OMA, OrthoDB, OrthoFinder, OrthoInspector, Panther, Phylome, RoundUp
Q9W3W8	31613	FBgn0029897	RpL17	Human	6139	10307	RPL17	9	8.81	moderate	No	Yes	Compara, eggNOG, OMA, OrthoDB, OrthoFinder, OrthoInspector, orthoMCL, Panther, TreeFam
Q7K110	37029	FBgn0034277	OstDelta	Human	6185	10382	RPN2	14	13.8	high	Yes	Yes	Compara, eggNOG, Hieranoid, Homologene, Inparanoid, OMA, OrthoDB, OrthoFinder, OrthoInspector, orthoMCL, Panther, Phylome, RoundUp, TreeFam
Q86PD3	36233	FBgn0050022	CG30022	Human	23474	23287	ETHE1	12	11.78	high	Yes	Yes	Compara, eggNOG, Hieranoid, Homologene, Inparanoid, OrthoFinder, OrthoInspector, orthoMCL, Panther, Phylome, RoundUp, TreeFam
Q95RR8	38369	FBgn0035397	CG11486	Human	255967	29991	PAN3	11	10.79	high	Yes	Yes	Compara, eggNOG, Hieranoid, Inparanoid, OrthoDB, OrthoInspector, orthoMCL, Panther, Phylome, RoundUp, TreeFam
Q9VDT1	42364	FBgn0038742	Arc42	Human	35	90	ACADS	15	14.75	high	Yes	Yes	Compara, eggNOG, Hieranoid, Homologene, Inparanoid, Isobase, OMA, OrthoDB, OrthoFinder, OrthoInspector, orthoMCL, Panther, Phylome, RoundUp, TreeFam
Q9VJD1	35056	FBgn0032643	GCS2beta	Human	5589	9411	PRKCSH	15	14.75	high	Yes	Yes	Compara, eggNOG, Hieranoid, Homologene, Inparanoid, Isobase, OMA, OrthoDB, OrthoFinder, OrthoInspector, orthoMCL, Panther, Phylome, RoundUp, TreeFam

## Sheet: ssCAP
Fly GeneID	Fly Gene ID	FlyBaseID	Fly Symbol	Species	Human GeneID	HGNCID	Human Symbol	DIOPT Score	Weighted Score	Rank	Best Score	Best Score Reverse	Prediction Derived From
Q7K4N3	44409	FBgn0022942	Cbp80	Human	4686	7658	NCBP1	14	13.8	high	Yes	Yes	Compara, eggNOG, Hieranoid, Homologene, Inparanoid, OMA, OrthoDB, OrthoFinder, OrthoInspector, orthoMCL, Panther, Phylome, RoundUp, TreeFam
Q9V3L6	42166	FBgn0022943	Cbp20	Human	22916	7659	NCBP2	14	13.75	high	Yes	Yes	Compara, eggNOG, Hieranoid, Inparanoid, Isobase, OMA, OrthoDB, OrthoFinder, OrthoInspector, orthoMCL, Panther, Phylome, RoundUp, TreeFam
Q9V3L6	42166	FBgn0022943	Cbp20	Human	392517	31795	NCBP2L	5	4.97	moderate	No	Yes	Hieranoid, Isobase, OrthoDB, Panther, Phylome
Q9W4N2	31355	FBgn0029693	CG6379	Human	23070	21077	CMTR1	12	11.72	high	Yes	Yes	Compara, eggNOG, Hieranoid, Homologene, OMA, OrthoDB, OrthoFinder, OrthoInspector, orthoMCL, Panther, Phylome, TreeFam
O15971	33025	FBgn0015789	Rab10	Human	10890	9759	RAB10	14	13.8	high	Yes	Yes	Compara, eggNOG, Hieranoid, Homologene, Inparanoid, OMA, OrthoDB, OrthoFinder, OrthoInspector, orthoMCL, Panther, Phylome, RoundUp, TreeFam
O15971	33025	FBgn0015789	Rab10	Human	51762	30273	RAB8B	5	4.84	moderate	No	No	eggNOG, OrthoDB, OrthoFinder, orthoMCL, RoundUp
O15971	33025	FBgn0015789	Rab10	Human	4218	7007	RAB8A	5	4.84	moderate	No	No	eggNOG, OrthoDB, OrthoFinder, orthoMCL, RoundUp
O15971	33025	FBgn0015789	Rab10	Human	5872	9762	RAB13	4	3.94	moderate	No	Yes	eggNOG, OrthoDB, OrthoFinder, RoundUp
Q7K3M5	35654	FBgn0033160	Dhx15	Human	1665	2738	DHX15	15	14.75	high	Yes	Yes	Compara, eggNOG, Hieranoid, Homologene, Inparanoid, Isobase, OMA, OrthoDB, OrthoFinder, OrthoInspector, orthoMCL, Panther, Phylome, RoundUp, TreeFam
Q7K3M5	35654	FBgn0033160	Dhx15	Human	165545	20410	DQX1	2	2	moderate	No	Yes	eggNOG, Panther
Q7K3M5	35654	FBgn0033160	Dhx15	Human	55760	16717	DHX32	2	2	moderate	No	Yes	eggNOG, Panther
Q86PD3	36233	FBgn0050022	CG30022	Human	23474	23287	ETHE1	12	11.78	high	Yes	Yes	Compara, eggNOG, Hieranoid, Homologene, Inparanoid, OrthoFinder, OrthoInspector, orthoMCL, Panther, Phylome, RoundUp, TreeFam
Q9VJQ4	34877	FBgn0001974	l(2)35Bd	Human	8731	10075	RNMT	15	14.75	high	Yes	Yes	Compara, eggNOG, Hieranoid, Homologene, Inparanoid, Isobase, OMA, OrthoDB, OrthoFinder, OrthoInspector, orthoMCL, Panther, Phylome, RoundUp, TreeFam
A1Z8G0	36176	FBgn0050021	metro	Human	143098	26542	MPP7	13	12.89	high	Yes	Yes	Compara, eggNOG, Hieranoid, Homologene, Inparanoid, OMA, OrthoDB, OrthoFinder, OrthoInspector, orthoMCL, Panther, RoundUp, TreeFam
A1Z8G0	36176	FBgn0050021	metro	Human	4356	7221	MPP3	12	11.81	moderate	No	Yes	Compara, eggNOG, Hieranoid, Inparanoid, Isobase, OMA, OrthoDB, OrthoFinder, OrthoInspector, orthoMCL, Panther, TreeFam
A1Z8G0	36176	FBgn0050021	metro	Human	58538	13680	MPP4	8	7.85	moderate	No	Yes	Compara, eggNOG, Isobase, OrthoDB, OrthoFinder, OrthoInspector, Panther, TreeFam
M9PBZ2	33498	FBgn0010263	Rbp9	Human	1996	3315	ELAVL4	11	10.76	moderate	Yes	No	Compara, eggNOG, Hieranoid, Homologene, Inparanoid, OrthoDB, OrthoInspector, orthoMCL, Panther, Phylome, TreeFam
M9PBZ2	33498	FBgn0010263	Rbp9	Human	1995	3314	ELAVL3	10	9.81	moderate	No	No	Compara, eggNOG, Hieranoid, Inparanoid, Isobase, OrthoDB, OrthoInspector, Panther, Phylome, TreeFam
M9PBZ2	33498	FBgn0010263	Rbp9	Human	1993	3313	ELAVL2	10	9.76	moderate	No	No	Compara, eggNOG, Hieranoid, Inparanoid, OrthoDB, OrthoInspector, orthoMCL, Panther, Phylome, TreeFam
M9PBZ2	33498	FBgn0010263	Rbp9	Human	1994	3312	ELAVL1	9	8.86	moderate	No	No	Compara, eggNOG, Hieranoid, Inparanoid, OrthoDB, OrthoInspector, Panther, Phylome, TreeFam
P16914	31000	FBgn0260400	elav	Human	1995	3314	ELAVL3	7	6.81	moderate	Yes	No	Compara, eggNOG, Hieranoid, OrthoDB, Panther, Phylome, TreeFam
P16914	31000	FBgn0260400	elav	Human	1993	3313	ELAVL2	7	6.81	moderate	Yes	No	Compara, eggNOG, Hieranoid, OrthoDB, Panther, Phylome, TreeFam
P16914	31000	FBgn0260400	elav	Human	1994	3312	ELAVL1	7	6.81	moderate	Yes	No	Compara, eggNOG, Hieranoid, OrthoDB, Panther, Phylome, TreeFam
P16914	31000	FBgn0260400	elav	Human	1996	3315	ELAVL4	7	6.81	moderate	Yes	No	Compara, eggNOG, Hieranoid, OrthoDB, Panther, Phylome, TreeFam
P48809	33968	FBgn0004838	Hrb27C	Human	26528	2683	DAZAP1	13	12.74	high	Yes	Yes	Compara, eggNOG, Hieranoid, Inparanoid, Isobase, OrthoDB, OrthoFinder, OrthoInspector, orthoMCL, Panther, Phylome, RoundUp, TreeFam
P48809	33968	FBgn0004838	Hrb27C	Human	124540	18585	MSI2	4	3.94	moderate	No	No	eggNOG, OrthoDB, OrthoFinder, RoundUp
P48809	33968	FBgn0004838	Hrb27C	Human	4440	7330	MSI1	4	3.94	moderate	No	No	eggNOG, OrthoDB, OrthoFinder, RoundUp
P48809	33968	FBgn0004838	Hrb27C	Human	220988	24941	HNRNPA3	4	3.94	moderate	No	No	OrthoDB, OrthoFinder, orthoMCL, RoundUp
Q02926	43231	FBgn0004903	Rb97D	Human	3181	5033	HNRNPA2B1	9	8.79	moderate	Yes	No	Compara, eggNOG, Isobase, OrthoDB, OrthoFinder, Panther, Phylome, RoundUp, TreeFam
Q02926	43231	FBgn0004903	Rb97D	Human	10949	5030	HNRNPA0	6	5.91	moderate	No	Yes	Compara, OrthoDB, OrthoFinder, Panther, Phylome, TreeFam
Q02926	43231	FBgn0004903	Rb97D	Human	3178	5031	HNRNPA1	6	5.85	moderate	No	No	Compara, eggNOG, OrthoDB, OrthoFinder, Panther, Phylome
Q02926	43231	FBgn0004903	Rb97D	Human	144983	27067	HNRNPA1L2	6	5.85	moderate	No	No	Compara, eggNOG, OrthoDB, OrthoFinder, Panther, Phylome
Q02926	43231	FBgn0004903	Rb97D	Human	220988	24941	HNRNPA3	5	4.92	moderate	No	No	eggNOG, OrthoDB, OrthoFinder, Panther, Phylome
Q24562	32602	FBgn0005411	U2af50	Human	11338	23156	U2AF2	15	14.75	high	Yes	Yes	Compara, eggNOG, Hieranoid, Homologene, Inparanoid, Isobase, OMA, OrthoDB, OrthoFinder, OrthoInspector, orthoMCL, Panther, Phylome, RoundUp, TreeFam
Q8IMS8	43087	FBgn0011666	msi	Human	124540	18585	MSI2	4	3.76	moderate	Yes	No	eggNOG, Isobase, OrthoDB, orthoMCL
Q8MSV2	38605	FBgn0052423	shep	Human	27303	13427	RBMS3	10	9.79	high	Yes	Yes	Compara, eggNOG, Inparanoid, OrthoDB, OrthoInspector, orthoMCL, Panther, Phylome, RoundUp, TreeFam
Q8MSV2	38605	FBgn0052423	shep	Human	5939	9909	RBMS2	9	8.89	moderate	No	Yes	Compara, eggNOG, Inparanoid, OrthoDB, OrthoInspector, Panther, Phylome, RoundUp, TreeFam
Q8MSV2	38605	FBgn0052423	shep	Human	5937	9907	RBMS1	9	8.86	moderate	No	Yes	eggNOG, Inparanoid, OrthoDB, OrthoInspector, orthoMCL, Panther, Phylome, RoundUp, TreeFam
Q960Z0	32049	FBgn0030268	Klp10A	Human	3796	6318	KIF2A	15	14.75	high	Yes	Yes	Compara, eggNOG, Hieranoid, Homologene, Inparanoid, Isobase, OMA, OrthoDB, OrthoFinder, OrthoInspector, orthoMCL, Panther, Phylome, RoundUp, TreeFam
Q960Z0	32049	FBgn0030268	Klp10A	Human	11004	6393	KIF2C	10	9.76	moderate	No	Yes	Compara, eggNOG, Inparanoid, OrthoDB, OrthoFinder, OrthoInspector, orthoMCL, Panther, Phylome, TreeFam
Q960Z0	32049	FBgn0030268	Klp10A	Human	84643	29443	KIF2B	9	8.72	moderate	No	Yes	Compara, eggNOG, OMA, OrthoDB, OrthoFinder, orthoMCL, Panther, Phylome, TreeFam
Q960Z0	32049	FBgn0030268	Klp10A	Human	347240	19916	KIF24	3	2.81	moderate	No	Yes	eggNOG, OrthoDB, orthoMCL
Q9VF83	41865	FBgn0051301	CG31301	Human	55922	19374	NKRF	8	7.91	high	Yes	Yes	OrthoDB, OrthoFinder, OrthoInspector, orthoMCL, Panther, Phylome, RoundUp, TreeFam
Q9VF83	41865	FBgn0051301	CG31301	Human	55602	24325	CDKN2AIP	2	2.11	moderate	No	Yes	OrthoDB, Panther
Q9VF83	41865	FBgn0051301	CG31301	Human	91368	30545	CDKN2AIPNL	2	2.1	moderate	No	Yes	OrthoFinder, Panther
Q9VLR3	34122	FBgn0032001	CG8360	Human	978	1712	CDA	13	12.74	moderate	Yes	No	Compara, eggNOG, Hieranoid, Inparanoid, Isobase, OMA, OrthoFinder, OrthoInspector, orthoMCL, Panther, Phylome, RoundUp, TreeFam
Q9VM71	33964	FBgn0031868	Rat1	Human	22803	12836	XRN2	14	13.7	high	Yes	Yes	Compara, eggNOG, Hieranoid, Homologene, Isobase, OMA, OrthoDB, OrthoFinder, OrthoInspector, orthoMCL, Panther, Phylome, RoundUp, TreeFam
Q9VM71	33964	FBgn0031868	Rat1	Human	54464	30654	XRN1	4	3.81	moderate	No	No	eggNOG, OrthoDB, OrthoFinder, orthoMCL
Q9VVE5	39919	FBgn0260943	Rbp6	Human	124540	18585	MSI2	14	13.74	high	Yes	Yes	Compara, eggNOG, Hieranoid, Homologene, Inparanoid, Isobase, OrthoDB, OrthoFinder, OrthoInspector, orthoMCL, Panther, Phylome, RoundUp, TreeFam
Q9VVE5	39919	FBgn0260943	Rbp6	Human	4440	7330	MSI1	13	12.8	moderate	No	Yes	Compara, eggNOG, Hieranoid, Inparanoid, OMA, OrthoDB, OrthoFinder, OrthoInspector, orthoMCL, Panther, Phylome, RoundUp, TreeFam
Q9VVE5	39919	FBgn0260943	Rbp6	Human	26528	2683	DAZAP1	4	3.94	moderate	No	No	eggNOG, OrthoDB, OrthoFinder, RoundUp

## Sheet: ssPPP
Fly GeneID	Fly Gene ID	FlyBaseID	Fly Symbol	Species	Human GeneID	HGNCID	Human Symbol	DIOPT Score	Weighted Score	Rank	Best Score	Best Score Reverse	Prediction Derived From
P35381	37617	FBgn0011211	blw	Human	498	823	ATP5F1A	15	14.75	high	Yes	Yes	Compara, eggNOG, Hieranoid, Homologene, Inparanoid, Isobase, OMA, OrthoDB, OrthoFinder, OrthoInspector, orthoMCL, Panther, Phylome, RoundUp, TreeFam
Q8MSG8	42322	FBgn0038704	CG5316	Human	54840	15984	APTX	10	9.73	high	Yes	Yes	Compara, eggNOG, Isobase, OrthoDB, OrthoFinder, OrthoInspector, orthoMCL, Panther, Phylome, RoundUp
Q8SY39	326208	FBgn0052344	CG32344	Human	79039	20084	DDX54	14	13.72	high	Yes	Yes	Compara, eggNOG, Hieranoid, Homologene, Inparanoid, Isobase, OMA, OrthoDB, OrthoFinder, OrthoInspector, orthoMCL, Panther, Phylome, TreeFam
Q960Z0	32049	FBgn0030268	Klp10A	Human	3796	6318	KIF2A	15	14.75	high	Yes	Yes	Compara, eggNOG, Hieranoid, Homologene, Inparanoid, Isobase, OMA, OrthoDB, OrthoFinder, OrthoInspector, orthoMCL, Panther, Phylome, RoundUp, TreeFam
Q960Z0	32049	FBgn0030268	Klp10A	Human	11004	6393	KIF2C	10	9.76	moderate	No	Yes	Compara, eggNOG, Inparanoid, OrthoDB, OrthoFinder, OrthoInspector, orthoMCL, Panther, Phylome, TreeFam
Q960Z0	32049	FBgn0030268	Klp10A	Human	84643	29443	KIF2B	9	8.72	moderate	No	Yes	Compara, eggNOG, OMA, OrthoDB, OrthoFinder, orthoMCL, Panther, Phylome, TreeFam
Q960Z0	32049	FBgn0030268	Klp10A	Human	347240	19916	KIF24	3	2.81	moderate	No	Yes	eggNOG, OrthoDB, orthoMCL
Q9VXW2	32464	FBgn0030631	CG6227	Human	9879	18681	DDX46	13	12.74	high	Yes	Yes	Compara, eggNOG, Hieranoid, Homologene, Inparanoid, Isobase, OMA, OrthoInspector, orthoMCL, Panther, Phylome, RoundUp, TreeFam
A1ZAK8	36889	FBgn0014870	Psi	Human	8939	4005	FUBP3	10	9.98	high	Yes	Yes	Compara, eggNOG, Homologene, Inparanoid, OrthoDB, OrthoFinder, OrthoInspector, Panther, RoundUp, TreeFam
A1ZAK8	36889	FBgn0014870	Psi	Human	8880	4004	FUBP1	9	8.87	moderate	No	Yes	Compara, eggNOG, Inparanoid, OrthoFinder, OrthoInspector, orthoMCL, Panther, RoundUp, TreeFam
A1ZAK8	36889	FBgn0014870	Psi	Human	8570	6316	KHSRP	7	6.91	moderate	No	Yes	eggNOG, Inparanoid, OrthoFinder, OrthoInspector, orthoMCL, Panther, TreeFam
D1Z3A2	42759	FBgn0016119	ATPsynCF6	Human	522	847	ATP5PF	12	11.84	high	Yes	Yes	Compara, eggNOG, Hieranoid, Inparanoid, Isobase, OMA, OrthoFinder, OrthoInspector, Panther, Phylome, RoundUp, TreeFam
Q24407	42759	FBgn0016119	ATPsynCF6	Human	522	847	ATP5PF	12	11.84	high	Yes	Yes	Compara, eggNOG, Hieranoid, Inparanoid, Isobase, OMA, OrthoFinder, OrthoInspector, Panther, Phylome, RoundUp, TreeFam
M9PBZ2	33498	FBgn0010263	Rbp9	Human	1996	3315	ELAVL4	11	10.76	moderate	Yes	No	Compara, eggNOG, Hieranoid, Homologene, Inparanoid, OrthoDB, OrthoInspector, orthoMCL, Panther, Phylome, TreeFam
M9PBZ2	33498	FBgn0010263	Rbp9	Human	1995	3314	ELAVL3	10	9.81	moderate	No	No	Compara, eggNOG, Hieranoid, Inparanoid, Isobase, OrthoDB, OrthoInspector, Panther, Phylome, TreeFam
M9PBZ2	33498	FBgn0010263	Rbp9	Human	1993	3313	ELAVL2	10	9.76	moderate	No	No	Compara, eggNOG, Hieranoid, Inparanoid, OrthoDB, OrthoInspector, orthoMCL, Panther, Phylome, TreeFam
M9PBZ2	33498	FBgn0010263	Rbp9	Human	1994	3312	ELAVL1	9	8.86	moderate	No	No	Compara, eggNOG, Hieranoid, Inparanoid, OrthoDB, OrthoInspector, Panther, Phylome, TreeFam
P16914	31000	FBgn0260400	elav	Human	1995	3314	ELAVL3	7	6.81	moderate	Yes	No	Compara, eggNOG, Hieranoid, OrthoDB, Panther, Phylome, TreeFam
P16914	31000	FBgn0260400	elav	Human	1993	3313	ELAVL2	7	6.81	moderate	Yes	No	Compara, eggNOG, Hieranoid, OrthoDB, Panther, Phylome, TreeFam
P16914	31000	FBgn0260400	elav	Human	1994	3312	ELAVL1	7	6.81	moderate	Yes	No	Compara, eggNOG, Hieranoid, OrthoDB, Panther, Phylome, TreeFam
P16914	31000	FBgn0260400	elav	Human	1996	3315	ELAVL4	7	6.81	moderate	Yes	No	Compara, eggNOG, Hieranoid, OrthoDB, Panther, Phylome, TreeFam
P40796	35305	FBgn0011638	La	Human	6741	11316	SSB	15	14.75	high	Yes	Yes	Compara, eggNOG, Hieranoid, Homologene, Inparanoid, Isobase, OMA, OrthoDB, OrthoFinder, OrthoInspector, orthoMCL, Panther, Phylome, RoundUp, TreeFam
P48809	33968	FBgn0004838	Hrb27C	Human	26528	2683	DAZAP1	13	12.74	high	Yes	Yes	Compara, eggNOG, Hieranoid, Inparanoid, Isobase, OrthoDB, OrthoFinder, OrthoInspector, orthoMCL, Panther, Phylome, RoundUp, TreeFam
P48809	33968	FBgn0004838	Hrb27C	Human	124540	18585	MSI2	4	3.94	moderate	No	No	eggNOG, OrthoDB, OrthoFinder, RoundUp
P48809	33968	FBgn0004838	Hrb27C	Human	4440	7330	MSI1	4	3.94	moderate	No	No	eggNOG, OrthoDB, OrthoFinder, RoundUp
P48809	33968	FBgn0004838	Hrb27C	Human	220988	24941	HNRNPA3	4	3.94	moderate	No	No	OrthoDB, OrthoFinder, orthoMCL, RoundUp
Q02926	43231	FBgn0004903	Rb97D	Human	3181	5033	HNRNPA2B1	9	8.79	moderate	Yes	No	Compara, eggNOG, Isobase, OrthoDB, OrthoFinder, Panther, Phylome, RoundUp, TreeFam
Q02926	43231	FBgn0004903	Rb97D	Human	10949	5030	HNRNPA0	6	5.91	moderate	No	Yes	Compara, OrthoDB, OrthoFinder, Panther, Phylome, TreeFam
Q02926	43231	FBgn0004903	Rb97D	Human	3178	5031	HNRNPA1	6	5.85	moderate	No	No	Compara, eggNOG, OrthoDB, OrthoFinder, Panther, Phylome
Q02926	43231	FBgn0004903	Rb97D	Human	144983	27067	HNRNPA1L2	6	5.85	moderate	No	No	Compara, eggNOG, OrthoDB, OrthoFinder, Panther, Phylome
Q02926	43231	FBgn0004903	Rb97D	Human	220988	24941	HNRNPA3	5	4.92	moderate	No	No	eggNOG, OrthoDB, OrthoFinder, Panther, Phylome
Q24251	42291	FBgn0016120	ATPsynD	Human	10476	845	ATP5PD	15	14.75	high	Yes	Yes	Compara, eggNOG, Hieranoid, Homologene, Inparanoid, Isobase, OMA, OrthoDB, OrthoFinder, OrthoInspector, orthoMCL, Panther, Phylome, RoundUp, TreeFam
Q8IMS8	43087	FBgn0011666	msi	Human	124540	18585	MSI2	4	3.76	moderate	Yes	No	eggNOG, Isobase, OrthoDB, orthoMCL
Q8MSV2	38605	FBgn0052423	shep	Human	27303	13427	RBMS3	10	9.79	high	Yes	Yes	Compara, eggNOG, Inparanoid, OrthoDB, OrthoInspector, orthoMCL, Panther, Phylome, RoundUp, TreeFam
Q8MSV2	38605	FBgn0052423	shep	Human	5939	9909	RBMS2	9	8.89	moderate	No	Yes	Compara, eggNOG, Inparanoid, OrthoDB, OrthoInspector, Panther, Phylome, RoundUp, TreeFam
Q8MSV2	38605	FBgn0052423	shep	Human	5937	9907	RBMS1	9	8.86	moderate	No	Yes	eggNOG, Inparanoid, OrthoDB, OrthoInspector, orthoMCL, Panther, Phylome, RoundUp, TreeFam
Q94516	39143	FBgn0019644	ATPsynB	Human	515	840	ATP5PB	13	12.9	high	Yes	Yes	Compara, Hieranoid, Homologene, Inparanoid, OMA, OrthoDB, OrthoFinder, OrthoInspector, orthoMCL, Panther, Phylome, RoundUp, TreeFam
Q9VIW5	35222	FBgn0032783	CG10237	Human	79183	16114	TTPAL	8	7.99	high	Yes	Yes	eggNOG, Inparanoid, OrthoDB, OrthoFinder, OrthoInspector, orthoMCL, Panther, RoundUp
Q9VIW5	35222	FBgn0032783	CG10237	Human	134829	23046	CLVS2	5	4.94	moderate	No	Yes	eggNOG, OrthoDB, OrthoFinder, OrthoInspector, RoundUp
Q9VIW5	35222	FBgn0032783	CG10237	Human	7274	12404	TTPA	4	4.01	moderate	No	No	eggNOG, OrthoDB, OrthoFinder, Panther
Q9VIW5	35222	FBgn0032783	CG10237	Human	157807	23139	CLVS1	4	3.91	moderate	No	No	eggNOG, OrthoDB, OrthoFinder, OrthoInspector
Q9VKM3	46069	FBgn0010612	ATPsynG	Human	10632	14247	ATP5MG	15	14.75	high	Yes	Yes	Compara, eggNOG, Hieranoid, Homologene, Inparanoid, Isobase, OMA, OrthoDB, OrthoFinder, OrthoInspector, orthoMCL, Panther, Phylome, RoundUp, TreeFam
Q9VKM3	46069	FBgn0010612	ATPsynG	Human	267020	13213	ATP5MGL	11	10.87	moderate	No	Yes	Compara, eggNOG, Hieranoid, Inparanoid, OMA, OrthoDB, OrthoFinder, OrthoInspector, Panther, Phylome, TreeFam
Q9VLR3	34122	FBgn0032001	CG8360	Human	978	1712	CDA	13	12.74	moderate	Yes	No	Compara, eggNOG, Hieranoid, Inparanoid, Isobase, OMA, OrthoFinder, OrthoInspector, orthoMCL, Panther, Phylome, RoundUp, TreeFam
Q9VM11	34023	FBgn0031914	CG5973	Human	79183	16114	TTPAL	6	6.06	moderate	Yes	No	eggNOG, Inparanoid, OrthoDB, OrthoFinder, OrthoInspector, Panther
Q9VM11	34023	FBgn0031914	CG5973	Human	7274	12404	TTPA	4	4.01	moderate	No	No	eggNOG, OrthoDB, OrthoFinder, Panther
Q9VM11	34023	FBgn0031914	CG5973	Human	157807	23139	CLVS1	4	3.91	moderate	No	No	eggNOG, OrthoDB, OrthoFinder, OrthoInspector
Q9VM11	34023	FBgn0031914	CG5973	Human	134829	23046	CLVS2	4	3.91	moderate	No	No	eggNOG, OrthoDB, OrthoFinder, OrthoInspector
Q9VM71	33964	FBgn0031868	Rat1	Human	22803	12836	XRN2	14	13.7	high	Yes	Yes	Compara, eggNOG, Hieranoid, Homologene, Isobase, OMA, OrthoDB, OrthoFinder, OrthoInspector, orthoMCL, Panther, Phylome, RoundUp, TreeFam
Q9VM71	33964	FBgn0031868	Rat1	Human	54464	30654	XRN1	4	3.81	moderate	No	No	eggNOG, OrthoDB, OrthoFinder, orthoMCL
Q9VSS1	39027	FBgn0086706	pix	Human	6059	69	ABCE1	15	14.75	high	Yes	Yes	Compara, eggNOG, Hieranoid, Homologene, Inparanoid, Isobase, OMA, OrthoDB, OrthoFinder, OrthoInspector, orthoMCL, Panther, Phylome, RoundUp, TreeFam
Q9VVE5	39919	FBgn0260943	Rbp6	Human	124540	18585	MSI2	14	13.74	high	Yes	Yes	Compara, eggNOG, Hieranoid, Homologene, Inparanoid, Isobase, OrthoDB, OrthoFinder, OrthoInspector, orthoMCL, Panther, Phylome, RoundUp, TreeFam
Q9VVE5	39919	FBgn0260943	Rbp6	Human	4440	7330	MSI1	13	12.8	moderate	No	Yes	Compara, eggNOG, Hieranoid, Inparanoid, OMA, OrthoDB, OrthoFinder, OrthoInspector, orthoMCL, Panther, Phylome, RoundUp, TreeFam
Q9VVE5	39919	FBgn0260943	Rbp6	Human	26528	2683	DAZAP1	4	3.94	moderate	No	No	eggNOG, OrthoDB, OrthoFinder, RoundUp
Q9VX34	32742	FBgn0030855	CG5800	Human	1662	2735	DDX10	15	14.75	high	Yes	Yes	Compara, eggNOG, Hieranoid, Homologene, Inparanoid, Isobase, OMA, OrthoDB, OrthoFinder, OrthoInspector, orthoMCL, Panther, Phylome, RoundUp, TreeFam
Q9VYS3	32153	FBgn0030354	Upf1	Human	5976	9962	UPF1	14	13.8	high	Yes	Yes	Compara, eggNOG, Hieranoid, Homologene, Inparanoid, OMA, OrthoDB, OrthoFinder, OrthoInspector, orthoMCL, Panther, Phylome, RoundUp, TreeFam
Q9VZC8	38542	FBgn0035541	CG15019	Human	84298	28229	LLPH	7	6.78	high	Yes	Yes	eggNOG, OrthoDB, OrthoFinder, orthoMCL, Panther, Phylome, TreeFam
Q9W158	37914	FBgn0035016	CG4612	Human	80336	15797	PABPC1L	3	3.02	moderate	Yes	No	OrthoDB, Panther, Phylome
Q9W158	37914	FBgn0035016	CG4612	Human	26986	8554	PABPC1	3	3.02	moderate	Yes	No	OrthoDB, Panther, Phylome
Q9W158	37914	FBgn0035016	CG4612	Human	5042	8556	PABPC3	3	3.02	moderate	Yes	No	OrthoDB, Panther, Phylome
Q9W596	5740544	FBgn0259108	futsch	Human	4130	6835	MAP1A	10	9.85	high	Yes	Yes	Compara, eggNOG, Hieranoid, Inparanoid, OrthoDB, OrthoFinder, OrthoInspector, orthoMCL, Panther, TreeFam
Q9W596	5740544	FBgn0259108	futsch	Human	4131	6836	MAP1B	9	8.85	moderate	No	Yes	Compara, eggNOG, Inparanoid, OrthoDB, OrthoFinder, OrthoInspector, orthoMCL, Panther, TreeFam
Q9W596	5740544	FBgn0259108	futsch	Human	55201	15715	MAP1S	8	7.93	moderate	No	Yes	Compara, eggNOG, OrthoDB, OrthoFinder, OrthoInspector, Panther, RoundUp, TreeFam
E1JJR3	32935	FBgn0020261	pcm	Human	54464	30654	XRN1	12	11.79	high	Yes	Yes	Compara, eggNOG, Homologene, Isobase, OMA, OrthoDB, OrthoFinder, OrthoInspector, orthoMCL, Panther, RoundUp, TreeFam
E1JJR3	32935	FBgn0020261	pcm	Human	22803	12836	XRN2	4	3.81	moderate	No	No	eggNOG, OrthoDB, OrthoFinder, orthoMCL
P20480	43517	FBgn0002924	ncd	Human	3833	6389	KIFC1	10	9.76	high	Yes	Yes	Compara, eggNOG, Homologene, Inparanoid, OrthoDB, OrthoInspector, orthoMCL, Panther, Phylome, TreeFam
P20480	43517	FBgn0002924	ncd	Human	3801	6326	KIFC3	3	2.81	moderate	No	Yes	eggNOG, OrthoDB, orthoMCL
P20480	43517	FBgn0002924	ncd	Human	90990	29530	KIFC2	2	1.91	moderate	No	Yes	eggNOG, OrthoDB
Q7K110	37029	FBgn0034277	OstDelta	Human	6185	10382	RPN2	14	13.8	high	Yes	Yes	Compara, eggNOG, Hieranoid, Homologene, Inparanoid, OMA, OrthoDB, OrthoFinder, OrthoInspector, orthoMCL, Panther, Phylome, RoundUp, TreeFam
Q86PD3	36233	FBgn0050022	CG30022	Human	23474	23287	ETHE1	12	11.78	high	Yes	Yes	Compara, eggNOG, Hieranoid, Homologene, Inparanoid, OrthoFinder, OrthoInspector, orthoMCL, Panther, Phylome, RoundUp, TreeFam
Q9VN21	40559	FBgn0263594	lost	Human	64779	25778	MTHFSD	14	13.74	high	Yes	Yes	Compara, eggNOG, Hieranoid, Homologene, Inparanoid, Isobase, OMA, OrthoFinder, OrthoInspector, orthoMCL, Panther, Phylome, RoundUp, TreeFam
Q9VS62	38824	FBgn0016983	smid	Human	4931	8070	NVL	13	12.7	high	Yes	Yes	Compara, eggNOG, Hieranoid, Homologene, Isobase, OMA, OrthoDB, OrthoFinder, orthoMCL, Panther, Phylome, RoundUp, TreeFam
Q9VWV5	32822	FBgn0052549	CG32549	Human	22978	8022	NT5C2	13	12.69	high	Yes	Yes	Compara, eggNOG, Hieranoid, Homologene, Isobase, OMA, OrthoFinder, OrthoInspector, orthoMCL, Panther, Phylome, RoundUp, TreeFam
Q9VWV5	32822	FBgn0052549	CG32549	Human	284958	27678	NT5DC4	8	7.65	moderate	No	Yes	Compara, eggNOG, Isobase, OrthoFinder, orthoMCL, Panther, Phylome, TreeFam
Q9W4N2	31355	FBgn0029693	CG6379	Human	23070	21077	CMTR1	12	11.72	high	Yes	Yes	Compara, eggNOG, Hieranoid, Homologene, OMA, OrthoDB, OrthoFinder, OrthoInspector, orthoMCL, Panther, Phylome, TreeFam

## Sheet: RNAISD
Fly GeneID	Fly Gene ID	FlyBaseID	Fly Symbol	Species	Human GeneID	HGNCID	Human Symbol	DIOPT Score	Weighted Score	Rank	Best Score	Best Score Reverse	Prediction Derived From
A8DYH2	5740715	FBgn0085220	Ufm1	Human	51569	20597	UFM1	14	13.8	high	Yes	Yes	Compara, eggNOG, Hieranoid, Homologene, Inparanoid, OMA, OrthoDB, OrthoFinder, OrthoInspector, orthoMCL, Panther, Phylome, RoundUp, TreeFam
M9NF14	32009	FBgn0262735	Imp	Human	10644	28867	IGF2BP2	13	12.8	high	Yes	Yes	Compara, eggNOG, Hieranoid, Inparanoid, OMA, OrthoDB, OrthoFinder, OrthoInspector, orthoMCL, Panther, Phylome, RoundUp, TreeFam
M9NF14	32009	FBgn0262735	Imp	Human	10643	28868	IGF2BP3	13	12.8	high	Yes	Yes	Compara, eggNOG, Hieranoid, Inparanoid, OMA, OrthoDB, OrthoFinder, OrthoInspector, orthoMCL, Panther, Phylome, RoundUp, TreeFam
M9NF14	32009	FBgn0262735	Imp	Human	10642	28866	IGF2BP1	13	12.77	high	Yes	Yes	Compara, eggNOG, Hieranoid, Homologene, Inparanoid, OMA, OrthoDB, OrthoFinder, OrthoInspector, orthoMCL, Panther, Phylome, TreeFam
M9PFZ1	40433	FBgn0037137	Nopp140	Human	9221	15608	NOLC1	3	2.94	high	Yes	Yes	eggNOG, OMA, RoundUp
Q95SI7	42589	FBgn0038924	CG6028	Human	51011	24252	FAHD2A	14	13.8	high	Yes	Yes	Compara, eggNOG, Hieranoid, Homologene, Inparanoid, OMA, OrthoDB, OrthoFinder, OrthoInspector, orthoMCL, Panther, Phylome, RoundUp, TreeFam
Q95SI7	42589	FBgn0038924	CG6028	Human	151313	25318	FAHD2B	11	10.77	moderate	No	Yes	Compara, eggNOG, Hieranoid, Inparanoid, OMA, OrthoDB, OrthoFinder, orthoMCL, Panther, Phylome, TreeFam
Q9VBU4	43044	FBgn0039305	CG11858	Human	5303	8992	PIN4	14	13.8	high	Yes	Yes	Compara, eggNOG, Hieranoid, Homologene, Inparanoid, OMA, OrthoDB, OrthoFinder, OrthoInspector, orthoMCL, Panther, Phylome, RoundUp, TreeFam
Q9VLR3	34122	FBgn0032001	CG8360	Human	978	1712	CDA	13	12.74	moderate	Yes	No	Compara, eggNOG, Hieranoid, Inparanoid, Isobase, OMA, OrthoFinder, OrthoInspector, orthoMCL, Panther, Phylome, RoundUp, TreeFam
Q9XZS3	50364	FBgn0026879	CG13364	Human	51372	26932	TMA7	8	8.05	high	Yes	Yes	Hieranoid, Inparanoid, OMA, OrthoFinder, orthoMCL, Panther, RoundUp, TreeFam

## Sheet: dsISD
Fly GeneID	Fly Gene ID	FlyBaseID	Fly Symbol	Species	Human GeneID	HGNCID	Human Symbol	DIOPT Score	Weighted Score	Rank	Best Score	Best Score Reverse	Prediction Derived From
B7Z126	318206	FBgn0283657	Tlk	Human	11011	11842	TLK2	11	10.69	high	Yes	Yes	Compara, eggNOG, Homologene, Isobase, OrthoDB, OrthoInspector, orthoMCL, Panther, Phylome, RoundUp, TreeFam
B7Z126	318206	FBgn0283657	Tlk	Human	9874	11841	TLK1	8	7.71	moderate	No	Yes	Compara, eggNOG, OrthoDB, OrthoInspector, orthoMCL, Panther, Phylome, TreeFam
P15348	35225	FBgn0284220	Top2	Human	7153	11989	TOP2A	14	13.8	high	Yes	Yes	Compara, eggNOG, Hieranoid, Homologene, Inparanoid, OMA, OrthoDB, OrthoFinder, OrthoInspector, orthoMCL, Panther, Phylome, RoundUp, TreeFam
P15348	35225	FBgn0284220	Top2	Human	7155	11990	TOP2B	12	11.79	moderate	No	Yes	eggNOG, Hieranoid, Inparanoid, Isobase, OMA, OrthoDB, OrthoFinder, OrthoInspector, orthoMCL, Panther, Phylome, TreeFam
P21525	3772082	FBgn0001297	kay	Human	2355	3798	FOSL2	5	4.92	high	Yes	Yes	Compara, eggNOG, Panther, RoundUp, TreeFam
P21525	3772082	FBgn0001297	kay	Human	8061	13718	FOSL1	5	4.92	high	Yes	Yes	Compara, eggNOG, Panther, RoundUp, TreeFam
P21525	3772082	FBgn0001297	kay	Human	2353	3796	FOS	5	4.92	high	Yes	Yes	Compara, eggNOG, Panther, RoundUp, TreeFam
P21525	3772082	FBgn0001297	kay	Human	2354	3797	FOSB	4	3.89	moderate	No	Yes	Compara, eggNOG, Panther, TreeFam
P21525	3772082	FBgn0001297	kay	Human	10538	958	BATF	2	2	moderate	No	Yes	eggNOG, Panther
P21525	3772082	FBgn0001297	kay	Human	116071	25163	BATF2	2	2	moderate	No	Yes	eggNOG, Panther
P21525	3772082	FBgn0001297	kay	Human	55509	28915	BATF3	2	2	moderate	No	Yes	eggNOG, Panther
P25167	36289	FBgn0004463	RpIII128	Human	55703	30348	POLR3B	15	14.75	high	Yes	Yes	Compara, eggNOG, Hieranoid, Homologene, Inparanoid, Isobase, OMA, OrthoDB, OrthoFinder, OrthoInspector, orthoMCL, Panther, Phylome, RoundUp, TreeFam
P27864	33500	FBgn0004584	Rrp1	Human	328	587	APEX1	9	8.74	high	Yes	Yes	Compara, eggNOG, OrthoDB, OrthoInspector, orthoMCL, Panther, Phylome, RoundUp, TreeFam
P27864	33500	FBgn0004584	Rrp1	Human	27301	17889	APEX2	3	2.83	moderate	No	Yes	eggNOG, orthoMCL, RoundUp
P30189	32458	FBgn0004924	Top1	Human	7150	11986	TOP1	13	12.8	high	Yes	Yes	Compara, eggNOG, Hieranoid, Homologene, Inparanoid, OMA, OrthoDB, OrthoInspector, orthoMCL, Panther, Phylome, RoundUp, TreeFam
P30189	32458	FBgn0004924	Top1	Human	116447	29787	TOP1MT	10	9.74	moderate	No	Yes	Compara, eggNOG, Hieranoid, OrthoDB, OrthoInspector, orthoMCL, Panther, Phylome, RoundUp, TreeFam
P35600	40607	FBgn0004913	Gnf1	Human	5981	9969	RFC1	13	12.8	high	Yes	Yes	Compara, eggNOG, Hieranoid, Homologene, Inparanoid, OMA, OrthoDB, OrthoInspector, orthoMCL, Panther, Phylome, RoundUp, TreeFam
P51123	40813	FBgn0010355	Taf1	Human	6872	11535	TAF1	14	13.8	high	Yes	Yes	Compara, eggNOG, Hieranoid, Homologene, Inparanoid, OMA, OrthoDB, OrthoFinder, OrthoInspector, orthoMCL, Panther, Phylome, RoundUp, TreeFam
P51123	40813	FBgn0010355	Taf1	Human	138474	18056	TAF1L	13	12.8	moderate	No	Yes	Compara, eggNOG, Hieranoid, Inparanoid, OMA, OrthoDB, OrthoFinder, OrthoInspector, orthoMCL, Panther, Phylome, RoundUp, TreeFam
Q9VD25	42619	FBgn0038951	CG5380	Human	10621	15763	POLR3F	15	14.75	high	Yes	Yes	Compara, eggNOG, Hieranoid, Homologene, Inparanoid, Isobase, OMA, OrthoDB, OrthoFinder, OrthoInspector, orthoMCL, Panther, Phylome, RoundUp, TreeFam
Q9VE86	42208	FBgn0038608	WRNexo	Human	7486	12791	WRN	3	2.85	high	Yes	Yes	eggNOG, Isobase, OrthoFinder
M9PFZ1	40433	FBgn0037137	Nopp140	Human	9221	15608	NOLC1	3	2.94	high	Yes	Yes	eggNOG, OMA, RoundUp
P40791	36032	FBgn0011656	Mef2	Human	4205	6993	MEF2A	12	11.79	high	Yes	Yes	Compara, eggNOG, Hieranoid, Inparanoid, OrthoDB, OrthoFinder, OrthoInspector, orthoMCL, Panther, Phylome, RoundUp, TreeFam
P40791	36032	FBgn0011656	Mef2	Human	4208	6996	MEF2C	11	10.89	moderate	No	Yes	Compara, eggNOG, Hieranoid, Homologene, Inparanoid, OrthoDB, OrthoFinder, Panther, Phylome, RoundUp, TreeFam
P40791	36032	FBgn0011656	Mef2	Human	4209	6997	MEF2D	11	10.84	moderate	No	Yes	Compara, eggNOG, Hieranoid, Inparanoid, Isobase, OrthoDB, OrthoFinder, Panther, Phylome, RoundUp, TreeFam
P40791	36032	FBgn0011656	Mef2	Human	4207	39979	BORCS8-MEF2B	4	4.04	moderate	No	Yes	OrthoFinder, Panther, Phylome, RoundUp
P40791	36032	FBgn0011656	Mef2	Human	100271849	6995	MEF2B	4	3.93	moderate	No	Yes	Compara, eggNOG, OrthoFinder, Panther
P84029	34996	FBgn0284248	Cyt-c-p	Human	54205	19986	CYCS	14	13.8	high	Yes	Yes	Compara, eggNOG, Hieranoid, Homologene, Inparanoid, OMA, OrthoDB, OrthoFinder, OrthoInspector, orthoMCL, Panther, Phylome, RoundUp, TreeFam
Q7JWR9	35850	FBgn0033317	CG8635	Human	55854	29528	ZC3H15	15	14.75	high	Yes	Yes	Compara, eggNOG, Hieranoid, Homologene, Inparanoid, Isobase, OMA, OrthoDB, OrthoFinder, OrthoInspector, orthoMCL, Panther, Phylome, RoundUp, TreeFam
Q7KM15	45827	FBgn0000181	bic	Human	91408	30547	BTF3L4	12	11.8	high	Yes	Yes	Compara, eggNOG, Hieranoid, Inparanoid, OMA, OrthoDB, OrthoFinder, orthoMCL, Panther, Phylome, RoundUp, TreeFam
Q7KM15	45827	FBgn0000181	bic	Human	689	1125	BTF3	12	11.79	high	Yes	Yes	Compara, eggNOG, Hieranoid, Homologene, Inparanoid, OrthoDB, OrthoFinder, orthoMCL, Panther, Phylome, RoundUp, TreeFam
Q9VBU4	43044	FBgn0039305	CG11858	Human	5303	8992	PIN4	14	13.8	high	Yes	Yes	Compara, eggNOG, Hieranoid, Homologene, Inparanoid, OMA, OrthoDB, OrthoFinder, OrthoInspector, orthoMCL, Panther, Phylome, RoundUp, TreeFam
Q9VGP7	41364	FBgn0037892	mRpL40	Human	64976	14491	MRPL40	14	13.8	high	Yes	Yes	Compara, eggNOG, Hieranoid, Homologene, Inparanoid, OMA, OrthoDB, OrthoFinder, OrthoInspector, orthoMCL, Panther, Phylome, RoundUp, TreeFam
Q9VJV8	3772064	FBgn0004407	DNApol-gamma35	Human	11232	9180	POLG2	6	5.8	high	Yes	Yes	eggNOG, orthoMCL, Panther, Phylome, RoundUp, TreeFam
Q9VNZ3	40415	FBgn0037121	Rpb8	Human	5437	9195	POLR2H	15	14.75	high	Yes	Yes	Compara, eggNOG, Hieranoid, Homologene, Inparanoid, Isobase, OMA, OrthoDB, OrthoFinder, OrthoInspector, orthoMCL, Panther, Phylome, RoundUp, TreeFam
Q9VSH4	38937	FBgn0035872	CG7185	Human	11052	13871	CPSF6	13	12.8	high	Yes	Yes	Compara, eggNOG, Hieranoid, Inparanoid, OMA, OrthoDB, OrthoFinder, OrthoInspector, orthoMCL, Panther, Phylome, RoundUp, TreeFam
Q9VSH4	38937	FBgn0035872	CG7185	Human	79869	30098	CPSF7	10	9.74	moderate	No	Yes	Compara, eggNOG, OrthoDB, OrthoFinder, OrthoInspector, orthoMCL, Panther, Phylome, RoundUp, TreeFam
Q9VSW4	39067	FBgn0035980	CG4447	Human	92399	7234	MRRF	13	12.79	high	Yes	Yes	Compara, eggNOG, Hieranoid, Homologene, Inparanoid, OMA, OrthoFinder, OrthoInspector, orthoMCL, Panther, Phylome, RoundUp, TreeFam
Q9VSW4	39067	FBgn0035980	CG4447	Human	286423	35238	MRRFP1	4	3.96	moderate	No	Yes	Hieranoid, Inparanoid, OrthoInspector, Phylome
Q9W2U8	50417	FBgn0083167	Neb-cGP	Human	84833	30889	ATP5MD	6	5.92	high	Yes	Yes	Hieranoid, OrthoDB, OrthoFinder, orthoMCL, Panther, Phylome
Q9XZS3	50364	FBgn0026879	CG13364	Human	51372	26932	TMA7	8	8.05	high	Yes	Yes	Hieranoid, Inparanoid, OMA, OrthoFinder, orthoMCL, Panther, RoundUp, TreeFam
A0A0B4KH26	41242	FBgn0037792	TAF1B	Human	9014	11533	TAF1B	5	5.01	high	Yes	Yes	OrthoDB, Panther, Phylome, RoundUp, TreeFam
Q9VH20	41242	FBgn0037792	TAF1B	Human	9014	11533	TAF1B	5	5.01	high	Yes	Yes	OrthoDB, Panther, Phylome, RoundUp, TreeFam
A1Z7K8	35892	FBgn0033351	AIMP1	Human	9255	10648	AIMP1	15	14.75	high	Yes	Yes	Compara, eggNOG, Hieranoid, Homologene, Inparanoid, Isobase, OMA, OrthoDB, OrthoFinder, OrthoInspector, orthoMCL, Panther, Phylome, RoundUp, TreeFam
A1Z909	36365	FBgn0033741	CG8545	Human	4839	7867	NOP2	10	9.78	high	Yes	Yes	Compara, eggNOG, Hieranoid, Inparanoid, OrthoInspector, orthoMCL, Panther, Phylome, RoundUp, TreeFam
A1ZB29	37062	FBgn0034299	CG5757	Human	1841	3061	DTYMK	13	12.84	high	Yes	Yes	Compara, eggNOG, Homologene, Inparanoid, Isobase, OMA, OrthoDB, OrthoFinder, OrthoInspector, orthoMCL, Panther, RoundUp, TreeFam
A1ZBE9	37177	FBgn0034401	MetRS	Human	4141	6898	MARS	13	12.79	high	Yes	Yes	eggNOG, Hieranoid, Homologene, Inparanoid, Isobase, OMA, OrthoDB, OrthoFinder, OrthoInspector, orthoMCL, Panther, Phylome, TreeFam
A8JUY3	32524	FBgn0030687	CG17209	Human	11128	30074	POLR3A	14	13.85	high	Yes	Yes	Compara, eggNOG, Hieranoid, Homologene, Inparanoid, Isobase, OMA, OrthoDB, OrthoFinder, OrthoInspector, Panther, Phylome, RoundUp, TreeFam
B7Z002	33185	FBgn0266557	kis	Human	55636	20626	CHD7	11	10.73	high	Yes	Yes	Compara, eggNOG, Hieranoid, Inparanoid, Isobase, OrthoInspector, orthoMCL, Panther, Phylome, RoundUp, TreeFam
B7Z002	33185	FBgn0266557	kis	Human	84181	19057	CHD6	9	8.88	moderate	No	Yes	Compara, Hieranoid, Inparanoid, OrthoInspector, orthoMCL, Panther, Phylome, RoundUp, TreeFam
B7Z002	33185	FBgn0266557	kis	Human	57680	20153	CHD8	9	8.88	moderate	No	Yes	Compara, Hieranoid, Inparanoid, OrthoInspector, orthoMCL, Panther, Phylome, RoundUp, TreeFam
B7Z002	33185	FBgn0266557	kis	Human	80205	25701	CHD9	9	8.68	moderate	No	Yes	Compara, eggNOG, Hieranoid, Inparanoid, OrthoInspector, orthoMCL, Phylome, RoundUp, TreeFam
E1JJR3	32935	FBgn0020261	pcm	Human	54464	30654	XRN1	12	11.79	high	Yes	Yes	Compara, eggNOG, Homologene, Isobase, OMA, OrthoDB, OrthoFinder, OrthoInspector, orthoMCL, Panther, RoundUp, TreeFam
E1JJR3	32935	FBgn0020261	pcm	Human	22803	12836	XRN2	4	3.81	moderate	No	No	eggNOG, OrthoDB, OrthoFinder, orthoMCL
M9MRJ4	3771968	FBgn0261836	Msp300	Human	23345	17089	SYNE1	5	4.95	high	Yes	Yes	eggNOG, Hieranoid, OMA, OrthoDB, RoundUp
M9MRJ4	3771968	FBgn0261836	Msp300	Human	23224	17084	SYNE2	4	3.84	moderate	No	Yes	Compara, eggNOG, Hieranoid, OrthoDB
M9MRJ4	3771968	FBgn0261836	Msp300	Human	79789	19972	CLMN	3	3.01	moderate	No	Yes	eggNOG, OrthoDB, Panther
M9MRJ4	3771968	FBgn0261836	Msp300	Human	161176	19861	SYNE3	2	2	moderate	No	Yes	eggNOG, Panther
M9NEY8	38347	FBgn0263392	Tet	Human	80312	29484	TET1	10	9.69	high	Yes	Yes	Compara, eggNOG, Isobase, OrthoDB, OrthoInspector, orthoMCL, Panther, Phylome, RoundUp, TreeFam
M9NEY8	38347	FBgn0263392	Tet	Human	200424	28313	TET3	9	8.87	moderate	No	Yes	Compara, eggNOG, Inparanoid, Isobase, OrthoDB, OrthoInspector, orthoMCL, Panther, RoundUp
M9NEY8	38347	FBgn0263392	Tet	Human	54790	25941	TET2	7	6.88	moderate	No	Yes	Compara, eggNOG, Hieranoid, Inparanoid, OrthoInspector, orthoMCL, Panther
Q4AB54	3771991	FBgn0053855	His1:CG33855	Human	3009	4719	HIST1H1B	2	2	moderate	Yes	No	orthoMCL, Panther
Q4AB54	3771991	FBgn0053855	His1:CG33855	Human	3008	4718	HIST1H1E	2	2	moderate	Yes	No	orthoMCL, Panther
Q4AB54	3771736	FBgn0053861	His1:CG33861	Human	3009	4719	HIST1H1B	6	5.9	moderate	Yes	No	Hieranoid, Inparanoid, OrthoDB, orthoMCL, Phylome, RoundUp
Q4AB54	3771736	FBgn0053861	His1:CG33861	Human	3008	4718	HIST1H1E	6	5.9	moderate	Yes	No	Hieranoid, Inparanoid, OrthoDB, orthoMCL, Phylome, RoundUp
Q4AB54	3771736	FBgn0053861	His1:CG33861	Human	3006	4716	HIST1H1C	5	5	moderate	No	No	Hieranoid, Inparanoid, OrthoDB, Phylome, RoundUp
Q4AB54	3771736	FBgn0053861	His1:CG33861	Human	3007	4717	HIST1H1D	4	3.97	moderate	No	No	Hieranoid, Inparanoid, OrthoDB, Phylome
Q4AB54	3771736	FBgn0053861	His1:CG33861	Human	3005	4714	H1F0	3	2.94	moderate	No	Yes	OrthoDB, orthoMCL, RoundUp
P02255	3772715	FBgn0053825	His1:CG33825	Human	3009	4719	HIST1H1B	7	7	high	Yes	Yes	Hieranoid, Inparanoid, OrthoDB, orthoMCL, Panther, Phylome, RoundUp
P02255	3772715	FBgn0053825	His1:CG33825	Human	3008	4718	HIST1H1E	7	7	high	Yes	Yes	Hieranoid, Inparanoid, OrthoDB, orthoMCL, Panther, Phylome, RoundUp
P02255	3772715	FBgn0053825	His1:CG33825	Human	3006	4716	HIST1H1C	6	6.1	moderate	No	Yes	Hieranoid, Inparanoid, OrthoDB, Panther, Phylome, RoundUp
P02255	3772715	FBgn0053825	His1:CG33825	Human	3007	4717	HIST1H1D	5	5.07	moderate	No	Yes	Hieranoid, Inparanoid, OrthoDB, Panther, Phylome
P02255	3772715	FBgn0053825	His1:CG33825	Human	3010	4720	HIST1H1T	5	5.07	moderate	No	Yes	Hieranoid, Inparanoid, OrthoDB, Panther, Phylome
P02255	3772715	FBgn0053825	His1:CG33825	Human	3024	4715	HIST1H1A	4	4.16	moderate	No	Yes	Hieranoid, Inparanoid, OrthoDB, Panther
P02255	3772715	FBgn0053825	His1:CG33825	Human	8971	4722	H1FX	3	3.02	moderate	No	Yes	OrthoDB, Panther, Phylome
P02255	3772715	FBgn0053825	His1:CG33825	Human	3005	4714	H1F0	3	2.94	moderate	No	Yes	OrthoDB, orthoMCL, RoundUp
P02255	3772715	FBgn0053825	His1:CG33825	Human	132243	18463	H1FOO	2	2.11	moderate	No	Yes	OrthoDB, Panther
Q4AB94	3771911	FBgn0053834	His1:CG33834	Human	3008	4718	HIST1H1E	6	5.97	moderate	Yes	No	Hieranoid, Inparanoid, OrthoDB, orthoMCL, Panther, Phylome
Q4AB94	3771911	FBgn0053834	His1:CG33834	Human	3006	4716	HIST1H1C	5	5.07	moderate	No	No	Hieranoid, Inparanoid, OrthoDB, Panther, Phylome
Q4AB94	3771911	FBgn0053834	His1:CG33834	Human	3009	4719	HIST1H1B	5	5.06	moderate	No	No	Hieranoid, Inparanoid, OrthoDB, orthoMCL, Panther
Q4AB94	3771911	FBgn0053834	His1:CG33834	Human	3024	4715	HIST1H1A	4	4.16	moderate	No	Yes	Hieranoid, Inparanoid, OrthoDB, Panther
Q4AB94	3771911	FBgn0053834	His1:CG33834	Human	3007	4717	HIST1H1D	4	4.16	moderate	No	No	Hieranoid, Inparanoid, OrthoDB, Panther
Q4AB94	3771911	FBgn0053834	His1:CG33834	Human	3010	4720	HIST1H1T	4	4.16	moderate	No	No	Hieranoid, Inparanoid, OrthoDB, Panther
Q4AB94	3771911	FBgn0053834	His1:CG33834	Human	8971	4722	H1FX	3	3.02	moderate	No	Yes	OrthoDB, Panther, Phylome
Q4AB94	3771911	FBgn0053834	His1:CG33834	Human	132243	18463	H1FOO	2	2.11	moderate	No	Yes	OrthoDB, Panther
Q4ABE3	3772056	FBgn0053801	His1:CG33801	Human	3009	4719	HIST1H1B	6	5.97	moderate	Yes	No	Hieranoid, Inparanoid, OrthoDB, orthoMCL, Panther, Phylome
Q4ABE3	3772056	FBgn0053801	His1:CG33801	Human	3008	4718	HIST1H1E	6	5.97	moderate	Yes	No	Hieranoid, Inparanoid, OrthoDB, orthoMCL, Panther, Phylome
Q4ABE3	3772056	FBgn0053801	His1:CG33801	Human	3007	4717	HIST1H1D	5	5.07	moderate	No	Yes	Hieranoid, Inparanoid, OrthoDB, Panther, Phylome
Q4ABE3	3772056	FBgn0053801	His1:CG33801	Human	3010	4720	HIST1H1T	5	5.07	moderate	No	Yes	Hieranoid, Inparanoid, OrthoDB, Panther, Phylome
Q4ABE3	3772056	FBgn0053801	His1:CG33801	Human	3006	4716	HIST1H1C	5	5.07	moderate	No	No	Hieranoid, Inparanoid, OrthoDB, Panther, Phylome
Q4ABE3	3772056	FBgn0053801	His1:CG33801	Human	3024	4715	HIST1H1A	4	4.16	moderate	No	Yes	Hieranoid, Inparanoid, OrthoDB, Panther
Q4ABE3	3772056	FBgn0053801	His1:CG33801	Human	8971	4722	H1FX	3	3.02	moderate	No	Yes	OrthoDB, Panther, Phylome
Q4ABE3	3772056	FBgn0053801	His1:CG33801	Human	132243	18463	H1FOO	2	2.11	moderate	No	Yes	OrthoDB, Panther
Q4ABD8	3771734	FBgn0053807	His1:CG33807	Human	3009	4719	HIST1H1B	6	5.97	moderate	Yes	No	Hieranoid, Inparanoid, OrthoDB, orthoMCL, Panther, Phylome
Q4ABD8	3771734	FBgn0053807	His1:CG33807	Human	3008	4718	HIST1H1E	6	5.97	moderate	Yes	No	Hieranoid, Inparanoid, OrthoDB, orthoMCL, Panther, Phylome
Q4ABD8	3771734	FBgn0053807	His1:CG33807	Human	3007	4717	HIST1H1D	5	5.07	moderate	No	Yes	Hieranoid, Inparanoid, OrthoDB, Panther, Phylome
Q4ABD8	3771734	FBgn0053807	His1:CG33807	Human	3006	4716	HIST1H1C	5	5.07	moderate	No	No	Hieranoid, Inparanoid, OrthoDB, Panther, Phylome
Q4ABD8	3771734	FBgn0053807	His1:CG33807	Human	3024	4715	HIST1H1A	4	4.16	moderate	No	Yes	Hieranoid, Inparanoid, OrthoDB, Panther
Q4ABD8	3771734	FBgn0053807	His1:CG33807	Human	3010	4720	HIST1H1T	4	4.16	moderate	No	No	Hieranoid, Inparanoid, OrthoDB, Panther
Q4ABD8	3771734	FBgn0053807	His1:CG33807	Human	8971	4722	H1FX	3	3.02	moderate	No	Yes	OrthoDB, Panther, Phylome
Q4ABD8	3771734	FBgn0053807	His1:CG33807	Human	132243	18463	H1FOO	2	2.11	moderate	No	Yes	OrthoDB, Panther
P04052	32100	FBgn0003277	RpII215	Human	5430	9187	POLR2A	12	11.8	high	Yes	Yes	eggNOG, Hieranoid, Homologene, Inparanoid, Isobase, OrthoFinder, OrthoInspector, orthoMCL, Panther, Phylome, RoundUp, TreeFam
P08266	41721	FBgn0262955	RpII140	Human	5431	9188	POLR2B	15	14.75	high	Yes	Yes	Compara, eggNOG, Hieranoid, Homologene, Inparanoid, Isobase, OMA, OrthoDB, OrthoFinder, OrthoInspector, orthoMCL, Panther, Phylome, RoundUp, TreeFam
P18289	36057	FBgn0001291	Jra	Human	3725	6204	JUN	12	11.79	high	Yes	Yes	Compara, eggNOG, Hieranoid, Inparanoid, OrthoDB, OrthoFinder, OrthoInspector, orthoMCL, Panther, Phylome, RoundUp, TreeFam
P18289	36057	FBgn0001291	Jra	Human	3727	6206	JUND	12	11.79	high	Yes	Yes	Compara, eggNOG, Hieranoid, Inparanoid, OrthoDB, OrthoFinder, OrthoInspector, orthoMCL, Panther, Phylome, RoundUp, TreeFam
P18289	36057	FBgn0001291	Jra	Human	3726	6205	JUNB	9	8.93	moderate	No	Yes	Compara, eggNOG, Hieranoid, Inparanoid, OrthoDB, OrthoInspector, Panther, Phylome, RoundUp
P20028	33210	FBgn0003278	RpI135	Human	84172	20454	POLR1B	14	13.72	high	Yes	Yes	Compara, eggNOG, Hieranoid, Homologene, Inparanoid, Isobase, OMA, OrthoDB, OrthoFinder, OrthoInspector, orthoMCL, Panther, Phylome, TreeFam
P28668	42834	FBgn0005674	GluProRS	Human	2058	3418	EPRS	14	13.75	high	Yes	Yes	Compara, eggNOG, Hieranoid, Inparanoid, Isobase, OMA, OrthoDB, OrthoFinder, OrthoInspector, orthoMCL, Panther, Phylome, RoundUp, TreeFam
P34739	45894	FBgn0002542	lds	Human	8458	12398	TTF2	10	9.89	high	Yes	Yes	Compara, Hieranoid, Inparanoid, OrthoDB, OrthoInspector, orthoMCL, Panther, Phylome, RoundUp, TreeFam
P34739	45894	FBgn0002542	lds	Human	6596	11099	HLTF	4	3.76	moderate	No	Yes	eggNOG, Isobase, OrthoDB, orthoMCL
P46863	38135	FBgn0004378	Klp61F	Human	3832	6388	KIF11	14	13.74	high	Yes	Yes	Compara, eggNOG, Hieranoid, Homologene, Inparanoid, Isobase, OrthoDB, OrthoFinder, OrthoInspector, orthoMCL, Panther, Phylome, RoundUp, TreeFam
P52168	44849	FBgn0003117	pnr	Human	2626	4173	GATA4	12	11.81	high	Yes	Yes	eggNOG, Hieranoid, Inparanoid, Isobase, OrthoDB, OrthoFinder, OrthoInspector, orthoMCL, Panther, Phylome, RoundUp, TreeFam
P52168	44849	FBgn0003117	pnr	Human	2627	4174	GATA6	9	8.96	moderate	No	Yes	eggNOG, Hieranoid, Inparanoid, OrthoDB, OrthoInspector, Panther, Phylome, RoundUp, TreeFam
P52168	44849	FBgn0003117	pnr	Human	140628	15802	GATA5	9	8.96	moderate	No	Yes	eggNOG, Hieranoid, Inparanoid, OrthoDB, OrthoFinder, Panther, Phylome, RoundUp, TreeFam
P52168	44849	FBgn0003117	pnr	Human	2623	4170	GATA1	5	5.04	moderate	No	No	eggNOG, OrthoDB, OrthoFinder, Panther, RoundUp
P52172	41944	FBgn0003507	srp	Human	2625	4172	GATA3	4	4.04	moderate	Yes	No	eggNOG, OrthoDB, Panther, RoundUp
P52172	41944	FBgn0003507	srp	Human	2624	4171	GATA2	4	4.04	moderate	Yes	No	eggNOG, OrthoDB, Panther, RoundUp
P52172	41944	FBgn0003507	srp	Human	2627	4174	GATA6	4	3.87	moderate	Yes	No	Compara, eggNOG, OrthoDB, RoundUp
P52172	41944	FBgn0003507	srp	Human	140628	15802	GATA5	4	3.87	moderate	Yes	No	Compara, eggNOG, OrthoDB, RoundUp
P52172	41944	FBgn0003507	srp	Human	2626	4173	GATA4	4	3.87	moderate	Yes	No	Compara, eggNOG, OrthoDB, RoundUp
P52172	41944	FBgn0003507	srp	Human	7227	12340	TRPS1	3	2.86	moderate	No	Yes	eggNOG, Isobase, OrthoDB
P53034	38492	FBgn0260985	RfC4	Human	5982	9970	RFC2	14	13.8	high	Yes	Yes	Compara, eggNOG, Hieranoid, Homologene, Inparanoid, OMA, OrthoDB, OrthoFinder, OrthoInspector, orthoMCL, Panther, Phylome, RoundUp, TreeFam
P91875	36617	FBgn0019938	RpI1	Human	25885	17264	POLR1A	15	14.75	high	Yes	Yes	Compara, eggNOG, Hieranoid, Homologene, Inparanoid, Isobase, OMA, OrthoDB, OrthoFinder, OrthoInspector, orthoMCL, Panther, Phylome, RoundUp, TreeFam
Q06943	37480	FBgn0010228	HmgZ	Human	3148	5000	HMGB2	4	3.81	moderate	Yes	No	eggNOG, OrthoDB, OrthoFinder, orthoMCL
Q06943	37480	FBgn0010228	HmgZ	Human	3149	5004	HMGB3	4	3.81	moderate	Yes	No	eggNOG, OrthoDB, OrthoFinder, orthoMCL
Q0E8E8	39587	FBgn0026409	Mpcp	Human	5250	10989	SLC25A3	14	13.75	moderate	Yes	No	Compara, eggNOG, Hieranoid, Inparanoid, Isobase, OMA, OrthoDB, OrthoFinder, OrthoInspector, orthoMCL, Panther, Phylome, RoundUp, TreeFam
Q0KHQ5	32948	FBgn0031030	Tao	Human	57551	29259	TAOK1	13	12.87	high	Yes	Yes	eggNOG, Hieranoid, Homologene, Inparanoid, OMA, OrthoDB, OrthoFinder, OrthoInspector, orthoMCL, Panther, Phylome, RoundUp, TreeFam
Q0KHQ5	32948	FBgn0031030	Tao	Human	51347	18133	TAOK3	13	12.72	high	Yes	Yes	Compara, eggNOG, Hieranoid, Inparanoid, Isobase, OMA, OrthoDB, OrthoFinder, OrthoInspector, orthoMCL, Panther, Phylome, TreeFam
Q0KHQ5	32948	FBgn0031030	Tao	Human	9344	16835	TAOK2	12	11.77	moderate	No	Yes	Compara, eggNOG, Hieranoid, Inparanoid, OMA, OrthoDB, OrthoFinder, OrthoInspector, orthoMCL, Panther, Phylome, TreeFam
Q23976	117419	FBgn0011774	Irbp	Human	2547	4055	XRCC6	15	14.75	high	Yes	Yes	Compara, eggNOG, Hieranoid, Homologene, Inparanoid, Isobase, OMA, OrthoDB, OrthoFinder, OrthoInspector, orthoMCL, Panther, Phylome, RoundUp, TreeFam
Q27607	34792	FBgn0004406	tam	Human	5428	9179	POLG	14	13.79	high	Yes	Yes	Compara, eggNOG, Hieranoid, Homologene, Inparanoid, Isobase, OMA, OrthoDB, OrthoFinder, OrthoInspector, orthoMCL, Panther, Phylome, RoundUp
Q7JZF5	36160	FBgn0033571	Rpb5	Human	5434	9192	POLR2E	13	12.78	high	Yes	Yes	Compara, eggNOG, Hieranoid, Homologene, Inparanoid, Isobase, OMA, OrthoFinder, OrthoInspector, orthoMCL, Panther, Phylome, RoundUp
Q7K0E6	36420	FBgn0002069	AspRS	Human	1615	2678	DARS	15	14.75	high	Yes	Yes	Compara, eggNOG, Hieranoid, Homologene, Inparanoid, Isobase, OMA, OrthoDB, OrthoFinder, OrthoInspector, orthoMCL, Panther, Phylome, RoundUp, TreeFam
Q7K7A9	36887	FBgn0025832	Fen1	Human	2237	3650	FEN1	12	11.84	high	Yes	Yes	eggNOG, Hieranoid, Homologene, Inparanoid, OMA, OrthoDB, OrthoFinder, OrthoInspector, orthoMCL, Panther, Phylome, TreeFam
Q7KRY6	43228	FBgn0027889	ball	Human	7443	12718	VRK1	14	13.75	high	Yes	Yes	Compara, eggNOG, Hieranoid, Inparanoid, Isobase, OMA, OrthoDB, OrthoFinder, OrthoInspector, orthoMCL, Panther, Phylome, RoundUp, TreeFam
Q7KRY6	43228	FBgn0027889	ball	Human	7444	12719	VRK2	11	10.89	moderate	No	Yes	Compara, eggNOG, Hieranoid, Inparanoid, OrthoDB, OrthoFinder, OrthoInspector, Panther, Phylome, RoundUp, TreeFam
Q7KRY6	43228	FBgn0027889	ball	Human	51231	18996	VRK3	6	5.81	moderate	No	Yes	Compara, eggNOG, OrthoDB, Panther, Phylome, TreeFam
Q7KU24	33505	FBgn0250786	Chd1	Human	1106	1917	CHD2	12	11.87	high	Yes	Yes	eggNOG, Hieranoid, Homologene, Inparanoid, OMA, OrthoDB, OrthoInspector, orthoMCL, Panther, Phylome, RoundUp, TreeFam
Q7KU24	33505	FBgn0250786	Chd1	Human	1105	1915	CHD1	11	10.87	moderate	No	Yes	eggNOG, Hieranoid, Inparanoid, OMA, OrthoDB, OrthoInspector, orthoMCL, Panther, Phylome, RoundUp, TreeFam
Q7KUT2	40138	FBgn0036892	Lon	Human	9361	9479	LONP1	15	14.75	high	Yes	Yes	Compara, eggNOG, Hieranoid, Homologene, Inparanoid, Isobase, OMA, OrthoDB, OrthoFinder, OrthoInspector, orthoMCL, Panther, Phylome, RoundUp, TreeFam
Q7KUT2	40138	FBgn0036892	Lon	Human	83752	20598	LONP2	3	2.81	moderate	No	Yes	eggNOG, OrthoDB, orthoMCL
Q8IMS8	43087	FBgn0011666	msi	Human	124540	18585	MSI2	4	3.76	moderate	Yes	No	eggNOG, Isobase, OrthoDB, orthoMCL
Q8MKK1	246507	FBgn0050185	AIMP3	Human	9521	3212	EEF1E1	11	10.89	high	Yes	Yes	Compara, eggNOG, Inparanoid, OMA, OrthoDB, OrthoFinder, OrthoInspector, orthoMCL, Panther, RoundUp, TreeFam
Q8MSW0	45785	FBgn0027086	IleRS	Human	3376	5330	IARS	14	13.79	high	Yes	Yes	Compara, eggNOG, Hieranoid, Homologene, Inparanoid, Isobase, OMA, OrthoDB, OrthoFinder, OrthoInspector, orthoMCL, Panther, Phylome, RoundUp
Q8T079	192507	FBgn0043456	CG4747	Human	84656	24434	GLYR1	15	14.75	high	Yes	Yes	Compara, eggNOG, Hieranoid, Homologene, Inparanoid, Isobase, OMA, OrthoDB, OrthoFinder, OrthoInspector, orthoMCL, Panther, Phylome, RoundUp, TreeFam
Q94524	42199	FBgn0024432	Dlc90F	Human	6993	11697	DYNLT1	15	14.75	high	Yes	Yes	Compara, eggNOG, Hieranoid, Homologene, Inparanoid, Isobase, OMA, OrthoDB, OrthoFinder, OrthoInspector, orthoMCL, Panther, Phylome, RoundUp, TreeFam
Q94524	42199	FBgn0024432	Dlc90F	Human	6990	11694	DYNLT3	6	5.86	moderate	No	Yes	Compara, eggNOG, OrthoFinder, orthoMCL, Panther, RoundUp
Q960Y8	42127	FBgn0038535	alt	Human	6238	10448	RRBP1	2	2.1	high	Yes	Yes	Hieranoid, Panther
Q9U9Q1	34550	FBgn0028700	RfC38	Human	5983	9971	RFC3	11	10.88	high	Yes	Yes	Compara, eggNOG, Homologene, Inparanoid, OMA, OrthoFinder, OrthoInspector, orthoMCL, Panther, RoundUp, TreeFam
Q9V406	34956	FBgn0001994	crp	Human	7023	11745	TFAP4	10	9.8	high	Yes	Yes	Compara, eggNOG, Hieranoid, Inparanoid, Isobase, OrthoFinder, OrthoInspector, Panther, Phylome, TreeFam
Q9V433	39594	FBgn0027375	RecQ5	Human	9400	9950	RECQL5	13	12.74	high	Yes	Yes	Compara, eggNOG, Hieranoid, Inparanoid, Isobase, OrthoDB, OrthoFinder, OrthoInspector, orthoMCL, Panther, Phylome, RoundUp, TreeFam
Q9V433	39594	FBgn0027375	RecQ5	Human	5965	9948	RECQL	3	2.94	moderate	No	Yes	OrthoDB, orthoMCL, RoundUp
Q9V4C8	43788	FBgn0039904	Hcf	Human	3054	4839	HCFC1	11	10.74	high	Yes	Yes	Compara, eggNOG, Hieranoid, OrthoDB, OrthoFinder, OrthoInspector, orthoMCL, Panther, Phylome, RoundUp, TreeFam
Q9V4C8	43788	FBgn0039904	Hcf	Human	29915	24972	HCFC2	9	8.74	moderate	No	Yes	Compara, eggNOG, OrthoDB, OrthoFinder, orthoMCL, Panther, Phylome, RoundUp, TreeFam
Q9V4D8	43796	FBgn0026869	Thd1	Human	6996	11700	TDG	10	9.69	high	Yes	Yes	Compara, eggNOG, Isobase, OrthoDB, OrthoInspector, orthoMCL, Panther, Phylome, RoundUp, TreeFam
Q9V8R9	37205	FBgn0010434	cora	Human	2037	3379	EPB41L2	8	7.87	high	Yes	Yes	Compara, eggNOG, Inparanoid, OrthoInspector, orthoMCL, Panther, RoundUp, TreeFam
Q9V8R9	37205	FBgn0010434	cora	Human	2036	3378	EPB41L1	8	7.78	high	Yes	Yes	Compara, eggNOG, Inparanoid, OrthoFinder, OrthoInspector, Phylome, RoundUp, TreeFam
Q9V8R9	37205	FBgn0010434	cora	Human	23136	3380	EPB41L3	8	7.77	high	Yes	Yes	Compara, eggNOG, Inparanoid, OrthoFinder, OrthoInspector, orthoMCL, RoundUp, TreeFam
Q9V8R9	37205	FBgn0010434	cora	Human	2035	3377	EPB41	6	5.94	moderate	No	Yes	Compara, Inparanoid, OrthoInspector, orthoMCL, Panther, TreeFam
Q9VB47	43293	FBgn0039509	bigmax	Human	6945	11645	MLX	13	12.79	high	Yes	Yes	Compara, eggNOG, Hieranoid, Homologene, Inparanoid, OMA, OrthoFinder, OrthoInspector, orthoMCL, Panther, Phylome, RoundUp, TreeFam
Q9VCN1	42758	FBgn0264326	DNApol-epsilon255	Human	5426	9177	POLE	14	13.74	high	Yes	Yes	Compara, eggNOG, Hieranoid, Homologene, Inparanoid, Isobase, OMA, OrthoFinder, OrthoInspector, orthoMCL, Panther, Phylome, RoundUp, TreeFam
Q9VCX7	42669	FBgn0051156	CG31156	Human	55133	25521	SRBD1	13	12.9	high	Yes	Yes	Compara, eggNOG, Hieranoid, Homologene, Inparanoid, OMA, OrthoDB, OrthoFinder, OrthoInspector, Panther, Phylome, RoundUp, TreeFam
Q9VE94	42201	FBgn0038601	CG18600	Human	64425	17631	POLR1E	4	3.92	high	Yes	Yes	OrthoDB, orthoMCL, Panther, Phylome
Q9VEA6	42189	FBgn0038590	CG12320	Human	25980	15886	AAR2	10	9.98	high	Yes	Yes	Compara, eggNOG, Homologene, Inparanoid, OMA, OrthoFinder, OrthoInspector, Panther, RoundUp, TreeFam
Q9VF83	41865	FBgn0051301	CG31301	Human	55922	19374	NKRF	8	7.91	high	Yes	Yes	OrthoDB, OrthoFinder, OrthoInspector, orthoMCL, Panther, Phylome, RoundUp, TreeFam
Q9VF83	41865	FBgn0051301	CG31301	Human	55602	24325	CDKN2AIP	2	2.11	moderate	No	Yes	OrthoDB, Panther
Q9VF83	41865	FBgn0051301	CG31301	Human	91368	30545	CDKN2AIPNL	2	2.1	moderate	No	Yes	OrthoFinder, Panther
Q9VG84	41518	FBgn0038035	lig3	Human	3980	6600	LIG3	13	12.73	high	Yes	Yes	Compara, eggNOG, Hieranoid, Homologene, Inparanoid, Isobase, OrthoFinder, OrthoInspector, orthoMCL, Panther, Phylome, RoundUp, TreeFam
Q9VGA4	41498	FBgn0038016	MBD-R2	Human	51105	24280	PHF20L1	8	7.82	high	Yes	Yes	Compara, eggNOG, Hieranoid, Inparanoid, orthoMCL, Panther, Phylome, RoundUp
Q9VGA4	41498	FBgn0038016	MBD-R2	Human	51230	16098	PHF20	6	6.02	moderate	No	Yes	Compara, Hieranoid, Inparanoid, Panther, Phylome, RoundUp
Q9VGR7	41346	FBgn0037878	CG6693	Human	23234	19123	DNAJC9	14	13.8	high	Yes	Yes	Compara, eggNOG, Hieranoid, Homologene, Inparanoid, OMA, OrthoDB, OrthoFinder, OrthoInspector, orthoMCL, Panther, Phylome, RoundUp, TreeFam
Q9VHI3	41083	FBgn0037656	CG11986	Human	56941	24446	HMCES	14	13.8	high	Yes	Yes	Compara, eggNOG, Hieranoid, Homologene, Inparanoid, OMA, OrthoDB, OrthoFinder, OrthoInspector, orthoMCL, Panther, Phylome, RoundUp, TreeFam
Q9VID4	35402	FBgn0032940	Mondo	Human	22877	17055	MLXIP	12	11.79	high	Yes	Yes	Compara, eggNOG, Hieranoid, Inparanoid, OMA, OrthoFinder, OrthoInspector, orthoMCL, Panther, Phylome, RoundUp, TreeFam
Q9VID4	35402	FBgn0032940	Mondo	Human	51085	12744	MLXIPL	11	10.89	moderate	No	Yes	Compara, eggNOG, Hieranoid, Inparanoid, OMA, OrthoFinder, OrthoInspector, Panther, Phylome, RoundUp, TreeFam
Q9VKM7	34514	FBgn0053129	CG33129	Human	54867	25983	TMEM214	13	12.77	high	Yes	Yes	Compara, eggNOG, Hieranoid, Homologene, Inparanoid, OMA, OrthoDB, OrthoFinder, OrthoInspector, orthoMCL, Panther, Phylome, TreeFam
Q9VKW3	34423	FBgn0032244	RfC3	Human	5985	9973	RFC5	14	13.8	high	Yes	Yes	Compara, eggNOG, Hieranoid, Homologene, Inparanoid, OMA, OrthoDB, OrthoFinder, OrthoInspector, orthoMCL, Panther, Phylome, RoundUp, TreeFam
Q9VKZ0	34395	FBgn0032223	GATAd	Human	2626	4173	GATA4	3	2.78	moderate	Yes	No	Compara, eggNOG, Isobase
Q9VL14	34371	FBgn0032202	REPTOR-BP	Human	1389	2350	CREBL2	13	12.79	high	Yes	Yes	Compara, eggNOG, Hieranoid, Homologene, Inparanoid, OrthoDB, OrthoFinder, OrthoInspector, orthoMCL, Panther, Phylome, RoundUp, TreeFam
Q9VL76	34307	FBgn0032154	mtDNA-helicase	Human	56652	1160	TWNK	13	12.73	high	Yes	Yes	Compara, eggNOG, Hieranoid, Homologene, Inparanoid, Isobase, OrthoFinder, OrthoInspector, orthoMCL, Panther, Phylome, RoundUp, TreeFam
Q9VLK2	34183	FBgn0032050	CG13096	Human	26156	24534	RSL1D1	7	6.68	high	Yes	Yes	Compara, eggNOG, OrthoDB, OrthoInspector, orthoMCL, Phylome, RoundUp
Q9VLU0	34095	FBgn0031977	baf	Human	8815	17397	BANF1	15	14.75	high	Yes	Yes	Compara, eggNOG, Hieranoid, Homologene, Inparanoid, Isobase, OMA, OrthoDB, OrthoFinder, OrthoInspector, orthoMCL, Panther, Phylome, RoundUp, TreeFam
Q9VLU0	34095	FBgn0031977	baf	Human	140836	16172	BANF2	6	5.81	moderate	No	Yes	Compara, eggNOG, OrthoDB, Panther, Phylome, TreeFam
Q9VM71	33964	FBgn0031868	Rat1	Human	22803	12836	XRN2	14	13.7	high	Yes	Yes	Compara, eggNOG, Hieranoid, Homologene, Isobase, OMA, OrthoDB, OrthoFinder, OrthoInspector, orthoMCL, Panther, Phylome, RoundUp, TreeFam
Q9VM71	33964	FBgn0031868	Rat1	Human	54464	30654	XRN1	4	3.81	moderate	No	No	eggNOG, OrthoDB, OrthoFinder, orthoMCL
Q9VMX3	33712	FBgn0031657	CG3756	Human	9533	20194	POLR1C	15	14.75	high	Yes	Yes	Compara, eggNOG, Hieranoid, Homologene, Inparanoid, Isobase, OMA, OrthoDB, OrthoFinder, OrthoInspector, orthoMCL, Panther, Phylome, RoundUp, TreeFam
Q9VNI5	40720	FBgn0037379	CG10979	Human	168850	27267	ZNF800	8	7.9	high	Yes	Yes	Compara, Hieranoid, Inparanoid, Isobase, OrthoFinder, Panther, Phylome, TreeFam
Q9VQZ8	33651	FBgn0031606	CG15439	Human	9678	22203	PHF14	11	10.73	high	Yes	Yes	Compara, eggNOG, Hieranoid, Inparanoid, Isobase, OrthoInspector, orthoMCL, Panther, Phylome, RoundUp, TreeFam
Q9VTL6	39310	FBgn0036188	CG7339	Human	171568	30349	POLR3H	15	14.75	high	Yes	Yes	Compara, eggNOG, Hieranoid, Homologene, Inparanoid, Isobase, OMA, OrthoDB, OrthoFinder, OrthoInspector, orthoMCL, Panther, Phylome, RoundUp, TreeFam
Q9VW37	40155	FBgn0261283	SREBP	Human	6721	11290	SREBF2	12	11.74	high	Yes	Yes	Compara, eggNOG, Hieranoid, Inparanoid, Isobase, OMA, OrthoInspector, orthoMCL, Panther, Phylome, RoundUp, TreeFam
Q9VW37	40155	FBgn0261283	SREBP	Human	6720	11289	SREBF1	11	10.76	moderate	No	Yes	Compara, eggNOG, Hieranoid, Homologene, Inparanoid, OMA, OrthoInspector, orthoMCL, Panther, Phylome, TreeFam
Q9VWW0	32817	FBgn0265784	CrebB	Human	1385	2345	CREB1	10	9.74	high	Yes	Yes	Compara, eggNOG, Inparanoid, Isobase, OrthoDB, orthoMCL, Panther, Phylome, RoundUp, TreeFam
Q9VWW0	32817	FBgn0265784	CrebB	Human	466	783	ATF1	8	7.89	moderate	No	Yes	Compara, eggNOG, Inparanoid, OrthoDB, Panther, Phylome, RoundUp, TreeFam
Q9VWW0	32817	FBgn0265784	CrebB	Human	1390	2352	CREM	8	7.89	moderate	No	Yes	Compara, eggNOG, Inparanoid, OrthoDB, Panther, Phylome, RoundUp, TreeFam
Q9VX15	32763	FBgn0030871	CG8142	Human	5984	9972	RFC4	13	12.77	high	Yes	Yes	Compara, eggNOG, Hieranoid, Homologene, Inparanoid, OMA, OrthoDB, OrthoFinder, OrthoInspector, orthoMCL, Panther, Phylome, TreeFam
Q9VXN4	32539	FBgn0027093	ArgRS	Human	5917	9870	RARS	14	13.72	high	Yes	Yes	Compara, eggNOG, Hieranoid, Homologene, Inparanoid, Isobase, OMA, OrthoDB, OrthoFinder, OrthoInspector, orthoMCL, Panther, Phylome, TreeFam
Q9VXN4	32539	FBgn0027093	ArgRS	Human	57038	21406	RARS2	4	3.84	moderate	No	No	eggNOG, OrthoDB, orthoMCL, RoundUp
Q9VXY3	32441	FBgn0030612	CG5599	Human	1629	2698	DBT	15	14.75	high	Yes	Yes	Compara, eggNOG, Hieranoid, Homologene, Inparanoid, Isobase, OMA, OrthoDB, OrthoFinder, OrthoInspector, orthoMCL, Panther, Phylome, RoundUp, TreeFam
Q9W179	37893	FBgn0035001	Slik	Human	6793	11388	STK10	14	13.74	high	Yes	Yes	Compara, eggNOG, Hieranoid, Homologene, Inparanoid, Isobase, OrthoDB, OrthoFinder, OrthoInspector, orthoMCL, Panther, Phylome, RoundUp, TreeFam
Q9W179	37893	FBgn0035001	Slik	Human	9748	11088	SLK	11	10.75	moderate	No	Yes	Compara, eggNOG, OMA, OrthoDB, OrthoFinder, OrthoInspector, orthoMCL, Panther, Phylome, RoundUp, TreeFam
Q9W2K8	37407	FBgn0026582	Hmg-2	Human	10363	5001	HMG20A	14	13.74	high	Yes	Yes	Compara, eggNOG, Hieranoid, Homologene, Inparanoid, Isobase, OrthoDB, OrthoFinder, OrthoInspector, orthoMCL, Panther, Phylome, RoundUp, TreeFam
Q9W2K8	37407	FBgn0026582	Hmg-2	Human	10362	5002	HMG20B	11	10.9	moderate	No	Yes	Compara, eggNOG, Hieranoid, Inparanoid, OMA, OrthoDB, OrthoFinder, Panther, Phylome, RoundUp, TreeFam
Q9W3C1	31811	FBgn0027330	l(1)G0020	Human	55226	29830	NAT10	14	13.74	high	Yes	Yes	Compara, eggNOG, Hieranoid, Homologene, Inparanoid, Isobase, OrthoDB, OrthoFinder, OrthoInspector, orthoMCL, Panther, Phylome, RoundUp, TreeFam
Q9W552	31144	FBgn0014411	Vps26	Human	112936	28119	VPS26B	13	12.84	high	Yes	Yes	Compara, eggNOG, Hieranoid, Homologene, Inparanoid, OMA, OrthoDB, OrthoFinder, OrthoInspector, orthoMCL, Panther, Phylome, RoundUp
Q9W552	31144	FBgn0014411	Vps26	Human	9559	12711	VPS26A	11	10.79	moderate	No	Yes	Compara, eggNOG, Inparanoid, OrthoDB, OrthoFinder, OrthoInspector, orthoMCL, Panther, Phylome, RoundUp, TreeFam
Q9W5C2	31042	FBgn0040340	TRAM	Human	23471	20568	TRAM1	12	11.79	high	Yes	Yes	Compara, eggNOG, Hieranoid, Inparanoid, OMA, OrthoFinder, OrthoInspector, orthoMCL, Panther, Phylome, RoundUp, TreeFam
Q9W5C2	31042	FBgn0040340	TRAM	Human	133022	28371	TRAM1L1	10	9.86	moderate	No	Yes	Compara, eggNOG, Hieranoid, Inparanoid, OMA, OrthoFinder, OrthoInspector, Panther, Phylome, TreeFam
Q9W5C2	31042	FBgn0040340	TRAM	Human	9697	16855	TRAM2	9	8.85	moderate	No	Yes	Compara, eggNOG, Hieranoid, Inparanoid, OrthoFinder, OrthoInspector, Panther, Phylome, TreeFam
Q9XZ29	31240	FBgn0011606	Klp3A	Human	24137	13339	KIF4A	14	13.79	high	Yes	Yes	Compara, eggNOG, Hieranoid, Homologene, Inparanoid, Isobase, OMA, OrthoDB, OrthoFinder, OrthoInspector, orthoMCL, Panther, Phylome, RoundUp
Q9XZ29	31240	FBgn0011606	Klp3A	Human	285643	6322	KIF4B	12	11.84	moderate	No	Yes	Compara, eggNOG, Hieranoid, Inparanoid, OMA, OrthoDB, OrthoFinder, OrthoInspector, orthoMCL, Panther, Phylome, RoundUp
Q9XZ29	31240	FBgn0011606	Klp3A	Human	55582	18632	KIF27	2	1.91	moderate	No	Yes	eggNOG, OrthoDB

## Sheet: PAU
Fly GeneID	Fly Gene ID	FlyBaseID	Fly Symbol	Species	Human GeneID	HGNCID	Human Symbol	DIOPT Score	Weighted Score	Rank	Best Score	Best Score Reverse	Prediction Derived From
A0A0B4KFT9	36966	FBgn0022987	qkr54B	Human	202559	18114	KHDRBS2	12	11.79	high	Yes	Yes	Compara, eggNOG, Hieranoid, Inparanoid, OrthoDB, OrthoFinder, OrthoInspector, orthoMCL, Panther, Phylome, RoundUp, TreeFam
A0A0B4KFT9	36966	FBgn0022987	qkr54B	Human	10656	18117	KHDRBS3	12	11.76	high	Yes	Yes	Compara, eggNOG, Hieranoid, Homologene, Inparanoid, OrthoDB, OrthoFinder, OrthoInspector, orthoMCL, Panther, Phylome, TreeFam
A0A0B4KFT9	36966	FBgn0022987	qkr54B	Human	10657	18116	KHDRBS1	11	10.81	moderate	No	Yes	Compara, eggNOG, Hieranoid, Inparanoid, Isobase, OrthoDB, OrthoFinder, OrthoInspector, Panther, Phylome, TreeFam
A1Z6S7	35609	FBgn0022960	vimar	Human	5910	9859	RAP1GDS1	15	14.75	high	Yes	Yes	Compara, eggNOG, Hieranoid, Homologene, Inparanoid, Isobase, OMA, OrthoDB, OrthoFinder, OrthoInspector, orthoMCL, Panther, Phylome, RoundUp, TreeFam
O02649	32045	FBgn0015245	Hsp60A	Human	3329	5261	HSPD1	15	14.75	high	Yes	Yes	Compara, eggNOG, Hieranoid, Homologene, Inparanoid, Isobase, OMA, OrthoDB, OrthoFinder, OrthoInspector, orthoMCL, Panther, Phylome, RoundUp, TreeFam
O18640	34070	FBgn0020618	Rack1	Human	10399	4399	RACK1	13	12.79	high	Yes	Yes	Compara, eggNOG, Hieranoid, Homologene, Inparanoid, OMA, OrthoFinder, OrthoInspector, orthoMCL, Panther, Phylome, RoundUp, TreeFam
O44434	37559	FBgn0022984	qkr58E-3	Human	10656	18117	KHDRBS3	7	6.9	moderate	Yes	No	Compara, eggNOG, OrthoDB, OrthoFinder, OrthoInspector, Panther, TreeFam
O44434	37559	FBgn0022984	qkr58E-3	Human	202559	18114	KHDRBS2	7	6.9	moderate	Yes	No	Compara, eggNOG, OrthoDB, OrthoFinder, OrthoInspector, Panther, TreeFam
O44434	37559	FBgn0022984	qkr58E-3	Human	10657	18116	KHDRBS1	7	6.9	moderate	Yes	No	Compara, eggNOG, OrthoDB, OrthoFinder, OrthoInspector, Panther, TreeFam
P13469	43764	FBgn0002780	mod	Human	4691	7667	NCL	2	1.92	high	Yes	Yes	OMA, Phylome
P40417	3354888	FBgn0003256	rl	Human	5594	6871	MAPK1	15	14.75	high	Yes	Yes	Compara, eggNOG, Hieranoid, Homologene, Inparanoid, Isobase, OMA, OrthoDB, OrthoFinder, OrthoInspector, orthoMCL, Panther, Phylome, RoundUp, TreeFam
P40417	3354888	FBgn0003256	rl	Human	5595	6877	MAPK3	12	11.77	moderate	No	Yes	Compara, eggNOG, Hieranoid, Inparanoid, OMA, OrthoDB, OrthoFinder, OrthoInspector, orthoMCL, Panther, Phylome, TreeFam
P40417	3354888	FBgn0003256	rl	Human	5598	6880	MAPK7	3	2.81	moderate	No	Yes	eggNOG, OrthoDB, orthoMCL
P40417	3354888	FBgn0003256	rl	Human	5597	6879	MAPK6	2	2	moderate	No	Yes	eggNOG, Panther
P40417	3354888	FBgn0003256	rl	Human	5596	6878	MAPK4	2	2	moderate	No	Yes	eggNOG, Panther
P91926	33211	FBgn0264855	AP-2alpha	Human	161	562	AP2A2	14	13.8	high	Yes	Yes	Compara, eggNOG, Hieranoid, Homologene, Inparanoid, OMA, OrthoDB, OrthoFinder, OrthoInspector, orthoMCL, Panther, Phylome, RoundUp, TreeFam
P91926	33211	FBgn0264855	AP-2alpha	Human	160	561	AP2A1	13	12.8	moderate	No	Yes	Compara, eggNOG, Hieranoid, Inparanoid, OMA, OrthoDB, OrthoFinder, OrthoInspector, orthoMCL, Panther, Phylome, RoundUp, TreeFam
Q08473	41666	FBgn0263396	sqd	Human	3182	5034	HNRNPAB	13	12.65	high	Yes	Yes	Compara, eggNOG, Hieranoid, Inparanoid, Isobase, OMA, OrthoDB, OrthoFinder, OrthoInspector, orthoMCL, Phylome, RoundUp, TreeFam
Q08473	41666	FBgn0263396	sqd	Human	3184	5036	HNRNPD	11	10.87	moderate	No	Yes	Compara, eggNOG, Hieranoid, Inparanoid, OMA, OrthoDB, OrthoFinder, OrthoInspector, Panther, Phylome, TreeFam
Q08473	41666	FBgn0263396	sqd	Human	9987	5037	HNRNPDL	10	9.77	moderate	No	Yes	Compara, Hieranoid, Inparanoid, OMA, OrthoDB, OrthoFinder, OrthoInspector, orthoMCL, Phylome, TreeFam
Q7JVK6	36110	FBgn0033528	trsn	Human	7247	12379	TSN	13	12.79	high	Yes	Yes	Compara, eggNOG, Hieranoid, Homologene, Inparanoid, OMA, OrthoFinder, OrthoInspector, orthoMCL, Panther, Phylome, RoundUp, TreeFam
Q7K581	36913	FBgn0034181	CG8963	Human	10605	16945	PAIP1	12	11.79	high	Yes	Yes	Compara, eggNOG, Hieranoid, Homologene, Inparanoid, OrthoDB, OrthoInspector, orthoMCL, Panther, Phylome, RoundUp, TreeFam
Q7KNF2	35788	FBgn0005648	Pabp2	Human	8106	8565	PABPN1	14	13.74	high	Yes	Yes	Compara, eggNOG, Hieranoid, Homologene, Inparanoid, Isobase, OrthoDB, OrthoFinder, OrthoInspector, orthoMCL, Panther, Phylome, RoundUp, TreeFam
Q7KNF2	35788	FBgn0005648	Pabp2	Human	390748	37237	PABPN1L	7	6.81	moderate	No	Yes	Compara, eggNOG, OrthoDB, OrthoFinder, Panther, Phylome, TreeFam
Q7KNF2	35788	FBgn0005648	Pabp2	Human	100529063	42959	BCL2L2-PABPN1	4	3.79	moderate	No	Yes	Compara, eggNOG, OrthoFinder, TreeFam
Q7KNF2	35788	FBgn0005648	Pabp2	Human	599	995	BCL2L2	2	1.91	moderate	No	Yes	eggNOG, OrthoDB
Q86S05	35771	FBgn0020279	lig	Human	55833	14185	UBAP2	10	9.88	high	Yes	Yes	Compara, eggNOG, Inparanoid, OMA, OrthoFinder, OrthoInspector, orthoMCL, Panther, RoundUp, TreeFam
Q86S05	35771	FBgn0020279	lig	Human	9898	29877	UBAP2L	8	7.85	moderate	No	Yes	Compara, eggNOG, Inparanoid, OMA, OrthoFinder, orthoMCL, Panther, TreeFam
Q8IMX4	42848	FBgn0005649	Rox8	Human	7073	11804	TIAL1	14	13.74	high	Yes	Yes	Compara, eggNOG, Hieranoid, Homologene, Inparanoid, Isobase, OMA, OrthoFinder, OrthoInspector, orthoMCL, Panther, Phylome, RoundUp, TreeFam
Q8IMX4	42848	FBgn0005649	Rox8	Human	7072	11802	TIA1	11	10.78	moderate	No	Yes	Compara, eggNOG, Hieranoid, Inparanoid, OrthoFinder, OrthoInspector, orthoMCL, Panther, Phylome, RoundUp, TreeFam
Q8IMX8	42842	FBgn0051184	LSm3	Human	27258	17874	LSM3	13	12.79	high	Yes	Yes	Compara, eggNOG, Hieranoid, Homologene, Inparanoid, OMA, OrthoFinder, OrthoInspector, orthoMCL, Panther, Phylome, RoundUp, TreeFam
Q8INE1	41871	FBgn0038327	Trax	Human	7257	12380	TSNAX	15	14.75	high	Yes	Yes	Compara, eggNOG, Hieranoid, Homologene, Inparanoid, Isobase, OMA, OrthoDB, OrthoFinder, OrthoInspector, orthoMCL, Panther, Phylome, RoundUp, TreeFam
Q8MQJ9	35197	FBgn0010300	brat	Human	10612	10064	TRIM3	4	3.84	high	Yes	Yes	Isobase, orthoMCL, RoundUp, TreeFam
Q8MZI3	38756	FBgn0035720	CG10077	Human	1655	2746	DDX5	12	11.86	high	Yes	Yes	eggNOG, Hieranoid, Homologene, Inparanoid, OrthoDB, OrthoFinder, OrthoInspector, orthoMCL, Panther, Phylome, RoundUp, TreeFam
Q8MZI3	38756	FBgn0035720	CG10077	Human	10521	2740	DDX17	11	10.63	moderate	No	Yes	Compara, eggNOG, Hieranoid, Inparanoid, Isobase, OrthoFinder, OrthoInspector, orthoMCL, Phylome, RoundUp, TreeFam
Q8T8W3	41569	FBgn0016693	Past1	Human	10938	3242	EHD1	13	12.79	high	Yes	Yes	Compara, eggNOG, Hieranoid, Homologene, Inparanoid, OMA, OrthoFinder, OrthoInspector, orthoMCL, Panther, Phylome, RoundUp, TreeFam
Q8T8W3	41569	FBgn0016693	Past1	Human	30845	3244	EHD3	12	11.79	moderate	No	Yes	Compara, eggNOG, Hieranoid, Inparanoid, OMA, OrthoFinder, OrthoInspector, orthoMCL, Panther, Phylome, RoundUp, TreeFam
Q8T8W3	41569	FBgn0016693	Past1	Human	30846	3243	EHD2	11	10.7	moderate	No	Yes	Compara, eggNOG, Hieranoid, Inparanoid, Isobase, OrthoFinder, OrthoInspector, orthoMCL, Panther, Phylome, TreeFam
Q8T8W3	41569	FBgn0016693	Past1	Human	30844	3245	EHD4	10	9.75	moderate	No	Yes	Compara, eggNOG, Hieranoid, Inparanoid, OrthoFinder, OrthoInspector, orthoMCL, Panther, Phylome, TreeFam
Q9NII1	31130	FBgn0026086	Adar	Human	104	226	ADARB1	13	12.9	high	Yes	Yes	Compara, eggNOG, Hieranoid, Homologene, Inparanoid, OMA, OrthoDB, OrthoFinder, OrthoInspector, Panther, Phylome, RoundUp, TreeFam
Q9NII1	31130	FBgn0026086	Adar	Human	105	227	ADARB2	12	11.79	moderate	No	Yes	Compara, eggNOG, Hieranoid, Inparanoid, OrthoDB, OrthoFinder, OrthoInspector, orthoMCL, Panther, Phylome, RoundUp, TreeFam
Q9NII1	31130	FBgn0026086	Adar	Human	103	225	ADAR	3	2.94	moderate	No	Yes	eggNOG, OrthoDB, RoundUp
Q9TW27	43981	FBgn0024807	DIP1	Human	104	226	ADARB1	2	1.86	moderate	Yes	No	Isobase, Phylome
Q9V3D0	49425	FBgn0001995	mRpL4	Human	51073	14276	MRPL4	14	13.8	high	Yes	Yes	Compara, eggNOG, Hieranoid, Homologene, Inparanoid, OMA, OrthoDB, OrthoFinder, OrthoInspector, orthoMCL, Panther, Phylome, RoundUp, TreeFam
Q9V3H9	42897	FBgn0028471	Nab2	Human	79882	20509	ZC3H14	12	11.8	high	Yes	Yes	Compara, eggNOG, Inparanoid, OMA, OrthoDB, OrthoFinder, OrthoInspector, orthoMCL, Panther, Phylome, RoundUp, TreeFam
Q9VCU9	42693	FBgn0039016	Dcr-1	Human	23405	17098	DICER1	14	13.74	high	Yes	Yes	Compara, eggNOG, Hieranoid, Homologene, Inparanoid, Isobase, OMA, OrthoFinder, OrthoInspector, orthoMCL, Panther, Phylome, RoundUp, TreeFam
Q9VD14	42630	FBgn0038961	CG13850	Human	9238	17443	TBRG4	10	9.74	high	Yes	Yes	Compara, eggNOG, Inparanoid, Isobase, OrthoDB, orthoMCL, Panther, Phylome, RoundUp, TreeFam
Q9VD14	42630	FBgn0038961	CG13850	Human	22868	29160	FASTKD2	2	1.92	moderate	No	Yes	OrthoDB, Phylome
Q9VEN9	42058	FBgn0266053	Patr-1	Human	219988	26721	PATL1	8	8.05	high	Yes	Yes	Hieranoid, Inparanoid, OrthoFinder, OrthoInspector, Panther, Phylome, RoundUp, TreeFam
Q9VEN9	42058	FBgn0266053	Patr-1	Human	197135	33630	PATL2	5	5.09	moderate	No	Yes	Hieranoid, Inparanoid, Panther, Phylome, RoundUp
Q9VGH5	41431	FBgn0259139	glo	Human	3187	5041	HNRNPH1	10	9.83	high	Yes	Yes	Compara, eggNOG, Inparanoid, OMA, OrthoFinder, OrthoInspector, orthoMCL, Panther, Phylome, RoundUp
Q9VGH5	41431	FBgn0259139	glo	Human	3188	5042	HNRNPH2	9	8.9	moderate	No	Yes	eggNOG, Inparanoid, OMA, OrthoFinder, OrthoInspector, orthoMCL, Panther, Phylome, RoundUp
Q9VGH5	41431	FBgn0259139	glo	Human	3185	5039	HNRNPF	8	7.92	moderate	No	Yes	Compara, eggNOG, Inparanoid, OrthoFinder, OrthoInspector, Panther, Phylome, RoundUp
Q9VGH5	41431	FBgn0259139	glo	Human	2926	4610	GRSF1	6	5.94	moderate	No	Yes	Compara, Hieranoid, OrthoFinder, OrthoInspector, Panther, Phylome
Q9VGH5	41431	FBgn0259139	glo	Human	3189	5043	HNRNPH3	6	5.89	moderate	No	Yes	Compara, eggNOG, Inparanoid, OrthoFinder, Panther, Phylome
Q9VGQ1	41360	FBgn0037891	CG5214	Human	1743	2911	DLST	14	13.75	high	Yes	Yes	Compara, eggNOG, Hieranoid, Inparanoid, Isobase, OMA, OrthoDB, OrthoFinder, OrthoInspector, orthoMCL, Panther, Phylome, RoundUp, TreeFam
Q9VHC7	41138	FBgn0267790	rump	Human	50804	17940	MYEF2	12	11.84	high	Yes	Yes	Compara, Hieranoid, Inparanoid, Isobase, OMA, OrthoFinder, OrthoInspector, orthoMCL, Panther, Phylome, RoundUp, TreeFam
Q9VHC7	41138	FBgn0267790	rump	Human	4670	5046	HNRNPM	10	9.88	moderate	No	Yes	Compara, eggNOG, Hieranoid, Inparanoid, OrthoFinder, OrthoInspector, Panther, Phylome, RoundUp, TreeFam
Q9VKW8	3772012	FBgn0032240	CG17768	Human	25804	17259	LSM4	11	10.78	high	Yes	Yes	Compara, eggNOG, Hieranoid, Inparanoid, OrthoFinder, OrthoInspector, orthoMCL, Panther, Phylome, RoundUp, TreeFam
Q9VQR8	326262	FBgn0284253	LeuRS	Human	51520	6512	LARS	12	11.83	high	Yes	Yes	Compara, eggNOG, Homologene, Inparanoid, Isobase, OMA, OrthoFinder, OrthoInspector, orthoMCL, Panther, RoundUp, TreeFam
Q9VSR3	39018	FBgn0264307	orb2	Human	132864	21745	CPEB2	10	9.93	high	Yes	Yes	Compara, eggNOG, Hieranoid, Inparanoid, Isobase, OrthoDB, OrthoInspector, Panther, RoundUp, TreeFam
Q9VSR3	39018	FBgn0264307	orb2	Human	80315	21747	CPEB4	8	7.79	moderate	No	Yes	Compara, eggNOG, Hieranoid, Inparanoid, OrthoDB, Phylome, RoundUp, TreeFam
Q9VSR3	39018	FBgn0264307	orb2	Human	22849	21746	CPEB3	7	6.88	moderate	No	Yes	Compara, eggNOG, Hieranoid, Inparanoid, OrthoDB, RoundUp, TreeFam
Q9VSR3	39018	FBgn0264307	orb2	Human	55852	30884	TEX2	4	3.81	moderate	No	No	Hieranoid, OrthoInspector, orthoMCL, Phylome
Q9VSR5	44326	FBgn0011787	mRpL12	Human	6182	10378	MRPL12	12	11.78	high	Yes	Yes	Compara, eggNOG, Hieranoid, Homologene, Inparanoid, OrthoFinder, OrthoInspector, orthoMCL, Panther, Phylome, RoundUp, TreeFam
Q9VXP3	32530	FBgn0030692	mRpS30	Human	10884	8769	MRPS30	12	11.9	high	Yes	Yes	Compara, eggNOG, Hieranoid, Homologene, Inparanoid, OMA, OrthoDB, OrthoInspector, Panther, Phylome, RoundUp, TreeFam
Q9VZ55	32021	FBgn0030246	CG1582	Human	90957	20086	DHX57	13	12.72	high	Yes	Yes	Compara, eggNOG, Hieranoid, Homologene, Inparanoid, Isobase, OMA, OrthoDB, OrthoInspector, orthoMCL, Panther, Phylome, TreeFam
Q9VZ55	32021	FBgn0030246	CG1582	Human	170506	14410	DHX36	4	3.84	moderate	No	No	eggNOG, OrthoDB, orthoMCL, RoundUp
Q9VZ55	32021	FBgn0030246	CG1582	Human	22907	16716	DHX30	2	1.91	moderate	No	Yes	eggNOG, OrthoDB
Q9VZ55	32021	FBgn0030246	CG1582	Human	54505	15815	DHX29	2	1.8	moderate	No	Yes	eggNOG, orthoMCL
Q9W158	37914	FBgn0035016	CG4612	Human	80336	15797	PABPC1L	3	3.02	moderate	Yes	No	OrthoDB, Panther, Phylome
Q9W158	37914	FBgn0035016	CG4612	Human	26986	8554	PABPC1	3	3.02	moderate	Yes	No	OrthoDB, Panther, Phylome
Q9W158	37914	FBgn0035016	CG4612	Human	5042	8556	PABPC3	3	3.02	moderate	Yes	No	OrthoDB, Panther, Phylome
Q9W254	37562	FBgn0022985	qkr58E-2	Human	10656	18117	KHDRBS3	8	7.85	moderate	Yes	No	Compara, eggNOG, Inparanoid, OrthoFinder, OrthoInspector, Panther, Phylome, TreeFam
Q9W254	37562	FBgn0022985	qkr58E-2	Human	202559	18114	KHDRBS2	8	7.85	moderate	Yes	No	Compara, eggNOG, Inparanoid, OrthoFinder, OrthoInspector, Panther, Phylome, TreeFam
Q9W254	37562	FBgn0022985	qkr58E-2	Human	10657	18116	KHDRBS1	8	7.85	moderate	Yes	No	Compara, eggNOG, Inparanoid, OrthoFinder, OrthoInspector, Panther, Phylome, TreeFam
Q9W255	37561	FBgn0022986	qkr58E-1	Human	10656	18117	KHDRBS3	12	11.76	high	Yes	Yes	Compara, eggNOG, Hieranoid, Homologene, Inparanoid, OrthoDB, OrthoFinder, OrthoInspector, orthoMCL, Panther, Phylome, TreeFam
Q9W255	37561	FBgn0022986	qkr58E-1	Human	202559	18114	KHDRBS2	11	10.76	moderate	No	No	Compara, eggNOG, Hieranoid, Inparanoid, OrthoDB, OrthoFinder, OrthoInspector, orthoMCL, Panther, Phylome, TreeFam
Q9W255	37561	FBgn0022986	qkr58E-1	Human	10657	18116	KHDRBS1	10	9.86	moderate	No	No	Compara, eggNOG, Hieranoid, Inparanoid, OrthoDB, OrthoFinder, OrthoInspector, Panther, Phylome, TreeFam
Q9W2K2	37413	FBgn0261067	LSm1	Human	27257	20472	LSM1	14	13.8	high	Yes	Yes	Compara, eggNOG, Hieranoid, Homologene, Inparanoid, OMA, OrthoDB, OrthoFinder, OrthoInspector, orthoMCL, Panther, Phylome, RoundUp, TreeFam
Q9W499	31483	FBgn0029785	RpL35	Human	11224	10344	RPL35	13	12.79	high	Yes	Yes	Compara, eggNOG, Hieranoid, Homologene, Inparanoid, OMA, OrthoFinder, OrthoInspector, orthoMCL, Panther, Phylome, RoundUp, TreeFam

[truncated: 1 more sheets: pIC]
