# Supplementary material for: Cross-species analysis of viral nucleic acid interacting proteins identifies TAOKs as innate immune regulators
Source: Nat Commun. 2021 Dec 1;12:7009. doi: 10.1038/s41467-021-27192-w (PMC8636641; doi:10.1038/s41467-021-27192-w)
Supplement: Supplementary file 13 — Supplementary Data 10 [file 41467_2021_27192_MOESM13_ESM.xlsx]

## Sheet: Human
	Sequence : (5' to 3') including CACCG prefix
Name	NA1	NA2	NA3
ABCF1	CACCGGCAACACATCAATGTTGGGA	CACCGTAAGCCAGATGACAGCGTTG	CACCGTGTAATTGCCCCTATAGTAG
ABCF3	CACCGCAGCGGCTAGATGGTTACCG	CACCGTGCGAGAGGATTTGCTACGG	CACCGGCAGAGTGTTGTACATGCGC
ADAR	CACCGTTCTTGTAGGGTGAACACCG	CACCGAGGCAATCAACACCTCTCTG	CACCGTTGAGTGTATGCACAAATTG
ADARB1	CACCGGGTGAATACATGAGTGATCG	CACCGTCAGGTCACCAAACTTACCC	CACCGTTGGAGCCCACGTAAAAGGG
ANGEL2	CACCGGCAGAGACTGGACTACACCG	CACCGCTGTTGTATAATCCAAGGCG	CACCGGCCGGCGGCCAGTATTACAC
APEX1	CACCGTTTCATTTCTATAGGCGATG	CACCGCCAAGAGCAGATCTTGAGTG	CACCGACAGCATATGTACCTAATGC
APTX	CACCGAATTACGACTGAGTCAATGC	CACCGTCCACGGTAAGACCAGCCAA	CACCGAAGAAATGTTCTCGACAGCA
AQR	CACCGAGGTCCAAAAAACTTGACCA	CACCGACATCATGCTTACGAAGACC	CACCGACGATTGCAAAAGAGTCTAG
ASCC1	CACCGTCCACCTCGTAGGCATCACA	CACCGGTGTAATTTCAGCCCGAACA	CACCGAGTACTGGCGAAGTGCTCCA
BANF1	CACCGAGTCCTGGGCAAGAAGCTGG	CACCGGGACTTCACCAATCCCAGCC	CACCGGCCCATGGGGGAGAAGCCAG
C8orf88	CACCGGTTTAACAGTGTAAGACGAA	CACCGTACAATCTATTACTCACCTG	CACCGTGTATGCACTGAGTGTTGCA
CAPRIN1	CACCGGGGTGATCGACAAGAAACTT	CACCGTTTGGTATCATCCACAAGTG	CACCGAGTGCCAATATTGTCCGAAG
CDKN2AIP	CACCGCAGTTCAACGTGTATAGGGT	CACCGAGAGGGATATCGAGTAGCAA	CACCGGGCAGCTTCATCCGTGCTAG
CHAF1A	CACCGGAAAGCGGTCCGACGCCGAG	CACCGCCAAAGAGGCCTCTAAATCG	CACCGAGGGCGACGGTGTTCCCGAG
CHAF1B	CACCGTTATGTCCAAGGAGTAACCT	CACCGATTGGACAAAAATTCCACGA	CACCGAGATGTGTATGATATTTGCT
CMTR1	CACCGATATTAAACTCAATCAGCTG	CACCGAAATCCGCGGGACTCTTATG	CACCGTCGACAGGCAGAGATACGGA
CMTR2	CACCGCCAATGACAAGGAAACCGAT	CACCGAGGAAACTCCGAAGTCTATG	CACCGCTGAACTTTGTACTCAAGCA
CSDE1	CACCGTTGAAGTATCATCGGACCGA	CACCGGATGTCAGACTATTGCCTCA	CACCGTGTATGCTACGAACGTAATG
DDX1	CACCGTGAGAGCTTTCGGAGCATTG	CACCGACACTTACCTAGGTCCAAAG	CACCGCAGATGAACCCATATGACAG
DDX20	CACCGAAGCAGCAGTGACTCGAAGT	CACCGTTCAAGCTAAATCTGGCACC	CACCGTTCAATTCAAGACTTCTCGT
DDX41	CACCGATGCTCAGAACATAACGGGG	CACCGAGCCTGTGACCATCAATGTG	CACCGGCTGACCGCATGATCGACAT
DDX42	CACCGCCTGATCGACCCTATTCGAG	CACCGAGTGATTGTGTGTCCTACCA	CACCGGCGGCCAATCCTATGCGTGT
DEK	CACCGTCTAGAAAAGAGTCTCATCG	CACCGCATGTTAAAGAGCATCTGTG	CACCGAAGAATGTGGGTCAGTTCAG
DHX36	CACCGTGTCCAATGATACATATACC	CACCGTGTGGTACGCGAAAAAACAG	CACCGAATGAACTGAGTAACTTGAG
DHX58	CACCGCGGGTGAAGATGATACCCCG	CACCGTCTGTGCCAACTTGGACACG	CACCGGACCGTGACAACCCTGAGTG
DHX9	CACCGCAAAACATTATACTGGCATG	CACCGTCAATCACAGCATCCAAAGG	CACCGGGAGATTTACCAACAACCAT
DTYMK	CACCGATGCGTATCTGTCCACGACG	CACCGGGAACCGGAGCAGTTCGGCG	CACCGAAGTGACGTGGAGGATCACT
EEA1	CACCGACTAACCAAGTCTAATATAG	CACCGTGTAACACTGCTCAGACAAG	CACCGACGGCAACATCTTCTATACC
EIF2S1	CACCGGATGACAAGTACAAGAGACC	CACCGTAATAGGCGCTTGACCCCAC	CACCGGTGTGTGGTTGTCATTAGGG
EIF2S3	CACCGTATCACTTACCAATAAGCCG	CACCGTTGGTCCCTGGAATGTCCGT	CACCGTCTTACCTTGGACAAATGCA
ELAVL1	CACCGTATCCGGTTTGACAAACGGT	CACCGTTGGGCGGATCATCAACTCG	CACCGTGTGAACTACGTGACCGCGA
ERI3	CACCGAATCTGTGGCTTGTCGCACG	CACCGGCTTACCCCATTCTGTACAG	CACCGCGGCTTTGGCGCATCCATGG
EXOSC2	CACCGCGTAGTGGGACGAATCACAG	CACCGCGACACTAAGAAACATCTAG	CACCGAAGCGCAGGATACACTGATA
EXOSC4	CACCGACTATATTGACAGTTCACTA	CACCGGCGCAAGCGACGGCCACATG	CACCGGGCTCGGCCTACATTGAGCA
FAM98B	CACCGGTTTCATTAACATTCGTCGG	CACCGAGAGCAAGCCCTTACAAAGG	CACCGACCCAAGACAACGATTACAA
IFI27	CACCGACAACTGTAGCAATCCTGGC	CACCGTGTGGCCAAAGTGGTCAGGG	CACCGATTGCTACAGTTGTGATTGG
ILF2	CACCGAATTGAAGAAGTTCGACAGG	CACCGACTAGTAGGTCAAGGATCCA	CACCGAAACAGGCACACTCACACGT
ILF3	CACCGCGTCCCTCCGACACGCCAAG	CACCGAAAGGGCCTCCTACTCAAGG	CACCGTACGCCCATGAAACGCCCAA
ISY1	CACCGGAGGTCCGGATAAAGGAGCT	CACCGTCAAACAGCTCTCTAACACC	CACCGGACACGTGCTGAGCTCATGA
KHDRBS1	CACCGACGGCGTCTGACGCACCGAG	CACCGAGAGCATAAGCCTCACATGG	CACCGTTCAGGTACTCCATTCAAGT
KIF2A	CACCGGTTTACTGCTAGACCACTAG	CACCGGTGTTGTGAACAGATTGACC	CACCGGTACTGAAACTCATTGACAT
LARP1	CACCGTAGTGAATACTACTTCAGCG	CACCGAACCTAAAGACACTACCCAA	CACCGTGTGAATAATCCACTATTGG
LRRC59	CACCGCGGCGGCTGGAAGTAGAACG	CACCGGGATCCTAGTCGGATTTCTG	CACCGGAGCCTCAGCGACCTGAATG
MKRN2	CACCGTGTTTAGATATGACCACACG	CACCGAAAACTAACTCACATGAACC	CACCGGTTGACGTTCGAACACGAGA
MNDA	CACCGTGATGTCGAAGACTTTCACA	CACCGAAACTGACATCGGAAGCAAG	CACCGCCAAAACGACCCAGTGACAG
MOV10	CACCGAGCCGCCCCTCAGTGCTACG	CACCGAGCTGGTCTTACAATGGACA	CACCGCCTGGATTTGAACCGCAAAG
MSI2	CACCGACCTTGGGTTGCGCTCGACG	CACCGACGCGTTCATGCTTGGCATG	CACCGTTACCTGGAGCGTTTCGTAG
N4BP2	CACCGAGAAAGAAGACATCTTACGT	CACCGTTGAAGTTGAACCCTTCGGA	CACCGTTGATAAGACTATTGGTCAG
NTPCR	CACCGATGCCGAGTTGGGCAGTATG	CACCGTATACCGAAGAAGTCAGACA	CACCGGTACTCACATTCCTCAAGAC
NUDT16	CACCGGCGTGTCCACGAATCCGCCG	CACCGGGTAGTCAGTGCGCTCCACG	CACCGTGCCAAGCGTCTGACGCTCG
NUMB	CACCGGGCCACCTTACCCGAACATG	CACCGGATGACCAAACCAGTGACAG	CACCGATCCTCATGCCATCCCACGC
PARP1	CACCGCGATGCCTATTACTGCACTG	CACCGTACCGATCACCGTACCCACA	CACCGAGCTAGGCATGATTGACCGC
PARP12	CACCGACCTGGCCTACTGTACACCG	CACCGCTTGGATAGAGGCAAATGGG	CACCGATAGCTCATTATAGCTCAGG
PARP2	CACCGCATGCAATGAATTCTACACC	CACCGAATACCAAGAAAGCCCCACT	CACCGGGGGGCGCAAGGCACAATGT
PATL1	CACCGTTTCTGAACGAGCATTACCA	CACCGTGTGTCCGGTCTAAACATTG	CACCGCCATAGGGAGCAGGATAACG
PDAP1	CACCGAAAAGCGCAAAGGCGTTGAA	CACCGGAGGCAGTATACAAGCCCTG	CACCGACTGGATCTGGACGGGCCAA
PDIA5	CACCGGAAAGTTGACCTGAGCCCGA	CACCGGTACTCAAAATAGCAGATGG	CACCGGTGGAACATGACGAGGACAG
PHF6	CACCGCTTTATCATGCAATGCACAG	CACCGAAAACTGCACATAACTCCGA	CACCGGGCAGCGCACCATAAGTGCA
PRMT1	CACCGAAAGCCAACAAGTTAGACCA	CACCGGATGGCCGTCACATACAGCG	CACCGACATGGAGTTGCGGTAAGTG
PYHIN1	CACCGAGAAGACCCAATAATCGCGA	CACCGCAAACGTAATAGTCTCCTAG	CACCGTCAGCAAGGTCTCCCAGTGT
QKI	CACCGGGATGTAAAATCATGGTCCG	CACCGAAATAGAGGCAAGCCCAATT	CACCGGGGAGAATCCTTGGACCTAG
R3HCC1	CACCGCAGGGTGGACCCAAACCGTG	CACCGGGAGACCCCAACTCTGATCA	CACCGTTCTATGGATCAGGTACCGG
RBM14	CACCGGGAGCCACATAAGAGGCTCG	CACCGGCCGTTGAGCTGCGCGATTG	CACCGCTGGGCTCCATAAGCTAGTG
RBMS1	CACCGGATTCCAGTGGTACAAGTCG	CACCGTGGGAAAATAGTCTCCACAA	CACCGAACATACCAGAAACTCCTGG
RBMS2	CACCGCTACAATAGAAACAACAAGA	CACCGTTGGCCAAGGAATGCAGACA	CACCGGCCTCACCTGGTACTCCAGG
RSL1D1	CACCGGCTATACGTATTGGTCACGT	CACCGAAATGTCTCCCAATGAGTGA	CACCGTGATCGAATACTATGAGGCA
SMARCA5	CACCGCATCAGCCTTAATTCGACGA	CACCGATGCATCTAGTAACCAACAG	CACCGCCGTAGAACAGAGCAAGAGG
STAU1	CACCGCCTGCATCACAAACTCCCTG	CACCGACCTATAACTACAACATGAG	CACCGGAAAACAAAACCCATAGTCA
STRBP	CACCGATCACCTTCAAAGTTAGCGT	CACCGGTGCAACAGAGTCCCCACAT	CACCGGGACATTGTGTGGTGTAATG
SYNCRIP	CACCGTATTCCTAAGAGTAAAACCA	CACCGGATGACAAGAAAAAAAACAG	CACCGTGAGCGAGATGGTGCTGTCA
TAOK1	CACCGGATTTGTGACGAGATACTTG	CACCGGAAATAGCAGCAATTACACA	CACCGTGGGCGTCATAACTTAGAGC
TAOK2	CACCGTCAAGACAGACCAACCTCAG	CACCGCCCAACACCATTCAGTACCG	CACCGGCCAGGGTTAGTGAAGCTAG
TAOK3	CACCGCCTAATACTATTGAGTACAA	CACCGGTATTCATAAGGGATGAGGC	CACCGTTCATTAGACTGTAACGTTG
TOE1	CACCGCAGAACTCCAGGGTAAGGTG	CACCGAGGTCAATATCGTGAGACTG	CACCGCCAGATAGGAATGTTCACCC
TOP1	CACCGCGACCATGAATATACTACCA	CACCGACTCACTCATCCTCATCTCG	CACCGTGGAAGAGGCTCATATGGTG
TSEN2	CACCGGAGACCTTCTGTGGTAAACG	CACCGGGTATCAGCATAGTGTTGAG	CACCGGGAGTGTGCCATGAGCGAGA
UHRF1	CACCGGCGGGAACTCTACGCCAACG	CACCGTGCTCGGGACACGAACATGG	CACCGCCATACCCTCTTCGACTACG
VRK1	CACCGTTTGTAGCCCCATCAAGACG	CACCGCCCAATACTTAGGAACACCC	CACCGGTAGGATTACCCATTGGCCA
XAB2	CACCGCCGACACGAGAACTACGATG	CACCGGAAACGCTCGTCGTTCACCA	CACCGTCTGGGGTGTTGCGATACGC
XRN1	CACCGGATTCCAACTGTATCACACC	CACCGAGATAAAGAACAATCTAACT	CACCGTATTCTATAAAGTACAACCC
YTHDC2	CACCGGGTTTGCTGACAGTACACAT	CACCGACAAGTGGGCGACTCAACAA	CACCGGTTTCAAGCCTGAATCTCAG
ZC3H11A	CACCGGTAAGACTCAATCTAACCAA	CACCGTAAAACAAAGTCTATGCAGG	CACCGTCCTGGCTGAAAAAAAACAT
ZC3H15	CACCGGTATGTGCATTCTTCAAGCA	CACCGTTTGGTAACATTTGGACCTA	CACCGTGGTCAACAAAATCCACGTC
ZC3HAV1	CACCGGCAACTATTCGCAGTCCGAG	CACCGACTTCCATCTGCCTTACCGG	CACCGTCTGGTAGAAGTTATATCTG
ZFP91	CACCGTCACTGACCTGCAAATAGCG	CACCGGCTGCATCTAGACCTAGCCG	CACCGAGGCCGAGTATCCCCGCCGG
ZNF207	CACCGGGAACACCTGGCATTAATGG	CACCGATGCAATGAATAGCTAAGCC	CACCGTGGAAGAACAGACATAGAGT
ZNF346	CACCGGCAAACCTTACACTGGGTGT	CACCGCAGCAGTCCACTAAGGTGGA	CACCGATACCTAGCAATCCATGGAA
ZNF385A	CACCGCAGCTTGAGGCACATAACAA	CACCGACTGGTCAGGGTGTAACCAA	CACCGAGGCAGCACCCCAACAAATG
ZNFX1	CACCGTCTGCAGGTACTGTTCCCGT	CACCGTGGAAGTTGTCATTGGACCA	CACCGGGTGGTCCCCAATCAAAATG
RACK1	CACCGCTTGCGTTGTGAGATCCCAG	CACCGTTAGTCCGTACCTCGAGAGG	CACCGAGTGTATTTGCACACACCCA
STAT1	CACCGTCCCATTACAGGCTCAGTCG	CACCGGACGTTGGAGATCACCACAA	CACCGAGAACACGAGACCAATGGTG
MAVS	CACCGAGTACTTCATTGCGGCACTG	CACCGACTGGAGCAGATGATAGGCT	CACCGGTGTCTTCCAGGATCGACTG
neg1	CACCGAACCGGATCGCCACGCGTCC	CACCGTCCACTAGAATTCCGTGGCC	CACCGCTGGCCCGACGAGAATGAGC
neg2	CACCGTCCGGAGCTTCTCCAGTCAA	CACCGCGTTGTACGGGGGCCTTGTG	CACCGGAACATCGTTTACGTCTAGA
neg3	CACCGTGCAAAGTTCAGGGTAATGG	CACCGAATAACGCGTAACTCCCACC	CACCGAGCTTGACAATGCACACTAC
neg4	CACCGACCGGAAACGATGAGTGGGG	CACCGAAGCGGTGGGTGTCGATAAT	CACCGCTTCCTAGCCATAGCCGCGT

## Sheet: Fly
Gene name	VDRC ID	Collection
Adar	105612	KK
ADF1	102176	KK
ATPsynE	46764	GD
ben	109638	KK
blp	13794	GD
blw	34664	GD
Bre1	108206	KK
caz	100291	KK
Cbp20	107112	KK
Cf2	103664	KK
CG11505	105949	KK
CG11858	49686	GD
CG12112	104224	KK
CG12258	104460	KK
CG13364	28464	GD
CG1703	105998	KK
CG2118	110398	KK
CG2199	20839	GD
CG31156	107269	KK
CG31368	110348	KK
CG3178	108661	KK
CG32344	110441	KK
CG3800	108342	KK
CG42232	108471	KK
CG4538	17250	GD
CG4622	106312	KK
CG5316	108346	KK
CG5414	100000	KK
CG5641	101343	KK
CG5757	110460	KK
CG5800	103769	KK
CG6103	101512	KK
CG6227	110778	KK
CG6379	103723	KK
CG7194	24724	GD
CG7488	106677	KK
CG8726	109451	KK
CG8963	110576	KK
CG9330	105156	KK
CG9418	108979	KK
CG9667	104484	KK
CG9684	24090	GD
CHD1	103640	KK
cup	18179	GD
DIP1	108186	KK
Droj2	104880	KK
eff	110767	KK
elav	37915	GD
Fandango	104186	KK
Gnf1	10942	GD
Hrb27C	101555	KK
Klp59D	100530	KK
l(3)07882	105967	KK
La	2988	GD
loqs	108358	KK
lost	110736	KK
LSm-4-RB	34752	GD
metro	110814	KK
MFE2	108880	KK
mle	19691	GD
mRpL46	110327	KK
msi	11784	GD
mxt	21763	GD
ncd	22570	GD
obe	107282	KK
Pabp2	106466	KK
pst	107243	KK
qkr58E-1	26332	GD
qkr58E-2	106944	KK
Rab10	101454	KK
Rat1	105380	KK
Rbp9	101412	KK
RecQ5	13363	GD
rig	107777	KK
shep	37863	GD
sl	108593	KK
Slik	43783	GD
stau	106645	KK
Sucb	101554	KK
sun	23685	GD
Tao	107645	KK
Thor	100739	KK
Tlk	105732	KK
Top1	330246	KK
trl	106433	KK
trsn	108456	KK
U2af50	107723	KK
Vps4	105977	KK
WRNexo	44595	GD
XRCC1	30506	GD
yps	27472	GD
Zn72D	105954	KK
