# Supplementary material for: Cross-species analysis of viral nucleic acid interacting proteins identifies TAOKs as innate immune regulators
Source: Nat Commun. 2021 Dec 1;12:7009. doi: 10.1038/s41467-021-27192-w (PMC8636641; doi:10.1038/s41467-021-27192-w)
Supplement: Supplementary file 14 — Supplementary Data 11 [file 41467_2021_27192_MOESM14_ESM.xlsx]

## Sheet: TAOK2 FP-MS data
Protein information					LFQ intensities (log2, normalized, imputed)																																								Student's T-test Statistics
id	Fasta headers	Majority protein IDs	Protein names	Gene names	NEG4_mock_1	NEG4_mock_2	NEG4_mock_3	NEG4_mock_4	NEG4_SFV_1	NEG4_SFV_2	NEG4_SFV_3	NEG4_SFV_4	STAT1_mock_1	STAT1_mock_2	STAT1_mock_3	STAT1_mock_4	STAT1_SFV_1	STAT1_SFV_2	STAT1_SFV_3	STAT1_SFV_4	TAOK1_mock_1	TAOK1_mock_2	TAOK1_mock_3	TAOK1_mock_4	TAOK1_SFV_1	TAOK1_SFV_2	TAOK1_SFV_3	TAOK1_SFV_4	TAOK2_mock_1	TAOK2_mock_2	TAOK2_mock_3	TAOK2_mock_4	TAOK2_SFV_1	TAOK2_SFV_2	TAOK2_SFV_3	TAOK2_SFV_4	TAOK3_mock_1	TAOK3_mock_2	TAOK3_mock_3	TAOK3_mock_4	TAOK3_SFV_1	TAOK3_SFV_2	TAOK3_SFV_3	TAOK3_SFV_4	-Log Student's T-test p-value STAT1_SFV_NEG4_SFV	Student's T-test q-value STAT1_SFV_NEG4_SFV	Student's T-test Difference STAT1_SFV_NEG4_SFV	Student's T-test Significant STAT1_SFV_NEG4_SFV	-Log Student's T-test p-value TAOK1_SFV_NEG4_SFV
1	sp|P0DPI2|GAL3A_HUMAN Glutamine amidotransferase-like class 1 domain-containing protein 3A, mitochondrial OS=Homo sapiens OX=9606 GN=GATD3A PE=1 SV=1;sp|A0A0B4J2D5|GAL3B_HUMAN Glutamine amidotransferase-like class 1 domain-containing protein 3B, mitochondr	P0DPI2;A0A0B4J2D5;P0DPI2-2;A0A0B4J2D5-2			31.3388	31.2565	31.333	31.2635	31.9316	31.838	31.6693	31.7815	31.3054	31.3013	31.1463	31.3441	31.9057	31.7626	31.7952	31.9041	31.6244	31.2046	31.5477	31.7133	31.8619	31.4543	31.8331	31.6637	31.3213	31.3236	31.3221	31.2058	31.696	32.2281	32.1592	31.8651	31.2273	31.2167	31.271	31.4479	31.5055	31.597	31.6436	31.633	0.223349	0.705736	0.0368142		0.414776
4	sp|A0AVT1|UBA6_HUMAN Ubiquitin-like modifier-activating enzyme 6 OS=Homo sapiens OX=9606 GN=UBA6 PE=1 SV=1;sp|A0AVT1-2|UBA6_HUMAN Isoform 2 of Ubiquitin-like modifier-activating enzyme 6 OS=Homo sapiens OX=9606 GN=UBA6	A0AVT1;A0AVT1-2	Ubiquitin-like modifier-activating enzyme 6	UBA6	32.1183	32.173	32.1835	32.3096	32.1392	32.2514	32.1537	32.283	32.115	32.2535	32.2208	32.3155	32.2433	32.3232	32.2874	32.2771	32.2143	32.1119	32.0705	32.149	32.1708	32.1159	32.2528	32.312	32.1918	32.0997	32.2296	32.1484	32.2872	32.2512	32.2964	32.2851	32.3202	32.2563	32.1479	32.3175	32.2635	32.2558	32.2473	32.2497	0.996116	0.387904	0.0759172		0.0373348
6	sp|A0FGR8-6|ESYT2_HUMAN Isoform 6 of Extended synaptotagmin-2 OS=Homo sapiens OX=9606 GN=ESYT2	A0FGR8-6	Extended synaptotagmin-2	ESYT2	31.7772	31.7971	32.1114	32.1645	32.7221	32.8162	32.7186	32.8182	31.9082	32.0357	31.9573	31.5381	32.7284	32.8076	32.784	32.6686	31.8686	31.8031	31.4699	31.709	32.5345	32.3715	32.4781	32.6524	31.7504	31.6417	31.8686	31.833	32.5728	32.3902	32.313	32.6875	31.9475	31.8144	31.988	31.7079	32.509	32.5398	32.6117	32.5257	0.205247	0.798121	-0.0216007		2.14967
8	sp|A0JNW5|UH1BL_HUMAN UHRF1-binding protein 1-like OS=Homo sapiens OX=9606 GN=UHRF1BP1L PE=1 SV=2	A0JNW5	UHRF1-binding protein 1-like	UHRF1BP1L	28.1456	28.4906	28.4766	28.2936	28.0779	28.1215	28.0192	27.9963	27.9861	28.1206	27.8867	27.7924	27.5992	27.4221	27.3102	27.7019	28.2306	27.9469	28.1667	28.1359	27.5057	27.3469	27.698	27.8127	28.1822	28.039	28.133	28.1944	28.4402	27.9952	27.6588	28.0831	27.9064	28.1109	28.1255	28.0397	27.5224	27.7334	27.8901	27.8309	2.98193	0.00425974	-0.545386	+	2.30725
9	sp|A0MZ66|SHOT1_HUMAN Shootin-1 OS=Homo sapiens OX=9606 GN=SHTN1 PE=1 SV=4;sp|A0MZ66-3|SHOT1_HUMAN Isoform 3 of Shootin-1 OS=Homo sapiens OX=9606 GN=SHTN1;sp|A0MZ66-4|SHOT1_HUMAN Isoform 4 of Shootin-1 OS=Homo sapiens OX=9606 GN=SHTN1;sp|A0MZ66-6|SHOT1_HUM	A0MZ66;A0MZ66-3;A0MZ66-4;A0MZ66-6;A0MZ66-5;A0MZ66-8;A0MZ66-2	Shootin-1	KIAA1598	30.3147	30.3732	30.4912	30.2463	29.6808	29.9485	29.7791	29.9417	30.357	30.1829	30.2412	30.4821	29.6061	29.7672	29.6911	29.6283	30.2624	30.5792	30.3164	30.4893	29.4373	29.5035	29.5052	29.8291	30.4787	30.0914	30.3468	30.0655	29.7488	29.451	29.4017	29.0289	30.3971	30.3038	30.2884	30.4308	29.6166	29.6388	29.6575	29.6805	1.15584	0.181366	-0.164375		1.30238
10	sp|A0PJW6|TM223_HUMAN Transmembrane protein 223 OS=Homo sapiens OX=9606 GN=TMEM223 PE=1 SV=1	A0PJW6	Transmembrane protein 223	TMEM223	26.2002	25.8288	24.5426	25.9971	26.2091	26.0884	26.1327	26.1635	26.0562	25.3095	25.7344	25.9259	26.1862	25.8436	26.2989	26.3131	25.5616	24.7408	25.3527	25.8342	26.3752	26.4327	26.1237	26.2502	25.31	25.9198	25.9516	24.2116	26.2253	26.1866	26.1805	26.3625	26.2599	25.2278	24.9626	25.4807	26.0385	26.1614	26.1366	26.1451	0.037061	0.92252	0.0120254		1.03748
11	sp|A1L0T0|ILVBL_HUMAN Acetolactate synthase-like protein OS=Homo sapiens OX=9606 GN=ILVBL PE=1 SV=2	A1L0T0	Acetolactate synthase-like protein	ILVBL	30.1044	30.0987	30.2748	30.3113	30.6776	30.9577	30.9973	30.6539	30.3522	30.4565	30.4341	30.255	30.8465	30.4915	31.0272	30.809	30.2694	29.9766	29.8928	30.1169	30.9774	30.7889	31.0141	30.7725	30.4841	30.163	30.2296	30.4875	30.8717	30.7967	30.922	30.5772	30.3053	30.0721	30.2235	30.4111	30.113	30.0948	30.3299	30.1815	0.0698368	0.846091	-0.0280523		0.246359
12	sp|A2A288-3|ZC12D_HUMAN Isoform 2 of Probable ribonuclease ZC3H12D OS=Homo sapiens OX=9606 GN=ZC3H12D;sp|A2A288-4|ZC12D_HUMAN Isoform 3 of Probable ribonuclease ZC3H12D OS=Homo sapiens OX=9606 GN=ZC3H12D;sp|A2A288|ZC12D_HUMAN Probable ribonuclease ZC3H12D	A2A288-3;A2A288-4;A2A288	Probable ribonuclease ZC3H12D	ZC3H12D	25.3499	25.5301	25.8005	25.3624	26.6795	25.253	26.4374	25.5011	25.6339	25.0466	26.0821	25.8176	26.0122	26.0705	26.61	25.9775	25.7365	26.6567	27.7013	25.2164	26.1131	27.365	26.1124	25.4856	25.2678	24.1356	26.0871	26.9574	26.1782	25.6064	26.1072	24.2031	24.3343	25.3313	25.484	24.9464	27.6553	26.2301	25.2863	24.4106	NaN	1	0		NaN
13	sp|A2RRP1|NBAS_HUMAN Neuroblastoma-amplified sequence OS=Homo sapiens OX=9606 GN=NBAS PE=1 SV=2;sp|A2RRP1-2|NBAS_HUMAN Isoform 2 of Neuroblastoma-amplified sequence OS=Homo sapiens OX=9606 GN=NBAS	A2RRP1;A2RRP1-2	Neuroblastoma-amplified sequence	NBAS	28.2873	27.8503	28.5121	28.1857	28.8249	29.1044	28.9423	28.9574	27.7664	28.1532	28.0483	28.2042	29.0297	29.3829	29.1112	29.2514	27.8428	28.1905	27.8977	28.3123	28.8515	28.6521	28.7828	27.893	28.3679	28.1676	28.4455	27.9233	28.9536	28.5307	28.6037	28.7409	27.8125	28.5526	28.1624	28.4251	28.9254	28.8027	28.8514	28.3803	1.30021	0.107811	0.236515		0.916878
14	sp|A2RUS2|DEND3_HUMAN DENN domain-containing protein 3 OS=Homo sapiens OX=9606 GN=DENND3 PE=1 SV=2;sp|A2RUS2-2|DEND3_HUMAN Isoform 2 of DENN domain-containing protein 3 OS=Homo sapiens OX=9606 GN=DENND3	A2RUS2;A2RUS2-2	DENN domain-containing protein 3	DENND3	27.9299	27.9449	27.9685	28.2582	28.5819	28.3397	27.9358	28.1903	28.2707	28.2826	28.3979	28.4864	28.6687	28.9282	28.6384	28.848	28.0638	27.907	27.413	28.344	28.0845	27.7633	28.9339	29.1305	28.5894	27.9409	28.2404	27.9395	28.9436	29.1084	28.9996	28.8928	28.4897	28.1608	28.3132	28.4805	28.3049	28.6266	28.2723	28.2341	1.80633	0.0197932	0.50889	+	0.2473
15	sp|A3KMH1|VWA8_HUMAN von Willebrand factor A domain-containing protein 8 OS=Homo sapiens OX=9606 GN=VWA8 PE=1 SV=2;sp|A3KMH1-3|VWA8_HUMAN Isoform 3 of von Willebrand factor A domain-containing protein 8 OS=Homo sapiens OX=9606 GN=VWA8;sp|A3KMH1-2|VWA8_HUMA	A3KMH1;A3KMH1-3;A3KMH1-2	von Willebrand factor A domain-containing protein 8	VWA8	26.2997	26.5577	26.2355	26.5882	27.1971	27.0445	27.0537	27.083	26.7212	26.2673	26.759	26.1923	27.2653	27.1083	27.3833	27.1834	26.9382	26.6125	26.6451	27.1663	27.5992	27.0702	27.5522	27.5157	26.6319	26.7285	26.3904	26.6767	27.6894	27.3748	27.1993	27.152	26.4529	26.4908	26.64	26.8743	27.0109	27.2219	27.0134	27.2509	1.06298	0.222254	0.140457		1.42814
16	sp|A3KN83-2|SBNO1_HUMAN Isoform 2 of Protein strawberry notch homolog 1 OS=Homo sapiens OX=9606 GN=SBNO1;sp|A3KN83|SBNO1_HUMAN Protein strawberry notch homolog 1 OS=Homo sapiens OX=9606 GN=SBNO1 PE=1 SV=1;sp|A3KN83-3|SBNO1_HUMAN Isoform 3 of Protein strawb	A3KN83-2;A3KN83;A3KN83-3;A3KN83-4	Protein strawberry notch homolog 1	SBNO1	29.5109	29.7014	30.2365	29.612	29.0975	28.5934	29.3252	28.9314	30.1545	29.5521	29.9338	29.7458	28.6736	28.1887	28.8314	25.7527	29.5567	29.4754	29.4449	29.4117	28.2565	28.8771	28.6873	28.8108	29.6222	29.7812	29.9929	29.7894	25.8912	29.1537	28.7735	29.0466	29.6898	29.2997	29.6977	29.4659	25.6184	28.6212	28.9699	29.2057	0.755955	0.079746	-1.12527		0.784028
17	sp|A4D1E9|GTPBA_HUMAN GTP-binding protein 10 OS=Homo sapiens OX=9606 GN=GTPBP10 PE=1 SV=1;sp|A4D1E9-2|GTPBA_HUMAN Isoform 2 of GTP-binding protein 10 OS=Homo sapiens OX=9606 GN=GTPBP10	A4D1E9;A4D1E9-2	GTP-binding protein 10	GTPBP10	29.176	29.2769	29.3403	29.1043	29.648	29.284	29.3889	29.3109	29.3143	29.1053	29.2902	29.1803	29.4171	29.4756	29.3069	29.4427	29.3147	29.1672	29.4258	29.2489	29.4706	29.3226	29.1399	29.2156	29.4882	29.3992	29.6024	29.3369	29.2167	29.1871	29.2484	29.3238	29.3103	29.4638	29.3448	29.2419	29.1219	28.9984	29.1331	28.8291	0.00972858	0.979807	0.0026269		0.50436
18	sp|A4D1P6|WDR91_HUMAN WD repeat-containing protein 91 OS=Homo sapiens OX=9606 GN=WDR91 PE=1 SV=2;sp|A4D1P6-2|WDR91_HUMAN Isoform 2 of WD repeat-containing protein 91 OS=Homo sapiens OX=9606 GN=WDR91;sp|A4D1P6-3|WDR91_HUMAN Isoform 3 of WD repeat-containing	A4D1P6;A4D1P6-2;A4D1P6-3	WD repeat-containing protein 91	WDR91	29.1305	29.4758	29.6089	29.5063	29.125	29.3814	29.4053	29.4129	29.4791	29.6631	29.5791	29.6355	29.2641	29.3298	29.4122	29.3228	29.3206	29.6762	29.4139	29.5784	28.9559	29.2861	29.1157	29.5251	29.7515	29.6991	29.526	29.6227	29.0556	29.1394	29.3918	28.9869	29.4112	29.5651	29.4045	29.6027	29.565	29.8025	29.58	29.4855	0.00461783	0.991166	0.00104284		0.337136
19	sp|A4UGR9-2|XIRP2_HUMAN Isoform 2 of Xin actin-binding repeat-containing protein 2 OS=Homo sapiens OX=9606 GN=XIRP2;sp|A4UGR9-3|XIRP2_HUMAN Isoform 3 of Xin actin-binding repeat-containing protein 2 OS=Homo sapiens OX=9606 GN=XIRP2;sp|A4UGR9|XIRP2_HUMAN Xi	A4UGR9-2;A4UGR9-3;A4UGR9;A4UGR9-8	Xin actin-binding repeat-containing protein 2	XIRP2	30.581	30.2164	27.2851	28.6172	25.2245	29.2525	29.2144	29.1598	28.7684	29.1018	25.2824	29.9047	25.9073	26.0259	29.1568	29.4429	29.3955	29.3443	28.9696	24.8142	29.5457	29.5523	29.5756	29.7182	27.8695	29.4228	28.6374	29.0338	29.5689	29.6237	25.6409	29.1931	25.9756	26.6427	29.2964	29.2163	29.2216	29.6052	29.5762	29.5666	0.160845	0.518706	-0.579582		0.669302
23	sp|A5PLN9-2|TPC13_HUMAN Isoform 2 of Trafficking protein particle complex subunit 13 OS=Homo sapiens OX=9606 GN=TRAPPC13;sp|A5PLN9-4|TPC13_HUMAN Isoform 3 of Trafficking protein particle complex subunit 13 OS=Homo sapiens OX=9606 GN=TRAPPC13;sp|A5PLN9|TPC1	A5PLN9-2;A5PLN9-4;A5PLN9;A5PLN9-5;A5PLN9-7	Trafficking protein particle complex subunit 13	TRAPPC13	27.7398	27.9464	27.8574	27.8387	27.6343	27.4756	27.4151	28.1175	24.2623	27.3608	27.8846	27.5021	25.2683	26.8918	27.0139	27.5273	27.702	27.678	27.4774	27.1905	27.3444	27.2714	27.5287	26.6468	27.2306	27.9917	27.6029	27.3504	27.8814	25.3281	26.7323	26.4936	28.1581	27.5859	27.432	27.3323	27.7015	27.8578	28.2724	26.7778	0.984067	0.0456836	-0.985312	+	0.949263
24	sp|A5YKK6|CNOT1_HUMAN CCR4-NOT transcription complex subunit 1 OS=Homo sapiens OX=9606 GN=CNOT1 PE=1 SV=2;sp|A5YKK6-4|CNOT1_HUMAN Isoform 4 of CCR4-NOT transcription complex subunit 1 OS=Homo sapiens OX=9606 GN=CNOT1	A5YKK6;A5YKK6-4	CCR4-NOT transcription complex subunit 1	CNOT1	31.9593	32.027	32.1967	32.181	31.7553	31.9041	31.8423	31.7733	32.1134	31.9864	32.0256	31.9401	31.9633	31.8367	31.8276	31.7665	32.1479	32.0901	31.8564	31.9059	31.9667	32.2539	31.9514	31.9095	32.0319	32.0224	32.1702	32.1198	31.9792	31.9419	31.8675	31.9373	31.9955	32.058	32.1078	31.9975	31.859	31.7958	31.7516	31.865	0.223246	0.741749	0.0297976		1.24328
26	sp|A6NC98|CC88B_HUMAN Coiled-coil domain-containing protein 88B OS=Homo sapiens OX=9606 GN=CCDC88B PE=1 SV=1;sp|A6NC98-4|CC88B_HUMAN Isoform 4 of Coiled-coil domain-containing protein 88B OS=Homo sapiens OX=9606 GN=CCDC88B;sp|A6NC98-2|CC88B_HUMAN Isoform 2	A6NC98;A6NC98-4;A6NC98-2	Coiled-coil domain-containing protein 88B	CCDC88B	29.8151	29.9951	30.0971	30.0601	30.0792	30.115	30.0751	30.2084	29.6969	30.0904	29.8365	29.8788	29.7699	29.8868	29.7588	29.7392	29.7634	30.0836	30.0445	29.945	29.8329	29.6573	29.8237	29.8917	30.0372	29.9989	29.7522	29.7303	29.7586	29.5267	29.7792	29.8875	29.8984	30.0042	30.067	30.1629	29.8377	29.7932	29.8427	29.8377	3.46173	0.0134214	-0.330733	+	2.77048
27	sp|Q9GZQ8|MLP3B_HUMAN Microtubule-associated proteins 1A/1B light chain 3B OS=Homo sapiens OX=9606 GN=MAP1LC3B PE=1 SV=3;sp|A6NCE7|MP3B2_HUMAN Microtubule-associated proteins 1A/1B light chain 3 beta 2 OS=Homo sapiens OX=9606 GN=MAP1LC3B2 PE=2 SV=1	Q9GZQ8;A6NCE7	Microtubule-associated proteins 1A/1B light chain 3B;Microtubule-associated proteins 1A/1B light chain 3 beta 2	MAP1LC3B;MAP1LC3B2	27.2389	27.4634	27.0721	27.0849	26.2455	26.287	27.235	26.078	26.8351	27.24	26.8159	26.6468	26.3296	24.8229	25.5355	25.8127	26.6195	26.9657	26.731	27.0449	25.7923	26.0472	26.1847	26.1014	27.0808	27.019	26.8136	24.4929	26.2128	26.5837	25.6211	25.4286	26.9421	27.0938	26.8674	26.8403	25.0879	25.583	26.6472	27.0185	1.06146	0.041185	-0.836176	+	0.771781
28	sp|A6NDG6|PGP_HUMAN Glycerol-3-phosphate phosphatase OS=Homo sapiens OX=9606 GN=PGP PE=1 SV=1	A6NDG6	Phosphoglycolate phosphatase	PGP	31.4511	31.6821	31.5913	31.5968	31.216	31.2765	31.3682	31.1832	31.7817	31.5723	31.7188	31.7771	31.1982	31.188	31.2048	31.3038	31.3561	31.4397	31.5436	31.5511	31.1134	31.2982	31.0192	30.9218	31.314	31.4626	31.5277	31.6806	31.2529	31.0394	31.0473	30.891	31.6211	31.5403	31.6382	31.2015	31.193	31.2725	31.3484	31.3812	0.324855	0.669815	-0.0372777		0.987606
29	sp|A6NDU8|CE051_HUMAN UPF0600 protein C5orf51 OS=Homo sapiens OX=9606 GN=C5orf51 PE=1 SV=1	A6NDU8	UPF0600 protein C5orf51	C5orf51	28.6073	29.1749	28.3453	28.9804	24.8614	25.587	24.8143	25.9381	28.4255	29.37	28.702	28.8276	25.7227	25.5504	27.8304	26.6622	28.9069	28.7999	28.7172	28.4614	26.4796	29.008	25.531	26.2619	28.8356	28.8233	29.0563	28.8703	28.7057	28.7418	28.4563	28.8991	29.2142	28.9354	29.2371	28.5984	27.8621	28.9571	28.6167	28.5048	NaN	1	0		NaN
30	sp|A6NED2|RCCD1_HUMAN RCC1 domain-containing protein 1 OS=Homo sapiens OX=9606 GN=RCCD1 PE=1 SV=1	A6NED2	RCC1 domain-containing protein 1	RCCD1	25.3285	25.5212	24.751	26.0175	25.2775	26.434	25.7132	26.2418	26.0192	26.1566	25.9738	26.1526	26.0399	25.923	25.3027	26.015	25.8396	25.1996	26.0083	26.1576	26.6464	25.6497	25.7611	24.8588	27.2167	25.9538	26.1051	25.8247	26.6962	26.2877	27.3519	25.1631	26.1665	25.0092	26.5134	26.1063	25.8866	26.2053	27.3862	25.8951	NaN	1	0		NaN
31	sp|A6NEM1-2|GG6L9_HUMAN Isoform 2 of Golgin subfamily A member 6-like protein 9 OS=Homo sapiens OX=9606 GN=GOLGA6L9;sp|A6NEM1|GG6L9_HUMAN Golgin subfamily A member 6-like protein 9 OS=Homo sapiens OX=9606 GN=GOLGA6L9 PE=2 SV=4;sp|A6NI86|GG6LA_HUMAN Golgin	A6NEM1-2;A6NEM1;A6NI86;A6NEF3;A6NEY3;H0YKK7	Golgin subfamily A member 6-like protein 9;Putative golgin subfamily A member 6-like protein 10;Putative golgin subfamily A member 6-like protein 4;Putative golgin subfamily A member 6-like protein 3;Putative golgin subfamily A member 6-like protein 19	GOLGA6L9;GOLGA6L10;GOLGA6L4;GOLGA6L3;GOLGA6L19	25.2459	26.1713	25.9177	24.9058	25.7961	26.897	28.5091	27.6184	24.6509	25.8314	25.7936	25.939	27.2992	26.7104	26.9995	25.1572	28.0148	25.1637	26.2789	26.2048	27.7643	24.7839	28.1953	26.9022	25.3881	24.9956	24.6911	26.8478	26.3947	25.326	26.8056	26.3942	25.2734	25.1062	24.4534	25.8703	23.956	26.0633	28.5842	26.2535	NaN	1	0		0.11471
32	sp|A6NFI3|ZN316_HUMAN Zinc finger protein 316 OS=Homo sapiens OX=9606 GN=ZNF316 PE=1 SV=1	A6NFI3	Zinc finger protein 316	ZNF316	25.7765	25.9234	25.7882	25.4149	26.3004	25.9456	25.9724	26.0813	26.0009	25.9447	24.7674	26.1735	26.1319	26.427	25.6909	25.3238	26.3425	26.1576	25.4983	25.589	25.9747	25.9658	25.8282	26.7462	26.2317	25.6107	25.7684	25.9058	26.5054	26.4513	26.226	26.3726	25.9467	26.1161	25.8999	26.3508	26.4973	26.2488	26.9726	26.5756	0.297048	0.415333	-0.181503		0.0873154
34	sp|A6NHQ2|FBLL1_HUMAN rRNA/tRNA 2-O-methyltransferase fibrillarin-like protein 1 OS=Homo sapiens OX=9606 GN=FBLL1 PE=3 SV=2	A6NHQ2	rRNA/tRNA 2-O-methyltransferase fibrillarin-like protein 1	FBLL1	29.2127	29.8179	30.0914	30.0565	27.8686	27.8077	28.0084	27.828	30.1147	29.4736	29.7805	30.0497	27.7953	26.5151	27.0049	27.4397	29.2535	30.0422	30.3617	30.1332	27.9506	28.9592	28.5896	28.4928	30.2836	29.8029	29.4272	29.7563	29.0212	28.5096	28.8893	29.2824	29.8865	29.613	29.9615	30.0402	28.6099	27.9155	26.8925	29.401	1.30842	0.0289365	-0.68944	+	1.56776
35	sp|A6NHR9|SMHD1_HUMAN Structural maintenance of chromosomes flexible hinge domain-containing protein 1 OS=Homo sapiens OX=9606 GN=SMCHD1 PE=1 SV=2;sp|A6NHR9-2|SMHD1_HUMAN Isoform 2 of Structural maintenance of chromosomes flexible hinge domain-containing p	A6NHR9;A6NHR9-2	Structural maintenance of chromosomes flexible hinge domain-containing protein 1	SMCHD1	32.0672	32.0491	32.0823	32.1376	32.0312	32.0731	32.0211	32.1111	32.0428	32.0665	32.0747	32.0224	32.1431	32.1511	32.128	32.0626	32.0853	32.0021	32.0614	32.017	32.0906	31.9603	32.3227	31.9869	32.1284	32.0465	32.0555	32.1424	32.1459	32.0992	32.2046	32.2556	32.0146	32.0095	32.0579	32.0093	32.1285	32.0981	32.0243	32.1788	1.1265	0.435774	0.0620909		0.138005
37	sp|A6NJ78|MET15_HUMAN Probable methyltransferase-like protein 15 OS=Homo sapiens OX=9606 GN=METTL15 PE=1 SV=1	A6NJ78	Probable methyltransferase-like protein 15	METTL15	27.444	27.0392	26.7932	27.0491	25.6813	25.52	25.8756	25.5066	27.1369	26.3147	27.5638	27.2449	25.7537	26.4564	26.2743	26.1168	25.8325	26.9109	26.9114	25.3215	25.471	26.5652	26.0099	27.2448	25.4181	26.6905	26.5951	27.0519	26.5632	25.9268	26.3387	27.331	26.7501	26.5009	27.2733	27.5752	26.2039	26.4178	26.7158	25.5836	NaN	1	0		NaN
40	sp|A6NKT7|RGPD3_HUMAN RanBP2-like and GRIP domain-containing protein 3 OS=Homo sapiens OX=9606 GN=RGPD3 PE=3 SV=2	A6NKT7	RanBP2-like and GRIP domain-containing protein 3	RGPD3	25.6418	24.8318	27.4277	26.118	25.1833	26.2241	24.9255	24.6583	28.636	29.0101	27.9432	23.8962	26.0511	25.7346	26.9855	27.2815	25.0454	26.0654	25.7258	26.0454	25.6978	26.1427	25.7523	26.4905	27.4169	28.3141	28.9118	27.876	26.3868	25.9383	26.0718	26.1651	24.5499	26.201	24.8211	26.3809	25.6919	26.0668	25.5813	26.3534	NaN	1	0		NaN
41	sp|A8CG34|P121C_HUMAN Nuclear envelope pore membrane protein POM 121C OS=Homo sapiens OX=9606 GN=POM121C PE=1 SV=3;sp|A8CG34-2|P121C_HUMAN Isoform 2 of Nuclear envelope pore membrane protein POM 121C OS=Homo sapiens OX=9606 GN=POM121C	A8CG34;A8CG34-2	Nuclear envelope pore membrane protein POM 121C	POM121C	26.5368	27.4211	25.7817	27.4892	25.449	25.1506	27.1768	25.7684	27.2925	27.2323	27.3169	27.2243	26.5826	26.3043	26.3798	26.0032	27.4409	26.8	25.5119	27.1381	26.3562	25.5168	26.6117	26.2561	25.1667	24.5084	27.5238	27.4572	26.7404	25.6964	26.771	26.1207	27.5918	25.2344	27.6111	25.4713	26.928	27.2848	26.1607	26.1817	NaN	1	0		NaN
42	sp|A8MT69|CENPX_HUMAN Centromere protein X OS=Homo sapiens OX=9606 GN=CENPX PE=1 SV=1;sp|A8MT69-2|CENPX_HUMAN Isoform 2 of Centromere protein X OS=Homo sapiens OX=9606 GN=CENPX;sp|A8MT69-3|CENPX_HUMAN Isoform 3 of Centromere protein X OS=Homo sapiens OX=96	A8MT69;A8MT69-2;A8MT69-3	Centromere protein X	STRA13	26.5912	26.6119	26.9526	26.5849	24.5793	26.6569	25.107	24.7924	24.6523	27.3799	27.736	27.126	26.2953	25.9174	26.1097	26.6507	26.8863	26.5754	26.9643	26.6116	26.4367	26.4119	26.7629	25.7541	27.1818	25.9162	27.3364	27.1557	26.4941	26.4606	25.337	25.7211	26.7695	27.2088	27.5532	26.6921	25.2323	25.7858	26.4985	26.9832	NaN	1	0		NaN
44	sp|P62308|RUXG_HUMAN Small nuclear ribonucleoprotein G OS=Homo sapiens OX=9606 GN=SNRPG PE=1 SV=1;sp|A8MWD9|RUXGL_HUMAN Putative small nuclear ribonucleoprotein G-like protein 15 OS=Homo sapiens OX=9606 GN=SNRPGP15 PE=5 SV=2	P62308;A8MWD9	Small nuclear ribonucleoprotein G;Putative small nuclear ribonucleoprotein G-like protein 15	SNRPG;SNRPGP15	30.3493	30.4214	30.6136	30.5316	30.7186	30.9847	30.7157	30.7155	30.7356	30.7932	30.6675	30.5068	30.215	30.4725	30.6592	30.3915	30.2773	30.3592	30.1466	30.2138	29.0012	29.8098	30.1756	30.0744	30.5376	30.347	30.3514	30.3825	30.4806	30.4544	30.6612	30.4852	30.506	30.6995	30.5154	30.4253	30.5653	30.2186	30.5733	30.7318	1.65472	0.0422741	-0.349074	+	2.00186
45	sp|A8MXV4|NUD19_HUMAN Nucleoside diphosphate-linked moiety X motif 19 OS=Homo sapiens OX=9606 GN=NUDT19 PE=1 SV=1	A8MXV4	Nucleoside diphosphate-linked moiety X motif 19, mitochondrial	NUDT19	24.7792	27.8244	27.7588	28.011	28.0626	28.2814	28.3167	28.006	27.2578	27.2829	27.2138	27.4615	27.8157	28.2246	27.986	27.7815	27.0529	27.4395	27.3919	26.9889	28.0992	28.1579	27.1647	28.2167	27.1499	27.3959	27.053	26.8318	27.8881	27.7389	27.4431	27.6503	26.6053	27.1599	27.4329	27.43	27.1798	26.1982	27.3345	27.2862	0.843158	0.180981	-0.214694		0.439867
47	sp|A9UHW6|MI4GD_HUMAN MIF4G domain-containing protein OS=Homo sapiens OX=9606 GN=MIF4GD PE=1 SV=1;sp|A9UHW6-2|MI4GD_HUMAN Isoform 2 of MIF4G domain-containing protein OS=Homo sapiens OX=9606 GN=MIF4GD;sp|A9UHW6-3|MI4GD_HUMAN Isoform 3 of MIF4G domain-conta	A9UHW6;A9UHW6-2;A9UHW6-3	MIF4G domain-containing protein	MIF4GD	28.0397	27.8733	27.6083	27.7693	25.301	24.5696	26.121	27.3818	27.4143	28.3202	27.2147	27.7249	26.6685	26.4665	25.4369	24.43	27.4963	24.9184	25.6347	27.7756	27.1454	26.2524	27.0984	26.4334	27.4788	25.7211	27.9707	27.816	25.8363	26.2163	24.8854	27.042	27.5025	28.1308	27.6871	24.9484	24.7238	25.7809	26.6933	26.1818	NaN	1	0		NaN
48	sp|B0I1T2|MYO1G_HUMAN Unconventional myosin-Ig OS=Homo sapiens OX=9606 GN=MYO1G PE=1 SV=2;sp|B0I1T2-4|MYO1G_HUMAN Isoform 4 of Unconventional myosin-Ig OS=Homo sapiens OX=9606 GN=MYO1G	B0I1T2;B0I1T2-4	Unconventional myosin-Ig;Minor histocompatibility antigen HA-2	MYO1G	31.449	31.329	31.4059	31.3448	31.5798	31.4089	31.3824	31.4849	30.6587	30.7695	30.907	30.9382	31.1449	30.9906	31.092	31.063	31.1022	30.8527	30.9509	30.9255	31.2379	31.4229	31.2761	31.3977	30.5171	30.9285	30.9983	31.0131	31.0742	31.1895	31.1028	31.059	31.1162	31.1002	31.0483	31.031	31.0638	31.0889	31.0252	31.1662	3.42276	0.00901647	-0.39135	+	1.06964
51	sp|B7ZBB8|PP13G_HUMAN Protein phosphatase 1 regulatory subunit 3G OS=Homo sapiens OX=9606 GN=PPP1R3G PE=1 SV=1	B7ZBB8	Protein phosphatase 1 regulatory subunit 3G	PPP1R3G	26.9836	27.232	27.3162	26.7883	26.9931	27.0069	27.0804	26.9417	27.7923	27.6988	27.9712	27.7622	27.5102	27.98	27.8022	27.7753	27.4872	27.3877	27.1889	27.6809	27.7297	27.8389	27.8423	27.8835	27.4658	27.432	27.1255	27.99	27.8968	28.072	27.8529	27.8171	27.5149	27.7259	27.7184	27.3219	27.77	28.1596	27.8926	27.821	3.54857	0.000861538	0.761414	+	5.82952
52	sp|C4AMC7|WASH3_HUMAN Putative WAS protein family homolog 3 OS=Homo sapiens OX=9606 GN=WASH3P PE=1 SV=2;sp|Q6VEQ5|WASH2_HUMAN WAS protein family homolog 2 OS=Homo sapiens OX=9606 GN=WASH2P PE=2 SV=2;sp|A8K0Z3|WASH1_HUMAN WASH complex subunit 1 OS=Homo sapi	C4AMC7;Q6VEQ5;A8K0Z3	Putative WAS protein family homolog 3;WAS protein family homolog 2;WAS protein family homolog 1	WASH3P;WASH2P;WASH1	28.0857	27.8064	27.612	27.9071	26.2192	26.837	26.2423	26.8543	27.8676	27.8385	27.9661	27.7849	25.934	26.7132	26.7009	25.0288	27.8818	27.9875	27.6573	27.4052	26.9567	25.3544	25.571	27.9751	27.7501	27.8891	27.9522	27.9741	27.1121	26.7926	26.7434	26.8324	27.5421	27.9231	27.7932	27.4314	25.6028	25.9966	26.4111	26.2198	NaN	1	0		NaN
53	sp|C9JLW8|MCRI1_HUMAN Mapk-regulated corepressor-interacting protein 1 OS=Homo sapiens OX=9606 GN=MCRIP1 PE=1 SV=1	C9JLW8	Protein FAM195B	FAM195B	25.6468	28.0146	26.2797	28.0981	26.5521	26.4189	26.9117	27.6806	27.8792	27.5975	27.7917	27.7133	27.3044	25.3995	25.564	25.0084	27.9475	27.5601	27.661	27.9703	27.0441	27.3141	27.5829	27.3848	26.9546	27.5934	28.0809	24.6389	27.4534	26.0507	27.1227	27.6619	28.0184	27.7432	27.774	27.4576	27.2613	26.9771	26.2765	27.4017	NaN	1	0		0.70404
192	sp|Q13765|NACA_HUMAN Nascent polypeptide-associated complex subunit alpha OS=Homo sapiens OX=9606 GN=NACA PE=1 SV=1;sp|E9PAV3-2|NACAM_HUMAN Isoform skNAC-2 of Nascent polypeptide-associated complex subunit alpha, muscle-specific form OS=Homo sapiens OX=960	Q13765;E9PAV3-2;E9PAV3	Nascent polypeptide-associated complex subunit alpha;Nascent polypeptide-associated complex subunit alpha, muscle-specific form	NACA	33.1997	33.7237	33.7052	33.7741	33.1475	32.9252	32.9319	32.9471	33.7718	33.473	33.414	33.3065	32.6828	32.7008	32.8369	32.9353	33.271	33.4926	33.3058	33.526	32.6437	32.37	32.5963	32.7079	33.6501	33.2835	33.5649	33.0025	32.7974	32.7259	32.8181	32.6458	33.6883	33.0087	33.8011	33.4444	32.8757	33.0642	32.9115	32.7763	1.32354	0.132238	-0.199018		2.38571
193	sp|E9PRG8|CK098_HUMAN Uncharacterized protein C11orf98 OS=Homo sapiens OX=9606 GN=C11orf98 PE=4 SV=2	E9PRG8	Uncharacterized protein C11orf98	C11orf98	27.9749	27.8967	28.0702	27.9421	24.9803	26.4524	25.6082	25.6714	28.3988	27.8492	28.1123	28.2362	25.0802	27.6831	25.971	26.7104	27.8336	27.7884	26.8131	27.7776	24.9561	25.9734	27.7961	27.5598	27.8619	27.823	28.0139	28.0727	23.9352	26.4027	27.955	25.8892	27.7046	28.0832	28.1465	27.8932	25.6734	27.6927	25.6962	26.6033	NaN	1	0		NaN
194	sp|G9CGD6-3|CNIPF_HUMAN Isoform CNK3-IPCEF1-3 of CNK3/IPCEF1 fusion protein OS=Homo sapiens OX=9606 GN=CNK3/IPCEF1;sp|G9CGD6|CNIPF_HUMAN CNK3/IPCEF1 fusion protein OS=Homo sapiens OX=9606 GN=CNK3/IPCEF1 PE=1 SV=1;sp|G9CGD6-2|CNIPF_HUMAN Isoform CNK3-IPCEF1	G9CGD6-3;G9CGD6;G9CGD6-2;Q8WWN9;Q8WWN9-2	Interactor protein for cytohesin exchange factors 1	CNKSR3;IPCEF1	26.8419	26.8033	27.3771	25.8575	25.7538	25.3225	26.2466	28.3034	26.4224	24.9906	25.4265	26.1418	26.9334	26.4159	25.8569	25.1705	25.2812	25.775	25.7485	27.3163	26.9578	26.3191	26.0333	25.2997	25.3457	25.5878	25.1475	26.0819	25.7331	25.8724	25.7695	26.3784	25.9389	25.0255	26.1721	25.2493	25.8379	26.6517	26.9795	26.1212	NaN	1	0		NaN
195	sp|I6L899|GOG8R_HUMAN Golgin subfamily A member 8R OS=Homo sapiens OX=9606 GN=GOLGA8R PE=3 SV=1	I6L899	Golgin subfamily A member 8R	GOLGA8R	27.9853	28.2814	27.9955	28.1777	27.7367	28.0531	27.6581	27.6216	28.0302	28.1431	28.0171	27.4009	28.1416	28.7061	28.1745	27.9671	27.8191	28.4772	28.1679	28.7317	28.9813	27.3727	27.6034	27.3796	28.0458	28.1866	27.9729	28.1606	27.2401	27.715	27.6519	27.5469	28.3783	28.0543	28.1634	28.1794	28.4721	28.2046	28.0406	28.3365	1.36834	0.0392278	0.479927	+	0.0593847
196	sp|L0R6Q1|S35U4_HUMAN SLC35A4 upstream open reading frame protein OS=Homo sapiens OX=9606 GN=SLC35A4 PE=3 SV=1	L0R6Q1		SLC35A4	29.4779	29.5727	29.5304	29.5734	29.7425	29.7811	29.7393	29.7386	29.8325	29.8461	29.6415	29.7156	30.1955	30.1873	30.1034	30.109	30.0778	29.4897	29.4157	29.1767	29.7041	29.8736	29.5909	29.8077	29.3527	29.6897	29.8612	29.5092	29.7643	29.9839	30.1503	29.9306	29.571	29.5567	29.5982	29.1136	29.8765	29.8962	29.6901	29.7424	5.23986	0.0017931	0.398433	+	0.0346525
198	sp|L0R8F8|MIDUO_HUMAN MIEF1 upstream open reading frame protein OS=Homo sapiens OX=9606 GN=MIEF1 PE=1 SV=1	L0R8F8		SMCR7L	26.9768	26.7024	26.2484	25.6172	26.822	26.5332	25.6328	26.68	25.2452	26.6055	26.4318	26.5137	26.3759	26.6716	26.8484	26.0478	26.1734	25.312	25.8495	27.579	26.6614	26.3426	26.8037	25.2526	27.1337	27.0309	26.9095	26.793	25.678	26.9201	25.9484	26.8389	26.8972	26.8453	26.6263	25.557	26.1989	26.5939	25.8107	26.6798	NaN	1	0		NaN
199	sp|O00115-2|DNS2A_HUMAN Isoform 2 of Deoxyribonuclease-2-alpha OS=Homo sapiens OX=9606 GN=DNASE2;sp|O00115|DNS2A_HUMAN Deoxyribonuclease-2-alpha OS=Homo sapiens OX=9606 GN=DNASE2 PE=1 SV=2	O00115-2;O00115	Deoxyribonuclease-2-alpha	DNASE2	27.7893	27.5231	27.837	28.1015	28.462	28.6235	28.7319	28.6503	27.8034	27.9012	27.5576	27.7713	28.8058	28.9122	28.9029	28.8765	27.9141	27.7349	27.6942	27.4892	28.4381	28.3305	28.4828	28.4165	27.4036	28.1157	28.2183	27.6678	28.4725	28.3032	28.1332	28.2293	27.8184	27.4822	28.0237	27.5342	28.0071	28.5903	28.2684	28.206	2.23962	0.0466855	0.257423	+	1.66297
200	sp|O00116|ADAS_HUMAN Alkyldihydroxyacetonephosphate synthase, peroxisomal OS=Homo sapiens OX=9606 GN=AGPS PE=1 SV=1	O00116	Alkyldihydroxyacetonephosphate synthase, peroxisomal	AGPS	31.8831	31.9898	32.0654	32.018	32.4279	32.3855	32.2835	32.4255	32.039	31.9497	32.2041	31.9673	32.5289	32.4874	32.4686	32.2774	32.1187	31.964	32.1233	31.8997	32.5237	32.4786	32.5293	32.618	31.9364	32.1479	32.0296	32.0639	32.5014	32.4493	32.487	32.3909	31.9495	32.0975	32.0491	32.0588	32.4759	32.3905	32.3611	32.4234	0.404761	0.545517	0.0599566		1.89768
201	sp|O00139-2|KIF2A_HUMAN Isoform 2 of Kinesin-like protein KIF2A OS=Homo sapiens OX=9606 GN=KIF2A;sp|O00139-1|KIF2A_HUMAN Isoform 1 of Kinesin-like protein KIF2A OS=Homo sapiens OX=9606 GN=KIF2A;sp|O00139-5|KIF2A_HUMAN Isoform 5 of Kinesin-like protein KIF2	O00139-2;O00139-1;O00139-5;O00139;O00139-4	Kinesin-like protein KIF2A	KIF2A	30.2779	30.1421	30.4032	30.201	29.979	29.9292	29.8821	30.1654	29.9836	30.0878	30.0997	29.9839	29.9588	30.067	29.8912	29.8905	30.3935	30.2563	29.9803	30.1852	29.9111	30.0961	30.0177	30.0454	30.1503	30.1696	30.3237	30.2125	30.0178	30.0561	29.9574	30.0588	30.2629	30.2379	30.0521	30.0197	29.8452	29.736	29.6593	29.738	0.195405	0.717999	-0.0370407		0.149188
202	sp|O00148|DX39A_HUMAN ATP-dependent RNA helicase DDX39A OS=Homo sapiens OX=9606 GN=DDX39A PE=1 SV=2;sp|O00148-2|DX39A_HUMAN Isoform 2 of ATP-dependent RNA helicase DDX39A OS=Homo sapiens OX=9606 GN=DDX39A;sp|O00148-3|DX39A_HUMAN Isoform 3 of ATP-dependent	O00148;O00148-2;O00148-3	ATP-dependent RNA helicase DDX39A	DDX39A	31.895	31.9433	31.9945	31.8292	31.9924	31.9797	32.0136	32.1552	31.7754	31.7566	31.7172	31.6871	31.7628	31.9219	31.9234	31.9003	31.6234	31.6891	31.6821	31.68	31.6687	31.5912	31.5811	31.7535	31.6598	31.7451	31.6135	31.6577	31.7292	31.8138	31.8755	32.0341	31.7369	31.6476	31.6261	31.4525	31.9174	31.666	31.8211	31.6012	1.52229	0.156414	-0.158118		3.29748
203	sp|O00151|PDLI1_HUMAN PDZ and LIM domain protein 1 OS=Homo sapiens OX=9606 GN=PDLIM1 PE=1 SV=4	O00151	PDZ and LIM domain protein 1	PDLIM1	31.7882	31.6839	32.0182	31.886	31.1962	31.2696	31.3083	30.9205	31.8321	31.5546	31.6497	31.6762	30.9706	31.1067	30.8958	31.3386	31.7735	31.7863	31.7152	31.7274	31.124	31.3581	31.2266	31.3501	31.7745	31.6675	31.7606	31.6049	31.0452	31.0398	31.082	31.079	31.7367	31.8076	31.7143	31.6777	31.2261	31.3381	31.2115	31.2543	0.308111	0.494844	-0.0957332		0.383034
204	sp|O00154-4|BACH_HUMAN Isoform 4 of Cytosolic acyl coenzyme A thioester hydrolase OS=Homo sapiens OX=9606 GN=ACOT7;sp|O00154-6|BACH_HUMAN Isoform 6 of Cytosolic acyl coenzyme A thioester hydrolase OS=Homo sapiens OX=9606 GN=ACOT7;sp|O00154-7|BACH_HUMAN Iso	O00154-4;O00154-6;O00154-7;O00154;O00154-5;O00154-2;O00154-3	Cytosolic acyl coenzyme A thioester hydrolase	ACOT7	31.2868	31.3694	31.5086	31.38	31.1561	31.2093	30.8639	31.0172	31.6183	31.5891	31.5201	31.5778	30.9667	30.9917	30.9768	31.0727	31.5138	31.4614	31.3964	31.3974	30.7679	30.9725	30.8259	30.9746	31.4577	31.3776	31.7522	31.519	31.1993	31.1526	31.2503	31.212	31.5542	31.4616	31.4693	31.3811	30.9858	30.8771	30.9901	30.9768	0.310258	0.580914	-0.0596356		0.96673
205	sp|O00159|MYO1C_HUMAN Unconventional myosin-Ic OS=Homo sapiens OX=9606 GN=MYO1C PE=1 SV=4;sp|O00159-3|MYO1C_HUMAN Isoform 3 of Unconventional myosin-Ic OS=Homo sapiens OX=9606 GN=MYO1C;sp|O00159-2|MYO1C_HUMAN Isoform 2 of Unconventional myosin-Ic OS=Homo s	O00159;O00159-3;O00159-2	Unconventional myosin-Ic	MYO1C	30.8529	30.9686	30.9781	31.0472	31.1509	31.5073	31.3447	31.3019	30.9166	30.9225	31.0089	30.9981	31.4283	31.3904	31.4868	31.3959	30.8442	30.8599	30.948	30.8141	31.2139	31.4099	31.2483	31.2733	30.7001	30.7953	30.9376	30.8012	31.343	31.3048	31.2212	31.3523	31.0903	30.8409	30.9141	30.6507	31.2748	31.2762	31.2231	31.2738	0.614235	0.377271	0.0991235		0.183426
206	sp|O00160|MYO1F_HUMAN Unconventional myosin-If OS=Homo sapiens OX=9606 GN=MYO1F PE=1 SV=3	O00160	Unconventional myosin-If	MYO1F	32.882	32.8726	32.9431	32.8076	33.2916	33.2319	33.1955	33.2713	32.74	32.9033	32.8252	32.7976	33.3174	33.3319	33.4319	33.2945	32.9279	32.9985	32.7993	32.8579	33.1077	33.2268	33.2814	33.1858	32.8232	32.8555	32.867	32.8267	33.1751	33.203	33.2995	33.2445	32.942	32.9402	32.8858	32.8832	33.226	33.0888	33.3122	33.0962	1.3905	0.287718	0.0963526		0.511562
207	sp|O00161|SNP23_HUMAN Synaptosomal-associated protein 23 OS=Homo sapiens OX=9606 GN=SNAP23 PE=1 SV=1;sp|O00161-2|SNP23_HUMAN Isoform SNAP-23b of Synaptosomal-associated protein 23 OS=Homo sapiens OX=9606 GN=SNAP23	O00161;O00161-2	Synaptosomal-associated protein 23	SNAP23	30.8997	30.6991	30.7239	30.8783	30.2351	30.5518	30.4226	30.459	30.9026	31.2903	30.8132	30.492	30.0783	29.8898	30.0305	29.9473	30.4841	30.8251	30.2178	30.618	30.049	29.8029	30.0803	29.7759	30.5876	30.6688	31.016	30.8821	30.0553	29.7979	29.8346	29.6655	31.0444	30.6429	30.6172	30.8999	30.3915	30.072	30.7743	30.0334	2.80883	0.0101855	-0.430689	+	2.48492
208	sp|O00165|HAX1_HUMAN HCLS1-associated protein X-1 OS=Homo sapiens OX=9606 GN=HAX1 PE=1 SV=2;sp|O00165-2|HAX1_HUMAN Isoform 2 of HCLS1-associated protein X-1 OS=Homo sapiens OX=9606 GN=HAX1;sp|O00165-5|HAX1_HUMAN Isoform 5 of HCLS1-associated protein X-1 OS	O00165;O00165-2;O00165-5;O00165-3	HCLS1-associated protein X-1	HAX1	28.1961	28.2237	28.7136	28.3514	27.6496	27.4589	27.4227	27.2185	28.6633	28.5111	28.3706	28.6989	27.7043	27.9947	27.6881	27.7688	28.1906	28.1207	28.4599	28.6882	28.2579	27.7181	27.764	27.5183	28.6519	28.6076	28.8069	28.6659	27.7244	27.6873	27.718	27.4184	28.5571	28.8528	28.5908	28.6157	27.7053	27.3677	27.6264	27.7603	1.67909	0.0405919	0.351557	+	1.08992
209	sp|O00170|AIP_HUMAN AH receptor-interacting protein OS=Homo sapiens OX=9606 GN=AIP PE=1 SV=2	O00170	AH receptor-interacting protein	AIP	31.3202	31.099	31.0826	31.0488	30.4781	30.6982	30.6508	30.6452	31.1696	31.1447	31.0775	31.1184	30.4978	30.6136	30.4608	30.5578	31.0614	31.1907	31.2548	31.1736	30.2242	30.4386	30.5048	30.1812	31.2358	31.4804	31.2678	31.3414	30.6348	30.5325	30.4186	30.4424	30.8355	31.1268	30.7742	31.2008	30.5829	30.585	30.6349	30.6211	0.70903	0.393624	-0.0855541		1.63475
210	sp|O00178|GTPB1_HUMAN GTP-binding protein 1 OS=Homo sapiens OX=9606 GN=GTPBP1 PE=1 SV=3	O00178	GTP-binding protein 1	GTPBP1	29.9227	30.0742	30.1346	29.9873	30.0037	29.8314	29.897	29.892	29.822	29.9998	29.8737	29.9662	29.803	29.9058	29.773	29.9814	29.9844	29.8647	29.8295	29.7744	30.0563	30.0522	29.854	30.0125	29.78	29.8976	29.9883	30.0678	29.9628	29.7001	29.8432	30.0056	29.6784	30.0149	29.7928	29.903	30.0372	29.9492	29.7072	29.953	0.278998	0.668276	-0.0402403		0.718213
211	sp|O00182-3|LEG9_HUMAN Isoform 3 of Galectin-9 OS=Homo sapiens OX=9606 GN=LGALS9;sp|O00182-2|LEG9_HUMAN Isoform 2 of Galectin-9 OS=Homo sapiens OX=9606 GN=LGALS9;sp|O00182-6|LEG9_HUMAN Isoform 6 of Galectin-9 OS=Homo sapiens OX=9606 GN=LGALS9;sp|O00182|LEG	O00182-3;O00182-2;O00182-6;O00182	Galectin-9	LGALS9	31.5185	31.5898	31.6928	31.6616	31.8283	32.1247	32.1691	31.9032	31.5033	31.5598	31.8213	31.4424	31.471	31.5001	31.4045	31.3496	31.804	31.5754	31.4837	31.418	31.2782	31.3248	31.4513	31.261	31.6827	31.9305	31.4628	31.8731	31.519	31.4171	31.4703	31.0969	31.5897	31.4534	31.5812	31.698	31.5525	31.2551	31.9495	31.1264	3.16778	0.00334375	-0.575006	+	3.45347
212	sp|O00186|STXB3_HUMAN Syntaxin-binding protein 3 OS=Homo sapiens OX=9606 GN=STXBP3 PE=1 SV=2	O00186	Syntaxin-binding protein 3	STXBP3	30.9744	30.9492	31.085	31.1717	30.7333	30.6094	30.666	30.5909	31.0356	30.9122	30.8809	31.0878	30.6659	30.4795	30.6423	30.431	30.902	31.1311	31.1227	30.974	30.4813	30.8019	30.6787	30.5855	31.0571	30.9979	30.992	30.9263	30.7226	30.5761	30.5168	30.5036	31.1506	31.0741	31.0972	31.1193	30.9829	30.6846	31.0737	30.7514	0.692567	0.369945	-0.0952339		0.0615508
213	sp|O00189|AP4M1_HUMAN AP-4 complex subunit mu-1 OS=Homo sapiens OX=9606 GN=AP4M1 PE=1 SV=2	O00189	AP-4 complex subunit mu-1	AP4M1	25.6432	25.1452	26.1874	25.8377	26.0423	25.3966	25.4879	25.8784	26.0178	26.4362	25.8652	25.9131	26.7046	26.1479	25.752	26.3718	24.4785	26.1496	26.5505	26.6335	25.9198	25.8825	24.9498	26.1898	25.3352	24.2652	25.5766	25.9329	26.2442	27.2446	25.284	26.1199	26.0418	26.4855	25.8189	26.6072	26.7557	25.8801	25.2954	25.0641	NaN	1	0		NaN
214	sp|O00193|SMAP_HUMAN Small acidic protein OS=Homo sapiens OX=9606 GN=SMAP PE=1 SV=1	O00193	Small acidic protein	SMAP	29.0209	29.6652	29.1537	29.0379	29.2935	29.0787	29.1414	28.9282	29.6346	29.1432	28.7328	29.184	29.0229	29.1289	29.2369	29.2502	29.4423	29.4637	29.6072	29.2852	29.121	29.1239	28.6997	28.5623	29.3865	29.6425	29.2	29.2435	29.3069	29.2934	28.8249	29.225	29.3082	29.561	29.0022	29.481	29.2911	29.4755	29.1859	29.2286	0.212497	0.662714	0.049283		0.694396
215	sp|O00203-3|AP3B1_HUMAN Isoform 2 of AP-3 complex subunit beta-1 OS=Homo sapiens OX=9606 GN=AP3B1;sp|O00203|AP3B1_HUMAN AP-3 complex subunit beta-1 OS=Homo sapiens OX=9606 GN=AP3B1 PE=1 SV=3	O00203-3;O00203	AP-3 complex subunit beta-1	AP3B1	32.0885	32.1035	32.1386	32.0632	32.0643	32.0862	32.0328	32.0652	32.0856	31.946	32.0015	32.0397	31.9073	31.8347	31.9704	31.9998	32.2344	32.2928	32.2574	32.1645	32.1705	32.1164	31.8446	31.9896	32.0538	32.189	32.2191	32.2391	31.9309	31.7517	31.8168	31.9229	32.1917	32.1853	32.0826	32.1955	32.0264	31.8422	31.9689	31.9492	1.89558	0.170845	-0.134076		0.167899
216	sp|O00214|LEG8_HUMAN Galectin-8 OS=Homo sapiens OX=9606 GN=LGALS8 PE=1 SV=4;sp|O00214-2|LEG8_HUMAN Isoform 2 of Galectin-8 OS=Homo sapiens OX=9606 GN=LGALS8	O00214;O00214-2	Galectin-8	LGALS8	30.0593	30.0536	29.9283	30.107	28.77	29.3791	29.0443	29.5935	29.4888	29.8894	29.6342	29.5043	28.6172	29.4821	28.6501	28.765	29.6874	30.1745	30.2296	30.2452	28.6816	28.4888	28.9281	29.0087	30.1746	29.8274	29.6141	29.8917	28.3379	28.8307	28.7018	28.4642	29.6422	29.5996	29.7572	30.3377	28.23	27.9397	27.6357	28.5606	0.540696	0.214564	-0.318155		0.995431
217	sp|O00217|NDUS8_HUMAN NADH dehydrogenase [ubiquinone] iron-sulfur protein 8, mitochondrial OS=Homo sapiens OX=9606 GN=NDUFS8 PE=1 SV=1	O00217	NADH dehydrogenase [ubiquinone] iron-sulfur protein 8, mitochondrial	NDUFS8	28.6838	28.8524	29.0025	28.5983	29.2016	29.6487	29.8097	29.5912	28.9446	28.5604	28.5913	28.2275	29.5659	29.6598	29.7252	29.7767	28.6818	28.5178	28.5163	28.3591	29.561	29.6524	29.2997	29.8017	28.2941	28.6583	28.813	28.5002	29.6873	29.946	29.879	29.5001	28.6605	28.1705	28.2965	28.0229	29.1578	29.2107	29.2934	29.108	0.379445	0.418994	0.11907		0.0328229
218	sp|O00221|IKBE_HUMAN NF-kappa-B inhibitor epsilon OS=Homo sapiens OX=9606 GN=NFKBIE PE=1 SV=3	O00221	NF-kappa-B inhibitor epsilon	NFKBIE	27.4411	26.8931	26.8772	26.9123	25.1704	25.3229	25.7589	24.6212	26.9217	26.925	26.8784	27.0043	25.8545	25.4474	26.4961	26.2893	26.9778	27.1052	26.9865	27.2852	27.2784	25.324	26.0441	26.9318	27.1926	27.2103	26.8417	26.7595	25.5584	25.9657	26.2762	25.6811	26.8542	26.9677	27.1471	26.9947	26.3772	26.1166	25.3947	26.3307	NaN	1	0		NaN
219	sp|O00231|PSD11_HUMAN 26S proteasome non-ATPase regulatory subunit 11 OS=Homo sapiens OX=9606 GN=PSMD11 PE=1 SV=3;sp|O00231-2|PSD11_HUMAN Isoform 2 of 26S proteasome non-ATPase regulatory subunit 11 OS=Homo sapiens OX=9606 GN=PSMD11	O00231;O00231-2	26S proteasome non-ATPase regulatory subunit 11	PSMD11	33.34	33.3881	33.5442	33.4987	32.9821	32.8014	32.7542	32.913	33.5132	33.2053	33.2661	33.3404	32.9444	32.848	32.8606	32.8653	33.5142	33.4785	33.5464	33.475	33.2449	33.1468	33.1715	33.2388	33.5057	33.4901	33.4165	33.5163	33.0408	33.1753	33.1526	33.1146	33.4436	33.4871	33.2965	33.4529	33.0402	32.8862	32.8497	32.9541	0.110998	0.85603	0.0168867		2.97342
220	sp|O00232|PSD12_HUMAN 26S proteasome non-ATPase regulatory subunit 12 OS=Homo sapiens OX=9606 GN=PSMD12 PE=1 SV=3;sp|O00232-2|PSD12_HUMAN Isoform 2 of 26S proteasome non-ATPase regulatory subunit 12 OS=Homo sapiens OX=9606 GN=PSMD12	O00232;O00232-2	26S proteasome non-ATPase regulatory subunit 12	PSMD12	32.4985	32.5858	32.5815	32.6648	32.4312	32.5168	32.6008	32.5201	32.3639	32.5211	32.3718	32.5852	32.4776	32.5027	32.5304	32.482	32.2218	32.5396	32.5024	32.3402	32.2953	32.4505	32.2904	32.3298	32.2667	32.3528	32.4851	32.446	32.4457	32.4026	32.421	32.4203	32.6013	32.438	32.3862	32.3758	32.5362	32.3291	32.4068	32.3109	0.20553	0.813941	-0.0189962		1.86442
221	sp|O00233|PSMD9_HUMAN 26S proteasome non-ATPase regulatory subunit 9 OS=Homo sapiens OX=9606 GN=PSMD9 PE=1 SV=3;sp|O00233-2|PSMD9_HUMAN Isoform p27-S of 26S proteasome non-ATPase regulatory subunit 9 OS=Homo sapiens OX=9606 GN=PSMD9	O00233;O00233-2	26S proteasome non-ATPase regulatory subunit 9	PSMD9	30.9249	30.8521	30.4468	30.7003	30.1147	30.1657	29.9947	30.0841	30.4569	30.6157	30.8393	30.5423	29.8171	29.5703	29.5085	29.6983	30.3324	30.7796	31.0443	30.7834	29.8826	30.2507	29.7736	29.8549	30.6841	30.6144	30.8477	30.4317	29.93	29.852	29.8218	29.772	30.4485	30.6453	30.6948	30.4151	30.0497	29.8311	30.0945	29.8975	2.89715	0.00930667	-0.441254	+	0.637699
223	sp|O00244|ATOX1_HUMAN Copper transport protein ATOX1 OS=Homo sapiens OX=9606 GN=ATOX1 PE=1 SV=1	O00244	Copper transport protein ATOX1	ATOX1	29.6015	30.026	30.0757	29.4793	29.8569	29.6589	29.1279	30.0085	30.0213	29.7351	30.0679	29.8561	30.0814	28.9208	29.6041	29.097	29.7305	29.6889	29.7969	30.1799	29.8824	29.4126	30.2716	29.9929	30.1639	29.7969	29.1704	29.8218	29.571	30.1829	30.2933	30.1293	29.9431	29.1425	29.512	30.0307	29.6922	29.1043	28.9651	29.8206	0.30712	0.379419	-0.237226		0.375803
224	sp|O00255-2|MEN1_HUMAN Isoform 2 of Menin OS=Homo sapiens OX=9606 GN=MEN1;sp|O00255|MEN1_HUMAN Menin OS=Homo sapiens OX=9606 GN=MEN1 PE=1 SV=4;sp|O00255-3|MEN1_HUMAN Isoform 3 of Menin OS=Homo sapiens OX=9606 GN=MEN1	O00255-2;O00255;O00255-3	Menin	MEN1	26.8908	26.7453	26.487	26.6317	24.8164	26.7512	26.9578	26.8136	26.8612	26.8151	26.7675	26.576	25.3733	26.9017	25.9617	25.9676	26.8629	26.615	25.0267	26.7244	25.3093	26.8148	26.0239	25.0415	26.2555	26.5248	26.5754	26.426	26.3696	25.9202	26.3585	26.7085	27.0276	26.9945	26.8612	26.2193	26.7908	26.2877	26.7479	27.0216	0.185678	0.501952	-0.283683		0.359837
225	sp|O00257|CBX4_HUMAN E3 SUMO-protein ligase CBX4 OS=Homo sapiens OX=9606 GN=CBX4 PE=1 SV=3	O00257	E3 SUMO-protein ligase CBX4	CBX4	26.8999	27.3874	27.0565	26.8595	26.6287	27.4151	25.6632	26.5601	26.509	27.0616	27.414	26.6679	27.4452	26.4404	25.7656	26.1509	26.9284	27.2562	26.1263	27.0269	26.8548	26.4771	25.1644	25.7265	26.9183	27.2028	27.0659	27.2007	27.1271	24.7434	26.3823	25.4063	26.1905	27.1831	27.1253	27.1717	28.4988	27.6506	28.5208	28.4675	NaN	1	0		NaN
226	sp|O00264|PGRC1_HUMAN Membrane-associated progesterone receptor component 1 OS=Homo sapiens OX=9606 GN=PGRMC1 PE=1 SV=3;sp|O00264-2|PGRC1_HUMAN Isoform 2 of Membrane-associated progesterone receptor component 1 OS=Homo sapiens OX=9606 GN=PGRMC1	O00264;O00264-2	Membrane-associated progesterone receptor component 1	PGRMC1	29.9038	29.6669	29.7526	30.2817	30.1791	30.232	30.1234	29.9704	30.1317	30.0304	29.9369	29.7972	30.3376	30.3592	30.1374	30.2108	30.0786	29.8076	29.2388	29.7722	31.0335	31.31	30.5382	30.5869	29.6767	30.077	30.1268	30.0688	30.457	30.5394	30.6768	30.6996	29.9944	29.8826	29.9995	29.9761	30.3547	30.225	29.9382	30.0826	0.882428	0.255051	0.135014		2.06299
227	sp|O00267-2|SPT5H_HUMAN Isoform 2 of Transcription elongation factor SPT5 OS=Homo sapiens OX=9606 GN=SUPT5H;sp|O00267|SPT5H_HUMAN Transcription elongation factor SPT5 OS=Homo sapiens OX=9606 GN=SUPT5H PE=1 SV=1	O00267-2;O00267	Transcription elongation factor SPT5	SUPT5H	31.5696	31.5216	31.4411	31.4234	31.2055	31.5203	31.4806	31.3154	31.1491	31.4431	31.4719	31.5398	31.1025	31.308	31.301	31.252	31.4961	31.3489	31.4406	31.5041	31.2878	31.2484	31.1874	31.1375	31.4943	31.3541	31.56	31.3881	31.1867	31.2666	31.1974	31.23	31.3491	31.3711	31.5591	31.6287	31.3538	31.3111	31.3895	31.3836	0.791373	0.26432	-0.139596		1.06653
228	sp|O00268|TAF4_HUMAN Transcription initiation factor TFIID subunit 4 OS=Homo sapiens OX=9606 GN=TAF4 PE=1 SV=2	O00268	Transcription initiation factor TFIID subunit 4	TAF4	28.5856	28.0684	27.2755	27.9923	25.982	25.2539	25.8876	25.3444	26.4668	28.1369	26.2019	27.886	25.8761	26.7591	25.5304	27.6247	28.0214	27.9845	27.9151	27.4269	27.7535	27.9749	27.9058	27.8961	27.9567	27.9032	28.2537	27.9925	27.4212	28.0028	27.3436	27.6622	28.1367	28.3045	28.4778	27.7946	27.1954	25.0826	27.0569	26.3752	NaN	1	0		4.66142
229	sp|O00273|DFFA_HUMAN DNA fragmentation factor subunit alpha OS=Homo sapiens OX=9606 GN=DFFA PE=1 SV=1;sp|O00273-2|DFFA_HUMAN Isoform DFF35 of DNA fragmentation factor subunit alpha OS=Homo sapiens OX=9606 GN=DFFA	O00273;O00273-2	DNA fragmentation factor subunit alpha	DFFA	29.5872	29.6525	29.8613	29.7641	27.8577	28.0088	27.459	26.9124	30.1845	30.5178	29.9915	29.3614	27.9294	28.6448	27.9266	28.7761	30.6605	29.9847	30.0772	29.9974	28.633	28.1022	27.6596	27.9044	30.0814	30.5025	29.8707	30.4902	28.4418	27.9714	27.8774	28.6628	30.1403	30.27	30.0776	30.2256	27.8724	28.2691	28.378	28.0282	1.1979	0.033552	0.75973	+	0.798324
230	sp|O00287|RFXAP_HUMAN Regulatory factor X-associated protein OS=Homo sapiens OX=9606 GN=RFXAP PE=1 SV=1	O00287	Regulatory factor X-associated protein	RFXAP	26.0409	26.1908	25.959	26.0635	26.8788	25.6127	25.9507	25.6899	26.1384	26.1808	26.1444	26.0913	26.0186	26.1736	26.5736	25.24	25.5246	25.8576	25.4065	26.0469	26.0605	26.3335	26.6862	25.4392	26.4844	25.3314	25.818	25.9317	26.1115	25.3702	26.1171	25.3289	25.5672	25.8454	26.1143	26.0127	25.9562	26.2132	25.3674	26.6442	NaN	1	0		NaN
232	sp|O00299|CLIC1_HUMAN Chloride intracellular channel protein 1 OS=Homo sapiens OX=9606 GN=CLIC1 PE=1 SV=4	O00299	Chloride intracellular channel protein 1	CLIC1	35.8811	35.9805	36.0232	35.889	35.7585	35.7592	35.7298	35.7832	36.2752	36.1497	36.0842	36.1286	35.7623	35.6976	35.75	35.8124	36.1609	36.1055	36.0781	36.0161	35.8123	35.915	35.6674	35.7078	36.0593	36.1311	36.1318	36.0977	35.8969	35.8504	35.7842	35.7784	36.2842	36.1846	36.3032	36.066	35.8573	36.0125	35.8803	35.93	0.0278691	0.976558	-0.00211144		0.117918
233	sp|O00303|EIF3F_HUMAN Eukaryotic translation initiation factor 3 subunit F OS=Homo sapiens OX=9606 GN=EIF3F PE=1 SV=1	O00303	Eukaryotic translation initiation factor 3 subunit F	EIF3F	32.9654	32.9083	32.8527	32.7624	32.6993	32.8749	32.7503	32.7079	32.7085	32.8437	32.8904	32.9148	32.6379	32.7156	32.6455	32.8405	32.8184	32.9436	33.0088	32.9956	32.6678	32.6266	32.6859	32.728	32.8873	32.9441	32.9116	32.9302	32.8405	32.6414	32.6932	32.6098	32.7229	33.0817	32.6567	32.9725	32.7727	32.7203	32.955	32.6649	0.331177	0.617288	-0.048193		0.898691
234	sp|O00308|WWP2_HUMAN NEDD4-like E3 ubiquitin-protein ligase WWP2 OS=Homo sapiens OX=9606 GN=WWP2 PE=1 SV=2;sp|O00308-2|WWP2_HUMAN Isoform 2 of NEDD4-like E3 ubiquitin-protein ligase WWP2 OS=Homo sapiens OX=9606 GN=WWP2;sp|O00308-3|WWP2_HUMAN Isoform 3 of N	O00308;O00308-2;O00308-3	NEDD4-like E3 ubiquitin-protein ligase WWP2	WWP2	26.3401	26.131	26.1071	26.0653	27.2176	26.4581	25.7667	25.4827	26.0869	26.35	26.4187	26.4632	26.9109	25.2517	25.2825	26.7466	26.577	26.2115	26.7369	26.2558	27.1644	25.4614	25.4803	25.5455	26.4815	26.248	26.6277	26.1087	26.2266	25.6153	26.0951	26.9963	26.1393	26.0601	26.3579	26.87	26.0491	26.0586	27.3019	26.1741	NaN	1	0		NaN
235	sp|O00311|CDC7_HUMAN Cell division cycle 7-related protein kinase OS=Homo sapiens OX=9606 GN=CDC7 PE=1 SV=1	O00311	Cell division cycle 7-related protein kinase	CDC7	26.3938	26.2337	25.6258	26.2032	25.5304	25.2572	26.8978	26.1183	25.781	24.4694	26.2817	25.5012	25.3694	26.6455	26.3302	26.1301	26.7218	26.0052	26.5853	25.5992	26.4224	25.6687	25.5685	25.4809	26.8661	26.3629	23.7499	26.2715	25.0469	26.2872	26.7878	26.149	26.0618	27.1927	26.6064	26.4629	26.5683	26.5886	26.0654	26.3807	NaN	1	0		NaN
236	sp|O00329|PK3CD_HUMAN Phosphatidylinositol 4,5-bisphosphate 3-kinase catalytic subunit delta isoform OS=Homo sapiens OX=9606 GN=PIK3CD PE=1 SV=2	O00329	Phosphatidylinositol 4,5-bisphosphate 3-kinase catalytic subunit delta isoform	PIK3CD	29.821	29.9167	30.035	30.154	29.2486	29.6067	29.3388	29.6947	30.0234	30.1454	29.8502	30.0247	29.7613	29.4732	29.8576	29.488	30.0297	29.9443	29.8379	29.8689	29.4854	29.2355	29.7457	29.8559	30.0616	29.9053	29.946	29.9987	29.5303	29.4014	29.4886	29.5461	30.0786	29.9851	29.873	29.7987	29.782	29.3051	29.8133	29.8289	0.560985	0.283988	0.172833		0.25338
237	sp|O00330|ODPX_HUMAN Pyruvate dehydrogenase protein X component, mitochondrial OS=Homo sapiens OX=9606 GN=PDHX PE=1 SV=3;sp|O00330-3|ODPX_HUMAN Isoform 3 of Pyruvate dehydrogenase protein X component, mitochondrial OS=Homo sapiens OX=9606 GN=PDHX	O00330;O00330-3	Pyruvate dehydrogenase protein X component, mitochondrial	PDHX	29.9362	29.7956	30.0097	29.9893	30.533	30.4573	30.4206	30.4205	30.2082	29.8352	30.1223	29.8875	30.532	30.9151	30.5783	30.6875	29.5937	29.9987	29.7446	30.0695	30.0945	30.1279	30.6458	30.2597	29.8565	29.8658	29.917	29.8569	30.6833	30.567	30.4882	30.6533	29.8523	29.6707	29.8876	30.0757	30.4897	30.2691	30.2792	30.1905	1.31121	0.115986	0.220389		0.653229
238	sp|O00391-2|QSOX1_HUMAN Isoform 2 of Sulfhydryl oxidase 1 OS=Homo sapiens OX=9606 GN=QSOX1;sp|O00391|QSOX1_HUMAN Sulfhydryl oxidase 1 OS=Homo sapiens OX=9606 GN=QSOX1 PE=1 SV=3	O00391-2;O00391	Sulfhydryl oxidase 1	QSOX1	27.1308	27.3121	27.2714	27.1927	25.1384	26.9165	25.3239	26.4782	26.8504	27.1745	26.994	26.9838	26.6517	24.9303	27.3835	25.3722	26.9455	27.3474	27.2255	27.4853	25.1664	26.9086	27.0843	27.072	26.9192	26.8663	26.6988	26.9784	27.1098	25.6908	26.1992	26.8872	26.9741	27.0536	27.1177	27.3047	24.4778	26.8445	26.3975	26.7052	NaN	1	0		NaN
239	sp|O00399|DCTN6_HUMAN Dynactin subunit 6 OS=Homo sapiens OX=9606 GN=DCTN6 PE=1 SV=1	O00399	Dynactin subunit 6	DCTN6	27.9463	28.2414	28.2011	27.9212	27.9507	27.4092	27.7033	27.8138	27.9506	28.0149	27.956	28.163	27.6898	27.6716	25.8859	26.4455	28.2137	28.0614	27.8176	27.4935	24.9642	26.9535	28.0854	26.0946	27.3886	28.0002	28.1128	28.1051	27.9446	26.3114	27.9798	28.074	27.8489	28.2318	28.0334	27.6181	28.0682	26.1132	28.0104	27.934	0.857755	0.0700073	-0.796055		0.902591
240	sp|O00410|IPO5_HUMAN Importin-5 OS=Homo sapiens OX=9606 GN=IPO5 PE=1 SV=4;sp|O00410-3|IPO5_HUMAN Isoform 3 of Importin-5 OS=Homo sapiens OX=9606 GN=IPO5	O00410;O00410-3	Importin-5	IPO5	33.08	33.1176	33.1765	33.1694	32.7028	32.8693	32.759	32.7096	33.1517	32.9398	33.0677	32.9618	32.231	32.2038	32.2373	32.3153	33.0124	33.1676	32.9884	33.0225	32.5216	32.2735	32.4136	32.3626	33.205	33.0741	33.0813	33.1998	32.5293	32.6049	32.6192	32.4364	33.0134	32.9988	32.9536	33.0945	32.7242	32.3059	32.5405	32.4368	4.54853	0.00159036	-0.513314	+	2.89769
242	sp|O00411|RPOM_HUMAN DNA-directed RNA polymerase, mitochondrial OS=Homo sapiens OX=9606 GN=POLRMT PE=1 SV=2	O00411	DNA-directed RNA polymerase, mitochondrial	POLRMT	26.9353	27.3871	27.1707	27.7523	27.2177	27.4992	27.3637	27.1109	27.4658	27.6193	26.8056	26.9762	27.2834	27.5508	27.7105	27.2603	26.9682	27.1939	27.1569	27.6007	28.3439	27.9381	27.7898	27.7309	27.5504	26.9549	27.4013	27.1065	27.668	27.6308	27.785	27.3996	27.332	27.1888	27.868	27.2909	27.4966	27.1588	27.1364	26.9319	0.510836	0.321564	0.153371		2.16128
243	sp|O00418|EF2K_HUMAN Eukaryotic elongation factor 2 kinase OS=Homo sapiens OX=9606 GN=EEF2K PE=1 SV=2	O00418	Eukaryotic elongation factor 2 kinase	EEF2K	29.277	29.4006	29.2341	29.4243	24.991	25.8584	29.0036	25.944	29.4367	29.2518	29.0536	29.5284	26.0462	26.7	24.7395	27.1761	29.2024	29.1713	29.3247	29.5496	26.8916	26.155	26.5026	26.3817	29.4611	29.1618	29.2416	28.9573	26.3541	28.4424	26.7679	25.8391	29.4288	29.2767	29.4533	29.1655	28.5583	25.2393	29.0863	25.9809	NaN	1	0		NaN
244	sp|O00422-2|SAP18_HUMAN Isoform 2 of Histone deacetylase complex subunit SAP18 OS=Homo sapiens OX=9606 GN=SAP18;sp|O00422|SAP18_HUMAN Histone deacetylase complex subunit SAP18 OS=Homo sapiens OX=9606 GN=SAP18 PE=1 SV=1	O00422-2;O00422	Histone deacetylase complex subunit SAP18	SAP18	30.7319	30.6598	30.2679	30.3918	30.7885	30.706	30.8092	31.0056	30.4272	30.1974	30.6535	30.8507	30.9055	30.8842	30.6625	30.8459	30.8046	30.6974	30.8171	30.5406	30.4483	30.649	30.8635	30.9109	30.6985	30.6895	30.6059	30.9408	30.9836	31.0325	30.9518	31.1659	30.5813	30.6169	30.5171	30.2098	30.8403	30.9545	30.7179	31.2956	0.0112927	0.97786	-0.00282574		0.386009
247	sp|O00429-2|DNM1L_HUMAN Isoform 4 of Dynamin-1-like protein OS=Homo sapiens OX=9606 GN=DNM1L;sp|O00429-4|DNM1L_HUMAN Isoform 3 of Dynamin-1-like protein OS=Homo sapiens OX=9606 GN=DNM1L;sp|O00429-8|DNM1L_HUMAN Isoform 8 of Dynamin-1-like protein OS=Homo sa	O00429-2;O00429-4;O00429-8	Dynamin-1-like protein	DNM1L	32.4278	32.2351	32.2669	32.2881	32.1345	32.1256	32.1202	32.1448	32.2935	32.0464	32.1329	32.386	31.8688	32.1501	31.9424	32.0212	32.2009	32.0781	32.2617	32.0801	31.9146	32.0456	31.8927	31.9769	32.1361	32.1285	32.1279	32.131	31.924	31.9892	32.003	31.942	32.2634	32.322	32.1569	32.1899	31.9011	31.9397	31.9677	31.9615	1.18172	0.216893	-0.135649		2.60922
248	sp|O00442|RTCA_HUMAN RNA 3-terminal phosphate cyclase OS=Homo sapiens OX=9606 GN=RTCA PE=1 SV=1;sp|O00442-2|RTCA_HUMAN Isoform 2 of RNA 3-terminal phosphate cyclase OS=Homo sapiens OX=9606 GN=RTCA	O00442;O00442-2	RNA 3-terminal phosphate cyclase	RTCA	30.4095	30.613	30.4774	30.493	29.6704	29.7764	29.3092	29.652	30.7368	30.2961	30.378	30.4547	29.7219	29.6943	29.6037	29.8109	30.6585	30.4564	30.4606	30.462	30.2526	30.0868	30.0888	30.0758	30.124	30.3891	30.4724	30.7108	30.0609	29.9269	30.1315	29.8306	30.5544	30.6168	30.444	29.8513	29.4488	29.8751	29.506	29.8105	0.427543	0.41893	0.1057		2.50964
249	sp|O00443|P3C2A_HUMAN Phosphatidylinositol 4-phosphate 3-kinase C2 domain-containing subunit alpha OS=Homo sapiens OX=9606 GN=PIK3C2A PE=1 SV=2	O00443	Phosphatidylinositol 4-phosphate 3-kinase C2 domain-containing subunit alpha	PIK3C2A	28.1783	27.2219	26.8355	26.9518	27.6879	25.2806	27.5486	25.736	28.2936	24.7702	28.2795	27.4914	27.6176	27.9988	28.3667	28.7247	26.7624	26.851	27.1316	26.4069	28.5651	28.6047	28.4339	28.5407	26.8316	26.8013	27.5109	26.9345	28.0694	27.625	27.3223	28.1551	27.8522	26.6742	27.4077	27.3795	28.37	28.9248	28.1028	26.0691	1.29735	0.0164431	1.61372	+	1.72661
250	sp|O00453-6|LST1_HUMAN Isoform 6 of Leukocyte-specific transcript 1 protein OS=Homo sapiens OX=9606 GN=LST1;sp|O00453-4|LST1_HUMAN Isoform 4 of Leukocyte-specific transcript 1 protein OS=Homo sapiens OX=9606 GN=LST1;sp|O00453-10|LST1_HUMAN Isoform 10 of Le	O00453-6;O00453-4;O00453-10;O00453-13;O00453-3;O00453-2;O00453;O00453-11	Leukocyte-specific transcript 1 protein	LST1	27.3906	26.4789	26.4168	26.4452	25.745	25.9075	25.6917	26.0685	27.0531	27.9106	27.4652	25.8224	25.5361	26.041	25.3048	27.2121	25.3577	24.6791	27.5163	26.2502	27.3065	27.231	25.7583	25.6188	26.3237	27.7484	27.3804	27.8846	26.1991	25.7684	25.6316	25.9519	26.7514	27.3154	26.9294	24.7783	25.143	26.5642	25.908	25.6678	NaN	1	0		NaN
252	sp|O00461|GOLI4_HUMAN Golgi integral membrane protein 4 OS=Homo sapiens OX=9606 GN=GOLIM4 PE=1 SV=1	O00461	Golgi integral membrane protein 4	GOLIM4	28.1714	27.6092	27.7301	27.5923	27.6763	27.7285	27.9936	27.5327	27.9967	28.2454	28.1678	27.6447	28.2024	28.1651	28.2469	28.2372	28.1426	27.972	27.8411	27.9271	28.432	27.9621	28.8434	27.6414	28.0133	27.9864	27.8519	28.3432	28.4051	28.4236	27.9112	27.903	27.9035	27.9308	28.1144	28.1596	28.3602	28.1087	27.901	28.184	2.56518	0.0102268	0.48012	+	0.87436
255	sp|O00471|EXOC5_HUMAN Exocyst complex component 5 OS=Homo sapiens OX=9606 GN=EXOC5 PE=1 SV=1	O00471	Exocyst complex component 5	EXOC5	29.2021	29.1108	29.0812	29.0225	29.5163	29.0784	29.0882	29.1985	29.3625	29.5202	28.259	29.207	29.0424	29.5052	29.7796	29.2129	28.7057	29.4075	29.5717	29.3871	29.4469	29.3785	29.0619	29.1255	29.3908	28.8306	29.4566	28.3492	29.2352	29.2906	29.1747	29.3254	28.8198	29.1074	28.7169	29.5157	29.2078	29.6478	29.7455	29.9031	0.372417	0.376096	0.164675		0.0856466
256	sp|O00479|HMGN4_HUMAN High mobility group nucleosome-binding domain-containing protein 4 OS=Homo sapiens OX=9606 GN=HMGN4 PE=1 SV=3	O00479	High mobility group nucleosome-binding domain-containing protein 4	HMGN4	24.9914	24.5145	24.2311	24.032	26.6353	27.4407	27.4835	26.5156	24.6305	25.4065	25.1993	25.6995	28.8831	28.4216	29.1199	28.1399	25.6598	25.7162	26.3499	25.9469	28.2467	27.2541	27.4074	28.4484	25.8213	26.4421	24.9855	24.6328	28.2009	28.4466	27.6301	27.7919	25.1437	25.2657	24.8358	25.6851	28.5605	27.6287	28.3841	28.473	2.51465	0.0008	1.62233	+	1.08452
257	sp|O00483|NDUA4_HUMAN Cytochrome c oxidase subunit NDUFA4 OS=Homo sapiens OX=9606 GN=NDUFA4 PE=1 SV=1	O00483	Cytochrome c oxidase subunit NDUFA4	NDUFA4	30.7299	30.492	30.6136	30.6844	30.7818	30.979	30.9338	30.8259	30.1844	30.6993	30.6714	30.8324	30.9692	31.4437	31.4643	31.0159	30.4055	29.8101	30.3195	30.1663	31.7226	31.1832	31.5988	31.7761	30.6267	30.5193	30.5264	30.5474	30.8573	30.9672	31.0002	31.2064	30.7737	30.5394	30.5433	30.2762	31.1888	31.2975	30.8004	31.2836	1.29048	0.0681407	0.343171		2.55143
258	sp|O00487|PSDE_HUMAN 26S proteasome non-ATPase regulatory subunit 14 OS=Homo sapiens OX=9606 GN=PSMD14 PE=1 SV=1	O00487	26S proteasome non-ATPase regulatory subunit 14	PSMD14	31.7697	31.7853	32.0625	31.943	32.3016	32.299	32.1384	32.301	31.5605	31.7939	31.8135	31.9905	32.2653	32.2174	32.2306	32.2254	31.8496	31.9166	31.7705	31.8995	32.2588	32.3839	32.1289	32.0775	31.9066	31.7186	31.7551	31.7105	32.4709	32.1022	32.0429	32.2125	31.8842	31.7861	31.6129	31.8383	32.2249	32.1133	32.2314	32.3545	0.246217	0.759955	-0.0253496		0.242917
259	sp|O00488|ZN593_HUMAN Zinc finger protein 593 OS=Homo sapiens OX=9606 GN=ZNF593 PE=1 SV=2	O00488	Zinc finger protein 593	ZNF593	27.5443	27.5333	27.5748	27.4257	25.1587	24.752	27.5822	25.5009	27.7176	27.4595	27.7612	26.2121	26.2696	26.3091	26.7437	25.575	27.6162	26.0079	26.1281	26.1281	26.8705	26.4349	26.2632	26.0768	27.1922	27.6483	27.8243	27.6861	25.3407	26.0315	26.1456	25.3904	27.8442	27.3888	27.5345	27.4088	26.0841	26.4145	26.7506	27.0687	NaN	1	0		NaN
260	sp|O00499-3|BIN1_HUMAN Isoform IIC1 of Myc box-dependent-interacting protein 1 OS=Homo sapiens OX=9606 GN=BIN1;sp|O00499-5|BIN1_HUMAN Isoform IID of Myc box-dependent-interacting protein 1 OS=Homo sapiens OX=9606 GN=BIN1;sp|O00499|BIN1_HUMAN Myc box-depend	O00499-3;O00499-5;O00499;O00499-9;O00499-10;O00499-7;O00499-8;O00499-4;O00499-6;O00499-11;O00499-2	Myc box-dependent-interacting protein 1	BIN1	26.9066	26.7794	26.8716	26.8453	25.543	26.4696	25.5468	24.8113	26.9891	26.6499	26.8157	26.3459	26.8774	26.5358	25.1061	25.1176	26.9255	26.8917	26.582	26.5756	25.4465	25.5068	26.6415	25.1663	26.0816	26.674	26.6836	26.8293	26.7594	24.7389	26.2205	25.5698	26.8077	25.6094	26.752	25.649	25.9693	26.5588	24.7541	25.8026	NaN	1	0		NaN
261	sp|O00505|IMA4_HUMAN Importin subunit alpha-4 OS=Homo sapiens OX=9606 GN=KPNA3 PE=1 SV=2	O00505	Importin subunit alpha-4	KPNA3	29.9977	30.1174	30.1276	29.9956	29.3997	29.5442	29.3007	29.5567	29.8169	30.0566	29.9498	29.9358	29.082	29.146	29.1545	29.4044	29.8914	29.843	29.8584	29.9254	29.2472	29.6221	29.2105	29.4667	29.8989	29.6043	30.037	29.8481	29.104	29.1883	29.5919	29.067	29.9517	29.8432	29.6268	29.8514	29.3082	28.8751	29.2297	29.0085	1.45024	0.0878682	-0.253633		0.223168
263	sp|O00541|PESC_HUMAN Pescadillo homolog OS=Homo sapiens OX=9606 GN=PES1 PE=1 SV=1;sp|O00541-2|PESC_HUMAN Isoform 2 of Pescadillo homolog OS=Homo sapiens OX=9606 GN=PES1	O00541;O00541-2	Pescadillo homolog	PES1	31.0235	31.0665	31.1415	30.974	31.0408	31.095	31.0847	31.1377	31.1056	31.1194	31.1397	31.26	31.0574	30.9594	31.1071	31.1053	31.1146	31.2078	31.0911	31.1851	31.2589	31.0033	31.0325	30.9655	31.1532	31.0247	31.282	30.9913	31.1353	30.9548	30.9933	31.0633	31.1592	30.9378	31.0781	31.1287	31.0225	31.0079	30.9865	30.9616	0.347098	0.694897	-0.0322609		0.133974
264	sp|O00560|SDCB1_HUMAN Syntenin-1 OS=Homo sapiens OX=9606 GN=SDCBP PE=1 SV=1;sp|O00560-3|SDCB1_HUMAN Isoform 3 of Syntenin-1 OS=Homo sapiens OX=9606 GN=SDCBP	O00560;O00560-3	Syntenin-1	SDCBP	31.3344	31.0804	31.4313	31.4277	29.9021	29.9948	30.0534	30.0547	31.3804	31.2769	31.18	31.1498	30.1719	30.2044	30.1209	30.1752	31.0826	30.7968	30.9526	30.7935	30.0142	29.2264	30.2133	30.2565	30.7239	30.7474	31.0969	31.0291	30.2643	30.0322	30.1246	30.1405	31.0517	31.2378	31.3138	31.0021	30.2286	30.2028	30.25	29.8241	2.23941	0.109511	0.16687		0.112659
266	sp|O00566|MPP10_HUMAN U3 small nucleolar ribonucleoprotein protein MPP10 OS=Homo sapiens OX=9606 GN=MPHOSPH10 PE=1 SV=2	O00566	U3 small nucleolar ribonucleoprotein protein MPP10	MPHOSPH10	29.0754	29.3414	29.2727	28.2356	29.0901	28.5722	28.4556	28.9601	29.2874	29.1738	29.427	29.106	28.4795	28.947	28.3957	28.8116	29.0917	29.2353	29.1252	28.7185	29.1353	28.8781	29.0236	29.3523	29.2954	29.4756	29.171	29.3831	28.7905	29.0142	28.7558	29.0459	28.9352	29.1947	29.2631	29.0996	28.5978	28.8428	28.6564	28.6443	0.22162	0.539197	-0.111075		0.915848
267	sp|O00567|NOP56_HUMAN Nucleolar protein 56 OS=Homo sapiens OX=9606 GN=NOP56 PE=1 SV=4	O00567	Nucleolar protein 56	NOP56	32.8716	32.8558	32.8416	32.8291	32.9263	32.985	32.9375	32.8836	33.0525	33.0302	33.1499	33.1468	33.0248	33.2113	32.9775	33.0057	33.2281	33.0446	33.0154	32.922	32.9525	32.8811	32.7966	32.9948	32.9584	32.947	33.003	32.9347	33.0343	33.0009	33.0291	32.9486	32.9094	33.1543	32.9923	32.8873	32.9265	32.9586	32.8451	32.7789	1.1153	0.249204	0.121716		0.223555
268	sp|O00571|DDX3X_HUMAN ATP-dependent RNA helicase DDX3X OS=Homo sapiens OX=9606 GN=DDX3X PE=1 SV=3;sp|O00571-2|DDX3X_HUMAN Isoform 2 of ATP-dependent RNA helicase DDX3X OS=Homo sapiens OX=9606 GN=DDX3X	O00571;O00571-2	ATP-dependent RNA helicase DDX3X	DDX3X	34.2193	34.2868	34.1811	34.1693	34.162	34.228	34.2381	34.1562	34.2091	34.2449	34.2268	34.2884	34.067	34.0417	34.0041	33.9939	34.3284	34.2212	34.245	34.1966	34.1387	34.1578	33.9431	34.062	34.2852	34.3316	34.3692	34.296	34.1406	34.0788	33.935	34.084	34.2476	34.3478	34.2301	34.2936	34.0728	34.0963	34.1744	34.0315	3.08776	0.0833814	-0.169357		1.19326
269	sp|O00584|RNT2_HUMAN Ribonuclease T2 OS=Homo sapiens OX=9606 GN=RNASET2 PE=1 SV=2	O00584	Ribonuclease T2	RNASET2	32.22	32.0138	32.208	32.3162	32.2186	32.1343	32.1705	32.2825	31.6336	31.5335	31.6872	31.6371	31.6821	31.8595	31.7797	31.7964	32.1646	31.97	32.0763	31.7832	31.4484	31.6942	31.6565	31.6812	31.8962	31.6143	31.8603	31.7481	31.8709	31.4736	31.7586	31.7261	32.0069	31.973	31.7779	31.767	31.7825	31.9194	31.8488	31.6122	3.88326	0.00427362	-0.422054	+	3.92335
271	sp|O00625|PIR_HUMAN Pirin OS=Homo sapiens OX=9606 GN=PIR PE=1 SV=1	O00625	Pirin	PIR	29.9482	29.6712	29.6251	29.6444	29.0809	28.9364	28.8182	29.0834	29.3238	29.3449	29.7631	29.7378	28.5899	28.6114	28.3632	28.5012	29.9097	29.5018	29.879	29.5808	28.841	29.0556	28.9733	29.1514	29.6776	29.938	29.7894	29.6581	29.2372	28.9493	29.1223	29.0206	29.393	29.867	29.5244	29.5564	29.0719	29.0454	29.0115	28.8446	2.79479	0.00931507	-0.463306	+	0.102628
272	sp|O00629|IMA3_HUMAN Importin subunit alpha-3 OS=Homo sapiens OX=9606 GN=KPNA4 PE=1 SV=1	O00629	Importin subunit alpha-3	KPNA4	30.9357	31.2656	31.2216	31.0757	31.0816	31.4794	31.1467	31.4278	31.1007	31.0187	31.0388	31.0009	31.2424	31.0983	31.1168	31.2843	31.1292	31.0439	31.0234	31.0659	31.0311	30.9752	30.9033	31.0526	30.8777	30.7988	31.0372	31.1937	31.1265	30.991	30.5747	30.787	31.2488	31.2115	31.0159	31.0299	31.2565	31.141	31.0945	31.0113	0.39421	0.445498	-0.098455		1.50416
273	sp|O00743-3|PPP6_HUMAN Isoform 3 of Serine/threonine-protein phosphatase 6 catalytic subunit OS=Homo sapiens OX=9606 GN=PPP6C;sp|O00743|PPP6_HUMAN Serine/threonine-protein phosphatase 6 catalytic subunit OS=Homo sapiens OX=9606 GN=PPP6C PE=1 SV=1;sp|O00743	O00743-3;O00743;O00743-2	Serine/threonine-protein phosphatase 6 catalytic subunit;Serine/threonine-protein phosphatase 6 catalytic subunit, N-terminally processed	PPP6C	30.2601	30.2565	30.4939	30.3045	31.1579	30.7279	31.1288	30.9703	30.5049	30.145	30.2092	30.2824	30.8553	30.9314	31.1345	30.8348	30.0996	30.1579	29.9791	30.1319	30.8725	30.9101	31.2312	31.1433	30.2525	30.3235	29.6748	29.9595	30.9524	31.3139	31.3592	31.1512	30.7295	30.1006	30.5789	30.3027	31.1404	31.1026	31.2083	31.412	0.187048	0.657543	-0.0572214		0.122003
275	sp|O00754|MA2B1_HUMAN Lysosomal alpha-mannosidase OS=Homo sapiens OX=9606 GN=MAN2B1 PE=1 SV=3;sp|O00754-2|MA2B1_HUMAN Isoform 2 of Lysosomal alpha-mannosidase OS=Homo sapiens OX=9606 GN=MAN2B1	O00754;O00754-2	Lysosomal alpha-mannosidase;Lysosomal alpha-mannosidase A peptide;Lysosomal alpha-mannosidase B peptide;Lysosomal alpha-mannosidase C peptide;Lysosomal alpha-mannosidase D peptide;Lysosomal alpha-mannosidase E peptide	MAN2B1	31.0318	30.8771	31.1623	31.2574	32.0457	31.8924	31.9923	31.9859	31.0621	31.2372	30.9834	30.8689	31.9457	32.0615	31.9674	31.9661	31.0567	30.9949	30.8088	31.0738	31.9514	31.9737	31.974	31.913	31.1912	30.9181	30.7899	30.8981	31.9009	31.9351	31.8787	31.9638	31.0592	31.1404	31.1805	30.8984	32.0322	31.9552	31.9011	31.8523	0.0522108	0.942126	0.00610447		0.314703
277	sp|O00762|UBE2C_HUMAN Ubiquitin-conjugating enzyme E2 C OS=Homo sapiens OX=9606 GN=UBE2C PE=1 SV=1;sp|O00762-3|UBE2C_HUMAN Isoform 3 of Ubiquitin-conjugating enzyme E2 C OS=Homo sapiens OX=9606 GN=UBE2C;sp|O00762-2|UBE2C_HUMAN Isoform 2 of Ubiquitin-conjug	O00762;O00762-3;O00762-2;O00762-4	Ubiquitin-conjugating enzyme E2 C	UBE2C	28.979	29.2158	29.2051	29.065	27.7558	27.8914	28.0395	28.1024	29.2328	28.2431	28.3097	28.4948	27.4192	27.3876	27.7458	27.6071	28.718	28.7129	28.8341	28.6808	24.1508	27.4057	25.9781	26.1609	28.7426	28.8173	28.6138	28.5438	27.3956	27.7111	27.7408	27.569	28.5559	28.6892	28.7382	28.7104	27.1422	28.2267	27.5866	28.2952	1.92411	0.0243001	-0.407325	+	1.61781
278	sp|O00764|PDXK_HUMAN Pyridoxal kinase OS=Homo sapiens OX=9606 GN=PDXK PE=1 SV=1;sp|O00764-3|PDXK_HUMAN Isoform 3 of Pyridoxal kinase OS=Homo sapiens OX=9606 GN=PDXK;sp|O00764-2|PDXK_HUMAN Isoform 2 of Pyridoxal kinase OS=Homo sapiens OX=9606 GN=PDXK	O00764;O00764-3;O00764-2	Pyridoxal kinase	PDXK	29.9227	30.1341	30.302	30.2783	30.3139	30.6641	30.6515	30.4644	30.1589	29.9686	30.2294	30.498	30.251	30.3135	30.4327	30.3579	30.2295	30.0714	30.1111	30.1458	30.1906	30.1487	30.0994	30.5076	30.2959	30.3113	30.0066	29.9713	30.7382	29.8792	30.279	30.0525	29.9719	30.4604	30.051	30.2614	30.6018	30.4559	30.8162	30.3809	1.04125	0.17329	-0.184655		1.21776
279	sp|O00767|ACOD_HUMAN Acyl-CoA desaturase OS=Homo sapiens OX=9606 GN=SCD PE=1 SV=2	O00767	Acyl-CoA desaturase	SCD	28.2661	28.2394	28.7285	28.5396	27.3994	27.5429	25.6465	27.4748	28.735	29.6632	28.8642	28.4068	27.5751	27.965	25.5145	26.4123	28.3224	28.6943	28.1941	28.4388	26.9807	24.2597	27.5301	26.9737	28.5472	28.4408	28.7995	28.9812	24.4008	27.8204	27.159	27.6198	28.5693	27.8328	28.4399	28.3949	26.4629	25.6647	26.4823	25.0256	0.074088	0.758026	-0.149136		0.276762
280	sp|O14497|ARI1A_HUMAN AT-rich interactive domain-containing protein 1A OS=Homo sapiens OX=9606 GN=ARID1A PE=1 SV=3;sp|O14497-2|ARI1A_HUMAN Isoform 2 of AT-rich interactive domain-containing protein 1A OS=Homo sapiens OX=9606 GN=ARID1A;sp|O14497-3|ARI1A_HUM	O14497;O14497-2;O14497-3	AT-rich interactive domain-containing protein 1A	ARID1A	30.742	30.8994	30.7173	30.6901	30.4051	30.2696	30.1312	30.2926	30.9688	30.7025	30.6855	30.7087	30.3003	30.1382	30.1813	30.1964	30.6836	30.7742	30.8278	30.6455	30.082	30.3092	30.0519	30.128	30.8113	30.8512	30.9374	30.7662	29.904	30.3044	30.0833	30.2673	30.7453	30.7398	30.8183	30.6662	30.2029	30.184	30.1732	30.1844	0.487989	0.485266	-0.0706091		0.81643
281	sp|O14519-2|CDKA1_HUMAN Isoform 2 of Cyclin-dependent kinase 2-associated protein 1 OS=Homo sapiens OX=9606 GN=CDK2AP1;sp|O14519|CDKA1_HUMAN Cyclin-dependent kinase 2-associated protein 1 OS=Homo sapiens OX=9606 GN=CDK2AP1 PE=1 SV=1;sp|O75956|CDKA2_HUMAN C	O14519-2;O14519;O75956	Cyclin-dependent kinase 2-associated protein 1;Cyclin-dependent kinase 2-associated protein 2	CDK2AP1;CDK2AP2	26.0931	26.0999	25.4388	25.718	26.477	26.2619	27.2775	26.4752	26.5211	26.6278	25.9815	26.3964	26.8635	25.6917	27.0335	27.2461	26.0634	25.5058	26.3237	25.3583	26.4327	25.7776	26.2614	26.5307	26.3734	26.2913	25.9952	25.5385	25.6891	25.5716	26.793	25.4972	25.741	25.7074	25.7718	26.3473	26.3643	26.6967	27.1509	27.2217	0.0743927	0.777779	0.0858045		0.636059
285	sp|O14530|TXND9_HUMAN Thioredoxin domain-containing protein 9 OS=Homo sapiens OX=9606 GN=TXNDC9 PE=1 SV=2;sp|O14530-2|TXND9_HUMAN Isoform 2 of Thioredoxin domain-containing protein 9 OS=Homo sapiens OX=9606 GN=TXNDC9	O14530;O14530-2	Thioredoxin domain-containing protein 9	TXNDC9	30.4437	30.245	30.4423	30.2519	29.2217	29.1467	29.2673	29.249	30.3914	30.0096	30.1446	30.3167	28.8016	28.7777	29.0231	28.8951	30.5444	30.5316	30.5009	30.1131	28.9141	28.9948	29.1734	28.8995	30.3447	30.32	30.323	30.3246	29.2088	29.0577	29.0965	29.0316	30.3158	30.2572	30.2283	30.2119	29.0733	29.0793	29.0294	29.2098	2.86895	0.0161304	-0.346802	+	1.78789
286	sp|O14545|TRAD1_HUMAN TRAF-type zinc finger domain-containing protein 1 OS=Homo sapiens OX=9606 GN=TRAFD1 PE=1 SV=1	O14545	TRAF-type zinc finger domain-containing protein 1	TRAFD1	29.0638	28.4285	28.4788	28.5582	28.3559	28.4612	28.5111	28.1909	28.6373	28.4129	28.3189	28.7267	26.1832	26.1099	25.2901	28.08	28.7037	28.9058	28.7045	28.7641	28.4712	28.5609	27.9657	26.1667	29.1024	28.8191	28.4192	28.7405	26.864	28.2122	28.0188	28.281	28.2309	28.5427	28.2003	28.7597	28.1892	24.3668	27.5819	26.3878	1.78619	0.00416508	-1.96399	+	0.475099
287	sp|O14548|COX7R_HUMAN Cytochrome c oxidase subunit 7A-related protein, mitochondrial OS=Homo sapiens OX=9606 GN=COX7A2L PE=1 SV=2	O14548	Cytochrome c oxidase subunit 7A-related protein, mitochondrial	COX7A2L	28.7528	28.4151	28.598	28.451	27.8791	28.1475	28.4288	27.8339	29.098	28.349	28.4245	28.6537	27.5266	28.6407	28.7325	28.6296	28.7395	28.8395	28.4542	28.1781	26.6455	27.5155	28.6822	27.8891	28.6808	29.0866	29.0616	29.0585	24.6083	26.0918	25.618	28.9119	28.8519	28.7941	28.834	28.3341	28.565	28.1266	28.2604	27.9972	0.43592	0.264988	0.310048		0.381927
288	sp|O14561|ACPM_HUMAN Acyl carrier protein, mitochondrial OS=Homo sapiens OX=9606 GN=NDUFAB1 PE=1 SV=3	O14561	Acyl carrier protein, mitochondrial	NDUFAB1	31.0824	30.9503	31.1179	31.0673	31.8302	31.7181	31.5753	31.5813	31.8117	30.8335	31.0861	31.1432	31.8818	32.1207	32.0447	31.9957	30.8549	31.0001	31.1782	31.3046	31.4713	31.6643	31.5704	31.6591	31.5327	30.2817	30.8735	30.5518	31.6705	31.333	31.6599	31.1329	30.4415	31.0494	31.0208	30.9982	31.4756	31.6958	30.402	31.0664	2.26345	0.025621	0.334484	+	0.513141
289	sp|O14562|UBFD1_HUMAN Ubiquitin domain-containing protein UBFD1 OS=Homo sapiens OX=9606 GN=UBFD1 PE=1 SV=2	O14562	Ubiquitin domain-containing protein UBFD1	UBFD1	27.7337	27.5703	27.4201	26.1862	26.455	26.1503	25.1854	26.0785	27.7058	27.3425	26.2804	27.4507	26.0368	25.7619	25.5946	25.6152	27.2788	27.4975	27.4551	27.918	26.2731	25.5597	25.3467	25.4505	25.7316	27.5491	27.6353	27.6755	26.9114	25.5885	26.0155	25.3797	27.5811	27.4285	27.0087	24.8805	26.0747	25.5477	25.9362	26.8336	NaN	1	0		NaN
292	sp|O14578-4|CTRO_HUMAN Isoform 4 of Citron Rho-interacting kinase OS=Homo sapiens OX=9606 GN=CIT;sp|O14578|CTRO_HUMAN Citron Rho-interacting kinase OS=Homo sapiens OX=9606 GN=CIT PE=1 SV=2;sp|O14578-3|CTRO_HUMAN Isoform 3 of Citron Rho-interacting kinase O	O14578-4;O14578;O14578-3	Citron Rho-interacting kinase	CIT	29.893	29.8334	30.4214	30.2505	28.9995	28.5111	29.1192	28.8572	29.7909	30.1071	29.8789	29.7861	28.2826	28.8573	27.7998	28.272	29.2597	29.5558	29.2274	29.6032	28.645	28.5188	28.8218	28.3192	29.8029	29.4788	28.9855	29.4594	28.7462	28.2188	28.4367	28.8849	29.2066	29.4864	29.7425	29.8032	28.3626	28.3366	27.7055	27.5138	1.18174	0.0445067	-0.568808	+	0.883866
293	sp|O14579|COPE_HUMAN Coatomer subunit epsilon OS=Homo sapiens OX=9606 GN=COPE PE=1 SV=3;sp|O14579-2|COPE_HUMAN Isoform 2 of Coatomer subunit epsilon OS=Homo sapiens OX=9606 GN=COPE;sp|O14579-3|COPE_HUMAN Isoform 3 of Coatomer subunit epsilon OS=Homo sapien	O14579;O14579-2;O14579-3	Coatomer subunit epsilon	COPE	32.2143	32.3574	32.2497	32.4725	31.9551	32.2015	32.0478	32.0318	32.2591	32.1861	32.1215	32.2895	31.897	32.0244	31.8683	32.1024	32.1825	32.0939	32.0857	32.1411	32.111	32.1652	31.8084	31.8699	31.8714	32.1015	32.111	32.0506	31.8148	31.9189	31.9676	31.7764	32.2883	32.2393	32.3625	32.1668	31.857	31.9417	32.0735	31.9944	0.527556	0.429045	-0.0860457		0.287831
294	sp|O14593|RFXK_HUMAN DNA-binding protein RFXANK OS=Homo sapiens OX=9606 GN=RFXANK PE=1 SV=2;sp|O14593-2|RFXK_HUMAN Isoform 2 of DNA-binding protein RFXANK OS=Homo sapiens OX=9606 GN=RFXANK;sp|O14593-3|RFXK_HUMAN Isoform 3 of DNA-binding protein RFXANK OS=H	O14593;O14593-2;O14593-3	DNA-binding protein RFXANK	RFXANK	26.0505	25.2282	25.0682	26.2476	24.9345	26.2205	25.6667	25.3217	25.2421	26.5374	26.484	26.633	25.7918	25.7884	25.5154	25.2585	26.8024	26.6524	27.0017	27.3639	26.0737	26.2798	25.6671	25.6195	26.981	26.7174	26.5201	26.4661	26.5733	26.0897	26.9918	26.7988	26.3375	25.3323	25.2481	26.5082	26.1015	26.4436	25.5555	26.6649	NaN	1	0		NaN
296	sp|O14617-5|AP3D1_HUMAN Isoform 5 of AP-3 complex subunit delta-1 OS=Homo sapiens OX=9606 GN=AP3D1;sp|O14617|AP3D1_HUMAN AP-3 complex subunit delta-1 OS=Homo sapiens OX=9606 GN=AP3D1 PE=1 SV=1;sp|O14617-4|AP3D1_HUMAN Isoform 4 of AP-3 complex subunit delta	O14617-5;O14617;O14617-4;O14617-2;O14617-3	AP-3 complex subunit delta-1	AP3D1	31.5185	31.6039	31.5704	31.5254	31.4269	31.4399	31.5736	31.3814	31.4358	31.5255	31.5344	31.6438	31.6933	31.6753	31.8682	31.7662	31.6553	31.72	31.6264	31.7964	31.5787	31.5493	31.8398	31.505	31.9149	31.8283	31.6127	31.8024	31.7897	31.6533	31.5183	31.5911	31.4947	31.6095	31.538	31.904	31.6251	31.623	31.6673	31.6824	2.56783	0.0273696	0.295282	+	0.969448
297	sp|O14618|CCS_HUMAN Copper chaperone for superoxide dismutase OS=Homo sapiens OX=9606 GN=CCS PE=1 SV=1	O14618	Copper chaperone for superoxide dismutase	CCS	27.8817	28.6309	28.745	28.4234	28.0095	28.2818	27.7063	27.9736	28.3669	28.216	28.0104	27.827	27.9006	28.4613	28.3989	28.1739	28.0814	28.6339	28.6354	29.1509	28.357	28.3731	28.1206	28.4746	28.8443	27.3954	28.0563	28.0967	27.8175	28.5365	28.0796	27.8571	28.1842	27.9103	28.3609	28.2687	28.2848	28.687	28.5339	28.3793	0.670309	0.202772	0.240878		1.28864
298	sp|O14641|DVL2_HUMAN Segment polarity protein dishevelled homolog DVL-2 OS=Homo sapiens OX=9606 GN=DVL2 PE=1 SV=1	O14641	Segment polarity protein dishevelled homolog DVL-2	DVL2	26.6077	26.2099	26.1384	26.1926	27.0506	25.066	25.3995	26.5562	25.4031	26.2687	25.9423	25.2695	26.7528	26.3461	26.8905	26.4929	26.2157	26.401	26.2489	26.4906	25.251	26.2712	26.4918	26.7452	26.4034	26.2283	26.8123	26.5301	27.6978	24.9165	26.6718	26.7604	26.478	26.5556	26.491	26.6352	26.5142	26.6203	24.1632	25.2117	0.583725	0.152537	0.602513		NaN
299	sp|O14646-2|CHD1_HUMAN Isoform 2 of Chromodomain-helicase-DNA-binding protein 1 OS=Homo sapiens OX=9606 GN=CHD1;sp|O14646|CHD1_HUMAN Chromodomain-helicase-DNA-binding protein 1 OS=Homo sapiens OX=9606 GN=CHD1 PE=1 SV=2	O14646-2;O14646	Chromodomain-helicase-DNA-binding protein 1	CHD1	29.3607	29.4544	29.2995	29.3516	29.4678	29.5014	29.2424	29.2601	29.4745	29.2551	29.3644	29.4138	29.263	29.3339	29.4149	29.2944	29.3966	29.3902	29.5251	29.6218	29.7121	29.6071	29.4279	29.4712	29.5	29.5556	29.5168	29.5232	29.3385	29.4308	29.6376	29.4389	29.2835	29.5287	29.4264	29.4213	29.5702	29.515	29.6165	29.4813	0.219832	0.688715	-0.0413656		1.02726
300	sp|O14647-2|CHD2_HUMAN Isoform 2 of Chromodomain-helicase-DNA-binding protein 2 OS=Homo sapiens OX=9606 GN=CHD2;sp|O14647|CHD2_HUMAN Chromodomain-helicase-DNA-binding protein 2 OS=Homo sapiens OX=9606 GN=CHD2 PE=1 SV=2	O14647-2;O14647	Chromodomain-helicase-DNA-binding protein 2	CHD2	26.8434	26.4372	26.535	26.574	26.361	26.4032	25.7251	26.3648	26.3122	26.4502	26.479	26.3391	26.9953	26.0882	25.5698	26.953	26.6699	26.9984	26.5359	26.4822	26.6701	26.1157	25.8739	26.1049	26.5347	26.7019	26.5284	26.497	26.5169	26.3531	25.8572	26.541	26.418	26.6849	26.5512	26.895	25.7513	26.1517	26.217	26.7764	NaN	1	0		0.0328231
301	sp|O14653-3|GOSR2_HUMAN Isoform 3 of Golgi SNAP receptor complex member 2 OS=Homo sapiens OX=9606 GN=GOSR2;sp|O14653|GOSR2_HUMAN Golgi SNAP receptor complex member 2 OS=Homo sapiens OX=9606 GN=GOSR2 PE=1 SV=2;sp|O14653-2|GOSR2_HUMAN Isoform B of Golgi SNAP	O14653-3;O14653;O14653-2	Golgi SNAP receptor complex member 2	GOSR2	25.4766	26.0576	25.6734	26.0078	26.289	26.2722	26.8453	25.398	25.766	25.8871	25.0984	25.2314	25.8886	26.5354	25.6298	26.0795	25.486	25.3048	25.7944	26.4203	25.4566	25.3169	25.8278	26.1568	25.2936	25.2157	26.1315	26.1335	26.3596	26.0392	25.4031	25.9038	26.1105	25.6647	26.1901	24.5044	25.85	26.0144	25.5992	25.9087	NaN	1	0		NaN
302	sp|O14656|TOR1A_HUMAN Torsin-1A OS=Homo sapiens OX=9606 GN=TOR1A PE=1 SV=1	O14656	Torsin-1A	TOR1A	28.0047	28.4425	28.3883	28.242	28.3175	28.5336	28.2632	28.5132	28.3375	27.8976	28.189	28.0702	28.1996	28.3489	28.2957	28.4701	28.8285	28.1001	28.0679	27.6978	28.2364	28.3406	27.9798	28.1927	25.7022	24.2943	27.5495	28.167	28.3124	27.9238	27.8179	28.2984	24.7388	28.1188	28.2628	27.829	28.44	28.1814	27.8836	28.2135	0.386464	0.494481	-0.0783019		1.12488
303	sp|O14657|TOR1B_HUMAN Torsin-1B OS=Homo sapiens OX=9606 GN=TOR1B PE=1 SV=2	O14657	Torsin-1B	TOR1B	27.24	27.6589	27.3139	27.3551	27.2014	27.5403	27.6651	27.6412	27.4192	27.3476	27.0972	26.7313	27.0871	26.756	27.3385	26.9598	27.0951	27.2332	27.3789	26.9221	26.2029	24.8738	27.5588	25.8996	26.5515	27.085	26.0031	26.8223	24.6726	26.9303	25.4058	27.2003	27.7423	27.9142	27.4967	27.227	27.6135	27.5004	27.3408	27.0919	1.5851	0.0286906	-0.476673	+	1.29945
304	sp|O14662-2|STX16_HUMAN Isoform A of Syntaxin-16 OS=Homo sapiens OX=9606 GN=STX16;sp|O14662-4|STX16_HUMAN Isoform D of Syntaxin-16 OS=Homo sapiens OX=9606 GN=STX16;sp|O14662-5|STX16_HUMAN Isoform E of Syntaxin-16 OS=Homo sapiens OX=9606 GN=STX16;sp|O14662|	O14662-2;O14662-4;O14662-5;O14662;O14662-3;O14662-6	Syntaxin-16	STX16	25.5522	25.5613	26.2483	25.8668	26.2655	26.7998	26.2832	25.7411	25.6516	25.3658	25.3779	26.8026	26.3106	26.6306	25.6326	26.2594	24.9615	26.4697	25.4258	25.7961	25.8728	25.0549	26.0925	25.2053	25.2117	25.9995	26.415	26.2325	25.5114	25.6619	25.7707	25.9998	26.028	26.1428	26.1149	26.3821	26.3695	26.5108	25.2637	27.0121	NaN	1	0		NaN
305	sp|O14672|ADA10_HUMAN Disintegrin and metalloproteinase domain-containing protein 10 OS=Homo sapiens OX=9606 GN=ADAM10 PE=1 SV=1	O14672	Disintegrin and metalloproteinase domain-containing protein 10	ADAM10	29.896	29.7914	29.8069	29.8971	29.0191	28.9239	28.9897	28.5483	29.9459	30.1169	29.8008	29.5035	28.9652	29.2365	29.054	28.9656	29.6839	29.6002	29.1867	29.6728	28.867	28.8131	28.9155	28.9183	29.3826	29.5451	30.0181	29.6748	29.1716	29.0196	29.0751	29.4989	29.866	29.3023	29.9879	29.6878	29.2063	28.8302	28.9065	28.9902	0.712977	0.228985	0.185082		0.0250995
306	sp|O14681|EI24_HUMAN Etoposide-induced protein 2.4 homolog OS=Homo sapiens OX=9606 GN=EI24 PE=1 SV=4;sp|O14681-3|EI24_HUMAN Isoform 2 of Etoposide-induced protein 2.4 homolog OS=Homo sapiens OX=9606 GN=EI24	O14681;O14681-3	Etoposide-induced protein 2.4 homolog	EI24	27.3417	27.2237	27.2449	27.5692	27.2954	27.4758	27.3554	27.2671	27.3167	27.8541	27.7268	27.4169	27.9192	28.1523	28.0899	28.0205	26.9214	27.4782	26.9503	27.392	27.272	26.7448	26.5356	27.2787	27.6514	27.0047	27.6002	27.6369	27.7296	27.5116	27.7963	28.0843	27.2385	27.4363	27.2808	27.7873	27.3613	26.728	26.9472	27.4565	4.29457	0.000468085	0.697021	+	1.04326
309	sp|O14727-5|APAF_HUMAN Isoform 5 of Apoptotic protease-activating factor 1 OS=Homo sapiens OX=9606 GN=APAF1;sp|O14727-4|APAF_HUMAN Isoform 4 of Apoptotic protease-activating factor 1 OS=Homo sapiens OX=9606 GN=APAF1;sp|O14727|APAF_HUMAN Apoptotic protease-	O14727-5;O14727-4;O14727;O14727-3;O14727-2;O14727-6	Apoptotic protease-activating factor 1	APAF1	29.9974	30.2096	30.0985	30.1213	29.631	29.4506	29.6478	29.2986	29.922	30.0404	30.1866	30.0657	29.5263	29.6667	29.5168	29.3324	30.2327	30.0358	30.2963	29.85	29.8775	29.6926	29.6386	29.6798	29.9794	30.1765	30.253	30.1803	29.6901	29.3842	29.2339	29.1566	30.0149	30.1528	30.0864	30.0156	29.6296	29.3511	29.4411	29.552	0.0111541	0.976308	0.00355578		1.14941
310	sp|O14732-2|IMPA2_HUMAN Isoform 2 of Inositol monophosphatase 2 OS=Homo sapiens OX=9606 GN=IMPA2;sp|O14732|IMPA2_HUMAN Inositol monophosphatase 2 OS=Homo sapiens OX=9606 GN=IMPA2 PE=1 SV=1	O14732-2;O14732	Inositol monophosphatase 2	IMPA2	26.9248	26.9502	26.8585	24.5327	25.8177	25.2207	25.608	25.6523	24.7958	26.7363	25.3372	26.808	26.1251	26.7028	26.0124	26.1569	26.959	26.7389	26.621	26.644	26.2895	25.9143	26.415	26.561	25.5172	26.5392	26.613	26.6321	27.2609	26.7314	26.2642	26.091	26.7761	26.8476	26.8059	26.4126	25.5824	26.7968	25.6203	26.008	NaN	1	0		NaN
311	sp|O14733|MP2K7_HUMAN Dual specificity mitogen-activated protein kinase kinase 7 OS=Homo sapiens OX=9606 GN=MAP2K7 PE=1 SV=2;sp|O14733-3|MP2K7_HUMAN Isoform 3 of Dual specificity mitogen-activated protein kinase kinase 7 OS=Homo sapiens OX=9606 GN=MAP2K7;s	O14733;O14733-3;O14733-2;O14733-4	Dual specificity mitogen-activated protein kinase kinase 7	MAP2K7	26.7827	27.0552	27.1822	26.5918	25.1716	27.08	26.8924	25.8429	26.7572	26.6693	26.6431	26.9537	26.3744	26.3691	25.7366	26.3704	27.3179	26.9259	26.9189	26.5598	26.5922	25.0252	24.7929	26.1784	26.7009	26.582	26.9719	27.0014	26.8317	26.4651	25.4756	27.2362	26.8338	26.8572	26.8184	26.8693	26.3706	26.4993	26.2177	26.7314	NaN	1	0		NaN
312	sp|O14734|ACOT8_HUMAN Acyl-coenzyme A thioesterase 8 OS=Homo sapiens OX=9606 GN=ACOT8 PE=1 SV=1	O14734	Acyl-coenzyme A thioesterase 8	ACOT8	29.2995	28.8978	29.2365	29.2066	28.5743	29.0117	28.8131	29.0309	29.4243	29.0506	29.0562	29.2847	29.265	29.2666	29.2963	29.041	28.9565	29.0064	29.0725	28.6996	29.2066	29.3177	29.4303	29.352	28.3599	29.1875	29.0588	28.7058	29.0241	29.5696	28.8318	28.4558	28.9101	29.1509	29.1664	28.7561	28.6753	29.2966	28.4833	28.7798	1.59331	0.0429372	0.359704	+	2.1669
314	sp|O14737|PDCD5_HUMAN Programmed cell death protein 5 OS=Homo sapiens OX=9606 GN=PDCD5 PE=1 SV=3;sp|O14737-2|PDCD5_HUMAN Isoform 2 of Programmed cell death protein 5 OS=Homo sapiens OX=9606 GN=PDCD5	O14737;O14737-2	Programmed cell death protein 5	PDCD5	31.0789	31.3324	31.1756	31.0723	31.331	31.2439	31.3169	31.1486	31.0452	30.9133	30.7389	30.6707	30.5827	30.9029	30.8449	30.9944	31.4553	31.216	31.0567	31.3316	30.9383	30.8097	30.9203	31.0818	31.5156	31.2654	31.0475	30.9256	30.9704	30.8757	30.83	30.8042	31.3094	31.0451	31.1087	31.1657	30.7923	30.8211	30.7087	30.8379	2.33448	0.015764	-0.428895	+	2.44369
315	sp|O14744|ANM5_HUMAN Protein arginine N-methyltransferase 5 OS=Homo sapiens OX=9606 GN=PRMT5 PE=1 SV=4;sp|O14744-2|ANM5_HUMAN Isoform 2 of Protein arginine N-methyltransferase 5 OS=Homo sapiens OX=9606 GN=PRMT5;sp|O14744-5|ANM5_HUMAN Isoform 5 of Protein a	O14744;O14744-2;O14744-5;O14744-3;O14744-4	Protein arginine N-methyltransferase 5;Protein arginine N-methyltransferase 5, N-terminally processed	PRMT5	31.8295	31.7874	31.9581	31.908	31.6377	31.715	31.5061	31.581	31.9426	32.0426	32.0264	31.9492	31.5993	31.6434	31.6365	31.6444	31.8372	31.7155	31.9954	31.6961	31.6731	31.9888	31.7083	31.8146	31.7564	31.848	31.9506	31.9886	31.8917	31.7622	31.8613	31.8263	31.9038	31.8749	31.8793	31.6512	31.932	31.6994	31.8106	31.6673	0.179817	0.80724	0.0209613		1.17208
316	sp|O14745|NHRF1_HUMAN Na(+)/H(+) exchange regulatory cofactor NHE-RF1 OS=Homo sapiens OX=9606 GN=SLC9A3R1 PE=1 SV=4;sp|O14745-2|NHRF1_HUMAN Isoform 2 of Na(+)/H(+) exchange regulatory cofactor NHE-RF1 OS=Homo sapiens OX=9606 GN=SLC9A3R1	O14745;O14745-2	Na(+)/H(+) exchange regulatory cofactor NHE-RF1	SLC9A3R1	30.2807	30.8122	30.6894	30.6106	30.1334	30.1355	29.8197	30.1612	30.7204	30.612	30.5826	30.8252	29.5913	29.8485	29.7332	29.8261	30.4735	30.487	30.535	30.538	29.9317	29.7654	29.8589	29.8153	30.5028	30.4944	30.4842	30.43	30.2359	29.7796	29.9768	30.0394	30.5009	30.3035	30.4955	30.6679	30.3784	30.36	30.2303	29.9324	1.69006	0.0501207	-0.312702	+	1.32158
317	sp|O14757-2|CHK1_HUMAN Isoform 2 of Serine/threonine-protein kinase Chk1 OS=Homo sapiens OX=9606 GN=CHEK1;sp|O14757|CHK1_HUMAN Serine/threonine-protein kinase Chk1 OS=Homo sapiens OX=9606 GN=CHEK1 PE=1 SV=2;sp|O14757-3|CHK1_HUMAN Isoform 3 of Serine/threon	O14757-2;O14757;O14757-3	Serine/threonine-protein kinase Chk1	CHEK1	27.1419	27.3257	27.6786	27.4425	27.5483	25.2674	25.5132	25.4141	27.4116	25.3855	27.005	27.3168	25.0073	26.1343	26.5947	26.0458	27.5128	28.0915	28.0225	27.6958	24.9572	27.1033	25.7443	25.4506	27.2576	26.8207	27.2976	27.2056	25.5431	27.4525	27.4771	27.3871	27.6977	27.3041	27.5056	27.4749	26.3764	24.2959	24.8095	25.8446	NaN	1	0		NaN
319	sp|O14773|TPP1_HUMAN Tripeptidyl-peptidase 1 OS=Homo sapiens OX=9606 GN=TPP1 PE=1 SV=2;sp|O14773-2|TPP1_HUMAN Isoform 2 of Tripeptidyl-peptidase 1 OS=Homo sapiens OX=9606 GN=TPP1	O14773;O14773-2	Tripeptidyl-peptidase 1	TPP1	30.6725	30.3115	30.4397	30.795	29.4332	29.2221	29.6	28.5754	30.8562	30.9588	30.7587	31.1625	28.7138	29.5477	28.8878	29.1863	30.8705	30.9927	31.006	30.9647	29.8294	29.2657	29.4432	29.5109	31.2931	30.6733	31.0529	30.1258	28.5296	29.0777	28.7271	28.6674	31.1594	31.0812	30.9457	30.9986	29.1093	29.1745	29.5223	29.3588	0.16499	0.594394	-0.123774		0.561085
321	sp|O14776-2|TCRG1_HUMAN Isoform 2 of Transcription elongation regulator 1 OS=Homo sapiens OX=9606 GN=TCERG1;sp|O14776|TCRG1_HUMAN Transcription elongation regulator 1 OS=Homo sapiens OX=9606 GN=TCERG1 PE=1 SV=2	O14776-2;O14776	Transcription elongation regulator 1	TCERG1	32.3315	32.2919	32.2979	32.3736	32.1108	32.1294	32.002	32.1801	32.3338	32.3098	32.3278	32.3951	31.8257	32.0024	31.841	31.8332	32.1585	32.3329	32.2027	32.265	31.9033	31.8843	32.2153	32.144	32.405	32.2088	32.3445	32.2447	32.1468	32.3393	32.354	32.275	32.3661	32.3397	32.3131	32.2857	32.0889	32.0104	32.2894	32.1101	2.17862	0.0602415	-0.229993		0.31695
322	sp|O14777|NDC80_HUMAN Kinetochore protein NDC80 homolog OS=Homo sapiens OX=9606 GN=NDC80 PE=1 SV=1	O14777	Kinetochore protein NDC80 homolog	NDC80	29.453	29.722	29.6251	29.9103	28.7956	29.0296	28.6234	28.8229	28.9472	28.9799	29.3257	29.2878	28.387	28.369	28.4686	27.9575	29.0277	29.2192	28.968	29.2215	28.4151	28.6545	27.9404	28.321	29.0213	29.0033	28.9911	28.9994	28.4331	28.2579	27.6263	28.3414	28.9441	28.8986	28.9708	29.0505	28.0471	27.3867	27.8675	28.1382	1.98846	0.015817	-0.522333	+	1.53509
324	sp|O14787-2|TNPO2_HUMAN Isoform 2 of Transportin-2 OS=Homo sapiens OX=9606 GN=TNPO2	O14787-2	Transportin-2	TNPO2	26.5028	26.5919	26.9619	26.9503	26.7966	26.7723	27.1702	27.2717	27.0149	27.0025	26.8108	26.7998	26.6628	26.2374	26.13	26.424	26.5701	25.3075	25.4313	26.2812	26.5916	26.1361	27.5872	26.6657	27.1728	25.4901	26.6165	26.4981	27.7549	27.8802	28.0833	27.4404	27.0837	26.9449	27.0543	26.6335	27.1283	26.2296	27.0099	26.666	1.99218	0.0116439	-0.639148	+	0.332844
325	sp|O14802|RPC1_HUMAN DNA-directed RNA polymerase III subunit RPC1 OS=Homo sapiens OX=9606 GN=POLR3A PE=1 SV=2	O14802	DNA-directed RNA polymerase III subunit RPC1	POLR3A	28.1819	27.3761	27.4493	27.7741	27.9661	28.0977	28.0443	28.4354	27.8515	27.3523	27.6274	27.4672	27.9584	27.5918	27.9748	27.8959	27.6881	27.8024	27.753	27.6441	27.5996	27.315	27.7195	27.8919	27.6709	27.6774	27.8909	27.9501	27.7318	27.752	27.9143	28.2924	27.2199	28.0389	27.0857	27.2251	28.394	25.9855	28.2514	27.9187	1.0656	0.111254	-0.280618		1.7103
326	sp|O14818|PSA7_HUMAN Proteasome subunit alpha type-7 OS=Homo sapiens OX=9606 GN=PSMA7 PE=1 SV=1;sp|O14818-2|PSA7_HUMAN Isoform 2 of Proteasome subunit alpha type-7 OS=Homo sapiens OX=9606 GN=PSMA7;sp|O14818-4|PSA7_HUMAN Isoform 3 of Proteasome subunit alph	O14818;O14818-2;O14818-4	Proteasome subunit alpha type-7	PSMA7	32.9447	33.2068	33.0759	33.159	32.77	32.9741	33.0312	32.801	33.177	33.0012	32.7954	33.0653	32.9227	32.9607	32.8847	32.7388	33.0757	32.9926	33.0969	32.9488	32.847	32.7201	32.6261	32.5988	32.8697	33.2373	33.0122	32.9807	32.8856	32.6646	32.6416	32.7943	33.036	32.9366	33.0847	32.7811	32.8443	33.0021	32.8181	32.7483	0.0777003	0.870286	-0.0173559		1.216
327	sp|O14828|SCAM3_HUMAN Secretory carrier-associated membrane protein 3 OS=Homo sapiens OX=9606 GN=SCAMP3 PE=1 SV=3;sp|O14828-2|SCAM3_HUMAN Isoform 2 of Secretory carrier-associated membrane protein 3 OS=Homo sapiens OX=9606 GN=SCAMP3	O14828;O14828-2	Secretory carrier-associated membrane protein 3	SCAMP3	30.8358	30.9867	31.0422	31.1438	30.4347	30.602	30.7202	30.4078	30.9152	31.1944	30.966	30.7811	30.7712	30.5162	30.5486	30.69	30.7475	30.823	30.5353	30.6588	30.496	30.6532	29.9747	30.1242	30.7054	30.4679	30.9693	31.0309	30.1437	30.2661	30.0884	30.1235	31.1202	30.6792	30.9516	30.8067	30.0026	30.4168	30.3091	30.0278	0.422724	0.449783	0.0903172		0.626313
329	sp|O14841|OPLA_HUMAN 5-oxoprolinase OS=Homo sapiens OX=9606 GN=OPLAH PE=1 SV=3	O14841	5-oxoprolinase	OPLAH	28.7038	28.7878	28.6941	28.9432	28.7848	28.9389	28.7576	28.712	29.5671	29.4677	29.4231	29.5603	29.6947	29.6607	29.7651	29.5558	29.3646	29.5675	29.4007	29.5273	29.5054	29.4154	29.3745	29.3551	29.4314	29.2277	29.119	29.3552	28.9584	29.0687	29.2937	29.2343	29.2878	28.959	29.225	29.528	29.3068	29.2073	29.3524	29.2007	4.94185	0	0.870748	+	4.31775
330	sp|O14874|BCKD_HUMAN [3-methyl-2-oxobutanoate dehydrogenase [lipoamide]] kinase, mitochondrial OS=Homo sapiens OX=9606 GN=BCKDK PE=1 SV=2;sp|O14874-2|BCKD_HUMAN Isoform 2 of [3-methyl-2-oxobutanoate dehydrogenase [lipoamide]] kinase, mitochondrial OS=Homo	O14874;O14874-2;O14874-3	[3-methyl-2-oxobutanoate dehydrogenase [lipoamide]] kinase, mitochondrial	BCKDK	28.1838	27.9621	28.1252	25.5681	27.4542	27.8473	27.664	27.9524	26.328	25.8241	25.3903	26.3945	28.6857	28.3332	28.3375	24.7446	27.4215	28.2905	27.8437	28.0079	27.5958	26.5243	27.3347	27.9527	27.8481	27.2587	28.2635	28.3219	27.5735	28.0679	28.0761	27.9478	28.0498	28.5138	28.0353	27.6427	27.7024	26.489	25.893	27.7385	0.0784721	0.739193	-0.204206		0.543219
331	sp|O14879|IFIT3_HUMAN Interferon-induced protein with tetratricopeptide repeats 3 OS=Homo sapiens OX=9606 GN=IFIT3 PE=1 SV=1	O14879	Interferon-induced protein with tetratricopeptide repeats 3	IFIT3	24.861	24.6837	26.3066	25.3323	30.6251	30.8278	30.9189	30.9697	25.2162	25.4793	24.5991	25.6703	27.8608	26.3403	26.4514	25.9941	25.7071	25.3684	25.1992	25.4588	30.9921	31.2566	31.5707	31.2487	26.9166	25.3256	25.0267	26.2588	29.346	29.3816	29.363	29.4669	25.6998	25.1711	24.9051	25.7888	30.9682	30.4325	30.7833	30.4311	4.23133	0	-4.17374	+	1.65745
332	sp|O14880|MGST3_HUMAN Microsomal glutathione S-transferase 3 OS=Homo sapiens OX=9606 GN=MGST3 PE=1 SV=1	O14880	Microsomal glutathione S-transferase 3	MGST3	28.0299	29.7507	29.1051	29.2718	30.0133	30.0611	29.5879	29.984	29.8431	28.8101	29.0769	28.7648	30.8286	30.0415	29.7888	30.5491	28.7029	28.4959	27.9819	28.0853	29.933	28.7923	30.0492	29.8111	28.1892	28.6656	28.8974	28.6249	30.1315	30.0561	30.2857	30.4079	29.3217	28.9777	29.1726	27.5786	30.0003	30.1827	29.9084	29.6509	0.734921	0.137434	0.390445		0.373263
333	sp|O14893-3|GEMI2_HUMAN Isoform 3 of Gem-associated protein 2 OS=Homo sapiens OX=9606 GN=GEMIN2;sp|O14893-2|GEMI2_HUMAN Isoform 2 of Gem-associated protein 2 OS=Homo sapiens OX=9606 GN=GEMIN2;sp|O14893|GEMI2_HUMAN Gem-associated protein 2 OS=Homo sapiens O	O14893-3;O14893-2;O14893	Gem-associated protein 2	GEMIN2	27.9561	28.046	27.3529	27.6875	27.7713	27.2685	26.7771	27.6337	27.1008	25.2328	27.503	24.7636	27.6659	27.0573	27.2161	27.1018	27.8071	25.7699	27.9117	27.8014	28.3968	28.2052	27.9952	28.2886	28.2971	27.6996	27.526	28.0558	27.9831	28.0077	28.3505	27.8131	27.5224	27.6165	27.6607	27.2504	27.7959	26.6879	27.3583	28.0492	0.148832	0.633943	-0.102317		1.95
334	sp|O14907|TX1B3_HUMAN Tax1-binding protein 3 OS=Homo sapiens OX=9606 GN=TAX1BP3 PE=1 SV=2	O14907	Tax1-binding protein 3	TAX1BP3	27.1383	27.0683	26.8686	25.1029	26.6883	27.0277	25.5367	25.6335	26.4619	26.9073	26.9051	27.0102	26.6055	25.5639	25.6961	26.2695	27.051	27.2418	27.1539	26.9522	24.9529	26.6618	26.0011	26.4309	26.1464	25.8695	25.7693	27.3255	25.4398	25.908	25.8268	25.7839	26.8757	27.7344	24.3874	27.3698	26.6257	25.8332	26.5823	26.4249	NaN	1	0		NaN
335	sp|O14908|GIPC1_HUMAN PDZ domain-containing protein GIPC1 OS=Homo sapiens OX=9606 GN=GIPC1 PE=1 SV=2;sp|O14908-2|GIPC1_HUMAN Isoform 2 of PDZ domain-containing protein GIPC1 OS=Homo sapiens OX=9606 GN=GIPC1	O14908;O14908-2	PDZ domain-containing protein GIPC1	GIPC1	27.0138	26.4287	27.1815	27.1222	24.982	25.7462	24.6753	25.6234	26.2247	26.9636	25.0306	25.0917	26.3628	26.0983	25.0902	26.3968	27.343	25.5029	25.1892	24.3058	26.4972	25.6777	26.1677	24.7683	25.9972	26.1451	26.1592	25.8278	27.0384	26.4136	25.3847	26.2172	25.6969	25.8955	26.7853	26.1875	26.103	26.835	27.4836	26.7103	NaN	1	0		NaN
336	sp|O14920|IKKB_HUMAN Inhibitor of nuclear factor kappa-B kinase subunit beta OS=Homo sapiens OX=9606 GN=IKBKB PE=1 SV=1;sp|O14920-2|IKKB_HUMAN Isoform 2 of Inhibitor of nuclear factor kappa-B kinase subunit beta OS=Homo sapiens OX=9606 GN=IKBKB;sp|O14920-4	O14920;O14920-2;O14920-4	Inhibitor of nuclear factor kappa-B kinase subunit beta	IKBKB	30.2324	30.5163	30.3638	30.442	30.4991	30.4828	30.4057	30.5732	30.2414	30.2663	30.2779	30.3334	30.7295	30.7492	30.9158	30.9464	30.5545	30.3685	30.4255	30.4123	30.8361	30.7992	30.6225	30.8298	30.3201	30.2016	30.3935	30.3315	30.6106	30.6068	30.7249	30.5411	30.5945	30.5159	30.3914	30.3472	30.6888	30.5922	30.3903	30.4561	2.7217	0.0171512	0.345042	+	2.44028
337	sp|O14925|TIM23_HUMAN Mitochondrial import inner membrane translocase subunit Tim23 OS=Homo sapiens OX=9606 GN=TIMM23 PE=1 SV=1;sp|Q5SRD1|TI23B_HUMAN Putative mitochondrial import inner membrane translocase subunit Tim23B OS=Homo sapiens OX=9606 GN=TIMM23B	O14925;Q5SRD1	Mitochondrial import inner membrane translocase subunit Tim23;Putative mitochondrial import inner membrane translocase subunit Tim23B	TIMM23;TIMM23B	28.4857	28.5143	28.4352	28.4756	28.9508	28.8652	28.6937	28.9483	28.4306	28.3689	28.5251	28.2514	28.35	28.982	28.7946	28.7759	28.1907	27.9599	28.4252	27.9185	28.2425	28.5331	28.4111	29.1043	27.9286	28.3192	28.3438	28.4418	28.4281	28.6716	28.7405	28.4826	28.0695	28.8207	28.253	27.9971	28.4534	28.7999	28.704	28.2675	0.420196	0.376512	-0.138855		0.725788
338	sp|O14929|HAT1_HUMAN Histone acetyltransferase type B catalytic subunit OS=Homo sapiens OX=9606 GN=HAT1 PE=1 SV=1;sp|O14929-2|HAT1_HUMAN Isoform B of Histone acetyltransferase type B catalytic subunit OS=Homo sapiens OX=9606 GN=HAT1	O14929;O14929-2	Histone acetyltransferase type B catalytic subunit	HAT1	32.3704	32.433	32.5707	32.4019	32.0682	32.2457	32.2331	31.952	32.6819	32.3509	32.4011	32.512	31.789	31.9318	31.8403	31.9847	32.4284	32.3643	32.191	32.2497	31.6387	31.7503	31.6549	31.7409	32.2511	32.3664	32.4123	32.5373	32.1566	32.111	32.2018	31.9496	32.4052	32.3987	32.2653	32.1342	32.0173	31.6805	31.8799	31.7349	1.54559	0.0891762	-0.238273		2.87456
339	sp|O14933|UB2L6_HUMAN Ubiquitin/ISG15-conjugating enzyme E2 L6 OS=Homo sapiens OX=9606 GN=UBE2L6 PE=1 SV=4;sp|O14933-2|UB2L6_HUMAN Isoform 2 of Ubiquitin/ISG15-conjugating enzyme E2 L6 OS=Homo sapiens OX=9606 GN=UBE2L6	O14933;O14933-2	Ubiquitin/ISG15-conjugating enzyme E2 L6	UBE2L6	27.6436	26.7087	26.7385	26.6525	27.3669	27.835	27.8089	27.4855	25.8287	25.9974	25.1863	25.998	25.9252	25.3137	24.9084	24.7785	27.0742	25.6265	26.6562	26.547	27.6522	25.3959	27.3239	26.5361	26.5872	25.7133	26.9113	26.6186	24.4769	25.4714	26.1217	26.5573	26.565	27.1926	25.5444	26.698	27.045	26.3813	25.3547	26.0417	3.82465	0	-2.39263	+	0.878606
340	sp|O14949|QCR8_HUMAN Cytochrome b-c1 complex subunit 8 OS=Homo sapiens OX=9606 GN=UQCRQ PE=1 SV=4	O14949	Cytochrome b-c1 complex subunit 8	UQCRQ	31.4647	31.9479	31.8466	31.7477	31.5222	31.4973	31.573	31.7486	31.6606	31.8711	31.5831	31.2384	31.7423	31.8913	31.7318	31.5138	31.6824	31.3807	31.4621	31.1244	31.7989	31.2094	31.4815	31.4671	31.1348	31.4673	31.5624	31.4763	31.187	31.6955	31.4979	31.4977	31.6973	31.6619	31.4927	31.0305	31.2246	30.6777	31.0586	31.2965	0.674678	0.296783	0.13453		0.302417
342	sp|O14964|HGS_HUMAN Hepatocyte growth factor-regulated tyrosine kinase substrate OS=Homo sapiens OX=9606 GN=HGS PE=1 SV=1;sp|O14964-2|HGS_HUMAN Isoform 2 of Hepatocyte growth factor-regulated tyrosine kinase substrate OS=Homo sapiens OX=9606 GN=HGS	O14964;O14964-2	Hepatocyte growth factor-regulated tyrosine kinase substrate	HGS	30.5681	30.6197	30.4782	30.4923	30.1726	30.1407	30.3785	29.9762	30.207	30.4161	30.6974	30.5733	29.7015	29.3327	29.603	29.6855	30.6118	30.7962	30.5401	30.5529	30.0503	29.6918	30.291	30.2199	30.2729	30.5071	30.5202	30.3909	29.8435	29.6623	29.4924	29.5443	30.3082	30.3749	30.4664	30.31	30.1477	30.1236	29.5084	30.0089	2.58198	0.00578022	-0.586347	+	0.272851
343	sp|O14965|AURKA_HUMAN Aurora kinase A OS=Homo sapiens OX=9606 GN=AURKA PE=1 SV=2	O14965	Aurora kinase A	AURKA	27.4609	27.3812	27.0787	27.0482	27.6646	27.6242	27.7283	27.0484	27.7075	27.3163	27.4651	27.2514	27.5283	26.3731	25.4146	25.0266	27.6459	26.792	27.4104	27.6249	27.6245	26.8317	27.0422	27.4844	27.4773	27.0279	27.417	27.4564	27.1665	27.136	25.9696	25.0842	27.7371	27.9766	27.0487	27.504	27.0797	26.9817	24.3272	24.6091	1.3134	0.0166944	-1.43072	+	0.510612
345	sp|O14967|CLGN_HUMAN Calmegin OS=Homo sapiens OX=9606 GN=CLGN PE=1 SV=1	O14967	Calmegin	CLGN	26.7394	26.5789	25.9985	24.927	25.1147	26.0962	25.0459	26.7031	25.6921	26.1949	25.9906	25.8992	24.6071	25.7651	26.3683	24.9221	25.9701	25.2032	26.846	26.1808	25.5087	26.268	26.5294	28.1745	25.8337	25.8454	24.6794	24.9313	27.2893	26.2338	25.8167	27.1949	25.9052	25.3214	26.0586	26.0936	25.4376	26.1583	25.7991	27.3374	NaN	1	0		NaN
346	sp|O14972|VP26C_HUMAN Vacuolar protein sorting-associated protein 26C OS=Homo sapiens OX=9606 GN=VPS26C PE=1 SV=1;sp|O14972-2|VP26C_HUMAN Isoform 2 of Vacuolar protein sorting-associated protein 26C OS=Homo sapiens OX=9606 GN=VPS26C	O14972;O14972-2	Down syndrome critical region protein 3	DSCR3	27.2056	24.8726	26.5463	26.699	25.6239	25.5404	26.4925	27.2904	27.8733	27.3572	25.0659	24.7825	26.5033	26.773	26.9971	27.6206	27.077	27.2907	27.3212	27.4265	26.3315	25.7917	27.0209	25.3384	27.2714	27.6	25.5019	25.0165	27.5856	26.7785	24.9844	25.8506	27.1196	27.4378	27.3323	27.3142	26.792	24.8196	25.7887	26.0226	NaN	1	0		NaN
347	sp|O14974|MYPT1_HUMAN Protein phosphatase 1 regulatory subunit 12A OS=Homo sapiens OX=9606 GN=PPP1R12A PE=1 SV=1;sp|O14974-5|MYPT1_HUMAN Isoform 5 of Protein phosphatase 1 regulatory subunit 12A OS=Homo sapiens OX=9606 GN=PPP1R12A;sp|O14974-3|MYPT1_HUMAN I	O14974;O14974-5;O14974-3;O14974-2	Protein phosphatase 1 regulatory subunit 12A	PPP1R12A	30.656	30.7386	30.3154	30.5404	30.3516	30.5533	30.3451	30.1418	30.686	30.9756	31.1491	30.8878	30.5386	30.2671	30.8051	30.8425	30.9229	30.9127	31.0598	30.9803	31.0196	30.9527	30.897	30.4127	30.9649	31.3147	30.6546	30.8125	30.9921	30.8639	30.7669	30.434	30.687	30.4886	30.5778	31.2167	30.6418	30.8865	31.1364	31.0303	0.841604	0.152778	0.265368		1.57521
348	sp|O14975-2|S27A2_HUMAN Isoform 2 of Very long-chain acyl-CoA synthetase OS=Homo sapiens OX=9606 GN=SLC27A2;sp|O14975|S27A2_HUMAN Very long-chain acyl-CoA synthetase OS=Homo sapiens OX=9606 GN=SLC27A2 PE=1 SV=2	O14975-2;O14975	Very long-chain acyl-CoA synthetase	SLC27A2	29.084	29.2496	29.2775	29.163	28.7211	28.7687	28.7981	28.6551	29.5524	29.5851	29.8094	29.3393	30.1156	29.8511	29.9684	29.683	29.0173	29.5937	29.6785	29.2151	29.2498	28.913	28.8741	29.2923	29.6893	28.9719	29.208	29.3075	29.4326	29.2519	29.2186	29.8086	29.7788	29.1331	29.7817	29.8104	29.1739	29.0138	29.2227	29.3089	4.71029	0	1.16881	+	1.6426
349	sp|O14976|GAK_HUMAN Cyclin-G-associated kinase OS=Homo sapiens OX=9606 GN=GAK PE=1 SV=2;sp|O14976-2|GAK_HUMAN Isoform 2 of Cyclin-G-associated kinase OS=Homo sapiens OX=9606 GN=GAK	O14976;O14976-2	Cyclin-G-associated kinase	GAK	30.4051	30.4002	30.4761	30.517	30.2195	30.3851	30.332	30.3204	30.2673	30.04	30.362	30.2138	30.1833	30.0196	30.1409	30.1085	30.4271	30.7082	30.3182	30.3737	30.0289	29.9714	30.1706	30.0338	30.5207	30.308	30.4853	30.5265	30.256	29.9487	29.8173	30.2094	30.4119	30.336	30.3184	30.3133	30.2944	30.0482	30.2668	30.2291	2.19944	0.0798354	-0.201221		2.53128
350	sp|O14979|HNRDL_HUMAN Heterogeneous nuclear ribonucleoprotein D-like OS=Homo sapiens OX=9606 GN=HNRNPDL PE=1 SV=3	O14979	Heterogeneous nuclear ribonucleoprotein D-like	HNRNPDL	32.4731	32.7279	32.7271	32.565	32.0712	32.2046	31.9837	32.0269	32.5297	32.3953	32.374	32.3955	30.8233	31.1088	31.3243	31.0957	32.5925	32.2071	32.2966	32.236	32.0488	31.9536	31.9976	31.8477	32.1126	32.5242	32.5384	32.5233	31.9014	31.9336	32.0335	31.8323	32.706	32.6166	32.5453	32.0784	31.9034	31.7848	31.9155	31.6969	3.89151	0	-0.983613	+	0.860261
351	sp|O14979-3|HNRDL_HUMAN Isoform 3 of Heterogeneous nuclear ribonucleoprotein D-like OS=Homo sapiens OX=9606 GN=HNRNPDL;sp|O14979-2|HNRDL_HUMAN Isoform 2 of Heterogeneous nuclear ribonucleoprotein D-like OS=Homo sapiens OX=9606 GN=HNRNPDL	O14979-3;O14979-2	Heterogeneous nuclear ribonucleoprotein D-like	HNRNPDL	25.4411	26.3345	26.3709	26.3986	25.2139	25.293	25.4632	26.4406	26.119	26.1319	25.9745	26.3338	25.4713	25.7256	25.5637	25.8185	26.1218	25.396	25.9235	25.7556	25.3073	25.4943	26.3354	24.8773	26.6189	25.9726	25.2538	25.8448	26.715	26.2426	26.4139	25.3942	25.6703	25.7044	25.9809	25.7556	26.0115	25.7659	26.2485	24.5246	NaN	1	0		NaN
352	sp|O14980|XPO1_HUMAN Exportin-1 OS=Homo sapiens OX=9606 GN=XPO1 PE=1 SV=1	O14980	Exportin-1	XPO1	33.4752	33.6189	33.685	33.7223	33.1785	33.3736	33.2117	33.2242	33.6944	33.6243	33.706	33.6777	33.3211	33.3679	33.2521	33.136	33.5429	33.4858	33.3845	33.46	33.1696	33.0862	33.1393	33.1752	33.643	33.5786	33.6649	33.7394	33.2521	33.2746	33.3706	33.3296	33.7258	33.7162	33.6971	33.5844	33.2593	33.402	33.3278	33.2569	0.125607	0.820042	0.0222683		1.14373
353	sp|O14981|BTAF1_HUMAN TATA-binding protein-associated factor 172 OS=Homo sapiens OX=9606 GN=BTAF1 PE=1 SV=2	O14981	TATA-binding protein-associated factor 172	BTAF1	30.4565	30.3261	30.4357	30.3862	30.3916	30.4321	30.3081	30.433	30.3107	30.3771	30.4686	30.4859	30.581	30.3901	30.5287	30.3946	30.4788	30.4222	30.5148	30.7547	30.5107	30.4232	30.7293	30.6147	30.7364	30.51	30.5271	30.5933	30.835	30.8134	30.6765	30.8233	30.4588	30.5171	30.5561	30.5548	30.6157	30.5805	30.6096	30.6349	0.711855	0.402482	0.0823731		1.31173
354	sp|O15013-7|ARHGA_HUMAN Isoform 3 of Rho guanine nucleotide exchange factor 10 OS=Homo sapiens OX=9606 GN=ARHGEF10;sp|O15013-4|ARHGA_HUMAN Isoform 4 of Rho guanine nucleotide exchange factor 10 OS=Homo sapiens OX=9606 GN=ARHGEF10;sp|O15013-5|ARHGA_HUMAN Is	O15013-7;O15013-4;O15013-5;O15013-6;O15013	Rho guanine nucleotide exchange factor 10	ARHGEF10	26.1076	26.1253	26.3326	26.4994	26.5121	26.5294	26.5046	26.4976	26.0104	25.9835	26.023	25.8153	26.2127	25.9546	26.3519	25.6828	26.1564	26.0939	26.2748	25.9201	25.3915	25.5621	26.4607	26.439	26.5255	25.9812	26.2618	25.87	25.9382	25.184	26.1847	27.4298	25.7781	26.1908	25.8594	26.2504	26.3395	26.5911	26.1504	26.0683	1.68361	0.0261365	-0.460403	+	0.994455
355	sp|O15027-2|SC16A_HUMAN Isoform 2 of Protein transport protein Sec16A OS=Homo sapiens OX=9606 GN=SEC16A;sp|O15027-4|SC16A_HUMAN Isoform 4 of Protein transport protein Sec16A OS=Homo sapiens OX=9606 GN=SEC16A;sp|O15027-3|SC16A_HUMAN Isoform 3 of Protein tra	O15027-2;O15027-4;O15027-3;O15027;O15027-5	Protein transport protein Sec16A	SEC16A	31.372	31.5776	31.4503	31.4511	31.2091	31.3747	31.312	31.3574	31.4397	31.422	31.3825	31.4762	31.1544	31.2586	31.0772	31.1868	31.2941	31.1844	31.109	31.481	31.1355	31.3185	31.1934	31.1169	31.378	31.4147	31.4696	31.2133	31.2926	31.2226	31.2257	31.2086	31.539	31.1651	31.2796	31.4786	31.4766	31.2162	31.1948	31.4253	1.46338	0.181059	-0.144081		1.08319
356	sp|O15031|PLXB2_HUMAN Plexin-B2 OS=Homo sapiens OX=9606 GN=PLXNB2 PE=1 SV=3	O15031	Plexin-B2	PLXNB2	30.631	30.4934	30.7816	30.6476	30.4777	30.479	30.4169	30.6041	30.74	30.8661	30.8596	30.7082	30.621	30.3794	30.4962	30.5117	30.6939	30.7607	30.6312	30.8103	30.3808	30.4881	30.4705	30.3055	30.6477	30.7444	30.8364	30.9142	30.601	30.5737	30.5179	30.5307	30.8445	30.7549	30.7736	30.9438	30.6174	30.6815	30.7414	30.6161	0.04217	0.937773	0.00765848		0.698862
357	sp|O15042|SR140_HUMAN U2 snRNP-associated SURP motif-containing protein OS=Homo sapiens OX=9606 GN=U2SURP PE=1 SV=2;sp|O15042-2|SR140_HUMAN Isoform 2 of U2 snRNP-associated SURP motif-containing protein OS=Homo sapiens OX=9606 GN=U2SURP;sp|O15042-3|SR140_H	O15042;O15042-2;O15042-3	U2 snRNP-associated SURP motif-containing protein	U2SURP	31.5295	31.3544	31.3806	31.5249	30.362	30.0677	30.1611	30.4021	31.1203	31.036	31.1992	31.0536	29.8079	29.8612	29.9765	29.1884	31.2698	31.1017	31.1158	30.9271	30.3209	30.6793	30.1673	30.4824	31.2534	31.148	31.4056	31.1864	30.0816	30.549	30.3255	30.2888	31.214	31.3058	31.3788	31.0907	30.7253	30.1544	30.355	30.6006	1.4949	0.0278763	-0.539749	+	0.565372
358	sp|O15047|SET1A_HUMAN Histone-lysine N-methyltransferase SETD1A OS=Homo sapiens OX=9606 GN=SETD1A PE=1 SV=3	O15047	Histone-lysine N-methyltransferase SETD1A	SETD1A	27.3354	27.388	27.7645	27.4882	27.5444	27.2711	27.1841	27.2412	27.6481	27.5224	27.7442	27.8297	27.5291	24.9792	27.3255	27.7855	27.1432	27.3565	27.5795	27.5712	26.7439	27.3132	26.5812	26.5485	27.5081	27.606	27.598	27.6096	24.3559	26.1179	26.8029	26.6002	27.211	27.7059	27.435	27.7696	27.2548	27.6216	27.501	27.2615	0.253402	0.394686	-0.405388		1.41297
359	sp|O15056-3|SYNJ2_HUMAN Isoform 2A of Synaptojanin-2 OS=Homo sapiens OX=9606 GN=SYNJ2;sp|O15056-2|SYNJ2_HUMAN Isoform 2B1 of Synaptojanin-2 OS=Homo sapiens OX=9606 GN=SYNJ2;sp|O15056|SYNJ2_HUMAN Synaptojanin-2 OS=Homo sapiens OX=9606 GN=SYNJ2 PE=1 SV=3	O15056-3;O15056-2;O15056	Synaptojanin-2	SYNJ2	25.877	25.3419	26.467	26.1841	25.2329	25.9183	24.7709	26.0959	25.7876	25.3163	25.6088	26.5601	26.7245	25.9708	26.3282	25.3478	25.159	25.7253	25.3583	26.3157	27.3865	26.132	25.6499	27.4145	26.9161	25.6093	25.4593	24.3895	25.897	25.6916	25.7866	24.9377	23.8217	26.3514	25.4816	26.0704	26.5963	25.475	26.834	26.4207	NaN	1	0		NaN
360	sp|O15067|PUR4_HUMAN Phosphoribosylformylglycinamidine synthase OS=Homo sapiens OX=9606 GN=PFAS PE=1 SV=4	O15067	Phosphoribosylformylglycinamidine synthase	PFAS	32.6351	32.7101	32.6988	32.7959	32.4738	32.5928	32.6985	32.4706	32.6538	32.6114	32.6973	32.6928	32.3263	32.3244	32.3889	32.3465	32.8291	32.7357	32.7169	32.6833	32.3959	32.2985	32.3695	32.3371	32.8241	32.8032	32.7622	32.8019	32.4499	32.3967	32.4761	32.5298	32.8005	32.7212	32.7853	32.6797	32.431	32.4838	32.4786	32.4198	2.0245	0.0788948	-0.212394		1.92872
362	sp|O15084|ANR28_HUMAN Serine/threonine-protein phosphatase 6 regulatory ankyrin repeat subunit A OS=Homo sapiens OX=9606 GN=ANKRD28 PE=1 SV=5;sp|O15084-4|ANR28_HUMAN Isoform 4 of Serine/threonine-protein phosphatase 6 regulatory ankyrin repeat subunit A OS	O15084;O15084-4;O15084-1;O15084-2	Serine/threonine-protein phosphatase 6 regulatory ankyrin repeat subunit A	ANKRD28	26.2266	26.3518	26.2366	26.6203	27.125	27.0735	27.0543	27.5261	24.7904	26.5812	26.4762	26.9677	26.5569	27.5251	27.0108	27.1863	26.7069	25.0726	26.5995	26.6634	26.6317	25.6459	26.7566	25.7725	26.6629	26.6887	26.5694	26.3824	27.459	27.0787	27.0069	25.3433	25.7195	26.6947	25.1712	26.8212	27.155	26.7915	27.5597	26.5418	0.21678	0.530449	-0.124934		1.74633
363	sp|O15085-2|ARHGB_HUMAN Isoform 2 of Rho guanine nucleotide exchange factor 11 OS=Homo sapiens OX=9606 GN=ARHGEF11;sp|O15085|ARHGB_HUMAN Rho guanine nucleotide exchange factor 11 OS=Homo sapiens OX=9606 GN=ARHGEF11 PE=1 SV=1	O15085-2;O15085	Rho guanine nucleotide exchange factor 11	ARHGEF11	27.0384	26.8768	25.8726	27.4078	25.6218	26.0917	26.6341	26.5004	25.98	26.6707	26.1391	24.9561	26.0451	25.842	25.9735	25.5914	25.0706	26.0225	25.1854	26.4446	25.7739	26.0821	25.3939	26.4283	25.8412	25.6649	27.1239	26.6661	24.986	25.6433	24.8338	26.4713	25.8283	27.7474	27.156	25.1593	26.7144	26.5169	26.126	25.9956	NaN	1	0		NaN
364	sp|O15091-4|MRPP3_HUMAN Isoform 4 of Mitochondrial ribonuclease P catalytic subunit OS=Homo sapiens OX=9606 GN=PRORP;sp|O15091-2|MRPP3_HUMAN Isoform 2 of Mitochondrial ribonuclease P catalytic subunit OS=Homo sapiens OX=9606 GN=PRORP;sp|O15091|MRPP3_HUMAN	O15091-4;O15091-2;O15091	Mitochondrial ribonuclease P protein 3	KIAA0391	25.369	25.71	25.8755	25.6416	25.6124	26.2307	26.0761	26.7488	26.0508	25.7838	25.8155	24.8033	25.5581	25.9324	26.5889	25.6163	25.5686	24.9968	25.4091	25.2039	25.6245	25.7416	25.8958	26.7565	25.8279	25.489	25.5109	26.6217	25.2905	25.555	25.8796	25.5562	25.6959	25.9357	25.5654	25.6525	26.3071	24.4649	25.9816	26.3523	NaN	1	0		NaN
365	sp|O15111|IKKA_HUMAN Inhibitor of nuclear factor kappa-B kinase subunit alpha OS=Homo sapiens OX=9606 GN=CHUK PE=1 SV=2	O15111	Inhibitor of nuclear factor kappa-B kinase subunit alpha	CHUK	28.6032	28.4693	28.4079	28.5222	28.2427	28.3523	28.0475	28.3885	28.4436	28.4194	28.5457	28.7082	28.8283	28.5175	28.7686	28.7329	28.5287	28.7683	28.7185	28.6521	28.1264	28.0733	28.5186	27.9622	28.6749	28.474	28.6057	28.586	28.5666	28.4347	28.3977	28.1817	28.8586	28.3552	28.8689	28.6726	28.1726	27.6691	28.2425	28.4971	2.35917	0.0143056	0.45406	+	0.249194
366	sp|O15116|LSM1_HUMAN U6 snRNA-associated Sm-like protein LSm1 OS=Homo sapiens OX=9606 GN=LSM1 PE=1 SV=1	O15116	U6 snRNA-associated Sm-like protein LSm1	LSM1	29.3844	29.0309	29.6148	29.203	29.4643	29.4029	29.3093	29.4027	29.7531	29.5991	29.7408	29.5272	29.3758	29.2635	29.4713	29.2124	29.9924	29.6954	29.5983	29.5786	29.2474	29.4177	28.7324	28.9802	29.7514	29.606	29.6768	29.548	29.7799	29.2495	29.3869	29.192	29.5365	29.5727	29.8465	29.6893	29.9311	29.6178	29.4846	29.8998	0.43121	0.522537	-0.0640659		1.00508
367	sp|O15117|FYB1_HUMAN FYN-binding protein 1 OS=Homo sapiens OX=9606 GN=FYB1 PE=1 SV=2;sp|O15117-2|FYB1_HUMAN Isoform FYB-130 of FYN-binding protein 1 OS=Homo sapiens OX=9606 GN=FYB1;sp|O15117-3|FYB1_HUMAN Isoform 3 of FYN-binding protein 1 OS=Homo sapiens O	O15117;O15117-2;O15117-3	FYN-binding protein	FYB	27.5156	27.7356	27.7589	27.5689	25.8362	26.6381	26.9156	26.0146	27.7116	27.2504	27.7229	27.6531	25.8513	26.2321	27.0907	25.48	27.5339	27.1462	27.4467	27.3157	25.8347	27.1676	25.508	25.8372	27.4906	27.6148	27.1684	27.2073	25.3048	27.1585	26.5883	26.3955	27.605	27.2441	27.3178	27.2204	27.3355	26.4054	25.6084	26.0707	NaN	1	0		NaN
368	sp|O15118|NPC1_HUMAN NPC intracellular cholesterol transporter 1 OS=Homo sapiens OX=9606 GN=NPC1 PE=1 SV=2	O15118	Niemann-Pick C1 protein	NPC1	26.1926	24.5714	25.1942	25.4199	30.5349	29.4615	28.8461	29.0623	26.2504	26.1682	24.6672	23.5329	29.8254	29.5463	29.8322	29.0802	23.464	26.6455	24.8649	24.6304	28.1372	28.3652	29.2731	27.7754	26.6773	26.4495	25.9376	27.1017	27.5269	28.5197	29.0839	29.0612	25.1076	25.7941	26.4118	25.2219	28.9672	28.7537	28.7292	28.6567	0.0826136	0.754688	0.0948033		1.16012
369	sp|O15120|PLCB_HUMAN 1-acyl-sn-glycerol-3-phosphate acyltransferase beta OS=Homo sapiens OX=9606 GN=AGPAT2 PE=1 SV=1;sp|O15120-2|PLCB_HUMAN Isoform 2 of 1-acyl-sn-glycerol-3-phosphate acyltransferase beta OS=Homo sapiens OX=9606 GN=AGPAT2	O15120;O15120-2	1-acyl-sn-glycerol-3-phosphate acyltransferase beta	AGPAT2	27.7271	28.0715	27.9801	28.0805	27.9742	28.0785	27.9297	28.0891	28.2114	28.4582	27.8313	27.6903	29.0528	28.7327	28.8548	29.041	27.8806	28.3881	27.3085	28.2065	28.1045	27.3212	26.7233	25.6374	28.423	28.0868	28.1157	28.5133	26.8301	27.444	26.1527	28.5249	28.3422	27.4853	28.6985	28.1165	27.6093	28.6785	27.5865	27.0446	4.33878	0	0.902445	+	1.06685
371	sp|O15126|SCAM1_HUMAN Secretory carrier-associated membrane protein 1 OS=Homo sapiens OX=9606 GN=SCAMP1 PE=1 SV=2;sp|O15126-2|SCAM1_HUMAN Isoform 2 of Secretory carrier-associated membrane protein 1 OS=Homo sapiens OX=9606 GN=SCAMP1	O15126;O15126-2	Secretory carrier-associated membrane protein 1	SCAMP1	28.7166	28.4425	29.141	29.2103	28.4407	28.6789	28.8663	28.9022	28.4744	28.8709	28.2156	28.4791	29.1623	29.1215	29.4304	29.2172	29.2704	29.3242	28.6598	28.6882	29.019	29.1637	28.6076	28.859	28.8473	29.1848	29.1629	29.2776	29.1125	29.0171	28.9425	28.9031	28.7073	28.4849	29.0609	28.752	28.8323	28.5275	28.858	28.5362	2.17208	0.0142355	0.510853	+	0.557119
372	sp|O15127|SCAM2_HUMAN Secretory carrier-associated membrane protein 2 OS=Homo sapiens OX=9606 GN=SCAMP2 PE=1 SV=2	O15127	Secretory carrier-associated membrane protein 2	SCAMP2	30.1174	30.0548	30.3952	30.3386	29.5796	30.0465	29.771	30.0741	29.8583	30.4678	30.565	29.8027	29.1054	29.7071	29.3919	29.5812	29.9053	30.3142	29.6609	30.1766	29.0521	29.694	29.2851	29.3077	29.9063	28.8943	29.7587	29.5293	29.3145	28.8794	28.8309	29.6915	29.6547	29.9712	30.1323	30.3958	29.5143	29.1318	29.4331	29.2132	1.26877	0.0541178	-0.421375		1.61919
373	sp|O15143|ARC1B_HUMAN Actin-related protein 2/3 complex subunit 1B OS=Homo sapiens OX=9606 GN=ARPC1B PE=1 SV=3	O15143	Actin-related protein 2/3 complex subunit 1B	ARPC1B	34.2572	34.0536	33.9959	34.0961	34.1959	33.9634	34.0385	34.1813	34.0352	33.9878	34.0172	34.1241	34.0346	33.9575	34.0375	34.0509	34.2723	33.9164	34.0777	33.7723	34.2435	34.0742	34.2878	34.1495	33.9816	33.9877	33.9738	34.1044	34.2059	34.1315	34.0357	34.1001	34.029	34.3552	33.8665	34.1367	34.2272	34.0456	34.1611	34.1819	0.582778	0.448245	-0.0746574		0.600357
374	sp|O15144|ARPC2_HUMAN Actin-related protein 2/3 complex subunit 2 OS=Homo sapiens OX=9606 GN=ARPC2 PE=1 SV=1	O15144	Actin-related protein 2/3 complex subunit 2	ARPC2	34.7388	34.7276	34.6589	34.6787	34.2437	34.0785	34.0228	34.2116	34.8601	34.6545	34.7377	34.695	33.901	34.0269	34.0102	34.0989	34.8658	34.8148	34.8582	34.9187	34.2468	34.144	34.1044	34.1653	34.8167	34.7639	34.8397	34.7402	33.9988	34.044	34.1151	33.9142	34.8246	34.8221	34.9344	34.8743	34.0209	33.9749	33.9969	33.9597	1.00178	0.246621	-0.129922		0.164961
375	sp|O15145|ARPC3_HUMAN Actin-related protein 2/3 complex subunit 3 OS=Homo sapiens OX=9606 GN=ARPC3 PE=1 SV=3	O15145	Actin-related protein 2/3 complex subunit 3	ARPC3	33.3036	33.4114	33.3311	33.2811	32.8628	32.3448	32.7824	32.8089	33.6661	33.4308	33.5824	33.3123	32.8242	32.7748	32.646	32.7838	33.3811	33.3243	33.2829	33.4887	32.595	32.7651	32.6659	32.736	33.48	33.1896	33.3807	33.0592	32.7975	32.7027	32.5546	32.7619	33.2672	33.2976	33.4649	33.5175	32.8463	32.7663	32.8484	32.8944	0.178243	0.664178	0.0574598		0.0252857
377	sp|O15156|ZBT7B_HUMAN Zinc finger and BTB domain-containing protein 7B OS=Homo sapiens OX=9606 GN=ZBTB7B PE=1 SV=2;sp|O15156-2|ZBT7B_HUMAN Isoform 2 of Zinc finger and BTB domain-containing protein 7B OS=Homo sapiens OX=9606 GN=ZBTB7B	O15156;O15156-2	Zinc finger and BTB domain-containing protein 7B	ZBTB7B	25.331	25.2364	25.7427	25.1831	25.8089	25.6183	27.0726	25.7672	26.535	25.5705	27.0218	26.1985	26.1124	25.6913	26.1186	25.7555	23.5508	24.3805	25.8134	26.8352	26.3126	26.5065	26.2623	26.1628	26.564	26.2245	26.2121	25.3221	26.1824	25.7351	24.8	26.6483	26.3392	25.7361	25.6447	25.4657	26.1754	26.1519	26.0088	26.1402	NaN	1	0		0.295909
378	sp|O15160|RPAC1_HUMAN DNA-directed RNA polymerases I and III subunit RPAC1 OS=Homo sapiens OX=9606 GN=POLR1C PE=1 SV=1;sp|O15160-2|RPAC1_HUMAN Isoform 2 of DNA-directed RNA polymerases I and III subunit RPAC1 OS=Homo sapiens OX=9606 GN=POLR1C	O15160;O15160-2	DNA-directed RNA polymerases I and III subunit RPAC1	POLR1C	30.2071	30.089	30.1988	30.2922	30.0795	30.1	29.6757	29.917	30.1352	30.3112	30.4883	30.6299	30.1264	30.1839	30.154	30.1527	30.4987	30.4097	30.2225	30.7272	30.6237	30.4582	30.3041	30.273	30.5892	30.492	30.4018	30.6151	30.2676	30.4679	30.4486	30.5478	30.1736	30.5862	30.3725	30.4713	30.1651	30.4753	30.3605	30.3537	1.11723	0.143931	0.211207		2.00451
380	sp|O15164-2|TIF1A_HUMAN Isoform Short of Transcription intermediary factor 1-alpha OS=Homo sapiens OX=9606 GN=TRIM24;sp|O15164|TIF1A_HUMAN Transcription intermediary factor 1-alpha OS=Homo sapiens OX=9606 GN=TRIM24 PE=1 SV=3	O15164-2;O15164	Transcription intermediary factor 1-alpha	TRIM24	29.1265	28.9143	28.9214	28.9444	27.9847	27.1464	27.8969	28.1002	28.8658	29.1017	29.0565	29.1902	28.2354	27.7231	27.9512	26.2063	29.0016	29.1434	29.214	29.0357	28.223	27.6739	27.9596	28.0824	29.0442	29.0665	29.0016	29.0572	28.4099	28.3496	28.1255	28.4313	28.9704	29.069	28.7532	28.9378	28.2006	27.392	28.425	28.345	0.199157	0.490689	-0.253045		0.355982
381	sp|O15173|PGRC2_HUMAN Membrane-associated progesterone receptor component 2 OS=Homo sapiens OX=9606 GN=PGRMC2 PE=1 SV=1;sp|O15173-2|PGRC2_HUMAN Isoform 2 of Membrane-associated progesterone receptor component 2 OS=Homo sapiens OX=9606 GN=PGRMC2	O15173;O15173-2	Membrane-associated progesterone receptor component 2	PGRMC2	30.105	30.1685	30.089	30.1607	30.8389	30.8129	30.7633	30.8376	30.2489	30.0825	30.1888	30.0743	31.1176	31.1077	31.1826	31.003	29.8911	30.3237	29.8364	30.2624	31.1123	30.5089	30.8892	31.1817	30.2866	30.0691	30.1338	30.4239	30.9814	30.9104	30.9073	31.1071	30.3917	29.9293	30.2115	30.455	31.0671	30.9183	30.9244	30.9573	3.38481	0.0188604	0.289547	+	0.302421
382	sp|O15212|PFD6_HUMAN Prefoldin subunit 6 OS=Homo sapiens OX=9606 GN=PFDN6 PE=1 SV=1	O15212	Prefoldin subunit 6	PFDN6	31.3186	31.4242	31.6962	31.4624	30.6928	30.9109	30.672	30.7636	31.6501	31.2709	31.3142	31.1897	30.4303	30.2789	30.4969	30.406	31.4958	31.0605	31.2729	31.1185	30.1532	30.4169	30.3125	30.4204	30.9346	31.2477	31.4464	31.3242	30.3758	30.5443	30.7224	30.4926	31.4927	31.0836	31.4005	30.7878	30.4187	30.2877	30.3164	30.3178	2.63021	0.0170351	-0.356807	+	2.71376
383	sp|O15213|WDR46_HUMAN WD repeat-containing protein 46 OS=Homo sapiens OX=9606 GN=WDR46 PE=1 SV=3	O15213	WD repeat-containing protein 46	WDR46	28.9882	28.7674	28.6327	28.4979	28.1226	27.9929	28.8989	28.5881	29.0043	28.8366	29.0914	28.9934	27.9936	27.2717	28.4046	28.0292	29.2999	29.1434	29.1138	29.1929	28.4097	28.0083	28.1556	28.0861	29.3474	29.5626	29.3498	29.0096	28.4315	28.4804	28.6158	27.9957	29.1551	29.1217	28.7029	28.8619	28.6088	28.8691	27.8205	28.4994	0.737559	0.120783	-0.475837		0.469921
384	sp|O15226|NKRF_HUMAN NF-kappa-B-repressing factor OS=Homo sapiens OX=9606 GN=NKRF PE=1 SV=2;sp|O15226-2|NKRF_HUMAN Isoform 2 of NF-kappa-B-repressing factor OS=Homo sapiens OX=9606 GN=NKRF	O15226;O15226-2	NF-kappa-B-repressing factor	NKRF	30.2238	30.2652	30.1471	30.2482	29.9863	29.8247	29.9144	29.9484	30.1977	30.3044	30.3233	30.0362	30.0989	30.3397	30.3615	30.0951	30.213	30.2171	30.3171	30.3883	29.6395	29.8917	29.9677	29.9753	30.2172	30.3004	30.2881	30.18	29.9765	29.8291	30.1402	29.7249	30.3356	30.4586	30.1326	30.6463	29.8195	30.1893	29.8742	29.9762	2.03013	0.0380432	0.305328	+	0.234726
385	sp|O15228|GNPAT_HUMAN Dihydroxyacetone phosphate acyltransferase OS=Homo sapiens OX=9606 GN=GNPAT PE=1 SV=1;sp|O15228-2|GNPAT_HUMAN Isoform 2 of Dihydroxyacetone phosphate acyltransferase OS=Homo sapiens OX=9606 GN=GNPAT	O15228;O15228-2	Dihydroxyacetone phosphate acyltransferase	GNPAT	29.2382	29.3534	29.6632	29.7307	29.7765	29.992	29.5743	29.423	29.0806	29.4371	29.4968	29.4067	29.7101	29.8813	29.7655	29.3889	29.3054	29.1918	28.9293	29.6142	30.2537	29.6684	29.6696	29.7269	29.2519	29.4342	29.0223	29.438	30.036	29.7161	29.7283	29.6692	29.5143	29.3508	29.1315	29.2573	29.8015	29.3023	29.6212	29.475	0.0103838	0.97324	-0.0050149		0.309255
386	sp|O15234|CASC3_HUMAN Protein CASC3 OS=Homo sapiens OX=9606 GN=CASC3 PE=1 SV=2	O15234	Protein CASC3	CASC3	26.967	26.5423	26.7754	26.8009	26.3069	26.3047	26.7642	26.4757	27.0807	26.6742	26.6619	26.7146	26.546	26.8469	26.539	25.5781	27.1639	27.1234	27.4354	27.0722	25.3322	25.4365	25.6037	25.2418	27.0982	27.2448	26.849	26.9862	26.8092	24.5881	24.3464	25.9191	26.8143	26.8329	26.4079	27.0314	25.0907	27.3217	25.7874	26.6237	0.106242	0.713102	-0.0853772		3.67835
387	sp|O15235|RT12_HUMAN 28S ribosomal protein S12, mitochondrial OS=Homo sapiens OX=9606 GN=MRPS12 PE=1 SV=1	O15235	28S ribosomal protein S12, mitochondrial	MRPS12	27.8442	27.7995	27.9561	28.0786	28.9441	28.9202	28.8869	28.66	27.9111	27.2815	27.3667	27.9194	29.2163	29.4881	29.2577	29.4203	27.3303	26.8608	28.6427	28.3075	28.526	26.4906	29.1554	29.0893	28.4901	26.6334	27.253	27.3507	29.2495	28.7958	29.0818	29.2473	27.7232	26.9815	27.6314	27.4845	28.993	28.9868	28.6019	28.6963	2.76134	0.00777616	0.492795	+	0.371792
389	sp|O15254|ACOX3_HUMAN Peroxisomal acyl-coenzyme A oxidase 3 OS=Homo sapiens OX=9606 GN=ACOX3 PE=1 SV=2;sp|O15254-2|ACOX3_HUMAN Isoform 2 of Peroxisomal acyl-coenzyme A oxidase 3 OS=Homo sapiens OX=9606 GN=ACOX3	O15254;O15254-2	Peroxisomal acyl-coenzyme A oxidase 3	ACOX3	29.2079	29.5301	29.5524	29.3425	29.5272	29.8966	29.6976	29.5583	29.1435	29.1314	29.5605	29.1404	30.0006	29.8743	30.0526	29.989	29.3724	29.4559	29.2774	29.5275	29.5501	29.3718	29.6496	29.5519	29.8409	29.5295	29.3929	29.5872	29.7045	29.5743	29.812	29.6241	29.2577	29.3298	29.1853	29.5451	29.6356	29.7195	29.4517	29.9924	1.81473	0.044772	0.309204	+	0.653197
390	sp|O15258|RER1_HUMAN Protein RER1 OS=Homo sapiens OX=9606 GN=RER1 PE=1 SV=1	O15258	Protein RER1	RER1	29.1573	28.7851	29.2239	29.2273	29.733	29.8699	29.5959	29.5499	28.7903	29.6378	29.1386	28.9621	30.5686	30.5767	30.7053	30.4015	29.3383	29.5423	28.6332	29.1153	30.0558	29.4062	29.6801	29.9068	28.5658	29.0714	29.5152	29.7048	29.6541	29.7706	30.0251	30.2554	29.3917	29.2904	28.5197	29.3164	29.7835	29.6055	29.6532	29.6538	4.0265	0	0.875821	+	0.184727
391	sp|O15260|SURF4_HUMAN Surfeit locus protein 4 OS=Homo sapiens OX=9606 GN=SURF4 PE=1 SV=3;sp|O15260-2|SURF4_HUMAN Isoform 2 of Surfeit locus protein 4 OS=Homo sapiens OX=9606 GN=SURF4;sp|O15260-3|SURF4_HUMAN Isoform 3 of Surfeit locus protein 4 OS=Homo sapi	O15260;O15260-2;O15260-3	Surfeit locus protein 4	SURF4	28.7077	29.2005	28.872	29.0044	28.9905	29.5154	28.951	29.4044	28.6698	30.1178	29.8588	29.3536	30.0803	30.7797	30.5314	30.0469	28.1768	29.6309	25.5442	29.5793	28.7227	28.5129	28.5666	28.5422	29.4172	27.1785	29.0572	29.385	28.9504	28.727	28.7549	29.499	28.641	29.1414	28.6457	30.0995	28.557	28.9461	28.5325	28.4401	2.61105	0.00152601	1.14423	+	2.23316
392	sp|O15269|SPTC1_HUMAN Serine palmitoyltransferase 1 OS=Homo sapiens OX=9606 GN=SPTLC1 PE=1 SV=1	O15269	Serine palmitoyltransferase 1	SPTLC1	28.9664	29.1571	29.4138	29.2869	29.2722	29.2117	28.9891	29.2373	29.5759	29.6027	29.5776	29.5493	29.3755	29.4762	29.5346	29.2573	29.272	28.8284	28.8354	29.6349	29.2242	29.0413	29.2122	29.3204	29.5618	28.9954	29.34	29.0965	28.717	29.2606	29.1181	29.2442	29.485	28.9286	29.7643	29.8154	29.0814	29.0308	28.9549	29.6907	1.41502	0.101236	0.233346		0.0926074
393	sp|O15270|SPTC2_HUMAN Serine palmitoyltransferase 2 OS=Homo sapiens OX=9606 GN=SPTLC2 PE=1 SV=1	O15270	Serine palmitoyltransferase 2	SPTLC2	27.495	27.7818	28.1772	28.1869	28.6357	28.8567	28.6359	28.8339	28.1562	28.0364	27.7535	28.1305	28.7647	28.8614	28.7762	29.1452	27.9951	28.4694	28.3082	28.4872	28.5161	28.2289	28.3171	28.6199	28.0669	27.8382	28.1766	27.9892	28.097	28.4852	28.3135	27.9864	28.2975	28.2315	28.5317	28.1488	28.2759	28.0197	28.3064	28.7002	0.65293	0.28674	0.146325		1.59643
394	sp|O15287|FANCG_HUMAN Fanconi anemia group G protein OS=Homo sapiens OX=9606 GN=FANCG PE=1 SV=1	O15287	Fanconi anemia group G protein	FANCG	24.9943	25.2947	24.9474	25.1134	25.9084	25.8473	25.6971	26.0631	26.2354	26.8059	24.4736	24.5503	25.9221	25.8945	26.2546	25.4632	25.0006	25.3799	25.155	24.738	26.7606	25.5649	26.4241	25.3661	24.9691	26.2054	25.239	26.0405	25.9723	25.5523	27.7289	25.9689	25.0052	25.0638	25.1626	25.1528	26.1156	26.1205	24.9563	25.7915	NaN	1	0		NaN
395	sp|O15294|OGT1_HUMAN UDP-N-acetylglucosamine--peptide N-acetylglucosaminyltransferase 110 kDa subunit OS=Homo sapiens OX=9606 GN=OGT PE=1 SV=3;sp|O15294-3|OGT1_HUMAN Isoform 1 of UDP-N-acetylglucosamine--peptide N-acetylglucosaminyltransferase 110 kDa subu	O15294;O15294-3;O15294-2;O15294-4	UDP-N-acetylglucosamine--peptide N-acetylglucosaminyltransferase 110 kDa subunit	OGT	31.1706	31.2575	31.2817	31.3433	31.2283	31.3786	31.2037	31.3061	31.2487	31.0339	31.1554	31.2857	30.9217	31.0058	31.0948	31.0188	31.0752	31.2967	31.2112	31.2165	31.095	30.9203	31.0426	30.9954	31.1321	31.0889	31.1852	31.1641	31.2399	31.4365	31.195	31.2008	31.0649	31.0635	31.0568	31.2965	31.1817	31.2074	31.2281	31.1427	2.63323	0.0332386	-0.268878	+	2.56439
396	sp|O15305|PMM2_HUMAN Phosphomannomutase 2 OS=Homo sapiens OX=9606 GN=PMM2 PE=1 SV=1	O15305	Phosphomannomutase 2	PMM2	29.3778	29.5937	29.5886	29.5655	29.015	29.1686	29.2904	29.0529	29.2533	29.3417	29.8024	29.6621	29.158	29.0475	29.0009	28.9471	29.6601	29.8935	29.9397	29.5702	29.0628	29.1879	29.1164	29.3813	29.2065	29.7675	29.7465	29.837	29.1562	29.0892	28.9411	28.9813	29.6672	29.9422	29.6489	29.4908	29.1454	29.2574	29.3175	28.8319	0.570008	0.401164	-0.0933285		0.24068
397	sp|O15327|INP4B_HUMAN Inositol polyphosphate 4-phosphatase type II OS=Homo sapiens OX=9606 GN=INPP4B PE=1 SV=4	O15327	Type II inositol 3,4-bisphosphate 4-phosphatase	INPP4B	25.1375	25.2212	26.2388	25.1775	25.5404	26.0671	26.0725	26.2351	24.8509	26.1118	25.3912	25.9825	25.8413	25.5988	25.5124	25.5871	24.9981	25.5525	25.6913	25.7605	26.8888	25.9154	25.7222	25.5846	26.5256	25.6168	26.7323	26.5478	26.6337	25.9475	25.9711	26.4905	25.1577	25.6937	26.0865	25.4391	25.7396	26.1943	26.1257	25.7609	1.06811	0.0924665	-0.343907		0.0518936
398	sp|O15347|HMGB3_HUMAN High mobility group protein B3 OS=Homo sapiens OX=9606 GN=HMGB3 PE=1 SV=4	O15347	High mobility group protein B3	HMGB3	31.5317	31.5399	31.7816	31.7609	31.4109	31.4827	31.564	31.4525	31.7435	31.8273	31.8129	32.2044	31.2615	31.3989	31.3591	31.4211	31.5598	31.3771	31.3168	31.504	31.5324	31.7401	31.2433	31.135	31.8117	31.3418	31.6294	31.5577	31.2688	31.0331	31.2746	31.1251	31.6798	31.6218	31.3822	31.1822	31.1718	31.1724	31.4104	31.0424	1.30349	0.240712	-0.117398		0.178678
399	sp|O15355|PPM1G_HUMAN Protein phosphatase 1G OS=Homo sapiens OX=9606 GN=PPM1G PE=1 SV=1	O15355	Protein phosphatase 1G	PPM1G	32.5551	32.6437	32.6383	32.6252	32.2962	32.3935	32.3179	32.3672	32.6284	32.5651	32.6045	32.6702	32.0795	31.8545	32.0179	32.0596	32.4589	32.6824	32.6416	32.4626	32.1058	32.1065	31.9108	31.8705	32.6909	32.5449	32.5685	32.5826	32.123	32.0395	32.0999	32.0308	32.5626	32.5163	32.6227	32.5896	32.1808	32.0308	32.0483	32.1641	3.059	0.0155519	-0.34082	+	2.68965
400	sp|O15357|SHIP2_HUMAN Phosphatidylinositol 3,4,5-trisphosphate 5-phosphatase 2 OS=Homo sapiens OX=9606 GN=INPPL1 PE=1 SV=2;sp|O15357-2|SHIP2_HUMAN Isoform 2 of Phosphatidylinositol 3,4,5-trisphosphate 5-phosphatase 2 OS=Homo sapiens OX=9606 GN=INPPL1	O15357;O15357-2	Phosphatidylinositol 3,4,5-trisphosphate 5-phosphatase 2	INPPL1	30.5567	30.5075	30.7006	30.7351	30.38	30.5079	30.5284	30.2224	30.7916	30.5875	30.4431	30.3638	30.1075	30.1231	30.0746	30.1834	30.7078	30.5741	30.6409	30.4514	30.4494	30.3495	30.2036	30.4008	30.3313	30.6515	30.5382	30.4688	30.2959	30.3837	30.1475	29.7962	30.4743	30.3498	30.6137	30.4726	30.2427	30.2979	30.3217	30.3387	2.08726	0.040666	-0.287518	+	0.275612
401	sp|O15371-2|EIF3D_HUMAN Isoform 2 of Eukaryotic translation initiation factor 3 subunit D OS=Homo sapiens OX=9606 GN=EIF3D;sp|O15371-3|EIF3D_HUMAN Isoform 3 of Eukaryotic translation initiation factor 3 subunit D OS=Homo sapiens OX=9606 GN=EIF3D;sp|O15371|	O15371-2;O15371-3;O15371	Eukaryotic translation initiation factor 3 subunit D	EIF3D	32.8642	32.9366	32.8059	32.8912	32.394	32.6337	32.5146	32.5609	32.7933	32.8663	32.7802	32.8921	32.6058	32.5926	32.5333	32.6895	32.7393	32.5647	32.5886	32.4021	32.5195	32.5043	32.4187	32.4389	32.6374	32.8745	32.8286	32.9485	32.6915	32.5465	32.5339	32.6237	32.8077	32.8827	32.9439	32.6338	32.6179	32.6248	32.5411	32.5946	0.635526	0.423271	0.0794954		0.443826
402	sp|O15372|EIF3H_HUMAN Eukaryotic translation initiation factor 3 subunit H OS=Homo sapiens OX=9606 GN=EIF3H PE=1 SV=1	O15372	Eukaryotic translation initiation factor 3 subunit H	EIF3H	31.9649	32.1742	32.1953	32.1284	31.7028	31.696	31.6809	31.6668	32.3402	31.921	31.9401	32.2197	31.5625	31.64	31.6974	31.6585	32.0995	31.8905	31.8558	31.9497	31.8192	31.7897	31.6782	31.6837	32.1117	32.0793	32.2873	31.9345	31.6486	31.7071	31.6963	31.712	32.146	32.0962	32.2171	31.9262	31.8031	31.7596	31.7327	31.5886	0.791778	0.545411	-0.0470214		0.741977
403	sp|O15379|HDAC3_HUMAN Histone deacetylase 3 OS=Homo sapiens OX=9606 GN=HDAC3 PE=1 SV=2;sp|O15379-2|HDAC3_HUMAN Isoform 2 of Histone deacetylase 3 OS=Homo sapiens OX=9606 GN=HDAC3	O15379;O15379-2	Histone deacetylase 3	HDAC3	27.4341	27.272	27.5108	27.5212	25.7796	27.432	27.3086	27.2233	27.715	27.794	27.537	27.4196	25.4038	26.0917	27.3298	26.6452	27.7428	28.1099	28.0111	27.743	27.6433	27.6779	27.2706	27.4925	27.6387	27.7074	27.1344	27.3223	27.3748	27.2777	27.1029	27.3933	27.1839	27.4168	27.4408	27.3055	27.3403	27.2167	27.5664	25.8672	0.453086	0.213098	-0.568249		0.715441
404	sp|O15381|NVL_HUMAN Nuclear valosin-containing protein-like OS=Homo sapiens OX=9606 GN=NVL PE=1 SV=1;sp|O15381-5|NVL_HUMAN Isoform 5 of Nuclear valosin-containing protein-like OS=Homo sapiens OX=9606 GN=NVL;sp|O15381-2|NVL_HUMAN Isoform 2 of Nuclear valosi	O15381;O15381-5;O15381-2;O15381-3;O15381-4	Nuclear valosin-containing protein-like	NVL	28.7182	28.8881	28.7404	28.8454	28.2233	28.269	28.3274	28.2482	28.627	28.7812	28.6312	28.9085	28.4491	28.5222	28.5582	28.2667	28.8354	28.3277	28.5426	28.2439	28.331	28.2856	27.9581	28.2144	28.4258	28.6344	28.8644	29.1374	27.3072	28.0217	28.2882	28.4275	28.587	28.96	28.8602	28.6154	28.4641	28.4483	28.4786	27.3843	1.42264	0.138037	0.182078		0.347281
405	sp|O15382|BCAT2_HUMAN Branched-chain-amino-acid aminotransferase, mitochondrial OS=Homo sapiens OX=9606 GN=BCAT2 PE=1 SV=2;sp|O15382-2|BCAT2_HUMAN Isoform B of Branched-chain-amino-acid aminotransferase, mitochondrial OS=Homo sapiens OX=9606 GN=BCAT2	O15382;O15382-2	Branched-chain-amino-acid aminotransferase, mitochondrial	BCAT2	28.8852	28.9221	29.1964	29.0731	29.6562	29.7288	29.6839	29.6472	29.0328	29.0906	28.9367	28.8481	29.6432	29.8002	29.7363	29.7997	29.3117	28.6449	28.5085	29.0153	29.847	29.6785	29.3544	29.5424	28.8595	28.7356	28.9871	28.8887	30.2604	29.8641	29.7914	29.7538	29.3238	29.2515	29.1671	28.6521	30.0367	30.2334	29.7898	30.0347	0.789544	0.448151	0.0658584		0.289087
408	sp|O15394|NCAM2_HUMAN Neural cell adhesion molecule 2 OS=Homo sapiens OX=9606 GN=NCAM2 PE=1 SV=2;sp|O15394-2|NCAM2_HUMAN Isoform 2 of Neural cell adhesion molecule 2 OS=Homo sapiens OX=9606 GN=NCAM2	O15394;O15394-2	Neural cell adhesion molecule 2	NCAM2	28.5631	28.4794	28.3528	28.3966	28.2952	28.2203	27.9795	28.4652	28.2681	28.3334	28.2907	28.0315	28.0635	26.3855	25.6993	27.698	28.277	27.8983	28.0481	28.5019	28.1827	28.0039	27.8717	28.8022	27.949	28.5073	28.4185	28.4865	28.2842	27.8147	28.0784	27.8046	28.3142	28.1357	27.9046	28.2639	27.9095	28.452	27.8301	27.7715	1.19651	0.0230491	-1.27843	+	0.0375862
409	sp|O15397|IPO8_HUMAN Importin-8 OS=Homo sapiens OX=9606 GN=IPO8 PE=1 SV=2;sp|O15397-2|IPO8_HUMAN Isoform 2 of Importin-8 OS=Homo sapiens OX=9606 GN=IPO8	O15397;O15397-2	Importin-8	IPO8	28.7424	28.8061	29.1122	29.0528	28.7791	28.5201	28.7773	28.1978	29.057	28.6465	28.8233	28.8007	28.2887	28.7126	28.5538	27.9742	29.0987	28.8175	28.8203	28.7337	28.4699	28.7981	28.5205	28.7239	28.5226	29.3466	28.9149	29.0714	28.5168	29.1223	28.0964	24.9842	28.6893	28.977	28.8352	28.863	28.4843	28.7158	28.3063	26.76	0.38271	0.353004	-0.186283		0.142249
410	sp|O15400-2|STX7_HUMAN Isoform 2 of Syntaxin-7 OS=Homo sapiens OX=9606 GN=STX7;sp|O15400|STX7_HUMAN Syntaxin-7 OS=Homo sapiens OX=9606 GN=STX7 PE=1 SV=4	O15400-2;O15400	Syntaxin-7	STX7	28.7544	28.8702	28.7193	28.8279	29.1461	29.2288	29.016	29.3345	28.4482	29.0776	28.8972	28.446	28.9744	28.6059	28.7132	28.7476	28.6662	28.6218	28.4979	28.913	28.5735	28.4008	28.7604	28.5854	28.7717	29.413	28.7767	28.8723	28.7928	28.5533	28.4597	28.8757	28.8189	28.723	28.3618	28.9982	28.9241	28.8368	28.9831	28.9569	2.19849	0.0173353	-0.421043	+	3.02984
411	sp|O15409-9|FOXP2_HUMAN Isoform 9 of Forkhead box protein P2 OS=Homo sapiens OX=9606 GN=FOXP2;sp|O15409|FOXP2_HUMAN Forkhead box protein P2 OS=Homo sapiens OX=9606 GN=FOXP2 PE=1 SV=2;sp|O15409-4|FOXP2_HUMAN Isoform 4 of Forkhead box protein P2 OS=Homo sapi	O15409-9;O15409;O15409-4;O15409-6;O15409-2;O15409-7	Forkhead box protein P2	FOXP2	27.0325	27.1202	27.5016	27.1159	26.3907	26.8777	26.4976	27.3553	27.3141	27.1322	26.6477	26.9805	25.5372	25.1791	25.5504	26.0542	26.9492	27.6364	27.2666	27.2217	25.622	24.7545	26.4566	26.7402	27.4808	27.2136	27.0268	27.1891	25.641	25.5855	25.2083	27.3019	27.0266	26.9429	26.7954	27.5234	26.1677	26.0215	27.5733	26.8855	NaN	1	0		NaN
412	sp|O15427|MOT4_HUMAN Monocarboxylate transporter 4 OS=Homo sapiens OX=9606 GN=SLC16A3 PE=1 SV=1	O15427	Monocarboxylate transporter 4	SLC16A3	30.3789	30.3787	30.6604	30.4414	30.484	30.5799	30.2257	30.9346	31.205	31.071	30.8108	30.3131	30.5761	30.3674	30.7413	30.7646	30.266	30.8941	30.4227	30.7222	30.5734	30.2404	30.4234	30.8675	30.7538	30.1919	30.4941	31.0347	30.1905	30.8661	30.833	30.498	31.1306	30.2122	30.8041	30.8453	30.3475	30.558	30.5123	30.1825	0.121541	0.726762	0.0563126		0.0531385
414	sp|O15446|RPA34_HUMAN DNA-directed RNA polymerase I subunit RPA34 OS=Homo sapiens OX=9606 GN=CD3EAP PE=1 SV=1;sp|O15446-2|RPA34_HUMAN Isoform 2 of DNA-directed RNA polymerase I subunit RPA34 OS=Homo sapiens OX=9606 GN=CD3EAP	O15446;O15446-2	DNA-directed RNA polymerase I subunit RPA34	CD3EAP	27.6141	27.6574	27.7138	27.3307	27.7515	27.512	27.5464	27.4787	28.0252	27.7836	28.0218	28.2995	27.393	24.9234	27.4644	27.5817	27.8583	27.743	27.6497	28.0039	27.3578	28.0218	27.6855	27.5546	28.1412	28.1449	28.0658	27.8884	27.8764	27.5725	27.5002	27.83	27.9394	27.8725	27.6489	28.0453	27.5868	27.8331	27.8212	27.7065	0.524676	0.165484	-0.731534		0.216961
416	sp|O15479|MAGB2_HUMAN Melanoma-associated antigen B2 OS=Homo sapiens OX=9606 GN=MAGEB2 PE=1 SV=3	O15479	Melanoma-associated antigen B2	MAGEB2	30.7775	30.8812	30.9434	30.9411	30.7045	30.8644	30.8439	30.8341	31.1964	31.106	31.0527	31.0276	31.3901	31.0939	31.2697	31.1704	31.1549	31.1666	30.9853	31.0848	30.9309	31.3281	31.1006	31.0891	31.2904	30.9212	31.1658	30.8845	31.2093	31.3998	31.4576	31.2126	31.3055	30.8991	31.3341	30.9031	31.2296	31.3197	31.3551	31.1884	2.89684	0.0101707	0.419299	+	1.81735
417	sp|O15498|YKT6_HUMAN Synaptobrevin homolog YKT6 OS=Homo sapiens OX=9606 GN=YKT6 PE=1 SV=1;sp|O15498-2|YKT6_HUMAN Isoform 2 of Synaptobrevin homolog YKT6 OS=Homo sapiens OX=9606 GN=YKT6	O15498;O15498-2	Synaptobrevin homolog YKT6	YKT6	29.6264	29.7806	29.6126	29.8717	29.4462	29.309	29.1973	29.4503	29.7735	30.1062	29.739	29.4832	29.2206	29.3937	29.3628	29.3935	28.8889	29.0974	29.2175	29.5809	29.5006	29.4512	29.7328	29.6117	29.2937	29.8709	29.8154	29.7084	29.3932	29.4684	29.7774	29.4668	29.611	29.4532	29.409	29.7778	29.5153	29.3382	29.3643	29.5097	0.0379938	0.93831	-0.00806141		1.36687
418	sp|O15504|NUP42_HUMAN Nucleoporin NUP42 OS=Homo sapiens OX=9606 GN=NUP42 PE=1 SV=1;sp|O15504-2|NUP42_HUMAN Isoform 2 of Nucleoporin NUP42 OS=Homo sapiens OX=9606 GN=NUP42	O15504;O15504-2	Nucleoporin-like protein 2	NUPL2	27.6305	26.8464	25.9932	27.1655	27.1306	24.8177	24.801	24.2808	25.2636	28.0798	27.7025	27.5753	25.4714	26.0587	25.7755	26.347	27.1793	27.904	27.5665	27.4392	27.9821	25.4001	26.6186	25.6117	27.6605	27.2482	27.1157	27.6677	25.0297	26.6183	24.9111	26.2606	26.0204	27.3393	27.3393	27.7383	25.4476	26.1225	27.0709	25.8739	NaN	1	0		NaN
419	sp|O15511|ARPC5_HUMAN Actin-related protein 2/3 complex subunit 5 OS=Homo sapiens OX=9606 GN=ARPC5 PE=1 SV=3;sp|O15511-2|ARPC5_HUMAN Isoform 2 of Actin-related protein 2/3 complex subunit 5 OS=Homo sapiens OX=9606 GN=ARPC5	O15511;O15511-2	Actin-related protein 2/3 complex subunit 5	ARPC5	32.8464	33.1426	33.1275	33.0793	32.6609	32.5498	32.5912	32.6335	33.1444	33.1825	33.0407	33.1362	32.5366	32.3103	32.5332	32.3549	32.7185	32.4582	32.7461	32.6718	32.8245	32.7934	32.6827	32.6624	32.7735	32.6427	32.8022	32.6786	32.3514	32.5437	32.3192	32.5152	32.9472	32.8921	33.0184	32.7897	32.8903	32.3259	32.5555	32.4904	1.47149	0.141898	-0.175096		1.51302
420	sp|O15514|RPB4_HUMAN DNA-directed RNA polymerase II subunit RPB4 OS=Homo sapiens OX=9606 GN=POLR2D PE=1 SV=1	O15514	DNA-directed RNA polymerase II subunit RPB4	POLR2D	26.6716	26.6952	26.9754	26.6098	26.8663	26.0226	27.0046	26.3013	26.6899	26.7203	26.8834	26.6756	26.6874	25.1934	26.3069	26.6938	26.7176	26.6047	26.7492	26.9039	26.7676	27.0806	26.5816	25.2255	27.0186	26.7174	26.6561	26.9767	26.4666	26.5932	25.2965	26.1762	26.7054	26.8592	26.5779	26.9923	25.3373	25.7674	26.4263	27.1436	0.330192	0.333918	-0.328329		0.105656
421	sp|O15523|DDX3Y_HUMAN ATP-dependent RNA helicase DDX3Y OS=Homo sapiens OX=9606 GN=DDX3Y PE=1 SV=2;sp|O15523-2|DDX3Y_HUMAN Isoform 2 of ATP-dependent RNA helicase DDX3Y OS=Homo sapiens OX=9606 GN=DDX3Y	O15523;O15523-2	ATP-dependent RNA helicase DDX3Y	DDX3Y	29.2557	29.2555	29.0776	29.1633	29.5745	29.7407	29.3189	29.4909	29.3159	29.3132	29.371	29.4426	29.4696	29.5161	29.4882	29.6731	29.3231	29.3487	29.5244	29.2395	29.6501	29.3913	29.7412	29.5439	29.1752	29.4451	29.2242	29.3887	29.7848	29.5678	29.6723	29.629	29.1883	29.2218	29.4458	29.4319	29.4625	29.4534	29.5813	29.5082	0.0187912	0.962565	0.00549746		0.168604
422	sp|O15525|MAFG_HUMAN Transcription factor MafG OS=Homo sapiens OX=9606 GN=MAFG PE=1 SV=1	O15525	Transcription factor MafG	MAFG	27.7338	28.021	27.7543	27.787	27.3935	27.6034	27.3801	27.38	27.8541	25.9261	28.4581	27.674	26.9854	27.3773	27.7784	27.6415	27.7573	27.6518	27.6929	28.0999	27.9218	28.2438	27.4104	27.3437	28.6393	27.7026	27.4444	27.6939	27.5109	27.6541	27.7985	27.5707	28.2369	27.7988	28.2611	28.1414	27.4213	28.3053	27.655	27.1992	0.0118534	0.968281	0.00643635		0.624875
423	sp|O15530|PDPK1_HUMAN 3-phosphoinositide-dependent protein kinase 1 OS=Homo sapiens OX=9606 GN=PDPK1 PE=1 SV=1;sp|O15530-2|PDPK1_HUMAN Isoform 2 of 3-phosphoinositide-dependent protein kinase 1 OS=Homo sapiens OX=9606 GN=PDPK1;sp|O15530-3|PDPK1_HUMAN Isofo	O15530;O15530-2;O15530-3;O15530-4;Q6A1A2;O15530-5	3-phosphoinositide-dependent protein kinase 1;Putative 3-phosphoinositide-dependent protein kinase 2	PDPK1;PDPK2P	28.763	28.8149	28.7637	28.5791	28.28	28.5282	28.7252	28.5961	28.6682	28.7143	28.6807	28.7681	28.5774	28.3738	28.259	28.3908	28.6366	28.9489	28.6815	28.5853	28.0568	28.5144	28.3596	28.3828	28.6997	28.9094	28.6983	28.5359	28.5619	27.8795	28.1216	27.7142	28.4632	28.4111	28.8377	28.6211	28.6423	28.5856	28.6759	28.4217	0.534504	0.340782	-0.132121		0.744031
424	sp|O15533-2|TPSN_HUMAN Isoform 2 of Tapasin OS=Homo sapiens OX=9606 GN=TAPBP;sp|O15533|TPSN_HUMAN Tapasin OS=Homo sapiens OX=9606 GN=TAPBP PE=1 SV=1;sp|O15533-3|TPSN_HUMAN Isoform 3 of Tapasin OS=Homo sapiens OX=9606 GN=TAPBP;sp|O15533-4|TPSN_HUMAN Isoform	O15533-2;O15533;O15533-3;O15533-4	Tapasin	TAPBP	29.2351	29.1684	29.3195	29.2871	29.872	30.1677	29.9352	30.4722	29.353	29.4103	29.6259	29.5696	30.2988	30.169	29.4202	29.9783	29.4376	29.7727	29.6053	29.561	30.3969	29.9413	30.8741	30.5167	29.5678	29.1349	29.4325	29.5381	29.9109	30.2846	30.6287	30.0521	29.5086	29.4567	29.8382	29.5853	30.2229	30.0432	30.0927	30.1303	0.250314	0.479493	-0.145197		0.652251
425	sp|O15541|R113A_HUMAN E3 ubiquitin-protein ligase RNF113A OS=Homo sapiens OX=9606 GN=RNF113A PE=1 SV=1	O15541	RING finger protein 113A	RNF113A	27.2274	27.4993	26.6736	26.8783	27.8627	27.9778	27.8163	27.7028	26.8478	27.1187	27.0465	27.1655	27.0595	25.2485	27.2274	27.4676	27.2227	27.6876	27.2462	27.3048	28.0046	28.4254	28.1816	27.9377	27.6888	27.2272	26.7283	27.3406	28.1257	27.9535	28.1197	28.2795	27.0618	27.1349	27.1442	27.5	28.079	28.516	28.4552	28.2911	1.11343	0.0318472	-1.08914	+	1.285
426	sp|O15553|MEFV_HUMAN Pyrin OS=Homo sapiens OX=9606 GN=MEFV PE=1 SV=1	O15553	Pyrin	MEFV	28.4829	28.2308	28.5968	28.5312	27.8016	28.1077	25.2166	27.9494	28.148	28.3775	28.398	28.9131	27.6346	27.5365	27.9144	25.5502	28.011	28.8033	28.4713	28.498	27.6653	28.1475	28.023	25.7934	28.6695	28.7778	28.2017	28.555	27.0241	26.0137	27.6299	25.8529	28.4303	28.5247	28.6916	28.4056	28.089	27.9241	28.1197	27.7206	0.0437464	0.848975	-0.109885		0.055556
427	sp|O43143|DHX15_HUMAN Pre-mRNA-splicing factor ATP-dependent RNA helicase DHX15 OS=Homo sapiens OX=9606 GN=DHX15 PE=1 SV=2	O43143	Pre-mRNA-splicing factor ATP-dependent RNA helicase DHX15	DHX15	33.455	33.6669	33.6797	33.7787	33.4747	33.4957	33.4018	33.4994	33.8308	33.7306	33.617	33.6296	33.6154	33.5873	33.5442	33.4614	33.6502	33.661	33.7273	33.6366	33.8937	33.886	33.8049	33.8866	33.6832	33.7075	33.6399	33.6921	33.7956	33.7467	33.7674	33.6742	33.7979	33.6444	33.7608	33.7014	33.7232	33.715	33.721	33.7349	1.07985	0.351269	0.0841608		4.87976
428	sp|O43148|MCES_HUMAN mRNA cap guanine-N7 methyltransferase OS=Homo sapiens OX=9606 GN=RNMT PE=1 SV=1;sp|O43148-2|MCES_HUMAN Isoform 2 of mRNA cap guanine-N7 methyltransferase OS=Homo sapiens OX=9606 GN=RNMT	O43148;O43148-2	mRNA cap guanine-N7 methyltransferase	RNMT	28.4116	28.4178	28.0354	28.0885	28.076	27.6056	27.859	28.1347	28.4948	27.8931	28.0126	28.1744	27.6481	27.8446	27.9791	28.2735	28.345	29.8746	24.7041	27.9074	27.8631	28.1819	27.6295	27.5572	27.7622	28.4189	28.2422	28.5862	27.6996	27.9496	28.15	27.8697	28.5403	28.3465	28.2138	27.9095	28.3433	28.1187	27.8819	28.0374	0.0339521	0.91552	0.0175142		0.243563
429	sp|O43149|ZZEF1_HUMAN Zinc finger ZZ-type and EF-hand domain-containing protein 1 OS=Homo sapiens OX=9606 GN=ZZEF1 PE=1 SV=6	O43149	Zinc finger ZZ-type and EF-hand domain-containing protein 1	ZZEF1	28.7064	28.6291	28.9781	28.8495	28.7253	28.4294	28.6909	28.5667	28.3454	28.8162	28.6861	28.3686	28.4689	28.3613	28.2747	28.76	28.4924	28.5229	28.3015	28.8484	28.1122	28.4446	28.4734	28.3482	28.7808	28.7155	28.9637	28.5762	28.6252	27.9987	28.6179	28.6359	28.7257	28.3905	28.6296	28.7284	28.6527	28.3141	28.7565	28.4056	0.499843	0.345877	-0.13684		1.2963
431	sp|O43156|TTI1_HUMAN TELO2-interacting protein 1 homolog OS=Homo sapiens OX=9606 GN=TTI1 PE=1 SV=3	O43156	TELO2-interacting protein 1 homolog	TTI1	27.7887	27.7737	27.709	28.1135	27.7507	27.8532	27.8968	27.8957	27.9735	27.7702	27.9426	27.7789	27.9446	27.8908	27.8142	27.8866	27.8695	28.0057	27.6575	28.3043	27.6369	27.981	27.8195	27.8604	27.8805	28.1475	28.0255	28.0782	28.09	27.7886	27.6824	28.0918	27.8517	27.6341	27.827	27.8921	27.9269	28.1274	27.6253	27.9567	0.343846	0.679416	0.0349154		0.115915
432	sp|O43159|RRP8_HUMAN Ribosomal RNA-processing protein 8 OS=Homo sapiens OX=9606 GN=RRP8 PE=1 SV=2	O43159	Ribosomal RNA-processing protein 8	RRP8	29.2339	29.0908	28.9897	29.0628	29.5017	29.3042	29.3603	29.3461	28.9371	28.9465	29.0972	29.3047	29.641	29.598	29.5788	29.2277	29.1086	29.0032	28.8638	28.9514	29.2416	28.8429	29.4176	29.5552	29.3349	29.0108	29.2069	29.1883	29.8162	29.8691	29.6706	29.6758	29.1755	29.1607	28.833	29.1274	29.4105	29.2867	29.2203	29.4272	0.602277	0.317497	0.133284		0.297231
433	sp|O43164-2|PJA2_HUMAN Isoform 2 of E3 ubiquitin-protein ligase Praja-2 OS=Homo sapiens OX=9606 GN=PJA2;sp|O43164|PJA2_HUMAN E3 ubiquitin-protein ligase Praja-2 OS=Homo sapiens OX=9606 GN=PJA2 PE=1 SV=4	O43164-2;O43164	E3 ubiquitin-protein ligase Praja-2	PJA2	24.7508	25.3451	24.5159	24.6292	25.9218	25.6112	25.1623	26.8447	25.1339	25.9935	25.8636	25.5232	26.6716	25.1648	25.6562	25.573	25.1509	25.1317	25.4714	25.1076	26.0976	25.8914	26.5752	25.6852	25.0672	24.9547	25.0006	24.9099	25.6104	25.6265	25.7625	26.4505	24.444	25.1957	25.37	25.1895	26.0596	25.8319	25.6373	26.2135	NaN	1	0		NaN
435	sp|O43169|CYB5B_HUMAN Cytochrome b5 type B OS=Homo sapiens OX=9606 GN=CYB5B PE=1 SV=3	O43169	Cytochrome b5 type B	CYB5B	29.6496	29.6377	29.8177	29.8837	30.1771	30.1399	30.0284	30.1646	30.2028	29.9254	29.8217	29.1788	30.3275	30.4351	30.5586	30.5552	29.6149	29.9138	29.493	29.7155	29.8817	30.1609	30.3666	30.1826	29.6481	29.4998	29.9031	29.7436	30.2606	30.1803	30.4295	30.4211	30.1076	29.5619	29.874	29.9195	29.8721	29.6128	29.7839	30.0318	2.72474	0.017931	0.3416	+	0.0690357
436	sp|O43172-2|PRP4_HUMAN Isoform 2 of U4/U6 small nuclear ribonucleoprotein Prp4 OS=Homo sapiens OX=9606 GN=PRPF4;sp|O43172|PRP4_HUMAN U4/U6 small nuclear ribonucleoprotein Prp4 OS=Homo sapiens OX=9606 GN=PRPF4 PE=1 SV=2	O43172-2;O43172	U4/U6 small nuclear ribonucleoprotein Prp4	PRPF4	31.4462	31.5183	31.5871	31.5353	31.3088	31.2283	31.2003	31.3897	31.4661	31.3452	31.6669	31.3148	31.1541	31.1817	31.1913	31.4199	31.3649	31.2774	31.4505	31.3436	31.2422	31.6186	31.1905	31.3292	31.4512	31.4484	31.3809	31.3404	31.3427	31.4095	31.4737	31.4201	31.4267	31.4156	31.3698	31.4451	31.385	31.4201	31.4021	31.2937	0.244196	0.661167	-0.0450158		0.246325
437	sp|O43175|SERA_HUMAN D-3-phosphoglycerate dehydrogenase OS=Homo sapiens OX=9606 GN=PHGDH PE=1 SV=4	O43175	D-3-phosphoglycerate dehydrogenase	PHGDH	35.2242	35.2065	35.3793	35.2009	35.6426	35.694	35.6223	35.5905	35.3862	35.2535	35.2393	35.2367	35.6313	35.5396	35.6221	35.5787	34.8817	34.9179	34.8525	34.7902	35.4157	35.4351	35.3611	35.2962	34.8675	34.9556	34.951	34.9413	35.4994	35.4301	35.4577	35.3995	34.9296	34.7757	34.9482	34.6396	35.3268	35.2492	35.2234	35.162	0.714424	0.569988	-0.0444374		3.32418
438	sp|O43181|NDUS4_HUMAN NADH dehydrogenase [ubiquinone] iron-sulfur protein 4, mitochondrial OS=Homo sapiens OX=9606 GN=NDUFS4 PE=1 SV=1	O43181	NADH dehydrogenase [ubiquinone] iron-sulfur protein 4, mitochondrial	NDUFS4	29.0014	25.8806	30.2333	29.1318	29.8169	30.1517	30.1248	30.0226	28.3843	29.0714	28.7254	28.6806	29.8585	30.1461	30.0623	30.1072	28.573	27.7533	27.6595	28.1373	29.3975	29.128	29.1682	28.9275	27.978	28.3527	28.5699	28.4238	29.468	29.334	29.203	29.1293	26.3374	28.6608	25.1917	28.2788	29.0529	29.8516	29.9144	29.0332	0.051257	0.902279	0.0145097		3.41312
440	sp|O43237|DC1L2_HUMAN Cytoplasmic dynein 1 light intermediate chain 2 OS=Homo sapiens OX=9606 GN=DYNC1LI2 PE=1 SV=1;sp|O43237-2|DC1L2_HUMAN Isoform 2 of Cytoplasmic dynein 1 light intermediate chain 2 OS=Homo sapiens OX=9606 GN=DYNC1LI2	O43237;O43237-2	Cytoplasmic dynein 1 light intermediate chain 2	DYNC1LI2	29.6843	29.6249	29.8717	29.7693	28.8629	29.322	29.2879	29.1013	29.7561	29.7575	29.8405	30.0005	28.808	28.7557	29.0679	29.129	29.6122	29.286	29.2636	29.5413	29.1655	29.077	28.422	28.2114	29.7605	29.46	29.718	29.4928	28.7132	28.3455	28.407	28.1897	29.666	29.5016	30.0525	29.7977	28.8354	28.8281	28.917	28.5512	0.703837	0.217155	-0.203367		0.816414
441	sp|O43242|PSMD3_HUMAN 26S proteasome non-ATPase regulatory subunit 3 OS=Homo sapiens OX=9606 GN=PSMD3 PE=1 SV=2;sp|O43242-2|PSMD3_HUMAN Isoform 2 of 26S proteasome non-ATPase regulatory subunit 3 OS=Homo sapiens OX=9606 GN=PSMD3	O43242;O43242-2	26S proteasome non-ATPase regulatory subunit 3	PSMD3	32.9561	33.0484	32.9277	33.0361	33.1425	33.2643	33.1826	33.1964	32.9771	32.8531	32.92	32.9595	33.1807	33.0665	33.0471	33.1146	32.9694	32.9817	32.8529	33.0366	33.1619	33.1442	33.2242	33.2577	33.1253	32.9567	32.9536	32.9138	33.1923	33.1779	33.2416	33.2353	32.966	32.8667	32.9628	33.0816	33.1877	33.1159	33.1048	33.0819	1.28014	0.300967	-0.0942278		0.00479637
442	sp|O43252|PAPS1_HUMAN Bifunctional 3-phosphoadenosine 5-phosphosulfate synthase 1 OS=Homo sapiens OX=9606 GN=PAPSS1 PE=1 SV=2	O43252	Bifunctional 3-phosphoadenosine 5-phosphosulfate synthase 1;Sulfate adenylyltransferase;Adenylyl-sulfate kinase	PAPSS1	26.277	25.388	24.1992	26.0313	25.8195	26.2287	26.1757	26.0613	25.2073	25.1843	27.1166	25.3303	25.9159	26.0308	27.1468	26.838	25.3721	24.9862	24.1173	26.6033	26.3033	25.8079	26.1877	25.3656	26.4621	25.4475	24.7364	24.937	25.9606	26.3689	25.6534	25.5118	24.7832	25.7101	25.8383	25.6683	27.4059	26.561	25.9926	25.2423	0.620961	0.163113	0.411616		0.279057
444	sp|O43264|ZW10_HUMAN Centromere/kinetochore protein zw10 homolog OS=Homo sapiens OX=9606 GN=ZW10 PE=1 SV=3;sp|O43264-2|ZW10_HUMAN Isoform 2 of Centromere/kinetochore protein zw10 homolog OS=Homo sapiens OX=9606 GN=ZW10	O43264;O43264-2	Centromere/kinetochore protein zw10 homolog	ZW10	29.9589	29.88	30.0698	30.0235	30.0895	30.0145	29.8908	29.9245	29.9268	29.9598	29.8922	29.6985	30.1912	29.7256	30.0275	29.8644	30.0714	30.0237	30.0017	29.69	29.9212	30.0358	30.0991	29.8588	30.0392	29.8902	30.0125	30.1146	30.2171	30.0185	30.0956	30.0607	29.8642	29.9289	29.9358	29.8972	29.9549	29.5647	29.6087	29.742	0.091316	0.82333	-0.0276647		0.00528356
446	sp|O43290|SNUT1_HUMAN U4/U6.U5 tri-snRNP-associated protein 1 OS=Homo sapiens OX=9606 GN=SART1 PE=1 SV=1	O43290	U4/U6.U5 tri-snRNP-associated protein 1	SART1	31.0887	31.13	31.073	31.1074	30.2836	30.2162	30.2085	30.1775	31.2265	30.9976	31.075	31.0663	30.2029	29.8564	30.0069	29.9441	31.3661	31.1649	31.0652	31.1454	30.3862	30.1721	30.4882	30.2852	31.4468	31.1034	31.1779	31.1734	30.2328	30.3854	30.4349	30.3816	31.3627	31.3415	31.2198	31.2437	30.4092	30.2545	30.5211	30.2193	1.53296	0.101474	-0.21887		0.771611
447	sp|O43292|GPAA1_HUMAN Glycosylphosphatidylinositol anchor attachment 1 protein OS=Homo sapiens OX=9606 GN=GPAA1 PE=1 SV=3;sp|O43292-2|GPAA1_HUMAN Isoform 2 of Glycosylphosphatidylinositol anchor attachment 1 protein OS=Homo sapiens OX=9606 GN=GPAA1	O43292;O43292-2	Glycosylphosphatidylinositol anchor attachment 1 protein	GPAA1	27.37	26.8844	26.741	27.1175	25.3405	25.3197	27.2955	25.7599	27.3639	27.7394	27.2256	25.6202	27.1581	27.9547	27.4628	27.0069	24.9743	27.0402	26.9033	27.1762	25.7423	26.0913	25.0644	26.62	27.672	27.6549	27.4976	27.2395	25.276	25.9969	25.8717	27.4531	27.1183	26.8802	26.9562	26.4884	25.6225	25.5319	26.6382	25.9765	1.54519	0.0104781	1.4667	+	NaN
448	sp|O43293|DAPK3_HUMAN Death-associated protein kinase 3 OS=Homo sapiens OX=9606 GN=DAPK3 PE=1 SV=1;sp|O43293-2|DAPK3_HUMAN Isoform 2 of Death-associated protein kinase 3 OS=Homo sapiens OX=9606 GN=DAPK3	O43293;O43293-2	Death-associated protein kinase 3	DAPK3	25.9225	25.9928	25.8093	25.9407	24.9638	26.1331	25.909	25.2412	26.109	25.6702	26.0943	25.9887	27.0732	25.9334	25.7542	26.3171	26.2295	25.4673	26.1555	25.2177	26.3681	26.2582	25.8365	27.1491	25.7952	26.035	24.9136	25.9455	25.8661	26.9065	27.6159	26.2838	26.0965	26.0755	26.169	25.8652	26.5406	25.2884	24.8656	25.4497	NaN	1	0		NaN
450	sp|O43299|AP5Z1_HUMAN AP-5 complex subunit zeta-1 OS=Homo sapiens OX=9606 GN=AP5Z1 PE=1 SV=2;sp|O43299-2|AP5Z1_HUMAN Isoform 2 of AP-5 complex subunit zeta-1 OS=Homo sapiens OX=9606 GN=AP5Z1	O43299;O43299-2	AP-5 complex subunit zeta-1	AP5Z1	26.9596	27.0692	25.7968	26.2972	25.5865	25.7795	26.3779	25.4824	27.0633	24.6798	26.3289	27.1168	25.67	26.9349	25.6405	25.7646	26.8749	24.3167	25.2628	24.7898	27.2185	25.4101	26.1069	24.8538	25.4558	26.7406	27.2422	26.9246	26.6722	26.2672	28.0532	26.1731	24.9687	27.057	26.9331	25.6666	26.6918	25.0821	26.3383	26.2267	NaN	1	0		NaN
452	sp|O43314-2|VIP2_HUMAN Isoform 2 of Inositol hexakisphosphate and diphosphoinositol-pentakisphosphate kinase 2 OS=Homo sapiens OX=9606 GN=PPIP5K2;sp|O43314|VIP2_HUMAN Inositol hexakisphosphate and diphosphoinositol-pentakisphosphate kinase 2 OS=Homo sapien	O43314-2;O43314	Inositol hexakisphosphate and diphosphoinositol-pentakisphosphate kinase 2	PPIP5K2	30.3035	29.928	30.0447	29.9987	30.0284	30.126	29.8973	29.9679	30.084	30.3066	30.3855	30.3042	29.9894	30.3334	30.3291	30.2393	30.2929	30.4434	30.4083	30.6752	30.0346	29.8494	30.0321	29.846	30.2649	30.4783	30.3698	30.3742	30.1943	29.9271	29.8908	29.8574	30.2903	30.3771	30.1072	30.4287	29.712	29.3487	30.0554	29.8691	1.22235	0.127549	0.217929		0.390226
453	sp|O43318-2|M3K7_HUMAN Isoform 1A of Mitogen-activated protein kinase kinase kinase 7 OS=Homo sapiens OX=9606 GN=MAP3K7;sp|O43318|M3K7_HUMAN Mitogen-activated protein kinase kinase kinase 7 OS=Homo sapiens OX=9606 GN=MAP3K7 PE=1 SV=1;sp|O43318-4|M3K7_HUMAN	O43318-2;O43318;O43318-4;O43318-3	Mitogen-activated protein kinase kinase kinase 7	MAP3K7	26.0739	26.0455	26.5096	25.465	24.9827	26.5098	25.178	26.9288	25.943	26.0164	24.8106	24.3025	25.2644	25.8754	25.9364	26.6812	24.924	25.9673	26.663	26.0093	25.9545	26.1853	25.5788	25.8957	26.0749	25.8507	26.0297	25.967	26.2543	26.7445	26.2269	25.0554	25.5972	25.7836	26.391	25.8671	26.4807	25.5004	25.4807	26.4351	NaN	1	0		NaN
454	sp|O43324|MCA3_HUMAN Eukaryotic translation elongation factor 1 epsilon-1 OS=Homo sapiens OX=9606 GN=EEF1E1 PE=1 SV=1;sp|O43324-2|MCA3_HUMAN Isoform 2 of Eukaryotic translation elongation factor 1 epsilon-1 OS=Homo sapiens OX=9606 GN=EEF1E1	O43324;O43324-2	Eukaryotic translation elongation factor 1 epsilon-1	EEF1E1	29.9073	29.6787	30.215	29.9222	30.4944	30.4482	30.537	30.6321	30.5609	30.3447	30.7021	30.2426	31.0164	31.0781	31.1338	31.033	30.6648	30.6073	30.3413	30.1899	31.1251	30.9591	31.0576	30.961	30.297	30.2852	30.6021	30.5315	31.0702	30.9382	30.9854	30.9408	30.807	30.6402	30.7849	30.6624	31.257	31.3861	31.4157	31.1677	4.56146	0.00108844	0.53744	+	3.93725
457	sp|O43390|HNRPR_HUMAN Heterogeneous nuclear ribonucleoprotein R OS=Homo sapiens OX=9606 GN=HNRNPR PE=1 SV=1;sp|O43390-2|HNRPR_HUMAN Isoform 2 of Heterogeneous nuclear ribonucleoprotein R OS=Homo sapiens OX=9606 GN=HNRNPR;sp|O43390-3|HNRPR_HUMAN Isoform 3 o	O43390;O43390-2;O43390-3;O43390-4	Heterogeneous nuclear ribonucleoprotein R	HNRNPR	33.0368	33.1273	33.2203	33.0024	33.0964	33.1567	33.1095	33.0854	33.4921	33.4214	33.5519	33.4982	33.0562	33.0449	33.0178	33.1886	33.4404	33.2987	33.4728	33.3448	33.0045	33.0476	32.8953	32.8517	33.2826	33.4006	33.4096	33.391	33.1516	32.9881	33.0437	33.1206	33.2365	33.3622	33.2962	33.186	33.1958	33.114	33.1847	33.0766	0.369585	0.672353	-0.0350971		1.81286
458	sp|O43395|PRPF3_HUMAN U4/U6 small nuclear ribonucleoprotein Prp3 OS=Homo sapiens OX=9606 GN=PRPF3 PE=1 SV=2	O43395	U4/U6 small nuclear ribonucleoprotein Prp3	PRPF3	32.5816	32.5103	32.3725	32.3739	32.1368	32.1482	32.1216	32.088	32.4129	32.4327	32.4296	32.4565	31.8511	31.8074	31.8302	31.7995	32.3581	32.4561	32.6531	32.5068	31.9476	32.0025	32.2017	32.4106	32.519	32.4194	32.4837	32.5379	32.0463	32.004	32.0818	32.0451	32.402	32.4217	32.5129	32.4461	31.9943	32.0858	32.0992	32.0936	5.60815	0.0077385	-0.301565	+	0.0564636
459	sp|O43396|TXNL1_HUMAN Thioredoxin-like protein 1 OS=Homo sapiens OX=9606 GN=TXNL1 PE=1 SV=3	O43396	Thioredoxin-like protein 1	TXNL1	31.946	31.879	31.8984	31.7809	31.6154	31.7582	31.7179	31.7674	31.977	31.8914	31.9191	31.9833	31.6402	31.6921	31.6708	31.8335	31.9495	32.0806	32.3501	31.9659	31.5623	31.7132	31.441	31.5791	31.9853	32.2172	32.1615	32.0974	31.5047	31.6065	31.7981	31.54	31.8838	31.9486	31.767	32.0725	31.5517	31.5978	31.5417	31.6633	0.0351004	0.953245	-0.00560617		1.12114
460	sp|O43399|TPD54_HUMAN Tumor protein D54 OS=Homo sapiens OX=9606 GN=TPD52L2 PE=1 SV=2;sp|O43399-5|TPD54_HUMAN Isoform 5 of Tumor protein D54 OS=Homo sapiens OX=9606 GN=TPD52L2;sp|O43399-7|TPD54_HUMAN Isoform 7 of Tumor protein D54 OS=Homo sapiens OX=9606 GN	O43399;O43399-5;O43399-7	Tumor protein D54	TPD52L2	32.3552	32.1342	32.23	32.2801	31.6308	31.4472	31.4421	31.8258	32.3722	32.4629	32.5109	32.608	31.8548	31.7057	31.4477	31.5246	32.3384	32.3526	32.2828	32.2491	31.7438	31.7928	31.6534	31.9588	32.2408	32.5023	32.3747	32.4719	31.6064	31.6109	31.6075	31.629	32.4478	32.4574	32.4508	32.2486	31.9887	31.8388	31.9759	31.798	0.13677	0.729438	0.0467238		0.915382
462	sp|O43402|EMC8_HUMAN ER membrane protein complex subunit 8 OS=Homo sapiens OX=9606 GN=EMC8 PE=1 SV=1	O43402	ER membrane protein complex subunit 8	EMC8	27.6241	28.3149	28.2648	27.7255	28.7978	28.3244	28.4845	28.4577	27.9515	28.2391	28.0194	27.9792	28.415	28.7336	28.7735	28.6338	28.0357	27.4082	27.8869	28.6705	28.4235	28.2123	28.7927	28.42	28.3495	28.374	28.5426	28.3791	29.1195	28.759	28.5846	29.0101	28.2036	28.785	27.8951	28.5393	28.2317	28.6263	28.6557	28.6643	0.425539	0.394393	0.122884		0.129308
463	sp|O43414|ERI3_HUMAN ERI1 exoribonuclease 3 OS=Homo sapiens OX=9606 GN=ERI3 PE=1 SV=2;sp|O43414-3|ERI3_HUMAN Isoform 3 of ERI1 exoribonuclease 3 OS=Homo sapiens OX=9606 GN=ERI3;sp|O43414-2|ERI3_HUMAN Isoform 2 of ERI1 exoribonuclease 3 OS=Homo sapiens OX=9	O43414;O43414-3;O43414-2	ERI1 exoribonuclease 3	ERI3	29.0098	28.8717	28.9563	29.3178	25.5383	28.7089	29.047	25.0338	29.1935	28.5734	28.8616	28.6304	26.1846	26.3513	25.0956	28.2505	29.0913	29.3929	29.4095	29.0871	29.1481	29.1096	28.5268	28.6445	29.3513	28.9394	29.264	29.1305	29.6992	28.8238	28.5982	29.0065	29.1096	29.1242	29.0542	29.0658	29.0686	29.3005	26.5201	29.1674	NaN	1	0		0.842131
464	sp|O43422|P52K_HUMAN 52 kDa repressor of the inhibitor of the protein kinase OS=Homo sapiens OX=9606 GN=THAP12 PE=1 SV=2;sp|O43422-2|P52K_HUMAN Isoform Short of 52 kDa repressor of the inhibitor of the protein kinase OS=Homo sapiens OX=9606 GN=THAP12	O43422;O43422-2	52 kDa repressor of the inhibitor of the protein kinase	PRKRIR	25.8284	26.11	25.9889	25.8456	26.3748	25.5368	26.2238	26.0024	25.1156	25.3227	25.963	25.8036	25.4358	25.6303	25.5234	26.252	25.9784	25.5138	26.0012	25.5826	25.5612	26.5217	25.333	24.9074	25.0931	25.8822	26.4081	26.3352	27.2489	25.8466	27.0635	25.9372	26.1981	26.0191	26.3645	26.1241	25.8352	26.6525	24.9631	26.356	NaN	1	0		NaN
465	sp|O43427-2|FIBP_HUMAN Isoform Short of Acidic fibroblast growth factor intracellular-binding protein OS=Homo sapiens OX=9606 GN=FIBP;sp|O43427|FIBP_HUMAN Acidic fibroblast growth factor intracellular-binding protein OS=Homo sapiens OX=9606 GN=FIBP PE=1 SV	O43427-2;O43427	Acidic fibroblast growth factor intracellular-binding protein	FIBP	25.7175	25.6311	25.5403	25.6972	26.3865	25.5863	26.024	25.8746	25.811	26.3269	25.3783	25.775	26.5829	26.5668	25.8638	25.1474	25.711	25.0944	24.3209	25.36	26.1422	25.0327	24.4098	25.4529	25.6788	25.6236	25.9493	25.7351	26.6103	24.9367	26.2885	25.864	25.8027	25.6538	26.4608	25.6855	25.9001	25.949	24.6952	25.5627	NaN	1	0		NaN
466	sp|O43432|IF4G3_HUMAN Eukaryotic translation initiation factor 4 gamma 3 OS=Homo sapiens OX=9606 GN=EIF4G3 PE=1 SV=2;sp|O43432-3|IF4G3_HUMAN Isoform 3 of Eukaryotic translation initiation factor 4 gamma 3 OS=Homo sapiens OX=9606 GN=EIF4G3;sp|O43432-4|IF4G3	O43432;O43432-3;O43432-4	Eukaryotic translation initiation factor 4 gamma 3	EIF4G3	30.5933	30.5629	30.431	30.6703	30.3924	30.1618	30.1964	30.2509	30.6096	30.6623	30.738	30.9039	30.4814	30.5297	30.4083	30.6702	30.8698	30.5692	30.6411	30.7679	30.3942	30.3525	29.9999	30.2034	30.801	30.83	30.7	30.7494	30.5884	30.3327	30.3096	30.2073	30.6483	30.6803	30.6005	30.8296	30.641	30.6732	30.1419	30.0384	1.95791	0.050862	0.272006		0.0437675
467	sp|O43447|PPIH_HUMAN Peptidyl-prolyl cis-trans isomerase H OS=Homo sapiens OX=9606 GN=PPIH PE=1 SV=1;sp|O43447-2|PPIH_HUMAN Isoform 2 of Peptidyl-prolyl cis-trans isomerase H OS=Homo sapiens OX=9606 GN=PPIH	O43447;O43447-2	Peptidyl-prolyl cis-trans isomerase H	PPIH	33.4151	33.4559	33.4258	33.3635	33.1426	33.2273	33.1753	33.01	33.4909	33.4008	33.4015	33.5034	32.5918	32.7249	32.4437	32.7501	33.4779	33.587	33.5854	33.6528	32.9035	32.9229	32.9663	33.0137	33.555	33.4044	33.3477	33.5398	33.2099	33.2128	33.0483	33.1943	33.5178	33.429	33.3705	33.3307	33.1142	33.1366	33.3118	33.1552	3.0386	0.00477108	-0.511171	+	1.92893
469	sp|O43464-3|HTRA2_HUMAN Isoform 3 of Serine protease HTRA2, mitochondrial OS=Homo sapiens OX=9606 GN=HTRA2;sp|O43464|HTRA2_HUMAN Serine protease HTRA2, mitochondrial OS=Homo sapiens OX=9606 GN=HTRA2 PE=1 SV=2;sp|O43464-2|HTRA2_HUMAN Isoform 2 of Serine pro	O43464-3;O43464;O43464-2;O43464-4	Serine protease HTRA2, mitochondrial	HTRA2	27.2619	26.8315	26.9942	26.9699	25.9861	25.8453	25.8353	26.3475	27.2889	27.2149	27.6771	27.6266	27.1507	26.5856	26.5688	26.7612	27.6634	27.0019	27.316	27.4126	26.2068	26.4377	25.8314	27.1237	27.2232	27.2448	27.1243	27.3424	25.2053	25.3361	25.6365	26.4476	26.8208	27.3197	27.1171	27.028	26.2361	25.8243	26.5626	26.2753	2.25706	0.00557925	0.763019	+	NaN
470	sp|O43488|ARK72_HUMAN Aflatoxin B1 aldehyde reductase member 2 OS=Homo sapiens OX=9606 GN=AKR7A2 PE=1 SV=3	O43488	Aflatoxin B1 aldehyde reductase member 2	AKR7A2	32.2664	32.0668	32.0014	31.9469	31.9795	31.803	31.9518	32.08	32.4472	32.2984	32.6345	32.7304	32.1449	32.2696	32.1506	32.0972	32.6095	32.306	32.2751	32.4137	32.1372	32.0523	31.976	32.0547	32.5064	32.2663	32.4881	32.5386	32.1513	32.3238	32.2545	32.1179	32.3293	32.6596	32.4996	32.5318	32.2337	32.1104	32.2098	32.2016	1.68489	0.0972895	0.211944		0.755929
471	sp|O43491|E41L2_HUMAN Band 4.1-like protein 2 OS=Homo sapiens OX=9606 GN=EPB41L2 PE=1 SV=1;sp|O43491-3|E41L2_HUMAN Isoform 3 of Band 4.1-like protein 2 OS=Homo sapiens OX=9606 GN=EPB41L2;sp|O43491-2|E41L2_HUMAN Isoform 2 of Band 4.1-like protein 2 OS=Homo	O43491;O43491-3;O43491-2	Band 4.1-like protein 2	EPB41L2	26.1913	26.695	26.7924	26.4865	25.7438	25.269	25.6218	25.5411	25.961	26.8136	26.4042	26.6113	25.3766	25.2277	25.3036	25.5204	26.866	26.9077	27.4554	26.8001	24.4509	24.7759	25.7713	24.866	26.5848	26.3081	26.3551	26.4331	25.5833	25.6088	25.7335	25.5821	26.108	26.244	26.4468	26.5371	24.8219	25.2463	24.5952	25.9189	0.780764	0.213372	-0.186857		0.989101
472	sp|O43491-4|E41L2_HUMAN Isoform 4 of Band 4.1-like protein 2 OS=Homo sapiens OX=9606 GN=EPB41L2	O43491-4	Band 4.1-like protein 2	EPB41L2	32.9087	32.7735	32.8091	32.7399	32.1561	32.253	32.2602	32.1766	32.3272	32.3044	32.2816	32.378	31.7749	31.5857	31.6784	31.743	32.5563	32.6253	32.6276	32.6617	31.9341	31.9579	31.9257	31.859	32.4503	32.5443	32.3988	32.589	31.6807	31.5867	31.6443	31.685	32.2132	32.3651	32.2969	32.6423	31.5238	31.6174	31.5686	31.6089	4.3456	0.00149153	-0.515976	+	3.87619
473	sp|O43493-4|TGON2_HUMAN Isoform 4 of Trans-Golgi network integral membrane protein 2 OS=Homo sapiens OX=9606 GN=TGOLN2;sp|O43493|TGON2_HUMAN Trans-Golgi network integral membrane protein 2 OS=Homo sapiens OX=9606 GN=TGOLN2 PE=1 SV=4;sp|O43493-5|TGON2_HUMAN	O43493-4;O43493;O43493-5;O43493-3;O43493-7;O43493-6	Trans-Golgi network integral membrane protein 2	TGOLN2	28.4093	28.026	28.2369	28.2885	27.8792	27.9088	27.8409	27.9334	28.662	28.7757	28.9289	28.4321	28.2513	28.4376	28.2539	28.1372	28.5012	28.5566	28.3833	28.721	28.0111	28.2229	28.3283	28.0465	28.7113	28.6002	28.4435	28.59	27.9347	28.1614	28.1606	28.1143	28.4532	28.4892	28.6994	29.07	27.9853	27.756	28.2593	28.2232	2.94404	0.01317	0.379437	+	1.82787
475	sp|O43504|LTOR5_HUMAN Ragulator complex protein LAMTOR5 OS=Homo sapiens OX=9606 GN=LAMTOR5 PE=1 SV=1	O43504	Ragulator complex protein LAMTOR5	LAMTOR5	30.8693	30.8682	30.5034	30.8853	30.6223	30.5789	30.6388	30.5875	30.7972	30.8245	30.8287	30.9203	30.3364	30.705	30.5898	30.7201	30.8466	30.8742	30.9012	30.5624	29.896	29.7955	30.4301	30.1331	30.88	30.955	30.9429	30.8473	30.1273	30.0637	29.8879	30.2652	30.9766	30.8415	30.6825	30.9451	30.2887	30.4711	30.688	30.2952	0.0761534	0.864323	-0.0190415		2.06184
477	sp|O43516|WIPF1_HUMAN WAS/WASL-interacting protein family member 1 OS=Homo sapiens OX=9606 GN=WIPF1 PE=1 SV=3;sp|O43516-3|WIPF1_HUMAN Isoform 3 of WAS/WASL-interacting protein family member 1 OS=Homo sapiens OX=9606 GN=WIPF1;sp|O43516-2|WIPF1_HUMAN Isoform	O43516;O43516-3;O43516-2;O43516-4	WAS/WASL-interacting protein family member 1	WIPF1	30.1498	30.2636	30.1645	30.1781	29.4455	29.4613	29.526	29.1761	30.2351	30.1559	30.1564	30.0863	29.148	29.1408	28.6429	29.1293	30.2166	29.9719	30.0752	30.0264	29.2606	29.2047	29.4788	29.4789	29.948	30.1168	29.9708	29.9535	29.3493	29.252	29.4845	29.2415	30.1783	30.2387	30.1446	29.9227	29.4482	29.3327	29.2755	29.33	1.41702	0.0494561	-0.38699	+	0.170217
478	sp|O43566|RGS14_HUMAN Regulator of G-protein signaling 14 OS=Homo sapiens OX=9606 GN=RGS14 PE=1 SV=4	O43566	Regulator of G-protein signaling 14	RGS14	28.8744	29.0012	29.0098	28.5285	28.7677	28.741	28.6507	28.4842	28.5423	28.5953	28.5045	28.5262	28.4331	28.7093	28.5904	28.5873	28.6094	28.9345	28.7833	29.3023	28.6778	28.6455	28.5919	28.769	28.9011	28.6027	28.5113	28.7632	28.6786	28.3961	28.5136	28.7878	28.7887	28.9037	28.8526	28.7465	28.4164	28.5726	28.5324	28.4576	0.419691	0.475927	-0.0808649		0.0481084
481	sp|O43583|DENR_HUMAN Density-regulated protein OS=Homo sapiens OX=9606 GN=DENR PE=1 SV=2	O43583	Density-regulated protein	DENR	29.2329	29.1506	29.3545	29.0697	28.8071	28.8739	28.7793	28.6347	29.319	29.2515	29.1371	29.6435	28.8176	28.8675	28.6624	28.7691	29.1473	28.9063	29.2857	29.3365	27.833	28.917	28.9679	28.5611	29.318	29.086	29.3307	29.3829	28.8391	28.6926	28.6554	28.6863	29.5476	29.2961	29.1433	28.9662	28.7971	29.0526	28.8477	28.8796	0.0277683	0.956645	0.00541115		0.325069
482	sp|O43586|PPIP1_HUMAN Proline-serine-threonine phosphatase-interacting protein 1 OS=Homo sapiens OX=9606 GN=PSTPIP1 PE=1 SV=1;sp|O43586-2|PPIP1_HUMAN Isoform 2 of Proline-serine-threonine phosphatase-interacting protein 1 OS=Homo sapiens OX=9606 GN=PSTPIP1	O43586;O43586-2	Proline-serine-threonine phosphatase-interacting protein 1	PSTPIP1	27.6281	27.0184	27.4534	27.5657	25.2693	26.6227	25.5254	27.0254	26.7259	26.6461	26.799	26.9567	26.0299	26.1727	25.9089	25.8123	26.5959	24.8811	26.8527	27.0384	24.9811	25.8003	25.3739	26.8711	26.9993	26.7095	26.8132	26.7024	26.3523	26.0777	25.9452	26.6479	26.5409	26.8002	26.8109	26.8597	25.5156	25.7806	25.0251	25.5337	NaN	1	0		NaN
483	sp|O43592|XPOT_HUMAN Exportin-T OS=Homo sapiens OX=9606 GN=XPOT PE=1 SV=2	O43592	Exportin-T	XPOT	29.8661	30.0288	30.1137	30.1618	30.2211	30.2601	30.3237	30.215	29.9777	30.3731	30.2437	30.1388	30.3532	30.3902	30.3005	30.3892	30.1882	30.0417	29.9651	30.2165	30.4772	30.5006	30.4534	30.5505	30.5961	30.0012	30.0794	30.1969	30.514	30.481	30.5696	30.1793	30.3796	30.0393	30.4402	30.2268	30.49	30.191	30.5692	30.4522	1.70825	0.247066	0.103281		3.50639
484	sp|O43598|DNPH1_HUMAN 2-deoxynucleoside 5-phosphate N-hydrolase 1 OS=Homo sapiens OX=9606 GN=DNPH1 PE=1 SV=1;sp|O43598-2|DNPH1_HUMAN Isoform 2 of 2-deoxynucleoside 5-phosphate N-hydrolase 1 OS=Homo sapiens OX=9606 GN=DNPH1	O43598;O43598-2	2-deoxynucleoside 5-phosphate N-hydrolase 1	DNPH1	31.299	31.4017	31.5786	31.427	31.0963	30.9287	31.079	31.104	31.6233	31.4933	31.3207	31.6381	31.1559	31.1342	30.9171	31.2325	31.3542	31.4145	31.6224	31.504	31.0795	31.6106	31.5719	31.4439	31.522	31.2777	31.5736	31.4907	31.5014	31.6169	31.8277	31.646	31.2725	31.3587	31.1899	31.3877	31.2423	31.1605	31.2132	31.3121	0.307458	0.587736	0.0579338		1.57895
485	sp|O43615|TIM44_HUMAN Mitochondrial import inner membrane translocase subunit TIM44 OS=Homo sapiens OX=9606 GN=TIMM44 PE=1 SV=2	O43615	Mitochondrial import inner membrane translocase subunit TIM44	TIMM44	31.239	31.2823	31.2965	31.4338	31.7343	31.8131	31.701	31.747	31.4841	31.507	31.5809	31.4378	31.8685	31.9775	31.964	31.8252	31.3819	31.5599	31.4473	31.7343	31.9376	31.9324	31.4958	31.7057	31.6639	31.4216	31.2929	31.4995	31.7098	31.8147	31.8194	31.8039	31.3543	31.4075	31.1633	31.482	31.3846	31.4981	31.5781	31.5482	1.97216	0.130134	0.159976		0.0625231
486	sp|O43617|TPPC3_HUMAN Trafficking protein particle complex subunit 3 OS=Homo sapiens OX=9606 GN=TRAPPC3 PE=1 SV=1;sp|O43617-2|TPPC3_HUMAN Isoform 2 of Trafficking protein particle complex subunit 3 OS=Homo sapiens OX=9606 GN=TRAPPC3	O43617;O43617-2	Trafficking protein particle complex subunit 3	TRAPPC3	28.6211	28.7142	28.5398	28.5223	28.4348	28.4704	28.4767	28.6165	28.5636	27.9233	28.3673	28.6564	28.4045	28.4258	28.0448	28.6869	28.584	28.6191	28.6551	28.7557	28.358	28.4361	28.3571	28.2994	28.5359	28.4819	28.4878	28.3394	28.3065	27.9736	28.2909	28.1683	28.0183	28.5004	28.625	27.8017	28.374	28.5241	28.0577	28.3862	0.338301	0.454641	-0.109074		1.50697
487	sp|O43633|CHM2A_HUMAN Charged multivesicular body protein 2a OS=Homo sapiens OX=9606 GN=CHMP2A PE=1 SV=1	O43633	Charged multivesicular body protein 2a	CHMP2A	29.2511	29.6954	29.2712	29.5461	29.1384	29.3538	28.83	28.8335	29.1592	29.4646	29.3886	25.6671	28.7413	28.6613	28.4956	28.9087	29.376	29.2891	28.7747	28.1393	28.3363	28.3286	28.6555	28.9237	28.7763	28.9084	29.3069	29.0737	28.8531	28.5539	28.8871	28.8292	29.0751	29.0976	29.1467	28.7155	28.7987	28.5303	28.7133	28.8872	1.15086	0.08338	-0.337238		1.33016
488	sp|O43639|NCK2_HUMAN Cytoplasmic protein NCK2 OS=Homo sapiens OX=9606 GN=NCK2 PE=1 SV=2	O43639	Cytoplasmic protein NCK2	NCK2	27.6315	27.2786	27.9855	27.8706	27.2787	25.7421	24.9215	25.1906	27.4297	27.7567	27.8356	25.2678	25.6496	25.6182	27.6602	26.1119	27.8654	27.9088	27.6678	25.1301	26.1216	28.0638	26.5128	27.759	27.4496	28.0873	27.7515	27.8796	26.2677	27.8856	27.822	26.5364	27.6696	27.8761	27.8865	28.2885	26.1059	28.3664	27.1673	25.6752	NaN	1	0		NaN
489	sp|O43660|PLRG1_HUMAN Pleiotropic regulator 1 OS=Homo sapiens OX=9606 GN=PLRG1 PE=1 SV=1;sp|O43660-2|PLRG1_HUMAN Isoform 2 of Pleiotropic regulator 1 OS=Homo sapiens OX=9606 GN=PLRG1	O43660;O43660-2	Pleiotropic regulator 1	PLRG1	31.2618	31.527	31.6394	31.4254	31.26	31.2488	31.1814	31.2307	31.496	31.3065	31.2941	31.5996	30.88	30.7045	30.9415	30.8258	31.4353	31.5413	31.5181	31.4693	30.9249	30.6151	31.0398	31.2972	31.5179	31.4774	31.3844	31.5491	31.4295	30.889	31.0231	31.1479	31.5032	31.3308	31.2712	31.521	31.1804	31.135	31.1693	31.1636	3.4926	0.00803828	-0.392278	+	0.932869
490	sp|O43663-3|PRC1_HUMAN Isoform 3 of Protein regulator of cytokinesis 1 OS=Homo sapiens OX=9606 GN=PRC1;sp|O43663-2|PRC1_HUMAN Isoform 2 of Protein regulator of cytokinesis 1 OS=Homo sapiens OX=9606 GN=PRC1;sp|O43663-4|PRC1_HUMAN Isoform 4 of Protein regula	O43663-3;O43663-2;O43663-4;O43663	Protein regulator of cytokinesis 1	PRC1	29.2179	28.7901	28.685	28.7778	29.1415	29.0797	28.9259	29.0664	28.3187	28.6174	28.4708	28.7132	28.6401	28.9893	28.8007	28.9665	29.1904	29.0569	29.3545	28.9269	28.8376	28.6762	28.6264	28.6671	29.1276	28.8076	28.3966	29.1458	28.9992	28.1705	28.3348	28.9797	28.8927	29.0743	28.6981	28.6916	28.9227	28.9355	29.0337	28.662	1.14844	0.144732	-0.204247		2.77844
491	sp|O43665|RGS10_HUMAN Regulator of G-protein signaling 10 OS=Homo sapiens OX=9606 GN=RGS10 PE=1 SV=3;sp|O43665-2|RGS10_HUMAN Isoform 2 of Regulator of G-protein signaling 10 OS=Homo sapiens OX=9606 GN=RGS10;sp|O43665-1|RGS10_HUMAN Isoform 1 of Regulator of	O43665;O43665-2;O43665-1	Regulator of G-protein signaling 10	RGS10	29.0169	29.1593	29.3564	29.3061	28.6715	28.4462	28.5088	28.7861	28.8643	29.004	29.1274	29.3135	28.6994	28.6092	28.5598	28.4617	29.1781	29.4085	29.1983	29.2082	28.2288	28.2904	27.9136	27.7403	29.0506	29.207	29.0569	29.2727	27.384	27.6757	27.4765	27.4822	28.9625	28.9296	29.2486	29.349	27.4126	28.1935	28.0152	27.9386	0.0811782	0.856129	-0.020648		1.99284
492	sp|O43670-4|ZN207_HUMAN Isoform 4 of BUB3-interacting and GLEBS motif-containing protein ZNF207 OS=Homo sapiens OX=9606 GN=ZNF207;sp|O43670|ZN207_HUMAN BUB3-interacting and GLEBS motif-containing protein ZNF207 OS=Homo sapiens OX=9606 GN=ZNF207 PE=1 SV=1;s	O43670-4;O43670;O43670-3	BUB3-interacting and GLEBS motif-containing protein ZNF207	ZNF207	26.637	28.9867	29.4239	29.0426	24.5703	25.3606	25.8189	26.4826	29.1147	28.9442	28.6536	28.1632	25.3215	26.3805	25.8452	24.9344	26.1588	28.4396	29.0633	29.1042	26.3581	26.5667	25.6127	24.8059	25.9744	28.835	28.7363	28.4954	24.7811	25.2947	26.2437	25.5935	29.233	28.4583	29.3271	26.5724	26.1502	26.0004	24.8143	25.6814	NaN	1	0		NaN
493	sp|O43670-2|ZN207_HUMAN Isoform 2 of BUB3-interacting and GLEBS motif-containing protein ZNF207 OS=Homo sapiens OX=9606 GN=ZNF207	O43670-2	BUB3-interacting and GLEBS motif-containing protein ZNF207	ZNF207	32.0415	31.8287	31.883	31.7264	31.6405	31.6329	31.3817	31.5065	31.934	31.3743	31.4767	31.7291	30.8958	30.7944	31.402	31.1338	31.7179	31.6819	31.812	31.6993	31.0517	31.4812	31.3499	31.61	31.6401	31.8547	31.8796	31.7215	31.7229	31.4311	31.4751	31.7318	31.7242	31.9133	31.7734	31.431	31.597	31.4493	31.5817	31.4075	1.76207	0.0225729	-0.483915	+	0.585656
494	sp|O43674|NDUB5_HUMAN NADH dehydrogenase [ubiquinone] 1 beta subcomplex subunit 5, mitochondrial OS=Homo sapiens OX=9606 GN=NDUFB5 PE=1 SV=1;sp|O43674-2|NDUB5_HUMAN Isoform 2 of NADH dehydrogenase [ubiquinone] 1 beta subcomplex subunit 5, mitochondrial OS=	O43674;O43674-2	NADH dehydrogenase [ubiquinone] 1 beta subcomplex subunit 5, mitochondrial	NDUFB5	28.0596	28.2528	28.0179	28.2894	28.9744	29.3361	29.0175	28.9301	28.4275	28.2624	28.3375	28.5043	29.8002	30.2705	29.0267	29.5849	28.5254	26.8375	28.9317	28.6093	30.1688	29.7114	29.7516	29.932	28.918	27.0532	28.4668	28.0616	29.1739	29.7882	29.4378	29.6283	28.0003	27.3498	27.9224	27.9773	29.8446	29.8661	29.8425	29.765	1.16148	0.0430009	0.606065	+	2.99084
495	sp|O43676|NDUB3_HUMAN NADH dehydrogenase [ubiquinone] 1 beta subcomplex subunit 3 OS=Homo sapiens OX=9606 GN=NDUFB3 PE=1 SV=3	O43676	NADH dehydrogenase [ubiquinone] 1 beta subcomplex subunit 3	NDUFB3	28.5389	28.4289	28.7274	28.9048	29.1368	29.2387	29.2	29.3605	29.0629	28.8841	29.096	29.3348	29.0803	29.1737	29.1845	29.0372	28.3587	28.5006	28.4124	28.2805	29.2917	29.2738	29.5203	29.3009	28.858	28.3876	28.424	28.2154	29.3611	29.5057	29.5926	29.2626	28.3624	28.4698	28.1591	29.0007	29.0244	28.8583	29.1151	28.7575	1.00002	0.276741	-0.115094		0.737572
496	sp|O43677|NDUC1_HUMAN NADH dehydrogenase [ubiquinone] 1 subunit C1, mitochondrial OS=Homo sapiens OX=9606 GN=NDUFC1 PE=1 SV=1	O43677	NADH dehydrogenase [ubiquinone] 1 subunit C1, mitochondrial	NDUFC1	25.4759	25.4823	26.8132	25.6903	25.3943	26.7519	26.4554	26.171	26.699	26.0587	25.3354	28.0952	27.8771	27.9757	27.973	27.6616	26.8014	25.1008	24.1023	25.5423	28.486	25.9695	28.1667	27.9945	26.4276	25.2789	25.4531	25.8299	28.4369	28.1631	28.5607	28.2042	23.8666	25.4203	23.8361	25.9312	28.2795	28.0705	27.9218	25.7337	2.85316	0.000478261	1.67871	+	1.20193
497	sp|O43678|NDUA2_HUMAN NADH dehydrogenase [ubiquinone] 1 alpha subcomplex subunit 2 OS=Homo sapiens OX=9606 GN=NDUFA2 PE=1 SV=3;sp|O43678-2|NDUA2_HUMAN Isoform 2 of NADH dehydrogenase [ubiquinone] 1 alpha subcomplex subunit 2 OS=Homo sapiens OX=9606 GN=NDUF	O43678;O43678-2	NADH dehydrogenase [ubiquinone] 1 alpha subcomplex subunit 2	NDUFA2	29.7844	29.874	30.0449	29.8691	29.3646	29.4548	29.2031	29.0591	29.9932	29.5897	29.4309	29.4257	29.453	29.2961	29.1946	29.1405	29.2903	29.388	29.2733	29.4297	29.1775	29.2946	28.9839	29.0779	29.4982	29.4967	29.4857	29.6677	29.0562	28.9104	28.9239	28.5413	29.6744	29.511	29.7393	29.4706	28.7908	28.7901	28.7723	28.8989	0.00198561	0.995123	0.00066328		0.584922
498	sp|O43681|ASNA_HUMAN ATPase ASNA1 OS=Homo sapiens OX=9606 GN=ASNA1 PE=1 SV=2	O43681	ATPase ASNA1	ASNA1	31.1823	31.5103	31.5386	31.3114	31.3592	31.4391	31.3572	31.3631	30.9292	31.2873	31.0675	31.3683	31.2287	31.2341	31.2982	31.1923	31.1428	31.4326	31.5205	31.2201	31.7258	31.6128	31.3936	31.6251	31.5331	31.1342	31.1512	31.1562	31.5008	31.6044	31.5827	31.3761	31.4274	31.0884	31.3718	31.4157	31.1042	31.2282	31.3748	31.297	2.50864	0.135853	-0.141352		1.55329
499	sp|O43683-2|BUB1_HUMAN Isoform 2 of Mitotic checkpoint serine/threonine-protein kinase BUB1 OS=Homo sapiens OX=9606 GN=BUB1;sp|O43683-3|BUB1_HUMAN Isoform 3 of Mitotic checkpoint serine/threonine-protein kinase BUB1 OS=Homo sapiens OX=9606 GN=BUB1;sp|O4368	O43683-2;O43683-3;O43683	Mitotic checkpoint serine/threonine-protein kinase BUB1	BUB1	27.8767	27.9392	27.9827	27.7821	26.1641	26.5618	26.3897	25.022	28.088	27.832	27.9043	27.6623	25.6723	27.191	25.7058	26.7857	28.0054	28.0721	27.7367	27.8538	26.0291	27.3915	27.2106	25.7314	27.9835	27.9789	27.7079	27.7921	25.7405	27.4661	27.4946	26.7141	28.0738	27.907	27.6814	27.9912	26.1147	25.9612	25.9864	25.1508	NaN	1	0		NaN
500	sp|O43684-2|BUB3_HUMAN Isoform 2 of Mitotic checkpoint protein BUB3 OS=Homo sapiens OX=9606 GN=BUB3;sp|O43684|BUB3_HUMAN Mitotic checkpoint protein BUB3 OS=Homo sapiens OX=9606 GN=BUB3 PE=1 SV=1	O43684-2;O43684	Mitotic checkpoint protein BUB3	BUB3	32.6702	32.4107	32.3998	32.5859	32.4106	32.4034	32.4679	32.4893	32.3425	32.4774	32.4178	32.4377	32.2049	32.1074	32.2073	32.1936	32.5376	32.7101	32.4207	32.1846	32.1949	32.2949	32.1885	32.2457	32.4357	32.4888	32.3397	32.5272	32.4571	32.2194	32.1172	32.2016	32.4738	32.5969	32.4761	32.3271	32.4831	32.2557	32.4668	32.4019	3.7812	0.0202046	-0.26452	+	3.19621
501	sp|O43687-2|AKA7A_HUMAN Isoform Alpha of A-kinase anchor protein 7 isoforms alpha and beta OS=Homo sapiens OX=9606 GN=AKAP7;sp|O43687|AKA7A_HUMAN A-kinase anchor protein 7 isoforms alpha and beta OS=Homo sapiens OX=9606 GN=AKAP7 PE=1 SV=4;sp|Q9P0M2|AKA7G_H	O43687-2;O43687;Q9P0M2	A-kinase anchor protein 7 isoforms alpha and beta;A-kinase anchor protein 7 isoform gamma	AKAP7	26.8491	27.6399	27.5131	27.8319	28.0839	27.9524	27.7681	28.0592	27.7968	28.3859	27.7082	27.2084	26.6783	27.813	26.4039	25.0652	27.2852	27.735	26.6186	27.8591	25.5457	25.8569	25.0865	26.4521	27.5429	27.0276	27.7094	27.3735	26.5326	25.9559	25.7481	23.9601	27.7382	27.1846	27.6804	28.2766	24.7874	26.6082	26.134	25.6176	1.38709	0.0149867	-1.47579	+	3.55257
502	sp|O43707|ACTN4_HUMAN Alpha-actinin-4 OS=Homo sapiens OX=9606 GN=ACTN4 PE=1 SV=2;sp|O43707-2|ACTN4_HUMAN Isoform ACTN4ISO of Alpha-actinin-4 OS=Homo sapiens OX=9606 GN=ACTN4;sp|O43707-3|ACTN4_HUMAN Isoform 3 of Alpha-actinin-4 OS=Homo sapiens OX=9606 GN=AC	O43707;O43707-2;O43707-3	Alpha-actinin-4	ACTN4	35.8613	35.8301	35.9292	35.8587	35.7268	35.7168	35.8104	35.7403	35.7842	35.8616	35.792	35.8274	35.5961	35.6182	35.6823	35.6765	35.8856	35.7704	35.8521	35.8166	35.742	35.7563	35.6689	35.778	35.7288	35.8012	35.7836	35.8301	35.6431	35.6052	35.6513	35.5263	35.8516	35.8983	35.8257	35.819	35.7255	35.7397	35.8134	35.6839	1.89208	0.232609	-0.105268		0.146816
503	sp|O43708|MAAI_HUMAN Maleylacetoacetate isomerase OS=Homo sapiens OX=9606 GN=GSTZ1 PE=1 SV=3;sp|O43708-3|MAAI_HUMAN Isoform 3 of Maleylacetoacetate isomerase OS=Homo sapiens OX=9606 GN=GSTZ1	O43708;O43708-3	Maleylacetoacetate isomerase	GSTZ1	27.8602	27.7701	27.5985	27.7868	27.3937	27.7023	27.8016	27.7809	27.5269	27.9325	28.0508	28.1183	27.5603	28.5294	27.679	28.0614	27.9298	27.9689	27.8448	27.9192	28.3244	28.0736	27.9683	28.0251	27.8634	27.2825	27.9142	27.5335	27.84	27.8921	27.9711	27.6407	27.654	27.9607	27.7075	28.0507	27.5756	27.4806	27.8295	27.5026	0.565382	0.214954	0.287899		1.88501
504	sp|O43709|BUD23_HUMAN Probable 18S rRNA (guanine-N(7))-methyltransferase OS=Homo sapiens OX=9606 GN=BUD23 PE=1 SV=2;sp|O43709-3|BUD23_HUMAN Isoform 3 of Probable 18S rRNA (guanine-N(7))-methyltransferase OS=Homo sapiens OX=9606 GN=BUD23	O43709;O43709-3	Probable 18S rRNA (guanine-N(7))-methyltransferase	WBSCR22	24.6303	27.2538	27.341	26.9331	25.7791	26.1728	26.0058	26.6465	27.6221	27.6094	27.2433	27.1636	26.089	25.2867	26.9437	25.5762	27.2063	27.3354	27.1242	27.5715	27.2019	26.0928	26.9209	26.8375	27.4109	27.1295	27.0424	27.6136	27.1008	26.5922	26.7193	26.9192	27.2161	27.2393	26.3551	27.1616	26.7725	26.4793	26.3513	26.5806	NaN	1	0		NaN
505	sp|O43715|TRIA1_HUMAN TP53-regulated inhibitor of apoptosis 1 OS=Homo sapiens OX=9606 GN=TRIAP1 PE=1 SV=1	O43715	TP53-regulated inhibitor of apoptosis 1	TRIAP1	28.5995	28.7838	28.6006	28.9055	25.6806	26.178	25.2476	26.5058	28.5633	28.8134	28.6864	28.833	26.5848	25.843	26.469	24.9272	28.6417	28.8345	28.6245	28.6166	25.5832	26.6955	26.6236	27.0511	28.5064	28.8961	28.8537	28.6151	25.1215	26.6405	25.6627	26.9828	29.0005	28.6471	28.6772	28.6092	26.0555	26.1352	25.022	25.138	NaN	1	0		NaN
506	sp|O43716|GATC_HUMAN Glutamyl-tRNA(Gln) amidotransferase subunit C, mitochondrial OS=Homo sapiens OX=9606 GN=GATC PE=1 SV=1	O43716	Glutamyl-tRNA(Gln) amidotransferase subunit C, mitochondrial	GATC	28.1073	28.1501	28.2721	28.4896	27.4798	27.1763	25.4773	25.7566	25.1504	28.096	28.6225	28.5252	26.0191	24.3862	27.0789	25.9343	28.2817	28.6158	29.2473	28.8938	26.6762	26.4967	26.0395	25.881	28.6188	28.6068	27.8763	28.0442	25.5533	25.5913	26.3692	27.0283	27.8978	27.6951	27.8625	28.1348	26.8542	26.0321	26.0404	26.1329	NaN	1	0		NaN
507	sp|O43719|HTSF1_HUMAN HIV Tat-specific factor 1 OS=Homo sapiens OX=9606 GN=HTATSF1 PE=1 SV=1	O43719	HIV Tat-specific factor 1	HTATSF1	29.6114	29.5662	29.882	29.776	29.9792	30.0366	30.1664	29.9582	29.7701	29.4101	29.5871	29.5556	30.2561	30.3933	30.1427	30.4392	29.2824	29.6236	29.5829	29.5508	30.2065	30.4655	29.9908	29.6347	29.564	29.8819	29.476	29.8605	29.9694	30.2469	30.2422	30.2015	29.6518	29.5698	29.4902	29.6522	29.8764	29.8741	29.7172	30.29	1.79813	0.0575276	0.272704		0.0776848
508	sp|O43747|AP1G1_HUMAN AP-1 complex subunit gamma-1 OS=Homo sapiens OX=9606 GN=AP1G1 PE=1 SV=5;sp|O43747-2|AP1G1_HUMAN Isoform 2 of AP-1 complex subunit gamma-1 OS=Homo sapiens OX=9606 GN=AP1G1	O43747;O43747-2	AP-1 complex subunit gamma-1	AP1G1	31.2236	31.4068	31.5212	31.4119	31.5676	31.6143	31.6832	31.4322	31.3364	31.5344	31.3017	31.389	31.264	31.082	31.0953	31.1891	31.3551	31.4242	31.4076	31.5999	31.5675	31.5595	31.4081	31.4907	31.3095	31.3077	31.2764	31.2699	31.5898	31.4269	31.5151	31.3911	31.4684	31.3172	31.2814	31.6078	31.6042	31.3364	31.6672	31.4673	3.06128	0.00918421	-0.416687	+	0.475639
510	sp|O43760|SNG2_HUMAN Synaptogyrin-2 OS=Homo sapiens OX=9606 GN=SYNGR2 PE=1 SV=1;sp|O43760-2|SNG2_HUMAN Isoform 2 of Synaptogyrin-2 OS=Homo sapiens OX=9606 GN=SYNGR2	O43760;O43760-2	Synaptogyrin-2	SYNGR2	25.3018	27.2532	25.3906	26.3732	26.2901	26.2892	26.3566	26.2179	25.6075	27.2256	27.2405	27.2077	27.1281	26.3814	25.4405	25.7456	28.014	27.9642	27.791	28.46	27.6732	25.1484	25.935	25.8132	28.1679	27.4974	27.1611	27.7788	25.9472	26.0493	25.5879	25.6866	25.5827	27.7453	24.5147	28.0169	25.678	26.4101	25.5772	25.9099	NaN	1	0		NaN
511	sp|O43765|SGTA_HUMAN Small glutamine-rich tetratricopeptide repeat-containing protein alpha OS=Homo sapiens OX=9606 GN=SGTA PE=1 SV=1	O43765	Small glutamine-rich tetratricopeptide repeat-containing protein alpha	SGTA	30.7549	30.8095	30.9433	30.7188	30.6196	30.5198	30.6815	30.5243	30.6103	30.9011	30.7842	30.7428	30.3719	30.3579	30.4459	30.4784	30.8206	30.948	30.7739	30.7355	30.1389	29.7505	30.3616	30.0686	30.7792	30.8421	30.8605	30.9066	30.3406	30.4014	30.4521	30.2184	30.8032	30.8769	30.759	30.832	30.5155	30.4104	30.4308	30.4324	1.91539	0.11634	-0.172771		2.06199
512	sp|O43768-2|ENSA_HUMAN Isoform 2 of Alpha-endosulfine OS=Homo sapiens OX=9606 GN=ENSA;sp|O43768|ENSA_HUMAN Alpha-endosulfine OS=Homo sapiens OX=9606 GN=ENSA PE=1 SV=1;sp|O43768-9|ENSA_HUMAN Isoform 9 of Alpha-endosulfine OS=Homo sapiens OX=9606 GN=ENSA;sp|	O43768-2;O43768;O43768-9;O43768-3;O43768-4;O43768-6;O43768-5;O43768-7;O43768-8	Alpha-endosulfine	ENSA	31.7604	31.8505	31.8679	31.5988	30.6941	30.6951	30.519	30.4573	31.8848	31.8672	32.0457	31.9804	30.2775	29.9969	30.0343	30.2441	31.9763	31.996	32.1326	32.0374	30.4847	30.6127	30.694	30.6432	32.018	31.8662	31.8833	31.8864	30.2094	30.2254	30.3965	30.1213	31.7101	31.8351	31.7469	31.8588	30.4775	30.4386	30.4673	30.4311	2.53299	0.0117674	-0.453165	+	0.0826493
513	sp|O43772|MCAT_HUMAN Mitochondrial carnitine/acylcarnitine carrier protein OS=Homo sapiens OX=9606 GN=SLC25A20 PE=1 SV=1	O43772	Mitochondrial carnitine/acylcarnitine carrier protein	SLC25A20	25.4802	28.2266	27.0948	27.9031	28.2808	28.8226	29.0103	28.906	28.2284	27.0747	27.77	27.7747	28.7828	29.0907	28.4765	28.5364	27.4332	27.9039	27.0944	28.0516	28.6744	27.7705	28.5929	28.4396	27.6437	27.5594	27.3755	27.3899	28.0898	28.5246	28.4818	28.4499	27.7918	28.0323	26.4567	27.2734	28.0933	28.0342	28.0526	28.4622	0.0546868	0.857971	-0.0332985		0.717596
514	sp|O43776|SYNC_HUMAN Asparagine--tRNA ligase, cytoplasmic OS=Homo sapiens OX=9606 GN=NARS PE=1 SV=1	O43776	Asparagine--tRNA ligase, cytoplasmic	NARS	32.8152	32.9062	32.8577	32.8142	33.1112	33.1257	33.057	33.1167	33.0338	32.7615	32.8483	32.8916	32.942	32.8548	32.8184	32.8258	32.8986	32.7266	32.7315	32.7049	32.8634	32.843	32.8101	32.8579	32.8494	32.8276	32.7523	32.8471	33.0629	33.051	33.0566	33.0266	32.883	32.8955	32.7439	32.6523	33.1338	32.923	33.0102	33.0956	3.53595	0.0280731	-0.242414	+	4.93942
515	sp|O43805|SSNA1_HUMAN Sjoegren syndrome nuclear autoantigen 1 OS=Homo sapiens OX=9606 GN=SSNA1 PE=1 SV=2	O43805	Sjoegren syndrome nuclear autoantigen 1	SSNA1	28.8445	28.8459	28.7674	28.507	27.4054	27.3783	25.9017	27.3181	28.5539	28.2616	28.0719	28.1549	27.169	24.9888	25.8591	26.451	28.8175	28.9659	28.7638	29.0379	26.9014	27.1841	27.4217	27.0607	29.0725	28.8804	28.9493	28.9437	27.6075	27.5884	27.3133	27.1216	28.8748	28.7555	28.8116	28.6634	27.4187	27.2334	27.3491	25.4057	0.733932	0.0933281	-0.88392		0.139548
516	sp|O43808|PM34_HUMAN Peroxisomal membrane protein PMP34 OS=Homo sapiens OX=9606 GN=SLC25A17 PE=1 SV=1	O43808	Peroxisomal membrane protein PMP34	SLC25A17	26.792	25.2164	25.7523	26.5399	26.6269	26.0627	26.2926	25.7841	25.4488	25.9707	24.6328	26.4175	26.3464	26.393	26.2662	26.1101	24.8896	24.5872	24.9782	26.1654	26.439	25.887	26.1741	26.5095	25.99	25.2142	25.3018	25.9221	26.4017	26.1761	26.3741	25.8004	25.3994	25.3321	25.8969	25.8761	26.6044	25.8668	26.6326	26.4264	0.180264	0.612708	0.0873289		NaN
517	sp|O43809|CPSF5_HUMAN Cleavage and polyadenylation specificity factor subunit 5 OS=Homo sapiens OX=9606 GN=NUDT21 PE=1 SV=1	O43809	Cleavage and polyadenylation specificity factor subunit 5	NUDT21	31.8976	32.008	32.0905	32.098	31.8995	31.956	31.903	32.1702	31.9575	32.2007	32.187	32.1285	31.9223	31.8526	31.7448	31.7257	31.7422	31.9859	31.9066	32.031	32.0591	32.1338	31.6162	31.8091	32.1093	32.0394	31.8333	32.0845	31.8427	31.6896	31.9095	31.5858	31.9707	32.0002	32.0041	31.9556	31.8205	31.9022	31.6863	31.7311	1.13144	0.176223	-0.170803		0.232434
518	sp|O43813|LANC1_HUMAN Glutathione S-transferase LANCL1 OS=Homo sapiens OX=9606 GN=LANCL1 PE=1 SV=1	O43813	LanC-like protein 1	LANCL1	28.5003	28.2312	28.4317	28.2899	28.2606	28.6247	28.1163	28.5805	28.4342	28.5213	28.6536	28.4784	28.1169	28.1986	27.7213	28.1707	28.2488	28.4199	28.4089	28.563	28.1357	28.1759	28.6247	28.158	28.4539	28.5134	28.3649	28.5401	28.4753	28.6495	28.3047	28.3511	28.3321	28.3925	28.5484	28.2708	28.2375	28.1358	28.2556	28.2254	1.07365	0.0918988	-0.343632		0.300264
519	sp|O43815|STRN_HUMAN Striatin OS=Homo sapiens OX=9606 GN=STRN PE=1 SV=4;sp|O43815-2|STRN_HUMAN Isoform 2 of Striatin OS=Homo sapiens OX=9606 GN=STRN	O43815;O43815-2	Striatin	STRN	29.4504	29.4187	29.3302	29.1894	29.1881	29.0961	29.0583	29.0333	28.929	28.9689	28.9917	29.5868	29.0358	28.7881	28.753	29.1948	29.2525	29.0052	29.5804	29.1876	29.1692	29.3648	28.2976	28.4784	29.1832	29.4584	29.1014	29.4658	29.0032	28.9727	28.7516	28.7838	29.2353	29.4955	29.2936	28.9637	28.8316	28.9935	29.1645	28.7425	0.657981	0.278595	-0.151063		0.458564
520	sp|O43818|U3IP2_HUMAN U3 small nucleolar RNA-interacting protein 2 OS=Homo sapiens OX=9606 GN=RRP9 PE=1 SV=1	O43818	U3 small nucleolar RNA-interacting protein 2	RRP9	29.051	29.4948	29.5114	29.5819	29.514	29.3528	29.4768	29.6142	29.7636	29.3149	29.2224	29.2304	29.5262	29.5449	29.5879	29.4708	28.9193	29.0835	28.7522	28.6584	29.6518	29.5229	29.9031	29.6802	28.9412	28.9475	29.3492	29.1887	29.7012	30.014	29.5841	29.513	29.3959	29.2832	29.3218	29.0413	29.6279	29.5224	29.6535	29.4561	0.305056	0.646253	0.0429721		1.08841
521	sp|O43819|SCO2_HUMAN Protein SCO2 homolog, mitochondrial OS=Homo sapiens OX=9606 GN=SCO2 PE=1 SV=3	O43819	Protein SCO2 homolog, mitochondrial	SCO2	28.8968	29.0711	28.6164	28.3987	29.2598	29.5487	30.7386	29.443	29.1474	28.9864	29.0671	28.9832	29.8709	29.8941	29.7452	29.8346	29.1849	29.0336	29.1105	29.0938	29.5882	29.4328	29.7415	29.8773	28.858	28.925	29.2189	29.1121	29.3979	29.7115	29.7252	29.891	29.0648	28.9406	29.2347	29.2659	29.5371	30.1161	30.0235	29.4002	0.0961375	0.730997	0.0886726		0.0913494
522	sp|O43823|AKAP8_HUMAN A-kinase anchor protein 8 OS=Homo sapiens OX=9606 GN=AKAP8 PE=1 SV=1	O43823	A-kinase anchor protein 8	AKAP8	30.4549	30.6148	30.736	30.8202	30.0926	30.3619	29.6663	30.1194	30.7564	30.3576	30.591	30.6422	29.8789	29.8651	30.1092	29.7221	30.5963	30.292	30.7392	30.621	30.1377	30.0709	29.9091	29.9181	30.2458	30.7114	30.4981	30.6191	30.2656	30.0786	30.4124	29.93	30.5672	30.5597	30.3113	30.2806	30.4269	30.4445	30.1972	30.2878	0.451818	0.334358	-0.166203		0.123022
523	sp|O43824|GTPB6_HUMAN Putative GTP-binding protein 6 OS=Homo sapiens OX=9606 GN=GTPBP6 PE=2 SV=4	O43824	Putative GTP-binding protein 6	GTPBP6	25.4241	25.5233	25.4239	26.0884	26.8466	26.6488	26.5139	26.6256	26.1263	25.1171	24.3014	25.7339	26.7062	26.6122	26.6656	26.2999	26.4356	24.8096	25.5142	24.751	25.7793	25.0529	24.711	26.6398	25.3122	26.2731	25.8064	25.7115	26.2507	26.7197	26.3224	26.6656	24.9241	24.6855	25.3689	27.2109	26.4931	26.5985	26.5412	26.3632	0.322514	0.500816	-0.0877595		1.37401
524	sp|O43837|IDH3B_HUMAN Isocitrate dehydrogenase [NAD] subunit beta, mitochondrial OS=Homo sapiens OX=9606 GN=IDH3B PE=1 SV=2;sp|O43837-2|IDH3B_HUMAN Isoform A of Isocitrate dehydrogenase [NAD] subunit beta, mitochondrial OS=Homo sapiens OX=9606 GN=IDH3B	O43837;O43837-2	Isocitrate dehydrogenase [NAD] subunit beta, mitochondrial	IDH3B	31.4163	31.5064	31.4273	31.3739	31.4448	31.6742	31.7315	31.4874	31.4036	31.3228	31.6698	31.6589	31.4423	31.8469	31.7331	31.6799	31.5884	31.3187	31.5314	31.4564	31.3218	31.2368	31.58	31.5011	31.3809	31.4374	31.4729	31.6259	31.6206	31.5258	31.5404	31.5213	31.5187	31.4659	31.582	31.3648	31.3782	31.6295	31.3523	31.318	0.356489	0.478509	0.0910864		0.826275
526	sp|O43847-2|NRDC_HUMAN Isoform 2 of Nardilysin OS=Homo sapiens OX=9606 GN=NRDC	O43847-2	Nardilysin	NRD1	33.1989	33.3589	33.2541	33.4242	32.762	32.8227	32.7724	32.7689	33.5192	33.3679	33.3662	33.3775	32.7414	32.7429	32.7344	32.7685	33.3306	33.2521	33.2967	33.2574	32.8532	32.721	32.878	32.7266	33.3627	33.3955	33.2851	33.3777	32.976	32.8684	32.8232	32.8923	33.4097	33.2958	33.3017	33.2037	32.7579	32.7202	32.7735	32.884	1.15504	0.615217	-0.0346966		0.112576
527	sp|O43852|CALU_HUMAN Calumenin OS=Homo sapiens OX=9606 GN=CALU PE=1 SV=2;sp|O43852-3|CALU_HUMAN Isoform 3 of Calumenin OS=Homo sapiens OX=9606 GN=CALU;sp|O43852-10|CALU_HUMAN Isoform 10 of Calumenin OS=Homo sapiens OX=9606 GN=CALU;sp|O43852-6|CALU_HUMAN Is	O43852;O43852-3;O43852-10;O43852-6;O43852-5;O43852-13;O43852-14;O43852-9;O43852-15;O43852-11	Calumenin	CALU	30.9342	31.0454	31.0805	31.0439	31.5383	31.5674	31.5706	31.5772	30.8718	30.8111	30.6296	30.6258	31.4825	31.3087	31.4026	31.4464	31.0402	30.9287	30.6904	30.9734	31.3337	31.3446	31.5119	31.5312	30.8205	30.9707	30.9157	30.892	31.8791	31.4794	31.605	31.7037	31.045	31.0402	30.9459	30.9653	31.5049	31.4961	31.4735	31.4442	2.13951	0.131488	-0.153335		1.32311
529	sp|O43865|SAHH2_HUMAN S-adenosylhomocysteine hydrolase-like protein 1 OS=Homo sapiens OX=9606 GN=AHCYL1 PE=1 SV=2;sp|O43865-2|SAHH2_HUMAN Isoform 2 of S-adenosylhomocysteine hydrolase-like protein 1 OS=Homo sapiens OX=9606 GN=AHCYL1	O43865;O43865-2	Putative adenosylhomocysteinase 2	AHCYL1	30.7039	30.7505	30.6516	30.5777	30.2715	30.7208	30.5599	30.4075	30.5195	30.6885	30.689	30.9068	30.408	30.2801	30.3387	30.5403	30.5007	30.4704	30.6713	30.5383	30.3358	30.6272	30.2792	30.3213	30.2523	30.4281	30.6202	30.342	30.0225	30.16	30.0565	30.1399	30.4818	30.4251	30.5457	30.3336	30.4249	30.2694	30.4213	30.5214	0.382827	0.449706	-0.0981584		0.337397
532	sp|O43914-3|TYOBP_HUMAN Isoform 3 of TYRO protein tyrosine kinase-binding protein OS=Homo sapiens OX=9606 GN=TYROBP;sp|O43914-2|TYOBP_HUMAN Isoform 2 of TYRO protein tyrosine kinase-binding protein OS=Homo sapiens OX=9606 GN=TYROBP;sp|O43914|TYOBP_HUMAN TY	O43914-3;O43914-2;O43914	TYRO protein tyrosine kinase-binding protein	TYROBP	28.4171	27.9842	28.3461	28.3078	25.1012	24.9112	26.172	25.7916	27.8019	28.1186	27.9024	27.6155	25.8685	25.2918	27.2131	26.5486	28.0068	28.3297	28.1627	28.3047	27.7161	24.6866	25.5152	27.8436	28.4043	28.1649	28.2925	28.118	24.8426	25.6684	25.7885	26.4758	28.0539	28.1936	28.4015	28.1929	26.9774	25.5898	24.6324	26.9581	NaN	1	0		NaN
533	sp|O43920|NDUS5_HUMAN NADH dehydrogenase [ubiquinone] iron-sulfur protein 5 OS=Homo sapiens OX=9606 GN=NDUFS5 PE=1 SV=3	O43920	NADH dehydrogenase [ubiquinone] iron-sulfur protein 5	NDUFS5	29.5137	29.5374	29.5774	29.6814	30.0387	30.0793	30.2158	30.1612	29.6291	29.603	29.6064	29.8113	30.2391	30.7471	30.4966	30.4619	29.3714	29.6303	29.5646	29.8747	29.7823	30.2027	30.3235	29.8658	30.3572	29.1808	29.5139	29.152	30.2488	30.4532	30.3892	30.1795	29.2602	29.1961	29.5494	29.632	29.8443	30.3061	30.1084	29.7174	1.75959	0.0363086	0.362424	+	0.238399
536	sp|O60216|RAD21_HUMAN Double-strand-break repair protein rad21 homolog OS=Homo sapiens OX=9606 GN=RAD21 PE=1 SV=2	O60216	Double-strand-break repair protein rad21 homolog	RAD21	30.9902	31.0123	31.0672	30.9525	30.145	30.048	30.088	30.3367	30.9795	30.8501	30.967	31.0921	29.8071	30.0525	30.3287	30.1029	30.8739	30.6776	30.8065	30.6041	30.2445	30.351	30.2884	30.1984	30.7056	30.767	30.774	30.8957	30.1985	30.111	30.049	30.2163	30.921	30.9989	31.1046	30.5807	30.1871	30.2675	30.4432	30.1557	0.270305	0.545343	-0.0816593		0.805037
537	sp|O60220|TIM8A_HUMAN Mitochondrial import inner membrane translocase subunit Tim8 A OS=Homo sapiens OX=9606 GN=TIMM8A PE=1 SV=1	O60220	Mitochondrial import inner membrane translocase subunit Tim8 A	TIMM8A	28.6789	28.6604	28.1021	28.8962	27.7636	27.909	28.0795	27.8662	29.3076	29.1269	29.107	29.1246	27.8107	28.0329	27.9178	28.0336	24.8501	29.425	29.2218	29.1607	27.8612	27.9409	28.1378	28.2546	28.8498	29.1044	29.2574	29.1638	27.6864	27.6983	27.696	25.6436	29.2119	29.1869	28.9736	29.234	27.651	28.088	28.0357	25.8278	0.206821	0.684861	0.0441594		0.613075
538	sp|O60231|DHX16_HUMAN Pre-mRNA-splicing factor ATP-dependent RNA helicase DHX16 OS=Homo sapiens OX=9606 GN=DHX16 PE=1 SV=2	O60231	Putative pre-mRNA-splicing factor ATP-dependent RNA helicase DHX16	DHX16	28.4778	28.6365	28.8432	29.0388	28.8008	28.8762	28.9822	28.3023	28.917	29.3136	29.3252	28.8482	29.1832	29.4186	29.085	29.294	28.94	29.0009	28.9323	28.9613	29.1592	29.0675	29.2109	29.2559	29.2241	29.0993	28.9772	29.1202	29.0487	29.0847	29.151	28.9715	29.3147	28.8494	28.9366	29.089	29.4486	29.3217	29.1549	29.3185	1.63314	0.0245421	0.504828	+	1.49226
539	sp|O60232|ZNRD2_HUMAN Protein ZNRD2 OS=Homo sapiens OX=9606 GN=ZNRD2 PE=1 SV=1	O60232	Sjoegren syndrome/scleroderma autoantigen 1	SSSCA1	27.9272	28.0304	28.3058	28.0785	27.8902	26.4311	24.9252	28.0317	27.7633	27.573	26.0968	27.6328	27.584	27.4188	27.53	26.1512	28.1774	27.814	27.8854	28.012	26.7411	27.1188	27.8506	27.3571	28.2918	28.0723	28.107	27.9739	28.6456	27.6446	27.6814	28.2971	28.0797	27.8576	28.2233	28.3576	28.2291	27.9813	27.8078	28.0225	0.169211	0.519652	0.351425		0.236946
540	sp|O60234|GMFG_HUMAN Glia maturation factor gamma OS=Homo sapiens OX=9606 GN=GMFG PE=1 SV=1	O60234	Glia maturation factor gamma	GMFG	32.9659	33.1107	33.1198	33.011	32.5824	32.5384	32.3998	32.5563	33.1992	32.9083	32.7886	33.0325	32.4942	32.4103	32.3779	32.4356	32.6875	32.426	32.7374	32.4797	32.396	32.1505	32.2552	32.2326	32.7144	32.7626	32.7242	32.6839	32.3428	32.3229	32.3417	32.4274	32.7843	32.9172	32.8179	32.6389	32.5145	32.5081	32.496	32.4681	0.963696	0.345801	-0.0897131		2.14182
541	sp|O60244|MED14_HUMAN Mediator of RNA polymerase II transcription subunit 14 OS=Homo sapiens OX=9606 GN=MED14 PE=1 SV=2	O60244	Mediator of RNA polymerase II transcription subunit 14	MED14	27.7311	27.8509	27.9057	27.7971	27.3998	27.5357	27.736	27.803	27.7425	27.531	27.8969	27.274	27.9504	27.9021	27.6899	27.502	27.6638	27.7756	27.3695	28.3707	27.0383	26.4407	27.587	27.4432	28.0175	27.597	27.9481	27.9184	27.0875	27.4983	27.4943	27.4134	27.8701	27.7983	27.6217	25.8001	27.6716	27.5914	27.7054	27.2748	0.46395	0.352047	0.142462		0.91445
542	sp|O60256|KPRB_HUMAN Phosphoribosyl pyrophosphate synthase-associated protein 2 OS=Homo sapiens OX=9606 GN=PRPSAP2 PE=1 SV=1;sp|O60256-3|KPRB_HUMAN Isoform 3 of Phosphoribosyl pyrophosphate synthase-associated protein 2 OS=Homo sapiens OX=9606 GN=PRPSAP2;s	O60256;O60256-3;O60256-4;O60256-2	Phosphoribosyl pyrophosphate synthase-associated protein 2	PRPSAP2	29.9008	30.3887	30.3815	30.3005	30.0181	30.1251	30.0709	29.9798	30.1834	29.94	29.8734	30.2486	30.0909	30.3708	30.4694	30.44	29.6105	29.6889	29.997	30.0588	29.3279	29.3275	29.6229	29.6767	29.8473	29.7726	30.0049	29.7056	30.0184	29.5354	29.3716	29.8815	30.1162	29.8704	30.1127	29.4379	29.952	29.7431	29.9836	29.8237	1.72882	0.05354	0.294299		2.88498
543	sp|O60264|SMCA5_HUMAN SWI/SNF-related matrix-associated actin-dependent regulator of chromatin subfamily A member 5 OS=Homo sapiens OX=9606 GN=SMARCA5 PE=1 SV=1	O60264	SWI/SNF-related matrix-associated actin-dependent regulator of chromatin subfamily A member 5	SMARCA5	33.0178	33.1599	33.1874	33.1754	33.2902	33.2118	33.3084	33.2908	32.993	32.9702	33.0365	33.0993	33.1963	33.0913	33.1978	33.1421	33.0111	33.0215	32.9978	33.0224	33.3275	33.2392	33.2031	33.2021	33.0533	33.0182	33.0728	32.9805	33.3024	33.2164	33.1981	33.2637	33.1389	33.1077	33.0211	33.0975	33.3161	33.3456	33.3532	33.264	1.91944	0.200656	-0.118402		0.386714
545	sp|O60271-4|JIP4_HUMAN Isoform 4 of C-Jun-amino-terminal kinase-interacting protein 4 OS=Homo sapiens OX=9606 GN=SPAG9;sp|O60271-2|JIP4_HUMAN Isoform 2 of C-Jun-amino-terminal kinase-interacting protein 4 OS=Homo sapiens OX=9606 GN=SPAG9;sp|O60271-9|JIP4_H	O60271-4;O60271-2;O60271-9;O60271-5	C-Jun-amino-terminal kinase-interacting protein 4	SPAG9	31.0191	30.9431	31.0749	30.9958	30.6119	30.6616	30.7101	30.7342	31.0814	31.0241	30.9671	31.0038	30.3507	30.2658	30.2827	30.3731	30.9769	31.0965	31.1872	31.0693	30.6056	30.6078	30.5065	30.6508	31.1941	30.9806	30.9585	30.9246	30.4373	30.3155	30.4724	30.4517	30.9636	31.0095	31.0258	30.9929	30.4999	30.7146	30.7679	30.5892	4.14506	0.00698708	-0.361403	+	1.10971
546	sp|O60287|NPA1P_HUMAN Nucleolar pre-ribosomal-associated protein 1 OS=Homo sapiens OX=9606 GN=URB1 PE=1 SV=4	O60287	Nucleolar pre-ribosomal-associated protein 1	URB1	27.3584	27.5714	28.0808	28.193	27.9858	27.9224	27.9334	28.0604	28.0612	27.6623	27.8351	27.5928	28.1633	27.9968	27.5397	27.805	27.7577	29.0298	27.6501	27.4895	27.6743	28.0416	27.7329	27.9544	28.4717	28.0413	28.2674	27.8264	28.4035	27.985	28.1763	27.9231	27.8421	28.1387	28.2433	28.1978	27.9051	27.7423	27.7985	27.825	0.303041	0.492433	-0.0992866		0.639915
548	sp|O60294|TYW4_HUMAN tRNA wybutosine-synthesizing protein 4 OS=Homo sapiens OX=9606 GN=LCMT2 PE=1 SV=3	O60294	tRNA wybutosine-synthesizing protein 4	LCMT2	25.7623	25.4233	25.0232	25.8011	26.1255	26.1307	25.6562	25.8199	25.8329	25.5145	25.3864	25.6136	27.8525	24.8718	26.918	25.6914	25.7613	25.8817	25.5569	25.2668	26.2795	25.3	26.4742	25.8855	26.0228	25.7431	25.7075	24.8103	26.4828	26.0941	26.2992	25.6821	25.486	25.9777	25.6668	25.7952	24.6895	26.4278	26.4475	25.6753	NaN	1	0		NaN
549	sp|O60306|AQR_HUMAN RNA helicase aquarius OS=Homo sapiens OX=9606 GN=AQR PE=1 SV=4	O60306	Intron-binding protein aquarius	AQR	30.469	30.2689	30.3002	30.3417	30.5222	30.3444	30.4016	30.252	30.3453	30.3694	30.478	30.8265	30.409	30.3316	30.5023	30.4792	30.3835	30.7061	30.3062	30.5416	30.512	30.4788	30.3577	30.5636	30.5555	30.5728	30.4426	30.6135	30.0297	30.6349	30.5527	30.592	30.2434	30.4691	30.3432	30.6412	30.4335	30.5294	30.5072	30.3882	0.311269	0.615388	0.0504704		0.658431
550	sp|O60313-2|OPA1_HUMAN Isoform 2 of Dynamin-like 120 kDa protein, mitochondrial OS=Homo sapiens OX=9606 GN=OPA1;sp|O60313-10|OPA1_HUMAN Isoform 4 of Dynamin-like 120 kDa protein, mitochondrial OS=Homo sapiens OX=9606 GN=OPA1;sp|O60313|OPA1_HUMAN Dynamin-li	O60313-2;O60313-10;O60313;O60313-9;O60313-11;O60313-13	Dynamin-like 120 kDa protein, mitochondrial;Dynamin-like 120 kDa protein, form S1	OPA1	31.1651	31.1991	31.2482	31.3782	31.0552	31.1017	31.0699	31.0819	31.1101	31.2893	30.986	31.3378	31.0972	31.253	31.1181	31.1282	31.1772	31.021	31.1077	30.8382	31.1673	31.1029	31.2153	31.104	31.0721	31.272	31.3287	31.0428	31.2412	31.2087	31.0854	31.1724	31.277	31.1178	31.2819	31.1387	31.1478	30.9133	30.9717	30.9907	1.01492	0.402577	0.071949		1.2906
551	sp|O60315-2|ZEB2_HUMAN Isoform 2 of Zinc finger E-box-binding homeobox 2 OS=Homo sapiens OX=9606 GN=ZEB2;sp|O60315|ZEB2_HUMAN Zinc finger E-box-binding homeobox 2 OS=Homo sapiens OX=9606 GN=ZEB2 PE=1 SV=1	O60315-2;O60315	Zinc finger E-box-binding homeobox 2	ZEB2	30.0864	30.2399	30.0893	30.1354	29.5763	29.9178	29.8242	29.9091	30.0123	30.3743	30.2722	30.2177	29.9365	29.795	29.6478	29.8976	29.9622	30.1567	30.1716	30.0578	30.0492	29.7261	30.1669	30.072	30.2457	30.0326	29.9963	29.9835	30.03	29.9929	29.8836	29.9173	30.1772	29.8525	30.2297	30.4085	29.9415	29.5562	29.832	29.5921	0.0419022	0.917648	0.0123515		0.780223
552	sp|O60318|GANP_HUMAN Germinal-center associated nuclear protein OS=Homo sapiens OX=9606 GN=MCM3AP PE=1 SV=2;sp|O60318-2|GANP_HUMAN Isoform MCM3AP of Germinal-center associated nuclear protein OS=Homo sapiens OX=9606 GN=MCM3AP	O60318;O60318-2	Germinal-center associated nuclear protein	MCM3AP	28.4335	28.5984	28.447	28.475	28.1706	28.4459	25.0902	28.3522	29.103	28.4833	29.2413	29.0886	28.5251	28.8108	25.8991	26.334	28.4929	28.1674	28.7055	28.7366	28.7989	25.9084	25.4618	28.5648	28.658	28.6626	28.887	28.6246	26.3782	26.2626	28.2932	26.0045	28.8307	28.8925	28.7728	28.7598	28.4021	28.6098	28.3185	25.8479	0.0385874	0.862356	-0.122476		0.102359
553	sp|O60331-4|PI51C_HUMAN Isoform 4 of Phosphatidylinositol 4-phosphate 5-kinase type-1 gamma OS=Homo sapiens OX=9606 GN=PIP5K1C;sp|O60331|PI51C_HUMAN Phosphatidylinositol 4-phosphate 5-kinase type-1 gamma OS=Homo sapiens OX=9606 GN=PIP5K1C PE=1 SV=2;sp|O603	O60331-4;O60331;O60331-2;O60331-3	Phosphatidylinositol 4-phosphate 5-kinase type-1 gamma	PIP5K1C	25.0184	26.7841	27.1127	25.4297	26.1556	26.7965	26.7399	25.558	26.6891	26.6063	26.7405	26.3922	25.1144	26.6153	25.6726	25.1723	24.8226	26.7238	26.3258	27.0116	26.7017	25.5564	26.2245	24.8316	26.0206	26.6151	26.7852	26.3236	25.8151	25.7154	25.8241	25.6663	26.3949	26.6477	26.4033	25.6787	26.3468	25.7685	25.9921	25.3784	NaN	1	0		NaN
554	sp|O60341|KDM1A_HUMAN Lysine-specific histone demethylase 1A OS=Homo sapiens OX=9606 GN=KDM1A PE=1 SV=2;sp|O60341-2|KDM1A_HUMAN Isoform 2 of Lysine-specific histone demethylase 1A OS=Homo sapiens OX=9606 GN=KDM1A	O60341;O60341-2	Lysine-specific histone demethylase 1A	KDM1A	31.6388	31.5415	31.484	31.6846	31.6528	31.6967	31.387	31.542	31.6114	31.7009	31.5748	31.643	31.6515	31.6498	31.7036	31.5709	31.4254	31.5035	31.4388	31.3506	31.3579	31.4885	31.4742	31.5442	31.2419	31.6318	31.6648	31.6819	31.7198	31.6444	31.6477	31.6059	31.6185	31.5403	31.5646	31.3623	31.693	31.5989	31.6941	31.5691	0.449336	0.484582	0.0743451		0.619299
555	sp|O60346|PHLP1_HUMAN PH domain leucine-rich repeat-containing protein phosphatase 1 OS=Homo sapiens OX=9606 GN=PHLPP1 PE=1 SV=3;sp|O60346-2|PHLP1_HUMAN Isoform 2 of PH domain leucine-rich repeat-containing protein phosphatase 1 OS=Homo sapiens OX=9606 GN=	O60346;O60346-2	PH domain leucine-rich repeat-containing protein phosphatase 1	PHLPP1	26.2311	27.4191	27.5802	27.5182	27.3012	27.9452	25.3274	26.3337	27.2737	27.414	27.5313	26.524	25.6787	26.5571	25.6949	25.9717	25.4174	27.2481	27.7296	26.8572	26.5567	27.2109	26.6138	26.1774	25.9453	27.6538	27.2112	27.3595	24.4186	25.8874	25.5255	27.8295	27.0563	27.3772	27.6572	26.2965	25.829	25.8926	26.0109	26.5729	NaN	1	0		NaN
556	sp|O60427|FADS1_HUMAN Acyl-CoA (8-3)-desaturase OS=Homo sapiens OX=9606 GN=FADS1 PE=1 SV=3;sp|O60427-2|FADS1_HUMAN Isoform 2 of Acyl-CoA (8-3)-desaturase OS=Homo sapiens OX=9606 GN=FADS1	O60427;O60427-2	Fatty acid desaturase 1	FADS1	29.159	29.0624	29.2679	28.9121	27.9889	28.2088	28.49	28.0187	28.983	29.4566	29.209	28.043	28.2837	28.1785	28.3086	28.2939	28.9562	28.5938	28.2823	28.7374	24.7962	25.0848	27.8626	27.991	28.4999	28.93	29.6328	29.588	28.3555	28.797	28.4807	28.1664	28.9171	28.8517	28.8516	29.1708	27.9371	25.144	27.4791	28.6411	0.318765	0.499294	0.0896091		1.03329
557	sp|O60449-3|LY75_HUMAN Isoform 3 of Lymphocyte antigen 75 OS=Homo sapiens OX=9606 GN=LY75;sp|O60449-2|LY75_HUMAN Isoform 2 of Lymphocyte antigen 75 OS=Homo sapiens OX=9606 GN=LY75;sp|O60449|LY75_HUMAN Lymphocyte antigen 75 OS=Homo sapiens OX=9606 GN=LY75 P	O60449-3;O60449-2;O60449	Lymphocyte antigen 75	LY75	27.346	27.1422	27.1487	27.3694	26.1631	25.664	25.4965	27.4447	26.0492	27.509	26.8605	27.6087	25.8255	26.1647	26.4433	27.354	26.8001	26.8804	26.8225	27.5538	26.3704	27.1962	27.0048	25.7432	27.2621	27.1124	26.9693	26.8663	26.7356	25.8024	24.7801	25.8654	27.237	27.0182	27.0017	27.4159	25.5324	26.6749	27.4712	25.2575	NaN	1	0		NaN
559	sp|O60488-2|ACSL4_HUMAN Isoform Short of Long-chain-fatty-acid--CoA ligase 4 OS=Homo sapiens OX=9606 GN=ACSL4;sp|O60488|ACSL4_HUMAN Long-chain-fatty-acid--CoA ligase 4 OS=Homo sapiens OX=9606 GN=ACSL4 PE=1 SV=2	O60488-2;O60488	Long-chain-fatty-acid--CoA ligase 4	ACSL4	32.3806	32.3793	32.3958	32.363	32.289	32.2448	32.3326	32.2323	32.4259	32.3327	32.4173	32.4014	32.3256	32.4281	32.4904	32.4043	32.2313	32.1076	32.1602	32.2215	32.1947	32.0637	32.267	32.0536	32.1801	32.1885	32.2477	32.2893	32.1723	31.987	31.9983	31.9901	32.3034	32.1413	32.3473	32.1894	32.0408	32.1985	32.2697	32.0571	1.81239	0.169771	0.137418		1.20907
560	sp|O60493|SNX3_HUMAN Sorting nexin-3 OS=Homo sapiens OX=9606 GN=SNX3 PE=1 SV=3;sp|O60493-2|SNX3_HUMAN Isoform 2 of Sorting nexin-3 OS=Homo sapiens OX=9606 GN=SNX3;sp|O60493-4|SNX3_HUMAN Isoform 4 of Sorting nexin-3 OS=Homo sapiens OX=9606 GN=SNX3;sp|O60493	O60493;O60493-2;O60493-4;O60493-3	Sorting nexin-3	SNX3	32.311	32.3693	32.3579	32.2743	31.693	31.9048	31.9354	31.7152	31.9272	31.9038	32.0623	32.0672	31.2547	31.3844	31.1452	31.342	31.8919	31.9042	31.7538	31.6306	31.726	31.9634	31.6718	31.5787	31.6186	31.8125	31.9308	31.9249	31.3948	31.4717	31.6107	31.4803	31.9188	32.0479	31.9515	31.5235	31.4918	31.3128	31.4312	31.7087	3.18554	0.0034507	-0.530564	+	0.315625
561	sp|O60496|DOK2_HUMAN Docking protein 2 OS=Homo sapiens OX=9606 GN=DOK2 PE=1 SV=2	O60496	Docking protein 2	DOK2	28.6811	28.9142	28.5446	28.8303	28.4045	28.761	28.8362	28.8942	28.5654	28.3995	28.4972	28.7171	28.8886	28.9953	28.8633	29.1012	28.8559	28.8668	28.6846	28.8021	28.9459	29.0511	28.6498	28.9474	28.3728	28.5523	28.6936	28.5068	28.9139	28.6221	28.6563	28.7145	29.0908	28.7398	28.7177	28.9163	28.9268	29.1682	29.0979	29.2882	0.998505	0.141541	0.238123		0.587492
563	sp|O60502-4|OGA_HUMAN Isoform 4 of Protein O-GlcNAcase OS=Homo sapiens OX=9606 GN=OGA;sp|O60502|OGA_HUMAN Protein O-GlcNAcase OS=Homo sapiens OX=9606 GN=OGA PE=1 SV=2;sp|O60502-2|OGA_HUMAN Isoform 2 of Protein O-GlcNAcase OS=Homo sapiens OX=9606 GN=OGA	O60502-4;O60502;O60502-2	Protein O-GlcNAcase	MGEA5	28.6343	28.4481	28.7982	28.2069	27.9132	27.7854	26.2422	27.7125	28.546	28.5349	28.3178	28.5755	27.4226	27.8326	28.0722	27.7722	28.2596	28.644	27.8709	28.255	28.309	26.8998	28.1004	26.6944	27.7978	28.5531	27.9706	27.9883	27.9397	28.4204	27.8348	28.2027	28.3009	28.6514	28.4415	28.3647	28.0718	27.651	28.0904	25.4958	0.379877	0.287887	0.36154		0.0542551
564	sp|O60503|ADCY9_HUMAN Adenylate cyclase type 9 OS=Homo sapiens OX=9606 GN=ADCY9 PE=1 SV=4	O60503	Adenylate cyclase type 9	ADCY9	26.376	26.3435	26.3457	26.1897	25.0718	26.0286	26.6062	25.735	26.2326	26.794	26.3407	26.8037	24.2374	26.9159	26.1997	26.0227	26.2183	26.4627	26.0595	26.418	26.2481	25.8115	26.163	26.6905	26.2454	26.1646	26.507	25.9979	24.1508	25.9213	24.9335	26.0782	26.4058	25.2782	25.8964	26.6656	25.9026	25.2688	26.2386	25.4021	NaN	1	0		NaN
565	sp|O60504-2|VINEX_HUMAN Isoform Beta of Vinexin OS=Homo sapiens OX=9606 GN=SORBS3;sp|O60504|VINEX_HUMAN Vinexin OS=Homo sapiens OX=9606 GN=SORBS3 PE=1 SV=2	O60504-2;O60504	Vinexin	SORBS3	27.9693	28.1482	28.0116	27.9949	27.8107	27.7845	27.6911	28.1267	27.4257	27.5226	27.5857	27.8467	27.3938	28.5737	27.7872	28.2915	27.7901	27.7074	27.8696	27.7457	27.3608	27.8099	27.4466	27.7124	27.3503	27.9331	27.3574	27.3874	27.5027	27.9582	27.4522	27.8583	27.758	27.6694	27.7557	27.6424	28.0205	28.0726	27.8813	28.2498	0.228429	0.492367	0.15831		0.974137
566	sp|O60506|HNRPQ_HUMAN Heterogeneous nuclear ribonucleoprotein Q OS=Homo sapiens OX=9606 GN=SYNCRIP PE=1 SV=2;sp|O60506-2|HNRPQ_HUMAN Isoform 2 of Heterogeneous nuclear ribonucleoprotein Q OS=Homo sapiens OX=9606 GN=SYNCRIP	O60506;O60506-2	Heterogeneous nuclear ribonucleoprotein Q	SYNCRIP	34.5453	34.6448	34.6354	34.5668	34.6648	34.6683	34.6419	34.6237	34.4638	34.5659	34.5099	34.5536	34.291	34.3919	34.4861	34.3977	34.5757	34.4672	34.5461	34.4957	34.4268	34.3251	34.4234	34.4132	34.415	34.4319	34.3384	34.4684	34.4371	34.3197	34.3623	34.3202	34.4131	34.4165	34.3901	34.5205	34.4829	34.4444	34.4587	34.2827	3.11261	0.0283599	-0.25802	+	4.13247
567	sp|O60506-3|HNRPQ_HUMAN Isoform 3 of Heterogeneous nuclear ribonucleoprotein Q OS=Homo sapiens OX=9606 GN=SYNCRIP;sp|O60506-4|HNRPQ_HUMAN Isoform 4 of Heterogeneous nuclear ribonucleoprotein Q OS=Homo sapiens OX=9606 GN=SYNCRIP;sp|O60506-5|HNRPQ_HUMAN Isof	O60506-3;O60506-4;O60506-5	Heterogeneous nuclear ribonucleoprotein Q	SYNCRIP	28.8655	29.157	29.2397	29.1331	25.5323	26.1968	25.751	26.2414	25.1233	29.0721	25.8171	25.9981	24.9233	25.6225	25.2829	26.5472	28.5702	28.8676	28.6402	29.0088	27.0041	26.8346	26.9281	25.4553	28.903	28.4872	28.7248	28.4531	26.6346	25.8424	25.6561	25.8548	28.7949	28.3748	29.045	29.1756	26.0343	26.0514	26.5578	24.8459	NaN	1	0		NaN
568	sp|O60508|PRP17_HUMAN Pre-mRNA-processing factor 17 OS=Homo sapiens OX=9606 GN=CDC40 PE=1 SV=1	O60508	Pre-mRNA-processing factor 17	CDC40	28.985	29.4258	29.4347	29.443	25.6813	25.6953	26.2173	24.8404	28.9505	29.1199	28.9189	29.0673	25.9197	25.9105	26.0713	25.9179	29.2086	29.0655	28.9745	28.9676	24.9259	25.8652	24.9774	26.0823	29.1204	29.0336	29.0828	29.0675	25.8542	26.2529	26.4494	28.1489	28.9101	28.8179	28.9987	28.959	26.2907	26.2051	26.5617	25.0505	NaN	1	0		NaN
569	sp|O60512|B4GT3_HUMAN Beta-1,4-galactosyltransferase 3 OS=Homo sapiens OX=9606 GN=B4GALT3 PE=1 SV=2	O60512	Beta-1,4-galactosyltransferase 3;N-acetyllactosamine synthase;Beta-N-acetylglucosaminylglycopeptide beta-1,4-galactosyltransferase;Beta-N-acetylglucosaminyl-glycolipid beta-1,4-galactosyltransferase	B4GALT3	27.1793	26.9517	27.3211	26.8761	26.9434	25.9479	27.6314	26.2811	27.1184	27.0064	27.4049	26.9447	27.3176	27.4947	26.5359	27.1492	27.1302	27.0465	27.1055	27.4149	27.5458	27.6014	27.8421	27.7727	27.4156	27.0295	27.1483	27.374	27.0537	27.8524	27.4765	27.7044	27.1163	27.0519	27.7213	27.5946	28.0421	28.0068	27.6335	27.6784	0.443904	0.235104	0.423419		1.39598
570	sp|O60518|RNBP6_HUMAN Ran-binding protein 6 OS=Homo sapiens OX=9606 GN=RANBP6 PE=1 SV=2	O60518	Ran-binding protein 6	RANBP6	25.3287	27.4114	27.563	27.4937	27.3902	27.8628	25.8549	26.4403	26.9654	27.0508	27.4336	27.0946	26.4733	25.992	27.5482	26.623	27.0481	27.5293	26.9063	27.5628	27.7442	26.1907	28.134	26.92	27.5484	27.8423	27.3306	27.4318	26.3025	27.3902	27.0269	27.4525	27.6267	27.6047	27.6403	27.4157	27.6641	25.5627	25.9994	26.5352	0.156571	0.564502	-0.227911		0.23145
571	sp|O60524-4|NEMF_HUMAN Isoform 4 of Nuclear export mediator factor NEMF OS=Homo sapiens OX=9606 GN=NEMF;sp|O60524-5|NEMF_HUMAN Isoform 5 of Nuclear export mediator factor NEMF OS=Homo sapiens OX=9606 GN=NEMF;sp|O60524-3|NEMF_HUMAN Isoform 3 of Nuclear expo	O60524-4;O60524-5;O60524-3;O60524	Nuclear export mediator factor NEMF	NEMF	31.3319	31.424	31.2319	31.3769	31.1185	31.0848	31.273	31.1447	31.3323	31.6214	31.6783	31.5313	30.9361	30.8278	30.7928	30.8754	31.3118	31.0724	31.6021	31.5677	30.8948	30.7296	30.9118	30.9428	30.9693	31.3777	31.43	31.3366	31.1319	31.1078	31.0812	30.9867	31.212	31.4537	31.4885	31.606	31.1313	31.001	30.9792	30.9954	2.92653	0.0221042	-0.297222	+	2.40051
572	sp|O60547-2|GMDS_HUMAN Isoform 2 of GDP-mannose 4,6 dehydratase OS=Homo sapiens OX=9606 GN=GMDS;sp|O60547|GMDS_HUMAN GDP-mannose 4,6 dehydratase OS=Homo sapiens OX=9606 GN=GMDS PE=1 SV=1	O60547-2;O60547	GDP-mannose 4,6 dehydratase	GMDS	29.0009	28.1875	28.5965	28.4545	27.874	27.9809	27.7921	27.8241	28.3137	28.4486	28.7161	28.6998	28.2989	27.9067	28.253	28.0106	28.5739	28.344	28.5013	28.8475	28.4951	28.5411	28.6769	28.3731	28.8061	28.3767	28.4222	28.6663	28.2529	28.4935	28.6088	28.0493	28.4932	28.9073	28.3375	28.9098	28.4541	28.531	28.3462	28.2204	1.28496	0.10301	0.249494		3.89622
573	sp|O60563|CCNT1_HUMAN Cyclin-T1 OS=Homo sapiens OX=9606 GN=CCNT1 PE=1 SV=1	O60563	Cyclin-T1	CCNT1	28.2532	27.9465	28.0129	27.6913	28.1803	26.3964	25.6229	27.6773	28.2863	25.1311	27.9204	28.2214	27.3615	27.9814	26.0202	27.9542	28.4585	28.1997	28.1523	28.2645	27.9611	28.0438	28.2549	28.3247	28.6387	28.0583	28.1135	28.1569	26.5874	28.4438	28.0035	28.0868	28.0691	28.184	28.0651	28.3692	27.9331	28.4575	25.7379	28.2946	NaN	1	0		1.02818
574	sp|O60566-3|BUB1B_HUMAN Isoform 3 of Mitotic checkpoint serine/threonine-protein kinase BUB1 beta OS=Homo sapiens OX=9606 GN=BUB1B;sp|O60566|BUB1B_HUMAN Mitotic checkpoint serine/threonine-protein kinase BUB1 beta OS=Homo sapiens OX=9606 GN=BUB1B PE=1 SV=3	O60566-3;O60566;O60566-2	Mitotic checkpoint serine/threonine-protein kinase BUB1 beta	BUB1B	27.3223	27.3884	27.3875	27.2382	26.9031	24.7252	25.993	25.4812	27.3813	26.9328	26.7627	27.1199	26.3133	26.9696	26.2588	26.7817	27.2172	27.3393	27.1975	26.7303	26.2303	25.8642	26.0536	25.687	27.0274	27.0342	27.5704	27.5134	26.3082	26.1019	25.5504	26.1436	27.2867	27.5314	27.0368	27.3939	26.3432	25.8168	26.4484	25.9953	0.820779	0.0773607	0.805196		NaN
575	sp|O60568|PLOD3_HUMAN Multifunctional procollagen lysine hydroxylase and glycosyltransferase LH3 OS=Homo sapiens OX=9606 GN=PLOD3 PE=1 SV=1	O60568	Procollagen-lysine,2-oxoglutarate 5-dioxygenase 3	PLOD3	31.0166	30.9629	31.0319	31.0201	31.409	31.4366	31.3764	31.3977	31.1235	31.0429	31.223	31.0957	31.5834	31.5784	31.4391	31.4993	30.9737	30.9519	31.1031	31.1426	31.6051	31.4017	31.5596	31.5466	31.2774	31.0816	31.2008	31.0388	31.4429	31.9204	31.8306	31.6337	31.1271	31.0174	31.253	31.2092	31.4365	31.4294	31.3825	31.4747	1.76817	0.204062	0.120111		1.44539
576	sp|O60573|IF4E2_HUMAN Eukaryotic translation initiation factor 4E type 2 OS=Homo sapiens OX=9606 GN=EIF4E2 PE=1 SV=1;sp|O60573-2|IF4E2_HUMAN Isoform 2 of Eukaryotic translation initiation factor 4E type 2 OS=Homo sapiens OX=9606 GN=EIF4E2	O60573;O60573-2	Eukaryotic translation initiation factor 4E type 2	EIF4E2	29.3674	29.133	29.3369	29.1317	28.5499	28.489	28.7652	28.67	29.1866	29.2245	29.2763	29.0332	28.214	28.4853	28.8905	28.5385	29.3439	29.407	29.1183	29.0678	28.7172	28.5232	28.7608	28.568	29.4037	29.1945	29.4575	29.2046	28.7415	28.6086	28.6257	28.5363	29.0381	29.5697	29.4333	29.5125	28.4529	28.5212	28.9606	29.1579	0.228968	0.567712	-0.0864701		0.104007
577	sp|O60603|TLR2_HUMAN Toll-like receptor 2 OS=Homo sapiens OX=9606 GN=TLR2 PE=1 SV=1	O60603	Toll-like receptor 2	TLR2	27.5535	27.9146	28.176	28.1672	27.4547	27.7172	27.8841	27.3487	27.9319	28.5175	28.0646	27.3546	27.6429	28.2651	28.4499	28.1036	27.4862	27.9445	27.3238	28.3813	27.4617	27.505	27.9059	27.5382	28.6964	27.3067	27.9772	27.9103	25.1809	27.7301	27.5368	27.9931	28.6946	27.6583	28.1456	28.5357	27.3182	27.8572	27.9425	27.8204	1.29222	0.0406276	0.514195	+	0.00312866
578	sp|O60610|DIAP1_HUMAN Protein diaphanous homolog 1 OS=Homo sapiens OX=9606 GN=DIAPH1 PE=1 SV=2;sp|O60610-2|DIAP1_HUMAN Isoform 2 of Protein diaphanous homolog 1 OS=Homo sapiens OX=9606 GN=DIAPH1;sp|O60610-3|DIAP1_HUMAN Isoform 3 of Protein diaphanous homol	O60610;O60610-2;O60610-3	Protein diaphanous homolog 1	DIAPH1	33.9334	33.9853	33.9577	33.9051	33.6415	33.5882	33.6353	33.538	33.7945	33.7083	33.9196	33.8507	33.489	33.2426	33.4892	33.4577	34.011	33.9508	34.0641	34.0121	33.7179	33.6908	33.5732	33.7012	33.8924	34.0349	33.9145	33.9316	33.6323	33.523	33.5225	33.461	33.9614	33.9762	33.9151	34.034	33.7358	33.6201	33.7902	33.6387	1.51963	0.132543	-0.181118		0.862425
579	sp|O60613|SEP15_HUMAN Selenoprotein F OS=Homo sapiens OX=9606 GN=SELENOF PE=1 SV=4	O60613	15 kDa selenoprotein	2020-09-15	25.7338	28.1871	24.1787	25.9864	28.275	27.9316	28.1222	28.6382	26.256	24.8526	28.3031	24.189	28.0635	27.709	27.9553	27.9819	26.3847	27.0031	27.5284	27.3096	27.7655	27.8153	27.5163	27.8535	27.3045	27.6627	27.6198	27.4553	28.2563	27.9601	28.3047	28.3249	26.532	26.3448	25.3001	26.9776	27.6249	27.6808	28.1132	28.1389	0.956389	0.113729	-0.314312		1.62174
580	sp|O60645|EXOC3_HUMAN Exocyst complex component 3 OS=Homo sapiens OX=9606 GN=EXOC3 PE=1 SV=3	O60645	Exocyst complex component 3	EXOC3	29.2766	29.2139	29.2351	29.2212	29.3326	29.1761	29.3141	29.2396	29.4693	29.3319	29.4275	29.0576	29.2531	29.4017	29.5346	29.5396	29.1882	29.1902	29.4296	29.6139	29.0508	29.0445	29.3883	28.97	29.4363	29.3629	29.3397	29.2135	29.1704	29.1808	28.8162	28.7337	29.3575	29.1786	29.402	29.321	28.8557	28.7261	29.1948	28.7376	1.13829	0.180918	0.166633		0.746491
581	sp|O60664-4|PLIN3_HUMAN Isoform 4 of Perilipin-3 OS=Homo sapiens OX=9606 GN=PLIN3;sp|O60664|PLIN3_HUMAN Perilipin-3 OS=Homo sapiens OX=9606 GN=PLIN3 PE=1 SV=3;sp|O60664-3|PLIN3_HUMAN Isoform 3 of Perilipin-3 OS=Homo sapiens OX=9606 GN=PLIN3	O60664-4;O60664;O60664-3	Perilipin-3	PLIN3	33.8616	33.8185	33.9268	33.9584	32.6964	32.8471	32.9158	32.7738	33.8271	33.8106	33.6897	33.8118	32.585	32.7579	32.5889	32.6957	33.5925	33.5853	33.521	33.6746	32.8766	32.8292	32.7187	32.7216	33.7659	33.49	33.628	33.5956	32.3785	32.5166	32.5682	32.5028	33.775	33.6492	33.9036	33.621	32.9947	32.9591	32.873	32.7131	1.26575	0.186774	-0.151396		0.133018
583	sp|O60671|RAD1_HUMAN Cell cycle checkpoint protein RAD1 OS=Homo sapiens OX=9606 GN=RAD1 PE=1 SV=1;sp|O60671-2|RAD1_HUMAN Isoform 2 of Cell cycle checkpoint protein RAD1 OS=Homo sapiens OX=9606 GN=RAD1;sp|O60671-3|RAD1_HUMAN Isoform 3 of Cell cycle checkpoi	O60671;O60671-2;O60671-3	Cell cycle checkpoint protein RAD1	RAD1	27.0062	27.0921	27.2379	27.0441	26.969	25.8465	26.5802	26.3637	26.7535	27.1989	27.2789	26.673	25.2415	25.9199	25.7243	26.7909	27.2273	27.164	26.9878	26.6012	25.8085	26.964	27.0617	26.6847	26.5149	27.0474	27.075	27.2213	27.0443	26.5242	26.8733	26.9725	27.1446	27.0639	27.0426	26.6089	26.9522	26.369	25.6439	26.5638	NaN	1	0		NaN
585	sp|O60678|ANM3_HUMAN Protein arginine N-methyltransferase 3 OS=Homo sapiens OX=9606 GN=PRMT3 PE=1 SV=4;sp|O60678-2|ANM3_HUMAN Isoform 2 of Protein arginine N-methyltransferase 3 OS=Homo sapiens OX=9606 GN=PRMT3	O60678;O60678-2	Protein arginine N-methyltransferase 3	PRMT3	27.1683	27.7347	27.9572	27.0499	27.1214	26.2509	27.6138	26.2932	27.3486	27.2717	27.1567	27.1528	26.8002	25.1665	26.6193	25.7225	27.2737	27.7037	27.1629	27.4205	25.2907	27.0783	26.4069	25.9619	27.7196	27.1525	27.293	27.3393	27.0933	24.9418	26.3701	27.2987	27.3081	26.9606	27.3838	27.9187	26.9453	25.0134	26.1621	27.1357	NaN	1	0		NaN
586	sp|O60684|IMA7_HUMAN Importin subunit alpha-7 OS=Homo sapiens OX=9606 GN=KPNA6 PE=1 SV=1	O60684	Importin subunit alpha-7	KPNA6	31.3007	31.2964	31.318	31.4733	31.5592	31.6731	31.7146	31.5679	31.0982	31.3318	31.22	31.5052	31.5235	31.4331	31.4895	31.372	31.0823	31.3645	31.3789	31.1913	31.3463	31.5392	31.5671	31.5985	31.2967	31.3458	31.2413	31.4632	31.8084	31.4173	31.5326	31.6624	31.3211	31.3273	31.2281	31.1262	31.5571	31.5732	31.5417	31.5185	1.85001	0.118528	-0.174198		0.847008
587	sp|O60701|UGDH_HUMAN UDP-glucose 6-dehydrogenase OS=Homo sapiens OX=9606 GN=UGDH PE=1 SV=1;sp|O60701-2|UGDH_HUMAN Isoform 2 of UDP-glucose 6-dehydrogenase OS=Homo sapiens OX=9606 GN=UGDH;sp|O60701-3|UGDH_HUMAN Isoform 3 of UDP-glucose 6-dehydrogenase OS=Ho	O60701;O60701-2;O60701-3	UDP-glucose 6-dehydrogenase	UGDH	29.3693	29.5155	29.5407	29.6211	29.3695	29.062	29.3535	29.5836	29.5441	29.2932	29.4359	29.8153	29.2596	29.0105	29.2309	29.4358	29.3181	29.5902	29.4044	29.3525	29.1825	29.3124	29.5431	29.4061	29.3814	29.1089	29.2701	29.2147	29.433	29.33	29.5839	29.4767	29.3284	29.373	29.3707	29.1915	29.6054	29.4366	29.306	29.6892	0.333351	0.459435	-0.107973		0.0503446
589	sp|O60711|LPXN_HUMAN Leupaxin OS=Homo sapiens OX=9606 GN=LPXN PE=1 SV=1;sp|O60711-2|LPXN_HUMAN Isoform 2 of Leupaxin OS=Homo sapiens OX=9606 GN=LPXN	O60711;O60711-2	Leupaxin	LPXN	27.0616	26.9242	27.0439	27.0763	24.8613	25.6716	27.034	26.8205	26.2428	26.2253	26.4473	26.3656	26.4918	26.4425	25.6784	26.4905	25.984	26.3283	26.3734	24.6454	26.5715	25.5048	26.4225	25.5838	26.127	26.9218	26.5372	26.6574	27.4821	25.3427	26.1642	26.5799	26.1561	26.671	26.4432	26.1952	24.9035	26.5513	26.8027	25.4859	NaN	1	0		NaN
590	sp|O60716|CTND1_HUMAN Catenin delta-1 OS=Homo sapiens OX=9606 GN=CTNND1 PE=1 SV=1;sp|O60716-9|CTND1_HUMAN Isoform 2ABC of Catenin delta-1 OS=Homo sapiens OX=9606 GN=CTNND1;sp|O60716-11|CTND1_HUMAN Isoform 2AC of Catenin delta-1 OS=Homo sapiens OX=9606 GN=C	O60716;O60716-9;O60716-11;O60716-18;O60716-10;O60716-19;O60716-21;O60716-13;O60716-17;O60716-5;O60716-3;O60716-2;O60716-7;O60716-6;O60716-12;O60716-14;O60716-4;O60716-8;O60716-15;O60716-16;O60716-20;O60716-22;O60716-23;O60716-24;O60716-25;O60716-26;O60716-27;O60716-29;O60716-31;O60716-28;O60716-30;O60716-32	Catenin delta-1	CTNND1	27.6949	27.7107	27.8226	27.5565	26.5427	25.4147	25.8524	25.3555	27.3663	26.3905	26.8832	26.9216	26.5068	25.6025	24.8996	24.6548	27.2856	27.1969	27.7067	27.0091	25.1854	25.7074	26.173	26.1708	27.2822	27.6585	27.6861	27.2708	26.0937	25.6249	26.5694	26.5522	27.6119	27.6855	27.4088	27.2265	25.7441	26.888	26.1866	26.3934	NaN	1	0		NaN
591	sp|O60725|ICMT_HUMAN Protein-S-isoprenylcysteine O-methyltransferase OS=Homo sapiens OX=9606 GN=ICMT PE=1 SV=1	O60725	Protein-S-isoprenylcysteine O-methyltransferase	ICMT	28.0419	27.928	28.0614	28.1131	27.0045	26.4345	26.5379	26.0542	28.5569	28.6365	28.874	28.1332	26.2141	27.6596	27.2205	27.4424	28.2304	27.3679	26.5637	27.6907	25.7925	25.9767	27.1754	27.5516	26.9772	27.9272	28.4785	28.5328	26.8925	28.0503	27.5241	27.6281	28.5352	28.1611	28.6126	27.3264	26.2473	26.4367	26.1451	26.3285	0.836983	0.0853088	0.626319		0.0884599
592	sp|O60749|SNX2_HUMAN Sorting nexin-2 OS=Homo sapiens OX=9606 GN=SNX2 PE=1 SV=2;sp|O60749-2|SNX2_HUMAN Isoform 2 of Sorting nexin-2 OS=Homo sapiens OX=9606 GN=SNX2	O60749;O60749-2	Sorting nexin-2	SNX2	32.5736	32.6221	32.5623	32.6459	32.4298	32.4596	32.4476	32.415	32.2485	32.4348	32.354	32.4637	32.098	32.0373	31.92	31.9232	32.5182	32.4242	32.4358	32.2893	32.4218	32.4154	32.1409	32.2749	32.19	32.286	32.3032	32.4443	32.0371	32.0732	32.0998	32.0566	32.2333	32.5116	32.2235	32.378	32.1386	32.1044	32.2988	32.1286	4.19912	0.0030757	-0.443389	+	0.944375
593	sp|O60762|DPM1_HUMAN Dolichol-phosphate mannosyltransferase subunit 1 OS=Homo sapiens OX=9606 GN=DPM1 PE=1 SV=1	O60762	Dolichol-phosphate mannosyltransferase subunit 1	DPM1	30.418	30.1288	30.5573	30.4769	30.7948	30.2226	30.4334	30.7309	30.0663	30.3719	30.3288	30.4121	30.3729	30.6765	30.755	30.5516	30.4035	30.2252	30.3705	30.227	30.6605	30.5604	30.5883	30.7811	30.3912	30.4168	30.3147	30.4994	30.542	30.6831	30.752	30.598	30.2485	30.3776	30.2217	30.0702	30.7275	30.4694	30.2509	30.3238	0.101808	0.775058	0.0435638		0.301492
594	sp|O60763|USO1_HUMAN General vesicular transport factor p115 OS=Homo sapiens OX=9606 GN=USO1 PE=1 SV=2;sp|O60763-2|USO1_HUMAN Isoform 2 of General vesicular transport factor p115 OS=Homo sapiens OX=9606 GN=USO1	O60763;O60763-2	General vesicular transport factor p115	USO1	32.6522	32.544	32.6947	32.6705	32.1775	32.2327	32.1398	32.2512	32.8486	32.7079	32.7238	32.7464	32.3656	32.04	32.3001	32.2576	32.6939	32.7486	32.8332	32.5108	32.4132	32.1561	32.2255	32.2939	32.7163	32.9066	32.6221	32.7247	32.2029	32.3961	32.2815	32.3885	32.6861	32.6903	32.7387	32.7613	32.3732	32.13	32.2349	32.2796	0.215697	0.693529	0.040513		0.553996
595	sp|O60783|RT14_HUMAN 28S ribosomal protein S14, mitochondrial OS=Homo sapiens OX=9606 GN=MRPS14 PE=1 SV=1	O60783	28S ribosomal protein S14, mitochondrial	MRPS14	28.1428	28.5851	28.777	28.4272	28.7386	28.5804	28.8405	28.6554	28.5828	28.3975	28.3078	28.4566	28.6813	29.0935	29.0644	28.5929	28.5645	27.946	28.26	28.0501	28.2651	28.7044	28.2991	28.0445	28.562	28.4958	28.2379	28.3375	28.8831	28.4534	28.5638	28.9029	28.5236	28.4694	28.6045	28.5829	28.456	28.2387	28.3757	28.4738	0.502573	0.324163	0.154294		1.34958
596	sp|O60784|TOM1_HUMAN Target of Myb protein 1 OS=Homo sapiens OX=9606 GN=TOM1 PE=1 SV=2;sp|O60784-2|TOM1_HUMAN Isoform 2 of Target of Myb protein 1 OS=Homo sapiens OX=9606 GN=TOM1;sp|O60784-4|TOM1_HUMAN Isoform 4 of Target of Myb protein 1 OS=Homo sapiens O	O60784;O60784-2;O60784-4;O60784-3	Target of Myb protein 1	TOM1	26.0567	28.2199	27.7982	27.9168	28.0459	27.2491	27.6434	26.2386	27.8845	24.5687	27.7809	28.1517	26.3844	25.5512	25.5353	25.5961	27.8547	27.7884	27.4976	27.8564	27.509	26.587	27.4262	26.2845	27.7764	27.9549	27.7577	27.7164	26.8114	27.7977	26.2878	26.0794	28.2083	28.1437	27.9253	27.4988	25.5996	28.1008	25.2341	25.7182	1.8805	0.00420513	-1.52748	+	0.289705
597	sp|O60826|CCD22_HUMAN Coiled-coil domain-containing protein 22 OS=Homo sapiens OX=9606 GN=CCDC22 PE=1 SV=1	O60826	Coiled-coil domain-containing protein 22	CCDC22	29.6833	29.6207	29.0259	29.6336	29.1959	29.3928	29.5184	29.5455	29.4591	29.6487	29.5118	29.4658	28.9736	29.2203	29.1441	29.1242	29.2341	29.5118	29.3844	29.3331	29.1456	29.3756	29.2922	29.0283	29.3061	29.4649	29.1568	29.3559	29.3869	29.1925	29.3194	29.3689	29.3278	29.5174	29.4092	29.3499	29.2565	29.2915	29.2142	29.3132	1.69401	0.0540377	-0.297598		0.930645
598	sp|O60828-5|PQBP1_HUMAN Isoform 5 of Polyglutamine-binding protein 1 OS=Homo sapiens OX=9606 GN=PQBP1;sp|O60828-2|PQBP1_HUMAN Isoform 2 of Polyglutamine-binding protein 1 OS=Homo sapiens OX=9606 GN=PQBP1;sp|O60828|PQBP1_HUMAN Polyglutamine-binding protein	O60828-5;O60828-2;O60828;O60828-4;O60828-3	Polyglutamine-binding protein 1	PQBP1	29.8548	29.8854	29.8613	29.8261	25.8863	26.8244	26.6117	27.5367	29.7532	29.4766	29.5921	29.6888	26.3947	27.4536	26.3526	25.5505	29.332	29.3131	29.2426	28.3689	26.5858	24.8368	27.1886	25.8576	26.1388	29.5327	29.6525	29.5739	27.1085	27.1953	25.8067	26.6717	29.5533	29.4581	29.6933	29.2139	26.2664	24.7735	27.3001	24.0072	NaN	1	0		NaN
599	sp|O60830|TI17B_HUMAN Mitochondrial import inner membrane translocase subunit Tim17-B OS=Homo sapiens OX=9606 GN=TIMM17B PE=1 SV=1;sp|O60830-2|TI17B_HUMAN Isoform 2 of Mitochondrial import inner membrane translocase subunit Tim17-B OS=Homo sapiens OX=9606	O60830;O60830-2	Mitochondrial import inner membrane translocase subunit Tim17-B	TIMM17B	26.0901	24.5336	24.8799	25.4183	25.5861	27.3055	26.7313	26.4882	24.9296	25.2801	25.2911	25.2032	26.5325	26.169	26.3778	26.7539	24.8311	25.3385	26.3689	25.1405	27.2855	25.846	26.0128	26.7832	25.5228	23.3002	25.182	25.9583	27.4781	26.6584	26.0022	26.3021	25.2346	26.2813	26.0624	25.012	26.6292	25.7191	25.9799	26.333	0.0653389	0.805612	-0.069488		0.0321755
600	sp|O60832|DKC1_HUMAN H/ACA ribonucleoprotein complex subunit DKC1 OS=Homo sapiens OX=9606 GN=DKC1 PE=1 SV=3;sp|O60832-2|DKC1_HUMAN Isoform 3 of H/ACA ribonucleoprotein complex subunit DKC1 OS=Homo sapiens OX=9606 GN=DKC1	O60832;O60832-2	H/ACA ribonucleoprotein complex subunit 4	DKC1	32.0747	32.2109	32.2835	32.2517	31.7128	31.7707	31.7841	31.635	32.4883	32.214	32.326	32.1282	31.9264	32.0135	31.7823	31.8859	32.2935	32.2499	32.2962	32.1529	31.5067	31.7855	31.5628	31.5373	32.1062	32.2488	32.3482	32.3388	31.807	31.6446	31.6436	31.7879	32.3762	32.208	32.3745	32.1533	31.8526	31.8674	31.9165	31.7759	1.61991	0.13067	0.176381		0.896373
601	sp|O60841|IF2P_HUMAN Eukaryotic translation initiation factor 5B OS=Homo sapiens OX=9606 GN=EIF5B PE=1 SV=4	O60841	Eukaryotic translation initiation factor 5B	EIF5B	32.3742	32.3988	32.3807	32.3415	32.1552	32.143	32.0569	32.1873	32.4872	32.2423	32.418	32.472	32.0573	31.917	31.8598	31.9673	32.6235	32.3641	32.6177	32.5319	32.2817	32.1573	31.8873	31.9005	32.5035	32.5305	32.5813	32.6031	32.2177	32.1027	32.189	32.039	32.2748	32.5072	32.3739	32.5362	32.0222	32.0442	32.1861	32.0532	1.9884	0.102365	-0.185283		0.3319
603	sp|O60869|EDF1_HUMAN Endothelial differentiation-related factor 1 OS=Homo sapiens OX=9606 GN=EDF1 PE=1 SV=1;sp|O60869-2|EDF1_HUMAN Isoform 2 of Endothelial differentiation-related factor 1 OS=Homo sapiens OX=9606 GN=EDF1;sp|O60869-3|EDF1_HUMAN Isoform 3 of	O60869;O60869-2;O60869-3	Endothelial differentiation-related factor 1	EDF1	31.529	31.6569	31.1797	31.364	31.0946	30.9862	30.8617	30.5688	31.6963	31.4612	31.8346	31.9911	30.1927	30.4792	30.1981	30.4177	31.5336	31.4369	31.7309	31.814	30.1037	30.3644	30.9706	30.7204	32.0283	31.5314	31.4814	31.6286	30.6251	30.7466	30.5554	30.5728	31.559	31.6289	31.4457	31.6691	30.327	30.7775	30.8327	30.7119	2.19754	0.0110674	-0.555882	+	0.746227
604	sp|O60870|KIN17_HUMAN DNA/RNA-binding protein KIN17 OS=Homo sapiens OX=9606 GN=KIN PE=1 SV=2;sp|O60870-2|KIN17_HUMAN Isoform 2 of DNA/RNA-binding protein KIN17 OS=Homo sapiens OX=9606 GN=KIN	O60870;O60870-2	DNA/RNA-binding protein KIN17	KIN	27.1251	27.2512	26.8965	26.9943	25.6513	26.395	25.4747	27.2278	25.5672	27.0969	26.6535	25.6407	26.345	25.5491	26.2978	26.3172	25.4738	22.8442	26.069	26.5401	26.1043	26.8361	25.3349	26.4435	26.8034	26.8566	25.3795	26.6728	25.5924	27.5175	27.2279	25.8323	26.5221	26.6048	25.8019	24.3741	25.0308	25.6005	26.199	26.8802	NaN	1	0		NaN
605	sp|O60879-2|DIAP2_HUMAN Isoform 2 of Protein diaphanous homolog 2 OS=Homo sapiens OX=9606 GN=DIAPH2;sp|O60879|DIAP2_HUMAN Protein diaphanous homolog 2 OS=Homo sapiens OX=9606 GN=DIAPH2 PE=1 SV=1;sp|O60879-3|DIAP2_HUMAN Isoform 3 of Protein diaphanous homol	O60879-2;O60879;O60879-3	Protein diaphanous homolog 2	DIAPH2	29	29.4218	28.8449	29.039	28.7304	28.5389	28.4287	29.1133	29.4783	29.2693	29.2703	29.1118	28.1549	28.2288	28.444	28.6642	29.128	29.203	29.0283	29.2059	28.926	29.1063	28.6952	28.5352	29.0565	28.8846	28.9349	28.8958	28.9578	28.6965	28.6497	28.2615	29.5718	29.158	29.0225	29.7521	28.5889	29.0443	28.6456	28.8445	0.879876	0.12169	-0.329847		0.23233
606	sp|O60884|DNJA2_HUMAN DnaJ homolog subfamily A member 2 OS=Homo sapiens OX=9606 GN=DNAJA2 PE=1 SV=1	O60884	DnaJ homolog subfamily A member 2	DNAJA2	31.8601	31.9158	31.9211	31.8668	32.0792	32.2047	32.166	32.1428	31.6915	31.5766	31.7355	31.9382	31.9805	31.8614	32.0858	32.0006	31.9897	32.0023	31.9535	31.8087	31.6487	31.7934	31.8348	31.998	32.0643	32.0326	31.7905	31.9587	32.1137	32.0111	32.0469	32.084	31.6862	31.5141	31.7096	31.7734	32.0171	31.9543	32.1094	31.9816	1.68761	0.137453	-0.166111		2.29559
607	sp|O60885|BRD4_HUMAN Bromodomain-containing protein 4 OS=Homo sapiens OX=9606 GN=BRD4 PE=1 SV=2;sp|O60885-2|BRD4_HUMAN Isoform C of Bromodomain-containing protein 4 OS=Homo sapiens OX=9606 GN=BRD4;sp|O60885-3|BRD4_HUMAN Isoform B of Bromodomain-containing	O60885;O60885-2;O60885-3	Bromodomain-containing protein 4	BRD4	31.0416	31.1105	30.9053	31.1016	30.0932	30.3154	30.0916	30.3031	30.8644	31.0324	30.8836	30.9104	29.6921	29.9974	30.145	30.0285	30.9091	30.8437	31.1454	30.8522	30.3444	30.6753	30.2339	30.3237	30.9749	31.1049	31.0056	30.8345	30.0089	30.1276	30.4876	30.5348	31.0111	30.8699	30.9449	30.9749	30.3303	30.079	29.9783	29.9658	1.05915	0.135196	-0.235054		0.841331
608	sp|O60888-3|CUTA_HUMAN Isoform C of Protein CutA OS=Homo sapiens OX=9606 GN=CUTA;sp|O60888|CUTA_HUMAN Protein CutA OS=Homo sapiens OX=9606 GN=CUTA PE=1 SV=2;sp|O60888-2|CUTA_HUMAN Isoform A of Protein CutA OS=Homo sapiens OX=9606 GN=CUTA	O60888-3;O60888;O60888-2	Protein CutA	CUTA	29.0813	29.5284	28.6054	28.9968	29.4296	24.7382	25.5591	29.1569	29.4703	29.1478	29.5861	29.5935	27.119	26.8215	29.0999	29.0076	28.7177	29.0732	29.1921	28.9772	29.1503	28.9691	28.7238	29.257	29.2761	29.0413	25.9521	28.9202	29.0309	29.1867	29.3446	29.0415	28.7237	29.0616	29.0585	29.2013	29.2441	25.1959	29.0602	25.6776	NaN	1	0		0.725559
609	sp|O60906|NSMA_HUMAN Sphingomyelin phosphodiesterase 2 OS=Homo sapiens OX=9606 GN=SMPD2 PE=1 SV=2	O60906	Sphingomyelin phosphodiesterase 2	SMPD2	25.5875	24.0768	25.6604	25.4239	25.1757	25.4049	25.3714	26.4749	24.8013	24.5499	23.634	25.2355	25.6411	26.754	25.9708	25.5778	25.7404	27.7723	26.5979	26.2005	26.7789	26.4728	24.4649	25.9709	25.3643	25.5087	26.1373	24.9226	24.7673	24.47	24.6976	25.5927	25.6304	25.4622	25.6022	25.0999	25.8538	25.7704	25.968	25.7254	0.421682	0.255806	0.379199		NaN
610	sp|O60921|HUS1_HUMAN Checkpoint protein HUS1 OS=Homo sapiens OX=9606 GN=HUS1 PE=1 SV=1;sp|O60921-2|HUS1_HUMAN Isoform 2 of Checkpoint protein HUS1 OS=Homo sapiens OX=9606 GN=HUS1	O60921;O60921-2	Checkpoint protein HUS1	HUS1	27.4122	27.3861	27.0879	27.3797	26.8547	25.9115	25.0919	27.1406	27.3935	27.2295	27.0316	25.2495	26.8667	27.1054	26.0666	26.9398	27.3103	26.9095	25.3349	26.8317	27.1133	27.1874	27.0692	27.3534	26.8436	27.3485	26.9904	27.5223	27.0624	27.2444	26.9784	26.9646	26.8209	27.2329	27.3519	27.0796	26.5311	26.9	26.2588	26.9487	NaN	1	0		1.02041
611	sp|O60925|PFD1_HUMAN Prefoldin subunit 1 OS=Homo sapiens OX=9606 GN=PFDN1 PE=1 SV=2	O60925	Prefoldin subunit 1	PFDN1	30.69	31.0373	31.0497	30.8866	29.9695	30.1623	30.111	30.1142	30.7764	30.8281	30.8527	30.7929	29.9709	29.9549	29.9512	29.9503	30.553	30.7481	30.6684	30.5533	29.7709	29.733	29.884	29.7929	30.7131	30.8336	30.916	30.6963	29.9453	29.8699	29.8898	29.8575	30.8761	30.8853	30.8524	30.3994	29.966	29.7526	29.9238	29.5161	1.70993	0.184066	-0.132435		2.85864
612	sp|O60930|RNH1_HUMAN Ribonuclease H1 OS=Homo sapiens OX=9606 GN=RNASEH1 PE=1 SV=2	O60930	Ribonuclease H1	RNASEH1	27.1693	25.004	26.7772	26.4325	26.2581	26.7832	27.6096	25.0162	26.2911	26.6741	26.557	27.079	26.4787	27.0447	26.9665	26.5339	26.8726	26.9572	27.1016	25.2866	26.9275	26.1756	26.0543	27.1142	27.0335	26.697	26.9992	26.904	24.8973	25.5178	25.5997	25.744	26.9063	26.838	27.078	26.9403	27.2512	25.4573	25.736	24.6009	NaN	1	0		NaN
613	sp|O60934|NBN_HUMAN Nibrin OS=Homo sapiens OX=9606 GN=NBN PE=1 SV=1	O60934	Nibrin	NBN	29.3222	29.4605	29.289	29.1819	28.2808	28.8843	28.4221	28.5529	29.204	29.322	29.2014	29.2614	28.2455	28.2607	28.0923	28.1366	29.4806	29.0264	29.4383	29.0087	28.3666	28.5576	28.9467	28.029	29.5125	29.2278	29.3936	29.5244	28.7039	28.533	28.5491	28.5494	29.1335	29.3515	29.262	29.2463	28.7972	28.4514	28.4326	28.6391	1.38726	0.0582166	-0.351225		0.0950045
614	sp|O60942|MCE1_HUMAN mRNA-capping enzyme OS=Homo sapiens OX=9606 GN=RNGTT PE=1 SV=1;sp|O60942-2|MCE1_HUMAN Isoform 2 of mRNA-capping enzyme OS=Homo sapiens OX=9606 GN=RNGTT;sp|O60942-4|MCE1_HUMAN Isoform 4 of mRNA-capping enzyme OS=Homo sapiens OX=9606 GN=	O60942;O60942-2;O60942-4;O60942-3	mRNA-capping enzyme;Polynucleotide 5-triphosphatase;mRNA guanylyltransferase	RNGTT	28.9822	29.185	29.0543	29.1059	28.7155	28.9828	28.6889	28.5871	28.8305	29.0414	29.2087	28.9038	28.5857	28.6171	28.8279	28.9282	28.9047	28.8297	29.0846	29.0813	28.7201	28.633	28.5265	28.705	28.9143	28.8722	28.973	28.8362	28.5462	28.3987	28.7419	28.7068	28.9253	28.8885	28.6873	29.0848	28.2823	28.3608	28.1999	28.4304	0.0110468	0.975353	-0.00387764		0.46114
615	sp|O75027-2|ABCB7_HUMAN Isoform 2 of ATP-binding cassette sub-family B member 7, mitochondrial OS=Homo sapiens OX=9606 GN=ABCB7;sp|O75027|ABCB7_HUMAN ATP-binding cassette sub-family B member 7, mitochondrial OS=Homo sapiens OX=9606 GN=ABCB7 PE=1 SV=2;sp|O7	O75027-2;O75027;O75027-3	ATP-binding cassette sub-family B member 7, mitochondrial	ABCB7	27.4689	27.8591	27.7988	28.324	28.0942	27.9368	28.0524	28.1194	28.3157	28.7852	28.0056	27.3843	28.2899	28.325	28.1557	28.2933	27.2825	27.7859	27.3838	27.5686	29.0454	28.3507	28.7313	28.5168	27.0407	27.6037	28.2106	28.3454	27.751	29.0707	28.5716	28.6779	28.0979	27.685	28.1103	27.648	28.1418	28.0312	27.4344	27.85	2.0986	0.0737781	0.215315		2.11324
616	sp|O75044|SRGP2_HUMAN SLIT-ROBO Rho GTPase-activating protein 2 OS=Homo sapiens OX=9606 GN=SRGAP2 PE=1 SV=3;sp|P0DJJ0|SRG2C_HUMAN SLIT-ROBO Rho GTPase-activating protein 2C OS=Homo sapiens OX=9606 GN=SRGAP2C PE=1 SV=1	O75044;P0DJJ0	SLIT-ROBO Rho GTPase-activating protein 2;SLIT-ROBO Rho GTPase-activating protein 2C	SRGAP2;SRGAP2C	29.1075	28.9862	29.2831	28.9874	28.7853	28.5321	28.609	28.385	29.0835	28.7874	28.7217	28.7821	28.0974	28.5461	28.371	28.3769	29.039	29.2244	29.1671	29.1938	28.8886	28.5562	28.9816	28.6977	29.2393	28.7509	28.7699	28.8826	29.0401	28.9622	28.4113	28.8992	29.0252	28.93	29.3281	28.7553	28.5248	28.4492	28.6276	28.3499	0.940248	0.154072	-0.23		0.796223
617	sp|O75063|XYLK_HUMAN Glycosaminoglycan xylosylkinase OS=Homo sapiens OX=9606 GN=FAM20B PE=1 SV=1	O75063	Glycosaminoglycan xylosylkinase	FAM20B	25.7762	26.8837	25.758	25.9259	25.9101	25.0666	26.18	25.9855	25.7109	26.8513	25.791	25.9524	25.008	26.4075	26.4581	26.0233	25.9927	26.4598	26.3412	26.5603	26.9576	27.1938	26.3806	26.4068	26.5979	26.3658	25.2914	26.8025	27.1568	25.7775	24.7585	25.8581	25.2376	26.5921	25.7904	26.6917	26.1137	26.7588	26.7358	23.8432	NaN	1	0		NaN
618	sp|O75064|DEN4B_HUMAN DENN domain-containing protein 4B OS=Homo sapiens OX=9606 GN=DENND4B PE=1 SV=4	O75064	DENN domain-containing protein 4B	DENND4B	27.8578	28.0766	28.0148	27.8513	27.5459	25.8299	26.7751	26.5159	28.101	28.0964	27.7933	27.6609	27.5159	25.9999	25.6686	26.5959	27.6537	28.1426	27.766	27.7121	27.4421	25.929	27.9735	27.7464	28.3018	27.3669	27.8295	27.6109	27.8001	26.1026	28.0317	27.1499	28.1089	27.778	28.3888	27.8251	27.773	27.8137	27.4444	27.6676	NaN	1	0		0.471737
620	sp|O75083|WDR1_HUMAN WD repeat-containing protein 1 OS=Homo sapiens OX=9606 GN=WDR1 PE=1 SV=4;sp|O75083-3|WDR1_HUMAN Isoform 2 of WD repeat-containing protein 1 OS=Homo sapiens OX=9606 GN=WDR1	O75083;O75083-3	WD repeat-containing protein 1	WDR1	34.3101	34.436	34.4546	34.4447	34.2471	34.2584	34.2554	34.2516	34.4379	34.3109	34.2412	34.3667	33.8055	33.7145	33.8516	33.8874	34.1629	34.1653	34.3648	34.1248	34.1035	34.1387	34.2442	34.1298	34.2236	34.0969	34.2239	34.1548	34.106	34.1921	34.1484	34.129	34.4149	34.206	34.3766	34.3433	34.3258	34.3425	34.33	34.3233	4.62888	0.00189091	-0.438394	+	1.7256
622	sp|O75116|ROCK2_HUMAN Rho-associated protein kinase 2 OS=Homo sapiens OX=9606 GN=ROCK2 PE=1 SV=4	O75116	Rho-associated protein kinase 2	ROCK2	30.9004	30.7775	30.7585	30.7965	30.728	30.8147	30.8919	30.7581	30.5791	30.7265	30.6951	30.6547	30.5793	30.4201	30.5074	30.5675	31.0584	30.7732	30.9009	31.0498	30.3869	30.7351	30.6594	30.5031	30.8315	30.7724	31.0103	30.8599	30.6028	30.4695	30.4469	30.3282	30.6036	30.9604	30.7814	30.7835	30.92	30.8376	30.8133	30.2781	2.80284	0.0265408	-0.279617	+	1.41329
623	sp|O75122|CLAP2_HUMAN CLIP-associating protein 2 OS=Homo sapiens OX=9606 GN=CLASP2 PE=1 SV=3	O75122	CLIP-associating protein 2	CLASP2	26.1008	24.7925	26.17	26.4179	24.8793	26.7776	26.6068	26.6436	25.4371	25.3312	27.1715	26.2832	26.8503	26.7846	26.4983	26.8359	27.0284	26.6903	25.1892	26.7766	26.3332	26.6471	25.9721	25.7758	25.1938	25.7678	25.3985	25.7391	26.3335	26.2827	26.216	26.005	25.8492	25.2549	25.9446	24.6704	26.1122	27.1995	26.672	26.5262	0.517723	0.187767	0.515426		NaN
624	sp|O75122-3|CLAP2_HUMAN Isoform 3 of CLIP-associating protein 2 OS=Homo sapiens OX=9606 GN=CLASP2	O75122-3	CLIP-associating protein 2	CLASP2	31.2896	31.7357	31.6679	31.6576	30.9828	31.08	30.9604	30.9188	31.8285	31.7752	31.8286	31.8079	30.7818	31.0328	30.9079	31.2718	31.5206	31.9316	31.576	31.7005	31.1306	31.0202	31.0034	31.1314	32.1325	31.6138	31.5875	31.6563	31.0127	31.0614	30.9699	31.1138	31.4696	31.6569	31.546	32.0222	31.2531	31.1253	31.0266	31.2199	0.0412663	0.916909	0.0130553		0.893826
625	sp|O75127|PTCD1_HUMAN Pentatricopeptide repeat-containing protein 1, mitochondrial OS=Homo sapiens OX=9606 GN=PTCD1 PE=1 SV=2	O75127	Pentatricopeptide repeat-containing protein 1, mitochondrial	PTCD1	25.5185	25.7254	25.0694	25.8249	26.2587	26.1372	26.6739	25.432	25.7793	25.7184	25.8608	25.7598	26.1232	25.7547	26.1293	25.0603	24.967	25.4013	25.8323	26.0198	25.8363	25.8973	25.3582	24.7463	25.7135	25.3576	25.8336	25.0194	26.6491	26.4503	26.6396	26.5456	25.9165	25.8575	25.7162	25.2516	25.3414	25.8657	26.3724	26.0037	NaN	1	0		NaN
626	sp|O75131|CPNE3_HUMAN Copine-3 OS=Homo sapiens OX=9606 GN=CPNE3 PE=1 SV=1	O75131	Copine-3	CPNE3	30.6883	30.5683	30.4844	30.6361	30.7762	30.7918	30.7628	30.6138	30.0504	30.4546	30.4246	30.6541	30.896	30.6904	30.8923	30.841	30.0581	30.6302	30.2723	30.4377	30.5975	31.0368	31.0888	30.8699	30.5523	30.4954	30.1925	30.5756	31.0229	31.2367	31.0594	31.0435	30.2062	30.2037	30.0284	30.4381	30.8769	30.8879	30.7648	30.7876	0.722125	0.367852	0.0937734		0.660248
627	sp|O75143-3|ATG13_HUMAN Isoform 3 of Autophagy-related protein 13 OS=Homo sapiens OX=9606 GN=ATG13;sp|O75143-2|ATG13_HUMAN Isoform 2 of Autophagy-related protein 13 OS=Homo sapiens OX=9606 GN=ATG13;sp|O75143|ATG13_HUMAN Autophagy-related protein 13 OS=Homo	O75143-3;O75143-2;O75143;O75143-5;O75143-4	Autophagy-related protein 13	ATG13	26.6557	26.7913	26.8781	26.721	26.1275	25.5745	26.3573	26.4786	27.0153	26.8784	26.5382	26.8385	25.5837	26.5658	24.8767	25.4307	26.9764	27.0041	26.6276	26.525	26.133	25.7555	25.6104	26.4744	26.6818	26.5472	26.9422	26.9199	24.9206	25.9911	26.8777	27.7464	26.9173	26.7612	27.1358	26.7867	26.5809	25.2317	26.7162	25.2046	0.609022	0.152154	-0.520257		0.199778
628	sp|O75150|BRE1B_HUMAN E3 ubiquitin-protein ligase BRE1B OS=Homo sapiens OX=9606 GN=RNF40 PE=1 SV=5;sp|O75150-4|BRE1B_HUMAN Isoform 4 of E3 ubiquitin-protein ligase BRE1B OS=Homo sapiens OX=9606 GN=RNF40;sp|O75150-3|BRE1B_HUMAN Isoform 3 of E3 ubiquitin-pro	O75150;O75150-4;O75150-3	E3 ubiquitin-protein ligase BRE1B	RNF40	30.8781	30.9567	31.0083	30.8628	30.6456	30.842	30.7333	30.8111	31.006	30.8629	31.003	31.0545	30.8734	30.7881	30.9342	30.9435	30.875	30.8419	30.7879	30.8665	30.7677	30.7768	30.8485	30.7785	31.0304	30.8356	31.0007	31.0275	30.9877	30.8681	30.8725	31.0022	30.963	30.8263	30.9653	30.9635	30.9385	30.9417	30.9739	30.9323	1.1781	0.232217	0.126836		0.308175
629	sp|O75151|PHF2_HUMAN Lysine-specific demethylase PHF2 OS=Homo sapiens OX=9606 GN=PHF2 PE=1 SV=4	O75151	Lysine-specific demethylase PHF2	PHF2	25.8777	26.5933	27.3106	25.4782	27.1765	26.8709	27.0003	27.2721	25.3888	26.5347	27.0662	24.7559	26.2283	26.7841	27.1036	26.8609	25.2919	25.5384	25.8218	24.6732	27.437	25.645	26.7415	26.9456	26.2292	27.056	25.8127	26.2974	26.707	26.6231	25.6873	25.6098	26.8606	25.9392	25.4802	26.7144	27.105	26.7102	26.931	25.558	0.814024	0.133291	-0.335744		0.447063
630	sp|O75152|ZC11A_HUMAN Zinc finger CCCH domain-containing protein 11A OS=Homo sapiens OX=9606 GN=ZC3H11A PE=1 SV=3	O75152	Zinc finger CCCH domain-containing protein 11A	ZC3H11A	29.838	30.0927	30.1004	30.0522	29.3451	29.4412	29.269	29.1799	30.111	30.0789	30.1104	30.297	29.37	29.1525	28.9028	29.4132	30.048	30.0406	30.2435	29.9878	29.556	29.4321	29.4437	29.3476	30.0825	30.2753	30.0589	30.1283	29.4206	29.1624	29.1169	29.2025	30.0732	30.0099	30.205	29.7405	29.5562	29.6287	29.5612	29.3496	0.324757	0.479382	-0.0991335		0.997993
631	sp|O75153|CLU_HUMAN Clustered mitochondria protein homolog OS=Homo sapiens OX=9606 GN=CLUH PE=1 SV=2	O75153	Clustered mitochondria protein homolog	CLUH	31.6978	31.7978	31.7385	31.7669	31.6271	31.5207	31.5893	31.7523	31.8456	31.8348	31.6854	31.7366	31.4568	31.4342	31.4251	31.3762	31.7963	31.7351	31.611	31.6367	31.6642	31.5931	31.5944	31.4696	31.7679	31.7774	32.0009	31.9267	31.7146	31.7182	31.7524	31.735	31.8877	31.7031	31.8886	31.6925	31.5518	31.5531	31.5839	31.364	2.08329	0.0861966	-0.199298		0.274969
634	sp|O75164|KDM4A_HUMAN Lysine-specific demethylase 4A OS=Homo sapiens OX=9606 GN=KDM4A PE=1 SV=2	O75164	Lysine-specific demethylase 4A	KDM4A	30.5053	30.6349	30.7902	30.6449	29.737	29.6007	29.1457	29.6158	30.8374	30.6072	30.8005	31.0695	29.2909	29.8185	29.4944	29.174	30.6202	30.6339	30.4357	30.5808	29.7808	29.0081	28.7112	29.3824	30.5311	30.6394	30.6331	30.5358	29.1065	29.1914	29.1458	29.7109	30.6954	30.9564	30.6947	31.0249	29.8595	29.593	29.5762	29.7331	0.161199	0.642006	-0.0803747		0.528869
635	sp|O75165|DJC13_HUMAN DnaJ homolog subfamily C member 13 OS=Homo sapiens OX=9606 GN=DNAJC13 PE=1 SV=5	O75165	DnaJ homolog subfamily C member 13	DNAJC13	29.8754	30.0001	30.2607	30.157	30.1326	30.1478	30.2537	30.1207	29.7577	29.9071	29.9675	29.95	29.9463	30.0495	30.0839	30.0969	29.7597	29.8476	29.7326	29.9103	30.1282	30.0563	29.8921	30.1495	29.7553	29.7351	29.8286	29.8511	30.0349	29.8748	29.9557	29.999	29.9477	29.9429	29.8856	29.7849	30.1354	30.1042	30.2094	29.9123	1.39826	0.227359	-0.119582		0.810689
636	sp|O75167-5|PHAR2_HUMAN Isoform 5 of Phosphatase and actin regulator 2 OS=Homo sapiens OX=9606 GN=PHACTR2;sp|O75167-2|PHAR2_HUMAN Isoform 2 of Phosphatase and actin regulator 2 OS=Homo sapiens OX=9606 GN=PHACTR2;sp|O75167|PHAR2_HUMAN Phosphatase and actin	O75167-5;O75167-2;O75167;O75167-4	Phosphatase and actin regulator 2	PHACTR2	25.6096	26.087	26.5985	26.3246	26.3631	26.4584	26.568	26.5697	26.162	24.9667	26.3367	25.8713	25.883	26.8064	25.1038	25.7887	25.223	24.7863	26.0116	26.7192	26.6041	25.4273	25.4117	26.3235	26.1637	24.1353	25.4217	25.491	26.4874	26.4199	25.7889	24.456	26.0916	26.46	25.0373	26.8096	26.2222	26.8556	25.0455	25.8932	0.843243	0.0870499	-0.594359		0.89184
637	sp|O75170-6|PP6R2_HUMAN Isoform 6 of Serine/threonine-protein phosphatase 6 regulatory subunit 2 OS=Homo sapiens OX=9606 GN=PPP6R2;sp|O75170-2|PP6R2_HUMAN Isoform 2 of Serine/threonine-protein phosphatase 6 regulatory subunit 2 OS=Homo sapiens OX=9606 GN=P	O75170-6;O75170-2;O75170-4;O75170-3;O75170-5;O75170	Serine/threonine-protein phosphatase 6 regulatory subunit 2	PPP6R2	27.8563	27.7988	28.5571	28.1419	26.0995	28.3407	27.8759	27.9288	28.5416	28.2477	28.4522	28.4766	28.3695	28.066	28.4065	28.2105	28.5027	28.4893	28.29	28.6708	28.0015	27.8696	26.8611	28.0831	28.2628	28.1644	28.1952	28.44	25.4814	27.5956	28.0511	27.7158	28.3392	28.447	28.4551	28.563	27.8711	25.5266	27.807	28.1073	0.670853	0.116312	0.701909		0.0904595
638	sp|O75175|CNOT3_HUMAN CCR4-NOT transcription complex subunit 3 OS=Homo sapiens OX=9606 GN=CNOT3 PE=1 SV=1	O75175	CCR4-NOT transcription complex subunit 3	CNOT3	29.0815	29.1562	29.2382	29.1558	28.7285	28.8237	28.8332	28.813	29.1691	29.3748	29.4414	29.46	28.8154	28.816	28.8585	28.8081	29.1409	29.3462	29.4078	29.1158	28.446	28.6122	28.6417	28.7183	29.0364	29.1472	29.1661	29.3144	28.676	28.6294	28.6694	28.6591	29.1522	29.025	29.0497	29.3102	29.0141	28.8525	28.8667	28.7924	0.412667	0.739376	0.0248799		1.6944
639	sp|O75179-7|ANR17_HUMAN Isoform 7 of Ankyrin repeat domain-containing protein 17 OS=Homo sapiens OX=9606 GN=ANKRD17;sp|O75179-2|ANR17_HUMAN Isoform 2 of Ankyrin repeat domain-containing protein 17 OS=Homo sapiens OX=9606 GN=ANKRD17;sp|O75179|ANR17_HUMAN An	O75179-7;O75179-2;O75179;O75179-6;O75179-4	Ankyrin repeat domain-containing protein 17	ANKRD17	28.2172	28.2617	28.3968	28.1387	25.8959	27.663	26.3947	26.0414	28.2167	28.2399	28.3152	28.0507	27.1996	27.4443	27.6412	26.0084	28.4376	28.3362	28.586	28.3068	28.0491	26.9781	28.2261	28.135	28.7457	28.3074	28.2723	28.4474	27.513	28.3901	28.2305	25.2441	28.3128	28.3647	28.1586	28.2886	27.711	27.7831	27.4426	27.6433	0.479735	0.198052	0.574643		1.45708
641	sp|O75190|DNJB6_HUMAN DnaJ homolog subfamily B member 6 OS=Homo sapiens OX=9606 GN=DNAJB6 PE=1 SV=2;sp|O75190-3|DNJB6_HUMAN Isoform C of DnaJ homolog subfamily B member 6 OS=Homo sapiens OX=9606 GN=DNAJB6;sp|O75190-2|DNJB6_HUMAN Isoform B of DnaJ homolog s	O75190;O75190-3;O75190-2;O75190-4	DnaJ homolog subfamily B member 6	DNAJB6	27.8821	27.9541	27.8249	27.7904	28.006	27.5857	28.0067	27.8729	27.5124	27.4912	27.6194	27.5079	27.2347	27.4149	26.9087	27.5907	27.9605	27.7286	27.868	27.3017	27.7219	27.1152	27.0008	27.968	27.5037	27.4416	27.7052	27.7059	27.5244	27.1188	27.9915	27.6345	27.4168	27.4479	27.6164	28.103	27.6455	27.0278	27.5072	27.8714	1.7825	0.0167219	-0.580552	+	0.817425
642	sp|O75191|XYLB_HUMAN Xylulose kinase OS=Homo sapiens OX=9606 GN=XYLB PE=1 SV=3;sp|O75191-2|XYLB_HUMAN Isoform 2 of Xylulose kinase OS=Homo sapiens OX=9606 GN=XYLB	O75191;O75191-2	Xylulose kinase	XYLB	26.7095	26.7065	25.6537	26.4323	25.7451	25.827	26.7417	25.7249	26.816	26.727	26.7365	27.0107	25.6276	25.114	26.5558	25.9201	25.4083	25.8336	26.1378	25.4931	26.5806	26.0195	27.1258	25.6163	25.3369	24.9077	26.8834	25.5536	25.2642	25.7472	26.2671	25.5064	26.8097	26.3313	26.3171	25.7554	25.0555	26.4459	25.5246	26.3042	NaN	1	0		NaN
643	sp|O75208|COQ9_HUMAN Ubiquinone biosynthesis protein COQ9, mitochondrial OS=Homo sapiens OX=9606 GN=COQ9 PE=1 SV=1	O75208	Ubiquinone biosynthesis protein COQ9, mitochondrial	COQ9	27.4849	27.137	28.0398	27.8258	28.5531	28.3278	27.9399	28.3762	28.1299	27.6063	27.5826	25.4017	28.3834	28.1264	28.5519	28.3913	27.5676	28.1979	27.3966	27.7582	28.3174	28.21	28.2226	28.0702	27.6525	27.2708	27.5196	27.6514	28.3578	27.9871	27.9281	27.9289	27.7249	27.9467	28.0275	27.5162	28.5229	28.0887	25.08	27.9328	0.157144	0.670334	0.0640101		0.281597
644	sp|O75223|GGCT_HUMAN Gamma-glutamylcyclotransferase OS=Homo sapiens OX=9606 GN=GGCT PE=1 SV=1;sp|O75223-3|GGCT_HUMAN Isoform 3 of Gamma-glutamylcyclotransferase OS=Homo sapiens OX=9606 GN=GGCT	O75223;O75223-3	Gamma-glutamylcyclotransferase	GGCT	30.9201	30.4251	30.7627	30.6856	29.8084	29.8846	29.8762	29.8538	30.5352	30.7053	30.817	30.8318	29.4633	29.658	29.479	29.337	30.8053	30.8095	30.9553	30.6618	29.0506	29.4262	29.6285	29.4896	30.2836	30.8012	30.5732	31.0272	29.4444	29.6988	29.4348	29.342	30.4761	31.0352	30.4995	30.7302	29.5178	29.5524	29.6088	29.5191	2.79743	0.0149298	-0.371392	+	1.97868
645	sp|O75251|NDUS7_HUMAN NADH dehydrogenase [ubiquinone] iron-sulfur protein 7, mitochondrial OS=Homo sapiens OX=9606 GN=NDUFS7 PE=1 SV=3;sp|O75251-2|NDUS7_HUMAN Isoform 2 of NADH dehydrogenase [ubiquinone] iron-sulfur protein 7, mitochondrial OS=Homo sapiens	O75251;O75251-2	NADH dehydrogenase [ubiquinone] iron-sulfur protein 7, mitochondrial	NDUFS7	29.1384	29.0537	29.146	29.0592	29.5466	29.3741	29.4732	29.4529	29.0418	28.2502	28.7246	28.9007	29.4961	30.01	29.9153	29.9665	28.9156	28.7012	29.1421	28.6722	29.131	29.2159	29.4705	29.3412	28.6316	28.5657	28.7425	29.3744	29.3946	29.3472	29.309	29.1548	28.2762	29.1939	28.7769	28.9914	29.1016	29.5861	29.2882	29.0103	1.68307	0.0355337	0.385289	+	1.09007
646	sp|O75306-2|NDUS2_HUMAN Isoform 2 of NADH dehydrogenase [ubiquinone] iron-sulfur protein 2, mitochondrial OS=Homo sapiens OX=9606 GN=NDUFS2;sp|O75306|NDUS2_HUMAN NADH dehydrogenase [ubiquinone] iron-sulfur protein 2, mitochondrial OS=Homo sapiens OX=9606 G	O75306-2;O75306	NADH dehydrogenase [ubiquinone] iron-sulfur protein 2, mitochondrial	NDUFS2	31.7635	31.7106	31.5194	31.7351	32.0037	32.2162	32.0837	32.0416	31.635	31.7673	31.8056	31.7988	32.0684	32.2761	32.0466	32.0429	31.7466	31.8336	31.5512	31.7163	31.7423	31.6215	31.8958	31.8593	31.5532	31.3581	31.7413	31.6504	31.9556	32.0466	31.9623	32.1748	31.388	31.8226	31.507	31.4511	31.8705	31.712	31.8247	31.7832	0.113035	0.827092	0.0221796		2.12778
647	sp|O75312|ZPR1_HUMAN Zinc finger protein ZPR1 OS=Homo sapiens OX=9606 GN=ZPR1 PE=1 SV=1	O75312	Zinc finger protein ZPR1	ZPR1	29.9915	29.9401	30.1989	30.0148	29.5358	29.9011	29.6115	29.5195	30.1589	29.9495	30.2535	30.274	29.5864	29.5019	29.4167	29.5418	29.6768	30.02	30.0328	29.9104	29.6588	29.535	29.5265	29.5992	30.2258	29.95	30.016	30.2749	29.6452	29.6837	29.6665	29.6869	29.916	29.9893	29.6636	30.099	29.7764	29.4329	29.591	29.5158	0.652835	0.308607	-0.130278		0.273453
649	sp|O75323|NIPS2_HUMAN Protein NipSnap homolog 2 OS=Homo sapiens OX=9606 GN=NIPSNAP2 PE=1 SV=1;sp|O75323-2|NIPS2_HUMAN Isoform 2 of Protein NipSnap homolog 2 OS=Homo sapiens OX=9606 GN=NIPSNAP2	O75323;O75323-2	Protein NipSnap homolog 2	GBAS	29.8536	29.88	29.4808	29.9375	30.5321	30.727	30.5168	29.7894	29.5359	29.5341	29.2797	29.4563	30.4791	30.895	31.0212	30.7894	29.8029	29.5771	29.9222	29.4966	30.0907	30.2414	30.855	30.6809	29.1592	29.6679	29.7075	29.59	30.5725	30.648	30.8049	30.7796	29.5122	29.5202	29.895	29.4949	30.7251	31.1177	30.8295	30.5727	0.860656	0.10776	0.40487		0.10151
650	sp|O75330-2|HMMR_HUMAN Isoform 2 of Hyaluronan mediated motility receptor OS=Homo sapiens OX=9606 GN=HMMR;sp|O75330|HMMR_HUMAN Hyaluronan mediated motility receptor OS=Homo sapiens OX=9606 GN=HMMR PE=1 SV=2;sp|O75330-3|HMMR_HUMAN Isoform 3 of Hyaluronan me	O75330-2;O75330;O75330-3;O75330-4	Hyaluronan mediated motility receptor	HMMR	29.153	29.233	29.0319	29.4849	27.7604	28.0754	27.8159	28.1678	28.7979	28.933	28.7325	28.7348	27.9086	25.3737	27.3377	27.6649	28.8714	29.0843	28.9273	28.929	26.1873	26.4752	26.2625	27.153	28.8012	28.7581	28.9983	28.6811	27.3577	26.6537	26.3736	25.3439	29.1831	29.1008	29.1855	28.8504	27.898	26.9975	26.0574	25.814	0.738941	0.0922865	-0.883652		2.99946
651	sp|O75340|PDCD6_HUMAN Programmed cell death protein 6 OS=Homo sapiens OX=9606 GN=PDCD6 PE=1 SV=1;sp|O75340-2|PDCD6_HUMAN Isoform 2 of Programmed cell death protein 6 OS=Homo sapiens OX=9606 GN=PDCD6	O75340;O75340-2	Programmed cell death protein 6	PDCD6	31.815	31.6241	31.6304	31.7383	31.6173	31.6099	31.7318	31.7681	31.9038	32.0286	31.8787	31.8201	32.0461	31.9058	31.8364	31.7956	32.1303	32.1427	32.1185	32.1642	31.9727	31.7624	31.7978	31.7988	32.2082	32.0205	31.6659	32.0041	31.6258	31.9301	31.8186	31.5938	31.6551	32.0431	31.69	32.1744	31.5116	31.0371	31.1713	31.6131	1.70254	0.0943728	0.214196		1.29437
652	sp|O75347|TBCA_HUMAN Tubulin-specific chaperone A OS=Homo sapiens OX=9606 GN=TBCA PE=1 SV=3;sp|O75347-2|TBCA_HUMAN Isoform 2 of Tubulin-specific chaperone A OS=Homo sapiens OX=9606 GN=TBCA	O75347;O75347-2	Tubulin-specific chaperone A	TBCA	33.0748	33.2371	33.4622	33.3352	32.1959	32.2982	32.2203	32.2518	33.5436	33.0554	33.0479	33.14	32.0227	32.1904	31.9177	32.1352	33.0881	32.9703	32.8981	33.2219	32.4373	32.513	32.1352	32.1161	33.3661	32.8404	33.1929	33.1031	32.106	32.3026	32.2238	32.3161	33.2518	33.0983	33.2541	33.3774	32.2328	32.016	31.9213	32.0989	1.45608	0.143612	-0.175052		0.226401
653	sp|O75348|VATG1_HUMAN V-type proton ATPase subunit G 1 OS=Homo sapiens OX=9606 GN=ATP6V1G1 PE=1 SV=3	O75348	V-type proton ATPase subunit G 1	ATP6V1G1	30.838	30.6746	30.8138	30.8318	30.6912	30.7292	30.6951	30.59	30.8246	30.5312	30.6107	30.9094	30.7259	30.8726	30.8849	30.8622	30.8596	30.7487	30.9549	30.5203	30.4974	30.5623	30.5862	30.7036	30.3431	30.9292	30.668	30.8445	30.8925	30.6648	30.7253	30.7095	30.8761	30.5576	30.5398	30.5073	30.7839	30.6261	30.5932	30.7236	1.81251	0.137695	0.159992		0.851316
654	sp|O75351|VPS4B_HUMAN Vacuolar protein sorting-associated protein 4B OS=Homo sapiens OX=9606 GN=VPS4B PE=1 SV=2	O75351	Vacuolar protein sorting-associated protein 4B	VPS4B	31.8533	31.5406	31.6572	31.5704	31.2668	31.3548	31.2713	31.2012	31.4839	31.5629	31.7549	31.763	31.377	31.4067	31.2405	31.0953	31.733	31.576	31.8455	31.8219	31.6185	31.5081	31.4424	31.4428	31.7524	31.6019	31.6575	31.5772	31.4173	31.4699	31.4191	31.5803	31.5837	31.83	31.6537	31.9726	31.2572	31.1338	31.4051	31.262	0.0280292	0.953561	0.0063777		2.34309
655	sp|O75352-2|MPU1_HUMAN Isoform 2 of Mannose-P-dolichol utilization defect 1 protein OS=Homo sapiens OX=9606 GN=MPDU1;sp|O75352|MPU1_HUMAN Mannose-P-dolichol utilization defect 1 protein OS=Homo sapiens OX=9606 GN=MPDU1 PE=1 SV=2	O75352-2;O75352	Mannose-P-dolichol utilization defect 1 protein	MPDU1	27.2434	27.1045	27.757	27.5329	27.9077	27.9195	27.7987	28.0734	27.9927	27.9397	27.0671	26.3346	28.747	28.7143	28.9989	29.0014	27.3162	28.1136	27.2204	28.2752	28.4795	28.3572	28.8237	29.0473	27.7826	27.489	27.7602	28.1659	30.1906	29.5601	29.5693	30.5544	27.7206	27.0174	27.6232	28.6899	28.177	28.7997	28.1142	28.3743	4.1772	0	0.940597	+	2.37739
656	sp|O75362|ZN217_HUMAN Zinc finger protein 217 OS=Homo sapiens OX=9606 GN=ZNF217 PE=1 SV=1	O75362	Zinc finger protein 217	ZNF217	27.9459	28.2161	28.0063	27.9525	27.1146	26.8345	26.9338	26.9618	27.7305	28.603	28.1401	28.2954	26.6185	26.3695	26.7621	26.8502	27.8616	28.4602	28.1807	28.7208	26.9626	26.9147	28.2461	25.6265	28.9181	28.2566	27.8965	28.0767	26.5497	25.9334	25.1098	27.127	27.9053	27.9351	28.1826	28.4848	26.7576	26.6861	26.6786	26.8005	1.38726	0.0689238	-0.311095		0.0148887
657	sp|O75367|H2AY_HUMAN Core histone macro-H2A.1 OS=Homo sapiens OX=9606 GN=H2AFY PE=1 SV=4;sp|O75367-3|H2AY_HUMAN Isoform 3 of Core histone macro-H2A.1 OS=Homo sapiens OX=9606 GN=H2AFY;sp|O75367-2|H2AY_HUMAN Isoform 1 of Core histone macro-H2A.1 OS=Homo sapi	O75367;O75367-3;O75367-2	Core histone macro-H2A.1	H2AFY	34.4097	34.5487	34.6401	34.5341	34.631	34.7579	34.7287	34.7125	34.5109	34.3547	34.4332	34.3949	34.7359	34.7676	34.7143	34.7251	34.5282	34.4343	34.3601	34.3298	34.6357	34.4842	34.5958	34.6536	34.3207	34.3199	34.4923	34.3213	34.7198	34.5786	34.6831	34.6686	34.6683	34.4138	34.5976	34.3254	34.7461	34.7563	34.6431	34.8427	0.424094	0.710678	0.0281782		1.31184
658	sp|O75368|SH3L1_HUMAN SH3 domain-binding glutamic acid-rich-like protein OS=Homo sapiens OX=9606 GN=SH3BGRL PE=1 SV=1	O75368	SH3 domain-binding glutamic acid-rich-like protein	SH3BGRL	32.011	31.993	31.9464	31.9452	30.8216	30.9352	30.742	30.789	31.9098	31.8443	31.8719	31.9767	30.3122	30.5121	30.1333	30.5551	31.7765	31.3798	31.4327	31.3207	31.1493	30.8957	30.968	31.0221	31.2789	31.801	31.6385	31.778	30.9027	30.5845	31.008	31.1993	31.7017	31.7319	31.5974	31.0967	31.1078	31.1705	31.1137	30.8858	2.24613	0.0157673	-0.443745	+	1.48808
659	sp|O75369-8|FLNB_HUMAN Isoform 8 of Filamin-B OS=Homo sapiens OX=9606 GN=FLNB;sp|O75369-2|FLNB_HUMAN Isoform 2 of Filamin-B OS=Homo sapiens OX=9606 GN=FLNB;sp|O75369-9|FLNB_HUMAN Isoform 9 of Filamin-B OS=Homo sapiens OX=9606 GN=FLNB;sp|O75369|FLNB_HUMAN F	O75369-8;O75369-2;O75369-9;O75369;O75369-6;O75369-3;O75369-7;O75369-5;O75369-4	Filamin-B	FLNB	34.02	34.0698	34.1543	34.165	33.7978	33.8111	33.8109	33.7672	34.082	34.0028	34.0092	33.9368	33.6197	33.5778	33.538	33.5703	34.1519	34.1526	34.1719	34.1092	33.8041	33.8126	33.8071	33.8129	33.9546	33.9287	33.9532	33.9691	33.5171	33.4606	33.5159	33.4958	34.1183	34.1262	34.1885	34.1123	33.8307	33.7858	33.8563	33.8048	4.51241	0.0275792	-0.220278	+	0.548359
660	sp|O75376|NCOR1_HUMAN Nuclear receptor corepressor 1 OS=Homo sapiens OX=9606 GN=NCOR1 PE=1 SV=2;sp|O75376-2|NCOR1_HUMAN Isoform 2 of Nuclear receptor corepressor 1 OS=Homo sapiens OX=9606 GN=NCOR1	O75376;O75376-2	Nuclear receptor corepressor 1	NCOR1	30.2679	30.1775	30.088	29.9063	28.7627	29.3111	29.0577	29.1165	30.122	30.4724	30.5476	30.5892	29.0354	29.1765	29.25	29.3405	30.4368	30.2493	30.4168	30.188	29.4734	29.8669	29.7826	29.5984	30.4664	30.4133	30.3711	30.4638	29.7627	29.5667	29.3091	29.4658	29.8343	30.4432	30.4794	30.2071	29.5805	29.0303	29.4815	29.3924	0.482498	0.349672	0.138591		2.28785
662	sp|O75380|NDUS6_HUMAN NADH dehydrogenase [ubiquinone] iron-sulfur protein 6, mitochondrial OS=Homo sapiens OX=9606 GN=NDUFS6 PE=1 SV=1	O75380	NADH dehydrogenase [ubiquinone] iron-sulfur protein 6, mitochondrial	NDUFS6	29.0567	29.3498	29.6654	29.2179	29.6222	29.6558	29.8181	29.8087	29.7316	29.6389	29.5234	29.3745	29.6174	30.0025	29.8225	29.6274	28.9449	29.6326	30.0028	29.8444	29.6241	29.5196	29.8627	29.8604	29.9781	29.843	29.6737	29.0802	29.6245	29.9566	29.7737	29.9935	29.5465	29.1159	29.5497	29.3586	29.6135	29.7461	29.5519	29.8065	0.150498	0.731915	0.0412488		0.0326716
663	sp|O75381-2|PEX14_HUMAN Isoform 2 of Peroxisomal membrane protein PEX14 OS=Homo sapiens OX=9606 GN=PEX14;sp|O75381|PEX14_HUMAN Peroxisomal membrane protein PEX14 OS=Homo sapiens OX=9606 GN=PEX14 PE=1 SV=1	O75381-2;O75381	Peroxisomal membrane protein PEX14	PEX14	28.9601	28.2961	28.8832	28.8591	29.0458	28.8154	28.8666	29.0148	29.0587	28.8217	28.737	29.0091	29.333	29.4871	29.6311	29.5909	28.7639	28.7004	28.4755	28.8264	29.5758	29.454	29.6104	29.4155	28.8033	28.6967	28.9624	28.5951	29.498	29.5725	29.6563	29.6857	29.0174	28.8405	29.2885	28.8994	29.419	29.3649	29.1635	29.2392	3.23977	0.00313821	0.57484	+	3.6661
665	sp|O75390|CISY_HUMAN Citrate synthase, mitochondrial OS=Homo sapiens OX=9606 GN=CS PE=1 SV=2	O75390	Citrate synthase, mitochondrial	CS	33.899	33.9798	34.0618	33.9427	34.5591	34.5038	34.2986	34.5946	34.0294	34.0115	33.8665	33.8946	34.5871	34.5059	34.5996	34.4658	34.1052	34.0062	33.9084	33.8102	34.5181	34.4131	34.5495	34.4819	33.7487	33.8338	34.0198	34.0091	34.5428	34.8045	34.6846	34.6041	33.6578	33.9522	33.9385	33.9079	34.5294	34.2451	34.2745	34.494	0.285919	0.623692	0.0505619		0.00755965
666	sp|O75391|SPAG7_HUMAN Sperm-associated antigen 7 OS=Homo sapiens OX=9606 GN=SPAG7 PE=1 SV=2	O75391	Sperm-associated antigen 7	SPAG7	28.9314	29.4643	29.3767	29.4623	28.4311	28.5135	28.1617	28.5122	29.3498	29.2853	29.1907	29.4464	25.6123	27.5509	27.481	26.6106	29.0484	29.6831	29.5665	29.2334	28.5739	29.3217	28.2278	28.4703	29.606	29.2055	29.2143	29.4578	28.4698	27.6183	27.6216	27.8119	29.8635	28.817	29.0349	29.3275	27.68	27.4576	27.954	25.9624	1.86373	0.00419169	-1.59091	+	0.434971
667	sp|O75394|RM33_HUMAN 39S ribosomal protein L33, mitochondrial OS=Homo sapiens OX=9606 GN=MRPL33 PE=1 SV=1	O75394	39S ribosomal protein L33, mitochondrial	MRPL33	28.1574	28.6543	28.262	28.6969	25.3296	26.4564	26.454	25.9687	28.479	28.3607	28.322	28.6217	26.0832	26.4097	26.1776	26.8046	28.2538	27.7782	28.7443	27.1878	25.5438	25.8369	26.4644	28.0739	27.7723	28.2986	28.0724	28.4598	28.1649	26.1508	25.7563	28.0172	27.8899	28.5265	27.9938	27.2276	26.5578	27.1538	26.4007	27.033	NaN	1	0		NaN
668	sp|O75396|SC22B_HUMAN Vesicle-trafficking protein SEC22b OS=Homo sapiens OX=9606 GN=SEC22B PE=1 SV=4	O75396	Vesicle-trafficking protein SEC22b	SEC22B	31.8193	31.837	32.131	32.0165	31.8276	32.0062	31.7536	31.91	31.8812	32.3781	32.1036	31.7302	32.0135	32.1711	32.1942	32.1966	31.9119	31.9317	31.6335	31.9486	32.002	31.8469	31.7607	31.8423	31.8418	31.8627	32.1658	32.1466	31.9086	31.7363	31.7984	31.8721	32.2178	31.7536	32.0793	32.0551	31.8115	31.9753	31.6396	31.7024	2.07788	0.0476772	0.269485	+	0.0541337
669	sp|O75400|PR40A_HUMAN Pre-mRNA-processing factor 40 homolog A OS=Homo sapiens OX=9606 GN=PRPF40A PE=1 SV=2;sp|O75400-2|PR40A_HUMAN Isoform 2 of Pre-mRNA-processing factor 40 homolog A OS=Homo sapiens OX=9606 GN=PRPF40A	O75400;O75400-2	Pre-mRNA-processing factor 40 homolog A	PRPF40A	31.5531	31.2731	31.6353	31.2228	31.6447	31.6088	31.7352	31.6087	31.7293	31.4595	31.8312	31.694	31.9827	31.7455	31.4951	31.8015	31.5739	31.4538	31.7059	31.474	31.3188	31.3798	31.4859	31.3215	31.5364	31.5806	31.3713	31.6147	31.4346	31.8427	31.6752	31.5341	31.5169	31.4869	31.338	31.5806	31.5639	31.5459	31.7415	31.6271	0.458417	0.406622	0.106901		2.83918
671	sp|O75410-9|TACC1_HUMAN Isoform 9 of Transforming acidic coiled-coil-containing protein 1 OS=Homo sapiens OX=9606 GN=TACC1;sp|O75410|TACC1_HUMAN Transforming acidic coiled-coil-containing protein 1 OS=Homo sapiens OX=9606 GN=TACC1 PE=1 SV=2;sp|O75410-2|TAC	O75410-9;O75410;O75410-2;O75410-7;O75410-3;O75410-10;O75410-6;O75410-5;O75410-4	Transforming acidic coiled-coil-containing protein 1	TACC1	29.9106	29.6528	30.0407	29.593	28.9138	28.6593	28.2048	28.998	29.7736	29.5318	29.8276	29.9577	28.5322	26.9394	27.5692	28.3065	29.7975	29.919	29.8144	29.8907	29.2228	29.4751	29.2079	29.1284	29.7332	29.854	29.968	29.8706	29.4309	29.0884	29.0451	29.0824	29.9084	29.6707	29.8593	29.8896	29.1699	28.9188	29.0766	28.7279	1.10614	0.0369581	-0.857158	+	1.57389
672	sp|O75414|NDK6_HUMAN Nucleoside diphosphate kinase 6 OS=Homo sapiens OX=9606 GN=NME6 PE=1 SV=3;sp|O75414-2|NDK6_HUMAN Isoform 2 of Nucleoside diphosphate kinase 6 OS=Homo sapiens OX=9606 GN=NME6	O75414;O75414-2	Nucleoside diphosphate kinase 6	NME6	24.9564	25.2765	24.894	26.1512	25.8572	27.0454	24.754	25.3334	25.0193	25.7984	24.7155	25.0581	26.2376	26.5743	25.5088	26.0863	25.3253	24.1963	26.6673	24.9455	26.196	25.9397	26.3569	26.7604	25.557	25.931	25.1731	26.113	25.6548	25.59	25.0341	25.5806	24.6332	25.1321	25.5829	25.197	27.2196	25.3599	26.7521	26.4485	NaN	1	0		NaN
673	sp|O75419-2|CDC45_HUMAN Isoform 2 of Cell division control protein 45 homolog OS=Homo sapiens OX=9606 GN=CDC45;sp|O75419|CDC45_HUMAN Cell division control protein 45 homolog OS=Homo sapiens OX=9606 GN=CDC45 PE=1 SV=1;sp|O75419-3|CDC45_HUMAN Isoform 3 of Ce	O75419-2;O75419;O75419-3	Cell division control protein 45 homolog	CDC45	27.2	27.1067	27.1303	26.6697	25.7476	26.2685	26.6235	26.8961	26.483	26.573	26.4761	27.1854	26.0427	26.906	27.4382	27.0722	27.1241	27.3673	27.0519	26.9046	27.0631	26.861	27.0144	27.1325	27.1228	27.309	27.1843	27.3601	27.4485	27.6551	25.7928	27.1561	27.3934	27.365	26.8116	27.3358	25.6737	26.3772	25.6406	26.2105	0.586339	0.16361	0.480852		1.32617
674	sp|O75427|LRCH4_HUMAN Leucine-rich repeat and calponin homology domain-containing protein 4 OS=Homo sapiens OX=9606 GN=LRCH4 PE=1 SV=2	O75427	Leucine-rich repeat and calponin homology domain-containing protein 4	LRCH4	29.9642	30.1693	30.4428	30.2442	29.8665	29.8397	29.9053	29.9245	30.195	30.0405	30.3386	30.2336	30.3317	30.0956	30.3441	30.1812	29.962	30.4494	30.1056	30.1061	30.126	30.2112	29.8257	29.681	30.186	29.761	29.9909	29.9521	30.1169	29.7006	29.7862	29.8605	30.2902	29.8834	30.0965	30.4966	30.0041	30.1733	30.021	29.9871	2.86164	0.0157376	0.354166	+	0.24861
675	sp|O75431|MTX2_HUMAN Metaxin-2 OS=Homo sapiens OX=9606 GN=MTX2 PE=1 SV=1;sp|O75431-2|MTX2_HUMAN Isoform 2 of Metaxin-2 OS=Homo sapiens OX=9606 GN=MTX2	O75431;O75431-2	Metaxin-2	MTX2	29.2562	28.9837	29.1561	29.336	30.1867	29.9948	29.875	29.8881	29.2436	29.4041	29.4051	29.662	30.1255	30.4582	30.2938	30.0526	29.5336	29.5645	29.6919	29.6438	30.1529	30.2041	30.2759	30.4698	29.5954	29.648	29.0969	29.5148	30.083	30.1968	30.085	30.3455	29.5112	29.4598	29.3021	29.9114	30.0303	29.8278	29.8073	29.83	1.11125	0.121115	0.246335		1.5595
676	sp|O75436|VP26A_HUMAN Vacuolar protein sorting-associated protein 26A OS=Homo sapiens OX=9606 GN=VPS26A PE=1 SV=2;sp|O75436-2|VP26A_HUMAN Isoform 2 of Vacuolar protein sorting-associated protein 26A OS=Homo sapiens OX=9606 GN=VPS26A	O75436;O75436-2	Vacuolar protein sorting-associated protein 26A	VPS26A	31.454	31.3664	31.2459	31.3335	31.0228	31.1404	31.0956	30.9775	31.285	31.4646	31.5605	31.6076	31.0301	31.1893	31.0252	31.0469	31.3307	31.6491	31.4443	31.3292	31.2614	31.0073	31.0208	31.0772	31.5001	31.6372	31.4636	31.3728	31.2712	31.1986	31.11	30.9765	31.3792	31.4902	31.3431	31.6606	31.0947	30.7823	31.1435	31.118	0.0941037	0.879245	0.0137725		0.184893
677	sp|O75438|NDUB1_HUMAN NADH dehydrogenase [ubiquinone] 1 beta subcomplex subunit 1 OS=Homo sapiens OX=9606 GN=NDUFB1 PE=1 SV=1	O75438	NADH dehydrogenase [ubiquinone] 1 beta subcomplex subunit 1	NDUFB1	28.6019	28.2954	28.5737	28.7053	29.2163	28.7293	29.1672	29.1464	28.1871	28.8606	28.6467	28.2218	28.6263	29.1461	29.156	28.9466	28.7882	28.6134	28.298	28.5373	29.2194	28.9658	28.7697	28.8791	27.927	28.229	28.1504	28.4287	29.1694	28.7377	28.8468	28.7936	28.7719	28.2923	28.4328	28.3247	29.0759	29.1172	28.9988	28.668	0.231147	0.549672	-0.0960565		0.301377
678	sp|O75439|MPPB_HUMAN Mitochondrial-processing peptidase subunit beta OS=Homo sapiens OX=9606 GN=PMPCB PE=1 SV=2	O75439	Mitochondrial-processing peptidase subunit beta	PMPCB	31.3621	31.2687	31.4368	31.3679	31.4062	31.535	31.389	31.4578	31.4393	31.2349	31.3199	31.4337	31.5619	31.5668	31.585	31.5179	31.2399	31.3232	31.4915	31.3904	31.7886	31.6422	31.5957	31.6728	31.1298	31.322	31.4423	31.3235	31.7677	31.7066	31.8046	31.7986	31.3506	31.3906	31.4504	31.2976	31.4778	31.5044	31.3118	31.4466	1.67772	0.228889	0.110921		2.30868
679	sp|O75446|SAP30_HUMAN Histone deacetylase complex subunit SAP30 OS=Homo sapiens OX=9606 GN=SAP30 PE=1 SV=1	O75446	Histone deacetylase complex subunit SAP30	SAP30	27.077	26.9123	25.3717	25.9593	26.499	26.7296	26.7155	25.7584	26.4835	27.1528	27.4157	27.4572	26.8001	26.6041	26.2861	26.7739	27.008	26.9858	27.0783	27.0759	26.3592	25.9061	27.1277	26.2651	27.1431	27.6473	27.0726	26.085	26.4576	25.874	25.6773	26.6921	27.2162	25.7987	25.9418	27.0974	26.7703	27.3556	27.372	25.2745	0.312189	0.398209	0.190416		0.0108751
680	sp|O75448-2|MED24_HUMAN Isoform 2 of Mediator of RNA polymerase II transcription subunit 24 OS=Homo sapiens OX=9606 GN=MED24;sp|O75448|MED24_HUMAN Mediator of RNA polymerase II transcription subunit 24 OS=Homo sapiens OX=9606 GN=MED24 PE=1 SV=1	O75448-2;O75448	Mediator of RNA polymerase II transcription subunit 24	MED24	26.8359	27.482	27.1381	27.4886	24.8472	25.548	26.453	26.632	28.0869	26.6155	26.8171	27.6117	26.5026	27.3746	27.3825	27.0284	27.6573	27.1103	26.4628	27.6842	25.3873	26.2476	25.6977	26.8861	26.8114	27.7039	27.3711	27.3781	26.6318	26.8888	26.155	26.425	27.1549	26.9503	27.2805	26.9065	27.0525	26.9858	27.3733	27.0882	1.38497	0.016086	1.202	+	NaN
681	sp|O75449|KTNA1_HUMAN Katanin p60 ATPase-containing subunit A1 OS=Homo sapiens OX=9606 GN=KATNA1 PE=1 SV=1;sp|O75449-2|KTNA1_HUMAN Isoform 2 of Katanin p60 ATPase-containing subunit A1 OS=Homo sapiens OX=9606 GN=KATNA1	O75449;O75449-2	Katanin p60 ATPase-containing subunit A1	KATNA1	26.5631	26.9436	26.9674	27.2292	26.4073	25.8119	26.9497	25.5618	26.1043	26.7831	26.3262	26.4883	27.4278	27.0563	27.5617	27.2937	26.4492	26.6878	26.8983	26.2188	26.5661	26.9755	25.3429	25.1071	26.7383	26.7475	24.8487	26.8612	25.6125	24.1873	25.8759	26.1631	26.8967	26.4521	27.0336	26.6538	26.4303	27.0223	26.7098	26.9784	1.89141	0.00579614	1.1522	+	NaN
682	sp|O75475|PSIP1_HUMAN PC4 and SFRS1-interacting protein OS=Homo sapiens OX=9606 GN=PSIP1 PE=1 SV=1;sp|O75475-3|PSIP1_HUMAN Isoform 3 of PC4 and SFRS1-interacting protein OS=Homo sapiens OX=9606 GN=PSIP1;sp|O75475-2|PSIP1_HUMAN Isoform 2 of PC4 and SFRS1-in	O75475;O75475-3;O75475-2	PC4 and SFRS1-interacting protein	PSIP1	31.8961	32.163	32.0823	32.1276	31.6711	31.4856	31.3071	31.5366	31.927	31.8027	31.8874	31.9908	31.3421	31.2239	31.4219	31.2351	31.8677	31.7143	31.7638	31.783	31.3896	31.3607	31.4064	31.2763	31.8051	31.6902	31.7994	31.7718	31.1991	31.3903	31.2965	31.2464	31.9269	31.6248	31.8994	31.7697	31.3041	31.1822	31.3561	31.2316	1.14818	0.15234	-0.194373		0.889116
683	sp|O75477|ERLN1_HUMAN Erlin-1 OS=Homo sapiens OX=9606 GN=ERLIN1 PE=1 SV=2	O75477	Erlin-1	ERLIN1	30.2163	30.4672	30.8073	30.4	30.3411	30.8309	30.7971	30.657	30.4935	29.8774	30.1242	29.7196	30.8507	31.0333	31.0492	31.039	30.5862	30.3672	29.9471	30.2841	30.8338	30.5435	30.5517	30.7619	30.1001	30.0594	30.6703	30.5675	30.9507	30.7973	30.7196	30.5065	30.8711	30.2229	30.7255	30.571	30.515	30.7371	30.7663	30.5292	1.49037	0.0548036	0.336528		0.0420821
685	sp|O75489|NDUS3_HUMAN NADH dehydrogenase [ubiquinone] iron-sulfur protein 3, mitochondrial OS=Homo sapiens OX=9606 GN=NDUFS3 PE=1 SV=1	O75489	NADH dehydrogenase [ubiquinone] iron-sulfur protein 3, mitochondrial	NDUFS3	31.7783	31.5145	31.6025	31.4652	31.4173	31.4159	31.5852	31.3217	31.4553	31.2914	31.5045	31.5254	31.5555	31.8596	31.4961	31.6611	31.6062	31.7398	31.8101	31.4064	31.6748	31.779	31.7148	31.7016	31.2231	31.4794	31.6781	31.7594	31.6856	31.7146	31.8417	31.7114	31.6817	31.6026	31.6915	31.2906	31.3384	31.3138	31.2644	31.3498	1.12334	0.144809	0.208052		2.51385
686	sp|O75494|SRS10_HUMAN Serine/arginine-rich splicing factor 10 OS=Homo sapiens OX=9606 GN=SRSF10 PE=1 SV=1;sp|O75494-4|SRS10_HUMAN Isoform 4 of Serine/arginine-rich splicing factor 10 OS=Homo sapiens OX=9606 GN=SRSF10;sp|O75494-3|SRS10_HUMAN Isoform 3 of Se	O75494;O75494-4;O75494-3;O75494-2;O75494-5;O75494-6	Serine/arginine-rich splicing factor 10	SRSF10	31.553	31.7788	31.7646	31.6456	31.724	31.5909	31.497	31.7242	31.6062	31.5381	31.6845	31.5487	31.9486	31.5312	31.9789	31.75	31.8296	31.6605	31.6297	31.3893	31.5748	31.5881	31.6129	31.6354	31.4117	31.5346	31.8452	31.6099	31.6078	31.8918	31.8243	31.8984	31.7544	31.6144	31.5727	31.6278	31.6259	31.4863	31.558	31.6975	0.693647	0.249907	0.168126		0.219253
688	sp|O75506|HSBP1_HUMAN Heat shock factor-binding protein 1 OS=Homo sapiens OX=9606 GN=HSBP1 PE=1 SV=1	O75506	Heat shock factor-binding protein 1	HSBP1	28.9223	29.0344	28.9413	28.6873	26.5204	26.6065	26.7277	26.1479	28.5946	28.6652	29.0525	28.7922	27.6604	28.114	25.931	25.7696	28.2165	28.4644	28.5012	28.7399	26.2423	25.9559	25.6597	26.4272	28.8845	28.5966	28.6093	28.4317	26.4852	25.5262	25.1492	25.3733	29.0205	28.5641	28.5672	28.5988	26.2274	25.2312	25.1605	25.5054	NaN	1	0		NaN
689	sp|O75521-2|ECI2_HUMAN Isoform 2 of Enoyl-CoA delta isomerase 2, mitochondrial OS=Homo sapiens OX=9606 GN=ECI2;sp|O75521|ECI2_HUMAN Enoyl-CoA delta isomerase 2, mitochondrial OS=Homo sapiens OX=9606 GN=ECI2 PE=1 SV=4	O75521-2;O75521	Enoyl-CoA delta isomerase 2, mitochondrial	ECI2	26.9426	25.2179	27.2147	24.6029	25.7807	25.5302	25.6149	26.5191	25.7794	26.0491	25.5425	24.2649	25.8226	26.1934	25.6502	26.2085	26.4227	25.9277	26.6082	24.9649	26.666	26.8382	26.5357	25.0083	26.5413	25.653	25.2298	26.8259	26.2325	26.6869	27.1216	26.9401	24.6188	26.5008	25.6745	26.4381	25.9886	25.6837	26.7991	26.0486	NaN	1	0		NaN
692	sp|O75530-3|EED_HUMAN Isoform 3 of Polycomb protein EED OS=Homo sapiens OX=9606 GN=EED;sp|O75530|EED_HUMAN Polycomb protein EED OS=Homo sapiens OX=9606 GN=EED PE=1 SV=2;sp|O75530-2|EED_HUMAN Isoform 2 of Polycomb protein EED OS=Homo sapiens OX=9606 GN=EED	O75530-3;O75530;O75530-2	Polycomb protein EED	EED	29.3279	29.499	29.3221	29.494	29.0037	28.84	29.1973	28.9061	29.6017	29.1765	29.2433	29.1391	28.9672	29.2068	29.1483	29.2184	29.1688	29.3525	29.1046	29.1255	29.1864	29.3147	29.3174	29.464	29.0862	29.4183	29.4776	29.406	29.179	29.2267	29.0054	29.1884	29.4497	29.1938	29.4322	29.1898	28.8291	29.1813	28.8943	28.8471	0.751553	0.259732	0.148413		1.87464
693	sp|O75531|BAF_HUMAN Barrier-to-autointegration factor OS=Homo sapiens OX=9606 GN=BANF1 PE=1 SV=1	O75531	Barrier-to-autointegration factor;Barrier-to-autointegration factor, N-terminally processed	BANF1	33.0129	33.087	33.1798	32.9473	33.0584	32.7339	32.9164	33.1693	33.3028	33.2259	33.3437	33.2156	32.9783	33.1821	33.0348	33.2125	33.1019	33.3165	33.2076	33.1411	33.006	33.5039	33.0333	33.183	33.2822	33.0599	33.0048	33.1055	33.1137	33.1213	33.3587	33.244	32.9538	33.2369	32.9786	33.1325	33.0602	32.9887	32.8426	32.9044	0.563664	0.331071	0.132427		0.694881
694	sp|O75533|SF3B1_HUMAN Splicing factor 3B subunit 1 OS=Homo sapiens OX=9606 GN=SF3B1 PE=1 SV=3	O75533	Splicing factor 3B subunit 1	SF3B1	33.8516	33.8385	33.859	34.0303	33.7278	33.674	33.5861	33.6088	33.7263	33.833	33.9028	33.8548	33.6054	33.5073	33.4486	33.4942	33.8476	33.9843	33.8014	33.7983	33.8756	33.78	33.592	33.6174	33.8332	33.9467	33.9239	33.8905	33.6273	33.745	33.6949	33.6117	33.9208	33.8325	33.9192	33.8951	33.6816	33.6696	33.7486	33.5759	1.58383	0.186978	-0.135293		0.393443
695	sp|O75534|CSDE1_HUMAN Cold shock domain-containing protein E1 OS=Homo sapiens OX=9606 GN=CSDE1 PE=1 SV=2;sp|O75534-4|CSDE1_HUMAN Isoform 4 of Cold shock domain-containing protein E1 OS=Homo sapiens OX=9606 GN=CSDE1;sp|O75534-2|CSDE1_HUMAN Isoform 2 of Cold	O75534;O75534-4;O75534-2;O75534-3	Cold shock domain-containing protein E1	CSDE1	33.7627	34.0223	34.0333	33.9776	33.4991	33.5495	33.4716	33.4555	34.1028	34.065	33.9138	33.9323	33.5168	33.6315	33.5785	33.447	33.8703	33.8446	33.9271	33.832	33.3922	33.5374	33.364	33.3465	33.9796	33.8758	34.0193	33.9848	33.5845	33.5563	33.6162	33.637	34.1011	33.889	34.1138	33.8649	33.5701	33.4936	33.6371	33.4846	0.506947	0.568714	0.0495243		0.87981
696	sp|O75554-2|WBP4_HUMAN Isoform 2 of WW domain-binding protein 4 OS=Homo sapiens OX=9606 GN=WBP4;sp|O75554|WBP4_HUMAN WW domain-binding protein 4 OS=Homo sapiens OX=9606 GN=WBP4 PE=1 SV=1	O75554-2;O75554	WW domain-binding protein 4	WBP4	26.6706	25.5633	25.751	25.5807	26.3522	27.287	27.5373	26.9835	26.123	25.8726	24.351	27.0461	26.8818	25.8879	24.6033	27.1772	25.3881	25.5122	25.5209	25.3963	25.6904	26.4125	24.2731	26.7611	25.5162	24.8823	26.8875	25.4104	26.2801	26.0573	25.4721	27.3359	26.4162	26.1164	25.5753	26.1382	25.9778	27.068	25.7376	25.4179	0.688308	0.102946	-0.902423		1.07492
698	sp|O75569|PRKRA_HUMAN Interferon-inducible double-stranded RNA-dependent protein kinase activator A OS=Homo sapiens OX=9606 GN=PRKRA PE=1 SV=1;sp|O75569-3|PRKRA_HUMAN Isoform 3 of Interferon-inducible double-stranded RNA-dependent protein kinase activator	O75569;O75569-3;O75569-2	Interferon-inducible double-stranded RNA-dependent protein kinase activator A	PRKRA	28.9879	28.9019	28.6847	28.8725	29.0525	28.8574	29.1688	28.9257	28.7054	28.7806	28.5669	28.9227	28.973	28.9515	28.7638	29.1925	29.2247	28.8013	28.7011	28.7811	28.7564	29.1923	29.366	28.322	29.0469	29.0224	28.8009	28.8291	30.0563	29.4837	29.5843	29.4669	28.96	28.898	28.7424	28.9591	29.1604	29.0616	28.902	29.3824	0.101671	0.80529	-0.0308867		0.143114
699	sp|O75586|MED6_HUMAN Mediator of RNA polymerase II transcription subunit 6 OS=Homo sapiens OX=9606 GN=MED6 PE=1 SV=2;sp|O75586-2|MED6_HUMAN Isoform 2 of Mediator of RNA polymerase II transcription subunit 6 OS=Homo sapiens OX=9606 GN=MED6	O75586;O75586-2	Mediator of RNA polymerase II transcription subunit 6	MED6	25.8962	28.837	28.3105	25.123	29.4912	26.13	26.6235	28.6384	25.7637	28.4425	28.6491	28.69	27.1986	28.7126	26.313	25.7239	28.4938	28.5257	28.7956	28.1674	25.0978	24.8085	26.482	26.7612	28.6453	28.949	28.7712	28.5446	28.5228	28.8592	28.7663	25.5784	28.4563	28.9001	28.9422	28.3365	25.833	26.0234	25.4385	28.2233	NaN	1	0		NaN
700	sp|O75592|MYCB2_HUMAN E3 ubiquitin-protein ligase MYCBP2 OS=Homo sapiens OX=9606 GN=MYCBP2 PE=1 SV=4;sp|O75592-2|MYCB2_HUMAN Isoform 2 of E3 ubiquitin-protein ligase MYCBP2 OS=Homo sapiens OX=9606 GN=MYCBP2	O75592;O75592-2	E3 ubiquitin-protein ligase MYCBP2	MYCBP2	29.5055	29.8291	29.737	29.8743	29.2499	29.6197	29.5666	29.3738	29.6028	29.2885	29.8048	29.8263	30.1904	29.6665	30.1703	29.6835	29.7648	29.9146	29.692	29.7364	29.9067	29.9279	30.1678	30.0293	29.9348	29.8852	29.1705	29.7648	30.2054	29.9697	30.0444	29.7807	29.7149	29.6155	29.4995	29.9901	29.876	30.0214	30.2151	30.3389	1.5102	0.0330204	0.475167	+	2.74499
701	sp|O75600|KBL_HUMAN 2-amino-3-ketobutyrate coenzyme A ligase, mitochondrial OS=Homo sapiens OX=9606 GN=GCAT PE=1 SV=1;sp|O75600-2|KBL_HUMAN Isoform 2 of 2-amino-3-ketobutyrate coenzyme A ligase, mitochondrial OS=Homo sapiens OX=9606 GN=GCAT	O75600;O75600-2	2-amino-3-ketobutyrate coenzyme A ligase, mitochondrial	GCAT	26.2958	26.4596	26.6091	26.5884	25.9085	26.4328	25.5353	26.3965	26.8309	26.7645	27.2351	27.1116	25.7168	24.3443	26.2102	25.2465	26.7768	25.3732	26.3913	26.0399	26.8117	25.7078	26.5083	26.2153	26.3383	26.3588	26.8534	26.6665	25.6498	26.1945	25.1948	25.78	26.7405	27.1295	26.6934	25.8866	25.9876	26.3978	25.7574	26.4544	NaN	1	0		NaN
702	sp|O75607|NPM3_HUMAN Nucleoplasmin-3 OS=Homo sapiens OX=9606 GN=NPM3 PE=1 SV=3	O75607	Nucleoplasmin-3	NPM3	29.2353	29.5936	29.6954	29.5095	28.8644	28.909	28.848	28.8661	30.2721	29.8404	29.8466	29.39	28.9478	29.0586	29.2633	29.2417	29.3008	29.7106	29.6105	29.2843	29.0873	28.4757	29.2025	29.0796	29.4723	29.3244	29.5816	29.6269	29.6507	29.2445	29.1505	29.0694	29.9959	29.6732	29.7086	29.4096	29.4657	29.1703	29.1436	28.7406	1.80614	0.0638037	0.255991		0.216798
703	sp|O75608-2|LYPA1_HUMAN Isoform 2 of Acyl-protein thioesterase 1 OS=Homo sapiens OX=9606 GN=LYPLA1;sp|O75608|LYPA1_HUMAN Acyl-protein thioesterase 1 OS=Homo sapiens OX=9606 GN=LYPLA1 PE=1 SV=1	O75608-2;O75608	Acyl-protein thioesterase 1	LYPLA1	31.2638	31.3048	31.4072	31.4523	31.3684	31.4318	31.2037	31.5091	31.4974	31.717	31.4307	31.2342	31.4613	31.2648	31.2792	31.2791	31.2072	31.2251	31.2242	31.1278	30.9854	30.8213	31.1248	31.1875	31.0658	31.0358	30.973	31.0988	31.3124	30.9908	31.2702	31.1428	31.5445	31.0561	31.5051	31.2918	31.2555	31.1691	31.3107	31.2635	0.299082	0.595027	-0.0571289		1.81189
704	sp|O75616|ERAL1_HUMAN GTPase Era, mitochondrial OS=Homo sapiens OX=9606 GN=ERAL1 PE=1 SV=2;sp|O75616-2|ERAL1_HUMAN Isoform HERA-B of GTPase Era, mitochondrial OS=Homo sapiens OX=9606 GN=ERAL1	O75616;O75616-2	GTPase Era, mitochondrial	ERAL1	28.1102	28.5376	28.4186	28.3052	27.5264	27.7922	28.3448	27.5501	28.4629	28.2841	28.3532	28.241	28.148	27.8158	27.6792	28.1298	28.3516	27.9693	28.0231	27.6127	27.4583	27.3274	27.779	27.6156	27.8599	28.2248	28.4843	28.2466	27.6117	27.8367	27.3728	27.705	28.1316	28.2413	28.3683	27.8356	27.6433	27.6376	26.9737	26.9664	0.256625	0.47885	0.139798		0.564623
705	sp|O75629|CREG1_HUMAN Protein CREG1 OS=Homo sapiens OX=9606 GN=CREG1 PE=1 SV=1	O75629	Protein CREG1	CREG1	28.5082	27.9211	28.5364	28.5425	29.2807	28.9089	29.7481	29.2468	28.4657	28.4029	28.1989	28.4168	28.3808	29.3446	29.2402	29.3701	28.4663	28.1001	28.4952	28.5037	29.7281	29.6979	29.3667	28.8334	28.7928	28.462	27.9731	27.9985	29.3225	29.041	29.4192	29.3049	28.0204	28.5881	28.2372	28.4646	28.6816	28.6769	29.4827	28.9652	0.305164	0.391783	-0.212191		0.156895
706	sp|O75643|U520_HUMAN U5 small nuclear ribonucleoprotein 200 kDa helicase OS=Homo sapiens OX=9606 GN=SNRNP200 PE=1 SV=2	O75643	U5 small nuclear ribonucleoprotein 200 kDa helicase	SNRNP200	34.0751	34.1511	34.0014	34.1136	34.1241	34.1443	34.0238	34.1591	33.947	34.08	34.1583	34.1231	34.0447	33.9284	34.0367	33.9683	34.151	34.0386	33.9906	33.9521	34.1931	34.1002	34.006	34.106	33.969	34.1304	34.1818	34.0579	34.1499	34.1881	34.1963	34.0947	34.0743	34.1893	34.1822	34.0277	34.1173	33.931	34.0558	34.0353	1.53995	0.221377	-0.118299		0.0848826
707	sp|O75663|TIPRL_HUMAN TIP41-like protein OS=Homo sapiens OX=9606 GN=TIPRL PE=1 SV=2;sp|O75663-2|TIPRL_HUMAN Isoform 2 of TIP41-like protein OS=Homo sapiens OX=9606 GN=TIPRL	O75663;O75663-2	TIP41-like protein	TIPRL	30.8364	30.6978	30.7219	30.746	30.3591	30.4329	30.456	30.4232	30.6445	30.7383	30.7537	30.7727	30.0797	30.1283	30.0424	30.353	30.9277	30.9906	30.8587	30.7505	30.0854	30.2232	30.2034	30.2119	30.939	31.0273	30.6585	31.0112	30.327	30.0436	30.0291	30.2016	30.7062	30.7026	30.7284	30.708	30.5396	30.5098	30.4661	30.3227	1.98273	0.0519197	-0.266958		3.08863
708	sp|O75665|OFD1_HUMAN Oral-facial-digital syndrome 1 protein OS=Homo sapiens OX=9606 GN=OFD1 PE=1 SV=1;sp|O75665-3|OFD1_HUMAN Isoform 3 of Oral-facial-digital syndrome 1 protein OS=Homo sapiens OX=9606 GN=OFD1	O75665;O75665-3	Oral-facial-digital syndrome 1 protein	OFD1	27.7532	27.5572	27.3451	27.4565	27.7227	27.0852	27.4415	27.1071	27.5766	28.073	27.5657	27.9996	25.4466	26.5665	26.3857	25.7641	28.0524	27.4852	28.0083	27.4318	26.8415	27.0788	27.6824	27.1626	27.8471	28.1621	25.5856	28.2643	25.4947	27.7509	26.0629	27.5145	27.5904	28.2159	27.6931	27.3109	27.2146	27.0138	27.5686	25.9095	2.28673	0.00193488	-1.2984	+	0.259903
709	sp|O75676-2|KS6A4_HUMAN Isoform 2 of Ribosomal protein S6 kinase alpha-4 OS=Homo sapiens OX=9606 GN=RPS6KA4;sp|O75676|KS6A4_HUMAN Ribosomal protein S6 kinase alpha-4 OS=Homo sapiens OX=9606 GN=RPS6KA4 PE=1 SV=1	O75676-2;O75676	Ribosomal protein S6 kinase alpha-4	RPS6KA4	28.205	28.1246	27.7007	27.9656	27.4801	27.5732	27.1308	27.707	27.553	27.7576	27.7828	28.0778	27.1471	27.0276	26.8344	26.144	28.02	28.4535	28.3383	27.5581	27.2059	27.0358	27.4795	26.5894	27.5186	27.9184	27.8517	27.963	27.2651	27.9925	27.4284	27.2946	27.8841	28.1367	28.1421	28.0003	26.6645	26.1166	26.0151	27.2558	1.43507	0.0231539	-0.68452	+	0.893943
710	sp|O75683|SURF6_HUMAN Surfeit locus protein 6 OS=Homo sapiens OX=9606 GN=SURF6 PE=1 SV=3	O75683	Surfeit locus protein 6	SURF6	27.2117	26.9467	27.0142	26.7279	27.2125	27.3683	27.4956	27.2862	27.1045	27.4596	27.2005	27.2395	27.6247	27.5717	27.3137	26.1897	27.4117	27.5284	27.3541	27.8154	27.4564	27.3421	26.5705	26.9849	27.7583	27.4297	27.2789	27.529	27.1824	25.9335	25.3652	27.1918	27.1548	27.0225	27.1491	27.6496	25.8805	25.9382	27.3814	26.9299	0.191056	0.532242	-0.165687		0.564652
711	sp|O75688|PPM1B_HUMAN Protein phosphatase 1B OS=Homo sapiens OX=9606 GN=PPM1B PE=1 SV=1;sp|O75688-4|PPM1B_HUMAN Isoform 4 of Protein phosphatase 1B OS=Homo sapiens OX=9606 GN=PPM1B;sp|O75688-2|PPM1B_HUMAN Isoform Beta-2 of Protein phosphatase 1B OS=Homo sa	O75688;O75688-4;O75688-2;O75688-5	Protein phosphatase 1B	PPM1B	29.5484	29.6627	29.5431	29.2617	28.077	28.7403	28.9989	29.2253	29.2702	29.4789	29.586	29.4522	28.9778	28.3031	28.5422	28.4944	29.2752	29.1627	29.045	29.048	28.9893	28.4529	28.3306	29.2145	29.6039	29.3438	29.9534	29.9279	28.8489	27.991	28.1389	28.5239	29.436	29.6287	29.6813	29.5618	28.2526	28.3839	28.7775	28.3407	0.259148	0.446201	-0.181012		0.0140106
712	sp|O75689|ADAP1_HUMAN Arf-GAP with dual PH domain-containing protein 1 OS=Homo sapiens OX=9606 GN=ADAP1 PE=1 SV=2;sp|O75689-3|ADAP1_HUMAN Isoform 3 of Arf-GAP with dual PH domain-containing protein 1 OS=Homo sapiens OX=9606 GN=ADAP1;sp|O75689-2|ADAP1_HUMAN	O75689;O75689-3;O75689-2	Arf-GAP with dual PH domain-containing protein 1	ADAP1	28.5091	28.3298	28.3654	28.2126	28.1948	28.7125	28.1128	26.0327	28.7319	28.47	28.633	28.8254	28.3298	28.4395	28.1403	27.7991	28.6613	28.689	28.6321	28.2703	28.1773	28.6429	28.7017	28.5953	28.3283	28.5521	28.4708	28.5748	28.2812	28.1425	28.1759	28.7318	28.6918	28.6392	28.5791	28.1872	28.482	28.1548	28.4125	25.869	0.282699	0.360872	0.413983		0.599401
713	sp|O75691|UTP20_HUMAN Small subunit processome component 20 homolog OS=Homo sapiens OX=9606 GN=UTP20 PE=1 SV=3	O75691	Small subunit processome component 20 homolog	UTP20	29.2369	29.1381	29.5125	29.5179	29.7179	29.4423	29.4983	29.849	29.3084	29.1851	29.441	29.6542	29.8075	29.9705	29.9345	29.7486	29.7992	29.4149	29.0903	29.6779	29.6614	29.1266	29.491	29.342	29.6066	29.5035	29.3976	29.5138	29.6597	29.6861	29.4437	29.4923	29.2908	29.3836	29.2103	29.531	29.905	29.7761	29.8932	29.5458	1.15344	0.120756	0.238374		0.733124
714	sp|O75694|NU155_HUMAN Nuclear pore complex protein Nup155 OS=Homo sapiens OX=9606 GN=NUP155 PE=1 SV=1;sp|O75694-2|NU155_HUMAN Isoform 2 of Nuclear pore complex protein Nup155 OS=Homo sapiens OX=9606 GN=NUP155	O75694;O75694-2	Nuclear pore complex protein Nup155	NUP155	32.8871	32.7471	32.8672	32.8732	33.2145	33.1731	33.1278	33.1943	32.7388	32.8311	32.9713	32.8322	33.2895	33.1802	33.2579	33.0314	33.0819	32.9476	32.8454	32.7517	33.1441	33.1527	33.2266	33.1558	32.7782	33.012	33.0552	33.0144	33.503	33.3906	33.3035	33.3744	32.9511	32.9662	32.9788	32.8935	33.1984	33.2369	33.2011	33.1704	0.0730951	0.895801	0.0123405		0.105172
715	sp|O75695|XRP2_HUMAN Protein XRP2 OS=Homo sapiens OX=9606 GN=RP2 PE=1 SV=4	O75695	Protein XRP2	RP2	29.8589	29.754	29.775	29.7232	29.7311	29.9978	29.7835	29.8737	29.7975	30.2979	29.9727	29.8117	29.8941	29.8168	29.6794	29.8071	29.6722	29.9809	29.5686	30.1885	30.1746	29.9454	29.9955	30.0804	29.8635	29.8419	29.8048	29.766	29.7937	30.082	29.872	30.0112	29.9153	29.6221	29.6395	29.8784	29.748	29.7119	29.6523	29.7851	0.264209	0.64531	-0.0471625		1.40673
717	sp|O75717|WDHD1_HUMAN WD repeat and HMG-box DNA-binding protein 1 OS=Homo sapiens OX=9606 GN=WDHD1 PE=1 SV=1;sp|O75717-2|WDHD1_HUMAN Isoform 2 of WD repeat and HMG-box DNA-binding protein 1 OS=Homo sapiens OX=9606 GN=WDHD1	O75717;O75717-2	WD repeat and HMG-box DNA-binding protein 1	WDHD1	30.5055	30.3398	30.1871	30.2966	29.7561	29.876	30.0165	29.7926	30.2716	30.2233	30.3182	30.3676	29.6674	29.7708	29.5919	29.5648	30.2836	30.3204	30.4085	30.3297	29.8115	29.7981	29.9415	29.9568	30.548	30.0963	30.0471	30.5264	30.1743	29.8463	30.0409	29.8468	30.2118	30.3087	30.3012	30.4118	29.9756	29.9845	30.1403	29.9126	1.54182	0.105329	-0.211605		0.0846971
718	sp|O75718|CRTAP_HUMAN Cartilage-associated protein OS=Homo sapiens OX=9606 GN=CRTAP PE=1 SV=1	O75718	Cartilage-associated protein	CRTAP	31.0855	31.4166	31.2985	31.3968	31.3009	31.4252	31.2766	31.5393	31.0301	31.4514	31.4448	31.3339	31.4532	31.6208	31.576	31.634	30.9877	31.1904	31.1576	31.1404	31.2269	31.2221	31.0963	31.1375	30.8561	31.046	31.1244	30.9411	31.3506	31.4348	31.4825	31.5076	31.3258	30.8845	31.1268	31.1325	31.2319	31.2242	31.2147	31.2187	1.34898	0.141379	0.185493		1.68989
719	sp|O75746|CMC1_HUMAN Calcium-binding mitochondrial carrier protein Aralar1 OS=Homo sapiens OX=9606 GN=SLC25A12 PE=1 SV=2;sp|O75746-2|CMC1_HUMAN Isoform 2 of Calcium-binding mitochondrial carrier protein Aralar1 OS=Homo sapiens OX=9606 GN=SLC25A12	O75746;O75746-2	Calcium-binding mitochondrial carrier protein Aralar1	SLC25A12	28.0786	28.2585	27.8516	27.9203	28.3003	28.5987	28.6978	28.3899	27.7473	28.2365	27.59	27.4839	28.3877	27.8913	27.6968	27.8293	27.2026	28.6516	28.134	27.9345	28.1486	28.5543	28.3209	28.2716	28.1802	27.4632	27.3172	27.6663	28.2444	28.2351	27.9731	28.328	27.6317	27.3188	27.6871	27.3647	28.0242	27.8802	27.6126	27.9957	1.66834	0.0217277	-0.545408	+	0.665868
720	sp|O75787-2|RENR_HUMAN Isoform 2 of Renin receptor OS=Homo sapiens OX=9606 GN=ATP6AP2;sp|O75787|RENR_HUMAN Renin receptor OS=Homo sapiens OX=9606 GN=ATP6AP2 PE=1 SV=2	O75787-2;O75787	Renin receptor	ATP6AP2	28.6074	28.3689	28.41	28.4429	27.9833	28.0673	27.9192	27.3857	28.1843	28.6888	28.3613	27.4544	28.1991	26.0658	27.0738	27.8547	28.0787	28.3333	27.4813	28.1924	25.9583	28.0712	27.7501	25.8275	28.2313	27.93	28.1477	28.1946	27.9998	28.2024	28.135	28.2475	28.5175	28.1488	28.3543	28.2729	28.1022	25.4174	25.5182	28.4278	0.495703	0.194236	-0.540526		0.761048
721	sp|O75792|RNH2A_HUMAN Ribonuclease H2 subunit A OS=Homo sapiens OX=9606 GN=RNASEH2A PE=1 SV=2	O75792	Ribonuclease H2 subunit A	RNASEH2A	31.3043	31.4512	31.2981	31.3016	31.0375	30.9724	30.9755	30.933	31.4224	31.5057	31.5519	31.6107	30.7744	30.7858	30.8916	30.8878	31.2344	31.2329	31.4143	31.2193	30.8639	30.7947	31.0183	30.8637	31.3764	31.4117	31.4904	31.2334	31.1158	31.0198	30.9849	30.9171	31.2165	31.3512	31.2764	31.1105	30.8062	30.8075	31.0036	30.8879	2.03223	0.148076	-0.144692		0.923958
722	sp|O75794|CD123_HUMAN Cell division cycle protein 123 homolog OS=Homo sapiens OX=9606 GN=CDC123 PE=1 SV=1	O75794	Cell division cycle protein 123 homolog	CDC123	28.9571	29.1603	29.2847	28.8835	28.7408	28.8649	28.6836	28.8326	28.4578	28.6623	28.572	28.633	27.9418	27.7607	27.8218	27.7369	28.7057	28.7861	28.6604	28.9544	28.113	28.4817	27.8292	28.0935	28.7222	28.9237	28.5507	28.7021	28.2026	28.1083	28.1134	28.3305	28.6694	28.5623	28.1491	28.2178	28.0795	28.1181	28.2118	28.0412	5.35622	0	-0.965158	+	2.44939
723	sp|O75808-2|CAN15_HUMAN Isoform 2 of Calpain-15 OS=Homo sapiens OX=9606 GN=CAPN15;sp|O75808|CAN15_HUMAN Calpain-15 OS=Homo sapiens OX=9606 GN=CAPN15 PE=1 SV=1	O75808-2;O75808	Calpain-15	CAPN15	25.4452	25.6253	25.0363	24.9104	25.7036	26.6117	26.248	25.3213	25.0769	24.9251	25.624	25.0937	25.7072	25.8826	26.2508	25.8029	25.3809	24.7522	26.1335	26.2183	26.4606	25.1304	25.815	26.1665	25.3533	25.6311	26.5737	24.921	25.4208	25.0388	25.2529	25.8735	24.2226	25.5656	26.2101	25.414	25.0221	25.605	26.4958	25.6079	NaN	1	0		NaN
724	sp|O75817|POP7_HUMAN Ribonuclease P protein subunit p20 OS=Homo sapiens OX=9606 GN=POP7 PE=1 SV=2	O75817	Ribonuclease P protein subunit p20	POP7	27.5065	26.7857	26.6897	26.6675	26.4762	27.7781	25.5622	27.5148	26.8859	26.621	26.8519	27.3607	25.6776	27.4192	25.402	26.7309	27.2092	27.4505	28.0914	27.2236	26.8227	27.8685	27.979	27.9581	26.9983	27.8251	27.7537	27.6927	27.3362	25.8813	26.5243	26.5201	27.1204	26.7827	27.0512	27.3254	26.2135	25.2891	26.3887	25.607	NaN	1	0		0.688164
725	sp|O75818-2|RPP40_HUMAN Isoform 2 of Ribonuclease P protein subunit p40 OS=Homo sapiens OX=9606 GN=RPP40;sp|O75818|RPP40_HUMAN Ribonuclease P protein subunit p40 OS=Homo sapiens OX=9606 GN=RPP40 PE=1 SV=3	O75818-2;O75818	Ribonuclease P protein subunit p40	RPP40	28.106	28.1781	28.3233	28.5611	28.1381	28.0627	28.1753	28.2734	28.5406	28.4585	28.3259	28.0972	28.4853	28.4354	28.5158	28.4439	28.682	28.4924	28.9408	28.3785	28.2214	28.969	28.4865	28.2641	28.8267	28.7518	28.7836	28.6708	28.4986	28.3746	28.515	28.378	28.7383	28.9304	28.4334	28.4693	28.4746	28.1687	28.1828	28.3686	3.18483	0.0171761	0.307712	+	0.928996
726	sp|O75821|EIF3G_HUMAN Eukaryotic translation initiation factor 3 subunit G OS=Homo sapiens OX=9606 GN=EIF3G PE=1 SV=2	O75821	Eukaryotic translation initiation factor 3 subunit G	EIF3G	31.7609	31.8713	31.9628	31.7276	31.5059	31.6361	31.5965	31.5237	32.1186	31.9162	31.8769	31.9714	31.4129	31.2618	31.5327	31.5682	31.7765	31.558	31.7618	31.721	31.7779	31.9309	31.7469	31.3308	31.8913	31.9543	31.8542	31.732	31.4567	31.5242	31.4343	31.5639	31.8129	31.9338	31.7818	31.7274	31.4129	31.8727	31.5309	31.6601	0.798654	0.292912	-0.121686		0.444836
727	sp|O75822|EIF3J_HUMAN Eukaryotic translation initiation factor 3 subunit J OS=Homo sapiens OX=9606 GN=EIF3J PE=1 SV=2;sp|O75822-2|EIF3J_HUMAN Isoform 2 of Eukaryotic translation initiation factor 3 subunit J OS=Homo sapiens OX=9606 GN=EIF3J;sp|O75822-3|EIF	O75822;O75822-2;O75822-3	Eukaryotic translation initiation factor 3 subunit J	EIF3J	31.9222	31.7547	31.9261	31.9043	31.9381	31.8037	31.7206	31.7982	31.8967	31.9586	31.8744	31.9006	31.5097	31.5744	31.7426	31.8344	32.0056	31.8679	31.8425	31.8015	31.7313	31.7568	32.1078	31.6989	31.8486	31.7556	31.8067	31.6597	31.88	31.7167	31.6526	31.8226	32.1971	31.7946	31.94	31.7346	32.0793	31.9127	32.0733	31.9028	0.863518	0.237017	-0.149888		0.0277876
729	sp|O75832|PSD10_HUMAN 26S proteasome non-ATPase regulatory subunit 10 OS=Homo sapiens OX=9606 GN=PSMD10 PE=1 SV=1;sp|O75832-2|PSD10_HUMAN Isoform 2 of 26S proteasome non-ATPase regulatory subunit 10 OS=Homo sapiens OX=9606 GN=PSMD10	O75832;O75832-2	26S proteasome non-ATPase regulatory subunit 10	PSMD10	30.4347	30.3463	30.3081	30.1927	30.4806	30.5056	30.5551	30.5126	30.2135	30.0152	29.9012	30.0587	30.4154	30.6079	30.4048	30.5507	30.4388	30.195	30.2787	30.0632	30.3392	30.3804	30.6044	30.4275	30.2947	30.4685	30.4517	30.1466	30.4827	30.5421	30.6139	30.5058	30.3922	30.2763	30.2089	30.1539	30.3421	30.611	30.6224	30.7728	0.134744	0.834016	-0.0187817		0.589444
731	sp|O75844|FACE1_HUMAN CAAX prenyl protease 1 homolog OS=Homo sapiens OX=9606 GN=ZMPSTE24 PE=1 SV=2	O75844	CAAX prenyl protease 1 homolog	ZMPSTE24	33.5987	33.781	34.2412	34.3258	34.4854	34.5376	34.0808	34.5249	34.088	34.4687	34.172	33.4692	35.194	35.1324	35.1242	35.0545	33.7062	34.1856	33.4645	34.0323	34.2859	34.0918	34.1117	34.0861	33.8226	33.5627	34.0782	34.1338	34.6001	34.4555	34.4736	34.9282	34.167	33.4761	34.1781	34.2438	34.1784	34.1104	34.2041	34.2966	3.15005	0.00196791	0.71909	+	1.15843
732	sp|O75865|TPC6A_HUMAN Trafficking protein particle complex subunit 6A OS=Homo sapiens OX=9606 GN=TRAPPC6A PE=1 SV=2;sp|O75865-2|TPC6A_HUMAN Isoform 2 of Trafficking protein particle complex subunit 6A OS=Homo sapiens OX=9606 GN=TRAPPC6A	O75865;O75865-2	Trafficking protein particle complex subunit 6A	TRAPPC6A	26.1473	26.3356	24.8443	26.2669	25.9333	25.9647	26.3615	26.2278	26.4815	26.2855	26.0116	26.2156	26.667	25.236	26.1683	26.6143	26.3188	25.2945	26.0124	26.1094	26.0156	26.1	25.2792	26.2362	26.2331	25.9303	26.1498	26.0522	26.0792	25.7012	25.2532	25.2182	25.5521	26.023	25.2104	26.2087	25.4255	26.7615	25.728	26.6671	NaN	1	0		NaN
733	sp|O75874|IDHC_HUMAN Isocitrate dehydrogenase [NADP] cytoplasmic OS=Homo sapiens OX=9606 GN=IDH1 PE=1 SV=2	O75874	Isocitrate dehydrogenase [NADP] cytoplasmic	IDH1	32.6387	32.6839	32.4927	32.7816	32.6175	32.6649	32.7295	32.5883	32.4746	32.5376	32.4282	32.5746	32.2706	32.4121	32.2748	32.5069	32.6721	32.5943	32.5014	32.6143	32.4971	32.4233	32.4066	32.3699	32.5494	32.47	32.438	32.472	32.2945	32.1107	32.2286	32.2403	32.6406	32.5886	32.4516	32.4045	32.3814	32.4156	32.5221	32.4975	2.32389	0.0356286	-0.284001	+	2.83312
734	sp|O75879|GATB_HUMAN Glutamyl-tRNA(Gln) amidotransferase subunit B, mitochondrial OS=Homo sapiens OX=9606 GN=GATB PE=1 SV=1	O75879	Glutamyl-tRNA(Gln) amidotransferase subunit B, mitochondrial	GATB	26.5482	27.1084	27.3218	26.9659	27.5519	25.481	27.3679	25.8809	26.879	27.2537	27.7032	27.2695	25.7307	27.075	26.9255	26.182	25.8056	27.7536	24.5166	26.6602	25.4853	26.3858	26.3191	26.0352	27.0311	25.5098	26.9467	27.1998	25.8545	26.3243	25.7417	26.1431	27.4921	27.6611	27.5225	27.2277	26.3501	27.1515	25.8189	26.729	NaN	1	0		NaN
735	sp|O75880|SCO1_HUMAN Protein SCO1 homolog, mitochondrial OS=Homo sapiens OX=9606 GN=SCO1 PE=1 SV=1	O75880	Protein SCO1 homolog, mitochondrial	SCO1	29.8785	29.4595	29.469	29.7069	29.9743	29.8706	29.9276	30.2325	30.0525	29.9071	30.0396	29.9714	30.1574	30.2723	30.1917	30.1923	29.6192	29.3857	29.1136	29.4996	29.822	29.9313	29.4896	29.9335	29.6033	29.3525	29.9164	29.6012	29.8447	29.8381	29.9355	30.0607	29.8116	29.8372	29.9254	29.467	30.0196	29.8704	29.6061	29.6512	1.2844	0.132561	0.202131		0.77712
736	sp|O75882|ATRN_HUMAN Attractin OS=Homo sapiens OX=9606 GN=ATRN PE=1 SV=2;sp|O75882-3|ATRN_HUMAN Isoform 3 of Attractin OS=Homo sapiens OX=9606 GN=ATRN;sp|O75882-2|ATRN_HUMAN Isoform 2 of Attractin OS=Homo sapiens OX=9606 GN=ATRN	O75882;O75882-3;O75882-2	Attractin	ATRN	26.7116	26.5709	26.6897	26.5223	25.6437	25.4616	25.7946	25.3497	26.5161	27.1148	27.1905	26.8323	26.1523	26.5261	25.6564	25.7539	26.8373	27.1848	26.4619	26.955	26.7086	25.5643	26.4067	27.2858	27.2603	26.6935	26.6345	26.7149	25.7558	25.3142	26.9349	26.9839	26.5035	26.3235	25.9017	26.7391	26.6382	26.0641	24.7804	26.3099	NaN	1	0		NaN
737	sp|O75886|STAM2_HUMAN Signal transducing adapter molecule 2 OS=Homo sapiens OX=9606 GN=STAM2 PE=1 SV=1;sp|O75886-2|STAM2_HUMAN Isoform 2 of Signal transducing adapter molecule 2 OS=Homo sapiens OX=9606 GN=STAM2	O75886;O75886-2	Signal transducing adapter molecule 2	STAM2	32.1801	32.5107	32.2109	32.3511	31.8429	31.8344	31.7908	31.5167	32.508	32.6187	31.8967	32.3496	31.8424	31.8952	31.792	31.9281	32.0955	32.2887	32.6921	32.061	33.6385	31.5087	32.0602	32.4095	32.0204	32.5658	32.3415	32.426	32.4196	32.0936	32.0833	32.0705	32.0908	32.5046	32.1989	32.3958	31.5142	32.0593	32.3508	31.9711	0.690439	0.321035	0.118189		0.697382
738	sp|O75891|AL1L1_HUMAN Cytosolic 10-formyltetrahydrofolate dehydrogenase OS=Homo sapiens OX=9606 GN=ALDH1L1 PE=1 SV=2;sp|O75891-3|AL1L1_HUMAN Isoform 3 of Cytosolic 10-formyltetrahydrofolate dehydrogenase OS=Homo sapiens OX=9606 GN=ALDH1L1;sp|O75891-2|AL1L1	O75891;O75891-3;O75891-2	Cytosolic 10-formyltetrahydrofolate dehydrogenase	ALDH1L1	25.3546	28.5763	28.5923	25.1118	29.698	29.1424	29.108	29.2367	25.207	25.6467	25.9043	26.2641	29.3527	29.4279	29.3023	29.4524	26.4213	28.1093	28.6576	25.699	28.7025	29.3597	27.1372	27.1954	28.1201	25.2281	25.8794	25.213	28.9611	26.6096	25.318	28.3268	28.3775	26.3868	26.4162	28.493	29.4315	29.4024	29.5965	28.4447	0.254034	0.545502	0.0875812		1.09163
739	sp|O75907|DGAT1_HUMAN Diacylglycerol O-acyltransferase 1 OS=Homo sapiens OX=9606 GN=DGAT1 PE=1 SV=2	O75907	Diacylglycerol O-acyltransferase 1	DGAT1	25.7079	26.1075	26.2243	24.5807	25.6118	25.9474	25.1856	26.3619	25.2835	26.5896	26.1765	26.0939	26.4202	26.3809	26.4609	26.9477	26.5979	26.341	25.6745	26.8023	26.4641	26.0004	25.9288	26.6737	25.7088	25.8025	25.8183	26.3979	25.8721	24.1817	25.2977	26.2023	26.4409	25.7269	26.816	26.8238	26.6229	26.5171	25.4338	26.231	NaN	1	0		NaN
740	sp|O75909|CCNK_HUMAN Cyclin-K OS=Homo sapiens OX=9606 GN=CCNK PE=1 SV=2;sp|O75909-4|CCNK_HUMAN Isoform 4 of Cyclin-K OS=Homo sapiens OX=9606 GN=CCNK;sp|O75909-1|CCNK_HUMAN Isoform 3 of Cyclin-K OS=Homo sapiens OX=9606 GN=CCNK;sp|O75909-2|CCNK_HUMAN Isoform	O75909;O75909-4;O75909-1;O75909-2	Cyclin-K	CCNK	28.6504	28.5964	28.7819	28.9577	28.3282	28.3328	28.1856	28.0398	29.0273	28.8258	28.5959	28.7318	27.9175	27.7569	27.8167	28.0227	28.8061	29.1817	29.1178	28.6768	28.2513	28.4008	28.1665	27.9519	28.818	29.1071	28.8415	29.0052	28.5346	27.8697	27.903	27.6701	28.6004	28.5756	29.1532	28.6921	28.5263	27.8845	28.6802	28.4328	2.03595	0.0306372	-0.34314	+	0.0902294
741	sp|O75915|PRAF3_HUMAN PRA1 family protein 3 OS=Homo sapiens OX=9606 GN=ARL6IP5 PE=1 SV=1	O75915	PRA1 family protein 3	ARL6IP5	29.2734	29.3379	29.5536	29.563	29.4136	29.5573	29.4504	29.5308	29.2776	29.8359	29.3983	28.8344	30.0992	30.3842	29.9855	30.1257	29.2983	29.2509	28.6028	29.4377	29.6293	29.2875	29.2562	29.4341	29.4077	29.1519	29.5784	29.4873	29.2261	29.4156	29.3496	30.0368	29.4958	28.8882	29.6792	29.5286	29.3081	29.4243	29.0399	29.3258	3.46788	0.0015	0.660666	+	0.417068
742	sp|O75925|PIAS1_HUMAN E3 SUMO-protein ligase PIAS1 OS=Homo sapiens OX=9606 GN=PIAS1 PE=1 SV=2;sp|O75925-2|PIAS1_HUMAN Isoform 2 of E3 SUMO-protein ligase PIAS1 OS=Homo sapiens OX=9606 GN=PIAS1;sp|O75925-3|PIAS1_HUMAN Isoform 3 of E3 SUMO-protein ligase PIA	O75925;O75925-2;O75925-3	E3 SUMO-protein ligase PIAS1	PIAS1	28.0267	27.5915	27.5546	27.4723	25.2231	26.3284	25.4852	25.7576	27.4912	27.2849	27.6561	27.9928	26.5212	25.2118	26.5799	24.9782	27.925	27.6162	27.8537	27.6471	24.6337	24.9075	25.1308	27.3593	28.1765	27.4461	27.8998	27.9059	25.6871	26.3032	25.7048	26.8403	27.7489	27.8774	27.9264	28.3804	25.8682	25.505	26.3573	26.0672	NaN	1	0		NaN
743	sp|O75934|SPF27_HUMAN Pre-mRNA-splicing factor SPF27 OS=Homo sapiens OX=9606 GN=BCAS2 PE=1 SV=1	O75934	Pre-mRNA-splicing factor SPF27	BCAS2	30.4097	30.6235	30.7474	30.7068	30.412	30.4927	30.5897	30.4767	31.1833	30.9575	31.0168	30.7494	30.3564	30.5351	30.8012	30.5427	30.45	30.7997	30.5545	30.6655	30.1898	30.5211	30.4933	30.3212	30.7504	30.741	30.5278	30.7287	30.6344	30.5013	30.4509	30.4501	30.3697	30.368	30.7141	30.583	30.2395	30.077	30.458	30.187	0.277496	0.578929	0.0660696		0.615484
744	sp|O75935-3|DCTN3_HUMAN Isoform 3 of Dynactin subunit 3 OS=Homo sapiens OX=9606 GN=DCTN3;sp|O75935|DCTN3_HUMAN Dynactin subunit 3 OS=Homo sapiens OX=9606 GN=DCTN3 PE=1 SV=1;sp|O75935-2|DCTN3_HUMAN Isoform 2 of Dynactin subunit 3 OS=Homo sapiens OX=9606 GN=	O75935-3;O75935;O75935-2	Dynactin subunit 3	DCTN3	29.9188	29.4402	29.514	29.5448	29.4391	28.7711	28.8232	29.0507	29.2254	29.4299	29.6051	29.3023	28.9666	29.4868	24.8732	29.1285	29.9262	29.5563	29.3068	29.7353	28.8365	28.4616	29.3311	29.0977	29.8962	29.9559	29.9457	29.9084	29.0093	28.7395	28.6467	28.9778	29.4198	29.8129	29.5933	29.4295	28.9684	28.9705	28.1576	28.8993	0.356958	0.25668	-0.907211		0.14065
745	sp|O75937|DNJC8_HUMAN DnaJ homolog subfamily C member 8 OS=Homo sapiens OX=9606 GN=DNAJC8 PE=1 SV=2	O75937	DnaJ homolog subfamily C member 8	DNAJC8	31.4685	31.9706	31.4446	31.6137	31.1011	31.281	31.2916	31.1713	31.4013	31.6453	31.4327	31.4663	31.0826	30.7756	31.0221	31.1611	31.4507	31.6017	31.2484	31.5866	31.0851	31.0389	31.4788	31.3322	31.7588	31.4032	31.2635	31.4814	31.2323	31.2913	31.3835	31.4072	31.2287	31.2544	31.4215	31.7175	31.2627	30.9969	31.1816	31.3588	1.10348	0.152232	-0.200915		0.0707057
746	sp|O75940|SPF30_HUMAN Survival of motor neuron-related-splicing factor 30 OS=Homo sapiens OX=9606 GN=SMNDC1 PE=1 SV=1	O75940	Survival of motor neuron-related-splicing factor 30	SMNDC1	29.7733	29.7973	30.0364	29.9651	29.4025	29.12	29.5808	29.4374	30.148	30.0827	30.2347	30.019	29.204	29.4184	29.2378	29.5463	29.6848	30.1851	29.8817	30.4002	29.1645	29.1896	29.2741	29.0192	30.1051	30.0519	29.9602	29.8965	29.2993	28.9061	29.0322	29.1244	29.8517	30.0109	29.6369	30.4604	29.763	29.0179	29.2044	29.7215	0.097928	0.802422	-0.0335288		1.05178
747	sp|O75943-3|RAD17_HUMAN Isoform 3 of Cell cycle checkpoint protein RAD17 OS=Homo sapiens OX=9606 GN=RAD17;sp|O75943-4|RAD17_HUMAN Isoform 4 of Cell cycle checkpoint protein RAD17 OS=Homo sapiens OX=9606 GN=RAD17;sp|O75943-2|RAD17_HUMAN Isoform 2 of Cell cy	O75943-3;O75943-4;O75943-2;O75943	Cell cycle checkpoint protein RAD17	RAD17	25.8381	26.8271	25.3466	26.6834	25.4059	26.2473	25.7696	25.7356	24.9006	27.4453	26.6717	26.2113	26.1296	25.9356	26.305	25.9917	26.5544	26.5645	26.3881	25.0472	26.0555	26.6651	24.7998	25.5682	26.9263	25.3846	26.3718	25.2485	26.5031	26.3394	26.4832	24.9226	26.7624	25.9188	24.3226	26.8266	25.5656	26.0481	26.1136	26.1186	NaN	1	0		NaN
748	sp|O75947|ATP5H_HUMAN ATP synthase subunit d, mitochondrial OS=Homo sapiens OX=9606 GN=ATP5PD PE=1 SV=3;sp|O75947-2|ATP5H_HUMAN Isoform 2 of ATP synthase subunit d, mitochondrial OS=Homo sapiens OX=9606 GN=ATP5PD	O75947;O75947-2	ATP synthase subunit d, mitochondrial	ATP5H	32.0158	31.6915	32.0343	32.2122	32.75	32.6064	32.8327	32.9749	31.3372	31.7881	31.7564	31.7427	32.9847	33.0495	33.0128	33.0145	31.4804	31.7743	31.4815	31.3839	32.988	32.7704	32.8527	32.8881	31.5469	31.3284	31.2701	31.4092	32.5918	32.8756	32.7842	32.9215	31.7913	31.7896	31.5961	31.4253	32.8961	32.7772	32.8091	32.5945	1.54521	0.097563	0.224399		0.415366
750	sp|O75962-5|TRIO_HUMAN Isoform 5 of Triple functional domain protein OS=Homo sapiens OX=9606 GN=TRIO;sp|O75962-2|TRIO_HUMAN Isoform 2 of Triple functional domain protein OS=Homo sapiens OX=9606 GN=TRIO;sp|O75962-4|TRIO_HUMAN Isoform 4 of Triple functional	O75962-5;O75962-2;O75962-4;O75962	Triple functional domain protein	TRIO	27.5472	27.0014	26.9789	26.5969	26.8011	26.2256	25.8757	26.2113	25.2343	26.1859	25.564	25.7042	25.6984	25.931	26.4198	25.3657	25.9656	26.1534	25.7475	26.0107	26.3277	25.7288	26.4833	25.8257	25.6717	25.4952	25.2174	25.7999	26.1614	27.3956	25.0439	25.7934	26.1548	24.3618	26.1777	25.5877	24.8341	26.3882	26.6922	26.0084	0.704204	0.138238	-0.424704		0.292905
751	sp|O75964|ATP5L_HUMAN ATP synthase subunit g, mitochondrial OS=Homo sapiens OX=9606 GN=ATP5MG PE=1 SV=3	O75964	ATP synthase subunit g, mitochondrial	ATP5L	32.5014	32.5951	32.5793	32.6236	33.2548	33.1904	33.1872	33.1998	32.3033	32.4995	32.4721	32.473	33.0573	32.9105	32.8785	32.7595	32.0748	32.2955	32.0224	32.2438	32.946	32.7563	32.7572	32.6686	32.442	32.1797	32.0403	32.2305	32.8141	32.9733	33.0735	32.8699	32.41	32.233	32.4882	32.5323	32.9992	32.7967	32.8824	32.7152	2.54346	0.0254217	-0.306622	+	3.38437
752	sp|O75976|CBPD_HUMAN Carboxypeptidase D OS=Homo sapiens OX=9606 GN=CPD PE=1 SV=2;sp|O75976-2|CBPD_HUMAN Isoform 2 of Carboxypeptidase D OS=Homo sapiens OX=9606 GN=CPD	O75976;O75976-2	Carboxypeptidase D	CPD	27.3984	27.3622	27.5004	27.5029	26.4962	27.1751	25.4014	26.5352	27.3246	26.8386	27.3854	27.3406	25.1666	26.4348	24.9135	25.966	27.3059	27.5911	25.4796	27.8227	26.6052	26.4029	27.3189	27.754	27.7077	27.3264	27.8208	27.3905	25.9714	25.9438	25.6238	25.8005	27.8353	27.7482	27.6968	27.4683	25.288	26.1062	25.9076	26.3678	NaN	1	0		NaN
753	sp|O75995|SASH3_HUMAN SAM and SH3 domain-containing protein 3 OS=Homo sapiens OX=9606 GN=SASH3 PE=1 SV=2	O75995	SAM and SH3 domain-containing protein 3	SASH3	27.9784	28.1802	28.1887	27.6855	25.8076	25.798	26.0584	25.9035	27.2	27.2092	27.2927	27.4351	26.1671	25.3645	25.5272	26.365	27.6954	27.5717	27.7985	27.7163	24.8859	27.1146	26.017	26.2849	26.1844	27.6576	27.1845	27.5966	25.3492	26.3284	25.2419	25.7128	27.432	27.5448	27.2119	26.914	25.6872	25.6911	25.9334	26.5707	NaN	1	0		NaN
754	sp|O76003|GLRX3_HUMAN Glutaredoxin-3 OS=Homo sapiens OX=9606 GN=GLRX3 PE=1 SV=2	O76003	Glutaredoxin-3	GLRX3	32.7239	32.5493	32.6938	32.4169	31.7757	32.0069	31.8213	31.924	32.5865	32.3575	32.363	32.6248	31.6609	31.5751	31.426	31.4776	32.895	32.8717	32.8531	32.5503	31.8052	31.8874	31.5941	31.8389	32.6911	32.9684	32.9439	32.9828	31.7677	31.6707	31.6067	31.7638	32.4753	32.8229	32.3979	32.454	31.7266	31.949	31.8576	31.6985	2.48533	0.0205187	-0.347033	+	0.567055
755	sp|O76021|RL1D1_HUMAN Ribosomal L1 domain-containing protein 1 OS=Homo sapiens OX=9606 GN=RSL1D1 PE=1 SV=3	O76021	Ribosomal L1 domain-containing protein 1	RSL1D1	32.9643	33.0958	33.2442	33.2586	32.7218	32.812	32.7336	32.891	33.1808	33.0774	33.0126	33.2015	32.8961	32.6887	32.7237	32.7041	33.2831	32.7934	32.738	32.806	33.0287	32.9269	32.6742	32.8109	33.0581	32.9008	33.3859	33.1697	32.597	32.7779	32.7672	32.7324	33.2779	33.1483	33.2999	32.8302	32.5427	32.3425	32.4898	32.5173	0.237247	0.701379	-0.0364456		0.354378
756	sp|O76031|CLPX_HUMAN ATP-dependent Clp protease ATP-binding subunit clpX-like, mitochondrial OS=Homo sapiens OX=9606 GN=CLPX PE=1 SV=2	O76031	ATP-dependent Clp protease ATP-binding subunit clpX-like, mitochondrial	CLPX	31.0338	31.1564	31.1306	31.0813	31.0469	30.8769	30.8196	31.0847	31.0187	31.1311	31.1875	31.1934	31.2097	31.1202	31.2188	31.1503	31.0926	31.1818	31.0693	31.0967	30.7843	30.8587	30.9409	30.7794	31.2195	31.1288	31.206	31.1905	31.1675	31.0151	31.0339	31.205	31.1442	31.0238	31.1161	31.0048	30.6854	30.6394	30.58	30.6814	1.71659	0.0914613	0.217718		0.767092
757	sp|O76071|CIAO1_HUMAN Probable cytosolic iron-sulfur protein assembly protein CIAO1 OS=Homo sapiens OX=9606 GN=CIAO1 PE=1 SV=1	O76071	Probable cytosolic iron-sulfur protein assembly protein CIAO1	CIAO1	29.2106	28.6276	28.4533	28.6623	29.3587	29.1402	29.0072	29.1374	28.2691	28.3885	29.1158	29.139	28.7917	28.8905	29.0301	29.2314	28.7847	28.6086	28.7844	29.1803	29.0488	29.1564	28.9468	29.1061	28.5873	28.729	28.5384	28.9567	29.3154	29.1589	29.1495	29.1239	28.4714	29.2133	28.3008	28.5339	29.2877	29.2567	29.0879	29.0193	0.709835	0.239705	-0.174967		0.517859
759	sp|O76080|ZFAN5_HUMAN AN1-type zinc finger protein 5 OS=Homo sapiens OX=9606 GN=ZFAND5 PE=1 SV=1	O76080	AN1-type zinc finger protein 5	ZFAND5	26.5754	27.1756	26.975	27.0365	27.6554	25.3822	26.5874	26.3408	26.6599	26.6819	26.8583	27.1252	25.5338	25.5703	26.1451	25.5736	27.0475	26.914	27.003	26.3978	26.2143	26.4304	25.6038	25.6241	26.4083	26.9757	27.0528	26.8654	26.5197	25.3472	25.9662	26.1309	25.8621	26.8778	26.7695	26.508	25.8708	24.5228	24.7505	26.2703	NaN	1	0		NaN
760	sp|O76094|SRP72_HUMAN Signal recognition particle subunit SRP72 OS=Homo sapiens OX=9606 GN=SRP72 PE=1 SV=3;sp|O76094-2|SRP72_HUMAN Isoform 2 of Signal recognition particle subunit SRP72 OS=Homo sapiens OX=9606 GN=SRP72	O76094;O76094-2	Signal recognition particle subunit SRP72	SRP72	32.3397	32.3306	32.2779	32.2928	32.3472	32.3592	32.4416	32.3842	32.4039	32.3497	32.4999	32.3533	32.5558	32.51	32.4973	32.5033	32.3661	32.195	32.3376	32.3084	32.4753	32.5717	32.6001	32.4542	32.1255	32.3632	32.3793	32.4281	32.5474	32.6875	32.5761	32.3868	32.3504	32.4408	32.3976	32.2823	32.3146	32.324	32.3721	32.2317	2.76856	0.141297	0.133565		1.85751
762	sp|O94760|DDAH1_HUMAN N(G),N(G)-dimethylarginine dimethylaminohydrolase 1 OS=Homo sapiens OX=9606 GN=DDAH1 PE=1 SV=3;sp|O94760-2|DDAH1_HUMAN Isoform 2 of N(G),N(G)-dimethylarginine dimethylaminohydrolase 1 OS=Homo sapiens OX=9606 GN=DDAH1	O94760;O94760-2	N(G),N(G)-dimethylarginine dimethylaminohydrolase 1	DDAH1	28.6567	28.4054	28.0726	28.497	27.1426	27.267	27.2398	27.0845	28.3033	27.8541	28.0594	28.0861	27.1701	27.0273	27.3868	27.1015	28.537	27.5026	27.7971	28.0989	27.8609	28.6849	27.4754	27.1695	27.7279	27.9863	28.0562	28.2811	27.2954	27.7104	26.2647	27.2159	27.9164	27.8357	27.8763	27.4103	27.1055	27.6121	27.0635	26.6427	0.047745	0.913852	-0.0120616		0.948741
763	sp|O94761|RECQ4_HUMAN ATP-dependent DNA helicase Q4 OS=Homo sapiens OX=9606 GN=RECQL4 PE=1 SV=2	O94761	ATP-dependent DNA helicase Q4	RECQL4	27.5143	27.41	27.119	27.3029	26.3172	26.8013	26.4705	26.7428	27.4489	27.6188	27.6763	27.5844	26.1583	24.6738	26.0246	25.983	27.9589	28.0279	27.7797	27.6229	26.0152	26.1812	26.9357	26.5752	27.6747	27.6048	27.7701	27.4924	26.8659	25.134	26.234	25.4773	27.5748	27.6665	27.6353	27.6106	26.1901	26.3555	25.6761	25.8184	NaN	1	0		NaN
764	sp|O94763|RMP_HUMAN Unconventional prefoldin RPB5 interactor 1 OS=Homo sapiens OX=9606 GN=URI1 PE=1 SV=3;sp|O94763-3|RMP_HUMAN Isoform 3 of Unconventional prefoldin RPB5 interactor 1 OS=Homo sapiens OX=9606 GN=URI1;sp|O94763-2|RMP_HUMAN Isoform 2 of Unconv	O94763;O94763-3;O94763-2	Unconventional prefoldin RPB5 interactor 1	URI1	27.8679	27.6868	27.9191	28.0686	25.8372	27.8706	25.9039	26.0607	28.375	27.6342	27.8388	27.9183	26.2658	25.0445	24.9532	26.0241	28.2579	27.8737	27.5185	27.8589	28.0105	25.595	26.9036	26.6088	28.0022	28.1428	27.9002	28.121	26.0041	27.6421	26.6211	26.0954	27.9554	28.2797	27.4951	27.5429	26.4144	26.5435	25.4442	25.5382	NaN	1	0		NaN
765	sp|O94766|B3GA3_HUMAN Galactosylgalactosylxylosylprotein 3-beta-glucuronosyltransferase 3 OS=Homo sapiens OX=9606 GN=B3GAT3 PE=1 SV=2;sp|O94766-2|B3GA3_HUMAN Isoform 2 of Galactosylgalactosylxylosylprotein 3-beta-glucuronosyltransferase 3 OS=Homo sapiens O	O94766;O94766-2	Galactosylgalactosylxylosylprotein 3-beta-glucuronosyltransferase 3	B3GAT3	25.3142	25.5471	25.8821	26.6788	25.0991	25.6446	28.3016	26.1931	25.7217	25.4218	26.7499	27.2445	26.0806	26.3035	26.947	25.6448	28.1713	28.6158	28.7153	28.877	25.2281	28.1373	28.853	28.5893	29.0073	28.0101	28.3604	28.1126	26.2397	26.0601	25.0406	28.4396	28.4532	25.5169	25.4118	29.0125	26.6477	25.9085	25.8665	24.87	NaN	1	0		0.602978
766	sp|O94768|ST17B_HUMAN Serine/threonine-protein kinase 17B OS=Homo sapiens OX=9606 GN=STK17B PE=1 SV=1	O94768	Serine/threonine-protein kinase 17B	STK17B	25.4745	25.5958	26.1551	25.2045	25.5051	25.5478	26.4577	25.4583	26.1701	25.3494	24.4869	26.6088	26.9039	26.8965	25.8298	25.3869	25.364	25.5451	25.6528	24.4726	26.3923	27.0519	24.7459	26.0551	26.629	26.0619	25.4414	25.7325	25.533	25.3876	26.4503	26.7684	25.3896	24.4025	25.8885	25.621	25.4264	25.6455	25.1653	26.2092	NaN	1	0		NaN
767	sp|O94776|MTA2_HUMAN Metastasis-associated protein MTA2 OS=Homo sapiens OX=9606 GN=MTA2 PE=1 SV=1;sp|O94776-2|MTA2_HUMAN Isoform 2 of Metastasis-associated protein MTA2 OS=Homo sapiens OX=9606 GN=MTA2	O94776;O94776-2	Metastasis-associated protein MTA2	MTA2	32.9031	32.8632	33.0314	32.9259	32.7391	32.7453	32.6887	32.6469	32.9058	32.965	33.106	33.1281	32.5741	32.5728	32.7186	32.6157	32.9727	32.8669	32.8759	32.7653	32.7899	32.6667	32.7786	32.669	32.9659	32.957	32.9544	32.9257	32.8299	32.6301	32.6961	32.8075	32.8733	32.8736	32.8734	32.9189	32.6743	32.6417	32.7917	32.7491	1.06302	0.351116	-0.0846767		0.204268
769	sp|O94804|STK10_HUMAN Serine/threonine-protein kinase 10 OS=Homo sapiens OX=9606 GN=STK10 PE=1 SV=1	O94804	Serine/threonine-protein kinase 10	STK10	32.3675	32.4222	32.4567	32.4707	32.5118	32.492	32.4789	32.3946	32.5154	32.647	32.6177	32.7349	32.5499	32.8447	32.5399	32.7276	32.5312	32.6183	32.51	32.4403	32.9155	32.6738	32.8132	32.7048	32.5983	32.589	32.5971	32.5857	32.7446	32.8122	32.7435	32.6177	32.4137	32.3902	32.5133	32.5906	32.7128	32.5476	32.6582	32.5702	1.34032	0.132631	0.196205		2.63598
770	sp|O94817|ATG12_HUMAN Ubiquitin-like protein ATG12 OS=Homo sapiens OX=9606 GN=ATG12 PE=1 SV=1	O94817	Ubiquitin-like protein ATG12	ATG12	27.3259	26.8504	26.3864	26.476	25.5827	25.68	25.9681	26.1629	26.3123	27.0885	26.8515	27.1241	26.8397	26.4821	26.023	25.8506	27.0803	26.7882	26.4778	26.5101	26.9231	27.4328	25.3467	26.8145	26.7079	26.7588	26.7079	27.1836	26.7222	26.2654	25.9323	26.4611	26.7605	27.0678	26.9726	26.7	26.4227	26.3812	25.7313	26.2052	NaN	1	0		NaN
771	sp|O94819|KBTBB_HUMAN Kelch repeat and BTB domain-containing protein 11 OS=Homo sapiens OX=9606 GN=KBTBD11 PE=1 SV=1	O94819	Kelch repeat and BTB domain-containing protein 11	KBTBD11	28.8395	28.8145	28.9638	28.9678	28.6057	28.7761	28.6489	28.5526	29.2664	29.0037	29.0372	29.0052	28.7983	28.8184	28.6707	28.6274	28.8397	28.8938	28.8677	28.6927	28.6589	28.8237	28.9669	28.8942	28.6467	28.89	28.8504	28.9855	28.8118	28.5956	28.4165	28.9643	29.0485	28.8746	29.3941	28.7985	28.9903	28.6649	28.757	28.785	0.581409	0.424696	0.0828595		1.23662
772	sp|O94822-3|LTN1_HUMAN Isoform 3 of E3 ubiquitin-protein ligase listerin OS=Homo sapiens OX=9606 GN=LTN1;sp|O94822|LTN1_HUMAN E3 ubiquitin-protein ligase listerin OS=Homo sapiens OX=9606 GN=LTN1 PE=1 SV=6	O94822-3;O94822	E3 ubiquitin-protein ligase listerin	LTN1	27.6956	27.74	27.7409	27.8108	27.319	27.7389	27.6165	27.9513	28.1652	28.0001	27.9934	28.006	27.9612	28.0805	28.0676	28.3986	28.236	28.2736	28.3664	27.8891	28.0291	26.6129	27.6644	28.2919	27.8147	28.2365	28.1967	28.3063	28.434	28.2046	28.3359	28.5215	28.0357	28.2157	28.0751	28.386	27.8671	27.6826	27.7339	27.7962	1.5629	0.0309669	0.470563	+	0.00583909
773	sp|O94826|TOM70_HUMAN Mitochondrial import receptor subunit TOM70 OS=Homo sapiens OX=9606 GN=TOMM70 PE=1 SV=1	O94826	Mitochondrial import receptor subunit TOM70	TOMM70A	31.7062	31.7243	31.7661	31.5993	32.0077	32.2588	32.1847	32.0379	31.7114	31.7696	31.7842	31.6558	31.8666	32.1511	32.2269	32.1982	31.7956	31.8147	31.7909	31.8887	32.1153	32.0128	32.0334	31.9654	31.7118	31.854	31.7027	31.8792	31.8959	32.1355	31.9905	32.0105	31.6407	31.7508	31.5539	31.8244	31.8036	31.8899	31.928	31.7895	0.0393437	0.921627	-0.0115833		0.642841
774	sp|O94829|IPO13_HUMAN Importin-13 OS=Homo sapiens OX=9606 GN=IPO13 PE=1 SV=3	O94829	Importin-13	IPO13	26.4775	25.969	26.6428	27.1472	26.8007	27.0737	26.8357	25.8043	25.9059	26.5451	27.0439	25.3748	27.1692	27.0801	26.6951	27.0156	26.309	27.1757	25.2701	24.4639	25.833	25.4439	26.2062	26.8749	26.0738	25.8933	26.5703	26.9285	25.9898	26.8882	27.0907	27.5965	27.0569	24.9378	26.7714	26.9959	27.4131	26.9429	27.0845	26.9496	0.563404	0.19413	0.361403		0.617517
775	sp|O94830|DDHD2_HUMAN Phospholipase DDHD2 OS=Homo sapiens OX=9606 GN=DDHD2 PE=1 SV=2;sp|O94830-2|DDHD2_HUMAN Isoform 2 of Phospholipase DDHD2 OS=Homo sapiens OX=9606 GN=DDHD2	O94830;O94830-2	Phospholipase DDHD2	DDHD2	27.2374	26.7046	27.1994	27.1119	27.3327	27.2756	25.4876	26.078	26.754	26.8563	27.2485	27.2584	25.7932	27.584	25.987	25.7139	26.7448	26.9637	27.4175	26.7698	25.9822	24.8619	24.6389	25.7179	27.696	27.4513	26.7846	27.4105	26.2539	26.024	26.1852	25.6711	26.6899	26.9873	26.7892	26.5865	25.279	24.7054	25.1895	25.572	NaN	1	0		NaN
776	sp|O94842-3|TOX4_HUMAN Isoform 3 of TOX high mobility group box family member 4 OS=Homo sapiens OX=9606 GN=TOX4;sp|O94842-2|TOX4_HUMAN Isoform 2 of TOX high mobility group box family member 4 OS=Homo sapiens OX=9606 GN=TOX4;sp|O94842|TOX4_HUMAN TOX high mo	O94842-3;O94842-2;O94842	TOX high mobility group box family member 4	TOX4	28.6666	28.4528	28.476	28.3063	27.5941	27.2549	27.0884	27.2748	28.4748	28.4567	28.5294	28.7843	28.4235	28.3	27.1329	28.1613	28.4647	28.6291	28.6552	28.8215	25.7867	26.9294	26.2165	26.3238	28.7777	28.8707	28.5383	28.9554	26.075	25.8002	26.2257	25.8001	28.5373	28.7221	28.8891	28.4073	27.6411	27.4302	27.8715	27.794	1.17563	0.0373677	0.701396	+	2.06219
777	sp|O94855|SC24D_HUMAN Protein transport protein Sec24D OS=Homo sapiens OX=9606 GN=SEC24D PE=1 SV=2;sp|O94855-2|SC24D_HUMAN Isoform 2 of Protein transport protein Sec24D OS=Homo sapiens OX=9606 GN=SEC24D	O94855;O94855-2	Protein transport protein Sec24D	SEC24D	30.932	30.6467	30.7175	30.8012	30.6336	30.8905	30.5298	30.6954	30.4411	30.6183	30.5743	30.6949	30.138	30.0397	29.8496	30.2132	30.7708	30.7379	30.6792	30.7533	30.7251	30.6247	30.333	30.5072	30.8451	30.7057	30.5631	30.6189	30.3974	30.061	30.1892	30.2801	30.4552	30.6244	30.4606	30.7603	30.4683	30.5321	30.7155	30.5028	2.91548	0.00340909	-0.627197	+	0.579154
778	sp|O94864-2|ST65G_HUMAN Isoform 2 of STAGA complex 65 subunit gamma OS=Homo sapiens OX=9606 GN=SUPT7L;sp|O94864|ST65G_HUMAN STAGA complex 65 subunit gamma OS=Homo sapiens OX=9606 GN=SUPT7L PE=1 SV=1	O94864-2;O94864	STAGA complex 65 subunit gamma	SUPT7L	25.8816	25.6005	25.9388	25.6525	25.0465	24.7965	25.7781	26.8495	26.4198	26.0151	25.8894	25.7889	26.4494	26.7321	26.2894	27.0481	25.3386	25.2227	26.3541	27.0691	25.7107	26.1958	25.7514	25.2984	25.1967	25.8025	27.3534	25.9653	26.1059	25.4196	26.5608	26.2487	27.2962	25.3071	24.7393	26.4622	24.6315	26.75	27.1334	24.2509	NaN	1	0		NaN
779	sp|O94874|UFL1_HUMAN E3 UFM1-protein ligase 1 OS=Homo sapiens OX=9606 GN=UFL1 PE=1 SV=2;sp|O94874-2|UFL1_HUMAN Isoform 2 of E3 UFM1-protein ligase 1 OS=Homo sapiens OX=9606 GN=UFL1;sp|O94874-3|UFL1_HUMAN Isoform 3 of E3 UFM1-protein ligase 1 OS=Homo sapien	O94874;O94874-2;O94874-3	E3 UFM1-protein ligase 1	UFL1	30.7576	30.7682	30.9678	31.0785	31.1242	31.1908	31.1768	31.216	30.8959	30.8036	30.8288	30.7909	30.8713	30.8559	30.8247	30.8667	30.7633	30.8216	30.9581	30.7467	31.2254	31.424	31.0937	31.4752	30.6631	30.608	30.7955	30.6608	31.0366	31.0585	31.1231	30.9892	30.7537	30.7759	30.6509	30.8681	31.1474	31.0475	30.9983	31.1418	5.19462	0.0065752	-0.3223	+	0.680124
780	sp|O94880-2|PHF14_HUMAN Isoform 2 of PHD finger protein 14 OS=Homo sapiens OX=9606 GN=PHF14;sp|O94880|PHF14_HUMAN PHD finger protein 14 OS=Homo sapiens OX=9606 GN=PHF14 PE=1 SV=2	O94880-2;O94880	PHD finger protein 14	PHF14	26.9436	27.1873	27.0101	27.1332	26.7855	27.0181	27.2232	27.1707	27.1265	27.0667	27.1163	27.2052	26.9752	27.0299	27.2593	27.2728	27.0803	27.0307	27.0192	27.2023	26.9821	27.1105	26.922	26.6695	26.9666	26.9423	27.0911	26.8171	26.8417	26.7676	26.7739	26.6013	26.9688	26.9918	27.0534	26.9793	26.9088	27.1236	27.0541	26.7384	0.28305	0.53052	0.0849423		0.422321
782	sp|O94888|UBXN7_HUMAN UBX domain-containing protein 7 OS=Homo sapiens OX=9606 GN=UBXN7 PE=1 SV=2	O94888	UBX domain-containing protein 7	UBXN7	29.2877	29.3628	29.6016	29.1589	28.5684	28.3331	28.6224	28.1254	29.6739	29.6458	29.439	29.3607	27.8526	28.2307	28.0495	27.5067	29.2186	29.155	28.9959	29.0087	28.1303	27.9732	28.3377	27.9771	29.0235	29.4843	29.2247	29.4227	28.4397	28.3244	28.3086	28.3514	29.5775	29.4064	29.4411	28.9336	28.5198	29.1081	28.6995	28.488	1.39558	0.0360651	-0.502455	+	1.12521
783	sp|O94898|LRIG2_HUMAN Leucine-rich repeats and immunoglobulin-like domains protein 2 OS=Homo sapiens OX=9606 GN=LRIG2 PE=2 SV=3	O94898	Leucine-rich repeats and immunoglobulin-like domains protein 2	LRIG2	26.529	26.1248	26.3734	26.8623	26.6702	26.5251	25.7513	24.7224	25.4481	25.6618	24.699	27.0215	26.2047	26.803	26.0627	26.1849	25.5472	27.2598	26.4595	26.2691	26.2388	25.7429	24.7782	26.4613	27.7958	25.3591	24.4135	25.8752	25.8883	27.3244	26.2132	24.9654	24.9309	25.2668	26.6366	25.364	25.7412	26.642	26.3987	26.2796	NaN	1	0		NaN
784	sp|O94901-9|SUN1_HUMAN Isoform 9 of SUN domain-containing protein 1 OS=Homo sapiens OX=9606 GN=SUN1;sp|O94901-6|SUN1_HUMAN Isoform 6 of SUN domain-containing protein 1 OS=Homo sapiens OX=9606 GN=SUN1;sp|O94901-5|SUN1_HUMAN Isoform 5 of SUN domain-containin	O94901-9;O94901-6;O94901-5;O94901-8;O94901	SUN domain-containing protein 1	SUN1	25.7094	25.4939	25.5969	25.282	26.1236	25.7535	25.8559	26.9404	26.4507	24.7861	25.2662	24.4967	25.6725	25.8699	25.8012	25.7887	25.9525	25.9817	25.6366	25.7225	26.3385	25.4625	25.8723	26.0466	25.8137	26.2351	25.8064	25.5248	26.0647	26.6144	24.9109	26.4977	25.3405	25.1623	24.8533	25.4246	26.443	26.9719	25.8831	26.0867	0.685284	0.150752	-0.385288		NaN
785	sp|O94903|PLPHP_HUMAN Pyridoxal phosphate homeostasis protein OS=Homo sapiens OX=9606 GN=PLPBP PE=1 SV=1	O94903	Proline synthase co-transcribed bacterial homolog protein	PROSC	31.0022	31.1104	30.8771	30.9363	30.2069	30.1467	30.2435	30.202	31.0905	30.6971	30.9103	31.283	29.991	30.0697	30.1415	30.1086	31.1124	30.8808	31.0046	30.5309	30.2882	30.4144	30.1657	30.2742	30.4496	31.0015	31.2166	31.0606	29.8476	30.2078	30.2308	30.0506	31.2457	31.2978	31.0217	30.7181	30.0879	30.322	30.304	29.8904	1.73436	0.202125	-0.122064		0.77581
786	sp|O94905|ERLN2_HUMAN Erlin-2 OS=Homo sapiens OX=9606 GN=ERLIN2 PE=1 SV=1	O94905	Erlin-2	ERLIN2	32.3772	32.4551	32.393	32.4548	32.9008	32.9647	32.9184	32.8938	32.3481	32.557	32.6083	32.4743	33.1143	33.0414	33.0697	32.9958	32.4481	32.6046	32.4206	32.572	32.7126	32.7589	32.517	32.7023	32.5174	32.4361	32.3731	32.5612	32.7092	32.7635	32.7541	32.6658	32.3681	32.3611	32.3802	32.4968	32.6541	32.5783	32.6387	32.4528	2.43134	0.147097	0.135879		2.35497
787	sp|O94906|PRP6_HUMAN Pre-mRNA-processing factor 6 OS=Homo sapiens OX=9606 GN=PRPF6 PE=1 SV=1;sp|O94906-2|PRP6_HUMAN Isoform 2 of Pre-mRNA-processing factor 6 OS=Homo sapiens OX=9606 GN=PRPF6	O94906;O94906-2	Pre-mRNA-processing factor 6	PRPF6	31.5413	31.6007	31.6437	31.5989	31.5418	31.3537	31.5246	31.5466	31.5111	31.6062	31.6334	31.6044	31.4566	31.5033	31.4629	31.4689	31.681	31.8611	31.7105	31.6196	31.2296	31.2706	31.3016	31.1726	31.6687	31.7953	31.6428	31.7169	31.5148	31.4697	31.5279	31.3439	31.5723	31.6274	31.6485	31.6349	31.2215	31.2041	31.3067	31.4085	0.151315	0.828101	-0.0187688		2.43009
788	sp|O94913|PCF11_HUMAN Pre-mRNA cleavage complex 2 protein Pcf11 OS=Homo sapiens OX=9606 GN=PCF11 PE=1 SV=3	O94913	Pre-mRNA cleavage complex 2 protein Pcf11	PCF11	27.6526	27.5605	27.4462	27.7233	27.5598	27.7567	25.9483	27.2078	27.62	27.7713	28.0386	27.9775	27.5925	27.3642	27.4481	24.7442	27.8069	27.8368	28.3458	27.5943	27.9614	28.0716	26.8284	28.0947	27.8939	27.65	28.0444	28.2948	27.965	27.8237	27.9099	27.3008	27.5614	27.9599	27.5482	27.7706	28.2475	27.9906	27.4504	27.6333	0.160211	0.538495	-0.330885		0.572945
789	sp|O94915|FRYL_HUMAN Protein furry homolog-like OS=Homo sapiens OX=9606 GN=FRYL PE=1 SV=2	O94915	Protein furry homolog-like	FRYL	29.657	29.6574	29.8553	29.4688	29.8634	29.9355	29.9644	29.6072	29.6616	29.5873	29.7226	29.6904	29.9002	29.7743	29.8658	30.3767	29.4355	29.5028	29.8375	29.7545	29.9251	29.9342	29.9966	30.105	29.758	29.5421	29.5212	29.7114	30.0254	29.6757	29.997	29.9512	29.5612	29.6621	29.4605	29.6952	29.8759	29.6707	29.7397	29.8324	0.377221	0.399483	0.13662		0.804304
790	sp|O94919|ENDD1_HUMAN Endonuclease domain-containing 1 protein OS=Homo sapiens OX=9606 GN=ENDOD1 PE=1 SV=2	O94919	Endonuclease domain-containing 1 protein	ENDOD1	26.3869	25.1787	25.9185	25.2024	25.598	26.0386	27.5749	26.489	25.2255	25.5665	25.7211	25.5748	25.9947	26.3873	26.6831	26.4144	25.6652	25.2806	26.577	25.7293	26.1727	26.1638	26.1985	26.1768	24.8464	25.9819	25.1965	25.581	25.8478	26.3739	25.9905	25.4736	25.2801	25.4708	25.224	25.056	26.6113	26.9996	24.3217	25.892	0.0429987	0.863106	-0.0552444		0.235522
791	sp|O94925-3|GLSK_HUMAN Isoform 3 of Glutaminase kidney isoform, mitochondrial OS=Homo sapiens OX=9606 GN=GLS;sp|O94925|GLSK_HUMAN Glutaminase kidney isoform, mitochondrial OS=Homo sapiens OX=9606 GN=GLS PE=1 SV=1	O94925-3;O94925	Glutaminase kidney isoform, mitochondrial	GLS	30.3273	30.3332	30.0958	30.3247	30.3691	30.5205	30.505	30.4033	30.1615	30.1241	30.4163	30.5515	30.4716	30.1847	30.4542	30.2987	30.2343	30.2694	30.1241	30.578	30.256	30.1481	30.4289	30.2949	30.341	30.1209	30.349	30.252	30.1601	30.2615	30.2857	30.4217	30.1242	30.4567	30.1785	30.5603	30.0724	30.2265	30.0997	30.0858	0.589804	0.387052	-0.0971851		1.29036
792	sp|O94927|HAUS5_HUMAN HAUS augmin-like complex subunit 5 OS=Homo sapiens OX=9606 GN=HAUS5 PE=1 SV=2	O94927	HAUS augmin-like complex subunit 5	HAUS5	27.5591	27.6987	27.4888	27.5953	27.2896	27.9537	27.4597	27.5086	27.5785	27.6925	27.9443	27.8943	27.1671	27.4164	27.1913	27.5459	27.6244	27.6787	27.4518	27.6607	27.8546	27.7543	28.4121	26.1641	27.6887	27.4558	27.6722	27.5144	28.6651	28.6294	28.7427	27.8868	27.5323	27.9466	27.4558	27.5281	27.48	27.6895	27.2901	26.072	0.630205	0.223587	-0.222688		0.00438058
794	sp|O94964|SOGA1_HUMAN Protein SOGA1 OS=Homo sapiens OX=9606 GN=SOGA1 PE=1 SV=2;sp|O94964-2|SOGA1_HUMAN Isoform 2 of Protein SOGA1 OS=Homo sapiens OX=9606 GN=SOGA1;sp|O94964-4|SOGA1_HUMAN Isoform 4 of Protein SOGA1 OS=Homo sapiens OX=9606 GN=SOGA1	O94964;O94964-2;O94964-4	Protein SOGA1;N-terminal form;C-terminal 80 kDa form	SOGA1	27.8181	27.3953	24.997	27.4742	25.7228	27.4911	26.6903	24.5215	27.3704	27.1399	27.184	27.855	25.7081	25.2922	27.4967	27.3883	27.5537	27.1287	27.9165	26.3841	26.1027	25.8396	26.1829	26.905	27.0367	27.6666	25.5429	27.6401	26.7354	25.7233	25.8663	25.7555	24.389	28.0643	27.8376	27.6914	27.4888	27.4547	27.8696	26.0351	NaN	1	0		NaN
795	sp|O94966-7|UBP19_HUMAN Isoform 7 of Ubiquitin carboxyl-terminal hydrolase 19 OS=Homo sapiens OX=9606 GN=USP19;sp|O94966-6|UBP19_HUMAN Isoform 6 of Ubiquitin carboxyl-terminal hydrolase 19 OS=Homo sapiens OX=9606 GN=USP19;sp|O94966-5|UBP19_HUMAN Isoform 5	O94966-7;O94966-6;O94966-5;O94966-4;O94966-3;O94966	Ubiquitin carboxyl-terminal hydrolase 19	USP19	29.5398	29.4543	29.4427	29.654	29.1146	28.8342	28.8538	28.8173	29.5765	29.6959	29.5648	29.5615	28.9512	28.9791	29.4359	29.103	29.7366	29.381	29.4709	29.4258	28.9092	28.8281	28.8881	28.5733	29.6231	29.4919	29.4492	29.7513	29.0842	28.95	28.9719	28.8856	29.3617	29.4513	29.6018	29.6393	28.7765	29.1779	29.0746	29.0718	0.80244	0.18964	0.212338		0.452718
796	sp|O94967-2|WDR47_HUMAN Isoform 2 of WD repeat-containing protein 47 OS=Homo sapiens OX=9606 GN=WDR47;sp|O94967|WDR47_HUMAN WD repeat-containing protein 47 OS=Homo sapiens OX=9606 GN=WDR47 PE=1 SV=1;sp|O94967-3|WDR47_HUMAN Isoform 3 of WD repeat-containing	O94967-2;O94967;O94967-3;O94967-4	WD repeat-containing protein 47	WDR47	26.6366	26.4373	26.7943	26.9078	26.0558	26.5872	26.2819	26.4653	26.6033	25.6907	25.4098	26.5038	25.9858	26.4989	26.1142	26.5766	26.736	26.5532	26.6455	26.696	25.3256	25.7774	25.4908	25.4218	26.7693	26.5153	26.6854	26.5534	25.0413	24.5112	26.3657	26.4694	26.5359	26.5248	26.7645	26.6048	26.4727	26.7225	26.5942	25.599	NaN	1	0		NaN
797	sp|O94973|AP2A2_HUMAN AP-2 complex subunit alpha-2 OS=Homo sapiens OX=9606 GN=AP2A2 PE=1 SV=2	O94973	AP-2 complex subunit alpha-2	AP2A2	30.273	30.2261	30.4355	30.5529	30.3105	30.3367	30.43	30.3723	30.4245	30.1834	30.2346	30.3194	30.0513	30.2523	30.1796	30.0058	30.4971	30.1583	30.1359	30.2424	30.2068	30.078	30.0066	30.1597	30.1841	30.0985	30.2283	30.1475	30.2247	30.2371	30.3774	30.1245	30.443	30.1557	30.1593	29.9584	30.4525	30.2877	30.3692	30.3121	2.07026	0.0597926	-0.240143		2.55373
799	sp|O94979-3|SC31A_HUMAN Isoform 3 of Protein transport protein Sec31A OS=Homo sapiens OX=9606 GN=SEC31A;sp|O94979-9|SC31A_HUMAN Isoform 9 of Protein transport protein Sec31A OS=Homo sapiens OX=9606 GN=SEC31A;sp|O94979-2|SC31A_HUMAN Isoform 2 of Protein tra	O94979-3;O94979-9;O94979-2;O94979;O94979-8;O94979-6;O94979-10;O94979-4;O94979-7;O94979-5	Protein transport protein Sec31A	SEC31A	32.0687	32.0053	31.9596	31.9463	32.0488	32.0396	31.9548	32.0175	31.9638	31.8295	31.964	31.9632	32.0055	31.7998	31.6831	31.7597	32.0986	32.0065	32.0128	32.0751	32.1418	32.1439	32.1135	32.2354	32.0239	32.1473	32.1403	32.079	32.2849	32.1338	32.0957	32.3258	31.9107	32.041	31.8804	32.1304	32.0942	32.0728	32.0985	32.1108	1.51692	0.112282	-0.203125		2.25931
801	sp|O94992|HEXI1_HUMAN Protein HEXIM1 OS=Homo sapiens OX=9606 GN=HEXIM1 PE=1 SV=1	O94992	Protein HEXIM1	HEXIM1	28.7361	28.8961	28.7113	28.2493	28.1124	28.2739	27.7907	27.7317	28.7103	28.4112	28.3119	28.5922	27.951	28.1673	28.0385	27.6278	28.8005	28.7838	28.935	28.6275	27.8569	28.2477	27.6363	27.9538	29.0835	28.698	28.6671	28.758	28.0683	27.9888	28.1134	27.3583	28.3876	28.7313	29.018	28.7472	27.7385	27.883	28.0518	28.1369	0.0635582	0.847693	-0.031002		0.109095
802	sp|O95059|RPP14_HUMAN Ribonuclease P protein subunit p14 OS=Homo sapiens OX=9606 GN=RPP14 PE=1 SV=3	O95059	Ribonuclease P protein subunit p14	RPP14	26.5712	26.9229	26.6324	26.3606	25.736	26.4795	25.3086	25.6291	26.9643	25.7641	25.7282	25.2533	26.8998	25.1105	26.0013	25.2477	26.8797	25.4593	26.1036	25.4576	25.047	26.3764	26.3699	26.4127	24.5129	26.4816	26.7445	25.9985	26.3309	25.4033	26.2096	26.251	26.4666	26.0704	26.7356	27.1021	26.2974	25.3339	25.7528	26.1545	NaN	1	0		NaN
803	sp|O95067|CCNB2_HUMAN G2/mitotic-specific cyclin-B2 OS=Homo sapiens OX=9606 GN=CCNB2 PE=1 SV=1	O95067	G2/mitotic-specific cyclin-B2	CCNB2	27.603	27.5932	27.7007	27.4054	26.7543	24.8363	25.9931	26.7489	27.9957	27.5744	27.695	27.4897	25.5351	26.3807	26.0668	26.4333	27.6431	27.8852	27.0462	27.8926	26.5659	26.5792	26.328	26.2188	28.2516	27.4308	27.6162	27.4375	27.3171	25.6939	27.3003	25.7237	27.4806	27.5843	27.6636	28.8303	25.0462	26.0862	26.8261	25.4507	NaN	1	0		NaN
804	sp|O95070|YIF1A_HUMAN Protein YIF1A OS=Homo sapiens OX=9606 GN=YIF1A PE=1 SV=2	O95070	Protein YIF1A	YIF1A	25.4458	25.2725	25.6466	25.5584	24.3149	26.3014	26.0212	24.5153	25.3197	26.0472	25.6139	26.0763	26.0439	25.7998	26.8188	26.5355	24.8899	25.3327	25.2182	24.9302	25.3746	26.1362	25.7651	25.0299	25.0149	25.4886	25.2593	25.4365	26.5808	27.4219	26.1159	25.4436	25.3613	25.2282	25.6623	25.7752	25.2543	25.9383	25.8038	26.182	NaN	1	0		NaN
805	sp|O95071-2|UBR5_HUMAN Isoform 2 of E3 ubiquitin-protein ligase UBR5 OS=Homo sapiens OX=9606 GN=UBR5;sp|O95071|UBR5_HUMAN E3 ubiquitin-protein ligase UBR5 OS=Homo sapiens OX=9606 GN=UBR5 PE=1 SV=2	O95071-2;O95071	E3 ubiquitin-protein ligase UBR5	UBR5	30.035	29.9379	30.0129	29.9686	29.91	29.6794	29.9886	29.9563	30.0821	30.0619	30.1471	30.1702	29.9701	30.0206	30.0554	29.8048	30.0079	30.1015	30.1273	29.8089	29.9643	30.2347	29.9859	30.0792	30.0007	30.2584	29.9239	30.1202	30.383	30.0519	30.1501	30.2597	30.1546	29.9334	29.941	30.0405	30.0877	30.2258	29.9867	30.1834	0.387867	0.492201	0.0791674		1.00939
806	sp|O95104|SCAF4_HUMAN SR-related and CTD-associated factor 4 OS=Homo sapiens OX=9606 GN=SCAF4 PE=1 SV=3;sp|O95104-2|SCAF4_HUMAN Isoform 2 of SR-related and CTD-associated factor 4 OS=Homo sapiens OX=9606 GN=SCAF4;sp|O95104-3|SCAF4_HUMAN Isoform 3 of SR-rel	O95104;O95104-2;O95104-3	Splicing factor, arginine/serine-rich 15	SCAF4	30.3625	30.4232	30.5293	30.3678	30.2947	30.0786	30.2909	30.3075	30.3897	30.6118	30.4134	30.2575	30.2384	30.1427	29.8956	30.0231	30.4956	30.3547	30.2535	30.2028	30.1899	30.1618	30.0173	30.088	30.1978	30.3916	30.4854	30.4077	30.0292	29.9622	30.2076	29.9345	30.4297	30.3051	30.3525	30.3882	30.1482	30.3245	30.1868	30.1452	0.925263	0.205757	-0.167944		0.982609
807	sp|O95139|NDUB6_HUMAN NADH dehydrogenase [ubiquinone] 1 beta subcomplex subunit 6 OS=Homo sapiens OX=9606 GN=NDUFB6 PE=1 SV=3;sp|O95139-2|NDUB6_HUMAN Isoform 2 of NADH dehydrogenase [ubiquinone] 1 beta subcomplex subunit 6 OS=Homo sapiens OX=9606 GN=NDUFB6	O95139;O95139-2	NADH dehydrogenase [ubiquinone] 1 beta subcomplex subunit 6	NDUFB6	28.9798	28.3434	28.5848	28.7791	29.9724	30.0181	30.1311	29.8765	28.6507	28.5418	28.6114	28.9045	30.1841	30.4609	30.546	30.2746	29.3678	29.0004	29.3334	28.9425	29.3113	29.391	29.6463	29.1921	29.4115	28.9991	28.7932	28.9939	29.953	30.5478	30.13	30.2159	28.5493	28.9091	28.0504	29.0165	30.1898	29.7719	29.822	30.2682	2.00936	0.0265395	0.366887	+	2.85942
808	sp|O95140|MFN2_HUMAN Mitofusin-2 OS=Homo sapiens OX=9606 GN=MFN2 PE=1 SV=3;sp|O95140-2|MFN2_HUMAN Isoform 2 of Mitofusin-2 OS=Homo sapiens OX=9606 GN=MFN2	O95140;O95140-2	Mitofusin-2	MFN2	29.1574	29.3941	29.2563	29.3548	29.2274	29.5671	29.3153	29.4128	29.2203	29.4389	29.3306	29.5001	29.5575	29.191	29.5396	29.457	29.5386	29.3582	28.9492	29.5894	29.4037	29.5158	29.0033	29.1772	29.3171	29.2452	29.4697	29.4059	29.3187	29.0038	29.2445	29.2166	29.5375	29.4147	29.506	29.4216	28.8404	29.0653	29.1488	28.8598	0.196607	0.653735	0.0556407		0.33119
809	sp|O95149|SPN1_HUMAN Snurportin-1 OS=Homo sapiens OX=9606 GN=SNUPN PE=1 SV=1	O95149	Snurportin-1	SNUPN	28.951	28.3548	28.1098	28.276	28.54	28.4667	28.563	28.466	28.5373	28.6072	28.47	28.6644	28.0898	28.2588	28.5973	27.6994	28.7474	28.4226	28.3657	28.7055	28.6302	28.2083	28.3304	28.7519	28.5141	28.9291	28.6339	28.7519	28.3061	28.4892	28.5031	28.2089	28.3835	28.5805	28.0173	28.3475	27.9313	27.9901	28.5415	28.4771	0.941378	0.107164	-0.347608		0.0802638
810	sp|O95155-2|UBE4B_HUMAN Isoform 2 of Ubiquitin conjugation factor E4 B OS=Homo sapiens OX=9606 GN=UBE4B;sp|O95155|UBE4B_HUMAN Ubiquitin conjugation factor E4 B OS=Homo sapiens OX=9606 GN=UBE4B PE=1 SV=1;sp|O95155-4|UBE4B_HUMAN Isoform 4 of Ubiquitin conjug	O95155-2;O95155;O95155-4;O95155-3	Ubiquitin conjugation factor E4 B	UBE4B	28.4649	28.9402	29.0911	29.0637	29.0352	29.029	29.1275	29.5081	29.2059	28.9404	28.929	28.9264	28.9967	28.4289	29.5054	29.1028	29.1475	29.3119	29.2261	29.219	28.6235	29.1251	29.1398	28.9117	29.1287	28.9888	29.2084	29.301	29.539	29.4472	29.6526	29.4786	29.332	29.2416	29.0906	29.1655	29.3113	29.3921	29.4495	29.6539	0.276441	0.440127	-0.166501		0.65158
811	sp|O95159|ZFPL1_HUMAN Zinc finger protein-like 1 OS=Homo sapiens OX=9606 GN=ZFPL1 PE=1 SV=2	O95159	Zinc finger protein-like 1	ZFPL1	28.1883	27.311	27.5416	27.7081	27.51	25.6758	28.003	27.8081	27.5039	28.7736	28.4901	28.2029	27.3447	27.3115	27.6583	27.4209	28.097	28.0256	27.6289	27.3734	27.4808	28.0484	27.4904	27.7144	26.7174	28.1628	28.3245	28.6575	27.6303	27.8709	28.3922	27.6655	27.7516	27.9381	27.7759	27.8837	27.8364	27.9298	27.8147	27.5837	0.1284	0.62643	0.184617		0.337026
812	sp|O95163|ELP1_HUMAN Elongator complex protein 1 OS=Homo sapiens OX=9606 GN=ELP1 PE=1 SV=3	O95163	Elongator complex protein 1	IKBKAP	30.16	30.1506	30.1761	30.0633	30.4521	30.375	30.3306	30.1986	30.096	29.9894	30.1205	30.2875	30.2256	30.3777	30.2756	30.4086	30.2214	30.043	29.9632	30.2303	30.2433	30.3916	30.203	30.4281	30.2335	30.2479	30.2601	30.3658	30.2759	30.2484	30.289	29.8597	29.9427	30.3426	30.0874	30.0493	30.0898	30.1705	30.2285	29.8415	0.0917148	0.862439	-0.0171862		0.109056
813	sp|O95166|GBRAP_HUMAN Gamma-aminobutyric acid receptor-associated protein OS=Homo sapiens OX=9606 GN=GABARAP PE=1 SV=1;sp|Q9H0R8|GBRL1_HUMAN Gamma-aminobutyric acid receptor-associated protein-like 1 OS=Homo sapiens OX=9606 GN=GABARAPL1 PE=1 SV=1;sp|Q9H0R8	O95166;Q9H0R8;Q9H0R8-2	Gamma-aminobutyric acid receptor-associated protein;Gamma-aminobutyric acid receptor-associated protein-like 1	GABARAP;GABARAPL1	28.5302	29.1158	28.9905	29.0274	27.9169	26.4074	27.6222	27.4948	29.1092	28.2556	29.0208	25.2639	27.7453	27.7561	27.6294	27.7161	26.0062	26.522	23.7827	26.1877	25.2566	27.2703	26.7676	27.8894	28.7732	24.272	25.4157	25.334	26.4468	27.7474	26.3512	25.6405	26.3253	25.8297	28.8109	26.5675	26.2478	27.9004	26.0757	27.7206	0.482567	0.229767	0.351417		0.377023
814	sp|O95167|NDUA3_HUMAN NADH dehydrogenase [ubiquinone] 1 alpha subcomplex subunit 3 OS=Homo sapiens OX=9606 GN=NDUFA3 PE=1 SV=1	O95167	NADH dehydrogenase [ubiquinone] 1 alpha subcomplex subunit 3	NDUFA3	27.733	27.9099	27.8709	28.3696	28.1662	28.244	28.2205	28.1921	27.7894	27.7686	27.8208	27.8105	28.1072	27.9688	28.0026	28.1452	27.2548	27.6475	27.3894	27.0965	28.1952	26.2977	27.9831	27.7606	27.757	27.7741	27.5483	28.0292	27.7455	27.7078	27.9235	27.7108	27.9115	27.6411	28.0017	26.7008	28.0702	27.9225	27.9639	27.8098	1.79374	0.152056	-0.149711		0.736505
815	sp|O95168-2|NDUB4_HUMAN Isoform 2 of NADH dehydrogenase [ubiquinone] 1 beta subcomplex subunit 4 OS=Homo sapiens OX=9606 GN=NDUFB4;sp|O95168|NDUB4_HUMAN NADH dehydrogenase [ubiquinone] 1 beta subcomplex subunit 4 OS=Homo sapiens OX=9606 GN=NDUFB4 PE=1 SV=3	O95168-2;O95168	NADH dehydrogenase [ubiquinone] 1 beta subcomplex subunit 4	NDUFB4	29.5382	30.0251	29.7227	29.9272	30.3115	30.5057	30.691	30.4983	29.8689	29.9358	29.7812	29.8204	30.6464	31.0059	30.7813	30.8672	29.8746	29.791	29.6478	29.7872	30.093	30.4468	30.0628	30.0404	30.1119	29.4974	30.078	29.9303	30.4826	30.4503	30.3365	30.0288	29.9246	30.0575	29.8907	29.6231	30.202	30.1835	30.0512	30.0058	1.61531	0.0507932	0.323591		1.48573
816	sp|O95169-3|NDUB8_HUMAN Isoform 3 of NADH dehydrogenase [ubiquinone] 1 beta subcomplex subunit 8, mitochondrial OS=Homo sapiens OX=9606 GN=NDUFB8;sp|O95169|NDUB8_HUMAN NADH dehydrogenase [ubiquinone] 1 beta subcomplex subunit 8, mitochondrial OS=Homo sapie	O95169-3;O95169;O95169-2	NADH dehydrogenase [ubiquinone] 1 beta subcomplex subunit 8, mitochondrial	NDUFB8	25.7952	26.0472	28.1914	26.4198	28.3824	28.4716	28.4009	28.4544	27.6126	28.0769	28.0108	28.0713	28.9423	28.8343	28.7383	28.7838	26.0086	28.1193	27.7867	27.87	28.0309	27.959	28.4927	28.4301	26.4252	27.949	28.027	27.984	28.1983	28.6211	28.5043	28.8629	28.0481	27.3843	26.1576	25.4275	28.1686	27.9865	28.5209	28.3562	3.7389	0.00617391	0.397341	+	0.702913
818	sp|O95182|NDUA7_HUMAN NADH dehydrogenase [ubiquinone] 1 alpha subcomplex subunit 7 OS=Homo sapiens OX=9606 GN=NDUFA7 PE=1 SV=3	O95182	NADH dehydrogenase [ubiquinone] 1 alpha subcomplex subunit 7	NDUFA7	30.2533	29.9682	30.3055	29.6988	30.0535	30.0519	30.0764	30.0415	30.1945	29.4777	29.9618	29.9498	30.0104	30.0393	30.0258	30.0559	30.3049	29.9588	30.2189	30.1647	29.4935	29.5681	29.2867	29.1897	29.8177	30.1803	29.8611	29.9193	29.3865	29.1485	29.3257	29.4966	29.5164	29.7355	29.9271	29.8242	29.486	29.4621	29.6088	29.5676	0.966881	0.728181	-0.0229721		3.56664
819	sp|O95197-3|RTN3_HUMAN Isoform 3 of Reticulon-3 OS=Homo sapiens OX=9606 GN=RTN3;sp|O95197-6|RTN3_HUMAN Isoform 6 of Reticulon-3 OS=Homo sapiens OX=9606 GN=RTN3;sp|O95197-5|RTN3_HUMAN Isoform 5 of Reticulon-3 OS=Homo sapiens OX=9606 GN=RTN3	O95197-3;O95197-6;O95197-5	Reticulon-3	RTN3	31.187	31.3093	31.2238	31.6176	30.7586	30.883	30.6718	30.9785	31.4906	31.5692	31.1933	30.7386	31.4743	31.0126	31.1226	30.9833	31.1133	31.0843	30.7702	31.3891	31.6501	31.5232	30.6788	31.3965	31.4419	30.7479	31.1173	31.125	30.692	30.2783	30.5788	31.1551	31.4798	30.7763	31.4971	30.7187	30.5797	30.4121	30.6597	30.646	1.31686	0.0701302	0.325216		1.12364
820	sp|O95202|LETM1_HUMAN Mitochondrial proton/calcium exchanger protein OS=Homo sapiens OX=9606 GN=LETM1 PE=1 SV=1	O95202	LETM1 and EF-hand domain-containing protein 1, mitochondrial	LETM1	31.7849	31.6919	31.7949	31.758	32.3202	32.3932	32.271	32.3937	31.7912	31.8219	31.8556	31.6837	32.4788	32.6269	32.4375	32.5015	31.6096	31.742	31.6454	31.8047	32.0966	32.0546	32.1382	32.1464	31.7095	31.6627	31.7471	31.8511	32.2383	32.2023	32.2905	32.3209	31.7145	31.7492	31.6215	32.0163	32.0621	32.2439	32.0729	31.9799	1.78108	0.131842	0.166648		3.17201
821	sp|O95218-2|ZRAB2_HUMAN Isoform 2 of Zinc finger Ran-binding domain-containing protein 2 OS=Homo sapiens OX=9606 GN=ZRANB2;sp|O95218|ZRAB2_HUMAN Zinc finger Ran-binding domain-containing protein 2 OS=Homo sapiens OX=9606 GN=ZRANB2 PE=1 SV=2	O95218-2;O95218	Zinc finger Ran-binding domain-containing protein 2	ZRANB2	29.3928	29.4728	29.3904	29.2266	28.9022	28.8509	29.1489	28.9333	29.5147	29.521	29.3641	29.3126	28.8911	29.0407	29.1824	29.0042	29.4054	29.3617	29.4957	29.4574	28.6756	28.7941	28.5504	28.6978	29.5474	29.563	29.4103	29.5992	28.8917	29.2377	28.9285	28.9248	29.3236	29.6502	29.5113	29.5957	28.9339	28.5787	29.0218	28.8898	0.340293	0.534247	0.0707312		1.83036
823	sp|O95229-2|ZWINT_HUMAN Isoform 2 of ZW10 interactor OS=Homo sapiens OX=9606 GN=ZWINT;sp|O95229|ZWINT_HUMAN ZW10 interactor OS=Homo sapiens OX=9606 GN=ZWINT PE=1 SV=2	O95229-2;O95229	ZW10 interactor	ZWINT	27.4235	27.2332	27.3734	27.272	25.8852	26.3021	26.7513	25.2356	27.7295	27.2209	27.5342	25.2217	26.1959	25.6611	26.7815	24.5418	27.0802	27.2989	27.456	27.7077	25.3038	25.7323	26.8065	25.942	27.7757	27.6158	27.4408	27.2549	26.9409	26.568	25.8341	26.7702	27.3108	27.5124	27.8457	27.6755	25.7591	26.6527	26.1067	24.5752	NaN	1	0		NaN
824	sp|O95232|LC7L3_HUMAN Luc7-like protein 3 OS=Homo sapiens OX=9606 GN=LUC7L3 PE=1 SV=2	O95232	Luc7-like protein 3	LUC7L3	30.6448	30.635	30.6523	30.7394	30.586	30.7339	30.787	30.6444	31.3313	30.6632	30.6275	30.7448	30.9355	30.7873	30.7647	30.8253	30.7331	30.3973	30.7456	30.944	30.7298	30.9101	30.8642	30.817	31.106	31.0439	30.9388	30.8115	31.0191	30.758	30.8452	31.0207	30.6497	30.6263	30.6175	30.9354	30.7834	30.9122	30.892	30.8274	1.26668	0.202035	0.140364		1.27763
825	sp|O95235|KI20A_HUMAN Kinesin-like protein KIF20A OS=Homo sapiens OX=9606 GN=KIF20A PE=1 SV=1;sp|O95235-2|KI20A_HUMAN Isoform 2 of Kinesin-like protein KIF20A OS=Homo sapiens OX=9606 GN=KIF20A	O95235;O95235-2	Kinesin-like protein KIF20A	KIF20A	30.5268	30.5059	30.6154	30.4249	28.5246	28.3115	27.7489	28.4569	30.1539	30.0508	30.6392	30.1569	28.1085	27.679	27.2231	27.8852	30.18	30.33	30.6103	30.1484	25.8154	26.3129	25.2407	26.2655	29.9523	29.667	30.2532	30.2656	26.7396	28.2222	27.0149	27.273	30.2366	30.4505	30.2596	30.1155	28.2947	26.4763	27.1471	26.3429	1.08148	0.0575737	-0.53653		3.60096
826	sp|O95239|KIF4A_HUMAN Chromosome-associated kinesin KIF4A OS=Homo sapiens OX=9606 GN=KIF4A PE=1 SV=3;sp|O95239-2|KIF4A_HUMAN Isoform 2 of Chromosome-associated kinesin KIF4A OS=Homo sapiens OX=9606 GN=KIF4A	O95239;O95239-2	Chromosome-associated kinesin KIF4A	KIF4A	30.3471	30.406	30.4299	30.4541	29.906	29.7054	29.6818	29.9735	30.3019	30.2265	30.3902	30.368	29.7046	29.6019	29.652	29.4852	30.2523	30.08	30.5687	30.3973	29.6046	29.8485	29.6056	29.5566	30.422	30.4626	30.3936	30.3533	29.8629	29.6988	29.917	29.8166	30.1763	30.0347	30.2656	30.3276	29.3899	29.3348	29.3492	29.4597	1.26312	0.132331	-0.205776		0.830841
827	sp|O95243-3|MBD4_HUMAN Isoform 3 of Methyl-CpG-binding domain protein 4 OS=Homo sapiens OX=9606 GN=MBD4;sp|O95243-5|MBD4_HUMAN Isoform 5 of Methyl-CpG-binding domain protein 4 OS=Homo sapiens OX=9606 GN=MBD4;sp|O95243-2|MBD4_HUMAN Isoform 2 of Methyl-CpG-b	O95243-3;O95243-5;O95243-2;O95243;O95243-6	Methyl-CpG-binding domain protein 4	MBD4	26.3632	25.8388	25.9551	26.0102	25.8566	26.4762	26.817	26.9631	25.8799	26.2118	26.3711	25.5467	25.4594	25.6046	25.4801	25.0534	26.1104	25.9102	26.0108	26.137	26.671	24.4936	26.1949	25.7594	26.6064	26.0558	25.9324	26.3699	24.3114	25.7206	24.8016	25.9547	25.7502	26.3599	26.3097	25.2837	25.1828	25.3496	25.8219	25.3058	NaN	1	0		NaN
829	sp|O95249|GOSR1_HUMAN Golgi SNAP receptor complex member 1 OS=Homo sapiens OX=9606 GN=GOSR1 PE=1 SV=1;sp|O95249-2|GOSR1_HUMAN Isoform 2 of Golgi SNAP receptor complex member 1 OS=Homo sapiens OX=9606 GN=GOSR1	O95249;O95249-2	Golgi SNAP receptor complex member 1	GOSR1	28.6069	28.1809	28.6866	28.2707	28.4961	28.9623	29.0438	28.6722	28.4207	28.119	28.1958	28.4082	28.4706	28.5675	28.3139	28.6413	28.5297	28.2064	28.1702	28.4071	28.8334	27.8609	28.5645	28.6858	28.5757	28.2555	28.6334	28.2316	28.3444	28.2346	28.4052	28.3623	28.6307	28.4013	28.178	28.5482	28.7362	28.443	28.6759	28.5474	1.05119	0.10778	-0.295263		0.576242
830	sp|O95251-4|KAT7_HUMAN Isoform 4 of Histone acetyltransferase KAT7 OS=Homo sapiens OX=9606 GN=KAT7;sp|O95251|KAT7_HUMAN Histone acetyltransferase KAT7 OS=Homo sapiens OX=9606 GN=KAT7 PE=1 SV=1;sp|O95251-2|KAT7_HUMAN Isoform 2 of Histone acetyltransferase K	O95251-4;O95251;O95251-2;O95251-3;O95251-5	Histone acetyltransferase KAT7	KAT7	28.6334	28.7174	28.3639	29.049	29.177	28.8267	28.9695	29.0214	28.754	28.4164	28.4679	28.9157	29.255	28.9907	28.7172	29.2097	28.8815	28.3871	28.7554	28.2811	28.8299	28.6199	28.993	28.7701	28.2417	28.8286	28.5887	28.9022	29.2923	28.9933	28.9131	29.0656	28.3468	28.8138	28.243	28.4542	29.2047	28.839	29.131	29.2134	0.116	0.755336	0.0445209		0.942827
833	sp|O95292|VAPB_HUMAN Vesicle-associated membrane protein-associated protein B/C OS=Homo sapiens OX=9606 GN=VAPB PE=1 SV=3	O95292	Vesicle-associated membrane protein-associated protein B/C	VAPB	29.6193	29.6731	29.3156	28.9877	29.1428	29.5361	29.0676	29.0562	29.6299	29.8332	29.8157	29.8151	29.2221	29.1855	29.301	29.4728	29.3617	30.107	29.4661	29.6308	28.8949	28.9027	29.0081	28.9742	28.8852	29.9993	29.7533	29.8426	28.9682	29.463	29.1364	28.9233	29.2658	29.6284	29.7166	29.1649	29.1001	28.6121	29.15	29.0506	0.305908	0.498011	0.0946956		1.14828
834	sp|O95295|SNAPN_HUMAN SNARE-associated protein Snapin OS=Homo sapiens OX=9606 GN=SNAPIN PE=1 SV=1	O95295	SNARE-associated protein Snapin	SNAPIN	28.1447	27.9974	27.8894	27.8924	27.7065	27.874	27.7316	25.6412	28.1415	27.9973	28.278	27.9986	28.1587	27.7946	27.6039	27.724	28.008	28.8179	28.7081	27.9052	27.2545	27.5645	27.5269	27.5368	27.8727	28.1405	27.7032	28.3059	27.2608	27.5433	27.5371	25.0269	27.9348	27.969	28.1421	27.9347	28.0433	27.7733	27.9052	27.5404	0.48386	0.195596	0.581936		0.166676
835	sp|O95298|NDUC2_HUMAN NADH dehydrogenase [ubiquinone] 1 subunit C2 OS=Homo sapiens OX=9606 GN=NDUFC2 PE=1 SV=1;sp|O95298-2|NDUC2_HUMAN Isoform 4 of NADH dehydrogenase [ubiquinone] 1 subunit C2 OS=Homo sapiens OX=9606 GN=NDUFC2;sp|E9PQ53|NDUCR_HUMAN NADH de	O95298;O95298-2;E9PQ53	NADH dehydrogenase [ubiquinone] 1 subunit C2;NADH dehydrogenase [ubiquinone] 1 subunit C2, isoform 2	NDUFC2;NDUFC2-KCTD14	29.7322	29.7177	29.8525	29.4471	29.2432	29.6403	29.6113	29.9546	29.9044	29.1718	29.3317	29.5069	29.7183	29.6211	29.6259	29.7737	29.8966	29.6199	29.2053	29.4677	29.2984	30.0864	29.6834	30.018	29.3886	29.9156	29.6678	29.7569	29.7829	29.9848	29.4631	29.9985	29.3849	29.8651	29.9349	29.2916	30.1524	29.6256	29.7842	29.1817	0.189143	0.625809	0.0723891		0.285572
836	sp|O95299|NDUAA_HUMAN NADH dehydrogenase [ubiquinone] 1 alpha subcomplex subunit 10, mitochondrial OS=Homo sapiens OX=9606 GN=NDUFA10 PE=1 SV=1;sp|O95299-2|NDUAA_HUMAN Isoform 2 of NADH dehydrogenase [ubiquinone] 1 alpha subcomplex subunit 10, mitochondria	O95299;O95299-2	NADH dehydrogenase [ubiquinone] 1 alpha subcomplex subunit 10, mitochondrial	NDUFA10	30.7358	30.8505	30.7611	30.7565	30.832	30.7277	30.7313	30.8871	30.8644	30.9295	30.8829	30.9562	30.7821	30.9326	30.6915	30.8211	30.415	30.5333	30.6288	30.6661	30.8417	31.2035	30.7851	31.0331	30.9207	30.6689	30.8022	30.4128	30.6852	30.6958	30.4568	31.0638	30.8722	30.6539	30.7267	30.9786	30.9546	30.9866	30.6077	30.7342	0.0691867	0.897665	0.0123043		0.831012
838	sp|O95319-5|CELF2_HUMAN Isoform 5 of CUGBP Elav-like family member 2 OS=Homo sapiens OX=9606 GN=CELF2;sp|O95319-2|CELF2_HUMAN Isoform 2 of CUGBP Elav-like family member 2 OS=Homo sapiens OX=9606 GN=CELF2;sp|O95319|CELF2_HUMAN CUGBP Elav-like family member	O95319-5;O95319-2;O95319;O95319-4;O95319-3	CUGBP Elav-like family member 2	CELF2	32.4026	32.459	32.4037	32.4196	32.0362	32.1499	32.1175	32.008	31.9979	31.8099	32.0917	31.7213	31.6199	31.7115	31.6563	31.8015	32.118	32.1469	32.15	32.1147	31.5347	31.7941	31.6621	31.9281	32.0621	32.2565	32.0348	32.2066	31.9118	31.659	31.475	31.7559	32.1272	32.0455	32.1634	31.9574	31.9887	31.8316	31.9336	31.8899	3.49124	0.00927483	-0.380584	+	2.05931
839	sp|O95336|6PGL_HUMAN 6-phosphogluconolactonase OS=Homo sapiens OX=9606 GN=PGLS PE=1 SV=2	O95336	6-phosphogluconolactonase	PGLS	32.6819	32.7246	32.8214	32.8376	32.5831	32.6869	32.5578	32.5101	32.7043	32.6627	32.8224	32.9436	32.4528	32.5832	32.4405	32.5547	32.7967	32.7017	32.8101	32.675	32.6045	32.3318	32.3962	32.6761	32.5603	32.7744	32.6118	32.7521	32.4175	32.5255	32.3807	32.4148	32.5894	32.8383	32.7203	32.7945	32.6506	32.6142	32.6946	32.631	0.723151	0.417695	-0.0766811		0.401397
840	sp|O95340|PAPS2_HUMAN Bifunctional 3-phosphoadenosine 5-phosphosulfate synthase 2 OS=Homo sapiens OX=9606 GN=PAPSS2 PE=1 SV=2;sp|O95340-2|PAPS2_HUMAN Isoform B of Bifunctional 3-phosphoadenosine 5-phosphosulfate synthase 2 OS=Homo sapiens OX=9606 GN=PA	O95340;O95340-2	Bifunctional 3-phosphoadenosine 5-phosphosulfate synthase 2;Sulfate adenylyltransferase;Adenylyl-sulfate kinase	PAPSS2	28.4026	28.4809	28.7866	28.8245	28.5976	28.7617	28.9469	28.7294	28.2212	27.6828	28.1522	28.0527	28.353	28.3361	28.0521	27.7727	27.9819	28.3288	28.2867	28.2114	28.4398	28.4028	28.4729	28.6322	28.1319	27.9647	27.7369	27.9519	28.23	28.295	28.3701	28.3654	28.032	28.1331	27.998	28.2306	28.5525	28.8067	28.5159	28.4205	2.18123	0.00904536	-0.630423	+	1.67084
841	sp|O95347|SMC2_HUMAN Structural maintenance of chromosomes protein 2 OS=Homo sapiens OX=9606 GN=SMC2 PE=1 SV=2;sp|O95347-2|SMC2_HUMAN Isoform 2 of Structural maintenance of chromosomes protein 2 OS=Homo sapiens OX=9606 GN=SMC2	O95347;O95347-2	Structural maintenance of chromosomes protein 2	SMC2	32.2566	32.2112	32.3377	32.2318	32.1294	32.0188	32.0089	32.1945	32.2754	31.9887	32.2555	32.4509	32.1044	31.8936	32.0474	31.9792	32.0464	32.1054	32.073	32.1212	31.911	31.9874	31.9614	31.7708	32.351	32.2279	32.1794	32.3138	31.9933	32.1115	32.1239	32.008	32.1011	32.1179	32.1264	32.1383	31.8947	31.8183	31.8085	31.7511	0.606433	0.422133	-0.0817242		1.469
842	sp|O95352|ATG7_HUMAN Ubiquitin-like modifier-activating enzyme ATG7 OS=Homo sapiens OX=9606 GN=ATG7 PE=1 SV=1;sp|O95352-2|ATG7_HUMAN Isoform 2 of Ubiquitin-like modifier-activating enzyme ATG7 OS=Homo sapiens OX=9606 GN=ATG7;sp|O95352-3|ATG7_HUMAN Isoform	O95352;O95352-2;O95352-3	Ubiquitin-like modifier-activating enzyme ATG7	ATG7	29.6627	29.8698	29.8771	29.7798	29.8673	29.7253	29.6308	29.7615	29.7889	29.5824	29.5384	29.687	29.9575	29.7434	29.7293	29.6867	29.64	29.4366	29.6576	29.5704	29.8944	29.8829	29.64	29.8209	29.5529	29.6179	29.637	29.5969	29.6856	29.5769	29.5668	29.5624	29.7787	29.6737	29.8412	29.7097	29.8375	30.1551	29.992	29.8067	0.163483	0.753281	0.0330267		0.357519
843	sp|O95363|SYFM_HUMAN Phenylalanine--tRNA ligase, mitochondrial OS=Homo sapiens OX=9606 GN=FARS2 PE=1 SV=1	O95363	Phenylalanine--tRNA ligase, mitochondrial	FARS2	24.8978	25.1778	25.3899	25.8031	26.3031	26.9954	25.5092	26.685	26.7563	26.3312	25.9785	25.8567	26.6967	27.152	27.3487	26.9657	25.9154	26.1447	26.0259	25.0548	26.3139	26.4286	26.6592	25.5768	24.8241	26.0639	25.6166	25.8213	26.547	26.5457	25.6485	26.9936	26.2608	26.3375	25.6174	25.6256	26.6423	26.309	26.3721	25.9225	0.979641	0.0586562	0.667573		0.120827
844	sp|O95365|ZBT7A_HUMAN Zinc finger and BTB domain-containing protein 7A OS=Homo sapiens OX=9606 GN=ZBTB7A PE=1 SV=1	O95365	Zinc finger and BTB domain-containing protein 7A	ZBTB7A	28.5572	27.7614	27.7203	27.738	25.8048	28.1898	28.2858	27.9641	27.9285	27.7186	28.0428	28.3734	26.8674	27.779	28.1249	28.0902	28.2343	28.3525	28.3673	28.5643	27.1194	27.0021	26.9166	27.4075	28.3084	28.4579	28.1865	28.7018	27.9099	27.5109	27.573	27.2073	27.7907	28.3374	28.1168	28.3166	27.3079	27.2184	26.9041	27.8929	0.0848692	0.730286	0.154266		0.317713
845	sp|O95372|LYPA2_HUMAN Acyl-protein thioesterase 2 OS=Homo sapiens OX=9606 GN=LYPLA2 PE=1 SV=1	O95372	Acyl-protein thioesterase 2	LYPLA2	30.8511	30.8733	30.8711	30.8557	30.4216	30.6359	30.4076	30.4105	31.1262	31.0839	31.1784	31.2708	30.4536	30.5906	30.5765	30.624	30.8678	31.3634	31.1632	31.3171	30.894	30.7498	30.573	30.6353	31.3617	31.3244	31.1904	31.2409	30.6413	30.5855	30.6737	30.5316	31.0749	30.9718	30.9974	31.4588	30.717	30.8903	30.7476	30.5668	0.661717	0.384147	0.0922484		1.45727
846	sp|O95373|IPO7_HUMAN Importin-7 OS=Homo sapiens OX=9606 GN=IPO7 PE=1 SV=1	O95373	Importin-7	IPO7	32.715	32.9609	33.0414	33.1	33.1356	33.0631	33.0829	33.0697	32.7417	32.7946	33.0012	32.6656	32.9565	32.9769	32.9955	32.9647	33.0548	33.0197	32.6343	32.5507	32.9964	32.8568	32.9616	32.9932	32.9033	32.8611	32.8264	32.9419	33.0809	32.8838	32.9515	32.8903	32.9922	32.846	32.8833	32.7408	32.9201	32.8784	32.9939	32.958	3.08557	0.172221	-0.114451		2.00299
848	sp|O95379-3|TFIP8_HUMAN Isoform 3 of Tumor necrosis factor alpha-induced protein 8 OS=Homo sapiens OX=9606 GN=TNFAIP8;sp|O95379-2|TFIP8_HUMAN Isoform 2 of Tumor necrosis factor alpha-induced protein 8 OS=Homo sapiens OX=9606 GN=TNFAIP8;sp|O95379|TFIP8_HUMA	O95379-3;O95379-2;O95379;O95379-4	Tumor necrosis factor alpha-induced protein 8	TNFAIP8	25.9329	27.807	27.6193	27.8985	27.4852	26.3818	23.8651	25.8948	27.4983	27.5625	27.7834	27.9365	25.7786	26.3428	26.1386	27.5983	26.6113	27.4058	27.2602	27.494	27.6527	27.932	25.456	27.2837	27.799	27.9571	27.4189	27.482	26.307	26.1929	27.094	25.3787	25.4232	27.3252	27.2979	27.8601	25.4956	25.8249	26.5476	27.0085	NaN	1	0		0.587749
849	sp|O95391|SLU7_HUMAN Pre-mRNA-splicing factor SLU7 OS=Homo sapiens OX=9606 GN=SLU7 PE=1 SV=2	O95391	Pre-mRNA-splicing factor SLU7	SLU7	28.6555	28.6495	28.5835	28.5434	28.116	27.9798	28.0854	28.2114	28.2664	28.9239	28.8706	28.8788	27.6518	27.9866	27.6711	27.7657	28.8307	28.4728	28.7399	28.7234	27.9109	27.8704	27.9716	27.7149	28.8255	28.812	28.7432	28.9235	27.7246	27.9264	27.9557	28.1551	28.5841	28.7036	28.5534	28.7962	27.8865	28.0446	28.0634	28.0445	1.96786	0.0348919	-0.329376	+	1.72111
850	sp|O95394|AGM1_HUMAN Phosphoacetylglucosamine mutase OS=Homo sapiens OX=9606 GN=PGM3 PE=1 SV=1;sp|O95394-3|AGM1_HUMAN Isoform 2 of Phosphoacetylglucosamine mutase OS=Homo sapiens OX=9606 GN=PGM3;sp|O95394-4|AGM1_HUMAN Isoform 3 of Phosphoacetylglucosamine	O95394;O95394-3;O95394-4	Phosphoacetylglucosamine mutase	PGM3	28.8601	29.0888	28.9125	29.0032	27.4209	27.1868	28.1544	27.9084	28.4908	28.7744	28.8273	28.7813	28.2943	27.8693	28.3728	27.2954	28.8648	29.0179	28.8297	28.9554	28.7535	28.4932	28.6677	28.8264	29.0051	28.6582	28.9342	28.6114	28.2922	28.3727	28.4892	28.1868	28.6709	28.8102	28.737	28.7072	28.2313	27.8424	27.7948	27.9652	0.382095	0.303831	0.290332		2.32917
852	sp|O95400|CD2B2_HUMAN CD2 antigen cytoplasmic tail-binding protein 2 OS=Homo sapiens OX=9606 GN=CD2BP2 PE=1 SV=1	O95400	CD2 antigen cytoplasmic tail-binding protein 2	CD2BP2	27.9913	28.3901	27.8624	27.6278	28.7996	28.6492	28.7991	28.3915	27.717	27.6231	27.6283	27.951	28.2126	28.0903	28.2431	28.2864	28.0246	28.0661	28.1971	28.262	28.4071	27.9675	28.3413	28.3429	28.5347	28.1495	28.3538	27.5904	28.5361	28.0138	28.2079	28.2892	27.4456	27.9913	27.5735	28.1162	28.7047	28.1912	28.6252	28.7698	2.29429	0.0150233	-0.451762	+	1.53178
855	sp|O95429-2|BAG4_HUMAN Isoform 2 of BAG family molecular chaperone regulator 4 OS=Homo sapiens OX=9606 GN=BAG4;sp|O95429|BAG4_HUMAN BAG family molecular chaperone regulator 4 OS=Homo sapiens OX=9606 GN=BAG4 PE=1 SV=1	O95429-2;O95429	BAG family molecular chaperone regulator 4	BAG4	26.8975	27.0913	26.5963	26.7335	26.3758	26.1118	26.1923	26.2379	27.138	27.0147	26.8145	27.1308	25.9196	26.6256	25.6737	27.1631	26.7461	27.1653	27.3456	27.1819	26.8424	25.3286	26.1511	25.313	25.831	27.1215	26.8784	27.0249	25.0379	25.8244	26.4592	24.8408	26.8029	27.2524	27.2312	26.9477	25.4611	27.131	25.6424	25.1477	NaN	1	0		NaN
856	sp|O95433|AHSA1_HUMAN Activator of 90 kDa heat shock protein ATPase homolog 1 OS=Homo sapiens OX=9606 GN=AHSA1 PE=1 SV=1;sp|O95433-2|AHSA1_HUMAN Isoform 2 of Activator of 90 kDa heat shock protein ATPase homolog 1 OS=Homo sapiens OX=9606 GN=AHSA1	O95433;O95433-2	Activator of 90 kDa heat shock protein ATPase homolog 1	AHSA1	32.1416	32.3828	32.378	32.3151	32.1236	32.2332	32.0626	32.122	32.4339	32.1716	32.1945	32.1788	31.7222	31.6102	31.7594	31.7406	32.2317	32.2374	32.3458	32.3632	32.0292	32.0514	31.9269	31.8933	32.1545	32.1014	32.3575	32.0987	31.9578	31.8471	31.8774	31.8309	32.297	32.2658	32.3097	32.4433	31.8538	31.7805	31.9292	31.9278	3.90746	0.0039322	-0.427247	+	1.65084
857	sp|O95453-2|PARN_HUMAN Isoform 2 of Poly(A)-specific ribonuclease PARN OS=Homo sapiens OX=9606 GN=PARN;sp|O95453|PARN_HUMAN Poly(A)-specific ribonuclease PARN OS=Homo sapiens OX=9606 GN=PARN PE=1 SV=1;sp|O95453-3|PARN_HUMAN Isoform 3 of Poly(A)-specific ri	O95453-2;O95453;O95453-3;O95453-4	Poly(A)-specific ribonuclease PARN	PARN	29.0232	29.2687	29.5092	29.4359	29.7399	29.6007	29.6292	29.5739	29.0291	29.1904	29.3237	29.5297	29.4424	29.4851	29.7976	29.709	29.6966	29.3783	29.1996	29.1898	30.0036	29.6443	29.172	29.2887	29.3618	29.39	29.5227	29.422	29.3109	29.0024	29.3031	29.6881	29.655	29.3252	29.4416	29.2658	29.6911	29.6518	29.7741	29.5441	0.108543	0.809965	-0.0274258		0.228884
858	sp|O95456|PSMG1_HUMAN Proteasome assembly chaperone 1 OS=Homo sapiens OX=9606 GN=PSMG1 PE=1 SV=1;sp|O95456-2|PSMG1_HUMAN Isoform 2 of Proteasome assembly chaperone 1 OS=Homo sapiens OX=9606 GN=PSMG1	O95456;O95456-2	Proteasome assembly chaperone 1	PSMG1	30.4091	30.2763	30.6547	30.1938	29.4951	29.616	30.0588	30.0223	30.5291	30.549	30.2482	30.4894	29.776	30.0456	29.6702	30.124	30.2042	30.4758	30.3793	30.4443	29.2599	29.48	29.3329	29.423	30.4388	30.6179	30.544	30.362	29.7874	29.8004	29.7355	29.6452	30.2644	30.0958	30.6628	30.3375	29.6406	29.2427	29.4884	29.5174	0.240407	0.528382	0.105882		1.51738
859	sp|O95466-2|FMNL1_HUMAN Isoform 2 of Formin-like protein 1 OS=Homo sapiens OX=9606 GN=FMNL1;sp|O95466|FMNL1_HUMAN Formin-like protein 1 OS=Homo sapiens OX=9606 GN=FMNL1 PE=1 SV=3;sp|O95466-3|FMNL1_HUMAN Isoform 3 of Formin-like protein 1 OS=Homo sapiens OX	O95466-2;O95466;O95466-3	Formin-like protein 1	FMNL1	30.2704	30.182	30.2803	30.053	30.2534	30.4585	30.3758	30.3053	29.9998	30.1759	30.1426	30.0108	30.1719	30.3775	30.0979	30.2981	30.38	30.4409	30.4283	30.42	30.3558	30.387	30.8269	30.6788	30.025	30.3572	30.2492	30.3058	30.5857	30.3397	30.4515	30.5073	30.1973	30.5564	30.3742	30.3593	30.6686	30.4616	30.5099	30.6452	0.70875	0.329935	-0.111885		0.879663
860	sp|O95470|SGPL1_HUMAN Sphingosine-1-phosphate lyase 1 OS=Homo sapiens OX=9606 GN=SGPL1 PE=1 SV=3	O95470	Sphingosine-1-phosphate lyase 1	SGPL1	24.6882	25.1344	26.4381	24.9363	27.1742	27.2612	26.0349	26.9871	25.3299	26.1612	25.2594	23.9742	27.8535	27.3116	27.8462	28.0845	26.1593	25.334	24.9839	26.8727	27.4129	29.2004	28.0565	25.9083	26.4284	25.4624	25.9141	26.1301	29.0328	27.3458	27.3438	27.5166	25.6624	24.1323	25.2794	25.9839	27.6512	26.887	27.341	27.1162	1.49893	0.0161108	0.909619	+	0.476459
861	sp|O95478|NSA2_HUMAN Ribosome biogenesis protein NSA2 homolog OS=Homo sapiens OX=9606 GN=NSA2 PE=1 SV=1	O95478	Ribosome biogenesis protein NSA2 homolog	NSA2	29.3438	29.4096	29.2359	29.9141	28.2233	28.4705	28.2708	28.2821	29.6502	29.164	29.1352	29.0412	28.1212	28.1481	28.2514	27.8855	29.2356	29.4912	29.3032	29.4518	28.5942	28.9751	28.628	29.1208	29.6265	29.3367	29.6305	29.4313	28.6261	28.5767	28.4565	28.7138	29.4301	29.0712	29.365	29.629	27.9746	28.41	27.8033	28.0917	1.16773	0.138187	-0.210127		1.98599
862	sp|O95479|G6PE_HUMAN GDH/6PGL endoplasmic bifunctional protein OS=Homo sapiens OX=9606 GN=H6PD PE=1 SV=2	O95479	GDH/6PGL endoplasmic bifunctional protein;Glucose 1-dehydrogenase;6-phosphogluconolactonase	H6PD	29.5096	29.6676	29.3939	29.9728	30.0747	30.2927	29.8746	29.7927	29.7528	30.0822	30.1906	29.9017	30.8696	30.6192	30.716	29.9463	29.7531	29.8995	29.81	29.862	30.2445	30.0587	30.1116	30.2503	29.7772	29.8105	29.7026	29.9932	30.4914	30.3253	30.4756	30.1219	29.6758	30.0274	29.8935	29.9475	30.0581	29.9024	30.0352	30.1867	1.20012	0.047157	0.5291	+	0.615063
863	sp|O95486|SC24A_HUMAN Protein transport protein Sec24A OS=Homo sapiens OX=9606 GN=SEC24A PE=1 SV=2	O95486	Protein transport protein Sec24A	SEC24A	29.5811	29.4895	29.5218	29.5314	29.1608	29.1193	29.1406	29.2103	28.9879	29.2548	29.3875	29.5096	28.7451	28.8712	28.4056	28.9481	29.6226	29.254	29.3122	29.4932	28.9682	29.0226	28.9584	28.9751	29.4211	29.4512	29.5823	29.5687	29.1059	28.6814	28.8737	28.9298	29.3313	29.4747	29.5303	29.2828	29.1115	29.2194	29.0795	28.7882	1.84972	0.0253621	-0.415257	+	3.48035
864	sp|O95487-2|SC24B_HUMAN Isoform 2 of Protein transport protein Sec24B OS=Homo sapiens OX=9606 GN=SEC24B;sp|O95487|SC24B_HUMAN Protein transport protein Sec24B OS=Homo sapiens OX=9606 GN=SEC24B PE=1 SV=2;sp|O95487-3|SC24B_HUMAN Isoform 3 of Protein transpor	O95487-2;O95487;O95487-3	Protein transport protein Sec24B	SEC24B	29.152	29.1908	29.0512	29.2287	29.1129	29.1748	29.1067	29.223	29.2056	29.1974	29.0651	29.2127	29.442	29.1297	29.0023	28.6485	29.3708	29.1337	29.3026	29.1608	29.4635	29.3354	29.4176	29.3092	29.3444	29.2918	29.2006	29.2026	29.4469	29.2571	29.2153	29.1702	29.0914	29.1903	29.0055	29.2365	29.2931	29.2049	29.4749	29.3327	0.240564	0.537962	-0.0987411		2.62106
865	sp|O95490-3|AGRL2_HUMAN Isoform 3 of Adhesion G protein-coupled receptor L2 OS=Homo sapiens OX=9606 GN=ADGRL2;sp|O95490-4|AGRL2_HUMAN Isoform 4 of Adhesion G protein-coupled receptor L2 OS=Homo sapiens OX=9606 GN=ADGRL2;sp|O95490-2|AGRL2_HUMAN Isoform 2 of	O95490-3;O95490-4;O95490-2;O95490-5;O95490;O95490-7;O95490-6	Latrophilin-2	LPHN2	27.7066	27.856	27.8347	27.6742	27.43	27.2867	27.2515	27.2636	27.7127	27.9508	27.8461	27.7575	27.9162	27.5316	27.7691	27.8947	27.8855	27.7878	27.8729	27.9138	27.4406	27.7612	27.4897	27.8535	27.759	27.9675	27.9303	27.815	27.9637	27.5003	27.9371	28.089	27.7553	27.7814	27.7311	27.5933	27.6707	27.6787	27.6639	27.528	2.53252	0.0104766	0.469939	+	1.62328
866	sp|O95497|VNN1_HUMAN Pantetheinase OS=Homo sapiens OX=9606 GN=VNN1 PE=1 SV=2	O95497	Pantetheinase	VNN1	28.545	28.2599	27.9453	27.6641	29.3545	29.5035	29.6445	29.162	27.6355	27.6714	27.4827	27.8882	29.1648	29.1014	29.3973	29.7443	27.6192	28.0278	28.8024	27.7534	29.0654	30.1882	29.1178	29.4446	27.1676	28.4448	28.018	27.9487	29.0564	29.2283	29.3715	29.4407	27.3968	28.2742	27.9645	27.4499	29.4357	30.0883	29.0524	29.8867	0.135844	0.694857	-0.0641766		0.0475226
867	sp|O95498-3|VNN2_HUMAN Isoform 3 of Vascular non-inflammatory molecule 2 OS=Homo sapiens OX=9606 GN=VNN2;sp|O95498-4|VNN2_HUMAN Isoform 4 of Vascular non-inflammatory molecule 2 OS=Homo sapiens OX=9606 GN=VNN2;sp|O95498-2|VNN2_HUMAN Isoform 2 of Vascular n	O95498-3;O95498-4;O95498-2;O95498-6;O95498	Vascular non-inflammatory molecule 2	VNN2	26.4078	25.3903	25.4156	24.3138	24.7977	27.0272	27.4972	26.7883	24.4442	25.317	25.4906	25.8337	25.3939	26.3435	25.2001	25.6484	25.2117	25.9854	26.2729	25.2958	26.5204	26.0279	25.8799	25.3028	24.6254	25.7425	26.0459	25.7699	26.9823	26.6315	25.9045	26.3322	24.505	25.2331	25.3295	26.272	27.3585	27.7414	26.9941	27.3718	NaN	1	0		NaN
868	sp|O95544|NADK_HUMAN NAD kinase OS=Homo sapiens OX=9606 GN=NADK PE=1 SV=1;sp|O95544-2|NADK_HUMAN Isoform 2 of NAD kinase OS=Homo sapiens OX=9606 GN=NADK	O95544;O95544-2	NAD kinase	NADK	26.5797	26.8028	23.8373	26.531	26.1204	27.0151	26.1	27.0336	27.0069	27.1072	26.9821	26.9581	26.7515	26.6074	26.4955	26.0364	26.8635	27.263	27.377	27.2313	26.6836	26.5447	25.7653	26.5418	27.0578	26.9281	26.8912	26.9224	25.5874	26.7759	25.4182	25.549	26.4764	26.987	26.7882	27.0862	25.2516	25.1801	26.4217	27.0724	NaN	1	0		0.217946
869	sp|O95551-3|TYDP2_HUMAN Isoform 3 of Tyrosyl-DNA phosphodiesterase 2 OS=Homo sapiens OX=9606 GN=TDP2;sp|O95551|TYDP2_HUMAN Tyrosyl-DNA phosphodiesterase 2 OS=Homo sapiens OX=9606 GN=TDP2 PE=1 SV=1;sp|O95551-2|TYDP2_HUMAN Isoform 2 of Tyrosyl-DNA phosphodie	O95551-3;O95551;O95551-2	Tyrosyl-DNA phosphodiesterase 2	TDP2	24.7975	27.2648	26.7274	26.602	25.7921	25.8132	25.513	25.6643	27.0498	27.4744	27.8343	27.435	27.0422	26.2591	26.2685	26.5031	27.4813	27.5626	26.8584	26.7327	26.7459	26.0595	26.4024	25.6179	26.821	27.7418	27.832	27.8716	26.603	26.7196	26.4987	26.2976	27.1871	24.8305	27.7902	26.7714	24.7011	25.7003	25.0467	26.9926	NaN	1	0		NaN
871	sp|O95563|MPC2_HUMAN Mitochondrial pyruvate carrier 2 OS=Homo sapiens OX=9606 GN=MPC2 PE=1 SV=1	O95563	Mitochondrial pyruvate carrier 2	MPC2	29.5824	30.0788	30.1707	29.8337	30.3554	30.1947	29.8884	30.1951	29.7348	30.3301	29.7743	29.9956	30.1375	29.8265	29.2632	29.4308	30.1117	30.1503	29.9879	30.4629	31.0028	30.6223	30.0444	30.3152	30.5296	29.7537	29.627	29.981	30.2469	29.9225	30.0654	30.1958	29.9916	29.8477	29.9293	30.43	29.6667	29.3947	29.9137	29.3572	1.18214	0.0520534	-0.493937		0.723504
872	sp|O95571|ETHE1_HUMAN Persulfide dioxygenase ETHE1, mitochondrial OS=Homo sapiens OX=9606 GN=ETHE1 PE=1 SV=2	O95571	Persulfide dioxygenase ETHE1, mitochondrial	ETHE1	30.0066	29.8054	30.0849	29.9134	30.4286	30.3061	30.3487	30.5385	29.6647	29.4733	29.7356	29.733	30.0444	30.1193	30.1116	30.0301	29.2151	29.0567	29.4962	29.6537	29.9852	30.203	29.6507	29.7655	29.391	29.2829	29.4302	29.3771	29.776	29.8158	29.7847	29.5429	29.7117	29.7895	29.5118	29.6123	29.7892	29.4884	29.6708	29.9503	2.96989	0.0166975	-0.329119	+	2.05056
873	sp|O95573|ACSL3_HUMAN Long-chain-fatty-acid--CoA ligase 3 OS=Homo sapiens OX=9606 GN=ACSL3 PE=1 SV=3	O95573	Long-chain-fatty-acid--CoA ligase 3	ACSL3	31.1973	31.0287	31.3803	31.4298	31.9748	31.8181	32.0094	31.8932	31.3994	31.5933	31.4493	31.3708	32.1635	32.3517	32.1651	32.0642	31.2389	31.0108	30.8694	31.1746	31.9428	31.8502	31.9778	32.0509	31.3441	31.3511	31.3714	31.4977	32.075	32.1513	32.1452	32.2398	31.1654	31.1797	31.322	31.3673	31.9338	31.747	31.9613	31.8143	1.92129	0.0558419	0.262274		0.210447
874	sp|O95602|RPA1_HUMAN DNA-directed RNA polymerase I subunit RPA1 OS=Homo sapiens OX=9606 GN=POLR1A PE=1 SV=2	O95602	DNA-directed RNA polymerase I subunit RPA1	POLR1A	30.0868	30.0956	29.8633	30.1158	29.7709	29.585	29.8059	30.0107	29.9331	29.9955	30.1649	30.1884	29.9278	30.061	29.9271	29.6794	30.4002	30.0397	29.9783	30.1169	29.9204	29.823	30.1131	29.8033	30.1237	30.2913	30.3145	30.1969	30.0172	30.0855	30.036	30.0012	30.1937	30.3621	30.2158	30.0894	29.8534	29.8555	30.3193	29.8586	0.392129	0.433976	0.105674		0.494925
875	sp|O95613|PCNT_HUMAN Pericentrin OS=Homo sapiens OX=9606 GN=PCNT PE=1 SV=4;sp|O95613-2|PCNT_HUMAN Isoform 2 of Pericentrin OS=Homo sapiens OX=9606 GN=PCNT	O95613;O95613-2	Pericentrin	PCNT	28.2096	28.2235	28.0965	28.1237	26.4302	26.5014	25.4602	27.7745	28.2171	28.5012	28.6112	28.457	27.7627	27.6715	25.9994	28.1433	28.3343	28.5073	28.1439	28.4183	28.0844	27.8269	28.0475	27.9306	28.4231	28.151	28.3384	28.3585	27.7275	27.8984	27.8427	27.7758	28.0588	28.3649	28.2904	28.2415	28.1229	26.2824	28.2915	27.9118	0.599184	0.132206	0.852633		1.615
876	sp|O95619|YETS4_HUMAN YEATS domain-containing protein 4 OS=Homo sapiens OX=9606 GN=YEATS4 PE=1 SV=1	O95619	YEATS domain-containing protein 4	YEATS4	27.9439	27.8888	28.244	27.7789	27.7614	27.584	27.712	27.9909	28.052	27.7282	25.1497	27.7226	27.4371	27.777	27.8715	27.8184	28.4819	28.0855	28.5163	28.0231	27.9697	26.4819	27.6075	27.5691	28.2204	28.0538	28.4955	28.0708	27.9786	27.4819	27.6372	27.9286	28.352	28.2483	28.6638	28.3318	28.0049	28.1313	27.7203	27.5424	0.102078	0.792061	-0.0360651		0.486147
878	sp|O95628-2|CNOT4_HUMAN Isoform 2 of CCR4-NOT transcription complex subunit 4 OS=Homo sapiens OX=9606 GN=CNOT4;sp|O95628-8|CNOT4_HUMAN Isoform 8 of CCR4-NOT transcription complex subunit 4 OS=Homo sapiens OX=9606 GN=CNOT4;sp|O95628-9|CNOT4_HUMAN Isoform 9	O95628-2;O95628-8;O95628-9;O95628-3;O95628;O95628-4;O95628-7;O95628-10;O95628-5	CCR4-NOT transcription complex subunit 4	CNOT4	26.547	27.0222	25.8411	27.3268	26.7508	25.8066	27.252	26.4	27.41	26.4413	26.6013	26.9063	26.0001	25.5544	24.9125	25.5477	25.8269	26.0287	25.878	26.679	25.9244	25.6029	26.3417	27.255	26.6816	25.4427	26.196	26.1915	25.741	26.3306	26.3579	26.9878	27.364	26.298	27.0161	26.2751	25.8734	27.3173	26.9142	25.2842	NaN	1	0		NaN
879	sp|O95630|STABP_HUMAN STAM-binding protein OS=Homo sapiens OX=9606 GN=STAMBP PE=1 SV=1;sp|O95630-2|STABP_HUMAN Isoform 2 of STAM-binding protein OS=Homo sapiens OX=9606 GN=STAMBP	O95630;O95630-2	STAM-binding protein	STAMBP	28.1168	28.2878	28.4568	28.4067	27.9373	27.825	28.113	27.8056	28.6663	28.5707	28.7605	28.3921	28.0239	28.4151	28.262	28.3139	28.1018	28.4084	28.7356	28.4755	28.5712	28.4252	28.1342	28.6115	28.6404	28.3518	28.2452	28.4363	28.2304	28.5243	28.4783	28.0308	28.5207	28.1427	28.5187	28.4495	28.3554	28.1861	28.2419	27.9042	1.65538	0.0461931	0.333534	+	2.14375
880	sp|O95639-3|CPSF4_HUMAN Isoform 3 of Cleavage and polyadenylation specificity factor subunit 4 OS=Homo sapiens OX=9606 GN=CPSF4;sp|O95639-2|CPSF4_HUMAN Isoform 2 of Cleavage and polyadenylation specificity factor subunit 4 OS=Homo sapiens OX=9606 GN=CPSF4;	O95639-3;O95639-2;O95639	Cleavage and polyadenylation specificity factor subunit 4	CPSF4	29.4334	29.4228	29.3348	29.0902	28.8054	28.5994	28.5186	28.8968	29.4574	29.222	29.0802	29.3535	28.6728	28.6914	28.358	28.4835	29.2137	29.1503	29.1894	29.2129	28.5871	28.5085	28.5547	28.5439	29.1998	28.8666	29.2868	29.2861	29.0093	28.7951	29.0523	29.2196	29.265	29.1785	29.2214	29.0978	28.92	28.7121	28.7295	28.7256	0.614109	0.287994	-0.153662		0.884318
881	sp|O95671|ASML_HUMAN Probable bifunctional dTTP/UTP pyrophosphatase/methyltransferase protein OS=Homo sapiens OX=9606 GN=ASMTL PE=1 SV=3;sp|O95671-2|ASML_HUMAN Isoform 2 of Probable bifunctional dTTP/UTP pyrophosphatase/methyltransferase protein OS=Homo sa	O95671;O95671-2;O95671-3	N-acetylserotonin O-methyltransferase-like protein	ASMTL	28.9327	29.0029	28.7783	28.7402	28.2886	28.2762	28.4325	28.3901	28.4107	28.9486	28.8434	29.0812	27.8856	28.5428	28.4686	28.5247	29.0085	28.9448	28.973	28.7455	27.7588	27.7383	27.8353	28.0711	29.1204	28.7528	28.6891	29.0499	27.9388	27.8963	27.756	27.8932	28.2596	28.6221	28.6801	28.6866	27.7495	28.2579	28.3751	28.2002	0.0179431	0.956478	0.00856924		2.94243
882	sp|O95674|CDS2_HUMAN Phosphatidate cytidylyltransferase 2 OS=Homo sapiens OX=9606 GN=CDS2 PE=1 SV=1	O95674	Phosphatidate cytidylyltransferase 2	CDS2	25.4852	27.0698	26.7247	27.0443	25.1751	26.364	24.8724	25.2827	25.3999	25.8214	26.9759	26.4653	25.923	27.1103	25.4138	26.4629	26.4345	26.4597	26.0671	25.9152	26.8822	25.7965	26.68	26.1939	25.8519	26.6454	26.8757	26.9676	26.0178	26.0004	25.7974	25.9012	26.6461	26.5747	26.7847	25.5644	27.2902	25.5647	25.1616	25.5299	NaN	1	0		NaN
883	sp|O95684-2|FR1OP_HUMAN Isoform 2 of FGFR1 oncogene partner OS=Homo sapiens OX=9606 GN=FGFR1OP;sp|O95684|FR1OP_HUMAN FGFR1 oncogene partner OS=Homo sapiens OX=9606 GN=FGFR1OP PE=1 SV=1	O95684-2;O95684	FGFR1 oncogene partner	FGFR1OP	29.5981	29.5523	29.4807	29.4771	28.9362	29.2232	28.7572	28.7809	28.7915	29.1045	29.2107	28.861	28.9713	28.8739	28.7079	28.3959	29.5162	29.4209	29.129	28.8705	28.6613	28.5894	28.0401	28.7202	28.6597	29.2019	29.2658	29.2462	28.6789	28.706	28.8999	28.8734	29.1413	29.1759	29.1718	28.7913	29.4326	28.7013	29.4756	28.4605	0.520804	0.28687	-0.187134		1.16763
884	sp|O95685|PPR3D_HUMAN Protein phosphatase 1 regulatory subunit 3D OS=Homo sapiens OX=9606 GN=PPP1R3D PE=1 SV=1	O95685	Protein phosphatase 1 regulatory subunit 3D	PPP1R3D	26.4901	26.4491	26.5532	26.7238	26.8209	27.0077	26.9458	26.817	27.326	26.9496	26.7344	25.1471	27.0238	27.6211	27.3217	27.1094	26.8265	26.5916	27.4332	25.4859	27.4972	27.1653	27.3332	27.1989	26.2176	26.2428	25.9228	26.5858	27.0873	25.9721	27.0451	26.9447	26.606	25.3569	26.1356	27.3876	26.9754	26.8738	27.1239	26.9192	1.4075	0.0527026	0.371143		2.38675
885	sp|O95696|BRD1_HUMAN Bromodomain-containing protein 1 OS=Homo sapiens OX=9606 GN=BRD1 PE=1 SV=1;sp|O95696-2|BRD1_HUMAN Isoform 2 of Bromodomain-containing protein 1 OS=Homo sapiens OX=9606 GN=BRD1	O95696;O95696-2	Bromodomain-containing protein 1	BRD1	27.0707	26.8066	26.7798	26.869	27.0401	27.1672	27.1948	26.9901	26.7356	26.5535	26.8271	27.5204	27.4	27.8916	27.7586	27.6069	27.5575	27.2231	27.1713	27.2742	27.4668	28.007	25.358	26.98	27.2894	27.2826	27.0355	27.1877	26.5225	27.8506	26.4413	26.7281	26.7996	26.8733	26.7928	27.2542	26.5684	27.3585	27.5248	27.4929	2.54939	0.00721429	0.566185	+	0.0921914
886	sp|O95707|RPP29_HUMAN Ribonuclease P protein subunit p29 OS=Homo sapiens OX=9606 GN=POP4 PE=1 SV=2	O95707	Ribonuclease P protein subunit p29	POP4	27.8591	27.6398	27.7387	27.6243	26.335	27.1639	27.3198	27.2667	27.8053	27.718	27.967	27.8286	27.2457	27.511	27.2264	27.3457	27.7438	27.5153	28.0582	27.8736	26.2857	26.0576	27.4299	26.5045	27.3474	27.9397	27.9655	27.4079	27.6893	27.4864	26.519	27.408	27.8035	27.9047	27.5144	28.0047	27.0688	27.3274	27.3958	27.1605	0.614506	0.190575	0.310838		0.55498
887	sp|O95714|HERC2_HUMAN E3 ubiquitin-protein ligase HERC2 OS=Homo sapiens OX=9606 GN=HERC2 PE=1 SV=2	O95714	E3 ubiquitin-protein ligase HERC2	HERC2	29.4707	29.385	29.1949	29.1974	29.0814	28.8079	28.8757	28.5986	29.2138	29.0248	29.4997	29.4346	28.9639	28.7985	28.8055	28.5527	28.5943	29.4621	28.7339	29.1791	28.4477	29.1393	28.3608	28.5603	29.3204	29.1555	29.6862	29.1371	28.6108	28.6079	28.6399	28.7119	29.2362	29.3894	29.1994	29.2969	28.8699	25.6047	28.5743	28.7107	0.181324	0.653197	-0.0607562		0.481455
888	sp|O95716|RAB3D_HUMAN Ras-related protein Rab-3D OS=Homo sapiens OX=9606 GN=RAB3D PE=1 SV=1	O95716	Ras-related protein Rab-3D	RAB3D	26.3431	26.8072	27.0448	27.0648	26.9112	25.8386	26.8986	26.8539	26.9589	27.1526	26.5089	26.3227	26.5282	27.1441	24.4134	26.7081	26.2353	26.7054	25.4825	26.8039	27.6431	26.7409	27.218	25.315	26.5048	26.4892	26.8593	26.6717	26.3644	27.716	27.2495	26.7718	26.8637	26.5396	26.8322	26.7179	25.786	26.0443	26.2694	26.043	0.264944	0.378573	-0.42713		0.0646104
889	sp|O95721|SNP29_HUMAN Synaptosomal-associated protein 29 OS=Homo sapiens OX=9606 GN=SNAP29 PE=1 SV=1	O95721	Synaptosomal-associated protein 29	SNAP29	29.0448	29.3987	29.3227	29.3757	25.7161	26.8963	28.3594	28.8661	29.6275	29.4166	29.3394	29.3765	27.1726	26.461	25.808	26.3774	29.1713	29.3619	29.3929	29.3273	27.9176	26.3753	27.9312	27.0059	29.4007	29.2191	29.0012	29.2496	27.6042	27.6488	27.3955	27.985	29.2473	29.3961	29.4608	29.2084	27.1803	27.3956	26.5562	27.6103	0.621856	0.117498	-1.00474		0.066867
890	sp|O95747|OXSR1_HUMAN Serine/threonine-protein kinase OSR1 OS=Homo sapiens OX=9606 GN=OXSR1 PE=1 SV=1	O95747	Serine/threonine-protein kinase OSR1	OXSR1	29.9235	30.0339	30.194	30.2175	30.0609	30.1087	30.063	30.0641	30.3181	30.3956	30.1382	30.491	30.1483	30.2988	30.0979	30.1066	30.1901	30.5596	30.4311	30.3186	30.4395	30.7454	30.3934	30.6914	30.4071	30.1701	30.1885	30.1667	30.4272	30.606	30.3276	30.2602	30.4176	30.2679	30.3691	30.6118	30.5511	30.2525	30.615	30.4774	0.942405	0.350965	0.0887141		2.83338
891	sp|O95749|GGPPS_HUMAN Geranylgeranyl pyrophosphate synthase OS=Homo sapiens OX=9606 GN=GGPS1 PE=1 SV=1;sp|O95749-2|GGPPS_HUMAN Isoform 2 of Geranylgeranyl pyrophosphate synthase OS=Homo sapiens OX=9606 GN=GGPS1	O95749;O95749-2	Geranylgeranyl pyrophosphate synthase	GGPS1	29.0416	29.2392	29.209	29.2038	28.5985	28.77	28.7277	28.5066	29.2008	28.8863	28.7963	28.9641	28.7027	28.281	28.6795	28.3187	28.9829	28.7971	28.7913	28.8417	28.0758	28.3038	28.1363	28.2801	29.0727	29.2559	28.6382	29.052	27.7259	28.1267	28.5179	28.5785	28.9927	29.1074	28.8354	28.9736	28.4418	28.8346	28.7141	28.3205	0.565468	0.299659	-0.155249		2.8278
892	sp|O95757|HS74L_HUMAN Heat shock 70 kDa protein 4L OS=Homo sapiens OX=9606 GN=HSPA4L PE=1 SV=3	O95757	Heat shock 70 kDa protein 4L	HSPA4L	30.1577	30.1991	30.1084	30.0205	29.7907	29.9714	30.0145	29.7966	30.3464	30.1292	30.3429	30.2326	29.774	29.8711	29.8183	29.9687	30.0612	30.51	30.1047	30.2959	29.6081	29.7102	29.8583	29.9154	30.3095	30.3065	30.2186	30.0623	29.8109	29.5683	29.6934	29.6985	30.1177	30.154	30.0908	30.198	29.8756	29.4918	30.0611	29.8725	0.193663	0.727403	-0.0352864		0.6301
893	sp|O95758-1|PTBP3_HUMAN Isoform 1 of Polypyrimidine tract-binding protein 3 OS=Homo sapiens OX=9606 GN=PTBP3;sp|O95758-6|PTBP3_HUMAN Isoform 6 of Polypyrimidine tract-binding protein 3 OS=Homo sapiens OX=9606 GN=PTBP3;sp|O95758|PTBP3_HUMAN Polypyrimidine t	O95758-1;O95758-6;O95758;O95758-5;O95758-4;O95758-2;O95758-7	Polypyrimidine tract-binding protein 3	PTBP3	30.4014	30.5275	30.6993	30.6443	31.24	31.1774	31.0396	31.1744	30.9187	30.6713	30.495	30.6691	31.4063	30.9431	31.2076	31.0363	30.9239	30.4186	30.66	30.7868	30.7634	30.6979	31.1803	31.0109	30.6267	30.8082	30.3691	30.8176	31.2598	30.8591	31.0373	30.8015	30.6911	30.8155	30.6051	30.5627	31.1781	31.0272	30.9413	30.8737	0.0296515	0.939568	-0.00952816		1.06416
895	sp|O95777|LSM8_HUMAN U6 snRNA-associated Sm-like protein LSm8 OS=Homo sapiens OX=9606 GN=LSM8 PE=1 SV=3	O95777	U6 snRNA-associated Sm-like protein LSm8	LSM8	30.0928	30.0215	30.0842	29.9151	29.9184	30.3175	29.9496	29.8235	30.4227	30.4017	30.5069	30.3973	29.6506	29.7808	29.6553	29.8421	30.0383	30.1304	30.4788	30.5858	29.842	29.7834	30.0908	29.9885	30.3803	30.4038	30.2725	30.1932	29.6924	29.9185	29.7225	29.779	29.966	30.3169	30.1774	30.3383	29.8401	29.8054	29.7308	29.9786	1.20296	0.101521	-0.270083		0.239036
896	sp|O95782-2|AP2A1_HUMAN Isoform B of AP-2 complex subunit alpha-1 OS=Homo sapiens OX=9606 GN=AP2A1;sp|O95782|AP2A1_HUMAN AP-2 complex subunit alpha-1 OS=Homo sapiens OX=9606 GN=AP2A1 PE=1 SV=3	O95782-2;O95782	AP-2 complex subunit alpha-1	AP2A1	32.3637	32.3556	32.3162	32.3802	31.8135	31.8798	31.8291	31.9717	32.1929	32.2366	32.21	32.0484	31.491	31.4442	31.365	31.3868	32.1401	32.0763	32.0541	32.0198	31.6284	31.4793	31.6128	31.5108	32.0434	31.9517	32.186	32.1172	31.7016	31.7807	31.7286	31.5446	32.2777	32.1912	32.096	32.1809	31.7429	31.5995	31.8304	31.5474	4.21279	0.00239331	-0.45177	+	3.07239
897	sp|O95785-3|WIZ_HUMAN Isoform 3 of Protein Wiz OS=Homo sapiens OX=9606 GN=WIZ;sp|O95785-4|WIZ_HUMAN Isoform 4 of Protein Wiz OS=Homo sapiens OX=9606 GN=WIZ;sp|O95785|WIZ_HUMAN Protein Wiz OS=Homo sapiens OX=9606 GN=WIZ PE=1 SV=2;sp|O95785-2|WIZ_HUMAN Isofo	O95785-3;O95785-4;O95785;O95785-2	Protein Wiz	WIZ	29.3958	29.2821	29.2597	28.9685	28.9762	28.9669	28.7175	28.9419	29.4141	29.14	29.285	29.3494	28.8279	28.7985	28.8828	28.8711	29.2907	29.1848	29.4194	29.2163	28.8622	29.0887	28.7428	28.4759	29.1404	29.5008	29.2175	29.696	28.6399	28.5453	28.8372	28.495	29.2928	29.2567	29.1747	29.1398	28.7383	29.0929	29.0318	28.5981	0.374982	0.572901	-0.0555911		0.324511
898	sp|O95786|DDX58_HUMAN Probable ATP-dependent RNA helicase DDX58 OS=Homo sapiens OX=9606 GN=DDX58 PE=1 SV=2;sp|O95786-2|DDX58_HUMAN Isoform 2 of Probable ATP-dependent RNA helicase DDX58 OS=Homo sapiens OX=9606 GN=DDX58	O95786;O95786-2	Probable ATP-dependent RNA helicase DDX58	DDX58	27.2431	27.7376	27.7362	27.9178	28.9106	29.6281	29.5742	28.9885	24.881	27.73	25.7554	27.5186	27.2594	27.6994	27.6036	27.2396	26.7945	28.0404	27.3783	26.8213	29.7326	28.8237	28.8505	30.1969	26.7145	27.7805	27.9376	26.3425	27.9558	27.8853	27.9372	27.9753	27.4694	28.6022	28.3659	26.9872	28.8899	28.6965	28.6269	28.7822	3.74883	0	-1.82481	+	0.120745
899	sp|O95793-2|STAU1_HUMAN Isoform Short of Double-stranded RNA-binding protein Staufen homolog 1 OS=Homo sapiens OX=9606 GN=STAU1;sp|O95793|STAU1_HUMAN Double-stranded RNA-binding protein Staufen homolog 1 OS=Homo sapiens OX=9606 GN=STAU1 PE=1 SV=2;sp|O95793	O95793-2;O95793;O95793-3	Double-stranded RNA-binding protein Staufen homolog 1	STAU1	29.8308	29.7882	29.7793	29.7695	28.7742	28.8138	28.8457	28.7808	29.6901	29.798	29.8571	29.8677	28.4513	28.7016	28.2755	28.3431	29.7807	29.6049	29.7129	29.6868	28.7254	28.3997	28.4589	28.6649	29.9201	29.878	29.7355	29.7479	28.5182	28.6216	27.9081	28.8974	29.7335	29.7274	29.6106	29.8089	28.3319	28.3942	28.482	28.404	2.04644	0.0265047	-0.360739	+	1.62145
900	sp|O95801|TTC4_HUMAN Tetratricopeptide repeat protein 4 OS=Homo sapiens OX=9606 GN=TTC4 PE=1 SV=3	O95801	Tetratricopeptide repeat protein 4	TTC4	29.0105	29.024	28.8714	28.6393	27.7058	28.1093	28.1883	27.6998	28.9665	28.7734	29.0003	29.1366	28.4051	27.9082	27.8662	28.1095	29.2561	29.1201	29.2743	29.1263	28.2982	28.1425	28.1118	27.6369	29.2212	28.6043	29.3185	29.0475	27.9616	28.2699	28.2554	28.1177	29.4343	29.1833	28.9235	29.1865	27.5376	27.7135	27.8635	27.8167	0.352575	0.403886	0.146456		0.258099
901	sp|O95816|BAG2_HUMAN BAG family molecular chaperone regulator 2 OS=Homo sapiens OX=9606 GN=BAG2 PE=1 SV=1;sp|O95816-2|BAG2_HUMAN Isoform 2 of BAG family molecular chaperone regulator 2 OS=Homo sapiens OX=9606 GN=BAG2	O95816;O95816-2	BAG family molecular chaperone regulator 2	BAG2	30.4819	30.7081	30.829	30.6242	30.5133	30.318	30.5464	30.4272	31.1684	30.9452	30.776	30.7641	30.5022	30.4914	30.5395	30.5272	30.9171	30.5284	30.757	30.8267	30.9528	31.0737	30.7444	30.7148	30.9915	30.7655	30.8844	30.9449	30.9758	30.6529	30.6272	30.7209	31.0219	30.6828	30.8559	30.7019	30.851	30.6915	30.6736	30.7683	0.573071	0.491128	0.0638409		2.25091
902	sp|O95817|BAG3_HUMAN BAG family molecular chaperone regulator 3 OS=Homo sapiens OX=9606 GN=BAG3 PE=1 SV=3	O95817	BAG family molecular chaperone regulator 3	BAG3	29.9109	29.821	30.1613	29.8697	28.7243	27.9895	29.0572	28.2807	29.5093	29.3298	29.6522	29.6917	27.0659	27.3398	26.9654	27.7173	29.6088	29.7106	29.5376	29.6382	28.5607	28.2887	28.6307	28.7809	29.7065	29.6092	29.5282	29.7575	27.703	28.9896	27.8509	28.1878	29.7963	29.9335	29.6539	29.869	28.3732	28.5162	28.3921	28.5686	2.28398	0.00187387	-1.24086	+	0.0727558
903	sp|O95819-6|M4K4_HUMAN Isoform 6 of Mitogen-activated protein kinase kinase kinase kinase 4 OS=Homo sapiens OX=9606 GN=MAP4K4;sp|O95819|M4K4_HUMAN Mitogen-activated protein kinase kinase kinase kinase 4 OS=Homo sapiens OX=9606 GN=MAP4K4 PE=1 SV=2;sp|O95819	O95819-6;O95819;O95819-4;O95819-2;O95819-5;O95819-3	Mitogen-activated protein kinase kinase kinase kinase 4	MAP4K4	29.9372	29.9821	30.0287	29.9844	29.7321	29.6808	29.8822	29.7575	29.8116	30.0308	29.9117	30.0255	29.6313	29.8249	29.8573	30.0172	29.911	30.0588	30.0356	30.1267	30.0598	30.2007	29.9852	30.0526	30.1912	29.9408	30.0632	30.0907	29.919	29.911	29.9249	29.8122	29.9198	30.098	30.0291	30.0607	29.8696	29.8094	29.9991	29.8339	0.32862	0.54316	0.06952		2.61073
904	sp|O95822-2|DCMC_HUMAN Isoform Cytoplasmic+peroxisomal of Malonyl-CoA decarboxylase, mitochondrial OS=Homo sapiens OX=9606 GN=MLYCD;sp|O95822|DCMC_HUMAN Malonyl-CoA decarboxylase, mitochondrial OS=Homo sapiens OX=9606 GN=MLYCD PE=1 SV=3	O95822-2;O95822	Malonyl-CoA decarboxylase, mitochondrial	MLYCD	25.8947	25.4887	25.5367	25.7502	26.6035	25.0004	26.5081	25.518	26.6753	25.7486	26.0161	26.1524	26.6147	26.4233	25.7608	26.5549	26.113	26.1059	26.117	25.9445	25.7979	27.3917	25.2618	26.0797	26.0081	25.1879	24.0144	25.5052	25.6689	25.4872	27.6975	24.5181	26.033	26.0787	25.8457	27.0113	25.853	26.2649	26.3039	25.5157	0.442037	0.23484	0.430937		NaN
905	sp|O95825|QORL1_HUMAN Quinone oxidoreductase-like protein 1 OS=Homo sapiens OX=9606 GN=CRYZL1 PE=1 SV=2;sp|O95825-2|QORL1_HUMAN Isoform 2 of Quinone oxidoreductase-like protein 1 OS=Homo sapiens OX=9606 GN=CRYZL1	O95825;O95825-2	Quinone oxidoreductase-like protein 1	CRYZL1	28.211	28.4966	28.6344	28.4581	28.2158	26.1266	28.3874	25.8242	28.2254	28.0044	27.8796	28.1799	26.7012	27.8013	27.5891	27.9759	28.5277	28.1411	28.0997	28.192	27.2447	27.5248	28.08	28.0827	28.5715	28.0045	28.0421	28.2757	27.9454	27.9582	28.1079	28.0133	28.4773	28.0719	28.2556	27.9045	25.6052	28.4181	27.2911	27.6441	0.204961	0.45838	0.378406		0.364002
906	sp|O95831|AIFM1_HUMAN Apoptosis-inducing factor 1, mitochondrial OS=Homo sapiens OX=9606 GN=AIFM1 PE=1 SV=1;sp|O95831-3|AIFM1_HUMAN Isoform 3 of Apoptosis-inducing factor 1, mitochondrial OS=Homo sapiens OX=9606 GN=AIFM1;sp|O95831-2|AIFM1_HUMAN Isoform 2 o	O95831;O95831-3;O95831-2	Apoptosis-inducing factor 1, mitochondrial	AIFM1	32.3185	32.5019	32.4101	32.5003	32.6317	32.7245	32.5788	32.5712	32.6393	32.5244	32.6285	32.5381	32.5145	32.4774	32.731	32.5841	32.5766	32.4806	32.5654	32.6653	32.5994	32.6295	32.5987	32.6354	32.6457	32.5465	32.3199	32.4478	32.4296	32.3814	32.486	32.4859	32.4268	32.3418	32.5172	32.6794	32.4495	32.4798	32.5383	32.4578	0.319078	0.615205	-0.0498686		0.109448
907	sp|O95834|EMAL2_HUMAN Echinoderm microtubule-associated protein-like 2 OS=Homo sapiens OX=9606 GN=EML2 PE=1 SV=1;sp|O95834-2|EMAL2_HUMAN Isoform 2 of Echinoderm microtubule-associated protein-like 2 OS=Homo sapiens OX=9606 GN=EML2;sp|O95834-3|EMAL2_HUMAN I	O95834;O95834-2;O95834-3	Echinoderm microtubule-associated protein-like 2	EML2	28.0631	28.1665	28.3015	28.0354	28.505	28.3611	26.473	26.4113	28.7231	28.5716	28.3905	28.6393	28.7194	28.5724	28.8427	27.3278	28.0876	28.2278	28.0498	28.7668	27.6503	28.3793	28.7155	25.1106	28.5763	28.3878	28.1749	27.9652	28.6772	28.7819	25.6548	29.768	28.3921	28.3716	28.2921	28.4104	28.4985	28.8336	28.4962	28.7301	0.662272	0.108277	0.927986		0.00884802
909	sp|O95861|BPNT1_HUMAN 3(2),5-bisphosphate nucleotidase 1 OS=Homo sapiens OX=9606 GN=BPNT1 PE=1 SV=1;sp|O95861-4|BPNT1_HUMAN Isoform 4 of 3(2),5-bisphosphate nucleotidase 1 OS=Homo sapiens OX=9606 GN=BPNT1;sp|O95861-2|BPNT1_HUMAN Isoform 2 of 3(2),5	O95861;O95861-4;O95861-2;O95861-3	3(2),5-bisphosphate nucleotidase 1	BPNT1	31.4636	31.504	31.4199	31.5029	31.0799	30.9232	30.8347	31.1999	31.7175	31.4851	31.5647	31.4686	31.2178	30.9748	30.9942	31.0062	31.5177	31.4481	31.4165	31.4859	31.2619	31.1021	31.0877	31.2301	31.5541	31.3615	31.4317	31.3958	31.1219	31.1923	31.1924	30.9975	31.3335	31.2715	31.4293	31.4012	31.1797	31.0686	31.1298	31.2546	0.149312	0.740956	0.0388155		0.878296
910	sp|O95864|FADS2_HUMAN Acyl-CoA 6-desaturase OS=Homo sapiens OX=9606 GN=FADS2 PE=1 SV=1;sp|O95864-3|FADS2_HUMAN Isoform 3 of Acyl-CoA 6-desaturase OS=Homo sapiens OX=9606 GN=FADS2;sp|O95864-4|FADS2_HUMAN Isoform 4 of Acyl-CoA 6-desaturase OS=Homo sapiens OX	O95864;O95864-3;O95864-4;O95864-2	Fatty acid desaturase 2	FADS2	30.5081	30.2294	30.5685	30.6413	29.3702	29.4211	29.3325	29.4405	30.2069	30.9539	30.6497	29.9299	29.5712	29.2343	29.5862	29.1256	29.8699	30.2359	29.2901	30.0559	29.0805	26.6992	28.9099	29.2998	30.5556	29.9418	30.2015	30.7287	29.7008	29.6444	29.575	30.2327	30.2187	30.2193	30.0601	30.6039	28.9305	28.7303	28.5851	28.5356	0.0338412	0.927534	-0.0117545		0.720799
911	sp|O95865|DDAH2_HUMAN N(G),N(G)-dimethylarginine dimethylaminohydrolase 2 OS=Homo sapiens OX=9606 GN=DDAH2 PE=1 SV=1	O95865	N(G),N(G)-dimethylarginine dimethylaminohydrolase 2	DDAH2	30.7157	30.6964	30.6711	30.8249	30.3766	30.2712	30.0928	30.1266	31.4345	31.2975	31.3028	31.3247	30.7021	30.5321	30.6403	30.6203	31.5534	31.2445	31.3796	31.3048	31.1056	30.8855	30.8814	31.1356	31.0149	31.2592	31.3781	31.172	30.6134	30.4257	30.3601	30.4282	31.4518	31.6782	31.4548	31.3515	31.0171	31.0176	31.1713	31.0078	2.80057	0.0121119	0.406896	+	3.76619
912	sp|O95870|ABHGA_HUMAN Phosphatidylserine lipase ABHD16A OS=Homo sapiens OX=9606 GN=ABHD16A PE=1 SV=3;sp|O95870-2|ABHGA_HUMAN Isoform 2 of Phosphatidylserine lipase ABHD16A OS=Homo sapiens OX=9606 GN=ABHD16A	O95870;O95870-2	Abhydrolase domain-containing protein 16A	ABHD16A	29.1534	29.4102	29.4719	29.7267	29.3539	29.5269	29.628	29.6733	29.8181	29.941	29.6869	29.2443	30.4667	30.0847	30.121	30.0877	29.5388	29.7342	28.8351	30.1847	30.3085	29.9599	29.9908	30.1716	30.1634	29.7491	29.6805	29.7572	30.086	30.2435	30.0936	30.2007	30.2932	29.8007	29.9323	29.6779	29.8331	29.693	29.5882	29.893	2.83126	0.00334572	0.644521	+	2.69706
914	sp|O95881|TXD12_HUMAN Thioredoxin domain-containing protein 12 OS=Homo sapiens OX=9606 GN=TXNDC12 PE=1 SV=1	O95881	Thioredoxin domain-containing protein 12	TXNDC12	32.2485	32.1806	32.0119	32.1152	32.4829	32.4336	32.4937	32.4089	32.2459	31.9724	31.9642	31.9032	32.7542	32.8026	32.7994	32.7752	31.8978	32.0145	32.2008	31.937	32.3446	32.3533	32.2107	32.0657	32.0207	32.1101	32.1984	32.2949	32.601	32.3026	32.3536	32.3819	32.0775	32.0506	32.0654	31.9801	32.3762	32.8751	32.6128	32.4286	5.11648	0.00610753	0.328068	+	1.61468
916	sp|O95905-3|ECD_HUMAN Isoform 3 of Protein ecdysoneless homolog OS=Homo sapiens OX=9606 GN=ECD;sp|O95905|ECD_HUMAN Protein ecdysoneless homolog OS=Homo sapiens OX=9606 GN=ECD PE=1 SV=1;sp|O95905-2|ECD_HUMAN Isoform 2 of Protein ecdysoneless homolog OS=Homo	O95905-3;O95905;O95905-2	Protein SGT1	ECD	28.4047	28.5373	28.4381	28.6695	27.9641	27.951	28.0227	28.2104	27.9009	28.0377	27.8717	27.4675	28.0182	27.762	27.2034	25.8538	28.2649	27.7998	27.9561	28.3411	24.5923	26.1875	27.7552	26.9644	27.8764	27.9632	27.8898	28.0953	27.3137	27.3576	27.0159	27.1027	28.7174	28.1803	28.5861	28.0175	27.4093	27.4778	28.2571	27.6976	0.854558	0.0693127	-0.827699		1.3048
917	sp|O95926|SYF2_HUMAN Pre-mRNA-splicing factor SYF2 OS=Homo sapiens OX=9606 GN=SYF2 PE=1 SV=1;sp|O95926-2|SYF2_HUMAN Isoform 2 of Pre-mRNA-splicing factor SYF2 OS=Homo sapiens OX=9606 GN=SYF2	O95926;O95926-2	Pre-mRNA-splicing factor SYF2	SYF2	28.0735	27.9178	27.7075	27.7245	26.1969	26.8468	26.2219	24.6982	27.756	27.6996	27.7487	27.7651	25.2095	25.2559	25.4406	27.2225	27.871	27.9519	27.4741	27.9088	25.1501	25.2966	26.8164	25.5121	27.6562	28.2464	24.0935	27.9963	25.6043	27.424	25.6836	26.3277	28.0662	27.6825	28.2979	28.0139	25.4402	26.0146	26.7242	24.3677	NaN	1	0		NaN
918	sp|O95983-2|MBD3_HUMAN Isoform 2 of Methyl-CpG-binding domain protein 3 OS=Homo sapiens OX=9606 GN=MBD3;sp|O95983|MBD3_HUMAN Methyl-CpG-binding domain protein 3 OS=Homo sapiens OX=9606 GN=MBD3 PE=1 SV=1	O95983-2;O95983	Methyl-CpG-binding domain protein 3	MBD3	29.9285	29.8721	30.1988	30.4046	29.7835	29.6019	29.5406	29.537	30.6728	30.1891	30.3581	30.3487	29.3901	29.6633	29.5093	29.6166	30.0785	29.7099	29.6416	30.0256	29.1438	29.2673	29.5028	29.7489	30.3322	30.3886	30.0672	30.1736	29.9439	29.7177	29.6507	29.7273	30.2387	29.8965	29.7676	30.3088	29.7119	29.7268	29.3455	29.239	0.366033	0.522724	-0.0709333		0.659973
919	sp|O95985-3|TOP3B_HUMAN Isoform 3 of DNA topoisomerase 3-beta-1 OS=Homo sapiens OX=9606 GN=TOP3B;sp|O95985-2|TOP3B_HUMAN Isoform 2 of DNA topoisomerase 3-beta-1 OS=Homo sapiens OX=9606 GN=TOP3B;sp|O95985|TOP3B_HUMAN DNA topoisomerase 3-beta-1 OS=Homo sapie	O95985-3;O95985-2;O95985	DNA topoisomerase 3-beta-1	TOP3B	28.8248	29.4176	28.7536	28.7274	28.961	25.7599	25.665	25.8128	28.9947	29.1917	28.7861	29.0117	28.9875	28.6029	26.6514	25.5973	29.1849	29.1004	29.0681	29.309	29.2215	25.3875	29.599	26.2604	29.3668	28.6637	28.9437	28.9248	28.1213	28.8782	28.949	29.3151	28.8789	29.1051	29.2539	29.1135	25.5308	27.1134	28.7386	28.4893	NaN	1	0		NaN
920	sp|O95989|NUDT3_HUMAN Diphosphoinositol polyphosphate phosphohydrolase 1 OS=Homo sapiens OX=9606 GN=NUDT3 PE=1 SV=1	O95989	Diphosphoinositol polyphosphate phosphohydrolase 1	NUDT3	29.6942	29.6887	29.4159	29.7375	29.1541	28.6649	28.9736	27.8724	29.5207	29.9337	29.8764	29.6885	28.9495	29.2222	28.4092	28.6055	30.0509	29.3207	29.5593	29.6839	29.6168	29.4054	29.0009	29.3457	29.6598	29.8804	29.9948	29.5603	28.8716	28.808	28.987	29.3927	29.8578	29.8293	29.9147	29.7886	29.1851	28.8645	28.7164	29.0807	0.147969	0.615365	0.130387		1.13957
922	sp|O96000|NDUBA_HUMAN NADH dehydrogenase [ubiquinone] 1 beta subcomplex subunit 10 OS=Homo sapiens OX=9606 GN=NDUFB10 PE=1 SV=3;sp|O96000-2|NDUBA_HUMAN Isoform 2 of NADH dehydrogenase [ubiquinone] 1 beta subcomplex subunit 10 OS=Homo sapiens OX=9606 GN=NDU	O96000;O96000-2	NADH dehydrogenase [ubiquinone] 1 beta subcomplex subunit 10	NDUFB10	31.2605	31.3762	31.5222	31.5499	31.2393	31.4192	31.2112	31.1565	31.3064	31.5227	31.4909	31.551	31.2093	31.3737	31.3698	31.293	31.3222	31.104	31.1208	31.4232	31.2377	31.0795	31.253	31.15	31.4102	31.0301	31.2057	31.2321	31.2746	31.1536	31.3598	31.1534	31.2748	31.2764	31.245	31.4406	30.6735	30.4262	30.7494	30.6996	0.34163	0.585434	0.0549273		0.501255
923	sp|O96005|CLPT1_HUMAN Cleft lip and palate transmembrane protein 1 OS=Homo sapiens OX=9606 GN=CLPTM1 PE=1 SV=1;sp|O96005-4|CLPT1_HUMAN Isoform 3 of Cleft lip and palate transmembrane protein 1 OS=Homo sapiens OX=9606 GN=CLPTM1;sp|O96005-3|CLPT1_HUMAN Isofo	O96005;O96005-4;O96005-3	Cleft lip and palate transmembrane protein 1	CLPTM1	27.8424	27.6308	28.1417	27.8561	26.9302	25.9594	27.2573	27.0542	27.3883	28.23	27.7676	27.6118	29.0067	28.1687	29.2251	28.0998	27.5419	27.7968	27.5334	27.9505	27.4785	27.1905	27.4455	27.5815	27.9823	27.4021	28.1626	28.1159	28.0838	28.6234	28.6936	29.463	27.966	27.4975	27.7899	28.318	27.7899	26.2855	27.8417	27.4786	2.37948	0.001325	1.82481	+	1.08161
924	sp|O96007|MOC2B_HUMAN Molybdopterin synthase catalytic subunit OS=Homo sapiens OX=9606 GN=MOCS2 PE=1 SV=1	O96007	Molybdopterin synthase catalytic subunit	MOCS2	25.6868	25.6694	25.6886	25.8044	25.1512	26.1148	25.2905	25.3015	25.6447	25.696	25.8065	25.6919	27.2475	25.5408	25.6773	26.2288	25.9726	24.9566	25.7086	25.1409	26.3806	25.7642	26.0368	26.5871	26.2905	25.9223	25.1568	25.6269	26.4936	26.3695	26.8674	26.1519	25.65	25.4657	25.4995	25.3661	25.5412	25.9918	26.6698	26.474	NaN	1	0		NaN
925	sp|O96008|TOM40_HUMAN Mitochondrial import receptor subunit TOM40 homolog OS=Homo sapiens OX=9606 GN=TOMM40 PE=1 SV=1;sp|O96008-2|TOM40_HUMAN Isoform 2 of Mitochondrial import receptor subunit TOM40 homolog OS=Homo sapiens OX=9606 GN=TOMM40	O96008;O96008-2	Mitochondrial import receptor subunit TOM40 homolog	TOMM40	31.2128	31.228	31.222	31.2635	32.0453	32.1282	31.9728	32.1345	31.3693	31.1009	31.1522	31.1764	32.5172	32.3828	32.2774	31.9913	31.2351	30.988	30.9189	31.1514	32.0384	32.1111	32.1762	32.2722	30.95	31.2459	31.2826	31.1851	32.1978	32.2337	32.1915	32.1552	31.4065	31.2985	31.2345	31.2052	31.9498	32.1272	32.008	32.0177	0.96218	0.155525	0.221977		0.596739
926	sp|O96011|PX11B_HUMAN Peroxisomal membrane protein 11B OS=Homo sapiens OX=9606 GN=PEX11B PE=1 SV=1;sp|O96011-2|PX11B_HUMAN Isoform 2 of Peroxisomal membrane protein 11B OS=Homo sapiens OX=9606 GN=PEX11B	O96011;O96011-2	Peroxisomal membrane protein 11B	PEX11B	28.4243	25.6836	27.1733	26.6453	29.1531	29.1483	28.4641	28.9085	28.2315	27.0208	27.0897	26.7189	28.8597	28.7117	28.8512	28.6758	27.5417	27.9855	28.3927	26.5968	29.0016	28.8113	29.0669	29.0184	28.631	28.6007	27.6833	28.5615	29.0392	28.5392	29.2205	28.6771	27.3929	27.5778	27.6141	28.2001	28.9558	28.8743	29.0313	28.8042	0.370273	0.396308	-0.14387		0.122269
927	sp|O96013|PAK4_HUMAN Serine/threonine-protein kinase PAK 4 OS=Homo sapiens OX=9606 GN=PAK4 PE=1 SV=1;sp|O96013-2|PAK4_HUMAN Isoform 2 of Serine/threonine-protein kinase PAK 4 OS=Homo sapiens OX=9606 GN=PAK4;sp|O96013-3|PAK4_HUMAN Isoform 3 of Serine/threon	O96013;O96013-2;O96013-3;O96013-4	Serine/threonine-protein kinase PAK 4	PAK4	26.8225	25.7438	26.4129	25.8295	25.8173	27.0002	25.0666	27.0477	26.136	25.2547	26.9617	25.007	26.8115	26.7315	25.6314	24.9927	26.5521	26.3612	26.3846	25.9103	26.8167	26.1031	25.8882	26.3342	26.1015	26.3576	26.7111	25.5395	26.3879	26.3873	25.7788	25.911	26.2562	26.3608	26.2935	26.8237	26.2396	27.0687	26.1438	25.5856	NaN	1	0		NaN
928	sp|O96017-12|CHK2_HUMAN Isoform 12 of Serine/threonine-protein kinase Chk2 OS=Homo sapiens OX=9606 GN=CHEK2;sp|O96017|CHK2_HUMAN Serine/threonine-protein kinase Chk2 OS=Homo sapiens OX=9606 GN=CHEK2 PE=1 SV=1;sp|O96017-9|CHK2_HUMAN Isoform 9 of Serine/thre	O96017-12;O96017;O96017-9;O96017-4;O96017-13;O96017-7;O96017-8	Serine/threonine-protein kinase Chk2	CHEK2	27.5529	27.2662	27.2974	27.2757	27.4152	27.1108	26.7793	27.3118	27.0695	27.1608	27.2451	27.4277	27.3482	27.1734	27.3944	27.7757	27.2394	27.2455	27.4486	27.2687	27.0938	25.4287	27.142	27.1047	27.5646	27.3583	27.2903	27.6556	26.9757	26.877	26.9093	26.8593	27.1737	27.6195	27.5163	27.6722	26.8145	25.4044	26.017	25.6521	0.688316	0.185555	0.268652		0.470843
929	sp|O96019|ACL6A_HUMAN Actin-like protein 6A OS=Homo sapiens OX=9606 GN=ACTL6A PE=1 SV=1;sp|O96019-2|ACL6A_HUMAN Isoform 2 of Actin-like protein 6A OS=Homo sapiens OX=9606 GN=ACTL6A	O96019;O96019-2	Actin-like protein 6A	ACTL6A	31.48	31.5802	31.3499	31.6347	31.048	31.1977	31.1756	30.9834	31.8156	31.4323	31.4042	31.6033	30.8787	30.8822	30.7559	30.8416	31.3769	31.5289	31.5144	31.548	30.9354	30.951	31.206	31.1098	31.4437	31.5417	31.4709	31.5215	31.0926	31.1347	31.0979	30.9431	31.34	31.4581	31.0923	31.5459	30.9827	30.9277	31.0181	30.6973	2.35254	0.0409242	-0.261595	+	0.249092
930	sp|O96028|NSD2_HUMAN Histone-lysine N-methyltransferase NSD2 OS=Homo sapiens OX=9606 GN=NSD2 PE=1 SV=1;sp|O96028-5|NSD2_HUMAN Isoform 5 of Histone-lysine N-methyltransferase NSD2 OS=Homo sapiens OX=9606 GN=NSD2;sp|O96028-3|NSD2_HUMAN Isoform 3 of Histone-l	O96028;O96028-5;O96028-3	Histone-lysine N-methyltransferase NSD2	WHSC1	27.6618	27.8666	27.8457	28.1031	27.3909	25.2654	27.1863	27.5192	28.0947	28.2081	28.0105	28.1947	27.385	27.7148	27.9178	26.3494	27.8973	28.3116	27.8795	28.127	27.4248	27.8023	27.8104	27.3403	28.1494	28.2028	27.8749	28.4658	27.6273	28.2857	28.1662	27.8878	27.8113	27.8826	27.9466	28.044	27.7211	26.9749	27.8008	27.6391	0.338036	0.29821	0.501293		0.667869
932	sp|P00167-2|CYB5_HUMAN Isoform 2 of Cytochrome b5 OS=Homo sapiens OX=9606 GN=CYB5A;sp|P00167|CYB5_HUMAN Cytochrome b5 OS=Homo sapiens OX=9606 GN=CYB5A PE=1 SV=2;sp|P00167-3|CYB5_HUMAN Isoform 3 of Cytochrome b5 OS=Homo sapiens OX=9606 GN=CYB5A	P00167-2;P00167;P00167-3	Cytochrome b5	CYB5A	29.577	29.6706	29.5422	29.6906	28.9979	28.7108	28.6342	28.8516	29.2876	29.2458	29.372	29.6422	28.4207	28.4705	28.7234	28.5514	29.3221	29.2492	29.0178	29.3483	28.6933	28.9613	28.3573	28.8016	29.2497	29.6294	29.6153	29.556	28.4139	28.751	28.8734	28.6046	29.3281	29.5977	29.6444	29.1593	28.2017	28.3191	27.9917	28.136	1.31424	0.0977139	-0.257096		0.258533
933	sp|P00338|LDHA_HUMAN L-lactate dehydrogenase A chain OS=Homo sapiens OX=9606 GN=LDHA PE=1 SV=2;sp|P00338-3|LDHA_HUMAN Isoform 3 of L-lactate dehydrogenase A chain OS=Homo sapiens OX=9606 GN=LDHA;sp|P00338-4|LDHA_HUMAN Isoform 4 of L-lactate dehydrogenase A	P00338;P00338-3;P00338-4;P00338-5;P00338-2	L-lactate dehydrogenase A chain	LDHA	36.1249	36.0306	36.1269	36.1646	36.1927	36.0418	36.0926	36.103	36.1375	36.0999	36.1056	36.203	35.867	35.9632	35.8431	35.8266	35.9315	35.9577	35.8917	35.7554	35.9208	35.9342	36.048	36.0344	36.0459	36.1089	36.1712	36.1667	36.1259	36.1546	36.1059	35.9891	36.0504	36.2178	36.0548	35.996	35.8285	35.9402	36.0696	35.9255	2.74126	0.0434905	-0.232556	+	1.45001
934	sp|P00367|DHE3_HUMAN Glutamate dehydrogenase 1, mitochondrial OS=Homo sapiens OX=9606 GN=GLUD1 PE=1 SV=2;sp|P00367-3|DHE3_HUMAN Isoform 3 of Glutamate dehydrogenase 1, mitochondrial OS=Homo sapiens OX=9606 GN=GLUD1;sp|P00367-2|DHE3_HUMAN Isoform 2 of Gluta	P00367;P00367-3;P00367-2	Glutamate dehydrogenase 1, mitochondrial	GLUD1	33.3018	33.1224	33.2854	33.2032	33.7661	33.8836	33.8007	33.8869	33.2008	33.1274	33.2282	33.1099	34.0883	33.9841	34.0331	33.9265	33.1087	33.1134	33.2092	33.0627	33.9167	33.8156	33.6257	33.7295	33.0558	33.025	33.0557	33.0623	33.745	33.593	33.6517	33.5933	33.0936	33.1791	32.918	33.1478	33.666	33.4545	33.5299	33.5521	2.03965	0.110024	0.173664		0.398001
935	sp|P00374|DYR_HUMAN Dihydrofolate reductase OS=Homo sapiens OX=9606 GN=DHFR PE=1 SV=2;sp|P00374-2|DYR_HUMAN Isoform 2 of Dihydrofolate reductase OS=Homo sapiens OX=9606 GN=DHFR	P00374;P00374-2	Dihydrofolate reductase	DHFR	30.3418	30.4286	30.3977	30.4871	29.9439	29.7713	29.7885	29.8604	30.6245	30.6413	30.7713	30.691	30.1781	30.3048	30.3043	30.1218	30.5474	30.4173	30.6534	30.5649	30.0692	29.7478	30.0104	29.855	30.417	30.5969	30.4082	30.517	30.2045	30.1524	29.9749	30.039	30.5745	30.5879	30.4948	30.4015	29.9625	30.2552	29.8633	29.9908	3.15386	0.0102	0.386202	+	0.425432
[truncated: 4,602 more rows]
[truncated: 61 more columns]
