# Supplementary material for: Cross-species analysis of viral nucleic acid interacting proteins identifies TAOKs as innate immune regulators
Source: Nat Commun. 2021 Dec 1;12:7009. doi: 10.1038/s41467-021-27192-w (PMC8636641; doi:10.1038/s41467-021-27192-w)
Supplement: Supplementary file 15 — Supplementary Data 12 [file 41467_2021_27192_MOESM15_ESM.xlsx]

## Sheet: TAOK2 AP-MS
Protein information					LFQ intensity (log2, normalized, imputed)																																								T-test Statistics
id	Majority protein IDs	Fasta headers	Protein names	Gene names	AP_EGFP_mock_1	AP_EGFP_mock_2	AP_EGFP_mock_3	AP_EGFP_mock_4	AP_EGFP_PIC_1	AP_EGFP_PIC_2	AP_EGFP_PIC_3	AP_EGFP_PIC_4	AP_PGAM5_mock_1	AP_PGAM5_mock_2	AP_PGAM5_mock_3	AP_PGAM5_mock_4	AP_PGAM5_PIC_1	AP_PGAM5_PIC_2	AP_PGAM5_PIC_3	AP_PGAM5_PIC_4	AP_TAOK2-R702C_mock_1	AP_TAOK2-R702C_mock_2	AP_TAOK2-R702C_mock_3	AP_TAOK2-R702C_mock_4	AP_TAOK2-R702C_PIC_1	AP_TAOK2-R702C_PIC_2	AP_TAOK2-R702C_PIC_3	AP_TAOK2-R702C_PIC_4	AP_TAOK2-D151A_mock_1	AP_TAOK2-D151A_mock_2	AP_TAOK2-D151A_mock_3	AP_TAOK2-D151A_mock_4	AP_TAOK2-D151A_PIC_1	AP_TAOK2-D151A_PIC_2	AP_TAOK2-D151A_PIC_3	AP_TAOK2-D151A_PIC_4	AP_TAOK2-rat_mock_1	AP_TAOK2-rat_mock_2	AP_TAOK2-rat_mock_3	AP_TAOK2-rat_mock_4	AP_TAOK2-rat_PIC_1	AP_TAOK2-rat_PIC_2	AP_TAOK2-rat_PIC_3	AP_TAOK2-rat_PIC_4	-Log Student's T-test p-value AP_TAOK2-R702C_mock_AP_CTRL_mock	Student's T-test q-value AP_TAOK2-R702C_mock_AP_CTRL_mock	Student's T-test Difference AP_TAOK2-R702C_mock_AP_CTRL_mock	Student's T-test Significant AP_TAOK2-R702C_mock_AP_CTRL_mock	-Log Student's T-test p-value AP_TAOK2-R702C_PIC_AP_CTRL_PIC
7	A0AVF1;A0AVF1-2;A0AVF1-3	sp|A0AVF1|IFT56_HUMAN Intraflagellar transport protein 56 OS=Homo sapiens OX=9606 GN=TTC26 PE=2 SV=1;sp|A0AVF1-2|IFT56_HUMAN Isoform 2 of Intraflagellar transport protein 56 OS=Homo sapiens OX=9606 GN=TTC26;sp|A0AVF1-3|IFT56_HUMAN Isoform 3 of Intraflagell	Intraflagellar transport protein 56	TTC26	-3.34915	-2.0133	-3.00703	-3.28416	-2.44238	-2.78052	-2.01114	-2.13367	-4.25649	-2.20518	-2.94036	-2.18529	-2.83318	-2.82663	-2.55601	-2.30478	-2.64214	-3.16798	-2.60947	-4.00682	-2.3997	-3.71394	-2.79732	-1.97149	-5.07747	-3.3526	-5.69068	-4.18653	-2.44781	-2.64812	-2.55726	-2.63016	-4.58335	-2.86118	-3.48118	-3.40849	-3.02129	-2.35196	-3.06926	-3.22487	0.180629	0.873964	-0.20148		0.347221
9	A0FGR8-2;A0FGR8;A0FGR8-4	sp|A0FGR8-2|ESYT2_HUMAN Isoform 2 of Extended synaptotagmin-2 OS=Homo sapiens OX=9606 GN=ESYT2;sp|A0FGR8|ESYT2_HUMAN Extended synaptotagmin-2 OS=Homo sapiens OX=9606 GN=ESYT2 PE=1 SV=1;sp|A0FGR8-4|ESYT2_HUMAN Isoform 4 of Extended synaptotagmin-2 OS=Homo s	Extended synaptotagmin-2	ESYT2	2.03089	1.84059	2.22821	2.2864	2.35523	2.54354	2.5164	2.59186	2.21112	2.0873	2.10412	2.19417	2.38121	2.26324	2.27908	2.41189	2.45054	2.28804	2.09208	2.26998	2.4216	2.23555	2.33824	2.52172	2.11062	1.87442	1.9656	1.83971	2.44692	2.49819	2.45264	2.5323	2.3703	2.58428	2.60436	2.24683	1.67474	2.25939	1.68711	2.02236	0.947108	0.376447	0.152311		0.20968
11	A0JLT2;A0JLT2-2	sp|A0JLT2|MED19_HUMAN Mediator of RNA polymerase II transcription subunit 19 OS=Homo sapiens OX=9606 GN=MED19 PE=1 SV=2;sp|A0JLT2-2|MED19_HUMAN Isoform 2 of Mediator of RNA polymerase II transcription subunit 19 OS=Homo sapiens OX=9606 GN=MED19	Mediator of RNA polymerase II transcription subunit 19	MED19	-0.952911	-2.72746	-5.89616	-2.76497	-5.72169	-1.13443	-3.88595	-3.22112	-1.33148	-1.80394	-0.767662	-1.59577	-3.79774	-3.23178	-3.65055	-3.15121	-5.21853	-1.16502	-2.62782	-2.81641	-2.70627	-3.47165	-1.26637	-3.57662	-2.00605	-3.86975	-1.38783	-4.90207	-1.59048	-1.87329	-1.44256	-1.70092	-1.04263	-4.91963	-4.04131	-3.9306	-1.86595	-3.40804	-1.15901	-1.75898	0.308766	0.780172	-0.7269		0.453549
13	A0MZ66-4;A0MZ66;A0MZ66-3;A0MZ66-2;A0MZ66-8;A0MZ66-5;A0MZ66-6	sp|A0MZ66-4|SHOT1_HUMAN Isoform 4 of Shootin-1 OS=Homo sapiens OX=9606 GN=SHTN1;sp|A0MZ66|SHOT1_HUMAN Shootin-1 OS=Homo sapiens OX=9606 GN=SHTN1 PE=1 SV=4;sp|A0MZ66-3|SHOT1_HUMAN Isoform 3 of Shootin-1 OS=Homo sapiens OX=9606 GN=SHTN1;sp|A0MZ66-2|SHOT1_HUM	Shootin-1	KIAA1598	-4.52736	-3.67577	-5.12372	-4.14002	-3.03987	-3.08332	-2.87867	-2.83116	-4.17771	-5.11915	-4.53849	-3.87579	-4.2476	-3.93207	-5.34588	-3.06434	-2.49147	-3.11184	-3.2547	-1.40296	-3.18507	-4.02451	-3.47503	-2.04985	-3.3119	-4.17926	-3.1566	-3.54502	-4.03232	-3.19359	-4.48061	-3.37677	-3.54004	-1.95727	-2.08629	-2.72499	-4.5369	-3.39547	-4.52433	-4.36789	3.04792	0.0398374	1.83201	+	0.296417
15	A1A4S6	sp|A1A4S6|RHG10_HUMAN Rho GTPase-activating protein 10 OS=Homo sapiens OX=9606 GN=ARHGAP10 PE=1 SV=1	Rho GTPase-activating protein 10	ARHGAP10	-4.63902	-2.88495	-2.67225	-2.98332	-3.91482	-3.48726	-4.40846	-3.78538	-3.281	-2.94054	-2.72413	-3.66272	-3.79534	-3.99633	-1.52889	-4.54946	-3.71004	-2.89386	-4.33197	-4.45576	-4.07504	-4.31284	-3.15772	-2.57632	-3.67175	-4.85616	-3.66642	-4.39529	-4.73417	-3.80439	-3.79868	-2.87022	-3.3895	-5.21123	-3.85316	-4.40999	-3.77818	-2.50837	-3.03271	-3.08114	0.792951	0.463085	-0.624413		0.103948
17	A1L0T0	sp|A1L0T0|HACL2_HUMAN 2-hydroxyacyl-CoA lyase 2 OS=Homo sapiens OX=9606 GN=ILVBL PE=1 SV=2	Acetolactate synthase-like protein	ILVBL	-4.10396	-6.20128	-3.45793	-5.00537	-1.83594	-4.95454	-2.32877	-2.18062	-6.19825	-3.40058	-2.27038	-3.8209	-2.60283	-3.86834	-3.48509	-2.67965	-2.38746	-1.96673	-3.81895	-2.7918	-1.45964	-1.20401	-1.86196	-1.87243	-3.25029	-4.13294	-2.85593	-4.79969	-2.12034	-1.84474	-1.97969	-2.10767	-2.32768	-2.84031	-4.93746	-1.92169	-2.08582	-1.89205	-1.90654	-5.41398	1.17321	0.28358	1.5661		1.54999
19	A1L390;A1L390-3;A1L390-2	sp|A1L390|PKHG3_HUMAN Pleckstrin homology domain-containing family G member 3 OS=Homo sapiens OX=9606 GN=PLEKHG3 PE=1 SV=1;sp|A1L390-3|PKHG3_HUMAN Isoform 3 of Pleckstrin homology domain-containing family G member 3 OS=Homo sapiens OX=9606 GN=PLEKHG3;sp|A1	Pleckstrin homology domain-containing family G member 3	PLEKHG3	-2.89416	-5.18299	-4.67053	-4.59304	-3.51855	-3.29071	-2.25715	-6.23237	-2.66889	-1.94907	-2.88596	-5.09863	-5.4253	-4.78036	-2.79178	-2.06637	-3.27062	-2.56427	-3.61331	-2.23496	-2.5625	-3.77892	-3.33089	-4.82005	-2.51259	-2.33491	-1.35638	-4.35565	-3.96167	-3.33729	-4.5434	-2.80083	-3.5603	-3.59027	-3.03643	-3.56796	-0.963584	-2.47117	-1.24173	-0.688254	0.588595	0.581302	0.822118		0.0746293
21	A1XBS5-2;A1XBS5;A1XBS5-5;A1XBS5-4;A1XBS5-3	sp|A1XBS5-2|FA92A_HUMAN Isoform 2 of Protein FAM92A OS=Homo sapiens OX=9606 GN=FAM92A;sp|A1XBS5|FA92A_HUMAN Protein FAM92A OS=Homo sapiens OX=9606 GN=FAM92A PE=1 SV=2;sp|A1XBS5-5|FA92A_HUMAN Isoform 5 of Protein FAM92A OS=Homo sapiens OX=9606 GN=FAM92A;sp|	Protein FAM92A1	FAM92A1	-5.26993	-3.08145	-3.72353	-4.01733	-4.50198	-3.1826	-4.08629	-3.23134	-5.68926	-2.11252	-3.1176	-2.19573	-1.60849	-4.94243	-3.45606	-3.05818	-3.21368	-2.97807	-4.56642	-3.04637	-2.77915	-4.65978	-2.04404	-3.54112	-2.95596	-2.49038	-1.98992	-3.73444	-3.68613	-3.99716	-3.56088	-3.16798	-2.32908	-1.99705	-2.41431	-3.54687	-4.3557	-3.36119	-3.99079	-4.3425	0.104523	0.933959	0.199789		0.152335
22	A2A3N6	sp|A2A3N6|PIPSL_HUMAN Putative PIP5K1A and PSMD4-like protein OS=Homo sapiens OX=9606 GN=PIPSL PE=5 SV=1	Putative PIP5K1A and PSMD4-like protein	PIPSL	-4.09724	-4.04435	-4.4308	-5.31655	-2.66011	-4.80666	-3.6671	-3.03301	-4.5156	-3.38	-5.41046	-4.66992	-2.2046	-2.10368	-1.81994	-1.8394	-3.17537	-3.51076	-2.45728	-3.00446	-4.99663	-2.76598	-2.61384	-3.78406	-3.55001	-6.11666	-3.07812	-1.96714	-3.73623	-4.81156	-2.68852	-3.91385	-3.73751	-3.3862	-0.58665	-4.63529	-3.94666	-4.14216	-5.04744	-1.25556	2.5042	0.0645867	1.44614		0.584358
24	A2RRP1;A2RRP1-2	sp|A2RRP1|NBAS_HUMAN Neuroblastoma-amplified sequence OS=Homo sapiens OX=9606 GN=NBAS PE=1 SV=2;sp|A2RRP1-2|NBAS_HUMAN Isoform 2 of Neuroblastoma-amplified sequence OS=Homo sapiens OX=9606 GN=NBAS	Neuroblastoma-amplified sequence	NBAS	-4.10199	-2.9256	-2.83929	-4.95582	-4.37189	-4.91929	-2.86323	-2.15355	-3.81225	-3.78234	-4.96244	-6.01745	-4.50797	-5.1913	-4.06614	-4.59362	-2.49331	-3.11918	-4.24087	-2.71597	-3.04368	-2.04374	-4.30702	-3.83847	-2.7836	-4.68641	-4.45343	-2.55085	-3.95071	-3.44894	-3.31188	-3.67993	-3.62729	-3.51563	-2.64973	-3.23301	-4.0553	-2.54527	-4.9384	-5.42207	0.906879	0.398019	1.03232		0.606826
25	A2RTX5;A2RTX5-2	sp|A2RTX5|SYTC2_HUMAN Threonine--tRNA ligase 2, cytoplasmic OS=Homo sapiens OX=9606 GN=TARS3 PE=1 SV=1;sp|A2RTX5-2|SYTC2_HUMAN Isoform 2 of Threonine--tRNA ligase 2, cytoplasmic OS=Homo sapiens OX=9606 GN=TARS3	Probable threonine--tRNA ligase 2, cytoplasmic	TARSL2	-3.55154	-2.32165	-3.0505	-2.3446	-1.79475	-1.6734	-1.4946	-1.73852	-5.30772	-2.68903	-2.49835	-2.85992	-1.88535	-2.03973	-2.0338	-1.83689	-1.95732	-2.28144	-1.86657	-4.29378	-1.59324	-2.3162	-3.3613	-2.75755	-4.51082	-2.67458	-1.97733	-5.01856	-2.13177	-5.29586	-4.72308	-2.33726	-3.99469	-2.08698	-2.33158	-2.12204	-2.3463	-2.60572	-3.71494	-2.50934	0.328803	0.76138	0.478137		1.58119
28	A2RUC4-2	sp|A2RUC4-2|TYW5_HUMAN Isoform 2 of tRNA wybutosine-synthesizing protein 5 OS=Homo sapiens OX=9606 GN=TYW5			-0.821745	-2.17953	-4.16883	-1.81425	-2.98416	-2.5896	-2.97838	-3.73733	-0.197642	-1.80493	-4.99403	-5.96485	-3.80689	-5.22128	-4.63521	-2.05556	-3.12961	-1.68505	-1.59334	-3.896	-3.89642	-3.13519	-4.55471	-3.07373	-1.13173	-2.02245	-1.92936	-5.8968	-1.44921	-1.29893	-2.37588	-3.4247	-0.995279	-1.87967	-1.73399	-4.27321	-1.66144	-3.95049	-4.83693	-1.82859	0.0533532	0.959014	0.167224		0.103869
29	A3KMH1;A3KMH1-3;A3KMH1-2	sp|A3KMH1|VWA8_HUMAN von Willebrand factor A domain-containing protein 8 OS=Homo sapiens OX=9606 GN=VWA8 PE=1 SV=2;sp|A3KMH1-3|VWA8_HUMAN Isoform 3 of von Willebrand factor A domain-containing protein 8 OS=Homo sapiens OX=9606 GN=VWA8;sp|A3KMH1-2|VWA8_HUMA	von Willebrand factor A domain-containing protein 8	VWA8	-4.32726	-5.17347	-1.55387	-1.08049	-0.636143	-0.542833	-0.461562	-3.75856	-0.921098	-0.357777	-4.70638	-0.957577	-4.36833	-1.12102	-1.1156	-3.32205	-4.25999	0.314812	-5.19408	-2.56304	-0.220634	-2.15156	-4.04389	-3.141	-1.22168	-4.75693	-2.43516	-2.94164	-0.960909	-4.5512	-3.47703	-4.31302	-0.810072	-0.232937	-4.67773	-2.45738	-6.12796	1.08115	-0.936418	-5.91559	0.163334	0.888124	-0.540836		0.191028
31	A4D1E9;A4D1E9-2	sp|A4D1E9|GTPBA_HUMAN GTP-binding protein 10 OS=Homo sapiens OX=9606 GN=GTPBP10 PE=1 SV=1;sp|A4D1E9-2|GTPBA_HUMAN Isoform 2 of GTP-binding protein 10 OS=Homo sapiens OX=9606 GN=GTPBP10	GTP-binding protein 10	GTPBP10	2.55536	3.03073	3.24811	3.03969	4.0226	3.88236	3.61367	3.88374	2.5757	2.75686	3.36439	3.041	3.68987	3.55649	3.61341	3.77838	3.64597	3.09978	3.82197	4.04437	3.2157	3.07373	3.88357	4.12216	2.9873	3.1688	3.0408	2.93205	3.55787	3.69287	3.57443	3.76462	3.79705	3.98042	3.58485	3.42443	2.84287	3.60299	2.78086	3.05886	2.2038	0.0878476	0.701541		0.440392
35	A5D8V6	sp|A5D8V6|VP37C_HUMAN Vacuolar protein sorting-associated protein 37C OS=Homo sapiens OX=9606 GN=VPS37C PE=1 SV=2	Vacuolar protein sorting-associated protein 37C	VPS37C	-2.46293	-1.96821	-3.29382	-5.39978	-4.58653	-4.72974	-5.20889	-3.7483	-3.9065	-2.01267	-1.67429	-1.10857	-5.77276	-2.15912	-4.64425	-3.89171	-3.39284	-3.8711	-2.60473	-3.64483	-3.17388	-3.21055	-2.91283	-3.60675	-3.11379	-1.91617	-1.376	-3.30393	-2.78904	-3.27695	-2.15347	-4.0231	-3.16268	-4.15622	-2.49415	-3.24841	-5.14257	-3.67755	-2.24406	-0.790637	0.39675	0.715202	-0.650029		1.10461
36	A5PL33;A5PL33-2;A5PL33-3	sp|A5PL33|KRBA1_HUMAN Protein KRBA1 OS=Homo sapiens OX=9606 GN=KRBA1 PE=1 SV=3;sp|A5PL33-2|KRBA1_HUMAN Isoform 2 of Protein KRBA1 OS=Homo sapiens OX=9606 GN=KRBA1;sp|A5PL33-3|KRBA1_HUMAN Isoform 3 of Protein KRBA1 OS=Homo sapiens OX=9606 GN=KRBA1	Protein KRBA1	KRBA1	-0.239321	-2.33343	-4.64186	-5.65531	-2.929	-2.83133	-3.68263	-2.9373	1.18571	1.44507	0.849182	1.41892	-4.46541	0.0394554	-0.807775	-1.25369	0.822528	1.75773	2.06633	1.22929	1.66074	2.05314	1.34304	1.37281	0.688589	1.5132	1.93737	1.65796	1.60736	1.7098	1.43452	0.845794	0.670773	0.163654	-1.81543	0.593287	3.07237	2.43155	2.66696	2.41705	0.898886	0.401457	2.46535		3.2696
39	A5YKK6;A5YKK6-2;A5YKK6-3;A5YKK6-4	sp|A5YKK6|CNOT1_HUMAN CCR4-NOT transcription complex subunit 1 OS=Homo sapiens OX=9606 GN=CNOT1 PE=1 SV=2;sp|A5YKK6-2|CNOT1_HUMAN Isoform 2 of CCR4-NOT transcription complex subunit 1 OS=Homo sapiens OX=9606 GN=CNOT1;sp|A5YKK6-3|CNOT1_HUMAN Isoform 3 of CC	CCR4-NOT transcription complex subunit 1	CNOT1	2.47302	2.84381	3.19709	3.29712	1.82697	-0.108055	2.11157	2.09014	2.61204	2.76145	3.94579	3.38045	1.46106	2.06103	0.420367	2.06142	3.05205	3.33629	4.52502	4.0876	1.71843	2.05551	0.385896	1.88886	1.42272	3.06408	3.08661	2.8825	1.91726	1.73756	1.9647	1.85812	1.47731	2.24259	1.96174	2.14147	0.286977	3.31021	1.90691	2.01218	1.16405	0.285988	0.686394		0.0145333
45	A6NE01	sp|A6NE01|F186A_HUMAN Protein FAM186A OS=Homo sapiens OX=9606 GN=FAM186A PE=2 SV=3	Protein FAM186A	FAM186A	-5.15935	-4.71827	-3.77841	-4.23936	-2.36687	-2.34321	-4.38279	-3.92389	-3.10479	-3.54822	-3.26134	-5.14976	-1.81519	-4.83346	-2.21635	-4.47758	-2.45951	-4.06497	-3.07144	-2.88156	-0.119636	-1.25811	-0.239898	-1.11377	-3.6013	-3.50717	-2.74738	-3.51522	-0.407442	-0.619066	-3.57638	-0.792081	-4.16357	-2.69661	-3.70502	-4.22652	-2.78341	-3.92761	-3.96569	-4.08605	1.19964	0.276469	1.00056		2.5838
47	A6NFI3	sp|A6NFI3|ZN316_HUMAN Zinc finger protein 316 OS=Homo sapiens OX=9606 GN=ZNF316 PE=1 SV=1	Zinc finger protein 316	ZNF316	-0.887468	0.121319	-0.538585	-0.136177	-0.384729	-3.66999	-0.892781	0.224831	0.445888	-0.0288849	-0.57486	-1.53927	-1.21947	-0.624136	-0.605941	-1.09852	-0.28601	-3.36283	-2.6693	-2.14743	-1.99797	-5.05527	-0.0299654	-0.680316	0.0685635	1.31347	-0.256733	-0.646776	-0.0723686	-0.210491	-0.179183	-0.104451	-0.236408	-0.105446	-0.107339	-5.30644	-3.25321	-2.3243	0.407342	0.147475	1.98562	0.108328	-1.72414		0.438312
48	A6NHL2-2;A6NHL2	sp|A6NHL2-2|TBAL3_HUMAN Isoform 2 of Tubulin alpha chain-like 3 OS=Homo sapiens OX=9606 GN=TUBAL3;sp|A6NHL2|TBAL3_HUMAN Tubulin alpha chain-like 3 OS=Homo sapiens OX=9606 GN=TUBAL3 PE=1 SV=2	Tubulin alpha chain-like 3	TUBAL3	-4.37518	-2.70689	-3.34183	-4.04539	-3.60228	-3.87103	-3.76569	-3.13334	-2.17499	-1.86157	-4.72461	-1.09	-2.60019	-5.14467	-2.42287	-5.36403	-1.88436	-3.77867	-3.29041	-2.61419	-4.8155	-3.7315	-3.66893	-2.22965	-4.9935	-2.33506	-4.40073	-4.42925	-3.96007	-3.23881	-4.24914	-3.6994	-2.24258	-5.46271	-2.16532	-1.8387	-4.84528	-2.85234	-4.58732	-5.49016	0.0751909	0.945655	0.148151		0.070328
49	A6NHQ2	sp|A6NHQ2|FBLL1_HUMAN rRNA/tRNA 2-O-methyltransferase fibrillarin-like protein 1 OS=Homo sapiens OX=9606 GN=FBLL1 PE=3 SV=2	rRNA/tRNA 2-O-methyltransferase fibrillarin-like protein 1	FBLL1	3.68328	3.94415	4.49902	4.46407	4.21553	3.86822	3.83825	4.204	3.35354	3.72849	4.1234	4.05298	4.17346	3.58013	3.78687	3.84876	4.83651	4.66368	4.748	3.66964	4.27063	4.47658	3.38451	3.50746	3.96371	4.0908	3.804	3.56866	3.95476	3.55707	3.50661	3.67889	3.7921	4.27155	4.6766	4.08092	4.53082	3.7664	3.95193	3.54237	1.01693	0.343944	0.498345		0.048366
50	A6NHR9;A6NHR9-2	sp|A6NHR9|SMHD1_HUMAN Structural maintenance of chromosomes flexible hinge domain-containing protein 1 OS=Homo sapiens OX=9606 GN=SMCHD1 PE=1 SV=2;sp|A6NHR9-2|SMHD1_HUMAN Isoform 2 of Structural maintenance of chromosomes flexible hinge domain-containing p	Structural maintenance of chromosomes flexible hinge domain-containing protein 1	SMCHD1	-1.22612	-0.17565	0.16892	0.408928	-0.665562	0.00289536	-0.138673	0.00481987	-0.675519	-0.286968	-0.816845	-0.167379	-0.528194	-0.431149	-0.806462	-0.646508	-0.190671	-0.715149	-0.265674	-0.499458	0.536551	0.316779	-0.623601	-0.206389	-0.757318	-0.460976	-0.851067	-0.458336	-0.813152	-0.589251	-0.77485	-0.0484724	-1.22173	0.085228	-0.519086	-0.413603	-0.160029	-0.679387	-0.273894	-0.660701	0.092812	0.94046	-0.0714085		0.920952
52	A6NIH7	sp|A6NIH7|U119B_HUMAN Protein unc-119 homolog B OS=Homo sapiens OX=9606 GN=UNC119B PE=1 SV=1	Protein unc-119 homolog B	UNC119B	-4.47272	-5.24624	-2.58865	-5.22191	-3.71017	-3.79917	-6.26394	-3.64528	-2.84074	-2.53407	-2.97531	-5.51251	-2.28455	-3.38875	-3.65886	-3.28702	-2.88841	-4.28727	-4.16872	-1.81818	-3.09654	-3.45972	-2.39173	-4.98133	-5.74373	-3.11363	-4.25962	-4.63525	-4.69426	-3.91878	-2.22959	-3.91649	-3.57915	-2.95259	-3.56645	-3.35718	-2.39203	-6.1707	-3.0347	-5.06836	0.36198	0.738554	0.633375		0.156021
53	A6NJ78;A6NJ78-2	sp|A6NJ78|MET15_HUMAN 12S rRNA N4-methylcytidine (m4C) methyltransferase OS=Homo sapiens OX=9606 GN=METTL15 PE=1 SV=1;sp|A6NJ78-2|MET15_HUMAN Isoform 2 of 12S rRNA N4-methylcytidine (m4C) methyltransferase OS=Homo sapiens OX=9606 GN=METTL15	Probable methyltransferase-like protein 15	METTL15	2.67112	3.21161	2.34587	-4.27041	3.47153	2.80403	4.35366	4.01747	-2.96619	-2.5397	2.08598	2.72515	4.06394	3.7173	3.1416	3.81485	-3.14376	3.6062	4.21	-1.19084	-3.09796	-1.74391	2.96379	-2.88307	2.77519	1.87945	2.5961	2.63022	4.02443	3.98196	3.30107	3.62511	3.53918	3.56794	-3.7945	-3.96876	1.0754	-3.69952	1.4727	3.15981	0.0855776	0.941936	0.46247		3.22772
57	A6NKT7	sp|A6NKT7|RGPD3_HUMAN RanBP2-like and GRIP domain-containing protein 3 OS=Homo sapiens OX=9606 GN=RGPD3 PE=3 SV=2	RanBP2-like and GRIP domain-containing protein 3	RGPD3	-0.389341	-3.94537	-2.39482	-3.2811	-2.26016	-0.346012	-0.959043	-0.72179	-0.648652	-3.53401	-3.16489	-0.964134	-0.538212	-0.712492	-0.302777	-0.506608	-0.195506	0.104357	-0.0255957	-0.0890217	0.542712	0.662347	-2.77299	-4.04981	0.0169468	-1.46891	-1.01139	-0.584957	-1.14995	-2.03319	-1.44063	-0.616897	0.104811	-0.365637	-1.65377	-1.49715	-0.777295	0.0785742	-1.2165	-0.663602	1.92855	0.117667	2.23885		0.306702
61	A6ZKI3	sp|A6ZKI3|RTL8C_HUMAN Retrotransposon Gag-like protein 8C OS=Homo sapiens OX=9606 GN=RTL8C PE=1 SV=1	Protein FAM127A	FAM127A	-3.75331	-3.97304	-3.18548	-4.50778	-4.69293	-3.16931	-4.56273	-2.8053	-3.07656	-2.56893	-2.17772	-2.30001	-2.71708	-2.20511	-3.24547	-1.85735	-2.23996	-2.63882	-3.22761	-3.77527	-2.50167	-2.36249	-2.96865	-2.52748	-5.16475	-4.89472	-3.59544	-5.73296	-4.60757	-4.26453	-3.27467	-4.98365	-4.16673	-3.58242	-2.98473	-5.00361	-2.39586	-2.95965	-2.57073	-2.5142	0.18345	0.872219	0.222438		0.509887
62	A8CG34;A8CG34-2	sp|A8CG34|P121C_HUMAN Nuclear envelope pore membrane protein POM 121C OS=Homo sapiens OX=9606 GN=POM121C PE=1 SV=3;sp|A8CG34-2|P121C_HUMAN Isoform 2 of Nuclear envelope pore membrane protein POM 121C OS=Homo sapiens OX=9606 GN=POM121C	Nuclear envelope pore membrane protein POM 121C	POM121C	1.29487	1.28671	0.636495	1.22548	-0.157135	1.36371	0.927209	1.11769	1.10253	0.842434	0.933821	0.811165	0.574368	0.554987	0.430156	0.836373	0.868194	1.36755	-0.035079	1.29718	1.45502	1.78767	1.30631	1.27152	1.24225	0.873987	1.42032	0.976641	0.753805	0.936516	1.26033	1.0565	1.55722	0.804039	0.717744	1.087	1.474	1.51967	1.93422	1.22531	0.234456	0.832663	-0.142226		1.85327
63	A8K855-2;A8K855	sp|A8K855-2|EFCB7_HUMAN Isoform 2 of EF-hand calcium-binding domain-containing protein 7 OS=Homo sapiens OX=9606 GN=EFCAB7;sp|A8K855|EFCB7_HUMAN EF-hand calcium-binding domain-containing protein 7 OS=Homo sapiens OX=9606 GN=EFCAB7 PE=1 SV=1	EF-hand calcium-binding domain-containing protein 7	EFCAB7	-1.38222	-2.32472	-3.31606	-6.17035	-2.66521	-1.76052	-1.75373	-4.28827	-1.38177	-3.60239	-2.09874	-1.87156	-1.61231	-2.02024	-1.09739	-1.29997	-1.47724	-1.1999	-1.43665	-1.22178	-4.2639	-1.86338	-1.5996	-4.54888	-1.53867	-1.38441	-1.95944	-1.60202	-1.98799	-4.12761	-1.78893	-3.33592	-1.7182	-1.51891	-1.39096	-3.74684	-1.52321	-1.21599	-5.31886	-1.96123	0.955792	0.372949	1.43458		0.695934
64	A8K8P3-4;A8K8P3-10;A8K8P3-3;A8K8P3-9;A8K8P3-2;A8K8P3;A8K8P3-5	sp|A8K8P3-4|SFI1_HUMAN Isoform 4 of Protein SFI1 homolog OS=Homo sapiens OX=9606 GN=SFI1;sp|A8K8P3-10|SFI1_HUMAN Isoform 10 of Protein SFI1 homolog OS=Homo sapiens OX=9606 GN=SFI1;sp|A8K8P3-3|SFI1_HUMAN Isoform 3 of Protein SFI1 homolog OS=Homo sapiens OX=	Protein SFI1 homolog	SFI1	-3.35945	-3.34611	-5.92409	-2.94564	-2.43039	-2.80097	-5.26259	-2.84969	-2.95871	-3.09293	-3.11703	-3.06612	-1.8551	-1.99508	-2.17824	-2.0386	-2.28464	-3.72673	-2.11874	-1.94646	-4.12133	-4.68885	-2.35855	-1.81266	-2.67785	-2.59473	-2.29484	-2.90988	-3.77443	-2.578	-2.10217	-4.7256	-3.11043	-3.5564	-2.58648	-3.03606	-3.16131	-1.49459	-4.27446	-4.45842	0.883368	0.409837	0.957119		0.342186
65	A8MPP1;Q92771	sp|A8MPP1|D11L8_HUMAN Putative ATP-dependent RNA helicase DDX11-like protein 8 OS=Homo sapiens OX=9606 GN=DDX11L8 PE=1 SV=1;sp|Q92771|DDX12_HUMAN Putative ATP-dependent RNA helicase DDX12 OS=Homo sapiens OX=9606 GN=DDX12P PE=5 SV=3	Putative ATP-dependent RNA helicase DDX11-like protein 8;Putative ATP-dependent RNA helicase DDX12	DDX11L8;DDX12P	-2.11388	-3.68555	-4.29601	-3.4784	-2.86636	-4.24375	-3.73506	-2.43089	-3.6106	-3.08028	-3.62115	-3.238	-4.03294	-3.39201	-3.35764	-3.03515	-3.25852	-3.70408	-5.27954	-3.51466	-2.79714	-3.21112	-3.59789	-2.41552	-4.01285	-3.46932	-5.20274	-4.46091	-3.86343	-3.19359	-2.79355	-3.31752	-4.17452	-3.32397	-3.44416	-2.55948	-3.17591	-2.66805	-3.58681	-3.58321	0.610963	0.564954	-0.548716		0.510827
66	A8MT69;A8MT69-2	sp|A8MT69|CENPX_HUMAN Centromere protein X OS=Homo sapiens OX=9606 GN=CENPX PE=1 SV=1;sp|A8MT69-2|CENPX_HUMAN Isoform 2 of Centromere protein X OS=Homo sapiens OX=9606 GN=CENPX	Centromere protein X	STRA13	-1.44377	-1.63621	-1.42149	-2.34607	-1.38972	-3.8614	-1.77577	-1.43849	-1.93525	-2.53852	-1.99294	-4.17827	-2.21474	-3.69442	-1.78814	-1.94226	-1.19476	-4.24716	-1.74422	-4.53102	-1.65528	-3.72767	-4.3822	-1.5506	-1.6959	-2.9302	-4.30484	-3.79563	-1.20249	-1.17607	-2.16984	-3.79505	-3.23997	-3.2415	-3.51953	-1.44824	-0.722602	-0.890571	-1.13533	-2.00177	0.47426	0.659043	-0.742722		0.362578
67	A8MTY0	sp|A8MTY0|ZN724_HUMAN Zinc finger protein 724 OS=Homo sapiens OX=9606 GN=ZNF724 PE=2 SV=3	Putative zinc finger protein 724	ZNF724P	-0.495966	0.524626	1.87005	-0.498219	-0.369013	0.266371	-0.256911	-3.01378	-0.773732	-0.535406	0.664879	0.331661	-0.254658	-0.786293	-0.449569	-0.243258	0.367913	-0.0942307	-4.05784	-0.156385	-0.368007	-3.77783	-1.89246	-1.48812	0.25598	0.441252	-0.562696	0.0543747	-1.0625	-0.167295	0.712552	-1.10291	-0.336597	-0.821543	-0.394284	0.0194149	-4.22249	-1.73798	-0.739079	-0.533597	0.686467	0.523514	-1.12112		0.973526
69	P62308;A8MWD9	sp|P62308|RUXG_HUMAN Small nuclear ribonucleoprotein G OS=Homo sapiens OX=9606 GN=SNRPG PE=1 SV=1;sp|A8MWD9|RUXGL_HUMAN Putative small nuclear ribonucleoprotein G-like protein 15 OS=Homo sapiens OX=9606 GN=SNRPGP15 PE=5 SV=2	Small nuclear ribonucleoprotein G;Putative small nuclear ribonucleoprotein G-like protein 15	SNRPG;SNRPGP15	3.36776	3.55912	3.71285	3.42675	4.23962	4.25033	4.04697	4.42301	3.15957	3.3635	3.8412	3.90448	4.35062	4.15245	3.94795	4.40271	3.71245	3.5226	3.98535	4.18894	4.03785	4.065	3.50748	4.72221	3.54408	3.31477	3.44926	3.76814	4.00424	4.1312	4.12651	4.12992	4.30779	4.16086	4.28305	4.02302	4.15541	4.40036	4.06077	4.05012	1.04406	0.334547	0.310433		0.334547
74	B2RTY4-2;B2RTY4;B2RTY4-4;B2RTY4-5	sp|B2RTY4-2|MYO9A_HUMAN Isoform 2 of Unconventional myosin-IXa OS=Homo sapiens OX=9606 GN=MYO9A;sp|B2RTY4|MYO9A_HUMAN Unconventional myosin-IXa OS=Homo sapiens OX=9606 GN=MYO9A PE=1 SV=2;sp|B2RTY4-4|MYO9A_HUMAN Isoform 4 of Unconventional myosin-IXa OS=Hom	Unconventional myosin-IXa	MYO9A	-4.78559	-4.72294	-4.51357	-3.6656	-1.87129	-3.44763	-3.4962	-4.10467	-3.05435	-3.41866	-4.98172	-2.09988	-4.62797	-3.60887	-2.59027	-4.4303	-3.47864	-3.05742	-4.11292	-2.95059	-4.35862	-4.79409	-4.33836	-4.41293	-0.0242348	0.227757	-0.626856	0.0545673	1.24823	-0.988014	-4.06812	1.09348	1.25648	1.65635	1.24584	0.404255	0.473723	-3.07622	-3.08052	-3.96294	0.419916	0.696637	0.505398		1.12648
76	B2RXH2	sp|B2RXH2|KDM4E_HUMAN Lysine-specific demethylase 4E OS=Homo sapiens OX=9606 GN=KDM4E PE=1 SV=1	Lysine-specific demethylase 4E	KDM4E	-3.24526	-1.02737	-1.17022	-1.57402	-2.75303	-1.58074	-1.79944	-1.1824	-4.52464	-5.4401	-5.7159	-4.89758	-1.54074	-1.94428	-1.84935	-1.19851	-0.415389	-0.587578	-0.968143	-0.724136	-5.21642	-3.44359	-1.96103	-3.10295	-3.6262	-1.47481	-1.06458	-2.52911	-1.81177	-1.59765	-2.02685	-2.59252	-4.14339	-0.904764	-0.215053	-0.740154	-4.79223	-1.39129	-2.11398	-1.80629	1.68979	0.157351	2.77558		2.07389
81	C9JLW8	sp|C9JLW8|MCRI1_HUMAN Mapk-regulated corepressor-interacting protein 1 OS=Homo sapiens OX=9606 GN=MCRIP1 PE=1 SV=1	Protein FAM195B	FAM195B	1.87035	0.853941	0.454196	0.97233	1.17314	0.212521	1.28514	0.931892	1.98934	0.695391	1.06186	0.938097	-0.203676	-0.429691	-0.449849	1.05353	1.98019	1.22812	-3.32141	1.30944	0.733495	1.11111	0.577209	0.675891	1.05934	1.36308	1.8378	1.70188	0.954958	0.598177	0.483247	-1.83826	1.00119	0.832869	1.21639	0.835878	0.715274	1.28875	0.754952	0.213557	0.428278	0.691402	-0.805354		0.376955
156	E7ETH6	sp|E7ETH6|Z587B_HUMAN Zinc finger protein 587B OS=Homo sapiens OX=9606 GN=ZNF587B PE=1 SV=1	Zinc finger protein 587B	ZNF587B	-3.85172	-2.2401	-4.05868	-5.46105	-3.66368	-2.38738	-3.92231	-2.20588	-4.97396	-3.60053	-2.24743	-2.07514	-3.4032	-4.22643	-5.02368	-3.12449	-2.70366	-2.50991	-1.664	-1.83244	-4.33139	-4.28251	-3.2001	-1.73648	-1.31534	-5.01199	-4.25123	-3.1397	-3.37309	-2.3919	-3.35283	-4.76641	-2.98858	-1.62898	-3.02281	-2.16184	-3.16324	-2.87914	-3.96108	-4.14454	1.15871	0.287084	1.38607		0.0612692
157	E9PAV3;E9PAV3-2;Q13765	sp|E9PAV3|NACAM_HUMAN Nascent polypeptide-associated complex subunit alpha, muscle-specific form OS=Homo sapiens OX=9606 GN=NACA PE=1 SV=1;sp|E9PAV3-2|NACAM_HUMAN Isoform skNAC-2 of Nascent polypeptide-associated complex subunit alpha, muscle-specific form	Nascent polypeptide-associated complex subunit alpha, muscle-specific form;Nascent polypeptide-associated complex subunit alpha	NACA	4.30582	4.21028	4.533	4.58497	5.447	5.12436	5.0849	5.17822	4.11232	4.03035	4.1548	4.17748	5.32368	5.29657	5.07657	5.57626	5.36161	4.75744	5.24489	5.01948	4.26323	4.03575	4.71767	4.90909	4.58209	4.46448	4.47778	4.59986	4.72018	4.78077	4.68869	5.22192	5.00957	5.34897	4.62098	4.61253	4.21035	4.39276	3.71464	3.74173	3.95847	0.0232889	0.832226	+	3.12547
158	E9PRG8	sp|E9PRG8|CK098_HUMAN Uncharacterized protein C11orf98 OS=Homo sapiens OX=9606 GN=C11orf98 PE=4 SV=2	Uncharacterized protein C11orf98	C11orf98	5.45298	5.85536	5.95864	5.71701	5.69065	5.53541	5.90415	6.26647	4.69501	5.4583	5.75647	5.484	5.30517	5.13329	5.18689	5.64967	5.62117	5.74815	5.53953	5.93833	5.69999	5.74081	5.93779	6.47409	5.76375	5.57155	5.83846	5.63255	5.96694	5.87318	5.91723	6.26398	5.54674	5.76912	5.9096	5.50958	6.44317	6.29818	5.67632	5.95776	0.345732	0.75259	0.164572		0.887497
160	L0R6Q1	sp|L0R6Q1|S35U4_HUMAN SLC35A4 upstream open reading frame protein OS=Homo sapiens OX=9606 GN=SLC35A4 PE=3 SV=1		SLC35A4	-2.75867	-5.60404	-2.92351	-2.46578	-3.51359	-4.17222	3.58453	-2.89457	-4.05554	-3.9072	-5.96356	-4.866	-3.75262	3.19814	3.20877	-3.97453	-2.87422	-4.76621	-2.33584	-2.5326	-3.69686	-3.74485	-3.73185	-4.36338	-5.13741	-5.43712	-5.30786	-4.35603	-2.67418	-4.55379	-2.34491	-4.25335	-2.42091	-2.80013	-5.51872	3.14084	2.35336	3.25402	2.45675	2.587	0.599383	0.573665	0.940821		0.799268
162	L0R8F8	sp|L0R8F8|MIDUO_HUMAN MIEF1 upstream open reading frame protein OS=Homo sapiens OX=9606 GN=MIEF1 PE=1 SV=1		SMCR7L	-4.32821	-4.90246	-5.26125	-1.84081	-1.43441	-3.22519	-1.61689	-6.01475	-2.12339	-1.15571	-1.10169	-2.62829	-4.74896	-4.60541	-4.10911	-1.28827	-1.75752	-1.54633	-3.38416	-1.95026	-2.07387	-3.44796	-4.86184	-3.43182	-2.81948	-4.39851	-4.25422	-5.87654	-3.09104	-4.42552	-2.16517	-6.1089	-2.81295	-2.79466	-3.54608	-4.28485	-1.85042	-3.23439	-4.01047	-3.66751	0.375603	0.731809	0.758158		0.0258729
164	O00116	sp|O00116|ADAS_HUMAN Alkyldihydroxyacetonephosphate synthase, peroxisomal OS=Homo sapiens OX=9606 GN=AGPS PE=1 SV=1	Alkyldihydroxyacetonephosphate synthase, peroxisomal	AGPS	-3.30677	-3.30276	-3.47684	-3.17304	-2.00785	-2.08873	-2.5006	-2.22769	-5.48405	-4.64871	-3.42109	-5.03931	-3.20799	-2.81599	-3.63093	-2.13944	-3.88738	-2.77663	-3.15633	-4.29963	-2.47328	-2.08361	-2.32718	-2.23742	-2.75996	-3.8654	-3.60738	-2.96277	-2.31906	-2.40145	-2.32845	-1.8994	-2.49207	-3.57231	-5.63665	-2.22152	-5.26834	-2.30325	-3.681	-3.27087	0.386162	0.722931	0.45158		0.446836
167	O00139-2	sp|O00139-2|KIF2A_HUMAN Isoform 2 of Kinesin-like protein KIF2A OS=Homo sapiens OX=9606 GN=KIF2A	Kinesin-like protein KIF2A	KIF2A	4.85303	4.90556	4.83882	4.87893	5.0218	4.88129	4.90378	4.93638	5.01217	4.57164	4.93174	4.96029	5.3019	4.99326	5.06048	5.41383	5.46032	5.33106	5.32292	5.30586	4.69789	4.66021	5.13225	5.17663	5.00381	4.94176	4.96614	4.96267	4.88758	4.85414	4.91652	5.17838	4.75536	4.94363	5.05302	4.81654	4.92413	4.85934	4.63378	4.47557	4.28889	0.0278261	0.486017	+	0.520003
168	O00148;O00148-2;O00148-3	sp|O00148|DX39A_HUMAN ATP-dependent RNA helicase DDX39A OS=Homo sapiens OX=9606 GN=DDX39A PE=1 SV=2;sp|O00148-2|DX39A_HUMAN Isoform 2 of ATP-dependent RNA helicase DDX39A OS=Homo sapiens OX=9606 GN=DDX39A;sp|O00148-3|DX39A_HUMAN Isoform 3 of ATP-dependent	ATP-dependent RNA helicase DDX39A	DDX39A	-2.20521	-1.29215	-1.44189	-1.71158	-1.18997	-0.661102	-4.05995	-1.00374	-2.27856	-2.22248	-1.53069	-1.63432	-1.20534	-1.15036	-4.57419	-1.19083	-1.87605	-1.25066	-1.32462	-1.4356	-0.823594	-0.649291	-0.982753	-1.1142	-2.42769	-1.19879	-0.611181	-0.688618	-0.80632	-0.983614	-0.647943	-2.54374	-0.616013	-0.758015	-1.04532	-0.670053	-1.12048	-5.22437	-1.23827	-1.48556	0.743466	0.493026	0.317878		0.627505
171	O00159-3;O00159	sp|O00159-3|MYO1C_HUMAN Isoform 3 of Unconventional myosin-Ic OS=Homo sapiens OX=9606 GN=MYO1C;sp|O00159|MYO1C_HUMAN Unconventional myosin-Ic OS=Homo sapiens OX=9606 GN=MYO1C PE=1 SV=4	Unconventional myosin-Ic	MYO1C	4.78965	4.4729	4.44159	4.6415	4.80233	4.96815	4.65982	4.86048	4.61944	5.6481	5.25405	5.58458	5.05681	5.3814	5.06041	5.11279	5.3624	5.39534	5.61596	5.29202	4.73208	5.03062	4.83435	4.90745	5.07646	5.27195	5.67782	5.03309	5.03263	5.02962	5.0611	5.11877	5.717	5.50485	5.29613	5.09973	5.1207	5.42481	5.86379	6.22815	1.0556	0.330224	0.484951		0.425325
173	O00161;O00161-2	sp|O00161|SNP23_HUMAN Synaptosomal-associated protein 23 OS=Homo sapiens OX=9606 GN=SNAP23 PE=1 SV=1;sp|O00161-2|SNP23_HUMAN Isoform SNAP-23b of Synaptosomal-associated protein 23 OS=Homo sapiens OX=9606 GN=SNAP23	Synaptosomal-associated protein 23	SNAP23	0.236715	-4.7575	-2.45973	-1.06737	-0.775	0.293102	-0.454001	-0.48461	-2.64374	-0.394466	-0.44772	-0.658195	-0.053196	0.308971	0.0162344	0.051755	-4.06369	-0.352999	0.34232	0.392653	-1.27081	-0.57735	-1.30673	-1.06925	-0.559387	0.314983	0.499012	-0.0793819	-0.558567	0.22377	-0.149348	0.456277	-0.552622	0.143953	-0.792686	-0.688555	-0.259149	-0.258168	0.317626	1.18033	0.223954	0.840956	0.603572		2.58972
174	O00165;O00165-2;O00165-5;O00165-3	sp|O00165|HAX1_HUMAN HCLS1-associated protein X-1 OS=Homo sapiens OX=9606 GN=HAX1 PE=1 SV=2;sp|O00165-2|HAX1_HUMAN Isoform 2 of HCLS1-associated protein X-1 OS=Homo sapiens OX=9606 GN=HAX1;sp|O00165-5|HAX1_HUMAN Isoform 5 of HCLS1-associated protein X-1 OS	HCLS1-associated protein X-1	HAX1	0.910198	1.48858	1.47586	1.42925	1.59919	1.56818	1.51555	1.77192	4.49807	3.5046	2.65818	3.19344	3.21567	3.42708	3.35472	3.541	0.385112	1.4386	1.15275	1.3552	2.20725	2.1154	1.13982	1.57065	0.964109	0.731375	0.753641	1.08382	1.36801	1.32645	1.48616	1.52399	1.9256	1.60085	1.58686	1.25037	1.0852	1.69502	1.47381	1.23643	1.11079	0.306833	-1.31186		0.740144
175	O00170	sp|O00170|AIP_HUMAN AH receptor-interacting protein OS=Homo sapiens OX=9606 GN=AIP PE=1 SV=2	AH receptor-interacting protein	AIP	-5.47113	-2.24052	-1.78094	-2.26478	-3.76645	-4.51476	-3.10986	-3.90042	-4.31372	-1.80578	-3.90765	-5.05438	-3.14279	-4.0645	-4.17157	-3.80614	-2.75901	-4.22174	-3.3945	-4.03755	-2.82853	-2.88704	-5.07257	-2.99271	-3.23922	-4.17183	-4.41454	-2.86311	-2.01803	-2.03976	-2.30768	-3.68357	-2.87245	-3.9339	-3.48235	-4.5775	-2.29161	-3.59659	-3.30275	-2.13209	0.117088	0.925719	-0.248334		0.368749
176	O00178	sp|O00178|GTPB1_HUMAN GTP-binding protein 1 OS=Homo sapiens OX=9606 GN=GTPBP1 PE=1 SV=3	GTP-binding protein 1	GTPBP1	5.27109	5.28156	5.41391	4.98697	5.0289	4.79953	4.911	4.94381	5.19017	4.89862	5.13512	5.08798	5.02892	4.81963	4.83716	5.14384	5.33972	4.83587	5.05677	5.14992	4.62927	4.7823	5.05658	5.08978	5.01439	5.17068	4.86473	5.04095	4.90886	5.08453	5.01967	5.31023	4.92126	4.92416	5.21223	4.97696	4.9674	5.14573	4.64935	4.44097	0.232945	0.832864	-0.0626087		0.207857
177	O00186	sp|O00186|STXB3_HUMAN Syntaxin-binding protein 3 OS=Homo sapiens OX=9606 GN=STXBP3 PE=1 SV=2	Syntaxin-binding protein 3	STXBP3	-2.44985	-2.66016	-3.95329	-2.56777	-1.77285	-3.07521	-4.40612	-2.45542	-3.96147	-2.73459	-3.33289	-5.82388	-3.08916	-2.08327	-5.38719	-3.84151	-3.12947	-3.67635	-1.90002	-2.2632	-2.05523	-1.63115	-2.53358	-3.00464	-2.48209	-5.24404	-3.75109	-3.74857	-4.18809	-2.22639	-3.00512	-2.52053	-3.50583	-1.85015	-1.902	-1.94467	-4.03735	-2.05767	-2.53397	-2.52694	0.51348	0.630091	0.693227		0.754145
179	O00203-3;O00203	sp|O00203-3|AP3B1_HUMAN Isoform 2 of AP-3 complex subunit beta-1 OS=Homo sapiens OX=9606 GN=AP3B1;sp|O00203|AP3B1_HUMAN AP-3 complex subunit beta-1 OS=Homo sapiens OX=9606 GN=AP3B1 PE=1 SV=3	AP-3 complex subunit beta-1	AP3B1	-0.735884	0.0879078	0.237338	1.86624	0.451639	0.543148	0.456853	0.29542	-0.321717	-0.400425	0.427889	0.151613	0.877018	1.93056	0.452613	0.775556	-0.373866	-0.365578	1.62017	0.135828	-0.0958834	0.125926	-0.251861	0.828561	-0.0334892	0.0015316	0.0689297	-0.552628	-0.0681019	0.816589	-0.551242	0.299912	0.311588	0.422092	-0.176225	0.421331	-0.21931	-3.00101	-0.460959	-0.0580339	0.0634607	0.953653	0.0900185		1.01177
181	O00217	sp|O00217|NDUS8_HUMAN NADH dehydrogenase [ubiquinone] iron-sulfur protein 8, mitochondrial OS=Homo sapiens OX=9606 GN=NDUFS8 PE=1 SV=1	NADH dehydrogenase [ubiquinone] iron-sulfur protein 8, mitochondrial	NDUFS8	-1.72553	-1.12857	-1.36928	-1.0775	-4.18713	-1.72121	-2.32835	-3.45609	-1.22566	-3.76281	-3.12255	-4.09992	-5.25293	-3.65864	-1.59506	-2.04021	-4.17514	-3.55111	-3.83617	-0.924057	-0.865987	-0.862794	-1.87219	-2.96259	-2.17138	-1.35861	-0.85182	-1.27193	-1.26348	-1.86194	-1.74163	-1.35448	-1.56281	-1.2699	-2.12288	-1.58476	-1.71191	-1.47432	-1.31936	-1.23571	0.552283	0.606065	-0.932639		1.02345
182	O00231;O00231-2	sp|O00231|PSD11_HUMAN 26S proteasome non-ATPase regulatory subunit 11 OS=Homo sapiens OX=9606 GN=PSMD11 PE=1 SV=3;sp|O00231-2|PSD11_HUMAN Isoform 2 of 26S proteasome non-ATPase regulatory subunit 11 OS=Homo sapiens OX=9606 GN=PSMD11	26S proteasome non-ATPase regulatory subunit 11	PSMD11	-2.94844	-5.28485	-4.11427	-5.14433	-3.30357	-2.17883	-2.07797	-2.19743	-1.49058	-1.35028	-1.05541	-1.80268	-1.34891	-1.12928	-1.18829	-1.47493	-4.66827	-4.10563	-3.41536	-3.61571	-1.19189	-0.469495	-3.22622	-1.77994	-2.99333	-2.52304	-3.5655	-4.09121	-2.0297	-2.19944	-4.72706	-1.79541	-1.28628	0.0697708	-1.2992	-3.52303	-3.20151	-1.10925	-2.63981	-2.45792	0.56084	0.601073	-1.05239		0.139066
183	O00232;O00232-2	sp|O00232|PSD12_HUMAN 26S proteasome non-ATPase regulatory subunit 12 OS=Homo sapiens OX=9606 GN=PSMD12 PE=1 SV=3;sp|O00232-2|PSD12_HUMAN Isoform 2 of 26S proteasome non-ATPase regulatory subunit 12 OS=Homo sapiens OX=9606 GN=PSMD12	26S proteasome non-ATPase regulatory subunit 12	PSMD12	-1.2899	-5.98396	-5.25155	-3.10313	-2.81753	-3.92387	-1.47834	-3.23382	-1.91155	-2.88951	-5.86712	-4.45928	-2.95768	-5.03141	-5.08988	-4.26081	-2.76288	-3.39491	-3.80752	-3.65975	-1.86252	-2.08873	-2.33749	-2.67512	-3.73438	-2.94769	-2.82247	-4.89595	-2.67995	-2.97654	-2.76553	-2.15443	-3.0549	-2.13744	-2.99049	-2.56811	-1.67934	-2.5741	-4.95249	-2.73113	0.187177	0.868517	0.438236		1.22956
186	O00255-2;O00255-3;O00255	sp|O00255-2|MEN1_HUMAN Isoform 2 of Menin OS=Homo sapiens OX=9606 GN=MEN1;sp|O00255-3|MEN1_HUMAN Isoform 3 of Menin OS=Homo sapiens OX=9606 GN=MEN1;sp|O00255|MEN1_HUMAN Menin OS=Homo sapiens OX=9606 GN=MEN1 PE=1 SV=4	Menin	MEN1	1.38109	-0.00590515	0.326215	0.262808	0.753223	0.356474	0.283721	0.599527	1.74276	0.339771	0.584333	0.685022	0.142675	0.664827	0.0251417	0.76131	0.785094	-0.635092	1.74107	0.345734	0.459744	0.62102	0.0953341	0.695415	0.756569	0.085413	-0.169168	0.32408	0.179647	0.392048	0.192573	-0.0543795	-2.69536	0.295542	0.685517	-0.42243	0.751969	0.849162	-1.26398	0.29317	0.0860628	0.941934	-0.105311		0.0402122
187	O00257;O00257-3	sp|O00257|CBX4_HUMAN E3 SUMO-protein ligase CBX4 OS=Homo sapiens OX=9606 GN=CBX4 PE=1 SV=3;sp|O00257-3|CBX4_HUMAN Isoform 2 of E3 SUMO-protein ligase CBX4 OS=Homo sapiens OX=9606 GN=CBX4	E3 SUMO-protein ligase CBX4	CBX4	2.72832	3.14904	3.16182	3.00223	3.22519	3.06729	3.35433	3.28417	3.1281	2.78078	3.19277	2.72124	3.01889	2.95233	2.85316	2.95503	3.46714	3.62094	3.54484	3.53278	3.06293	3.01788	3.19429	3.36894	2.89445	2.98894	3.16608	3.03059	3.40445	3.26253	3.35873	3.35098	3.18345	3.01422	3.32817	3.29399	3.18079	3.52621	2.76012	3.10074	3.37715	0.0302381	0.558386	+	0.291716
189	O00264;O00264-2	sp|O00264|PGRC1_HUMAN Membrane-associated progesterone receptor component 1 OS=Homo sapiens OX=9606 GN=PGRMC1 PE=1 SV=3;sp|O00264-2|PGRC1_HUMAN Isoform 2 of Membrane-associated progesterone receptor component 1 OS=Homo sapiens OX=9606 GN=PGRMC1	Membrane-associated progesterone receptor component 1	PGRMC1	1.94294	1.58088	0.959226	1.27975	1.42346	1.96199	1.92485	1.12965	1.50994	0.966444	1.07412	0.460377	1.55305	1.49547	1.66854	1.51269	1.6816	1.28077	1.73268	0.701389	0.862227	1.73481	1.32213	0.566361	1.63559	0.729368	0.202629	0.64674	0.604965	0.565197	1.11444	0.17043	2.25169	0.977657	1.26497	1.34299	1.48117	1.21186	1.78616	0.49723	0.178196	0.875065	0.127401		1.20025
190	O00267	sp|O00267|SPT5H_HUMAN Transcription elongation factor SPT5 OS=Homo sapiens OX=9606 GN=SUPT5H PE=1 SV=1	Transcription elongation factor SPT5	SUPT5H	0.204626	-0.113087	0.119519	0.0340328	0.124979	1.54195	0.18826	0.640755	-0.139169	-0.064312	0.0837173	-0.281635	-0.345337	0.319101	0.240685	0.554309	-0.735646	0.00595093	-0.59089	-1.42637	1.3283	1.735	0.76266	0.892558	0.803679	-0.779697	-0.542217	-0.201498	0.493151	0.519501	0.0999956	0.852618	0.223825	-0.144489	0.0444822	0.396496	0.348056	0.382728	1.64792	0.660043	1.96754	0.111413	-0.667201		1.45316
192	O00268	sp|O00268|TAF4_HUMAN Transcription initiation factor TFIID subunit 4 OS=Homo sapiens OX=9606 GN=TAF4 PE=1 SV=2	Transcription initiation factor TFIID subunit 4	TAF4	1.23863	1.48707	1.44981	1.24606	0.991915	0.657618	0.674586	1.37521	1.28379	1.40499	1.67648	1.53701	1.31784	1.43004	1.05841	0.785525	1.24279	1.49338	1.29783	1.05707	1.13566	0.968051	1.24813	1.09184	1.44667	1.13914	0.613058	1.77388	1.59633	1.3769	1.45693	0.0288305	-0.113596	1.3258	1.51385	1.25394	0.500285	1.26878	-1.2671	0.655623	0.74111	0.494581	-0.142714		0.17929
195	O00287	sp|O00287|RFXAP_HUMAN Regulatory factor X-associated protein OS=Homo sapiens OX=9606 GN=RFXAP PE=1 SV=1	Regulatory factor X-associated protein	RFXAP	-1.38964	-3.26392	-3.73004	-3.15524	-4.24897	-4.58911	-6.17577	-3.94063	0.0435591	-0.166052	0.476547	-0.224056	-0.549721	-0.387375	-0.354875	-0.361495	0.715827	0.581356	0.398084	0.158342	-0.838504	0.0872335	0.0737391	-0.694451	-0.282337	0.314913	0.726208	0.863976	-0.163143	-0.344919	-0.119731	0.116292	-1.04549	-0.713039	-0.249616	-0.448288	0.697162	0.579679	-0.271937	-0.394366	1.24103	0.26701	1.88951		0.989725
196	O00291;O00291-4;O00291-3	sp|O00291|HIP1_HUMAN Huntingtin-interacting protein 1 OS=Homo sapiens OX=9606 GN=HIP1 PE=1 SV=5;sp|O00291-4|HIP1_HUMAN Isoform 4 of Huntingtin-interacting protein 1 OS=Homo sapiens OX=9606 GN=HIP1;sp|O00291-3|HIP1_HUMAN Isoform 3 of Huntingtin-interacting	Huntingtin-interacting protein 1	HIP1	-4.56357	-3.21251	-3.80725	-3.47858	-2.55004	-4.24829	-3.54028	-2.97074	-4.5944	-4.23733	-5.57878	-4.22229	-2.42404	-3.55898	-5.25897	-4.25295	-2.21066	-3.2077	-2.66452	-3.11681	-1.2601	-1.06515	-1.14117	-0.0701056	-3.72257	-0.590315	0.251842	0.184513	-0.563875	-0.333303	-0.487741	-3.42884	-3.42591	-2.95144	-3.58374	-2.51241	-2.67242	-4.20817	-1.40185	-4.784	2.20428	0.0883323	1.41191		3.37184
198	O00303	sp|O00303|EIF3F_HUMAN Eukaryotic translation initiation factor 3 subunit F OS=Homo sapiens OX=9606 GN=EIF3F PE=1 SV=1	Eukaryotic translation initiation factor 3 subunit F	EIF3F	7.87703	8.03352	7.99638	7.62156	8.35003	8.00579	8.50542	8.42137	8.07436	7.56807	7.85071	7.6139	7.61474	7.63235	7.67659	8.01101	8.12209	7.97403	7.59147	8.1988	7.46118	7.76496	7.71284	7.73766	7.03452	7.43522	7.81346	7.64997	8.13276	7.96188	8.03766	7.74168	7.92539	8.0172	8.28713	8.02682	7.52708	7.81675	7.12409	7.4949	0.484469	0.651136	0.142156		1.02773
200	O00311	sp|O00311|CDC7_HUMAN Cell division cycle 7-related protein kinase OS=Homo sapiens OX=9606 GN=CDC7 PE=1 SV=1	Cell division cycle 7-related protein kinase	CDC7	-0.167656	1.4322	1.309	0.82548	0.153418	-0.507523	0.32186	0.544249	-0.220283	0.414993	-0.287756	-0.116087	-0.985474	-0.680315	-0.518964	-1.21327	0.733294	0.337595	-0.126252	0.0626717	-3.975	0.367738	-0.243596	-0.368747	0.326851	0.26001	0.636946	-0.660133	-0.252874	-0.292063	-0.378089	-0.256907	-4.94887	0.236956	0.493184	-0.069273	-0.0431604	0.203235	-0.264728	-0.389419	0.14861	0.900188	-0.146909		0.43341
205	O00401	sp|O00401|WASL_HUMAN Neural Wiskott-Aldrich syndrome protein OS=Homo sapiens OX=9606 GN=WASL PE=1 SV=2	Neural Wiskott-Aldrich syndrome protein	WASL	1.85888	2.6534	2.65681	1.73146	1.85443	2.23893	1.56101	1.28148	1.34754	2.38613	1.95561	2.31216	2.32442	-3.84197	2.09986	1.82635	1.06939	1.87125	0.914405	2.70349	2.10154	-3.02949	2.57873	2.82553	2.19804	1.53842	1.35336	2.50853	1.23219	1.75034	1.59464	1.83239	2.72482	2.28598	1.89798	1.43271	2.42885	2.21033	2.70627	-6.13212	0.648923	0.541966	-0.473116		0.0119319
206	O00410;O00410-3	sp|O00410|IPO5_HUMAN Importin-5 OS=Homo sapiens OX=9606 GN=IPO5 PE=1 SV=4;sp|O00410-3|IPO5_HUMAN Isoform 3 of Importin-5 OS=Homo sapiens OX=9606 GN=IPO5	Importin-5	IPO5	2.29228	2.30294	2.15569	2.28352	2.7157	2.7683	3.11025	3.12037	2.50367	2.3165	2.3577	2.3341	1.75526	2.07399	2.51199	2.70021	2.78796	2.51098	2.86552	2.6258	2.10664	2.23162	2.63593	2.63711	1.70764	1.91807	2.24431	2.27953	2.50548	2.60857	2.49122	2.22103	2.17013	2.90151	2.55228	2.65966	1.91781	2.16195	1.65088	2.00984	3.40553	0.0294146	0.379265	+	0.320189
208	O00411	sp|O00411|RPOM_HUMAN DNA-directed RNA polymerase, mitochondrial OS=Homo sapiens OX=9606 GN=POLRMT PE=1 SV=2	DNA-directed RNA polymerase, mitochondrial	POLRMT	5.84205	5.95496	5.86468	5.67425	5.89835	5.68292	5.7879	5.73566	5.48193	5.21707	5.56766	5.24383	5.96935	5.71372	5.69961	5.67873	6.24302	6.1095	6.05237	5.92294	5.66061	5.645	5.65865	5.79705	5.87304	5.66358	5.505	5.74226	5.77816	5.63073	5.62259	5.77839	5.86426	5.88021	5.96164	5.7813	5.59701	5.9847	5.30646	5.32251	2.00137	0.107046	0.476153		0.673755
210	O00422-2;O00422	sp|O00422-2|SAP18_HUMAN Isoform 2 of Histone deacetylase complex subunit SAP18 OS=Homo sapiens OX=9606 GN=SAP18;sp|O00422|SAP18_HUMAN Histone deacetylase complex subunit SAP18 OS=Homo sapiens OX=9606 GN=SAP18 PE=1 SV=1	Histone deacetylase complex subunit SAP18	SAP18	1.76858	2.59995	2.75544	2.58353	2.58065	2.85028	2.10822	2.54711	1.62002	2.50179	2.39262	2.51327	1.83926	2.51197	0.733615	2.1026	1.77966	1.6688	2.63633	2.37923	2.9086	2.91978	1.84771	-0.312179	1.63054	1.8317	1.43958	1.70732	0.833038	2.30779	2.54183	2.24046	2.82007	2.10743	2.11471	3.07863	3.09357	2.43049	3.43245	2.71773	0.385147	0.723525	-0.225897		0.211282
212	O00425	sp|O00425|IF2B3_HUMAN Insulin-like growth factor 2 mRNA-binding protein 3 OS=Homo sapiens OX=9606 GN=IGF2BP3 PE=1 SV=2	Insulin-like growth factor 2 mRNA-binding protein 3	IGF2BP3	5.47336	5.56819	5.46807	5.53745	6.17334	5.92971	5.7691	6.15695	5.66122	5.39358	5.76881	5.81686	6.52329	6.13461	6.18726	6.49949	6.56562	6.15997	6.48646	6.50972	5.48973	5.37565	5.87804	6.39134	6.0238	5.71156	5.60939	5.3832	5.70523	5.93027	6.03322	6.39188	6.5274	6.09575	5.96951	5.62212	5.75668	5.88676	5.57418	5.4385	5.18871	0.02	0.8445	+	1.07962
214	O00442;O00442-2	sp|O00442|RTCA_HUMAN RNA 3-terminal phosphate cyclase OS=Homo sapiens OX=9606 GN=RTCA PE=1 SV=1;sp|O00442-2|RTCA_HUMAN Isoform 2 of RNA 3-terminal phosphate cyclase OS=Homo sapiens OX=9606 GN=RTCA	RNA 3-terminal phosphate cyclase	RTCA	1.31071	1.75563	1.4162	1.61237	1.92808	1.77076	1.59333	2.24399	1.16508	1.46118	1.33303	1.81701	1.98408	1.39099	1.65014	2.14423	1.9404	1.80716	1.49298	1.82425	1.14722	1.27417	2.03756	1.89565	1.47882	1.41462	1.25276	1.13027	1.50196	1.90956	1.97141	1.84992	1.74173	1.83011	-0.0903502	1.29905	0.384143	1.35101	0.795039	1.05081	1.22493	0.270893	0.282295		0.581099
215	O00443	sp|O00443|P3C2A_HUMAN Phosphatidylinositol 4-phosphate 3-kinase C2 domain-containing subunit alpha OS=Homo sapiens OX=9606 GN=PIK3C2A PE=1 SV=2	Phosphatidylinositol 4-phosphate 3-kinase C2 domain-containing subunit alpha	PIK3C2A	-4.32238	-3.86193	-0.941533	-0.982861	-3.32233	-3.05404	-4.13786	-2.85851	-0.96733	-1.185	-1.22012	-1.27623	-3.52239	-0.643526	-4.83801	-4.80149	-0.203301	-2.79135	-0.0621805	-2.91138	-3.58011	-0.470933	-0.239064	-3.13266	-0.278032	-0.22267	-0.434458	-0.937071	-0.973059	-0.572994	-0.491397	-4.24949	0.0237122	-1.2695	-0.524291	-0.366449	-0.659442	-1.83989	-0.562121	-0.976878	0.154853	0.892553	0.352619		0.925947
216	O00458;O00458-2	sp|O00458|IFRD1_HUMAN Interferon-related developmental regulator 1 OS=Homo sapiens OX=9606 GN=IFRD1 PE=1 SV=4;sp|O00458-2|IFRD1_HUMAN Isoform 2 of Interferon-related developmental regulator 1 OS=Homo sapiens OX=9606 GN=IFRD1	Interferon-related developmental regulator 1	IFRD1	3.53559	3.62703	3.75943	3.94324	3.94205	3.60594	4.22086	4.17306	3.3102	3.34228	3.9201	3.6298	2.51071	3.16989	3.21531	3.8751	3.97299	3.91761	3.97064	4.06543	2.79918	2.59766	3.60952	3.62636	2.56796	3.22778	3.32885	3.72523	3.24465	3.14064	3.18525	3.48539	3.70302	3.86728	3.19287	2.84682	2.90139	3.52188	2.92022	3.38515	1.747	0.146528	0.348211		0.605466
217	O00459	sp|O00459|P85B_HUMAN Phosphatidylinositol 3-kinase regulatory subunit beta OS=Homo sapiens OX=9606 GN=PIK3R2 PE=1 SV=2	Phosphatidylinositol 3-kinase regulatory subunit beta	PIK3R2	-2.54919	-3.52901	-4.21367	-1.5079	-1.54253	-1.29385	-1.70533	-4.25367	-1.80132	-1.08124	-1.92379	-1.17923	-0.95071	-0.474789	-1.05206	-1.35289	-1.20372	-1.30493	-1.64881	-0.77574	-3.85863	-1.74573	-1.04383	-3.19489	-1.46225	-5.92187	-1.30607	-1.60265	-3.58504	-1.60311	-2.0228	-1.3052	-0.726589	-4.06387	-3.08599	-1.43656	-3.70987	-1.00756	-0.211862	-0.531188	0.902189	0.400032	0.989868		0.59443
219	O00469-2;O00469;O00469-3	sp|O00469-2|PLOD2_HUMAN Isoform 2 of Procollagen-lysine,2-oxoglutarate 5-dioxygenase 2 OS=Homo sapiens OX=9606 GN=PLOD2;sp|O00469|PLOD2_HUMAN Procollagen-lysine,2-oxoglutarate 5-dioxygenase 2 OS=Homo sapiens OX=9606 GN=PLOD2 PE=1 SV=2;sp|O00469-3|PLOD2_HUM	Procollagen-lysine,2-oxoglutarate 5-dioxygenase 2	PLOD2	-4.39823	-4.15962	-4.58117	-5.50153	-5.28882	-3.82205	-4.55733	-2.2995	-3.02494	-4.58838	-3.46029	-4.16585	-4.90829	-5.12223	-4.60661	-4.80991	-4.53677	-2.2764	-2.92209	-2.46762	-3.73712	-1.57027	-3.36976	-3.93122	-3.73246	-3.28765	-4.13869	-2.37921	-4.39272	-4.25573	-3.90832	-2.0341	-2.64997	-3.34726	-3.47898	-2.4429	-0.978744	-4.58109	-1.16813	-2.03605	1.34869	0.237692	1.18428		1.19031
222	O00479	sp|O00479|HMGN4_HUMAN High mobility group nucleosome-binding domain-containing protein 4 OS=Homo sapiens OX=9606 GN=HMGN4 PE=1 SV=3	High mobility group nucleosome-binding domain-containing protein 4	HMGN4	0.882988	1.5173	1.64245	1.19696	1.51756	1.35977	1.42966	1.52323	0.495179	1.18151	1.27509	1.21321	-0.0764294	0.77508	0.295924	0.728736	0.529689	1.18175	1.157	1.52623	0.555737	-3.07099	1.11893	1.42885	0.0540752	0.91888	0.915987	0.555836	1.40025	0.822422	1.13743	0.665517	1.41309	1.11147	1.57823	1.955	1.01383	1.15911	0.509126	0.994308	0.127798	0.915455	-0.0769181		0.60264
223	O00483	sp|O00483|NDUA4_HUMAN Cytochrome c oxidase subunit NDUFA4 OS=Homo sapiens OX=9606 GN=NDUFA4 PE=1 SV=1	Cytochrome c oxidase subunit NDUFA4	NDUFA4	0.147169	-4.08494	-0.405694	-0.19376	0.132984	0.437365	0.0891485	-0.0141201	-0.198279	-0.52737	0.21554	-0.328701	1.07077	0.50843	0.0355978	0.367242	0.240104	-4.47349	-0.629048	-0.486916	-0.481383	0.0395136	0.192721	-0.16491	-0.767683	-0.639139	-1.13932	-0.453278	-0.0838509	-0.404297	-0.302737	-0.122102	-0.472893	-2.46145	-0.0317507	0.0386353	0.34068	-3.8068	-0.142045	-0.64729	0.279182	0.804861	-0.665333		1.19237
224	O00487	sp|O00487|PSDE_HUMAN 26S proteasome non-ATPase regulatory subunit 14 OS=Homo sapiens OX=9606 GN=PSMD14 PE=1 SV=1	26S proteasome non-ATPase regulatory subunit 14	PSMD14	-4.94654	-5.22259	-3.21107	-5.12158	-2.70039	-2.81089	-4.30346	-3.34798	-3.81416	-4.60939	-4.09233	-2.0799	-1.3311	-1.38024	-1.12783	-1.37916	-5.00192	-1.19967	-2.50687	-3.01796	-4.35728	-3.93622	-3.50937	-4.2276	-4.99148	-4.18148	-5.14808	-2.82409	-2.78091	-4.5323	-4.62833	-3.9984	-3.48734	-3.31339	-3.86864	-2.95543	-0.731973	-3.4974	-3.88428	-3.33328	0.832226	0.439553	1.20559		1.72405
225	O00488	sp|O00488|ZN593_HUMAN Zinc finger protein 593 OS=Homo sapiens OX=9606 GN=ZNF593 PE=1 SV=2	Zinc finger protein 593	ZNF593	3.10492	2.73112	2.81866	2.64145	3.0708	2.9995	2.97376	2.90047	2.60726	2.36454	2.60088	2.49121	1.69616	2.72233	2.38247	2.58103	3.09832	3.24699	3.30394	3.09034	2.40046	2.06164	2.23916	2.50313	2.49938	2.24685	2.92355	2.88047	2.3448	2.36294	2.42983	2.31672	3.14869	3.02133	3.06567	2.67251	2.93495	2.74078	2.79613	2.84322	2.79918	0.0476829	0.51489	+	0.786554
227	O00505	sp|O00505|IMA4_HUMAN Importin subunit alpha-4 OS=Homo sapiens OX=9606 GN=KPNA3 PE=1 SV=2	Importin subunit alpha-4	KPNA3	3.7413	3.57917	3.71285	3.16222	3.44427	3.29993	3.67879	3.50028	3.43232	3.18311	3.3671	3.37981	2.52401	2.61853	2.86575	3.02251	3.77346	3.34253	3.21737	3.20384	3.47546	3.53647	3.25599	3.1523	2.96344	2.9864	3.5879	3.44022	3.5596	3.51891	3.55765	2.99721	2.93383	3.15458	3.76906	3.69711	3.33731	3.42249	3.24551	3.18856	0.165677	0.887016	-0.0604341		0.490398
230	O00522;O00522-3;O00522-2	sp|O00522|KRIT1_HUMAN Krev interaction trapped protein 1 OS=Homo sapiens OX=9606 GN=KRIT1 PE=1 SV=2;sp|O00522-3|KRIT1_HUMAN Isoform 3 of Krev interaction trapped protein 1 OS=Homo sapiens OX=9606 GN=KRIT1;sp|O00522-2|KRIT1_HUMAN Isoform 2 of Krev interacti	Krev interaction trapped protein 1	KRIT1	-1.58827	-1.7232	-1.24598	-1.24044	-0.743425	-1.15067	-5.00335	-1.39287	-1.68928	-1.15128	-1.26345	-1.54455	-0.671505	-0.818487	-0.895551	-0.492818	-0.97963	-1.29399	-0.973794	-0.639647	-1.68097	-3.68096	-5.86362	-1.79857	-1.91391	-0.51053	-1.26986	-1.78819	-2.14841	-2.0297	-3.38326	-4.76342	-0.902925	-1.03284	-3.76305	-1.94665	-1.4885	-1.247	-4.93776	-1.28477	1.95659	0.112368	0.45904		1.02533
231	O00541	sp|O00541|PESC_HUMAN Pescadillo homolog OS=Homo sapiens OX=9606 GN=PES1 PE=1 SV=1	Pescadillo homolog	PES1	5.66762	5.76196	5.94284	5.65358	5.72867	5.91994	5.71618	5.89126	5.44535	5.56699	5.59257	5.51036	5.74051	5.69297	5.77598	5.95606	5.88195	5.65794	5.83758	5.84371	5.93752	6.02232	5.9384	5.87674	5.52078	5.08426	5.53353	5.51191	5.40598	5.80264	5.86019	5.95165	6.0636	5.73639	5.58115	5.90829	6.02824	5.79707	5.61171	5.67569	1.04705	0.333242	0.162633		1.4965
233	O00560;O00560-3	sp|O00560|SDCB1_HUMAN Syntenin-1 OS=Homo sapiens OX=9606 GN=SDCBP PE=1 SV=1;sp|O00560-3|SDCB1_HUMAN Isoform 3 of Syntenin-1 OS=Homo sapiens OX=9606 GN=SDCBP	Syntenin-1	SDCBP	-3.3074	-4.64422	-2.99531	-1.96878	-1.9644	-1.96805	-1.30495	-1.02199	-1.82602	-2.11477	-3.91537	-2.11894	-1.73152	-1.63389	-1.5945	-1.55743	-2.8513	-3.22014	-2.98155	-1.91991	-2.0951	-2.82305	-1.85162	-2.44625	-2.1223	-2.23157	-2.13778	-1.67462	-1.40971	-2.00742	-1.56858	-5.30558	-4.04235	-2.12349	-1.36504	-1.91739	-5.57631	-2.64091	-4.19389	-2.42467	0.0767181	0.94513	0.118124		2.07292
235	O00566	sp|O00566|MPP10_HUMAN U3 small nucleolar ribonucleoprotein protein MPP10 OS=Homo sapiens OX=9606 GN=MPHOSPH10 PE=1 SV=2	U3 small nucleolar ribonucleoprotein protein MPP10	MPHOSPH10	4.38468	4.38184	4.65397	4.45901	4.50955	4.50691	4.50631	4.55018	4.1834	4.25559	4.6205	4.2605	4.63208	4.35798	4.40235	4.46074	4.63727	4.47144	4.69895	4.82976	4.43277	4.74061	4.59615	4.63767	4.62991	4.50683	4.32146	4.4946	4.12835	4.3636	4.60665	4.58673	4.50398	4.22707	4.22013	4.63276	4.54042	4.46943	4.57318	4.66441	1.55772	0.181232	0.259417		1.00144
236	O00567	sp|O00567|NOP56_HUMAN Nucleolar protein 56 OS=Homo sapiens OX=9606 GN=NOP56 PE=1 SV=4	Nucleolar protein 56	NOP56	8.37963	8.2545	8.2127	8.10574	8.42914	8.30849	8.40227	8.48742	8.13977	7.76153	7.8158	7.96013	8.33705	8.2669	8.3014	8.33996	8.5886	8.15105	8.41273	8.2657	8.47535	8.61952	8.164	8.32496	8.40812	7.95761	8.11223	8.11344	8.15804	8.29047	8.30664	8.32723	8.48091	8.34263	8.46148	8.41648	8.41344	8.45297	8.40131	7.92815	1.25026	0.264729	0.275795		0.195521
237	O00571;O00571-2	sp|O00571|DDX3X_HUMAN ATP-dependent RNA helicase DDX3X OS=Homo sapiens OX=9606 GN=DDX3X PE=1 SV=3;sp|O00571-2|DDX3X_HUMAN Isoform 2 of ATP-dependent RNA helicase DDX3X OS=Homo sapiens OX=9606 GN=DDX3X	ATP-dependent RNA helicase DDX3X	DDX3X	8.54739	8.53122	8.52596	8.1692	8.39139	8.30231	8.52731	8.44526	8.25469	8.17211	8.50455	8.34562	8.57294	8.32559	8.22412	8.44701	8.59781	8.52185	8.52986	8.63161	8.40945	8.39125	8.22427	8.35748	8.30933	8.28799	8.4101	8.38559	8.26865	8.29837	8.42787	8.353	8.60119	8.50099	8.62544	8.6338	8.68405	8.46685	8.5592	8.35006	1.26397	0.259752	0.18894		0.402804
243	O00629	sp|O00629|IMA3_HUMAN Importin subunit alpha-3 OS=Homo sapiens OX=9606 GN=KPNA4 PE=1 SV=1	Importin subunit alpha-3	KPNA4	1.48315	2.02942	1.52463	0.89731	1.36498	0.908428	0.357297	1.53595	2.00078	0.464252	1.29195	1.33582	0.575617	0.177238	0.9169	1.09594	1.43799	0.64683	0.516438	0.971542	1.39395	1.06596	0.354285	-0.070365	1.3717	1.42666	1.26006	1.10501	1.30994	0.802307	0.91187	0.958503	0.949049	0.842422	0.766383	0.718424	0.0664129	0.0155306	-0.281905	-0.685014	0.857833	0.422393	-0.485213		0.224766
244	O00743-3;O00743;O00743-2	sp|O00743-3|PPP6_HUMAN Isoform 3 of Serine/threonine-protein phosphatase 6 catalytic subunit OS=Homo sapiens OX=9606 GN=PPP6C;sp|O00743|PPP6_HUMAN Serine/threonine-protein phosphatase 6 catalytic subunit OS=Homo sapiens OX=9606 GN=PPP6C PE=1 SV=1;sp|O00743	Serine/threonine-protein phosphatase 6 catalytic subunit;Serine/threonine-protein phosphatase 6 catalytic subunit, N-terminally processed	PPP6C	-2.15659	-3.56276	-1.98319	-4.6301	-4.42349	-3.68754	-4.65089	-2.14854	-4.65278	-3.96224	-0.180883	-1.67077	-3.56514	-4.90034	-3.77281	-3.5469	-2.40931	-4.32364	-3.07666	-2.10475	-3.37974	-4.29886	-4.96575	-4.50292	-2.92333	-0.794222	-2.21045	-4.50476	-2.63676	-1.82442	-2.69503	-2.8888	-3.41384	-4.63066	-2.51702	-4.11283	-3.79799	-4.27609	-3.18371	-3.19397	0.0520265	0.960205	-0.128676		0.415955
245	O00746;O00746-2	sp|O00746|NDKM_HUMAN Nucleoside diphosphate kinase, mitochondrial OS=Homo sapiens OX=9606 GN=NME4 PE=1 SV=1;sp|O00746-2|NDKM_HUMAN Isoform 2 of Nucleoside diphosphate kinase, mitochondrial OS=Homo sapiens OX=9606 GN=NME4	Nucleoside diphosphate kinase, mitochondrial	NME4	1.20395	0.710024	0.245482	1.42821	-3.74465	-0.72485	-2.32979	-2.65421	0.219096	-0.176346	0.0822449	0.660763	1.92065	0.917021	-0.492751	0.0658007	2.64869	-2.83683	0.351544	0.297777	1.26974	0.812373	0.588456	0.832107	2.38519	0.161007	1.05428	1.09739	1.13103	1.06126	1.32316	-0.861056	1.52399	0.610226	0.22495	-3.31793	-0.126567	1.02373	0.821502	-0.137479	0.218201	0.848147	-0.431382		0.979762
250	O14497;O14497-2;O14497-3	sp|O14497|ARI1A_HUMAN AT-rich interactive domain-containing protein 1A OS=Homo sapiens OX=9606 GN=ARID1A PE=1 SV=3;sp|O14497-2|ARI1A_HUMAN Isoform 2 of AT-rich interactive domain-containing protein 1A OS=Homo sapiens OX=9606 GN=ARID1A;sp|O14497-3|ARI1A_HUM	AT-rich interactive domain-containing protein 1A	ARID1A	-4.52717	-0.0281887	-0.287339	-0.793631	1.07664	-2.93521	0.202598	-4.27204	-1.62829	-1.20376	-4.5128	-0.0388622	0.500193	0.0887737	0.0376005	0.132424	-1.28031	-0.14776	-3.1104	0.579693	-4.58062	-3.81106	-4.13048	-2.82966	-1.59671	-0.712601	-1.55541	-3.42005	-0.429859	-0.0776711	-3.92098	0.592305	0.756227	-1.77359	-2.34188	-3.93002	-3.81107	-3.3917	-5.09515	-1.73226	0.240558	0.828847	0.63781		2.01703
259	O14561	sp|O14561|ACPM_HUMAN Acyl carrier protein, mitochondrial OS=Homo sapiens OX=9606 GN=NDUFAB1 PE=1 SV=3	Acyl carrier protein, mitochondrial	NDUFAB1	-3.9796	-3.05649	-2.86028	-2.63254	-3.90081	-3.39121	-4.57489	-3.84672	-3.3523	-0.452602	-5.32185	-3.99865	-4.12673	-4.49064	-2.51136	-3.07826	-0.747544	-4.49079	-3.89797	-5.24367	0.0483198	-0.0951757	-0.236924	0.0954866	-0.997698	-1.04743	-0.645527	0.14423	-0.56188	-2.59993	-0.29742	-2.77568	-1.28992	-3.59932	0.465264	-0.794254	-0.00536251	-0.690352	-4.12332	-3.13573	0.155088	0.892386	-0.388208		5.82779
262	O14578-4;O14578;O14578-3	sp|O14578-4|CTRO_HUMAN Isoform 4 of Citron Rho-interacting kinase OS=Homo sapiens OX=9606 GN=CIT;sp|O14578|CTRO_HUMAN Citron Rho-interacting kinase OS=Homo sapiens OX=9606 GN=CIT PE=1 SV=2;sp|O14578-3|CTRO_HUMAN Isoform 3 of Citron Rho-interacting kinase O	Citron Rho-interacting kinase	CIT	-0.69289	-2.87307	-0.895494	-4.76425	-3.24101	-3.12772	-4.02162	-2.38095	-0.953662	-0.592804	-0.510532	-1.0247	-2.57099	-4.50675	-3.82487	-5.20499	0.0569506	-2.79248	-0.0372095	-0.252195	0.0819006	-3.09187	0.304677	-0.223767	-0.0243397	-0.136663	-0.380203	0.0372868	0.0518322	-0.542776	-0.265021	-0.247058	-0.603313	-0.453447	-0.23676	-0.159021	-0.0332689	-0.103679	-0.387557	-0.318254	0.394051	0.716886	0.78219		2.57024
263	O14579;O14579-3;O14579-2	sp|O14579|COPE_HUMAN Coatomer subunit epsilon OS=Homo sapiens OX=9606 GN=COPE PE=1 SV=3;sp|O14579-3|COPE_HUMAN Isoform 3 of Coatomer subunit epsilon OS=Homo sapiens OX=9606 GN=COPE;sp|O14579-2|COPE_HUMAN Isoform 2 of Coatomer subunit epsilon OS=Homo sapien	Coatomer subunit epsilon	COPE	0.645121	0.680838	1.04855	1.0641	0.703867	1.18964	0.906234	0.515017	0.435996	0.737204	1.47543	1.12215	1.20607	1.71562	1.35452	1.6045	0.976041	1.51943	1.37195	1.10095	-0.0181379	0.520675	0.664186	0.667899	0.0895863	0.757984	0.838615	0.672543	-0.346748	0.607956	0.387261	0.877412	1.09489	0.765356	0.860085	0.831324	0.792748	1.47406	0.290589	1.11994	0.983181	0.359758	0.340919		1.77323
264	O14593-2;O14593-3;O14593	sp|O14593-2|RFXK_HUMAN Isoform 2 of DNA-binding protein RFXANK OS=Homo sapiens OX=9606 GN=RFXANK;sp|O14593-3|RFXK_HUMAN Isoform 3 of DNA-binding protein RFXANK OS=Homo sapiens OX=9606 GN=RFXANK;sp|O14593|RFXK_HUMAN DNA-binding protein RFXANK OS=Homo sapien	DNA-binding protein RFXANK	RFXANK	-3.54306	-3.67644	-2.73334	-4.60876	-3.17842	-4.35217	-4.43025	-3.20794	-5.44918	-1.88509	-0.584675	-1.62216	-2.17647	-1.75367	-4.29987	-5.0548	-1.83601	-2.55974	-3.33924	-3.10677	-4.63973	-0.2951	-4.20964	-4.78926	-1.05443	-1.25955	-1.38213	-0.952957	-4.56892	-1.66395	-4.62573	-4.27229	-3.34231	-3.29627	-3.75362	-4.68831	0.969928	-1.04649	-1.1052	-3.8391	0.135238	0.910092	0.3024		0.0272727
265	O14617-5;O14617;O14617-4;O14617-2;O14617-3	sp|O14617-5|AP3D1_HUMAN Isoform 5 of AP-3 complex subunit delta-1 OS=Homo sapiens OX=9606 GN=AP3D1;sp|O14617|AP3D1_HUMAN AP-3 complex subunit delta-1 OS=Homo sapiens OX=9606 GN=AP3D1 PE=1 SV=1;sp|O14617-4|AP3D1_HUMAN Isoform 4 of AP-3 complex subunit delta	AP-3 complex subunit delta-1	AP3D1	1.63434	1.47832	1.87751	3.36189	1.71453	1.40571	1.48488	1.90372	1.81544	1.72103	1.54279	1.96511	1.49584	2.09659	1.35058	1.02114	2.41255	1.72425	2.46548	0.99728	1.84303	2.17793	1.43149	1.45176	2.42202	1.7058	1.65962	1.71232	1.1866	1.73482	1.42102	1.9723	0.0960617	1.68513	1.49348	1.41834	2.472	1.64029	1.85237	2.07222	0.0221133	0.983595	-0.0246642		0.351216
267	O14628-7;O14628-6;O14628-4;O14628-5;O14628;O14628-8	sp|O14628-7|ZN195_HUMAN Isoform 7 of Zinc finger protein 195 OS=Homo sapiens OX=9606 GN=ZNF195;sp|O14628-6|ZN195_HUMAN Isoform 6 of Zinc finger protein 195 OS=Homo sapiens OX=9606 GN=ZNF195;sp|O14628-4|ZN195_HUMAN Isoform 4 of Zinc finger protein 195 OS=Ho	Zinc finger protein 195	ZNF195	-3.18743	-2.11395	-3.05603	-2.21163	-1.95625	-2.22478	-3.18394	-3.53904	-3.14223	-2.6031	-1.6526	-2.04091	-1.55214	-2.8973	-1.95351	-4.20031	-5.10202	-3.90406	-1.83665	-1.97746	-2.36109	-3.61878	-2.69345	-2.87746	-3.45374	-2.29022	-2.17944	-2.88122	-2.19533	-3.75946	-2.3981	-4.0208	-2.3257	-2.60738	-1.13147	-3.78774	-2.13074	-3.3374	-3.05093	-2.73213	0.563525	0.599046	-0.704061		0.15494
268	O14639-4;O14639-3;O14639-5;O14639-2;O14639-6;O14639	sp|O14639-4|ABLM1_HUMAN Isoform 4 of Actin-binding LIM protein 1 OS=Homo sapiens OX=9606 GN=ABLIM1;sp|O14639-3|ABLM1_HUMAN Isoform 3 of Actin-binding LIM protein 1 OS=Homo sapiens OX=9606 GN=ABLIM1;sp|O14639-5|ABLM1_HUMAN Isoform 5 of Actin-binding LIM pro	Actin-binding LIM protein 1	ABLIM1	-4.17731	-4.9098	-6.11736	-3.94487	-3.548	-4.66576	-5.75799	-3.44437	-3.81736	-4.01783	-3.51241	-3.82112	-4.03123	-2.64663	-4.12103	-4.15958	-4.63291	-3.53237	-2.91432	-2.19902	-4.75486	-4.25509	-3.54921	-3.88169	-2.65312	-5.02887	-4.69953	-4.78008	-3.2907	-4.12622	-4.22021	-3.26306	-3.83206	-3.6158	-3.27965	-2.48374	-2.50622	-2.90466	-3.01781	-3.30505	0.957992	0.371661	0.970103		0.0448366
271	O14646;O14646-2	sp|O14646|CHD1_HUMAN Chromodomain-helicase-DNA-binding protein 1 OS=Homo sapiens OX=9606 GN=CHD1 PE=1 SV=2;sp|O14646-2|CHD1_HUMAN Isoform 2 of Chromodomain-helicase-DNA-binding protein 1 OS=Homo sapiens OX=9606 GN=CHD1	Chromodomain-helicase-DNA-binding protein 1	CHD1	4.28092	4.47934	4.54121	4.24651	4.56457	4.53845	4.68776	4.65762	4.37516	3.96439	3.70966	3.95469	3.89094	4.08378	3.74368	3.9086	4.34518	4.55539	4.30494	4.68008	4.42103	4.56394	4.22261	4.26962	3.9613	3.77225	4.08064	3.99316	4.56759	4.3025	4.28902	3.88775	4.67102	4.50916	4.84929	4.96873	4.31585	4.40157	3.95911	4.27601	0.94345	0.377718	0.277409		0.216916
272	O14647;O14647-2	sp|O14647|CHD2_HUMAN Chromodomain-helicase-DNA-binding protein 2 OS=Homo sapiens OX=9606 GN=CHD2 PE=1 SV=2;sp|O14647-2|CHD2_HUMAN Isoform 2 of Chromodomain-helicase-DNA-binding protein 2 OS=Homo sapiens OX=9606 GN=CHD2	Chromodomain-helicase-DNA-binding protein 2	CHD2	-0.345005	-0.0015564	0.0852671	0.130861	0.698483	0.555677	1.0929	0.626823	0.205836	-0.282721	-0.549528	0.0564404	-0.214304	-0.119179	-0.389693	-0.00237942	0.337779	0.227055	-0.0148458	0.0913353	0.00527096	-0.168916	0.204236	0.361739	-1.01517	-0.774563	-0.507263	-1.22449	0.50617	0.342356	0.255681	0.0957308	0.274504	-0.46936	0.322898	0.281895	0.546605	0.0708361	-0.072114	0.330104	0.906593	0.397663	0.247881		0.270029
273	O14653-2;O14653;O14653-3	sp|O14653-2|GOSR2_HUMAN Isoform B of Golgi SNAP receptor complex member 2 OS=Homo sapiens OX=9606 GN=GOSR2;sp|O14653|GOSR2_HUMAN Golgi SNAP receptor complex member 2 OS=Homo sapiens OX=9606 GN=GOSR2 PE=1 SV=2;sp|O14653-3|GOSR2_HUMAN Isoform 3 of Golgi SNAP	Golgi SNAP receptor complex member 2	GOSR2	-1.00869	-0.373383	-0.371102	-1.36832	-0.593977	-0.987099	-4.99076	-0.451574	-0.493178	-0.864283	-0.242575	-0.873053	-5.06127	-0.861837	-1.0609	-1.46738	-3.02905	1.30166	-3.18651	-1.24611	-0.440892	-2.44707	0.0105524	-0.275548	-2.0632	-0.813799	-0.957233	-0.706623	-0.912407	-0.80151	-0.360253	-0.755845	-3.07923	-3.21363	-0.306676	-3.17661	-3.39295	-1.14392	-0.981595	-3.38363	0.560055	0.60185	-0.84068		0.516238
274	O14654	sp|O14654|IRS4_HUMAN Insulin receptor substrate 4 OS=Homo sapiens OX=9606 GN=IRS4 PE=1 SV=1	Insulin receptor substrate 4	IRS4	6.37942	6.22424	6.28213	6.13423	6.49777	6.40525	6.35654	6.46574	6.41844	6.39725	6.27796	6.43122	6.50065	6.62598	6.33715	6.43812	6.80805	6.68977	6.68873	6.46794	6.50488	6.57002	6.31338	6.4511	6.40289	6.12155	6.32261	6.31784	6.64511	6.59986	6.60135	6.42932	6.90244	6.55395	6.71974	6.73233	6.88398	6.80371	6.8577	6.84612	3.13246	0.0369369	0.345512	+	0.0379807
276	O14657	sp|O14657|TOR1B_HUMAN Torsin-1B OS=Homo sapiens OX=9606 GN=TOR1B PE=1 SV=2	Torsin-1B	TOR1B	-3.92231	-2.14013	-3.62408	-4.55751	-2.66435	-4.10626	-2.50121	-3.76182	-4.89322	-4.32037	-2.80651	-3.52337	-4.08848	-4.83619	-4.34075	-2.59074	-2.78379	-2.59328	-3.76443	-3.65061	-1.03934	-5.41528	-2.58174	-1.99934	-4.54724	-4.0287	-2.22501	-3.97278	-1.99298	-4.33963	-3.80541	-3.07258	-1.35452	-1.86215	-4.63501	-5.25115	-1.49343	-3.32145	-1.83123	-4.65613	0.485894	0.650639	0.525406		0.520713
279	O14681-3;O14681	sp|O14681-3|EI24_HUMAN Isoform 2 of Etoposide-induced protein 2.4 homolog OS=Homo sapiens OX=9606 GN=EI24;sp|O14681|EI24_HUMAN Etoposide-induced protein 2.4 homolog OS=Homo sapiens OX=9606 GN=EI24 PE=1 SV=4	Etoposide-induced protein 2.4 homolog	EI24	-2.52745	-2.39592	-4.00712	-1.7742	-4.28382	-3.32597	-3.61829	-4.40748	-2.59402	-2.42917	-4.28924	-2.50296	-3.12613	-1.74435	-2.71576	-4.50934	-4.26565	-1.50218	-4.57624	-5.72301	-1.19544	-1.15133	-2.95085	-1.7595	-2.34277	-4.75481	-5.08471	-4.25271	-3.39634	-3.38078	-3.19123	-2.20265	-2.61696	-3.93658	-3.61042	-4.13272	-2.04978	-1.92687	-2.43514	-2.56311	0.859267	0.421947	-1.20176		1.89416
282	O14709;O14709-2	sp|O14709|ZN197_HUMAN Zinc finger protein 197 OS=Homo sapiens OX=9606 GN=ZNF197 PE=2 SV=1;sp|O14709-2|ZN197_HUMAN Isoform 2 of Zinc finger protein 197 OS=Homo sapiens OX=9606 GN=ZNF197	Zinc finger protein 197	ZNF197	-1.88927	-3.73259	-5.30634	-4.29471	-2.00143	-3.30113	-3.21817	-5.20619	-3.44075	-3.00414	-4.52879	-4.54606	-4.15544	-3.36462	-2.6148	-4.38662	-3.70854	-3.94107	-3.77864	-3.94565	-3.00141	-2.47369	-2.49343	-2.8141	-3.34637	-2.98285	-2.554	-3.23519	-2.82963	-2.61499	-2.54312	-3.21962	-2.57534	-2.55394	-2.68059	-5.32019	-2.18975	-4.33769	-5.55702	-5.26853	0.000396526	1	-0.000644207		0.836009
284	O14727-5;O14727-4;O14727;O14727-3;O14727-2;O14727-6	sp|O14727-5|APAF_HUMAN Isoform 5 of Apoptotic protease-activating factor 1 OS=Homo sapiens OX=9606 GN=APAF1;sp|O14727-4|APAF_HUMAN Isoform 4 of Apoptotic protease-activating factor 1 OS=Homo sapiens OX=9606 GN=APAF1;sp|O14727|APAF_HUMAN Apoptotic protease-	Apoptotic protease-activating factor 1	APAF1	-3.48356	-1.91828	-2.16743	-6.63985	-3.7122	-4.09095	-3.71695	-2.60596	-2.84459	-0.98996	-2.29844	-2.91984	-4.49036	-5.48857	-4.64682	-2.2144	-5.11212	-3.06585	-3.33608	-3.07987	-2.16776	-4.0582	-3.27532	-3.54574	-4.01695	-4.54793	-3.87902	-4.08013	-4.5879	-4.14069	-4.85491	-4.48805	-1.13653	-2.64213	-3.26132	-2.46994	-2.17892	-4.30936	-4.29556	-4.73372	0.355418	0.743809	-0.740737		0.465458
285	O14730;O14730-2	sp|O14730|RIOK3_HUMAN Serine/threonine-protein kinase RIO3 OS=Homo sapiens OX=9606 GN=RIOK3 PE=1 SV=2;sp|O14730-2|RIOK3_HUMAN Isoform 2 of Serine/threonine-protein kinase RIO3 OS=Homo sapiens OX=9606 GN=RIOK3	Serine/threonine-protein kinase RIO3	RIOK3	1.26247	1.91782	2.28456	1.16343	1.42142	1.77443	1.64131	0.987837	0.969466	0.288382	1.45164	1.24893	1.6094	1.51987	1.31862	1.85898	0.759267	-3.22891	0.0669031	-2.282	0.809354	0.0375166	0.487313	1.00198	0.522444	0.677185	0.526516	0.278383	2.00522	1.13788	1.37677	1.45097	1.92528	1.3763	2.28552	1.67617	-0.328607	0.894114	0.79885	-0.4568	2.27002	0.0830274	-2.49452		3.04632
286	O14733;O14733-2;O14733-4;O14733-3	sp|O14733|MP2K7_HUMAN Dual specificity mitogen-activated protein kinase kinase 7 OS=Homo sapiens OX=9606 GN=MAP2K7 PE=1 SV=2;sp|O14733-2|MP2K7_HUMAN Isoform 2 of Dual specificity mitogen-activated protein kinase kinase 7 OS=Homo sapiens OX=9606 GN=MAP2K7;s	Dual specificity mitogen-activated protein kinase kinase 7	MAP2K7	-1.83863	-4.05293	-3.30759	-3.1185	-4.13174	-4.77027	-5.71128	-3.02303	-5.33345	-4.46583	-4.20256	-1.40742	-5.2782	-3.6204	-3.72838	-3.99126	-0.792695	-3.12561	-1.36054	-4.07396	-4.3449	-3.10474	-4.37563	-1.94302	-3.82862	-2.56177	-1.2001	-2.23829	-1.3084	-2.77748	-3.68142	-3.67909	-3.17607	-2.06308	-2.97049	-4.75075	-3.56137	-3.97631	-1.22398	-2.5262	0.666761	0.531326	1.12766		0.709495
290	O14744;O14744-2;O14744-5;O14744-3;O14744-4	sp|O14744|ANM5_HUMAN Protein arginine N-methyltransferase 5 OS=Homo sapiens OX=9606 GN=PRMT5 PE=1 SV=4;sp|O14744-2|ANM5_HUMAN Isoform 2 of Protein arginine N-methyltransferase 5 OS=Homo sapiens OX=9606 GN=PRMT5;sp|O14744-5|ANM5_HUMAN Isoform 5 of Protein a	Protein arginine N-methyltransferase 5;Protein arginine N-methyltransferase 5, N-terminally processed	PRMT5	5.5717	5.92727	5.97417	5.71954	6.6266	6.42321	6.55205	6.54254	5.1771	5.24765	6.20072	5.95943	5.81762	5.90681	5.88449	6.4079	6.57884	6.31223	6.64647	6.66427	5.58896	5.47266	6.08368	6.20921	5.12025	5.60943	5.59249	5.69702	6.06354	6.1396	6.11512	6.07349	6.22674	6.32581	5.78549	5.62665	5.80488	6.2392	5.22636	5.96692	2.76831	0.0485146	0.828254	+	1.15776
292	O14757;O14757-3;O14757-2	sp|O14757|CHK1_HUMAN Serine/threonine-protein kinase Chk1 OS=Homo sapiens OX=9606 GN=CHEK1 PE=1 SV=2;sp|O14757-3|CHK1_HUMAN Isoform 3 of Serine/threonine-protein kinase Chk1 OS=Homo sapiens OX=9606 GN=CHEK1;sp|O14757-2|CHK1_HUMAN Isoform 2 of Serine/threon	Serine/threonine-protein kinase Chk1	CHEK1	-2.66808	-3.11998	-3.91629	-3.50808	-4.35229	-1.55269	-2.38291	-3.19454	-2.53132	-2.32811	-2.55299	-1.59444	-2.30907	-2.39271	-5.00236	-2.18777	-2.30917	-4.42739	-2.01853	-5.52633	-2.46286	-2.17884	-2.33022	-2.35021	-2.30844	-2.47398	-2.3323	-2.85005	-2.65595	-2.24562	-2.05219	-2.05062	-1.84381	-3.05648	-2.36355	-2.81146	-2.07551	-1.18784	-2.18638	-5.87068	0.570541	0.595508	-0.792944		0.45154
294	O14773;O14773-2	sp|O14773|TPP1_HUMAN Tripeptidyl-peptidase 1 OS=Homo sapiens OX=9606 GN=TPP1 PE=1 SV=2;sp|O14773-2|TPP1_HUMAN Isoform 2 of Tripeptidyl-peptidase 1 OS=Homo sapiens OX=9606 GN=TPP1	Tripeptidyl-peptidase 1	TPP1	-2.54629	-1.65984	-1.22826	-1.79997	-0.531933	-1.09467	-0.7765	-0.957199	-1.83875	-2.34238	-2.36636	-2.0574	-1.61051	-1.53064	-1.06032	-1.33799	-5.40853	-4.25653	-4.95417	-1.98171	-4.96592	-0.561694	-4.07206	-5.36961	-3.38374	-4.33814	-1.87426	-4.38847	-1.03704	-3.32756	-4.71725	-2.65753	-3.91763	-4.89142	-3.08078	-3.59393	-3.66681	-0.869433	-4.95892	-2.2957	2.52651	0.0623964	-2.17033		2.21998
295	O14776-2;O14776	sp|O14776-2|TCRG1_HUMAN Isoform 2 of Transcription elongation regulator 1 OS=Homo sapiens OX=9606 GN=TCERG1;sp|O14776|TCRG1_HUMAN Transcription elongation regulator 1 OS=Homo sapiens OX=9606 GN=TCERG1 PE=1 SV=2	Transcription elongation regulator 1	TCERG1	1.2167	1.15552	1.04756	1.66312	1.88581	1.72277	1.58577	1.85981	0.232896	1.31317	1.28223	1.13958	1.43802	1.57778	1.56799	1.46523	1.56245	1.62132	2.19262	1.78565	1.89982	1.93578	1.57369	1.69324	1.14056	1.4814	1.89186	1.63803	0.945555	1.6884	2.15733	1.41697	1.89889	1.88189	0.465976	1.78126	3.06929	1.76795	3.01234	2.28652	1.78079	0.14141	0.659164		0.669181
298	O14787-2;O14787	sp|O14787-2|TNPO2_HUMAN Isoform 2 of Transportin-2 OS=Homo sapiens OX=9606 GN=TNPO2;sp|O14787|TNPO2_HUMAN Transportin-2 OS=Homo sapiens OX=9606 GN=TNPO2 PE=1 SV=3	Transportin-2	TNPO2	-3.78508	3.57731	-4.54289	-4.32283	-3.15746	-3.47755	-3.33175	5.04889	-6.36777	3.53719	-4.32246	-6.44252	-5.04245	-3.02359	-4.62818	-2.78572	-2.93807	-2.84867	-4.00486	-2.10187	-3.31748	-3.46549	-3.65211	-3.75337	-4.32166	-4.65317	-4.84807	-4.83552	4.61015	-3.51499	4.85689	4.86019	-3.88326	-4.22886	-4.18796	-2.68403	-1.95756	-3.02623	-4.73648	-2.8188	0.0231031	0.982152	-0.139736		0.257024
300	O14802	sp|O14802|RPC1_HUMAN DNA-directed RNA polymerase III subunit RPC1 OS=Homo sapiens OX=9606 GN=POLR3A PE=1 SV=2	DNA-directed RNA polymerase III subunit RPC1	POLR3A	-4.14745	-4.08791	-2.87666	-5.50142	-2.94633	-3.62234	-3.44785	-3.35855	-2.18394	-2.60385	-2.86618	-2.89816	-4.99788	-4.09797	-2.18668	-2.26834	-3.47721	-1.80314	-3.66514	-3.96591	-2.07319	-3.85711	-3.8546	-2.61134	-2.83792	-2.42716	-1.84356	-1.82642	-1.24433	-3.64784	-5.22407	-3.87536	-4.13837	-4.84373	-3.19351	-3.9408	-4.89951	-4.01806	-4.88209	-4.05726	0.0964293	0.938548	0.167846		0.189493
305	O14874-2;O14874-3;O14874	sp|O14874-2|BCKD_HUMAN Isoform 2 of [3-methyl-2-oxobutanoate dehydrogenase [lipoamide]] kinase, mitochondrial OS=Homo sapiens OX=9606 GN=BCKDK;sp|O14874-3|BCKD_HUMAN Isoform 3 of [3-methyl-2-oxobutanoate dehydrogenase [lipoamide]] kinase, mitochondrial OS=	[3-methyl-2-oxobutanoate dehydrogenase [lipoamide]] kinase, mitochondrial	BCKDK	-0.0844345	-0.566002	-0.318551	-0.440578	0.07794	0.236986	0.47046	0.775043	0.142795	0.0286922	-0.361666	-0.414232	1.20634	0.801178	0.361407	0.540881	0.781508	0.75926	1.35713	1.17893	0.000803947	-0.231923	0.282954	0.274282	0.170464	0.11734	0.000156403	-3.49934	-0.149952	0.0448532	0.169612	0.289983	-0.120184	0.764832	0.554935	0.780893	-0.0565672	0.224706	-0.462028	-0.357768	4.84528	0.022	1.27095	+	1.39952
306	O14880	sp|O14880|MGST3_HUMAN Microsomal glutathione S-transferase 3 OS=Homo sapiens OX=9606 GN=MGST3 PE=1 SV=1	Microsomal glutathione S-transferase 3	MGST3	-3.76003	-4.4359	-2.13787	-4.03259	-3.18604	-4.69901	-3.36661	-3.13174	-4.54754	-2.67585	-3.21722	-3.22518	-4.55922	-3.95207	-2.4231	-5.76887	-2.79566	-2.50123	-3.61733	-4.07794	-2.18995	-2.19354	-2.5334	-2.80068	-2.77952	-3.85434	-3.46643	-3.38964	-4.59811	-3.62624	-2.69348	-2.1455	-3.68409	-3.49211	-3.69089	-3.91018	-2.8331	-4.54902	-5.5558	-4.57182	0.208937	0.855103	0.25598		1.57385
307	O14893;O14893-2;O14893-3	sp|O14893|GEMI2_HUMAN Gem-associated protein 2 OS=Homo sapiens OX=9606 GN=GEMIN2 PE=1 SV=1;sp|O14893-2|GEMI2_HUMAN Isoform 2 of Gem-associated protein 2 OS=Homo sapiens OX=9606 GN=GEMIN2;sp|O14893-3|GEMI2_HUMAN Isoform 3 of Gem-associated protein 2 OS=Homo	Gem-associated protein 2	GEMIN2	1.15302	1.2434	1.19318	1.27631	1.02428	0.503872	-2.83615	1.35827	1.84208	1.61473	1.41748	1.59634	-3.63607	1.42198	1.19885	1.39016	0.924369	1.14257	-2.89191	0.828251	1.16801	0.982329	0.580518	0.674575	0.921204	1.06822	1.04606	1.16126	0.589001	0.942188	0.935079	0.513772	1.00257	0.646982	1.14423	0.641804	1.83553	1.85893	1.58367	0.920774	1.23959	0.267245	-1.41625		0.328745
312	O14925;Q5SRD1	sp|O14925|TIM23_HUMAN Mitochondrial import inner membrane translocase subunit Tim23 OS=Homo sapiens OX=9606 GN=TIMM23 PE=1 SV=1;sp|Q5SRD1|TI23B_HUMAN Putative mitochondrial import inner membrane translocase subunit Tim23B OS=Homo sapiens OX=9606 GN=TIMM23B	Mitochondrial import inner membrane translocase subunit Tim23;Putative mitochondrial import inner membrane translocase subunit Tim23B	TIMM23;TIMM23B	-2.65784	-3.45886	-4.87198	-3.35082	-3.0537	-3.09202	-3.9357	-1.56045	-3.92761	-2.99157	-4.23398	-4.50634	-4.34171	-3.30263	-4.80112	-2.59614	-2.59022	-2.54375	-2.38806	-3.82856	-2.45057	-2.52814	-2.69292	-5.94541	-5.18675	-4.52996	-5.00407	-4.61552	-4.38699	-4.0097	-2.65227	-4.74568	-4.03979	-3.01737	-4.22833	-3.96021	-3.85004	-3.00036	-3.77075	-2.16383	1.14859	0.291762	0.912227		0.0310758
313	O14929;O14929-2	sp|O14929|HAT1_HUMAN Histone acetyltransferase type B catalytic subunit OS=Homo sapiens OX=9606 GN=HAT1 PE=1 SV=1;sp|O14929-2|HAT1_HUMAN Isoform B of Histone acetyltransferase type B catalytic subunit OS=Homo sapiens OX=9606 GN=HAT1	Histone acetyltransferase type B catalytic subunit	HAT1	-0.459303	-0.849371	-0.921567	-1.23809	0.0264988	-0.503071	-0.124705	-0.751493	-0.732968	-0.859486	-0.372147	-0.662798	-0.979227	-0.657381	-1.59134	-1.3692	-0.893682	-0.802881	-3.40588	-0.350555	-0.725415	-0.297776	-1.24002	-1.51929	-3.98036	-0.593485	-0.723255	-0.515171	-1.26463	-1.04827	-3.49301	-0.49282	-0.857725	-0.778065	-0.293509	-0.669397	-0.949508	-0.599853	-1.523	-1.09885	0.614781	0.563487	-0.601282		0.246906
314	O14936-3;O14936;O14936-4;O14936-6;O14936-2;O14936-5	sp|O14936-3|CSKP_HUMAN Isoform 3 of Peripheral plasma membrane protein CASK OS=Homo sapiens OX=9606 GN=CASK;sp|O14936|CSKP_HUMAN Peripheral plasma membrane protein CASK OS=Homo sapiens OX=9606 GN=CASK PE=1 SV=3;sp|O14936-4|CSKP_HUMAN Isoform 4 of Periphera	Peripheral plasma membrane protein CASK	CASK	-2.30935	-2.06483	-2.53478	-4.08176	-1.31667	-1.58896	-3.19017	-3.93958	-2.37828	-1.78427	-3.01909	-2.03535	-1.87656	-1.22395	-1.32607	-5.48268	-2.20163	-4.59644	-0.751168	-1.35672	-0.508599	-3.94133	-1.89542	-1.81784	-4.05415	-4.34101	-5.00356	-2.57321	-1.5517	-2.04183	-1.73862	-3.02616	-4.75807	-2.53138	-4.03089	-3.25229	-0.871291	-3.51713	-1.22771	-0.929873	0.174925	0.877297	0.299471		0.195532
316	O14950	sp|O14950|ML12B_HUMAN Myosin regulatory light chain 12B OS=Homo sapiens OX=9606 GN=MYL12B PE=1 SV=2	Myosin regulatory light chain 12B	MYL12B	5.92456	5.30084	5.61423	5.5758	5.7535	5.78999	5.68995	5.89159	6.2656	5.89115	6.17573	6.29337	6.19006	6.4249	6.05058	6.32579	5.98123	5.59097	6.27241	6.20912	5.63245	5.67147	5.89814	5.94842	6.32023	6.2883	6.43483	6.21815	6.15149	6.25233	6.1229	6.22292	6.17212	6.38522	6.14192	5.82063	5.95808	6.36535	5.96521	6.71779	0.265448	0.812537	0.133275		0.78238
319	O14965	sp|O14965|AURKA_HUMAN Aurora kinase A OS=Homo sapiens OX=9606 GN=AURKA PE=1 SV=2	Aurora kinase A	AURKA	0.641417	1.67841	1.27997	1.05287	-2.15267	-0.570927	0.332639	1.05073	1.33817	1.17096	1.75071	1.23843	0.569504	-1.25972	-0.450973	-0.342111	-0.159883	-0.28042	0.245616	1.09575	0.276158	-0.0787001	0.827929	1.29216	0.00171852	1.04769	1.58717	0.994909	0.461294	1.14916	0.455382	0.879903	-0.146669	0.942617	1.10053	0.169445	-2.2593	0.0933619	0.244845	0.255807	2.45326	0.0683529	-1.0436		0.886841
323	O14974;O14974-5;O14974-4;O14974-3;O14974-2	sp|O14974|MYPT1_HUMAN Protein phosphatase 1 regulatory subunit 12A OS=Homo sapiens OX=9606 GN=PPP1R12A PE=1 SV=1;sp|O14974-5|MYPT1_HUMAN Isoform 5 of Protein phosphatase 1 regulatory subunit 12A OS=Homo sapiens OX=9606 GN=PPP1R12A;sp|O14974-4|MYPT1_HUMAN I	Protein phosphatase 1 regulatory subunit 12A	PPP1R12A	3.59366	3.29442	3.66576	3.44207	2.49044	2.54313	2.13466	2.92077	3.67352	4.03904	3.92378	4.43361	3.44519	3.77659	3.61081	3.64078	4.35683	4.04693	4.04949	3.95048	4.07176	4.07819	3.92746	3.64743	4.28988	4.3105	4.79396	4.59855	3.91933	4.05612	4.14147	3.90464	3.80464	3.82339	3.98242	3.78708	5.21712	4.60591	4.88048	5.45602	0.961177	0.37114	0.3427		1.58789
326	O14978	sp|O14978|ZN263_HUMAN Zinc finger protein 263 OS=Homo sapiens OX=9606 GN=ZNF263 PE=1 SV=2	Zinc finger protein 263	ZNF263	-4.4922	-1.7046	-2.91798	-1.64072	-3.34664	-3.42394	-3.86009	-3.80446	-3.8645	-4.83723	-3.2079	-2.41961	-5.86549	-4.62255	-3.47574	-2.96908	-3.24622	-5.04902	-3.26816	-2.52133	-2.8009	-3.23491	-4.71316	-5.76772	-1.93321	-1.72529	-1.66386	-1.92955	-3.19356	-4.12643	-1.36221	-4.03252	-2.64496	-4.06847	-4.02229	-5.03874	-3.36505	-2.77665	-5.24071	-2.43195	0.221192	0.844499	-0.385589		0.120108
327	O14979	sp|O14979|HNRDL_HUMAN Heterogeneous nuclear ribonucleoprotein D-like OS=Homo sapiens OX=9606 GN=HNRNPDL PE=1 SV=3	Heterogeneous nuclear ribonucleoprotein D-like	HNRNPDL	3.48658	3.95035	4.03565	4.04366	4.40504	4.66096	4.23081	4.52814	3.72276	3.73232	3.66396	3.99129	4.59785	4.40556	4.24577	4.26948	4.60757	4.4025	4.40193	4.33854	4.39458	4.66679	4.20434	4.55741	3.62032	3.6104	3.68701	3.11837	4.10068	4.03351	4.27539	4.38224	5.25578	4.49313	4.27044	4.41527	4.3422	4.40813	4.71566	4.09002	3.53727	0.0260822	0.609314	+	0.134315
329	O14980	sp|O14980|XPO1_HUMAN Exportin-1 OS=Homo sapiens OX=9606 GN=XPO1 PE=1 SV=1	Exportin-1	XPO1	-1.75972	-2.31599	-2.31472	-2.21441	-2.0738	-2.26469	-1.97952	-1.70371	-1.60011	-1.65193	-1.29505	-2.19974	-1.88566	-2.46955	-1.60371	-1.81932	-5.18558	-2.66768	-3.3164	-1.67404	1.56492	1.46358	-1.54389	-1.91706	-2.41139	-2.33522	-2.70805	-2.29317	-2.92436	-2.63215	-2.4175	-2.37358	-3.06038	-3.30911	-3.94926	-3.10518	-2.22313	-4.19456	-1.83796	-1.65402	1.43883	0.209935	-1.29197		1.78747
330	O14981	sp|O14981|BTAF1_HUMAN TATA-binding protein-associated factor 172 OS=Homo sapiens OX=9606 GN=BTAF1 PE=1 SV=2	TATA-binding protein-associated factor 172	BTAF1	-0.839159	-1.07815	-0.83837	-1.14583	-3.66938	-4.3324	-2.95265	-3.446	-2.97349	-2.57599	-3.3388	-3.36685	-3.65565	-3.79163	-4.14784	-3.34888	-3.04197	-6.15088	-1.91201	-3.7813	-2.88105	-2.7217	-4.44345	-3.99088	-4.44832	-4.91793	-4.32513	-2.71568	-3.34316	-4.98221	-2.95572	-3.79803	-2.43011	-4.73236	-4.76266	-3.03347	-3.49686	-3.95991	-5.15957	-1.60874	1.1518	0.289945	-1.70196		0.174475
331	O15015-1;O15015	sp|O15015-1|ZN646_HUMAN Isoform 1 of Zinc finger protein 646 OS=Homo sapiens OX=9606 GN=ZNF646;sp|O15015|ZN646_HUMAN Zinc finger protein 646 OS=Homo sapiens OX=9606 GN=ZNF646 PE=1 SV=2	Zinc finger protein 646	ZNF646	0.904934	1.01003	1.24665	0.904276	1.50533	1.05753	1.45921	1.00158	0.376769	0.474192	1.0539	0.943859	1.24037	0.540649	0.951768	0.611325	0.58495	1.42703	0.37658	1.47482	1.20533	0.792676	0.986775	1.35247	0.541981	1.05589	0.85619	1.0079	1.5222	1.3751	1.40667	0.617368	-0.0452156	0.484991	1.12032	0.992235	1.5591	0.797997	0.642241	0.78213	0.16481	0.887741	0.101519		0.0700397
332	O15018-2;O15018	sp|O15018-2|PDZD2_HUMAN Isoform 2 of PDZ domain-containing protein 2 OS=Homo sapiens OX=9606 GN=PDZD2;sp|O15018|PDZD2_HUMAN PDZ domain-containing protein 2 OS=Homo sapiens OX=9606 GN=PDZD2 PE=1 SV=4	PDZ domain-containing protein 2;Processed PDZ domain-containing protein 2	PDZD2	-4.0146	-4.13644	-2.36286	-4.14006	-0.118479	-1.19374	0.266963	-0.0505352	-5.20085	-2.73284	-1.73082	-2.0632	-1.30228	-0.969013	-0.998685	-0.74787	-4.01477	-2.77437	-2.80248	-3.78195	-3.65011	-4.31384	-3.02048	-3.91675	-3.39708	-3.74494	-2.66794	-2.08168	-4.10311	-4.1978	-3.08232	-1.02745	-4.28633	-0.272884	-0.585109	-1.11613	-2.92939	-4.71285	-3.56213	-3.25978	0.0236478	0.981941	-0.0456834		5.27113
333	O15020;O15020-2	sp|O15020|SPTN2_HUMAN Spectrin beta chain, non-erythrocytic 2 OS=Homo sapiens OX=9606 GN=SPTBN2 PE=1 SV=3;sp|O15020-2|SPTN2_HUMAN Isoform 2 of Spectrin beta chain, non-erythrocytic 2 OS=Homo sapiens OX=9606 GN=SPTBN2	Spectrin beta chain, non-erythrocytic 2	SPTBN2	-1.26894	-1.46528	-0.998412	-2.06525	-1.39148	-0.76734	-0.273776	-1.95645	-0.966649	4.65094	2.59655	3.66799	-1.94923	-0.666723	-0.547162	0.0101938	-2.00134	-1.43357	1.88199	0.176174	-2.91862	-0.860953	-0.790606	1.80939	-1.73112	-3.69974	-0.447918	-1.12217	-0.651661	0.0362091	-0.634654	0.477384	-0.189125	-0.358299	-2.3554	-2.31999	-0.180585	-0.568246	3.26071	4.6741	0.241147	0.828451	-0.863056		0.128305
334	O15027;O15027-5;O15027-2;O15027-4;O15027-3	sp|O15027|SC16A_HUMAN Protein transport protein Sec16A OS=Homo sapiens OX=9606 GN=SEC16A PE=1 SV=4;sp|O15027-5|SC16A_HUMAN Isoform 5 of Protein transport protein Sec16A OS=Homo sapiens OX=9606 GN=SEC16A;sp|O15027-2|SC16A_HUMAN Isoform 2 of Protein transpor	Protein transport protein Sec16A	SEC16A	-0.785952	0.645512	-0.0545359	0.581285	-0.189522	0.406298	-0.139796	0.0965214	3.747	3.74179	3.25377	3.49332	2.09053	2.60976	2.82746	3.15156	0.527297	0.211372	-0.0286188	0.0299244	0.177686	0.685328	0.114562	-0.119479	-0.563108	0.232536	0.872757	0.392794	-0.596634	-0.263561	-0.718038	-0.264138	-0.349583	-0.408461	-0.534104	0.166555	-0.156068	-0.0609694	0.379352	-0.0813437	0.903136	0.399965	-1.64278		0.800564
337	O15042;O15042-2;O15042-3	sp|O15042|SR140_HUMAN U2 snRNP-associated SURP motif-containing protein OS=Homo sapiens OX=9606 GN=U2SURP PE=1 SV=2;sp|O15042-2|SR140_HUMAN Isoform 2 of U2 snRNP-associated SURP motif-containing protein OS=Homo sapiens OX=9606 GN=U2SURP;sp|O15042-3|SR140_H	U2 snRNP-associated SURP motif-containing protein	U2SURP	5.53823	5.53471	5.2472	5.63606	5.34446	5.34203	5.08531	5.17482	5.63628	5.26386	4.96369	5.30614	5.48047	5.45011	5.42368	5.4454	5.79703	5.40511	5.4939	5.19235	5.78184	5.7639	5.44603	5.41426	5.41807	5.31297	5.27715	5.35328	5.35542	5.42405	5.55335	5.38983	5.49432	5.38671	5.59683	5.46362	5.9898	5.6448	5.89964	5.45408	0.227093	0.838546	0.0813274		1.58749
338	O15047	sp|O15047|SET1A_HUMAN Histone-lysine N-methyltransferase SETD1A OS=Homo sapiens OX=9606 GN=SETD1A PE=1 SV=3	Histone-lysine N-methyltransferase SETD1A	SETD1A	-3.83854	-4.32981	-1.35181	-4.00364	-0.352207	-0.871416	-0.158124	0.0335426	-0.404954	-1.5592	-1.49222	-1.38248	-4.89125	-1.6375	-1.37732	-0.71181	-2.57952	-3.62742	-2.63129	-3.67032	-1.80823	-1.78818	-3.85501	-0.730182	-4.13546	-3.49928	-4.91357	-3.52802	-3.51639	-2.78614	-4.34141	-3.34307	-4.98695	-2.46635	-4.11136	-2.30799	-4.58518	-4.1663	-3.82382	-4.56666	0.491838	0.645944	-0.831806		0.391763
341	O15067	sp|O15067|PUR4_HUMAN Phosphoribosylformylglycinamidine synthase OS=Homo sapiens OX=9606 GN=PFAS PE=1 SV=4	Phosphoribosylformylglycinamidine synthase	PFAS	-3.01019	-4.5057	-3.20225	-3.19421	-2.60414	-4.18158	-2.79473	-4.3112	-4.88615	-4.47906	-4.14151	-4.43581	-3.05094	-2.55851	-4.08094	-3.90858	-4.43844	-2.14444	-1.90358	-2.1838	-2.69577	-2.85607	-3.03964	-2.35342	-5.08416	-4.03861	-2.48775	-3.06282	-2.6132	-2.87026	-2.4295	-2.5769	-4.65741	-3.9344	-4.78062	-2.69146	-3.44979	-2.01593	-2.53732	-2.56762	1.43107	0.211467	1.31429		0.960372
342	O15078	sp|O15078|CE290_HUMAN Centrosomal protein of 290 kDa OS=Homo sapiens OX=9606 GN=CEP290 PE=1 SV=2	Centrosomal protein of 290 kDa	CEP290	-1.00738	-0.886433	-0.411267	-0.434624	-0.673021	-0.760599	-0.413045	-4.55583	-0.475297	-0.0619488	-0.583075	-0.559895	0.0315266	-0.443674	-0.943833	-0.834046	-1.18144	0.0711136	-0.368154	0.180042	0.047431	-0.0372019	-0.132277	-1.24144	-0.279802	-0.261625	0.579998	-0.490738	0.053215	-0.170979	-4.25703	-0.0496302	0.0203304	-0.450798	0.180015	-0.373924	-0.126903	-0.118415	-0.0791807	0.170835	0.404246	0.70784	0.227881		0.443075
344	O15091;O15091-2;O15091-4	sp|O15091|MRPP3_HUMAN Mitochondrial ribonuclease P catalytic subunit OS=Homo sapiens OX=9606 GN=PRORP PE=1 SV=2;sp|O15091-2|MRPP3_HUMAN Isoform 2 of Mitochondrial ribonuclease P catalytic subunit OS=Homo sapiens OX=9606 GN=PRORP;sp|O15091-4|MRPP3_HUMAN Iso	Mitochondrial ribonuclease P protein 3	KIAA0391	-1.22843	-1.63441	-1.69492	-1.70293	-0.803528	-1.16229	-1.17616	-3.55145	-1.4557	-1.7208	-1.40051	-1.11982	-0.58819	-0.844419	-1.6293	-0.937226	-3.11719	-2.10117	-1.80278	-0.336906	-3.70802	-4.16075	-0.769456	-2.61215	-1.26662	-1.6719	-1.569	-2.14115	-1.1777	-1.69204	-0.958407	-1.83746	-1.54024	-1.59898	-1.72263	-1.23722	-1.54791	-1.89318	-1.5173	-1.99193	0.384574	0.723488	-0.344817		1.20979
346	O15116	sp|O15116|LSM1_HUMAN U6 snRNA-associated Sm-like protein LSm1 OS=Homo sapiens OX=9606 GN=LSM1 PE=1 SV=1	U6 snRNA-associated Sm-like protein LSm1	LSM1	-3.32744	-2.91753	-2.20486	-3.0069	-1.67553	-1.76719	-1.45068	-1.80862	-2.42778	-2.5905	-2.46339	-2.46619	-1.57705	-3.25164	-2.74029	-1.33123	-3.45924	-2.98605	-1.9304	-4.01666	-2.89503	-2.68063	-4.30298	-1.86579	-2.36017	-2.37333	-2.14128	-2.51765	-2.14656	-2.01128	-1.5205	-2.42668	-3.93396	-1.66005	-1.69553	-1.6597	-2.50393	-3.06138	-4.88926	-4.46669	0.586837	0.582125	-0.422514		1.15485
351	O15131	sp|O15131|IMA6_HUMAN Importin subunit alpha-6 OS=Homo sapiens OX=9606 GN=KPNA5 PE=1 SV=2	Importin subunit alpha-6	KPNA5	-4.54674	-5.28625	-6.04355	-4.89583	-2.45013	-3.17097	-2.53369	-2.2944	-4.80451	-4.51966	-3.29459	-4.67117	-4.15329	-4.02464	-4.19979	-2.60489	-3.4314	-3.30791	-1.90287	-3.75608	-2.62756	-2.19747	-2.35819	-5.52349	-3.41132	-4.49648	-4.94176	-4.32479	-2.22268	-1.83398	-2.37864	-2.02188	-3.38393	-3.19316	-3.55446	-3.36987	-3.62257	-1.98387	-4.6872	-3.25945	2.19373	0.0881371	1.65822		0.00114887
352	O15143	sp|O15143|ARC1B_HUMAN Actin-related protein 2/3 complex subunit 1B OS=Homo sapiens OX=9606 GN=ARPC1B PE=1 SV=3	Actin-related protein 2/3 complex subunit 1B	ARPC1B	-3.87609	-1.8345	-1.90761	-2.45185	-3.42528	-2.65501	-2.19926	-3.85692	-3.14978	-2.03741	-4.37322	-3.02824	-3.12039	-2.71562	-3.26239	-2.725	-5.42437	-2.90833	-1.00719	-2.6527	-3.12154	-2.79011	-3.46408	-4.61979	-3.32522	-2.56716	-2.99129	-3.60949	-4.10262	-3.95432	-3.9285	-4.10059	-3.9349	-4.34802	-3.39224	-2.83344	-3.67417	-3.80918	-3.27502	-3.19453	0.0778743	0.94406	-0.165814		0.672682
353	O15144	sp|O15144|ARPC2_HUMAN Actin-related protein 2/3 complex subunit 2 OS=Homo sapiens OX=9606 GN=ARPC2 PE=1 SV=1	Actin-related protein 2/3 complex subunit 2	ARPC2	-0.829222	-2.03722	-1.76693	-2.21711	-1.15816	-3.45622	-1.77223	-1.49346	-0.774903	-1.28109	-1.10055	-1.67075	-1.34059	-1.20857	-1.45665	-4.02447	-1.05778	-1.38543	-4.10903	-1.27827	-3.2667	-3.67822	-1.71939	-3.52018	-0.922298	-1.08427	-1.32305	-1.38815	-1.31085	-1.33032	-1.38145	-1.38688	-4.35087	-1.9858	-2.14179	-1.99294	-4.06487	-1.10782	-2.1443	-1.28836	0.405463	0.707424	-0.497905		0.882333
354	O15145	sp|O15145|ARPC3_HUMAN Actin-related protein 2/3 complex subunit 3 OS=Homo sapiens OX=9606 GN=ARPC3 PE=1 SV=3	Actin-related protein 2/3 complex subunit 3	ARPC3	-1.59486	-1.72166	-1.45012	-1.6195	-4.3025	-0.477936	-3.90386	-3.38868	-1.45542	-1.70335	-1.42707	-1.65597	-0.551414	-0.291885	-4.86007	-0.685077	-1.53552	-1.11008	-2.05875	-3.6304	-4.25362	-0.92776	-1.06922	-0.891267	-1.12117	-1.37585	-1.34324	-1.37905	-0.698437	-4.22863	-0.573205	-0.648698	-0.101641	-3.90691	-0.5048	-0.878086	-1.07155	-0.429662	-1.27789	-0.416619	0.683841	0.525306	-0.505196		0.18019
356	O15160;O15160-2	sp|O15160|RPAC1_HUMAN DNA-directed RNA polymerases I and III subunit RPAC1 OS=Homo sapiens OX=9606 GN=POLR1C PE=1 SV=1;sp|O15160-2|RPAC1_HUMAN Isoform 2 of DNA-directed RNA polymerases I and III subunit RPAC1 OS=Homo sapiens OX=9606 GN=POLR1C	DNA-directed RNA polymerases I and III subunit RPAC1	POLR1C	3.84205	3.88161	3.41739	3.77772	3.87456	3.87498	3.65818	3.68464	3.93204	3.57049	3.17352	3.56809	4.30666	4.10949	4.1271	4.27736	4.47753	3.9504	4.23806	4.0764	3.0966	3.0747	3.89392	3.7674	4.32609	3.47618	3.61907	3.45102	3.63601	3.73635	3.51688	3.89137	3.79876	3.96075	3.88867	3.8105	3.784	3.88628	3.42631	2.9708	2.24155	0.0864242	0.540231		1.67342
357	O15164;O15164-2	sp|O15164|TIF1A_HUMAN Transcription intermediary factor 1-alpha OS=Homo sapiens OX=9606 GN=TRIM24 PE=1 SV=3;sp|O15164-2|TIF1A_HUMAN Isoform Short of Transcription intermediary factor 1-alpha OS=Homo sapiens OX=9606 GN=TRIM24	Transcription intermediary factor 1-alpha	TRIM24	-1.93954	-3.8389	-2.40837	-2.92599	-1.54804	-0.970268	-1.48086	-1.16682	-2.77722	-3.15979	-2.50738	-1.89516	-1.57612	-1.49648	-1.58313	-1.92358	-2.8614	-2.29773	-1.36282	-3.62135	-2.1007	-5.41326	-1.61475	-4.41904	-2.91725	-2.02566	-1.59487	-2.51019	-5.34026	-1.78664	-4.35022	-1.82987	-4.51996	-1.45156	-1.63606	-0.790144	-2.58298	-1.50402	-3.28487	-1.42325	0.12055	0.922706	0.145721		1.91281
359	O15173;O15173-2	sp|O15173|PGRC2_HUMAN Membrane-associated progesterone receptor component 2 OS=Homo sapiens OX=9606 GN=PGRMC2 PE=1 SV=1;sp|O15173-2|PGRC2_HUMAN Isoform 2 of Membrane-associated progesterone receptor component 2 OS=Homo sapiens OX=9606 GN=PGRMC2	Membrane-associated progesterone receptor component 2	PGRMC2	-3.7798	-6.22499	-1.42471	-2.15645	-2.40284	-0.824045	-3.1602	-4.06399	-1.45928	-2.07043	-2.55333	-2.31202	-1.61852	-5.5362	-4.37651	-1.66286	-4.53599	-1.37919	-4.52053	-2.92345	-4.17962	-3.20938	-5.87219	-2.69451	-4.9885	-3.80831	-4.37641	-1.98262	-4.28463	-3.43117	-3.96442	-3.31065	-1.50798	-1.1124	-0.927588	-1.21826	-4.03309	-4.93303	-2.0772	-4.86411	0.259571	0.815471	-0.592163		0.518844
360	O15182	sp|O15182|CETN3_HUMAN Centrin-3 OS=Homo sapiens OX=9606 GN=CETN3 PE=1 SV=2	Centrin-3	CETN3	-0.531075	0.0407906	-0.545924	0.479406	-0.818693	-0.907484	-1.57559	-0.533577	-0.0215273	-0.731743	-0.588371	-0.0609913	-0.351784	-0.0944901	-0.911298	-5.7934	0.542209	-4.01364	-0.0706758	-0.342731	-0.427104	-0.751245	-0.103705	0.158763	0.327682	0.373222	-3.29528	-0.092392	-4.08726	-0.854454	-0.732415	-0.844966	-0.881498	-0.220871	-0.00246143	-0.283552	-0.0956678	-0.0737944	-1.60593	-0.808551	0.469396	0.661798	-0.726279		0.556171
362	O15212	sp|O15212|PFD6_HUMAN Prefoldin subunit 6 OS=Homo sapiens OX=9606 GN=PFDN6 PE=1 SV=1	Prefoldin subunit 6	PFDN6	-1.73673	-0.790707	-4.57009	-0.939186	-0.286978	-0.993162	-0.164079	-0.223988	-0.468385	-0.768145	-0.246952	-1.03531	-0.824972	-1.38825	-1.16909	-0.612376	-0.517865	-1.31812	-0.285279	-0.574057	-1.34175	-2.58096	-3.66052	-2.98366	-5.19814	-1.04007	-0.847925	-0.546211	-4.45671	-3.32293	-3.65539	-3.85003	-5.16462	-0.805084	-3.70337	-0.515921	-3.23204	-2.92945	-1.75304	-1.55531	0.404231	0.707531	0.645609		3.13801
363	O15213	sp|O15213|WDR46_HUMAN WD repeat-containing protein 46 OS=Homo sapiens OX=9606 GN=WDR46 PE=1 SV=3	WD repeat-containing protein 46	WDR46	3.3191	3.43391	2.73874	3.63546	3.40065	4.19173	3.7349	4.15978	2.75905	3.43442	2.82987	2.92258	4.04629	3.27131	3.18785	2.7311	3.92229	3.27709	3.74732	3.62949	4.88114	4.77726	3.94203	4.41684	3.3764	2.66024	3.52673	3.45793	3.2201	4.0323	3.54868	4.20031	3.767	4.24841	3.14546	4.38588	4.81671	3.94743	4.31033	3.93039	1.49117	0.197141	0.509904		1.86642
364	O15226;O15226-2	sp|O15226|NKRF_HUMAN NF-kappa-B-repressing factor OS=Homo sapiens OX=9606 GN=NKRF PE=1 SV=2;sp|O15226-2|NKRF_HUMAN Isoform 2 of NF-kappa-B-repressing factor OS=Homo sapiens OX=9606 GN=NKRF	NF-kappa-B-repressing factor	NKRF	7.20702	7.49755	7.57558	7.33376	7.43551	7.24669	7.46347	7.54896	7.15017	7.18621	7.2436	7.17679	7.09743	7.10361	7.1044	7.21963	7.50227	7.39669	7.43667	7.14636	7.35227	7.37036	7.31585	7.33062	7.22595	7.29143	7.38675	7.34322	7.30349	7.45772	7.40916	7.12188	7.26971	7.20432	7.46828	7.40572	7.46425	7.35758	7.01386	7.11328	0.335039	0.758083	0.074162		0.298555
365	O15228;O15228-2	sp|O15228|GNPAT_HUMAN Dihydroxyacetone phosphate acyltransferase OS=Homo sapiens OX=9606 GN=GNPAT PE=1 SV=1;sp|O15228-2|GNPAT_HUMAN Isoform 2 of Dihydroxyacetone phosphate acyltransferase OS=Homo sapiens OX=9606 GN=GNPAT	Dihydroxyacetone phosphate acyltransferase	GNPAT	-4.0125	-1.53299	-1.68738	-1.73073	-3.29335	-4.35726	-1.98382	-3.17025	-4.37039	-1.83262	-4.37839	-4.49416	-2.3348	-2.73298	-4.4155	-4.51818	-2.14765	-1.9335	-2.86398	-4.22892	-3.36874	-3.99137	-3.92277	-4.32342	-4.17964	-4.43983	-5.29432	-5.38486	-3.53234	-2.6337	-2.55016	-5.08535	-5.52553	-3.55056	-4.407	-2.98382	-3.76143	-4.88932	-4.43975	-5.63046	0.0984327	0.936223	0.211383		0.498702
368	O15234	sp|O15234|CASC3_HUMAN Protein CASC3 OS=Homo sapiens OX=9606 GN=CASC3 PE=1 SV=2	Protein CASC3	CASC3	2.55437	2.73132	3.22277	2.44358	2.90639	2.3255	2.91577	3.00443	2.14749	2.40145	2.51042	2.84587	2.3759	2.43117	1.94863	2.10349	1.64915	2.07023	2.53277	2.56159	2.36239	2.53373	2.33694	2.71353	2.17636	2.14927	2.14436	1.98324	2.49066	2.49215	2.63963	2.12611	2.53729	2.8392	2.67888	2.67854	2.63442	2.32546	2.40165	2.42241	1.0086	0.346734	-0.403723		0.0242047
369	O15235	sp|O15235|RT12_HUMAN 28S ribosomal protein S12, mitochondrial OS=Homo sapiens OX=9606 GN=MRPS12 PE=1 SV=1	28S ribosomal protein S12, mitochondrial	MRPS12	1.74212	2.21422	1.97048	1.11885	0.64237	-2.92578	0.543466	0.4673	1.6201	-4.44678	-4.47402	0.423891	1.32132	0.943817	0.496577	-4.43387	0.55425	-4.23576	-1.95179	0.303915	1.50045	1.5674	-4.77322	0.652488	1.58991	0.88764	-4.48895	-3.45105	1.23234	0.807262	0.532018	0.347247	0.570982	0.617636	1.71179	1.40972	1.81446	1.37402	1.57571	1.12864	0.371312	0.733578	-1.35346		0.0245749
372	O15258	sp|O15258|RER1_HUMAN Protein RER1 OS=Homo sapiens OX=9606 GN=RER1 PE=1 SV=1	Protein RER1	RER1	-3.09672	-2.30104	-0.940766	-0.983084	-3.75138	0.345978	-3.93738	-3.816	-1.37999	-1.37273	-2.12281	-1.00929	-3.69456	-2.5425	-2.84817	-3.5066	-4.45058	-4.33719	-0.633908	-3.63313	-3.3395	-5.3954	-4.629	-4.16354	-5.35376	-4.76628	-5.01935	-5.35135	-2.62049	-4.39117	-3.65778	-5.20364	-5.12171	-4.23771	-3.81792	-5.05348	-3.90769	-2.6803	-2.20031	-3.87496	1.30761	0.247941	-1.6129		0.988961
373	O15260;O15260-2;O15260-3	sp|O15260|SURF4_HUMAN Surfeit locus protein 4 OS=Homo sapiens OX=9606 GN=SURF4 PE=1 SV=3;sp|O15260-2|SURF4_HUMAN Isoform 2 of Surfeit locus protein 4 OS=Homo sapiens OX=9606 GN=SURF4;sp|O15260-3|SURF4_HUMAN Isoform 3 of Surfeit locus protein 4 OS=Homo sapi	Surfeit locus protein 4	SURF4	-0.797384	-0.849972	-0.799289	-1.04749	-0.577555	-0.420135	-1.14791	-1.20475	-1.09967	-0.733622	-0.972162	-4.62673	-4.77063	-0.750212	-0.2918	-1.67891	-4.82518	-0.807989	-0.526341	-0.249592	-0.915866	-0.331412	-3.04728	-0.291286	-0.499718	-1.35097	-1.49477	-3.7013	-3.36969	-1.05716	-2.43694	-3.72128	-4.433	-1.07562	-0.49544	-0.83536	-3.61166	-0.416368	-0.908229	-1.0707	0.0880396	0.940153	-0.236485		0.0894876
374	O15265-2;O15265;O15265-3	sp|O15265-2|ATX7_HUMAN Isoform b of Ataxin-7 OS=Homo sapiens OX=9606 GN=ATXN7;sp|O15265|ATX7_HUMAN Ataxin-7 OS=Homo sapiens OX=9606 GN=ATXN7 PE=1 SV=1;sp|O15265-3|ATX7_HUMAN Isoform 3 of Ataxin-7 OS=Homo sapiens OX=9606 GN=ATXN7	Ataxin-7	ATXN7	0.282911	1.09558	0.189456	-0.342178	-4.01335	-3.84279	-4.22324	-0.175592	-0.0907907	-0.131474	-0.250854	0.204687	-4.00851	-0.924089	-0.794482	-2.23739	-0.355426	0.0670853	-0.33747	-1.14031	-4.08412	-1.08638	-3.19855	-0.641189	0.622744	0.586933	-0.698553	-0.223671	-0.272766	-0.712265	-0.211427	-0.10241	0.919952	-2.88586	-0.658397	-3.73562	-3.29607	-0.703712	-1.19267	-0.324126	1.09648	0.312242	-0.561196		0.0994205
375	O15269	sp|O15269|SPTC1_HUMAN Serine palmitoyltransferase 1 OS=Homo sapiens OX=9606 GN=SPTLC1 PE=1 SV=1	Serine palmitoyltransferase 1	SPTLC1	-1.0574	-3.74347	-1.47909	-2.14772	-3.22565	-5.84475	-0.460801	-0.828098	-1.19735	-1.14581	-0.159914	0.783792	-3.84681	-1.57677	-0.860322	-2.1973	-3.30822	-2.37279	0.259616	-3.28549	-0.719619	-0.139955	-0.800656	-0.538589	-1.34098	-1.90642	-1.40996	-1.64047	-0.923927	-1.38254	-1.00054	-0.955003	-1.6668	-0.538488	-0.762315	-3.49977	-0.881259	-1.26307	-4.08137	-0.995759	0.482269	0.652872	-0.908352		1.05872
377	O15294;O15294-2;O15294-4	sp|O15294|OGT1_HUMAN UDP-N-acetylglucosamine--peptide N-acetylglucosaminyltransferase 110 kDa subunit OS=Homo sapiens OX=9606 GN=OGT PE=1 SV=3;sp|O15294-2|OGT1_HUMAN Isoform 2 of UDP-N-acetylglucosamine--peptide N-acetylglucosaminyltransferase 110 kDa subu	UDP-N-acetylglucosamine--peptide N-acetylglucosaminyltransferase 110 kDa subunit	OGT	1.02449	0.300777	0.838515	1.09167	0.266546	0.707968	0.952525	0.919422	1.35007	0.560173	1.4334	0.845407	0.665972	0.819193	0.482757	0.835908	0.722333	0.608013	0.829465	0.997877	0.465077	0.817256	0.422332	0.716334	0.0444012	0.943686	0.486851	0.832535	1.31085	0.996136	0.70843	0.786765	0.605858	0.795694	1.05771	1.03395	-0.394574	0.346627	0.31593	-0.358447	0.299215	0.787841	-0.141141		0.324555
383	O15344;O15344-2	sp|O15344|TRI18_HUMAN E3 ubiquitin-protein ligase Midline-1 OS=Homo sapiens OX=9606 GN=MID1 PE=1 SV=1;sp|O15344-2|TRI18_HUMAN Isoform 2 of E3 ubiquitin-protein ligase Midline-1 OS=Homo sapiens OX=9606 GN=MID1	E3 ubiquitin-protein ligase Midline-1	MID1	-1.59486	-3.68241	-3.01882	-1.43786	-3.32957	-3.47483	-2.87726	-1.69463	-1.6563	-3.86718	-3.31555	-5.57363	-6.55861	-5.21593	-4.20633	-1.76045	-1.38268	-2.63401	-1.96734	-3.91312	-5.91437	-3.92218	-2.90129	-2.3563	-2.11868	-1.8886	-1.41791	-1.88257	-4.3226	-3.50899	-3.30116	-3.62536	-3.24381	-3.03396	-4.03076	-3.85754	-0.99017	-1.3395	-4.8246	-1.11566	0.284474	0.799802	0.544038		0.0475507
385	O15355	sp|O15355|PPM1G_HUMAN Protein phosphatase 1G OS=Homo sapiens OX=9606 GN=PPM1G PE=1 SV=1	Protein phosphatase 1G	PPM1G	-3.89656	-2.37898	-2.99939	-2.16172	-3.28207	-1.40462	-3.7173	-3.41292	-4.4777	-2.42727	-4.97811	-2.93312	-1.76987	-1.93869	-1.63624	-1.25286	-1.72547	-3.5659	-4.03197	-1.07588	-2.56493	-4.37874	-4.10914	-1.78475	-4.16	-2.18176	-3.1925	-2.79672	-3.16429	-3.08843	-2.66999	-4.11436	-4.51891	-3.94766	-3.78992	-2.14821	-4.65859	-4.28885	-3.37048	-2.91726	0.437842	0.685407	0.681803		0.702122
387	O15371;O15371-3;O15371-2	sp|O15371|EIF3D_HUMAN Eukaryotic translation initiation factor 3 subunit D OS=Homo sapiens OX=9606 GN=EIF3D PE=1 SV=1;sp|O15371-3|EIF3D_HUMAN Isoform 3 of Eukaryotic translation initiation factor 3 subunit D OS=Homo sapiens OX=9606 GN=EIF3D;sp|O15371-2|EIF	Eukaryotic translation initiation factor 3 subunit D	EIF3D	7.44984	7.81472	7.84097	7.52455	7.94306	7.86012	8.19887	8.12734	7.6357	7.06343	7.37541	7.27689	7.48181	7.38537	7.35425	7.72896	7.66818	7.63516	7.46862	7.9011	7.06639	7.37222	7.62829	7.51636	6.57034	7.45588	7.60745	7.53823	7.84851	7.64981	7.75167	7.45624	7.80692	7.92337	8.0414	7.79216	7.15536	7.43515	6.88977	7.07673	0.556969	0.604166	0.170576		1.09672
388	O15372	sp|O15372|EIF3H_HUMAN Eukaryotic translation initiation factor 3 subunit H OS=Homo sapiens OX=9606 GN=EIF3H PE=1 SV=1	Eukaryotic translation initiation factor 3 subunit H	EIF3H	7.14944	7.51048	7.53253	7.21636	7.3815	7.16018	7.59396	7.51739	7.2728	6.73696	7.1342	6.81414	6.69875	6.78577	6.69351	6.91531	7.06181	7.48912	6.89054	7.22824	6.77712	6.94605	6.89385	6.69731	6.1607	6.914	7.28536	7.11804	7.23318	7.07477	7.19158	6.66983	6.82719	7.41183	7.28969	7.19821	6.57551	6.88347	6.48642	6.74634	0.00687614	0.99611	-0.00343227		0.696568
390	O15381;O15381-5;O15381-2;O15381-3;O15381-4	sp|O15381|NVL_HUMAN Nuclear valosin-containing protein-like OS=Homo sapiens OX=9606 GN=NVL PE=1 SV=1;sp|O15381-5|NVL_HUMAN Isoform 5 of Nuclear valosin-containing protein-like OS=Homo sapiens OX=9606 GN=NVL;sp|O15381-2|NVL_HUMAN Isoform 2 of Nuclear valosi	Nuclear valosin-containing protein-like	NVL	4.9428	5.01819	5.15493	4.83227	5.13826	5.1553	4.89921	5.22727	4.55136	4.60567	4.51201	4.60499	4.74885	4.65317	4.7971	4.89163	5.12825	4.78951	5.02964	5.10881	4.9714	5.06105	4.83449	4.99041	4.50029	4.13515	4.3685	4.37486	4.6903	5.0048	5.06095	5.10863	5.43057	5.05438	4.68055	5.04698	5.26705	4.96362	5.03083	4.75629	0.958206	0.37172	0.236274		0.0832717
394	O15397;O15397-2	sp|O15397|IPO8_HUMAN Importin-8 OS=Homo sapiens OX=9606 GN=IPO8 PE=1 SV=2;sp|O15397-2|IPO8_HUMAN Isoform 2 of Importin-8 OS=Homo sapiens OX=9606 GN=IPO8	Importin-8	IPO8	-2.64248	-5.32045	-3.52956	-1.76422	-3.54578	-2.25343	-2.1327	-3.00967	-2.53925	0.105591	-1.79364	-2.6226	-2.22388	-2.73743	-2.45973	-1.75079	-1.92188	-2.6031	-2.12382	-3.98628	-3.74534	-4.38989	-3.54031	-2.58512	-2.56024	-2.67033	-2.59049	-2.51315	-2.64851	-3.81741	-3.37544	-2.05669	-3.04612	-2.58825	-4.44512	-2.47865	-4.05038	-3.92766	-2.72647	-2.83609	0.0613552	0.955979	-0.145444		1.68297
396	O15417;O15417-2	sp|O15417|TNC18_HUMAN Trinucleotide repeat-containing gene 18 protein OS=Homo sapiens OX=9606 GN=TNRC18 PE=1 SV=3;sp|O15417-2|TNC18_HUMAN Isoform 2 of Trinucleotide repeat-containing gene 18 protein OS=Homo sapiens OX=9606 GN=TNRC18	Trinucleotide repeat-containing gene 18 protein	TNRC18	0.857281	1.32433	1.34746	1.14468	1.04624	1.16069	1.2728	0.151943	0.732194	-0.12006	1.35268	0.814337	0.690123	0.557463	0.783679	1.18929	0.123717	1.57644	1.10459	-0.93198	0.409545	1.30982	1.44481	0.996163	-0.292133	1.7178	1.61718	0.597994	1.57935	1.10704	0.90973	1.32859	0.50177	1.1751	1.42318	1.56499	0.131988	1.42595	1.19342	1.93009	0.483444	0.652101	-0.463422		0.318962
401	O15446;O15446-2	sp|O15446|RPA34_HUMAN DNA-directed RNA polymerase I subunit RPA34 OS=Homo sapiens OX=9606 GN=POLR1G PE=1 SV=1;sp|O15446-2|RPA34_HUMAN Isoform 2 of DNA-directed RNA polymerase I subunit RPA34 OS=Homo sapiens OX=9606 GN=POLR1G	DNA-directed RNA polymerase I subunit RPA34	CD3EAP	3.85849	4.14502	4.19133	4.14545	3.83897	3.8906	3.6988	3.86861	4.01465	3.47812	3.95783	3.96772	4.23066	4.13217	3.90898	4.12467	4.36001	3.8503	4.33508	4.40308	3.39861	3.23821	3.72951	3.82706	3.93557	3.7595	3.271	3.86195	3.78392	3.58092	3.65536	3.93148	3.88899	3.97961	4.19327	4.03762	3.17492	3.62261	3.20916	3.12418	1.01256	0.345617	0.267293		1.98933
403	O15479	sp|O15479|MAGB2_HUMAN Melanoma-associated antigen B2 OS=Homo sapiens OX=9606 GN=MAGEB2 PE=1 SV=3	Melanoma-associated antigen B2	MAGEB2	-1.51324	-1.52235	-1.88647	-2.59251	-0.737005	-0.777561	-0.679906	-0.803263	-2.10189	-3.36024	-2.74671	-3.05067	-1.90705	-1.89386	-4.45673	-1.8922	-3.89174	-1.78853	-1.02169	-1.51991	-1.9918	-2.69811	-1.39448	-1.63467	-1.78875	-2.2717	-2.45311	-1.74486	-1.36842	-1.23705	-1.56207	-1.64784	-1.21623	-1.24707	-1.37193	-1.42749	-2.30478	-1.40805	-2.40551	-2.54959	0.214272	0.851019	0.291296		0.166194
406	O15504;O15504-2	sp|O15504|NUP42_HUMAN Nucleoporin NUP42 OS=Homo sapiens OX=9606 GN=NUP42 PE=1 SV=1;sp|O15504-2|NUP42_HUMAN Isoform 2 of Nucleoporin NUP42 OS=Homo sapiens OX=9606 GN=NUP42	Nucleoporin-like protein 2	NUPL2	3.59132	3.54765	3.6973	3.43534	3.72981	3.59381	3.5317	3.78794	3.49057	3.01575	3.26184	3.19707	3.58322	3.45839	3.22599	3.46096	4.17543	3.69942	3.69502	3.83748	3.39403	3.34198	3.236	3.57406	3.45846	3.20516	3.5161	3.56799	3.79015	3.58784	3.69902	3.64374	3.8251	3.65771	3.49623	3.4514	3.76972	3.63274	3.32902	3.13838	2.03209	0.104541	0.447232		0.837956
407	O15511	sp|O15511|ARPC5_HUMAN Actin-related protein 2/3 complex subunit 5 OS=Homo sapiens OX=9606 GN=ARPC5 PE=1 SV=3	Actin-related protein 2/3 complex subunit 5	ARPC5	-5.10956	-1.5871	-1.60437	-1.78654	-1.7231	-3.37576	-1.75727	-1.61782	-4.81171	-1.92257	-5.32174	-4.78926	-2.43697	-1.87191	-1.8519	-1.84961	-3.44656	-1.64052	-3.23035	-3.77312	-3.68018	-2.9183	-4.67364	-3.29991	-2.60278	-4.31291	-4.01336	-5.01184	-3.2088	-2.73059	-1.57644	-4.87127	-3.04694	-3.8219	-2.77811	-4.09057	-2.00797	-1.59465	-5.10754	-1.97665	0.138295	0.909053	0.343968		2.62272
409	O15514	sp|O15514|RPB4_HUMAN DNA-directed RNA polymerase II subunit RPB4 OS=Homo sapiens OX=9606 GN=POLR2D PE=1 SV=1	DNA-directed RNA polymerase II subunit RPB4	POLR2D	-3.71046	-2.77197	-4.83357	-1.31136	-0.27599	-0.383385	-0.0335684	-0.692087	-0.558022	-1.22358	-0.848053	-0.568256	-0.465878	-0.785818	-0.519332	-0.104821	-0.39957	-0.95153	-0.60912	-2.32059	-4.30269	-3.96232	-1.09095	-0.504972	-4.70498	-1.0489	-0.872288	-5.01241	-0.255583	-0.47324	-0.160281	-3.4488	-4.06225	-5.25809	-4.61389	0.0185528	-2.23992	-1.57919	-5.3745	-3.34924	0.491101	0.646067	0.907957		1.94011
414	O15550	sp|O15550|KDM6A_HUMAN Lysine-specific demethylase 6A OS=Homo sapiens OX=9606 GN=KDM6A PE=1 SV=2	Lysine-specific demethylase 6A	KDM6A	-2.76307	-3.31151	-2.64328	-3.69495	-2.17796	-3.12151	-4.31635	-4.92417	-4.16041	-3.89839	-4.35425	-3.70934	-3.98474	-3.31139	-3.72381	-2.015	-2.3607	-3.56566	-2.90975	-3.35873	-2.72744	-3.28541	-3.06229	-2.24519	-3.21501	-3.0085	-3.59873	-4.52684	-2.42292	-2.66056	-3.47787	-2.84599	-2.54151	-2.51243	-4.28134	-2.12551	-2.20843	-2.86022	-3.54924	-4.15033	0.732016	0.499622	0.51819		0.556191
416	O43143	sp|O43143|DHX15_HUMAN Pre-mRNA-splicing factor ATP-dependent RNA helicase DHX15 OS=Homo sapiens OX=9606 GN=DHX15 PE=1 SV=2	Pre-mRNA-splicing factor ATP-dependent RNA helicase DHX15	DHX15	7.64407	7.92262	7.85219	7.81545	8.03963	7.87222	7.94828	8.05213	7.33833	7.40038	7.46933	7.6636	7.91121	7.90149	7.84762	8.05161	8.10194	7.93627	8.16069	7.90542	7.70775	7.74119	7.86403	7.77827	7.61335	7.49409	7.55047	7.83209	7.89334	7.9449	7.97344	7.81781	7.89702	7.91352	7.92464	7.97305	7.76205	7.84676	7.72299	7.599	2.0578	0.101528	0.387837		2.39835
417	O43148;O43148-2	sp|O43148|MCES_HUMAN mRNA cap guanine-N7 methyltransferase OS=Homo sapiens OX=9606 GN=RNMT PE=1 SV=1;sp|O43148-2|MCES_HUMAN Isoform 2 of mRNA cap guanine-N7 methyltransferase OS=Homo sapiens OX=9606 GN=RNMT	mRNA cap guanine-N7 methyltransferase	RNMT	-5.39298	-3.26838	-1.86609	-3.62743	-2.53685	-2.21876	-1.7173	-2.14902	-4.37341	-4.49105	-4.25299	-2.78136	-1.91023	-3.98354	-4.2253	-1.92615	-2.88494	-1.81679	-3.85798	-1.64116	-1.98879	-2.79824	-2.17767	-2.03295	-3.11454	-3.35915	-3.64132	-3.17181	-2.48808	-2.11104	-2.48857	-3.59836	-4.21418	-2.30628	-1.8134	-3.16677	-3.09429	-4.65156	-2.86644	-2.83167	1.0003	0.35009	1.2065		0.275532
420	O43159	sp|O43159|RRP8_HUMAN Ribosomal RNA-processing protein 8 OS=Homo sapiens OX=9606 GN=RRP8 PE=1 SV=2	Ribosomal RNA-processing protein 8	RRP8	5.30343	5.34118	5.54967	5.23736	5.47624	5.48986	5.33692	5.49806	5.36276	4.72806	5.05267	4.90667	5.47144	5.33059	5.37406	5.39476	5.83514	5.77859	5.51551	5.39778	5.38832	5.63456	5.41379	5.41704	5.45433	5.09857	5.17763	5.12029	5.41283	5.21549	5.38788	5.32319	5.57259	5.31551	5.54411	5.47059	5.40622	5.28838	5.44841	5.01373	1.78609	0.140755	0.44653		0.35229
421	O43164-2;O43164	sp|O43164-2|PJA2_HUMAN Isoform 2 of E3 ubiquitin-protein ligase Praja-2 OS=Homo sapiens OX=9606 GN=PJA2;sp|O43164|PJA2_HUMAN E3 ubiquitin-protein ligase Praja-2 OS=Homo sapiens OX=9606 GN=PJA2 PE=1 SV=4	E3 ubiquitin-protein ligase Praja-2	PJA2	-3.06961	-5.09043	-3.2361	-1.69979	-3.3506	-2.597	-2.62537	-3.06654	-3.20176	-5.22211	-2.9688	-2.77381	-4.12407	-4.38467	-4.08742	-4.31615	-3.24649	-4.33066	-3.08894	-2.85415	-3.46736	-1.89507	-4.68601	-3.51812	-3.85455	-4.29881	-3.51763	-3.99091	-4.38746	-3.60401	-3.64145	-3.10066	-2.71295	-4.3545	-4.41203	-2.95157	-2.17174	-2.5852	-2.69557	-2.80309	0.0147729	0.989599	0.0277407		0.124438
422	O43166-3;O43166-2;O43166	sp|O43166-3|SI1L1_HUMAN Isoform 3 of Signal-induced proliferation-associated 1-like protein 1 OS=Homo sapiens OX=9606 GN=SIPA1L1;sp|O43166-2|SI1L1_HUMAN Isoform 2 of Signal-induced proliferation-associated 1-like protein 1 OS=Homo sapiens OX=9606 GN=SIPA1L	Signal-induced proliferation-associated 1-like protein 1	SIPA1L1	-1.19736	-3.80698	-1.49241	-1.80893	-4.17473	-0.433872	-0.415454	-3.84667	-2.49928	-0.902508	-4.56964	-0.569366	-1.01712	-0.713991	-4.33642	-2.1587	-0.390975	-3.22256	-1.08552	-1.62629	0.258704	-0.141509	-1.26644	-4.3359	-0.0568314	-4.63029	-1.28009	-3.27627	-1.27246	-3.34996	-2.80882	-1.20933	-5.09051	-3.07738	-1.4751	-1.63117	-0.477263	-4.12336	0.0964956	0.126575	0.264537	0.812481	0.524474		0.289741
423	O43167	sp|O43167|ZBT24_HUMAN Zinc finger and BTB domain-containing protein 24 OS=Homo sapiens OX=9606 GN=ZBTB24 PE=1 SV=2	Zinc finger and BTB domain-containing protein 24	ZBTB24	1.54185	2.37298	1.9838	1.9007	1.90234	1.36108	1.6383	1.81801	1.56169	1.82645	1.41526	1.68479	1.6701	1.34284	0.0206957	1.71977	1.63122	1.6688	1.8156	1.70302	1.5523	1.60783	1.65522	1.14446	1.92219	2.1701	1.99234	1.83753	1.78261	1.94109	1.57499	1.33396	1.78012	1.85103	2.35983	1.79755	1.74019	1.09732	1.49335	1.06131	0.207232	0.856585	-0.0812809		0.0630825
425	O43172-2;O43172	sp|O43172-2|PRP4_HUMAN Isoform 2 of U4/U6 small nuclear ribonucleoprotein Prp4 OS=Homo sapiens OX=9606 GN=PRPF4;sp|O43172|PRP4_HUMAN U4/U6 small nuclear ribonucleoprotein Prp4 OS=Homo sapiens OX=9606 GN=PRPF4 PE=1 SV=2	U4/U6 small nuclear ribonucleoprotein Prp4	PRPF4	4.65264	4.98812	5.26872	5.07886	5.40414	5.39233	5.30831	5.33026	4.99486	4.80289	5.11321	5.16347	5.56551	5.49389	5.53661	5.69016	5.36636	4.79469	5.16181	5.26261	4.95306	4.80517	5.45698	5.41205	4.98967	4.69346	4.4402	4.63378	5.12147	5.25367	5.33814	5.54425	5.38641	5.2764	5.26024	5.11379	4.84743	5.26926	4.74805	4.55627	0.497766	0.642629	0.138525		1.43069
426	O43175	sp|O43175|SERA_HUMAN D-3-phosphoglycerate dehydrogenase OS=Homo sapiens OX=9606 GN=PHGDH PE=1 SV=4	D-3-phosphoglycerate dehydrogenase	PHGDH	1.87735	1.59803	1.76712	1.41806	1.98992	2.14097	1.88935	2.22872	2.9408	2.27242	2.32301	2.4726	2.40567	2.53161	2.44793	2.35657	1.99593	1.31662	1.80354	1.5724	2.03852	2.28927	1.55534	2.22277	1.65773	1.0515	1.11861	0.977552	1.60213	1.60577	1.8376	1.57924	1.68065	1.7016	1.54486	1.80576	2.06947	2.24309	2.05283	1.69819	0.771121	0.475532	-0.411549		0.703164
429	O43242;O43242-2	sp|O43242|PSMD3_HUMAN 26S proteasome non-ATPase regulatory subunit 3 OS=Homo sapiens OX=9606 GN=PSMD3 PE=1 SV=2;sp|O43242-2|PSMD3_HUMAN Isoform 2 of 26S proteasome non-ATPase regulatory subunit 3 OS=Homo sapiens OX=9606 GN=PSMD3	26S proteasome non-ATPase regulatory subunit 3	PSMD3	-1.62014	-0.797205	-1.30398	-0.955824	-0.605022	-0.595579	-0.883843	-0.533363	-0.786126	-0.676086	-0.688931	-0.465912	-0.609108	-0.309093	-0.550677	-0.4537	-1.39422	-1.06976	-0.811183	-1.32126	-0.345176	-0.887506	-0.763331	-0.82746	-2.08449	-1.45821	-1.26589	-1.57287	-1.03895	-1.44047	-1.38855	-0.793359	-0.488894	-0.945902	-1.52554	-0.700644	-3.47893	-1.64059	-1.58465	-1.46421	0.53833	0.613729	-0.23733		0.576313
431	O43251-8;O43251-6;O43251-5;O43251;O43251-10;O43251-2;O43251-4;O43251-9;O43251-7;Q9NWB1-3;Q9NWB1-4;Q9NWB1-5;Q9NWB1;Q9NWB1-2;O43251-3;A6NFN3-2;A6NFN3	sp|O43251-8|RFOX2_HUMAN Isoform 8 of RNA binding protein fox-1 homolog 2 OS=Homo sapiens OX=9606 GN=RBFOX2;sp|O43251-6|RFOX2_HUMAN Isoform 6 of RNA binding protein fox-1 homolog 2 OS=Homo sapiens OX=9606 GN=RBFOX2;sp|O43251-5|RFOX2_HUMAN Isoform 5 of RNA b	RNA binding protein fox-1 homolog 2;RNA binding protein fox-1 homolog 1;RNA binding protein fox-1 homolog 3	RBFOX2;RBFOX1;RBFOX3	0.796753	-0.429552	-1.57075	-0.0295773	0.421219	0.580172	-0.233056	-0.130047	0.558797	-0.374416	-0.499929	-1.6367	0.208712	0.257217	0.623096	-0.410375	0.146922	0.601643	0.191567	-0.123075	0.559169	0.64532	0.414786	0.393615	0.723801	0.0529327	-0.0273399	0.54146	-0.15181	-0.109243	0.718246	0.652349	-0.127279	0.0629559	-0.0809126	-0.430016	0.775588	0.325343	0.46705	0.709208	0.656411	0.535949	0.602436		0.909862
434	O43264;O43264-2	sp|O43264|ZW10_HUMAN Centromere/kinetochore protein zw10 homolog OS=Homo sapiens OX=9606 GN=ZW10 PE=1 SV=3;sp|O43264-2|ZW10_HUMAN Isoform 2 of Centromere/kinetochore protein zw10 homolog OS=Homo sapiens OX=9606 GN=ZW10	Centromere/kinetochore protein zw10 homolog	ZW10	-2.33853	-2.78499	-2.2642	-2.47705	-1.25668	-1.37754	-1.45079	-1.39583	-4.4735	-2.29153	-3.93941	-2.77988	-2.9488	-1.57445	-1.63328	-3.67589	-2.54181	-1.97222	-1.27353	-1.72657	-1.98702	-1.80761	-1.53784	-1.92949	-1.77106	-3.24375	-3.10368	-4.18981	-2.01963	-1.69825	-5.3997	-2.08147	-1.54354	-1.03764	-1.14539	-1.55503	-2.68821	-3.3806	-3.89711	-3.15247	1.31871	0.244751	1.0401		0.0782226
435	O43290	sp|O43290|SNUT1_HUMAN U4/U6.U5 tri-snRNP-associated protein 1 OS=Homo sapiens OX=9606 GN=SART1 PE=1 SV=1	U4/U6.U5 tri-snRNP-associated protein 1	SART1	4.84097	4.83261	4.87057	5.05412	4.67159	4.61049	4.59393	4.7529	4.70861	4.82154	4.9671	4.91367	4.94353	5.01119	4.68892	5.01961	5.23684	4.86028	5.36691	5.01161	4.56684	4.4685	4.78259	4.872	4.80041	4.85654	4.80049	4.94906	4.63649	4.66944	4.8617	4.88328	4.83364	4.89999	4.84035	4.77294	4.71188	4.93253	4.63395	4.66257	1.58993	0.174311	0.242763		0.485811
436	O43292-2;O43292	sp|O43292-2|GPAA1_HUMAN Isoform 2 of Glycosylphosphatidylinositol anchor attachment 1 protein OS=Homo sapiens OX=9606 GN=GPAA1;sp|O43292|GPAA1_HUMAN Glycosylphosphatidylinositol anchor attachment 1 protein OS=Homo sapiens OX=9606 GN=GPAA1 PE=1 SV=3	Glycosylphosphatidylinositol anchor attachment 1 protein	GPAA1	-3.06852	-2.45357	-1.40117	-2.97333	-5.00688	0.247999	-3.0234	-3.5113	-5.55703	-3.84686	-4.70422	-4.55824	-4.02883	0.124687	0.319154	0.834973	-3.24062	-3.96086	-2.83778	-3.39976	-3.24968	-2.87693	-4.10402	-3.78436	-3.09604	-3.68754	-5.29889	-4.51868	1.00454	-5.41075	-5.00035	-2.31585	-4.18629	0.437889	-5.18825	-3.67085	-4.28585	1.38989	-0.401183	-6.21594	0.111684	0.928157	0.210612		0.736685
437	O43293;O43293-2	sp|O43293|DAPK3_HUMAN Death-associated protein kinase 3 OS=Homo sapiens OX=9606 GN=DAPK3 PE=1 SV=1;sp|O43293-2|DAPK3_HUMAN Isoform 2 of Death-associated protein kinase 3 OS=Homo sapiens OX=9606 GN=DAPK3	Death-associated protein kinase 3	DAPK3	-5.24519	-0.839169	-1.06852	-1.22303	-0.593668	-0.381056	-0.283835	-0.768721	-3.10115	-1.66376	-0.0367451	-0.570108	-0.685411	-0.414528	-0.813899	-0.230643	-0.269023	-1.03095	-0.250411	-0.101772	-1.15292	-1.13153	-0.840871	-0.910472	-5.74785	-1.17834	-0.882315	-0.098568	-0.619663	-1.13111	-0.754106	-0.511786	-0.893055	-0.363438	-0.505658	-0.380154	-4.05943	-0.484923	-1.68683	-0.557153	0.777157	0.472202	1.30542		2.50243
438	O43296;Q5CZA5-2;Q08ER8;Q5CZA5	sp|O43296|ZN264_HUMAN Zinc finger protein 264 OS=Homo sapiens OX=9606 GN=ZNF264 PE=1 SV=1;sp|Q5CZA5-2|ZN805_HUMAN Isoform 2 of Zinc finger protein 805 OS=Homo sapiens OX=9606 GN=ZNF805;sp|Q08ER8|ZN543_HUMAN Zinc finger protein 543 OS=Homo sapiens OX=9606 G	Zinc finger protein 264;Zinc finger protein 805;Zinc finger protein 543	ZNF264;ZNF805;ZNF543	-4.31564	-2.58416	-2.58515	-3.12354	-1.65662	-3.71172	-3.24915	-1.91285	-3.99184	-4.7174	-2.8651	-3.90627	-2.85065	-3.88871	-3.45865	-4.97232	-1.8511	-2.56382	-3.93459	-3.56937	-5.153	-4.83133	-2.53322	-4.93482	-3.70983	-3.15592	-3.34099	-4.52668	-4.25024	-3.88188	-2.24559	-3.8141	-3.28838	-3.41432	-4.90271	-2.94579	-2.7644	-3.97349	-3.80954	-4.13192	0.469372	0.66151	0.531418		0.90152
442	O43303	sp|O43303|CP110_HUMAN Centriolar coiled-coil protein of 110 kDa OS=Homo sapiens OX=9606 GN=CCP110 PE=1 SV=3	Centriolar coiled-coil protein of 110 kDa	CCP110	-4.77905	-1.35714	-1.35351	-1.97521	-1.37468	-1.7848	-1.49596	-1.51235	-1.52696	-3.85896	-1.75922	-1.54244	-0.759159	-1.08613	-1.10254	-1.22176	-4.16909	-1.33639	-1.07491	-1.92372	-2.38103	-3.22967	-1.33246	-1.60488	-1.4211	-1.8899	-1.16303	-3.28808	-3.16874	-0.846903	-2.11732	-1.19063	-3.91439	-2.61428	-2.83073	-3.29119	-4.09251	-2.55271	-0.518693	-1.52783	0.0631007	0.953221	0.143032		1.5515
444	O43309	sp|O43309|ZSC12_HUMAN Zinc finger and SCAN domain-containing protein 12 OS=Homo sapiens OX=9606 GN=ZSCAN12 PE=1 SV=1	Zinc finger and SCAN domain-containing protein 12	ZSCAN12	-1.11694	-1.36895	-1.69336	-3.05919	-4.2653	-4.68871	-1.1517	-2.52757	-3.31578	-1.16919	-6.01633	-5.23325	-3.137	-4.65798	-3.64118	-4.78968	-0.10249	-0.671741	-3.31166	-0.827517	-0.790967	-1.00935	-1.10711	-4.23616	-1.1886	-0.839888	-0.665335	-0.930256	-3.88411	-5.3568	-1.75874	-0.9397	-1.63833	-3.69926	-3.58415	-4.62016	-0.207053	-0.439147	-0.258496	-4.77363	0.79348	0.462859	1.64327		1.22586
448	O43324;O43324-2	sp|O43324|MCA3_HUMAN Eukaryotic translation elongation factor 1 epsilon-1 OS=Homo sapiens OX=9606 GN=EEF1E1 PE=1 SV=1;sp|O43324-2|MCA3_HUMAN Isoform 2 of Eukaryotic translation elongation factor 1 epsilon-1 OS=Homo sapiens OX=9606 GN=EEF1E1	Eukaryotic translation elongation factor 1 epsilon-1	EEF1E1	4.87407	4.42907	4.60473	4.0325	5.1409	5.04214	4.89931	5.35818	4.38651	3.87704	4.96248	4.43956	4.77138	4.9659	4.89369	5.23591	4.59132	4.40857	4.62898	4.68395	4.52072	4.18775	5.03478	4.92265	4.49133	4.34521	4.34999	4.68767	4.94451	5.00615	5.13492	5.04911	4.80175	5.38772	5.04419	4.90224	3.59766	4.50815	3.23028	3.24086	0.276935	0.806176	0.127464		1.3268
449	O43347	sp|O43347|MSI1H_HUMAN RNA-binding protein Musashi homolog 1 OS=Homo sapiens OX=9606 GN=MSI1 PE=1 SV=1	RNA-binding protein Musashi homolog 1	MSI1	-3.46584	-5.52305	-1.72494	-2.30319	-1.15343	-2.01852	-1.62202	-2.30409	-2.74207	-2.54816	-2.47735	-1.65416	-2.02064	-1.78375	-1.45998	-1.47335	-1.57375	-1.52238	-1.50436	-4.57453	-1.9961	-1.80443	-1.53022	-1.63609	-2.36511	-1.88776	-2.23589	-4.27464	-1.58405	-1.97625	-1.47413	-1.40408	-1.1106	-1.64878	-1.76179	-1.62742	-1.14408	-1.5003	-1.93852	-2.21452	0.264153	0.812764	0.511091		0.0207675
451	O43390;O43390-3	sp|O43390|HNRPR_HUMAN Heterogeneous nuclear ribonucleoprotein R OS=Homo sapiens OX=9606 GN=HNRNPR PE=1 SV=1;sp|O43390-3|HNRPR_HUMAN Isoform 3 of Heterogeneous nuclear ribonucleoprotein R OS=Homo sapiens OX=9606 GN=HNRNPR	Heterogeneous nuclear ribonucleoprotein R	HNRNPR	7.30057	7.28859	7.52493	7.13895	7.57854	7.56227	7.45492	7.53681	6.97691	6.7729	7.0314	7.01496	7.78194	7.52974	7.57019	7.70328	7.79709	7.32005	7.36586	7.45951	7.35599	7.33563	7.37538	7.59386	7.42569	7.06954	7.20615	7.20787	7.47515	7.45139	7.47814	7.60535	7.53047	7.50183	7.55168	7.57485	7.25683	7.41884	6.93744	7.01537	1.52445	0.188691	0.354475		1.58584
452	O43390-2;O43390-4	sp|O43390-2|HNRPR_HUMAN Isoform 2 of Heterogeneous nuclear ribonucleoprotein R OS=Homo sapiens OX=9606 GN=HNRNPR;sp|O43390-4|HNRPR_HUMAN Isoform 4 of Heterogeneous nuclear ribonucleoprotein R OS=Homo sapiens OX=9606 GN=HNRNPR	Heterogeneous nuclear ribonucleoprotein R	HNRNPR	-0.712618	-0.332336	0.202332	-0.0215778	0.491877	0.451109	0.766749	0.423702	0.135055	-0.359106	-0.0716896	-0.243322	1.03425	0.714664	0.84624	0.946136	-2.68347	0.669796	0.932143	0.642885	-0.457082	-0.245582	0.858405	0.925475	0.490965	0.0422554	-0.0303211	0.904791	0.468828	0.270384	0.439067	0.951528	0.514494	0.873775	0.44559	0.841885	0.212258	0.531522	-1.68751	0.0141973	0.0388125	0.970142	0.0657458		0.868065
453	O43395	sp|O43395|PRPF3_HUMAN U4/U6 small nuclear ribonucleoprotein Prp3 OS=Homo sapiens OX=9606 GN=PRPF3 PE=1 SV=2	U4/U6 small nuclear ribonucleoprotein Prp3	PRPF3	4.82174	4.98854	4.84856	4.88284	5.43181	5.07637	5.24292	5.39939	4.78201	4.8881	5.02895	4.81954	5.32229	5.32868	5.1246	5.33622	5.45606	5.16426	5.50652	5.1115	4.91022	4.9829	4.84699	5.20319	4.83582	4.90784	4.85221	4.83367	5.23697	5.16732	5.25003	5.2977	5.29604	5.4523	5.4046	5.14424	4.98083	5.07733	4.81988	4.61826	3.46763	0.0279481	0.427051	+	2.29784
459	O43422;O43422-2	sp|O43422|P52K_HUMAN 52 kDa repressor of the inhibitor of the protein kinase OS=Homo sapiens OX=9606 GN=THAP12 PE=1 SV=2;sp|O43422-2|P52K_HUMAN Isoform Short of 52 kDa repressor of the inhibitor of the protein kinase OS=Homo sapiens OX=9606 GN=THAP12	52 kDa repressor of the inhibitor of the protein kinase	PRKRIR	1.67654	1.78819	1.67857	1.87284	2.32403	1.85213	2.12562	1.92945	1.35053	1.44417	1.82664	1.4947	2.25711	1.97692	1.92295	2.1861	1.87949	1.893	1.86583	2.18039	1.70568	0.895898	2.32503	2.27206	1.93318	1.58126	1.26476	1.5941	1.80735	2.10212	2.23409	2.46097	1.98263	1.86148	1.74847	1.71127	1.47545	1.66458	0.985703	1.33748	1.75205	0.146274	0.313155		0.547195
461	O43427-2;O43427	sp|O43427-2|FIBP_HUMAN Isoform Short of Acidic fibroblast growth factor intracellular-binding protein OS=Homo sapiens OX=9606 GN=FIBP;sp|O43427|FIBP_HUMAN Acidic fibroblast growth factor intracellular-binding protein OS=Homo sapiens OX=9606 GN=FIBP PE=1 SV	Acidic fibroblast growth factor intracellular-binding protein	FIBP	-2.35122	-3.17203	-5.66107	-2.66927	-2.31231	-2.38739	-4.21136	-1.94706	-3.17365	-2.94758	-1.93075	-2.45725	-2.34999	-2.28391	-2.37011	-2.25301	-2.01661	-2.03553	-1.91641	-3.59713	-1.91623	-2.65921	-4.81534	-2.56897	-1.98915	-4.85818	-1.77537	-2.29605	-3.94458	-4.64831	-3.53813	-1.70118	-3.11422	-2.26111	-2.79086	-4.22144	-4.7091	-2.80503	-4.20441	-4.79197	0.476937	0.656382	0.653932		0.385956
462	O43432;O43432-3;O43432-4	sp|O43432|IF4G3_HUMAN Eukaryotic translation initiation factor 4 gamma 3 OS=Homo sapiens OX=9606 GN=EIF4G3 PE=1 SV=2;sp|O43432-3|IF4G3_HUMAN Isoform 3 of Eukaryotic translation initiation factor 4 gamma 3 OS=Homo sapiens OX=9606 GN=EIF4G3;sp|O43432-4|IF4G3	Eukaryotic translation initiation factor 4 gamma 3	EIF4G3	4.16378	4.5045	4.62176	4.16676	4.33798	4.18909	4.75256	4.59013	3.83703	4.10788	4.58995	4.13124	3.80389	3.80249	3.83579	4.26033	3.81145	4.17507	4.06224	4.56327	3.6416	3.71654	4.2057	4.07592	2.52616	4.11991	4.39711	4.34133	4.2522	4.29775	4.28289	3.95991	3.91243	4.46916	4.58596	4.2389	3.2197	3.33324	3.07166	3.64616	0.26887	0.809724	-0.112353		0.703263
463	O43447;O43447-2	sp|O43447|PPIH_HUMAN Peptidyl-prolyl cis-trans isomerase H OS=Homo sapiens OX=9606 GN=PPIH PE=1 SV=1;sp|O43447-2|PPIH_HUMAN Isoform 2 of Peptidyl-prolyl cis-trans isomerase H OS=Homo sapiens OX=9606 GN=PPIH	Peptidyl-prolyl cis-trans isomerase H	PPIH	2.73637	1.70389	2.14265	1.88958	3.0885	2.62609	2.7828	2.66101	1.77805	1.61147	2.06289	1.85293	2.70796	2.5521	2.61237	2.50732	3.01424	2.29078	2.73081	2.78032	2.16584	1.87116	2.63146	2.20215	3.0189	2.14103	2.01469	2.03925	2.56102	2.68669	2.60064	2.42879	1.81582	2.30923	2.22519	2.37007	1.49628	2.17774	1.87693	2.26792	2.25324	0.0856246	0.731806		2.15602
464	O43463;O43463-2	sp|O43463|SUV91_HUMAN Histone-lysine N-methyltransferase SUV39H1 OS=Homo sapiens OX=9606 GN=SUV39H1 PE=1 SV=1;sp|O43463-2|SUV91_HUMAN Isoform 2 of Histone-lysine N-methyltransferase SUV39H1 OS=Homo sapiens OX=9606 GN=SUV39H1	Histone-lysine N-methyltransferase SUV39H1	SUV39H1	-0.281301	-3.8535	-4.06514	-3.99414	-2.72058	-4.37537	-2.90316	-3.94904	-3.07336	-3.71125	-4.72746	-4.94019	-3.35309	-3.19596	-5.95508	-4.07034	-2.19183	-4.00773	-1.65276	-4.14487	-2.93956	-0.421044	-2.75854	-3.42043	-0.43959	-4.02675	-4.06042	-0.395634	-5.26204	-4.15955	0.132419	-2.34978	0.643888	-0.650457	0.517928	0.656616	0.520892	-2.19701	0.799172	1.32176	0.289906	0.795244	0.581492		1.1709
468	O43491;O43491-3;O43491-2	sp|O43491|E41L2_HUMAN Band 4.1-like protein 2 OS=Homo sapiens OX=9606 GN=EPB41L2 PE=1 SV=1;sp|O43491-3|E41L2_HUMAN Isoform 3 of Band 4.1-like protein 2 OS=Homo sapiens OX=9606 GN=EPB41L2;sp|O43491-2|E41L2_HUMAN Isoform 2 of Band 4.1-like protein 2 OS=Homo	Band 4.1-like protein 2	EPB41L2	0.724552	1.02672	0.311929	1.42054	0.45713	-0.461313	-3.58569	0.280746	-0.558879	0.859102	0.51215	0.908583	0.12715	0.61462	0.64965	-6.39154	1.08591	1.54014	1.33158	0.718172	1.2484	1.42915	0.548528	-0.531386	1.82896	-0.27725	0.976908	0.662127	0.905851	0.845583	0.644917	-1.29214	0.93523	0.428452	1.14308	0.958632	-0.205459	0.868634	1.36799	2.03763	0.847502	0.42964	0.518361		0.630557
472	O43504	sp|O43504|LTOR5_HUMAN Ragulator complex protein LAMTOR5 OS=Homo sapiens OX=9606 GN=LAMTOR5 PE=1 SV=1	Ragulator complex protein LAMTOR5	LAMTOR5	-0.626991	-4.52453	-0.856969	-0.437408	0.45224	0.265568	0.358695	0.142853	-0.201409	0.629427	0.052475	0.494608	0.33498	0.546522	0.301017	0.488433	-3.0809	-0.050951	-0.0218592	-0.465736	0.267219	0.549251	-3.32875	-0.27811	-0.303669	-0.84726	-0.000469208	-0.316929	-0.197546	0.348801	-0.180657	-0.0161257	0.333977	0.0073719	-0.11239	0.0422783	-2.86654	-0.0535097	0.989964	0.143039	0.0837417	0.941568	-0.221011		0.959647
476	O43567;O43567-2	sp|O43567|RNF13_HUMAN E3 ubiquitin-protein ligase RNF13 OS=Homo sapiens OX=9606 GN=RNF13 PE=1 SV=1;sp|O43567-2|RNF13_HUMAN Isoform 2 of E3 ubiquitin-protein ligase RNF13 OS=Homo sapiens OX=9606 GN=RNF13	E3 ubiquitin-protein ligase RNF13	RNF13	-1.74442	-3.33487	-1.50465	-2.07567	-1.65282	-2.13361	-4.04617	-1.1831	-4.9791	-3.96579	-4.58041	-2.54953	-4.36443	-4.90686	-2.4823	-4.21025	-1.5082	-2.55274	-1.68208	-1.53316	-3.25752	-2.15672	-6.05647	-1.8164	-5.43082	-2.6537	-3.70916	-5.5928	-1.80448	-2.37088	-1.98669	-4.83704	-5.61418	-3.66358	-1.16883	-1.50574	-3.29977	-3.03334	-1.62427	-1.85811	1.00752	0.346626	1.27276		0.0749068
478	O43583	sp|O43583|DENR_HUMAN Density-regulated protein OS=Homo sapiens OX=9606 GN=DENR PE=1 SV=2	Density-regulated protein	DENR	-1.01147	-1.34805	-1.04444	-1.86999	-1.09328	-2.72276	-0.734483	-1.00071	-0.946752	-1.18012	-1.54833	-1.86057	-0.957737	-1.75016	-1.66389	-3.93575	-1.73456	-1.32802	-2.08803	-5.78835	-3.93855	-3.92697	-1.03015	-1.16896	-1.37097	-4.30099	-3.65286	-1.73395	-0.623343	-0.826038	-3.02211	-0.742263	-3.86916	-5.29942	-1.19253	-1.68574	-3.74807	-2.10833	-1.91358	-5.7926	1.08448	0.317258	-1.38352		0.466769
479	O43592	sp|O43592|XPOT_HUMAN Exportin-T OS=Homo sapiens OX=9606 GN=XPOT PE=1 SV=2	Exportin-T	XPOT	-1.98233	-1.5082	-1.7607	-2.32717	-4.24065	-4.36628	-3.13476	-5.48827	-1.46544	-1.91843	-1.47946	-1.80541	-1.84921	-1.74273	-1.67094	-1.4112	-2.06433	-1.95011	-4.84331	-2.62459	-3.01696	-4.38655	-4.55093	-5.39175	-5.77335	-3.8285	-3.18755	-4.42854	-4.61186	-4.21297	-3.36129	-3.57135	-4.74455	-4.01937	-4.2951	-3.60065	-2.90404	-5.02688	-1.30418	-2.34996	1.34178	0.239487	-1.08969		0.830182
481	O43615	sp|O43615|TIM44_HUMAN Mitochondrial import inner membrane translocase subunit TIM44 OS=Homo sapiens OX=9606 GN=TIMM44 PE=1 SV=2	Mitochondrial import inner membrane translocase subunit TIM44	TIMM44	-2.51151	-3.77349	-2.41233	-3.32155	-1.75261	-3.49257	-4.19261	-1.77413	-4.33681	-2.45495	-2.77796	-2.20458	-2.27187	-2.43476	-2.28463	-2.4385	-4.04301	-2.8488	-2.40341	-2.83959	-1.23097	-1.23696	-2.10953	-2.45395	-3.56536	-3.29598	-2.51315	-4.38454	-2.65151	-2.44117	-2.30662	-1.88163	-1.787	-2.74395	-3.02864	-2.61104	-2.66181	-1.81399	-2.67725	-2.59428	0.0464412	0.96537	-0.0595539		0.929809
482	O43617;O43617-2	sp|O43617|TPPC3_HUMAN Trafficking protein particle complex subunit 3 OS=Homo sapiens OX=9606 GN=TRAPPC3 PE=1 SV=1;sp|O43617-2|TPPC3_HUMAN Isoform 2 of Trafficking protein particle complex subunit 3 OS=Homo sapiens OX=9606 GN=TRAPPC3	Trafficking protein particle complex subunit 3	TRAPPC3	-2.48548	-3.3026	-2.5352	-3.71002	-4.69647	-5.62538	-3.20634	-4.51536	-5.3859	-3.88171	-2.03707	-3.37976	-4.65669	-3.27596	-3.65218	-3.02787	-4.61799	-3.44494	-3.3815	-3.8153	-0.925462	-4.01983	-3.11079	-3.36341	-2.54204	-2.87617	-3.01084	-3.22976	-3.06121	-4.35117	-3.99814	-4.05356	-2.0776	-2.72824	-3.97085	-3.63919	-1.59358	-3.02262	-4.75053	-4.07061	0.37272	0.733235	-0.475216		1.04617
486	O43660;O43660-2	sp|O43660|PLRG1_HUMAN Pleiotropic regulator 1 OS=Homo sapiens OX=9606 GN=PLRG1 PE=1 SV=1;sp|O43660-2|PLRG1_HUMAN Isoform 2 of Pleiotropic regulator 1 OS=Homo sapiens OX=9606 GN=PLRG1	Pleiotropic regulator 1	PLRG1	4.76495	4.88455	4.64229	4.72803	4.7369	4.54998	4.63132	4.93981	4.73231	4.21197	4.78719	4.68769	4.51888	4.34782	4.19145	4.71377	4.98777	4.65681	4.66045	4.36928	4.58642	4.46299	4.49698	4.8149	4.68611	4.08162	4.426	4.46782	4.38913	4.67467	4.76448	4.5879	4.48382	4.93823	4.72527	4.66477	4.7553	4.39183	4.7333	4.59531	0.0294546	0.976509	-0.0112934		0.0308489
489	O43663-4;O43663-2	sp|O43663-4|PRC1_HUMAN Isoform 4 of Protein regulator of cytokinesis 1 OS=Homo sapiens OX=9606 GN=PRC1;sp|O43663-2|PRC1_HUMAN Isoform 2 of Protein regulator of cytokinesis 1 OS=Homo sapiens OX=9606 GN=PRC1	Protein regulator of cytokinesis 1	PRC1	4.60362	4.80084	4.80011	4.46084	5.08727	4.65297	5.06764	4.93236	4.54169	4.20836	4.64029	4.46362	4.41858	4.43842	4.44545	4.57294	4.78746	4.925	5.11401	5.08424	4.32508	4.43143	4.4322	4.48638	4.13875	4.63141	4.76446	4.72203	4.57202	4.69306	4.71722	4.494	4.3403	4.68094	4.59871	4.47972	4.37651	4.89817	4.09505	4.21418	2.37063	0.0750498	0.412756		1.07261
492	O43670-2	sp|O43670-2|ZN207_HUMAN Isoform 2 of BUB3-interacting and GLEBS motif-containing protein ZNF207 OS=Homo sapiens OX=9606 GN=ZNF207	BUB3-interacting and GLEBS motif-containing protein ZNF207	ZNF207	0.839806	1.61418	1.60354	1.22812	0.982325	0.92663	1.2467	1.11195	0.920714	0.986273	1.20774	0.826818	0.981125	0.820028	0.709895	1.02465	0.78699	1.22355	1.30488	0.934275	1.43121	1.63553	1.15648	1.025	0.318012	1.68881	1.38552	1.27653	0.855806	1.12801	1.27224	1.179	1.21935	0.513388	1.70646	1.62445	1.75652	0.775338	1.75979	0.964707	0.20148	0.858573	-0.0909736		1.64503
498	O43684-2;O43684	sp|O43684-2|BUB3_HUMAN Isoform 2 of Mitotic checkpoint protein BUB3 OS=Homo sapiens OX=9606 GN=BUB3;sp|O43684|BUB3_HUMAN Mitotic checkpoint protein BUB3 OS=Homo sapiens OX=9606 GN=BUB3 PE=1 SV=1	Mitotic checkpoint protein BUB3	BUB3	3.10072	3.10007	3.01204	3.0526	2.8503	2.92011	3.0704	2.72976	3.12537	3.02017	3.23148	3.12625	2.67889	2.57092	2.74312	2.89521	2.75669	2.54615	2.71703	2.88477	2.85464	2.92147	2.89195	2.59314	2.91491	3.11976	3.01908	3.23812	2.66326	2.63146	2.78816	2.47572	2.74321	3.06016	2.8695	2.93447	3.22503	2.8121	3.16276	2.74828	4.02184	0.0259459	-0.369927	+	0.0291658
499	O43707;O43707-2	sp|O43707|ACTN4_HUMAN Alpha-actinin-4 OS=Homo sapiens OX=9606 GN=ACTN4 PE=1 SV=2;sp|O43707-2|ACTN4_HUMAN Isoform ACTN4ISO of Alpha-actinin-4 OS=Homo sapiens OX=9606 GN=ACTN4	Alpha-actinin-4	ACTN4	1.82252	1.81246	2.03409	2.18676	2.14559	2.4707	2.16983	2.20271	0.870044	2.80821	2.59451	2.57788	2.53608	2.80016	2.18605	2.1613	1.4502	2.6062	2.51456	2.50503	3.01146	3.00282	2.45695	2.14085	2.03667	2.45114	2.86473	2.55563	2.03697	2.12048	2.42433	2.57021	2.97517	2.39976	2.60376	2.65315	2.68322	2.91849	2.96453	3.61098	0.199619	0.858947	0.180691		0.907882
501	O43709;O43709-3	sp|O43709|BUD23_HUMAN Probable 18S rRNA (guanine-N(7))-methyltransferase OS=Homo sapiens OX=9606 GN=BUD23 PE=1 SV=2;sp|O43709-3|BUD23_HUMAN Isoform 3 of Probable 18S rRNA (guanine-N(7))-methyltransferase OS=Homo sapiens OX=9606 GN=BUD23	Probable 18S rRNA (guanine-N(7))-methyltransferase	WBSCR22	0.132183	-0.709553	-0.368323	-0.172621	0.0930214	-1.8844	-0.150584	0.432837	-0.000580788	-0.397318	-0.900705	-0.577412	-0.323969	-0.481367	-0.661748	-0.235816	0.510064	0.248304	-0.494372	0.207176	-0.123132	0.342988	-0.0400934	0.511739	-0.115826	-0.815477	-0.371536	-0.512182	-0.0262356	0.232159	0.33756	-0.104692	0.221449	0.191036	0.283843	-5.46628	0.276908	0.409223	-1.01388	0.341767	1.22978	0.270205	0.492084		0.828589
503	O43716	sp|O43716|GATC_HUMAN Glutamyl-tRNA(Gln) amidotransferase subunit C, mitochondrial OS=Homo sapiens OX=9606 GN=GATC PE=1 SV=1	Glutamyl-tRNA(Gln) amidotransferase subunit C, mitochondrial	GATC	-3.40584	-5.20797	-2.98968	-3.97667	-3.90075	-2.59914	-3.48539	-4.8386	-1.26891	-2.83413	-3.79704	-4.13841	0.139584	-0.0103188	-0.610793	-0.209033	-2.23756	-3.84375	-3.73138	-3.47565	-4.55488	-4.77085	-5.18032	-3.25385	-4.38879	-3.04971	-3.67024	-4.20252	-5.36437	-3.14939	-3.71927	-3.56999	-3.4175	-4.34013	-6.35864	-3.02375	-3.91371	-2.94516	-2.40761	-1.87279	0.0741585	0.945438	0.130244		1.39793
504	O43719	sp|O43719|HTSF1_HUMAN HIV Tat-specific factor 1 OS=Homo sapiens OX=9606 GN=HTATSF1 PE=1 SV=1	HIV Tat-specific factor 1	HTATSF1	-5.14658	-2.43587	-3.85614	-4.16942	-2.45823	-2.58718	-2.93573	-2.18937	-6.13024	-2.92246	-3.89247	-1.29549	-4.09318	-3.04549	-6.65585	-3.82978	-2.00098	-3.65131	-2.99437	-2.50401	-1.26785	-2.87235	-4.61586	-5.04907	-3.00547	-4.81045	-5.47899	-4.17356	-4.21817	-3.46793	-2.58554	-3.468	-4.07006	-3.75612	-2.34937	-2.4984	-4.62646	-2.07866	-2.03249	-1.91224	0.561693	0.600187	0.943418		0.00836932
506	O43747;O43747-2	sp|O43747|AP1G1_HUMAN AP-1 complex subunit gamma-1 OS=Homo sapiens OX=9606 GN=AP1G1 PE=1 SV=5;sp|O43747-2|AP1G1_HUMAN Isoform 2 of AP-1 complex subunit gamma-1 OS=Homo sapiens OX=9606 GN=AP1G1	AP-1 complex subunit gamma-1	AP1G1	-4.38055	-4.74931	-3.46209	-2.691	-2.95933	-3.35372	-3.57025	-2.14502	-4.05403	-4.36086	-2.94819	-2.88219	-3.83622	-3.48448	-4.02699	-1.97855	-4.04339	-3.42001	-4.20684	-3.71511	-1.4885	-1.43977	-2.80393	-1.41951	-4.92821	-3.13391	-2.72327	-3.18738	-1.67395	-3.15568	-3.01848	-1.82497	-2.79749	-2.15322	-3.10409	-2.11596	-2.46104	-2.71435	-2.2921	-2.13904	0.141466	0.906983	-0.155311		1.93394
513	O43776	sp|O43776|SYNC_HUMAN Asparagine--tRNA ligase, cytoplasmic OS=Homo sapiens OX=9606 GN=NARS1 PE=1 SV=1	Asparagine--tRNA ligase, cytoplasmic	NARS	-1.96157	-1.82493	-1.17805	-1.6461	-1.70457	-1.52386	-3.40081	-1.6654	-1.94775	-1.79312	-2.16486	-4.35015	-2.06128	-1.55637	-1.63054	-1.60838	-1.21316	-1.91889	-1.33545	-1.19855	-4.61889	-4.68801	-2.07304	-1.76996	-1.96513	-1.76752	-2.07333	-2.10794	-2.09397	-2.15204	-2.38821	-1.51123	-1.38621	-1.04667	-1.079	-2.33952	-3.96691	-2.66189	-3.22285	-3.31747	0.705356	0.513451	0.691802		1.31143
514	O43791	sp|O43791|SPOP_HUMAN Speckle-type POZ protein OS=Homo sapiens OX=9606 GN=SPOP PE=1 SV=1	Speckle-type POZ protein	SPOP	0.0441895	0.736967	0.586961	-0.143187	0.349394	0.158096	0.444638	0.279528	-1.22766	-1.0561	0.313316	-0.483597	-0.0101089	-0.467831	-0.00236225	0.329213	0.643296	0.384542	0.772357	0.503351	-0.648931	-4.4865	-0.309573	-0.00439549	0.426641	0.289837	0.447824	-0.332655	-0.0627232	0.244848	0.396192	0.0597219	0.826513	0.695	0.138749	0.435162	0.255223	0.32088	0.273561	0.455651	1.09296	0.313225	0.729525		1.19219
515	O43795	sp|O43795|MYO1B_HUMAN Unconventional myosin-Ib OS=Homo sapiens OX=9606 GN=MYO1B PE=1 SV=3	Unconventional myosin-Ib	MYO1B	3.99094	3.74512	3.95935	3.72754	4.40382	4.37074	3.98069	4.24814	4.24264	4.77097	4.26713	4.59374	4.64213	4.93404	4.59293	4.69905	4.53159	4.73341	4.59815	4.64202	4.23211	4.49733	4.27773	4.41214	4.63239	4.38269	4.84329	4.26713	4.48875	4.58278	4.50957	4.66816	5.16518	4.77451	4.66911	4.54848	4.73764	4.74388	5.14008	5.55816	1.40029	0.221669	0.464115		0.366108
519	O43809	sp|O43809|CPSF5_HUMAN Cleavage and polyadenylation specificity factor subunit 5 OS=Homo sapiens OX=9606 GN=NUDT21 PE=1 SV=1	Cleavage and polyadenylation specificity factor subunit 5	NUDT21	2.44781	2.6172	2.30734	2.15732	2.37906	2.36028	2.16562	2.76639	2.44036	2.04429	2.189	2.20339	3.00801	2.90556	2.6445	2.7429	2.90732	2.52234	2.67025	2.82316	2.54023	2.4362	2.23935	2.54167	3.14471	2.2822	1.98384	2.50305	2.6859	2.5493	2.83861	2.79537	2.64615	2.57	2.61921	2.56916	2.24731	2.38865	1.98698	1.8286	2.47736	0.0668225	0.429929		0.561624
522	O43818	sp|O43818|U3IP2_HUMAN U3 small nucleolar RNA-interacting protein 2 OS=Homo sapiens OX=9606 GN=RRP9 PE=1 SV=1	U3 small nucleolar RNA-interacting protein 2	RRP9	3.5639	3.98081	3.84482	3.50803	3.64182	3.43288	3.61074	3.66318	3.4122	4.02185	3.07751	3.3532	3.21322	3.24145	3.29058	3.28494	3.61785	3.58451	3.52606	3.19998	3.98249	3.99686	3.67377	3.78652	3.19613	2.88546	3.31571	3.35523	3.11047	3.33201	3.30467	3.51825	3.56775	3.49556	3.32214	3.71519	4.05682	3.35063	3.42513	3.74761	0.26328	0.813927	-0.113188		2.55925
523	O43819	sp|O43819|SCO2_HUMAN Protein SCO2 homolog, mitochondrial OS=Homo sapiens OX=9606 GN=SCO2 PE=1 SV=3	Protein SCO2 homolog, mitochondrial	SCO2	-4.4249	-4.61355	-4.10513	-2.31851	-3.07241	-3.2133	-4.96443	-2.53617	-1.61316	-1.90878	-3.61989	-2.44239	-4.61499	-1.92174	-2.2053	-2.68099	-1.69688	-3.71826	-3.40791	-2.47183	-3.34736	-4.68321	-2.4608	-3.95026	-2.97866	-4.74361	-4.15209	-3.11126	-5.196	-5.71446	-4.06561	-4.05524	-3.5005	-4.72577	-4.02754	-2.96468	-2.00146	-4.62802	-1.46539	-5.78549	0.178035	0.874746	0.307071		0.307225
525	O43823	sp|O43823|AKAP8_HUMAN A-kinase anchor protein 8 OS=Homo sapiens OX=9606 GN=AKAP8 PE=1 SV=1	A-kinase anchor protein 8	AKAP8	2.28659	2.45672	2.72673	2.24862	2.51599	2.44651	2.52066	2.46944	2.51483	2.44657	2.35772	2.38137	2.42072	2.40929	2.26825	2.16393	2.26097	2.34774	2.3822	2.38686	2.14914	2.08808	2.22236	2.38637	2.31404	2.02029	1.89274	1.85409	2.68787	2.39614	2.49063	2.12565	2.56423	2.30408	2.66264	2.7308	2.3128	2.56873	2.16283	2.34855	0.495106	0.643874	-0.0829523		1.4801
526	O43824	sp|O43824|GTPB6_HUMAN Putative GTP-binding protein 6 OS=Homo sapiens OX=9606 GN=GTPBP6 PE=2 SV=4	Putative GTP-binding protein 6	GTPBP6	1.87774	2.17035	2.0711	2.12341	2.57837	2.34956	2.54401	2.66405	1.99168	1.94531	2.27591	1.64351	2.46572	2.27865	2.26492	2.58185	2.19439	2.82195	2.77486	2.68912	2.43849	1.99708	2.2436	2.51315	1.94982	2.19272	2.31094	2.22272	2.83284	2.40666	2.38658	2.19914	2.42519	2.54953	2.92478	2.66767	2.21956	2.07202	1.31287	2.18783	2.84188	0.0473642	0.607706	+	0.805367
528	O43829	sp|O43829|ZBT14_HUMAN Zinc finger and BTB domain-containing protein 14 OS=Homo sapiens OX=9606 GN=ZBTB14 PE=1 SV=2	Zinc finger and BTB domain-containing protein 14	ZBTB14	-0.0530167	0.700542	-0.581349	-0.442612	-0.105707	-0.565613	-2.92926	-0.470385	0.975455	-0.739275	-1.69479	-0.668604	0.281836	-0.0873642	-0.640096	-0.113931	-1.21746	-3.0648	-0.810811	-0.319311	-4.90515	-1.1059	0.113536	-0.193467	0.0648804	-0.161039	1.22374	0.403606	-1.4622	-0.170057	-0.194402	-0.426364	-0.735228	-0.110802	-0.163957	-0.256815	-3.79695	-0.660012	-2.16277	-1.09747	0.95908	0.371221	-1.04014		0.476752
529	O43837;O43837-2	sp|O43837|IDH3B_HUMAN Isocitrate dehydrogenase [NAD] subunit beta, mitochondrial OS=Homo sapiens OX=9606 GN=IDH3B PE=1 SV=2;sp|O43837-2|IDH3B_HUMAN Isoform A of Isocitrate dehydrogenase [NAD] subunit beta, mitochondrial OS=Homo sapiens OX=9606 GN=IDH3B	Isocitrate dehydrogenase [NAD] subunit beta, mitochondrial	IDH3B	-1.64977	0.172346	0.347062	-0.334724	-0.842751	-1.16632	-1.22119	-1.40121	-1.05076	-0.416937	-1.12876	-0.00424767	-1.36232	-1.75205	-1.77529	-2.07989	-0.826951	-0.901747	-0.903741	-0.82695	-0.0196505	-4.14858	-2.16613	-2.15494	-2.46438	-1.39676	0.0273438	-0.728188	-1.59904	-4.25755	-1.62568	-3.9707	-4.00051	-3.94303	-3.96087	-1.7683	-1.46887	-3.1457	-1.33384	-0.962615	0.460268	0.667198	-0.356624		0.538207
533	O43865;O43865-2	sp|O43865|SAHH2_HUMAN S-adenosylhomocysteine hydrolase-like protein 1 OS=Homo sapiens OX=9606 GN=AHCYL1 PE=1 SV=2;sp|O43865-2|SAHH2_HUMAN Isoform 2 of S-adenosylhomocysteine hydrolase-like protein 1 OS=Homo sapiens OX=9606 GN=AHCYL1	Putative adenosylhomocysteinase 2	AHCYL1	-3.31386	-3.66355	-3.74276	-3.19137	-3.71099	-2.26616	-5.49173	-3.88219	-3.16654	-3.45886	-1.45779	-1.99391	-2.85151	-3.15583	-5.90097	-3.41852	-3.48249	-3.28218	-2.61713	-3.08124	-1.62327	-2.15044	-4.82675	-3.74053	-4.21424	-2.65556	-3.4585	-5.8515	-1.31918	-1.25801	-1.41453	-3.92971	-0.871628	-4.69238	-1.05165	-1.74509	-1.56988	-2.08757	-5.26079	-4.64421	0.099357	0.93599	-0.117182		0.423044
534	O43896	sp|O43896|KIF1C_HUMAN Kinesin-like protein KIF1C OS=Homo sapiens OX=9606 GN=KIF1C PE=1 SV=3	Kinesin-like protein KIF1C	KIF1C	-0.0796852	-2.06306	-3.75066	-1.96673	-3.78181	-4.23676	-3.60445	-3.05297	-3.96803	-1.85161	-1.91234	-1.93039	-0.599541	-0.87286	-0.76541	-0.617349	-1.11734	-1.67889	-3.37455	-4.70517	-2.05724	-3.35999	-1.15279	-0.448796	-3.12944	-0.894678	-0.676535	-1.47198	-5.06051	-4.79041	-3.98396	-1.14123	-2.80086	0.103252	-1.46405	-4.34156	-3.56253	-1.42603	-3.50778	-1.77958	0.268615	0.808914	-0.528674		0.188364
535	O43913;O43913-2	sp|O43913|ORC5_HUMAN Origin recognition complex subunit 5 OS=Homo sapiens OX=9606 GN=ORC5 PE=1 SV=1;sp|O43913-2|ORC5_HUMAN Isoform 2 of Origin recognition complex subunit 5 OS=Homo sapiens OX=9606 GN=ORC5	Origin recognition complex subunit 5	ORC5	-1.70496	-1.66096	-1.69267	-1.25631	-1.4669	-1.15844	-1.63076	-1.49325	-1.81516	-1.55084	-1.84302	-1.53379	-1.68191	-1.82015	-1.86943	-1.89742	-2.25159	-2.10662	-1.40591	-1.34968	-1.80602	-1.81634	-2.04662	-1.85019	-2.46852	-1.80863	-2.05387	-2.68971	-1.80503	-2.10097	-1.94192	-2.0257	-1.84908	-1.57422	-1.97602	-1.72397	-2.45589	-3.21782	-3.10154	-2.21189	0.352235	0.744552	-0.146235		1.05881
538	O43929;O43929-2	sp|O43929|ORC4_HUMAN Origin recognition complex subunit 4 OS=Homo sapiens OX=9606 GN=ORC4 PE=1 SV=2;sp|O43929-2|ORC4_HUMAN Isoform 2 of Origin recognition complex subunit 4 OS=Homo sapiens OX=9606 GN=ORC4	Origin recognition complex subunit 4	ORC4	-5.11806	-4.47415	-3.17233	-5.10633	-3.48485	-4.89493	-3.25834	-1.97875	-4.15439	-3.79527	-1.65067	-1.97907	-4.17556	-3.25469	-4.7229	-3.71108	-2.99328	-3.07513	-1.73868	-3.53436	-3.97595	-2.37853	0.0474291	-2.62499	-5.51315	-0.0741863	-2.66876	-2.81141	-3.88741	-2.84803	-4.48073	-4.90886	-4.50029	-2.25015	-1.8366	-1.99622	-3.58899	-2.49131	-4.98227	-1.80376	0.568111	0.596632	0.845923		1.11148
541	O60216	sp|O60216|RAD21_HUMAN Double-strand-break repair protein rad21 homolog OS=Homo sapiens OX=9606 GN=RAD21 PE=1 SV=2	Double-strand-break repair protein rad21 homolog	RAD21	-0.513584	-1.28962	-0.765149	-0.425295	-0.864401	-0.682917	-0.912513	-0.797951	-0.97688	-0.685074	-0.694632	-0.939295	-0.51495	-1.01143	-1.06868	-0.482179	-0.786059	-0.794193	-0.418155	-1.03832	0.329942	0.370021	0.0517187	-0.101329	-1.40616	-1.05657	-1.60833	-0.738344	-1.39053	-1.01622	-0.72996	-0.233329	-1.05287	-0.72411	-0.574378	-0.918476	-1.25077	-0.739955	-1.34264	-0.744475	0.0585672	0.956064	0.0270083		4.4813
542	O60220	sp|O60220|TIM8A_HUMAN Mitochondrial import inner membrane translocase subunit Tim8 A OS=Homo sapiens OX=9606 GN=TIMM8A PE=1 SV=1	Mitochondrial import inner membrane translocase subunit Tim8 A	TIMM8A	-0.218122	1.08083	1.23281	0.966118	1.79887	1.3387	1.66043	1.54191	-0.00835133	0.687162	0.782934	1.05103	1.8491	1.61243	1.3542	1.66775	1.52168	0.715578	1.8003	1.79734	-4.36571	-0.0120363	1.05488	0.971786	0.696524	0.922998	0.747189	1.00344	0.557104	0.908064	0.959685	1.28306	1.59593	1.27368	0.752938	0.726145	0.515532	1.39993	0.480641	-0.294223	1.40392	0.221792	0.761923		1.52554
543	O60231	sp|O60231|DHX16_HUMAN Pre-mRNA-splicing factor ATP-dependent RNA helicase DHX16 OS=Homo sapiens OX=9606 GN=DHX16 PE=1 SV=2	Putative pre-mRNA-splicing factor ATP-dependent RNA helicase DHX16	DHX16	-1.41143	-0.378159	0.178544	0.220314	-0.678703	-0.414625	-0.782279	-0.60461	-0.834718	-0.462048	-0.216398	0.0919151	-0.676086	-0.924238	-1.25362	-1.2754	-0.23735	-0.514174	-0.507232	-0.54225	-0.230971	0.00722408	-0.708615	-0.395574	-0.895384	-0.465082	-0.422518	-0.752277	-1.00569	-0.590658	-0.497548	-0.589055	-0.834314	-0.585096	-1.42444	-0.410395	-0.0592451	-0.16978	0.164933	-0.390214	0.130113	0.914692	-0.0987539		1.61152
545	O60237;O60237-6;O60237-4;O60237-3	sp|O60237|MYPT2_HUMAN Protein phosphatase 1 regulatory subunit 12B OS=Homo sapiens OX=9606 GN=PPP1R12B PE=1 SV=2;sp|O60237-6|MYPT2_HUMAN Isoform 6 of Protein phosphatase 1 regulatory subunit 12B OS=Homo sapiens OX=9606 GN=PPP1R12B;sp|O60237-4|MYPT2_HUMAN I	Protein phosphatase 1 regulatory subunit 12B	PPP1R12B	-1.28315	-4.35664	-3.71684	-3.01331	-2.474	-5.6093	-2.67666	-1.80932	-4.87144	-4.52673	-2.99296	-4.48816	-4.28255	-3.79271	-5.4605	-3.4013	-1.32955	-2.80436	-1.14541	-3.43862	-4.22142	-3.44734	-4.06439	-3.81523	-2.51998	-2.0015	-1.36957	-1.69068	-5.29675	-4.09372	-2.44351	-3.74915	-4.3853	-2.00406	-5.53008	-2.23508	-2.46072	-2.70495	-2.65658	-2.56311	1.17952	0.283818	1.47667		0.104162
546	O60244	sp|O60244|MED14_HUMAN Mediator of RNA polymerase II transcription subunit 14 OS=Homo sapiens OX=9606 GN=MED14 PE=1 SV=2	Mediator of RNA polymerase II transcription subunit 14	MED14	0.329136	-0.379213	-0.176686	0.423302	-0.796574	-0.343102	-0.798505	-0.272022	-0.591872	0.293158	0.0773506	-0.0151329	0.316597	0.463037	0.358848	0.229766	0.484733	0.283726	0.681336	1.16392	-0.57298	-0.284974	0.589261	0.0277338	0.514584	0.205063	-0.21883	0.222849	-0.557072	-0.0662384	-0.190211	-0.296168	-0.372452	-0.0197563	-0.100167	-0.187614	0.388473	-0.0190287	-0.0665579	-1.36063	1.83521	0.131212	0.658422		0.0513093
549	O60264	sp|O60264|SMCA5_HUMAN SWI/SNF-related matrix-associated actin-dependent regulator of chromatin subfamily A member 5 OS=Homo sapiens OX=9606 GN=SMARCA5 PE=1 SV=1	SWI/SNF-related matrix-associated actin-dependent regulator of chromatin subfamily A member 5	SMARCA5	6.52519	6.99075	6.94635	6.55581	6.82456	6.64844	6.87917	6.87728	6.52712	6.33709	6.35098	6.47498	5.98165	5.96974	5.94958	6.14278	6.20346	6.63188	6.44406	6.54194	6.61639	6.94927	6.43856	6.65488	5.69157	6.1223	6.47926	6.21386	6.62005	6.63547	6.59964	6.15022	6.29933	6.27948	6.69987	6.75967	6.65647	6.67601	6.37727	6.53562	0.433548	0.688398	-0.133198		0.52197
553	O60281-2;O60281	sp|O60281-2|ZN292_HUMAN Isoform 2 of Zinc finger protein 292 OS=Homo sapiens OX=9606 GN=ZNF292;sp|O60281|ZN292_HUMAN Zinc finger protein 292 OS=Homo sapiens OX=9606 GN=ZNF292 PE=1 SV=3	Zinc finger protein 292	ZNF292	1.55852	0.824728	1.00057	-0.0435886	0.242472	1.08019	1.56815	1.59405	0.203147	-0.152267	-0.239956	-0.432638	-2.64884	-0.277979	0.466352	-0.014945	0.882739	-0.351976	1.05205	-1.75193	0.832232	0.578389	0.993682	1.0534	-3.05517	0.745394	-0.536104	-0.443214	0.956068	1.40332	0.769958	0.0397444	-3.33615	-3.02013	0.858226	-3.70818	0.156159	1.29276	0.146726	-3.91475	0.287706	0.797429	-0.382092		0.394379
555	O60287	sp|O60287|NPA1P_HUMAN Nucleolar pre-ribosomal-associated protein 1 OS=Homo sapiens OX=9606 GN=URB1 PE=1 SV=4	Nucleolar pre-ribosomal-associated protein 1	URB1	6.20902	6.09536	6.11273	6.05876	6.48974	6.1893	6.27162	6.55889	5.88026	5.75908	5.54322	5.78748	6.17326	6.38708	6.3388	6.4086	6.68701	5.90504	6.52825	6.06428	6.35403	6.45342	6.39007	6.31194	6.42684	5.8749	5.71095	5.91692	6.406	6.40286	6.25602	6.31745	6.03662	6.48094	6.426	6.60428	5.83063	6.29455	5.80141	5.67567	1.24377	0.266601	0.365406		0.132551
556	O60292	sp|O60292|SI1L3_HUMAN Signal-induced proliferation-associated 1-like protein 3 OS=Homo sapiens OX=9606 GN=SIPA1L3 PE=1 SV=3	Signal-induced proliferation-associated 1-like protein 3	SIPA1L3	-5.69461	-2.79637	-3.32325	-3.19266	-3.75319	-3.43307	-5.06322	-0.468763	-3.65956	-4.08379	-3.56956	-3.68231	-3.4662	-4.15189	-3.46709	-2.88757	-5.38924	-3.997	-3.66677	-3.6106	-4.30908	-2.44914	-3.2438	-3.39018	-2.69986	-2.91571	-3.80537	-4.49359	-2.31632	-3.13831	-2.26386	-3.2538	-2.01551	-3.73313	-6.58752	-4.7205	-4.3744	-5.23833	-2.72796	-2.59771	0.347665	0.75048	-0.415636		0.00547326
557	O60293;O60293-2	sp|O60293|ZC3H1_HUMAN Zinc finger C3H1 domain-containing protein OS=Homo sapiens OX=9606 GN=ZFC3H1 PE=1 SV=3;sp|O60293-2|ZC3H1_HUMAN Isoform 2 of Zinc finger C3H1 domain-containing protein OS=Homo sapiens OX=9606 GN=ZFC3H1	Zinc finger C3H1 domain-containing protein	ZFC3H1	3.03089	3.30976	3.15746	3.15562	3.35793	3.17085	3.2251	3.22345	2.62476	2.84146	3.3632	2.92871	3.13505	2.97253	3.272	3.40849	3.62532	3.44846	3.95642	3.58797	2.62402	2.10832	3.13098	3.13594	3.23152	3.25638	2.98099	3.25325	3.1102	3.1163	3.17192	3.27357	3.02905	3.11972	3.14065	2.97025	2.18879	3.17818	2.42955	2.43586	2.69463	0.0518054	0.603057		1.60487
559	O60306	sp|O60306|AQR_HUMAN RNA helicase aquarius OS=Homo sapiens OX=9606 GN=AQR PE=1 SV=4	Intron-binding protein aquarius	AQR	3.01746	2.80893	3.18374	3.08494	3.2163	3.07476	2.64796	3.27672	2.96344	3.02897	2.88569	2.79237	3.2054	3.0028	3.12156	3.01037	3.57845	3.24337	3.19308	3.04549	3.08407	3.01535	3.14154	3.23025	3.45428	2.80439	2.77327	2.91405	2.92316	2.91983	3.23637	3.03751	3.27015	3.2323	3.16515	3.463	3.58866	2.97274	3.36965	2.81258	1.77531	0.142176	0.294407		0.182823
560	O60313-2;O60313;O60313-10;O60313-11;O60313-9;O60313-13	sp|O60313-2|OPA1_HUMAN Isoform 2 of Dynamin-like 120 kDa protein, mitochondrial OS=Homo sapiens OX=9606 GN=OPA1;sp|O60313|OPA1_HUMAN Dynamin-like 120 kDa protein, mitochondrial OS=Homo sapiens OX=9606 GN=OPA1 PE=1 SV=3;sp|O60313-10|OPA1_HUMAN Isoform 4 of	Dynamin-like 120 kDa protein, mitochondrial;Dynamin-like 120 kDa protein, form S1	OPA1	-4.78492	-1.59115	-2.77629	-4.06741	-3.31743	-3.56812	-3.60291	-5.11199	-4.53647	-4.47777	-5.84881	-0.451851	-3.03107	-2.23906	-4.99898	-3.19496	-3.67316	-4.14796	-4.32242	-2.94596	-0.996194	-1.06544	-0.117976	-0.850436	-3.45645	-0.97271	-3.47863	-1.57609	-1.19914	-0.872885	-3.98005	-0.713422	-4.64465	-5.89244	-1.63602	-4.42581	-0.792636	-3.06939	-5.28153	-3.76439	0.0793019	0.944509	-0.205541		3.59698
561	O60315-2;O60315	sp|O60315-2|ZEB2_HUMAN Isoform 2 of Zinc finger E-box-binding homeobox 2 OS=Homo sapiens OX=9606 GN=ZEB2;sp|O60315|ZEB2_HUMAN Zinc finger E-box-binding homeobox 2 OS=Homo sapiens OX=9606 GN=ZEB2 PE=1 SV=1	Zinc finger E-box-binding homeobox 2	ZEB2	-5.23812	-4.00719	-3.93145	-4.79956	-3.41717	-3.46299	-3.66378	-4.72196	-4.71188	-4.05908	-3.23937	-4.0717	-3.43432	-3.54512	-3.50723	-3.01787	-4.82681	-4.12609	-3.40719	-2.44649	-3.47661	-2.40523	-5.53277	-2.45288	-3.43274	-3.76632	-4.19682	-4.73492	-2.49729	-4.35886	-4.17384	-3.48835	-3.37394	-3.91329	-2.84337	-2.87595	-2.09221	-2.6808	-3.6396	-2.55941	0.580218	0.586536	0.555651		0.0865872
562	O60318	sp|O60318|GANP_HUMAN Germinal-center associated nuclear protein OS=Homo sapiens OX=9606 GN=MCM3AP PE=1 SV=2	Germinal-center associated nuclear protein	MCM3AP	2.64413	1.42273	1.55204	-5.76046	-3.15446	-1.67371	-5.09158	-4.14743	1.25611	0.961178	-3.00375	0.972628	-4.68744	0.535295	0.722583	-5.02479	0.322095	-2.39594	-3.94835	-1.30083	1.61286	1.64712	0.581393	1.0575	1.33299	2.44995	0.727594	0.965252	0.888781	0.826056	1.0383	0.26982	0.824127	1.27109	0.23883	0.97753	0.808938	0.650231	0.927131	0.738914	0.564013	0.598834	-1.83633		2.05742
564	O60333-3	sp|O60333-3|KIF1B_HUMAN Isoform 3 of Kinesin-like protein KIF1B OS=Homo sapiens OX=9606 GN=KIF1B	Kinesin-like protein KIF1B	KIF1B	-0.788801	-0.886248	-4.64625	-5.47922	-2.0529	-4.65877	-3.9967	-3.05735	-2.15921	-1.30926	-1.00215	-4.71902	-5.59557	-1.58794	-3.22969	-2.3889	-0.618283	-3.4138	-3.48197	-3.39669	-3.08714	-4.00006	-1.9604	-1.55742	-1.17698	-1.45667	-1.31205	-1.37866	-0.917004	-1.08453	-3.23017	-1.13766	-1.41164	-0.71513	-0.994348	-5.1358	-0.309123	-0.28506	-0.860032	-0.542918	0.0324538	0.975027	-0.103914		0.380221
565	O60341;O60341-2	sp|O60341|KDM1A_HUMAN Lysine-specific histone demethylase 1A OS=Homo sapiens OX=9606 GN=KDM1A PE=1 SV=2;sp|O60341-2|KDM1A_HUMAN Isoform 2 of Lysine-specific histone demethylase 1A OS=Homo sapiens OX=9606 GN=KDM1A	Lysine-specific histone demethylase 1A	KDM1A	-0.904352	-1.22263	-0.652938	-0.731293	-5.10298	-0.674768	-0.422814	-3.50486	-1.05063	-1.05702	-0.821249	-0.689512	-5.37134	-1.47882	-3.63914	-0.9414	-0.243546	-2.83241	-3.36048	-0.136131	-4.12201	-1.84052	-0.818318	-0.943616	-1.09822	-0.886429	-2.79035	-1.26327	-2.26596	-1.1287	-2.84179	-1.29154	-0.79583	-1.321	-1.16391	-0.812674	-2.47084	-3.76716	-1.1216	-1.20789	0.653903	0.538231	-0.751937		0.259243
576	O60506;O60506-2	sp|O60506|HNRPQ_HUMAN Heterogeneous nuclear ribonucleoprotein Q OS=Homo sapiens OX=9606 GN=SYNCRIP PE=1 SV=2;sp|O60506-2|HNRPQ_HUMAN Isoform 2 of Heterogeneous nuclear ribonucleoprotein Q OS=Homo sapiens OX=9606 GN=SYNCRIP	Heterogeneous nuclear ribonucleoprotein Q	SYNCRIP	4.69683	5.03097	5.09524	4.8556	5.50889	5.55728	5.44238	5.46866	4.97677	4.65259	4.99107	4.86432	5.88116	5.54577	5.56561	5.72116	5.38954	5.00941	5.25103	5.28812	5.04242	4.96557	5.16843	5.37386	4.92737	4.87197	4.83179	4.99106	5.18225	5.26922	5.2678	5.51881	5.83933	5.44827	5.5988	5.20296	4.9846	4.98518	4.71732	4.5289	2.22925	0.0871628	0.339103		3.06941
577	O60506-3;O60506-4;O60506-5	sp|O60506-3|HNRPQ_HUMAN Isoform 3 of Heterogeneous nuclear ribonucleoprotein Q OS=Homo sapiens OX=9606 GN=SYNCRIP;sp|O60506-4|HNRPQ_HUMAN Isoform 4 of Heterogeneous nuclear ribonucleoprotein Q OS=Homo sapiens OX=9606 GN=SYNCRIP;sp|O60506-5|HNRPQ_HUMAN Isof	Heterogeneous nuclear ribonucleoprotein Q	SYNCRIP	-3.34773	-4.2618	-1.99485	-3.21753	-3.31078	-2.64899	-5.75652	-3.91626	-4.22896	-4.09615	-4.20455	-4.15107	-0.476332	-5.35614	-1.6871	-3.89444	-4.24706	-3.62739	-3.43053	-0.883713	-3.5007	-1.24023	-3.68427	-0.748986	-0.509497	-5.20674	-5.63089	-5.67942	-0.807074	-0.877842	-0.866847	-2.72236	-3.15395	-3.46673	-3.57244	-4.51004	-3.60807	-3.30513	-4.52033	-3.77002	0.463866	0.664716	0.640656		0.494432
578	O60508	sp|O60508|PRP17_HUMAN Pre-mRNA-processing factor 17 OS=Homo sapiens OX=9606 GN=CDC40 PE=1 SV=1	Pre-mRNA-processing factor 17	CDC40	0.654116	0.463995	0.705581	1.50614	0.768799	0.673437	0.726457	0.845129	0.489858	1.04417	1.01762	1.28101	1.64528	1.45423	1.28695	0.999585	1.01555	0.712217	1.23082	0.964968	1.39927	1.7491	1.2685	1.50296	0.924284	0.773184	0.35181	-0.0167389	0.9324	1.07164	0.511579	1.27676	1.65965	0.662766	0.798648	0.839233	2.05933	0.942193	2.62332	1.01234	0.162629	0.887149	0.0855753		1.24243
579	O60518	sp|O60518|RNBP6_HUMAN Ran-binding protein 6 OS=Homo sapiens OX=9606 GN=RANBP6 PE=1 SV=2	Ran-binding protein 6	RANBP6	-4.25605	-3.86819	-1.95376	-2.207	-4.65926	-3.8153	-2.27643	-1.17924	-1.69207	-2.77092	-2.4044	-2.26397	-3.31276	-3.34352	-3.42756	-4.81685	-2.84511	-2.85766	-4.74501	-2.66405	-4.73595	-4.00358	-3.70405	-4.36039	-4.69206	-4.1721	-1.9077	-4.1426	-3.58138	-4.61946	-3.79551	-2.22624	-3.7005	-3.42399	-4.6877	-4.65064	-4.29239	-3.13769	-3.81856	-3.06426	0.495582	0.643521	-0.600913		0.682338
580	O60524-4;O60524;O60524-5;O60524-3	sp|O60524-4|NEMF_HUMAN Isoform 4 of Nuclear export mediator factor NEMF OS=Homo sapiens OX=9606 GN=NEMF;sp|O60524|NEMF_HUMAN Nuclear export mediator factor NEMF OS=Homo sapiens OX=9606 GN=NEMF PE=1 SV=4;sp|O60524-5|NEMF_HUMAN Isoform 5 of Nuclear export me	Nuclear export mediator factor NEMF	NEMF	4.80432	4.98879	4.84578	4.73145	4.75753	4.75488	5.08848	5.05055	4.47155	4.60412	4.74627	4.65606	4.58426	4.28313	4.18209	4.55499	4.64542	4.80829	4.47969	4.95399	4.31802	4.4174	4.44355	4.70007	4.09341	4.67104	4.73259	4.71206	4.41821	4.44925	4.88771	4.61934	4.59408	4.86666	5.07795	4.56783	4.76465	4.91468	4.42657	4.58851	0.0302981	0.976562	-0.00919867		0.507088
581	O60547-2;O60547	sp|O60547-2|GMDS_HUMAN Isoform 2 of GDP-mannose 4,6 dehydratase OS=Homo sapiens OX=9606 GN=GMDS;sp|O60547|GMDS_HUMAN GDP-mannose 4,6 dehydratase OS=Homo sapiens OX=9606 GN=GMDS PE=1 SV=1	GDP-mannose 4,6 dehydratase	GMDS	-2.38694	-4.48783	-2.6691	-3.278	-3.23867	-4.62397	-2.63384	-2.60604	-4.57918	-2.83981	-6.17633	-3.06751	-4.09357	-3.6257	-3.25254	-4.32017	-3.01705	-5.13425	-2.98952	-3.2278	-3.38666	-4.67211	-3.54394	-4.03779	-2.58474	-2.40685	-2.25131	-2.6532	-4.42204	-2.23589	-1.84542	-2.27887	-1.63224	-3.81775	-4.19442	-2.66763	-2.59396	-1.1985	-2.36634	-1.80439	0.0444127	0.966536	0.0934319		0.373929
582	O60551	sp|O60551|NMT2_HUMAN Glycylpeptide N-tetradecanoyltransferase 2 OS=Homo sapiens OX=9606 GN=NMT2 PE=1 SV=1	Glycylpeptide N-tetradecanoyltransferase 2	NMT2	-1.73513	-1.56018	-1.05256	-1.10973	-0.863728	-1.06	-0.789557	-0.876152	-1.60981	-1.36213	-0.739429	-0.851881	-1.40267	-1.33359	-1.21219	-0.795447	-1.33481	-1.42144	-0.875928	-0.661106	-1.48741	-4.09101	-0.864148	-1.14471	-1.96815	-1.4762	-1.74399	-1.48437	-1.30709	-1.14333	-1.27121	-0.851464	-1.39738	-2.81419	-3.72676	-1.32287	-1.96768	-4.13249	-1.89979	-1.6513	0.352587	0.744299	0.179286		0.895937
583	O60563	sp|O60563|CCNT1_HUMAN Cyclin-T1 OS=Homo sapiens OX=9606 GN=CCNT1 PE=1 SV=1	Cyclin-T1	CCNT1	3.19475	3.41714	3.33249	3.46148	3.35138	2.99854	3.4034	3.1571	2.93492	2.83896	3.14188	2.81346	2.87519	2.76529	2.74492	3.03844	3.16751	3.43018	3.62904	3.70129	2.65594	2.71343	2.8552	2.79309	2.50679	3.51287	3.40087	3.32502	2.95699	2.97647	2.84534	2.70638	2.68096	3.1874	3.01805	2.92684	3.23326	3.20153	2.71914	2.97007	1.28873	0.252847	0.340118		1.27646
586	O60573;O60573-2	sp|O60573|IF4E2_HUMAN Eukaryotic translation initiation factor 4E type 2 OS=Homo sapiens OX=9606 GN=EIF4E2 PE=1 SV=1;sp|O60573-2|IF4E2_HUMAN Isoform 2 of Eukaryotic translation initiation factor 4E type 2 OS=Homo sapiens OX=9606 GN=EIF4E2	Eukaryotic translation initiation factor 4E type 2	EIF4E2	2.16014	2.50556	2.39213	2.32429	2.04905	2.15018	2.55114	2.41687	2.15012	1.98213	2.4194	1.99088	1.60281	1.46528	1.87376	1.19528	1.7298	2.33124	1.8886	2.75763	1.86159	2.23118	2.25786	2.10239	1.05964	2.53539	2.39838	2.45938	2.20149	1.99426	2.41621	1.78352	3.2089	2.58836	3.15484	2.30617	1.56118	1.09358	1.60739	1.82566	0.131654	0.913727	-0.0637641		0.357271
587	O60583-2;O60583	sp|O60583-2|CCNT2_HUMAN Isoform 2 of Cyclin-T2 OS=Homo sapiens OX=9606 GN=CCNT2;sp|O60583|CCNT2_HUMAN Cyclin-T2 OS=Homo sapiens OX=9606 GN=CCNT2 PE=1 SV=2	Cyclin-T2	CCNT2	-0.259245	-0.156805	-0.392726	0.259451	-1.69954	-1.01875	-0.956899	-1.16536	-1.42709	-1.0468	-0.81064	-1.18202	-2.32918	-1.6371	-1.35674	-0.76505	-0.547036	-0.402988	-0.811505	-0.415363	-2.28393	-4.01006	-4.122	-3.99724	-0.622961	-0.17848	-0.542278	-0.467539	-3.9241	-3.95892	-4.06277	-2.46186	-3.60461	-4.06597	-3.15314	-4.82312	-4.22768	-4.64823	-0.819896	-1.1716	0.101867	0.934299	0.082762		3.69267
591	O60645	sp|O60645|EXOC3_HUMAN Exocyst complex component 3 OS=Homo sapiens OX=9606 GN=EXOC3 PE=1 SV=3	Exocyst complex component 3	EXOC3	-5.46754	-3.84922	-3.3474	-3.77513	-4.47281	-3.45788	-1.65723	-2.10381	-3.80997	-4.04408	-2.52461	-3.29376	-3.36357	-2.12643	-3.18988	-4.09767	-3.58107	-3.76137	-4.42953	-3.58293	-2.88499	-3.82965	-4.68554	-2.65802	-4.14885	-4.31798	-4.45457	-4.56798	-3.98394	-2.80422	-2.09823	-3.43503	-1.83757	-2.98832	-3.83725	-2.79123	-3.26913	-3.04703	-4.62868	-4.405	0.0597558	0.955803	-0.0747595		0.330666
598	O60684	sp|O60684|IMA7_HUMAN Importin subunit alpha-7 OS=Homo sapiens OX=9606 GN=KPNA6 PE=1 SV=1	Importin subunit alpha-7	KPNA6	-1.30443	-0.805113	-1.55309	-5.49579	-0.879568	-0.880449	-4.55416	-0.710964	-1.4611	-0.367348	-1.63965	-0.895714	-4.31115	-1.40288	-1.86426	-1.45181	-3.15388	-3.55574	-2.25752	-2.60145	0.316453	0.519244	-4.64926	-0.356633	-2.28993	-1.15504	-0.804916	-1.035	-0.811954	-4.97754	-2.3203	-1.17667	-1.15133	-0.739494	-0.85501	-0.221071	-3.49963	-3.37189	-0.869008	-2.215	0.736329	0.49793	-1.20187		0.380697
599	O60701;O60701-2;O60701-3	sp|O60701|UGDH_HUMAN UDP-glucose 6-dehydrogenase OS=Homo sapiens OX=9606 GN=UGDH PE=1 SV=1;sp|O60701-2|UGDH_HUMAN Isoform 2 of UDP-glucose 6-dehydrogenase OS=Homo sapiens OX=9606 GN=UGDH;sp|O60701-3|UGDH_HUMAN Isoform 3 of UDP-glucose 6-dehydrogenase OS=Ho	UDP-glucose 6-dehydrogenase	UGDH	-3.88108	-4.035	-2.44675	-4.44343	-4.25524	-5.6972	-2.64979	-4.51741	-3.46441	-4.7156	-4.10745	-3.65731	-3.47924	-3.36675	-4.42487	-3.60326	-3.80045	-4.38557	-3.6958	-3.6804	-3.37875	-3.292	-4.2091	-2.5325	-5.30213	-4.02075	-3.32859	-2.49734	-3.87125	-3.81985	-4.78865	-3.97202	-3.31731	-4.88981	-3.63014	-4.93473	-3.78253	-4.12525	-4.50688	-4.62647	0.0444693	0.966718	-0.0466738		0.602447
600	O60716;O60716-2;O60716-3;O60716-5;O60716-4;O60716-6;O60716-7;O60716-8;O60716-9;O60716-10;O60716-11;O60716-13;O60716-17;O60716-12;O60716-14;O60716-15;O60716-18;O60716-16;O60716-19;O60716-21;O60716-20;O60716-22;O60716-23;O60716-24;O60716-25;O60716-26;O60716-27;O60716-29;O60716-31;O60716-28;O60716-30;O60716-32	sp|O60716|CTND1_HUMAN Catenin delta-1 OS=Homo sapiens OX=9606 GN=CTNND1 PE=1 SV=1;sp|O60716-2|CTND1_HUMAN Isoform 1AB of Catenin delta-1 OS=Homo sapiens OX=9606 GN=CTNND1;sp|O60716-3|CTND1_HUMAN Isoform 1AC of Catenin delta-1 OS=Homo sapiens OX=9606 GN=CTN	Catenin delta-1	CTNND1	2.513	1.98561	2.14742	2.21955	2.23177	2.59245	2.3319	2.21265	1.90594	2.32446	2.5956	2.77849	2.74945	2.56185	2.73026	2.58786	2.38671	2.76554	2.82329	2.54226	2.61997	2.74771	2.42594	2.4249	2.76662	2.54216	2.23001	2.36424	2.40294	2.50381	2.56848	2.6192	2.82841	2.23216	2.44574	2.40664	2.85457	2.5609	2.88805	2.6304	1.05483	0.330147	0.32069		0.179787
601	O60725	sp|O60725|ICMT_HUMAN Protein-S-isoprenylcysteine O-methyltransferase OS=Homo sapiens OX=9606 GN=ICMT PE=1 SV=1	Protein-S-isoprenylcysteine O-methyltransferase	ICMT	0.0618725	-1.67382	-1.79328	-1.64604	-0.256971	-0.600033	-0.539994	-1.06032	-0.844584	-1.48371	-2.07873	-1.41392	-0.45649	-0.515844	-0.916598	-0.665023	-0.479672	-0.87023	-0.70567	-0.792479	-0.211299	-0.63654	-1.11188	-3.20383	-1.04059	-2.10947	-2.38518	-1.64019	-1.09448	-1.2898	-1.09278	-4.91057	-0.273241	-1.08165	-0.288901	-0.989286	-0.907653	-1.03664	-1.01719	-0.994987	1.02386	0.342101	0.647014		0.738128
603	O60762	sp|O60762|DPM1_HUMAN Dolichol-phosphate mannosyltransferase subunit 1 OS=Homo sapiens OX=9606 GN=DPM1 PE=1 SV=1	Dolichol-phosphate mannosyltransferase subunit 1	DPM1	-0.904114	-0.579817	-0.84542	-0.734528	-1.0805	-0.11928	-1.14491	-0.696808	0.0161142	-0.437847	-0.465858	-0.253599	-1.23332	-0.826822	-0.837594	-0.820603	-2.79843	0.199259	-2.02086	-0.962769	0.969075	0.16212	-1.42563	-2.85796	-1.28089	-1.74759	-4.09908	-3.47317	-0.879929	-0.797459	-4.85771	-0.665549	0.0470409	-0.581373	-0.570554	-0.109266	0.982121	-0.628522	0.630462	-1.36173	1.04233	0.334815	-0.870067		0.0333583
605	O60765	sp|O60765|Z354A_HUMAN Zinc finger protein 354A OS=Homo sapiens OX=9606 GN=ZNF354A PE=1 SV=2	Zinc finger protein 354A	ZNF354A	-0.653803	-0.9746	-0.974143	-1.46628	-0.98653	-0.413322	-0.621789	-0.635927	-0.747396	-1.0048	-1.16799	-0.770624	-0.817377	-1.01524	-0.834184	-0.78473	-0.475326	-0.918951	-0.756888	-0.664486	-0.899861	-0.510449	-1.22674	-0.40314	-0.96117	-1.79897	-1.02711	-1.05398	-0.731636	-0.767761	-0.897292	-0.56965	-0.873924	-2.30727	-0.53128	-3.02785	-0.953813	-0.199471	-1.33957	-0.756162	0.995194	0.352192	0.266042		0.0075151
607	O60783	sp|O60783|RT14_HUMAN 28S ribosomal protein S14, mitochondrial OS=Homo sapiens OX=9606 GN=MRPS14 PE=1 SV=1	28S ribosomal protein S14, mitochondrial	MRPS14	-0.374374	1.16105	0.697709	0.348412	0.427437	0.717243	0.455245	0.348366	0.605624	0.899117	0.121786	0.134439	0.537045	0.548409	0.398335	0.0501471	-0.0439959	0.352978	-0.0744047	0.432503	0.151153	1.15523	-0.615804	0.0134745	0.268671	0.627188	-0.234953	0.265923	0.516569	0.918001	0.4857	0.384028	0.0132809	0.41609	0.672088	1.54068	1.3364	1.01748	0.691653	-0.30339	0.502202	0.638311	-0.28245		0.45464
608	O60784;O60784-2;O60784-4;O60784-3	sp|O60784|TOM1_HUMAN Target of Myb protein 1 OS=Homo sapiens OX=9606 GN=TOM1 PE=1 SV=2;sp|O60784-2|TOM1_HUMAN Isoform 2 of Target of Myb protein 1 OS=Homo sapiens OX=9606 GN=TOM1;sp|O60784-4|TOM1_HUMAN Isoform 4 of Target of Myb protein 1 OS=Homo sapiens O	Target of Myb protein 1	TOM1	-0.944687	-1.73748	-4.80924	-1.54903	-3.83885	-5.58101	-4.32997	-3.38602	-0.0548048	0.0448608	-0.888784	-0.0107689	-1.15014	-0.775322	-5.33383	-2.96706	-0.931231	-0.61533	-1.19413	-0.275682	-4.35029	-3.75299	-1.29109	-4.82641	-1.01989	-0.420551	-0.342001	-0.81856	-2.97089	-0.113033	-0.834203	-1.73508	-0.484138	-1.98772	-1.20685	-1.28141	-2.74953	-4.49982	-5.8475	-0.0737123	0.245708	0.825655	0.48965		0.0458543
610	O60814;P57053	sp|O60814|H2B1K_HUMAN Histone H2B type 1-K OS=Homo sapiens OX=9606 GN=H2BC12 PE=1 SV=3;sp|P57053|H2BFS_HUMAN Histone H2B type F-S OS=Homo sapiens OX=9606 GN=H2BS1 PE=1 SV=2	Histone H2B type 1-K;Histone H2B type F-S	HIST1H2BK;H2BFS	-3.83858	-3.59219	-3.36523	-3.73696	-1.74716	-4.38294	-1.69224	-4.68476	-3.99951	-2.91324	-4.62738	-4.43774	-2.76447	-3.63889	-4.42921	-3.01139	-4.12717	-3.28521	-2.87107	-2.62372	-4.12108	-2.63901	-1.87087	-1.59327	-4.45775	-3.44366	-3.16584	-4.6632	-2.94216	-2.59556	-4.22712	-3.16637	-1.56277	-4.73092	-2.13605	-2.75479	-4.54437	-2.33409	-3.00867	-2.22831	0.872583	0.414522	0.587061		0.484742
613	O60828-5;O60828-2;O60828;O60828-4;O60828-3	sp|O60828-5|PQBP1_HUMAN Isoform 5 of Polyglutamine-binding protein 1 OS=Homo sapiens OX=9606 GN=PQBP1;sp|O60828-2|PQBP1_HUMAN Isoform 2 of Polyglutamine-binding protein 1 OS=Homo sapiens OX=9606 GN=PQBP1;sp|O60828|PQBP1_HUMAN Polyglutamine-binding protein	Polyglutamine-binding protein 1	PQBP1	-5.7866	-5.13385	-0.979444	-1.12	-3.31608	-4.00562	-2.83634	-2.58146	-1.24108	-1.04307	-0.94479	-0.962803	-4.05153	-3.34733	-3.31201	-2.75163	-0.192204	-2.41762	-3.35865	-2.31264	-1.01828	-2.38918	-3.5346	-3.95988	-3.96371	-0.911535	-0.76869	-5.56887	-4.15541	-4.60516	-3.30581	-3.8714	-2.56869	-3.19896	-2.95181	-0.615339	-0.707669	-3.98102	-0.225236	-0.161742	0.0246685	0.98159	0.081177		0.497498
615	O60831	sp|O60831|PRAF2_HUMAN PRA1 family protein 2 OS=Homo sapiens OX=9606 GN=PRAF2 PE=1 SV=1	PRA1 family protein 2	PRAF2	-3.79471	-4.03392	-3.08374	-5.07244	-4.25328	-1.61116	-3.51243	-1.54084	-2.58303	-4.01625	-4.17554	-3.02695	-2.76803	-2.62052	-3.07077	-2.45954	-3.23658	-1.58841	-2.12973	-2.26026	-3.74105	-2.45199	-2.73001	-3.53222	-5.18253	-4.74709	-4.77447	-4.52391	-2.78349	-5.06325	-2.96458	-2.79718	-4.63491	-3.15122	-3.28384	-4.06025	-3.12275	-4.28055	-4.30746	-3.49025	1.90334	0.120685	1.41958		0.328685
616	O60832;O60832-2	sp|O60832|DKC1_HUMAN H/ACA ribonucleoprotein complex subunit DKC1 OS=Homo sapiens OX=9606 GN=DKC1 PE=1 SV=3;sp|O60832-2|DKC1_HUMAN Isoform 3 of H/ACA ribonucleoprotein complex subunit DKC1 OS=Homo sapiens OX=9606 GN=DKC1	H/ACA ribonucleoprotein complex subunit 4	DKC1	7.01123	7.11829	6.81605	6.88838	7.10536	6.9634	6.9743	7.04071	6.78161	6.61372	6.48715	6.71438	6.91366	6.94662	6.91634	6.84027	7.1709	6.83449	7.10839	6.73892	7.14069	7.25434	6.84538	7.11497	6.98592	6.57886	6.67243	6.7534	6.71516	6.85798	6.79973	6.91581	6.82171	6.68765	6.88078	6.98532	6.89418	6.78494	6.85831	6.70398	0.627657	0.555124	0.159321		0.966713
617	O60841	sp|O60841|IF2P_HUMAN Eukaryotic translation initiation factor 5B OS=Homo sapiens OX=9606 GN=EIF5B PE=1 SV=4	Eukaryotic translation initiation factor 5B	EIF5B	5.46278	5.66286	5.67712	5.6206	5.26257	4.81731	5.49114	5.30842	5.02261	5.20519	5.79515	5.27729	4.56282	4.63173	4.4782	5.04894	5.33581	5.11209	5.44215	5.63995	4.66984	4.88026	5.0253	5.04584	4.68567	5.42027	5.39647	5.40751	4.77757	4.91523	4.97462	5.04954	4.79762	5.26328	5.0821	5.04221	4.33328	5.04871	4.36207	4.59899	0.214845	0.850668	-0.0829511		0.080646
619	O60869;O60869-2;O60869-3	sp|O60869|EDF1_HUMAN Endothelial differentiation-related factor 1 OS=Homo sapiens OX=9606 GN=EDF1 PE=1 SV=1;sp|O60869-2|EDF1_HUMAN Isoform 2 of Endothelial differentiation-related factor 1 OS=Homo sapiens OX=9606 GN=EDF1;sp|O60869-3|EDF1_HUMAN Isoform 3 of	Endothelial differentiation-related factor 1	EDF1	3.68174	4.29838	4.25543	4.57598	5.40836	5.30418	5.33924	5.45161	2.7518	3.86578	4.72194	4.08357	4.40406	4.38875	4.39598	4.76462	3.94769	4.25956	4.25917	4.82481	3.82574	3.49193	4.39725	4.77116	3.53322	4.84562	4.47281	4.61686	4.64812	4.52913	4.64688	4.77482	4.80714	5.3568	4.51595	4.55109	4.19586	4.39161	3.88057	3.84554	0.388848	0.720754	0.293483		1.54749
620	O60870;O60870-2	sp|O60870|KIN17_HUMAN DNA/RNA-binding protein KIN17 OS=Homo sapiens OX=9606 GN=KIN PE=1 SV=2;sp|O60870-2|KIN17_HUMAN Isoform 2 of DNA/RNA-binding protein KIN17 OS=Homo sapiens OX=9606 GN=KIN	DNA/RNA-binding protein KIN17	KIN	3.46156	3.94624	3.65929	3.63131	3.62729	3.70455	3.60803	3.43182	3.60832	3.52259	3.39975	3.54084	3.92426	3.62796	3.67259	3.97167	3.98347	3.60881	3.63178	3.79922	3.47018	3.57409	3.76162	3.90885	3.83396	3.54038	3.43205	3.30327	3.31636	3.54389	3.54229	3.983	3.68762	3.57158	3.68493	3.32586	3.87221	3.69233	3.59782	3.37336	0.815533	0.451242	0.159585		0.0558902
622	O60884	sp|O60884|DNJA2_HUMAN DnaJ homolog subfamily A member 2 OS=Homo sapiens OX=9606 GN=DNAJA2 PE=1 SV=1	DnaJ homolog subfamily A member 2	DNAJA2	2.09739	2.21905	2.51691	2.19369	3.10963	2.99349	2.83646	3.02367	2.87595	2.76547	2.70035	2.78297	2.79171	2.86075	3.00796	3.26936	2.08287	2.37362	2.88937	2.79302	2.60308	2.57536	2.41289	2.63034	1.81862	1.90895	1.69331	2.2003	2.52263	2.49949	2.42433	2.44618	2.7801	2.67083	2.67017	2.61122	2.72427	2.74873	2.50717	2.43424	0.0271657	0.978361	0.0157478		3.24113
629	O60930	sp|O60930|RNH1_HUMAN Ribonuclease H1 OS=Homo sapiens OX=9606 GN=RNASEH1 PE=1 SV=2	Ribonuclease H1	RNASEH1	0.699486	0.898355	0.966165	0.572252	1.04305	1.31722	0.345401	0.0662956	0.108714	-0.719185	1.20774	0.664335	1.08506	1.01454	0.819785	1.20975	0.234191	0.211992	0.139783	1.34087	-0.338382	-3.28583	0.365447	0.939532	-1.02959	-0.244608	0.0252953	0.135456	0.932713	0.0802441	0.22988	0.762	0.467789	0.358316	1.51198	0.672926	0.651229	0.273219	-0.418813	-0.692777	0.0675331	0.950853	-0.0680232		1.24921
630	O60934	sp|O60934|NBN_HUMAN Nibrin OS=Homo sapiens OX=9606 GN=NBN PE=1 SV=1	Nibrin	NBN	-0.198235	-1.09319	-0.902829	-1.14559	-1.35761	-4.51063	-2.82464	-4.28282	-0.969857	-0.990484	-1.06783	-0.657671	-0.848555	-0.713152	-0.503758	-0.451079	-0.348451	-0.687984	-4.33473	-0.678215	-4.68299	-0.425393	-3.5531	-3.49061	-1.03332	-0.840467	-3.46932	-0.652248	-0.408838	-2.18984	-0.913316	-0.72079	-3.42596	-2.57003	-0.766467	-3.04628	-1.08574	-1.47633	-1.10356	-1.44155	0.450234	0.675458	-0.634136		0.488117
632	O60942;O60942-2;O60942-4;O60942-3	sp|O60942|MCE1_HUMAN mRNA-capping enzyme OS=Homo sapiens OX=9606 GN=RNGTT PE=1 SV=1;sp|O60942-2|MCE1_HUMAN Isoform 2 of mRNA-capping enzyme OS=Homo sapiens OX=9606 GN=RNGTT;sp|O60942-4|MCE1_HUMAN Isoform 4 of mRNA-capping enzyme OS=Homo sapiens OX=9606 GN=	mRNA-capping enzyme;Polynucleotide 5-triphosphatase;mRNA guanylyltransferase	RNGTT	-2.88687	-3.93585	-2.02085	-4.44366	-3.19143	-1.70948	-3.31438	-1.26428	-2.27693	-1.98656	-4.88743	-1.71394	-1.28274	-1.38293	-1.16092	-1.19301	-1.93543	-2.0718	-1.40745	-1.5554	-1.3868	-1.49836	-0.981059	-1.2641	-1.88197	-2.50761	-2.18034	-4.55289	-1.66988	-1.41411	-1.45873	-1.06638	-3.33418	-2.6452	-1.6903	-1.79683	-1.29858	-1.11258	-4.43439	-1.28852	1.12613	0.299575	1.27649		0.543724
635	O75037-3;O75037-4	sp|O75037-3|KI21B_HUMAN Isoform 3 of Kinesin-like protein KIF21B OS=Homo sapiens OX=9606 GN=KIF21B;sp|O75037-4|KI21B_HUMAN Isoform 4 of Kinesin-like protein KIF21B OS=Homo sapiens OX=9606 GN=KIF21B	Kinesin-like protein KIF21B	KIF21B	-2.20021	-4.20706	-4.3107	-3.36241	-3.73547	-5.04456	-2.36324	-2.05964	-5.02011	-3.80728	-1.79373	-3.29649	-6.01179	-5.44691	-4.22499	-3.47462	-2.52899	-3.52405	-3.63216	-3.04829	-2.84391	-4.07071	-5.06916	-3.64611	-2.05045	-3.03263	-4.24777	-5.53323	-2.14297	-2.33798	-2.977	-5.6348	-1.62301	-3.37256	-1.12499	-1.44039	-3.32823	-1.24075	-4.75042	-3.76706	0.2235	0.841152	0.316372		0.0629432
636	O75044	sp|O75044|SRGP2_HUMAN SLIT-ROBO Rho GTPase-activating protein 2 OS=Homo sapiens OX=9606 GN=SRGAP2 PE=1 SV=3	SLIT-ROBO Rho GTPase-activating protein 2	SRGAP2	-5.45545	-4.01346	-4.72034	-3.19662	-4.37466	-2.4467	-2.6819	-1.86938	-3.13896	-4.81956	-5.7822	-5.337	-4.84978	-2.28688	-1.7249	-1.6568	-1.44912	-3.34155	-1.85358	-4.34798	-3.3629	-3.39947	-4.00349	-2.76266	-5.05488	-5.99231	-1.60875	-4.65025	-2.81258	-4.95827	-3.17747	-5.55766	-3.46644	-3.54795	-4.59013	-3.35687	-3.7161	-4.97366	-1.4735	-1.70902	1.60394	0.172368	1.80989		0.466589
638	O75083;O75083-3	sp|O75083|WDR1_HUMAN WD repeat-containing protein 1 OS=Homo sapiens OX=9606 GN=WDR1 PE=1 SV=4;sp|O75083-3|WDR1_HUMAN Isoform 2 of WD repeat-containing protein 1 OS=Homo sapiens OX=9606 GN=WDR1	WD repeat-containing protein 1	WDR1	0.322493	-0.205988	-0.349408	-0.153452	0.603563	0.201653	-0.0190954	0.39764	0.606473	0.771172	-0.113705	0.278822	0.97604	1.29789	0.90236	0.766145	0.459342	0.473848	1.01483	0.209473	0.50656	0.763825	-0.258481	-0.104781	1.20493	1.41028	1.70977	0.52846	1.00406	1.11652	0.785487	0.425815	1.41477	0.39114	1.02742	0.45771	1.04866	1.00573	1.08565	2.208	0.8874	0.408723	0.394824		0.784334
641	O75116	sp|O75116|ROCK2_HUMAN Rho-associated protein kinase 2 OS=Homo sapiens OX=9606 GN=ROCK2 PE=1 SV=4	Rho-associated protein kinase 2	ROCK2	-5.60142	-4.63498	-4.83399	-5.34709	-3.4914	-4.57339	-3.94704	-3.44593	0.464723	-0.090662	0.350103	0.390142	0.0275803	0.24921	0.507668	0.526338	-4.57802	-4.76794	-3.30549	-2.33698	-4.35024	-3.68293	-4.60337	-4.79597	-3.19687	-4.06693	-4.44582	-5.16934	-3.16309	-4.84819	-4.3556	-3.56234	-3.24039	-3.59862	-4.26784	-4.88077	-2.55007	-4.12565	-1.99955	-4.38273	0.3931	0.717678	-1.33421		1.28262
644	O75122-3	sp|O75122-3|CLAP2_HUMAN Isoform 3 of CLIP-associating protein 2 OS=Homo sapiens OX=9606 GN=CLASP2	CLIP-associating protein 2	CLASP2	-0.260479	-0.149015	-0.763776	-0.522339	-0.31624	0.158314	-2.84269	-3.79775	0.721898	0.0754108	-0.061203	0.0118465	0.743799	0.148052	0.49825	0.847192	-0.204974	0.428894	-0.222753	-0.180981	-0.29362	-0.699096	0.0334024	0.184773	-0.447531	-0.614119	-1.09566	-0.583746	-0.0870209	0.00414658	0.169507	0.0178328	-0.593534	-0.831009	-0.788507	-1.89664	-0.145417	-0.236564	-1.19284	-0.890992	0.110896	0.928633	0.0735037		0.162759
645	O75123-2;O75123	sp|O75123-2|ZN623_HUMAN Isoform 2 of Zinc finger protein 623 OS=Homo sapiens OX=9606 GN=ZNF623;sp|O75123|ZN623_HUMAN Zinc finger protein 623 OS=Homo sapiens OX=9606 GN=ZNF623 PE=1 SV=3	Zinc finger protein 623	ZNF623	-4.31317	-0.936937	-1.1385	-1.4615	-1.25296	-1.54275	-0.717391	-1.61242	-5.65998	-3.11904	-1.49777	-1.55561	-1.09031	-1.28341	-1.1181	-1.28094	-2.75899	-3.94456	-1.33484	-0.874712	-1.30711	-0.938062	-1.23334	-0.701571	-2.31366	-1.04798	-1.66999	-5.97482	-0.567202	-1.03714	-0.848855	-0.685849	-1.31156	-3.557	-1.30972	-3.19594	-4.41056	-1.16194	-1.54766	-1.95296	0.0853742	0.941744	0.23204		0.542721
646	O75127	sp|O75127|PTCD1_HUMAN Pentatricopeptide repeat-containing protein 1, mitochondrial OS=Homo sapiens OX=9606 GN=PTCD1 PE=1 SV=2	Pentatricopeptide repeat-containing protein 1, mitochondrial	PTCD1	-1.7763	-3.87941	-3.03892	-2.92667	-2.36305	-2.42499	-2.40594	-2.18735	-2.09779	-2.61864	-2.52296	-4.37406	-1.80977	-2.80639	-2.89689	-2.50325	-2.74049	-2.64003	-3.60184	-3.90591	-1.18386	-1.20386	-4.12217	-3.77706	-3.15341	-4.86399	-2.55546	-3.10414	-3.86392	-2.9331	-1.08392	-3.67543	-1.29575	-3.03345	-3.50982	-2.68827	-1.97033	-3.97792	-2.70987	-5.04436	0.273128	0.809146	-0.317724		0.0972171
647	O75131	sp|O75131|CPNE3_HUMAN Copine-3 OS=Homo sapiens OX=9606 GN=CPNE3 PE=1 SV=1	Copine-3	CPNE3	4.00525	3.56561	3.65312	3.38114	3.89373	4.01348	3.87248	3.75608	4.04758	4.81599	4.44808	4.68471	3.97337	4.31047	4.03665	4.13993	4.19012	3.97164	4.75592	4.2794	3.68608	3.74263	3.74358	3.81578	4.1207	4.31473	4.67259	4.15971	3.66202	4.05175	4.05883	3.90993	4.34908	4.00229	3.98384	3.67175	4.18852	4.26137	4.64716	5.19739	0.333227	0.758977	0.224084		1.74122
648	O75143-3;O75143-2;O75143;O75143-5;O75143-4	sp|O75143-3|ATG13_HUMAN Isoform 3 of Autophagy-related protein 13 OS=Homo sapiens OX=9606 GN=ATG13;sp|O75143-2|ATG13_HUMAN Isoform 2 of Autophagy-related protein 13 OS=Homo sapiens OX=9606 GN=ATG13;sp|O75143|ATG13_HUMAN Autophagy-related protein 13 OS=Homo	Autophagy-related protein 13	ATG13	1.77667	-3.30043	1.26125	1.46897	1.54941	1.87524	1.33494	-5.22168	1.79906	2.24594	1.09102	1.82794	2.21989	-4.2073	1.5505	1.89627	2.29477	2.95385	-3.46808	2.48814	-2.70177	2.5718	2.29776	-3.16606	-4.76717	-4.14059	-4.40578	-3.85269	-4.44468	-2.72604	1.84012	2.40819	-2.43501	-5.50404	-4.39003	2.5135	-3.79254	2.33593	2.35153	-5.04604	0.0114783	0.993262	0.0458682		0.0732819
650	O75147-4;O75147;O75147-2;O75147-1	sp|O75147-4|OBSL1_HUMAN Isoform 4 of Obscurin-like protein 1 OS=Homo sapiens OX=9606 GN=OBSL1;sp|O75147|OBSL1_HUMAN Obscurin-like protein 1 OS=Homo sapiens OX=9606 GN=OBSL1 PE=1 SV=4;sp|O75147-2|OBSL1_HUMAN Isoform 2 of Obscurin-like protein 1 OS=Homo sapi	Obscurin-like protein 1	OBSL1	-2.33917	-0.784218	0.308873	-0.766354	0.0958405	0.408209	0.78864	-3.14107	0.00920391	0.15974	-0.163771	0.566071	0.826643	0.460894	1.06789	0.381557	-0.700677	-0.276752	-5.14853	-3.81905	-0.364381	-1.12696	0.542861	0.557315	-0.832838	-0.130896	0.0105553	0.167931	-0.352491	0.499866	0.302585	1.26848	-0.342062	0.757162	0.697438	0.21686	0.541341	0.0374308	-1.06007	-0.579827	1.33542	0.241534	-2.11005		0.105504
651	O75150;O75150-4;O75150-3	sp|O75150|BRE1B_HUMAN E3 ubiquitin-protein ligase BRE1B OS=Homo sapiens OX=9606 GN=RNF40 PE=1 SV=5;sp|O75150-4|BRE1B_HUMAN Isoform 4 of E3 ubiquitin-protein ligase BRE1B OS=Homo sapiens OX=9606 GN=RNF40;sp|O75150-3|BRE1B_HUMAN Isoform 3 of E3 ubiquitin-pro	E3 ubiquitin-protein ligase BRE1B	RNF40	-1.18438	-3.90806	-4.5639	-4.34745	-2.91315	-3.20353	-4.18287	-4.1969	-3.84269	-4.38092	-5.91575	-3.91351	-2.67326	-4.20089	-6.51595	-3.28808	-3.83333	-5.41997	-4.13855	-2.43713	-3.02036	-3.72645	-1.86829	-1.34172	-1.54173	-1.81281	-1.6083	-1.56951	-3.19133	-3.73719	-3.72948	-1.22074	-1.65398	-4.84686	-2.9435	-2.30424	-0.349553	-0.964364	-2.29787	-4.21978	0.021794	0.983916	0.0498374		1.09527
652	O75151	sp|O75151|PHF2_HUMAN Lysine-specific demethylase PHF2 OS=Homo sapiens OX=9606 GN=PHF2 PE=1 SV=4	Lysine-specific demethylase PHF2	PHF2	-3.84895	0.820829	0.863502	0.0502071	0.390039	0.408117	0.520757	-0.251272	0.881442	0.396498	0.026516	-0.562963	-0.595398	-0.483706	-0.772023	-0.173856	-0.320798	-1.12531	0.165971	-3.24401	-5.27589	-3.50743	0.000201225	-1.54301	-4.69466	-0.478323	-0.838861	-0.63427	-1.48708	-4.17542	-1.09811	-0.575418	-2.59129	-0.760151	-1.03373	-0.605499	0.472619	-0.554305	-0.542684	-1.67436	0.473346	0.659297	-0.959421		1.89635
653	O75152	sp|O75152|ZC11A_HUMAN Zinc finger CCCH domain-containing protein 11A OS=Homo sapiens OX=9606 GN=ZC3H11A PE=1 SV=3	Zinc finger CCCH domain-containing protein 11A	ZC3H11A	2.13235	2.33676	2.44288	2.10286	0.956902	2.25117	2.38482	2.1842	2.35032	2.9287	2.01407	2.18206	0.930416	1.1562	1.41918	1.89169	1.7124	2.15132	2.56642	1.53806	2.47723	2.32601	1.7385	1.92401	1.61704	2.69271	2.62017	2.63201	1.91906	2.17754	2.11228	1.63031	1.75517	2.06947	1.69995	2.65731	2.09964	1.77441	2.66514	1.46644	0.778351	0.471958	-0.319201		0.734041
657	O75165	sp|O75165|DJC13_HUMAN DnaJ homolog subfamily C member 13 OS=Homo sapiens OX=9606 GN=DNAJC13 PE=1 SV=5	DnaJ homolog subfamily C member 13	DNAJC13	3.24617	3.43082	2.83487	2.88528	3.49124	3.21816	3.20854	3.46559	3.25932	3.98947	3.69224	3.56416	3.58038	3.45256	3.71769	3.84272	3.92778	3.76428	3.69688	3.78544	3.33245	3.44821	3.72821	3.54724	2.87511	3.07347	3.08943	2.89595	3.37284	3.83111	3.9919	3.98264	3.42846	3.43993	3.5423	3.10394	2.34538	3.84223	2.92108	3.165	1.21848	0.27246	0.430804		0.0477641
659	O75175	sp|O75175|CNOT3_HUMAN CCR4-NOT transcription complex subunit 3 OS=Homo sapiens OX=9606 GN=CNOT3 PE=1 SV=1	CCR4-NOT transcription complex subunit 3	CNOT3	-0.92996	0.33539	0.290063	-3.1345	0.00417137	-1.04554	-0.119044	-0.252754	-0.485366	-0.0461979	1.0274	0.126232	-0.710011	-0.329103	-3.25179	-0.881665	0.559432	0.356245	1.83478	1.4511	-4.50238	-0.648566	-0.88889	-0.565852	-4.10613	-0.262886	-0.0890541	0.182934	-0.378532	-0.76808	-1.07734	-0.596101	-0.505732	0.203926	-0.237256	-0.579975	-3.33131	0.844546	-0.504096	0.316274	1.15764	0.287268	1.40251		0.462385
660	O75179-2;O75179;O75179-7;O75179-6;O75179-4	sp|O75179-2|ANR17_HUMAN Isoform 2 of Ankyrin repeat domain-containing protein 17 OS=Homo sapiens OX=9606 GN=ANKRD17;sp|O75179|ANR17_HUMAN Ankyrin repeat domain-containing protein 17 OS=Homo sapiens OX=9606 GN=ANKRD17 PE=1 SV=3;sp|O75179-7|ANR17_HUMAN Isofo	Ankyrin repeat domain-containing protein 17	ANKRD17	4.48519	4.32254	4.38814	4.38701	4.85068	4.49663	4.81286	4.97408	4.3648	4.18285	4.66574	4.42914	4.43973	4.54275	4.41675	4.81227	4.89558	4.55496	4.86926	4.7562	4.10136	4.11778	4.56649	4.59647	4.16589	4.18295	4.48386	4.31983	4.72407	4.66341	4.77623	4.79215	4.6456	4.84453	4.62138	4.38468	3.97474	4.8415	3.89995	4.21682	2.71599	0.0509497	0.365823		1.31126
661	O75182;O75182-2	sp|O75182|SIN3B_HUMAN Paired amphipathic helix protein Sin3b OS=Homo sapiens OX=9606 GN=SIN3B PE=1 SV=2;sp|O75182-2|SIN3B_HUMAN Isoform 2 of Paired amphipathic helix protein Sin3b OS=Homo sapiens OX=9606 GN=SIN3B	Paired amphipathic helix protein Sin3b	SIN3B	-0.675207	-0.825012	0.500617	-0.65344	-0.283144	-0.585461	-0.724965	-0.606819	-0.574079	-0.459972	-0.998062	-0.804827	-0.934408	-1.38301	-1.24226	-1.15292	-0.234677	-1.25556	0.125472	-3.05265	-0.678136	-0.828927	-0.385549	-0.290198	0.685482	-0.0133324	-0.71854	-1.26384	-1.34999	-0.484766	-0.538709	-0.745126	-1.80171	-1.00283	-0.776734	-0.56242	-3.10599	-0.69423	-0.683391	-1.21291	0.478906	0.655295	-0.543107		0.788751
662	O75190;O75190-3;O75190-2;O75190-4	sp|O75190|DNJB6_HUMAN DnaJ homolog subfamily B member 6 OS=Homo sapiens OX=9606 GN=DNAJB6 PE=1 SV=2;sp|O75190-3|DNJB6_HUMAN Isoform C of DnaJ homolog subfamily B member 6 OS=Homo sapiens OX=9606 GN=DNAJB6;sp|O75190-2|DNJB6_HUMAN Isoform B of DnaJ homolog s	DnaJ homolog subfamily B member 6	DNAJB6	2.33508	2.30215	2.46409	2.56967	2.92846	2.58384	2.93345	2.95185	2.71369	2.93364	2.35906	2.72553	2.77354	2.75538	2.86392	2.69944	2.58156	2.78244	2.74892	2.77676	2.5513	2.46873	2.2832	2.96944	2.62916	2.51231	2.93737	2.63268	3.09377	3.10778	3.12536	2.97392	2.94032	2.70762	2.86667	2.88515	2.75368	3.09327	2.42106	2.59078	0.739898	0.494577	0.172054		1.17572
666	O75251;O75251-2	sp|O75251|NDUS7_HUMAN NADH dehydrogenase [ubiquinone] iron-sulfur protein 7, mitochondrial OS=Homo sapiens OX=9606 GN=NDUFS7 PE=1 SV=3;sp|O75251-2|NDUS7_HUMAN Isoform 2 of NADH dehydrogenase [ubiquinone] iron-sulfur protein 7, mitochondrial OS=Homo sapiens	NADH dehydrogenase [ubiquinone] iron-sulfur protein 7, mitochondrial	NDUFS7	-0.14612	-2.06204	-1.48852	-1.47213	-4.33284	-4.19604	-2.73308	-4.10026	-0.565417	-1.56312	-4.23929	-1.07929	-0.671242	-1.04275	-0.558959	-0.511535	-0.375466	-3.69279	-0.556102	-1.13086	0.187699	0.378034	-0.454232	-0.777482	-0.766369	-1.35929	-0.593798	-0.989395	-1.26079	-1.02143	-0.885898	-0.589829	-0.281116	-4.04774	-0.298444	-0.423351	0.625962	-0.406472	-0.0385828	-0.969224	0.0610492	0.955033	0.138187		1.34573
667	O75290-3;O75290	sp|O75290-3|Z780A_HUMAN Isoform 3 of Zinc finger protein 780A OS=Homo sapiens OX=9606 GN=ZNF780A;sp|O75290|Z780A_HUMAN Zinc finger protein 780A OS=Homo sapiens OX=9606 GN=ZNF780A PE=1 SV=3	Zinc finger protein 780A	ZNF780A	-1.03797	-4.44375	0.572154	-0.552347	-0.446495	-0.614275	-0.904304	-0.909111	-0.251805	-4.18702	-1.43526	-4.89683	-0.750078	-0.252552	-0.704209	-0.721036	-0.700028	-0.81391	-1.07846	-0.701317	-1.09125	-1.05667	-1.46208	-1.6882	-0.985798	0.0277195	0.062849	-0.789295	-1.02655	-1.04123	-1.03842	-1.44424	-0.203775	-0.0753288	-0.149062	-0.452248	-1.18551	-0.873492	-1.32422	-1.29367	0.524901	0.622096	1.20567		2.81849
669	O75306;O75306-2	sp|O75306|NDUS2_HUMAN NADH dehydrogenase [ubiquinone] iron-sulfur protein 2, mitochondrial OS=Homo sapiens OX=9606 GN=NDUFS2 PE=1 SV=2;sp|O75306-2|NDUS2_HUMAN Isoform 2 of NADH dehydrogenase [ubiquinone] iron-sulfur protein 2, mitochondrial OS=Homo sapiens	NADH dehydrogenase [ubiquinone] iron-sulfur protein 2, mitochondrial	NDUFS2	-2.84323	-2.35848	-2.62315	-3.49265	-3.04159	-4.49514	-3.5742	-3.54828	-3.30492	-2.39375	-2.74984	-2.71547	-5.7521	-2.68816	-2.69697	-2.76733	-4.28034	-2.78553	-3.04323	-4.52209	-2.28324	-3.93809	-4.00729	-4.62045	-5.79782	-4.43696	-2.76167	-5.2279	-3.14767	-2.28845	-3.13846	-4.54608	-3.13319	-2.57029	-3.70397	-4.58706	-3.9344	-3.08754	-3.78849	-5.19668	1.40615	0.221282	-0.847613		0.0807337
671	O75319	sp|O75319|DUS11_HUMAN RNA/RNP complex-1-interacting phosphatase OS=Homo sapiens OX=9606 GN=DUSP11 PE=1 SV=2	RNA/RNP complex-1-interacting phosphatase	DUSP11	1.90557	2.04344	1.76185	2.15759	2.27347	1.92669	1.67	1.80404	2.22331	1.53448	1.53261	1.94148	1.62083	1.95162	2.00326	1.23331	2.32744	1.98284	1.7379	1.17336	1.79013	1.72558	1.90664	2.04137	1.65773	2.32103	2.42517	1.79733	2.13054	1.9715	1.90743	1.62289	1.70735	1.36362	1.93956	1.86901	1.86116	2.02981	1.95326	2.15576	0.151681	0.895797	-0.0821593		0.128199
673	O75330-2;O75330;O75330-3;O75330-4	sp|O75330-2|HMMR_HUMAN Isoform 2 of Hyaluronan mediated motility receptor OS=Homo sapiens OX=9606 GN=HMMR;sp|O75330|HMMR_HUMAN Hyaluronan mediated motility receptor OS=Homo sapiens OX=9606 GN=HMMR PE=1 SV=2;sp|O75330-3|HMMR_HUMAN Isoform 3 of Hyaluronan me	Hyaluronan mediated motility receptor	HMMR	3.90454	4.22683	3.59055	3.71306	3.14324	3.26635	3.18347	3.40635	3.37895	3.54416	3.95498	3.67061	3.445	3.38126	3.19022	3.51938	3.51993	3.51591	3.67414	3.64812	2.80269	2.87611	3.31048	3.14798	3.2995	4.02947	3.92086	3.98852	3.1274	2.98276	3.25012	3.13527	2.73904	3.2147	3.68907	3.18628	2.66288	3.37668	2.81675	2.81254	0.543411	0.611073	-0.158436		1.61174
674	O75340;O75340-2	sp|O75340|PDCD6_HUMAN Programmed cell death protein 6 OS=Homo sapiens OX=9606 GN=PDCD6 PE=1 SV=1;sp|O75340-2|PDCD6_HUMAN Isoform 2 of Programmed cell death protein 6 OS=Homo sapiens OX=9606 GN=PDCD6	Programmed cell death protein 6	PDCD6	1.46322	1.62464	2.1134	0.905125	1.53796	1.51641	1.73307	1.52806	2.0254	3.02028	2.5877	3.34912	1.63756	2.06858	2.00267	2.34323	1.84807	1.52216	2.24239	2.10718	1.10546	1.40868	1.95216	1.9353	1.3892	1.28337	2.08535	0.897158	1.71246	2.01034	2.05668	2.43989	2.29505	1.83323	2.11049	1.65237	1.42124	2.04645	1.95126	2.96659	0.190925	0.865308	-0.206161		0.426634
679	O75367;O75367-3;O75367-2	sp|O75367|H2AY_HUMAN Core histone macro-H2A.1 OS=Homo sapiens OX=9606 GN=MACROH2A1 PE=1 SV=4;sp|O75367-3|H2AY_HUMAN Isoform 3 of Core histone macro-H2A.1 OS=Homo sapiens OX=9606 GN=MACROH2A1;sp|O75367-2|H2AY_HUMAN Isoform 1 of Core histone macro-H2A.1 OS=H	Core histone macro-H2A.1	H2AFY	7.14057	7.37782	7.3542	6.96122	7.57839	7.33586	7.59667	7.55456	7.15335	6.91672	6.4753	6.62148	6.47102	6.42994	6.55602	6.60614	7.32998	7.48875	7.206	7.2404	6.844	7.24338	6.89952	6.73134	6.32362	6.41996	6.81763	6.75266	7.24764	7.03759	7.08667	6.54049	7.11403	7.00307	7.19602	7.44431	7.46751	7.08244	7.0107	7.2393	1.02051	0.343713	0.316202		0.113492
682	O75369-8	sp|O75369-8|FLNB_HUMAN Isoform 8 of Filamin-B OS=Homo sapiens OX=9606 GN=FLNB	Filamin-B	FLNB	-0.784201	-1.31137	-0.26612	-0.10747	0.7323	0.67321	0.132838	-2.78227	-1.36521	1.21396	1.10532	0.58427	1.01817	1.18984	0.865304	0.935229	-0.029582	-0.814173	1.12229	1.22997	0.989804	0.173305	0.268455	0.264846	1.44284	-0.333317	0.0676365	-0.745695	0.236658	0.148735	0.0312548	0.88663	-0.0486279	-1.27739	-0.286448	0.173882	0.114617	0.428639	1.33571	2.09775	0.355795	0.743819	0.49348		0.0408409
683	O75376;O75376-2	sp|O75376|NCOR1_HUMAN Nuclear receptor corepressor 1 OS=Homo sapiens OX=9606 GN=NCOR1 PE=1 SV=2;sp|O75376-2|NCOR1_HUMAN Isoform 2 of Nuclear receptor corepressor 1 OS=Homo sapiens OX=9606 GN=NCOR1	Nuclear receptor corepressor 1	NCOR1	-2.98462	-5.56931	-4.06269	-2.0078	-3.69949	-2.8169	-1.72239	-1.9621	-3.41657	-4.90961	-2.89746	-2.85143	-2.8253	-3.79807	-3.21815	-2.81991	-3.16424	-3.51519	-4.19427	-3.23321	-2.54256	-2.66795	-2.60334	-2.22367	-3.66539	-2.52561	-3.2417	-3.37812	-1.32639	-2.19268	-2.3328	-4.91118	-4.26668	-2.74703	-2.28002	-1.96458	-2.35919	-4.76483	-2.08525	-2.30696	0.0339847	0.973524	0.0607111		0.413718
686	O75381-2;O75381	sp|O75381-2|PEX14_HUMAN Isoform 2 of Peroxisomal membrane protein PEX14 OS=Homo sapiens OX=9606 GN=PEX14;sp|O75381|PEX14_HUMAN Peroxisomal membrane protein PEX14 OS=Homo sapiens OX=9606 GN=PEX14 PE=1 SV=1	Peroxisomal membrane protein PEX14	PEX14	-0.243406	-2.2872	-0.422343	-0.848421	0.425095	0.958019	0.179271	-0.45697	-0.551082	0.45163	0.412306	-0.37768	1.13272	0.448978	0.17044	0.0127897	0.0985918	0.009058	0.58022	0.279211	-0.168605	-0.241773	-0.262107	-1.68892	0.788065	0.0159855	-0.68153	-0.0639839	-0.024168	-1.11772	0.0573034	-0.0892706	0.125299	0.237171	0.341092	-0.371531	-1.46437	0.193501	-0.022357	-0.833646	0.866586	0.417473	0.725045		1.60941
687	O75382-4;O75382-2;O75382	sp|O75382-4|TRIM3_HUMAN Isoform 4 of Tripartite motif-containing protein 3 OS=Homo sapiens OX=9606 GN=TRIM3;sp|O75382-2|TRIM3_HUMAN Isoform Beta of Tripartite motif-containing protein 3 OS=Homo sapiens OX=9606 GN=TRIM3;sp|O75382|TRIM3_HUMAN Tripartite moti	Tripartite motif-containing protein 3	TRIM3	-3.11412	-3.85469	-3.82432	-2.99364	-4.26063	-3.07362	-1.99696	-2.88931	-3.08914	-3.15478	-3.50682	-3.85137	-2.70261	-3.15473	-3.72882	-2.75914	-3.24234	-2.31169	-4.19486	-3.90727	-5.12799	-1.22645	-4.82682	-4.60508	-2.97953	-3.43009	-3.18223	-4.56367	-4.15283	-5.3844	-2.00552	-4.30417	-3.97021	-4.75188	-3.76043	-3.56433	-4.80504	-4.7642	-4.22769	-4.09895	0.00959276	0.994481	0.0095706		0.614668
689	O75390	sp|O75390|CISY_HUMAN Citrate synthase, mitochondrial OS=Homo sapiens OX=9606 GN=CS PE=1 SV=2	Citrate synthase, mitochondrial	CS	-0.773453	-0.489935	-0.464688	-0.453461	-0.257021	-0.406574	-0.332484	0.0959682	-0.760657	-1.2315	-0.720776	-0.740435	0.0614395	-0.0452271	-0.501111	-0.707395	0.495717	-0.287947	-0.165818	-0.151295	-0.615443	-0.304172	-0.252341	-0.16713	-0.0818825	-0.757418	-0.795883	-1.41188	-0.0168934	0.297855	0.055028	0.112163	-0.193226	-0.353327	-0.478721	-0.439556	-1.34872	-0.213944	-1.22672	-0.794126	2.48467	0.0658783	0.677028		0.183501
691	O75394	sp|O75394|RM33_HUMAN 39S ribosomal protein L33, mitochondrial OS=Homo sapiens OX=9606 GN=MRPL33 PE=1 SV=1	39S ribosomal protein L33, mitochondrial	MRPL33	-1.00073	-0.404722	0.625382	-1.4179	-0.25338	-0.68224	-0.925689	-0.145588	-0.137464	-2.64409	-0.974419	-0.447535	-0.912811	-1.03275	-1.13509	-0.634826	-0.707866	-1.41372	-0.669276	-0.585432	-0.771453	-1.0101	-1.66096	-0.786366	-0.995888	-1.52188	-4.27364	-1.3567	0.171286	-0.544447	-0.793782	-0.547574	-1.0385	-1.33344	-0.531869	-0.853481	-0.0337019	-1.44534	-0.887	-1.20324	0.0298209	0.976596	-0.0438876		0.768918
692	O75396	sp|O75396|SC22B_HUMAN Vesicle-trafficking protein SEC22b OS=Homo sapiens OX=9606 GN=SEC22B PE=1 SV=4	Vesicle-trafficking protein SEC22b	SEC22B	0.34511	-1.03157	-1.20843	-1.29474	-0.709101	-1.26347	-0.457198	-0.394875	0.86019	-0.737576	-1.60176	-1.2226	0.579632	-0.142668	-0.493705	-0.680095	-0.552775	-2.9838	0.83534	1.16723	0.654662	1.11555	-1.11234	-0.8394	0.621321	-1.20821	-0.469894	-0.723919	0.394938	0.103838	-0.500642	-0.412387	0.843838	0.0901451	0.34685	0.00952339	0.461791	0.559134	1.66338	-1.18343	0.181472	0.873292	0.352922		0.396522
693	O75400;O75400-2	sp|O75400|PR40A_HUMAN Pre-mRNA-processing factor 40 homolog A OS=Homo sapiens OX=9606 GN=PRPF40A PE=1 SV=2;sp|O75400-2|PR40A_HUMAN Isoform 2 of Pre-mRNA-processing factor 40 homolog A OS=Homo sapiens OX=9606 GN=PRPF40A	Pre-mRNA-processing factor 40 homolog A	PRPF40A	3.19003	3.03481	2.73665	3.135	3.01402	2.9872	3.19094	2.96384	3.09799	3.07901	2.34783	2.92806	2.59377	3.17513	2.94962	2.90331	3.30327	2.82789	3.2418	2.92467	3.34098	3.43937	3.20647	3.06565	2.86884	2.74173	2.70993	2.92642	2.83456	3.06607	3.32276	2.74227	3.44614	3.00471	2.95421	3.39671	3.68844	3.23237	4.03994	3.16486	0.355115	0.743913	0.130737		1.62171
697	O75417	sp|O75417|DPOLQ_HUMAN DNA polymerase theta OS=Homo sapiens OX=9606 GN=POLQ PE=1 SV=2	DNA polymerase theta	POLQ	0.963852	1.65614	0.882962	1.45395	1.11156	0.471958	0.686036	0.258516	0.818336	0.295156	0.641283	0.617504	0.296801	0.914516	0.859769	0.772355	1.51725	1.14491	0.377234	-2.23329	0.744706	0.782279	0.905154	0.617057	0.430204	0.498241	0.757042	0.316097	1.17901	0.901817	1.10121	0.726975	0.964767	1.0166	1.31603	1.03248	1.43444	1.08712	0.473861	0.440507	0.568869	0.59664	-0.714622		0.232822
698	O75419-2;O75419;O75419-3	sp|O75419-2|CDC45_HUMAN Isoform 2 of Cell division control protein 45 homolog OS=Homo sapiens OX=9606 GN=CDC45;sp|O75419|CDC45_HUMAN Cell division control protein 45 homolog OS=Homo sapiens OX=9606 GN=CDC45 PE=1 SV=1;sp|O75419-3|CDC45_HUMAN Isoform 3 of Ce	Cell division control protein 45 homolog	CDC45	-2.14606	-2.51966	-4.1854	-3.72774	-3.10893	-1.61363	-4.42518	-0.985386	-1.86734	-2.2577	-1.07693	-2.05084	-4.04354	-1.45305	-2.96434	-1.50727	-1.64463	-3.52831	-1.81611	-3.71546	-3.0094	-3.06013	-2.82488	-1.70197	-2.03306	-4.27482	-3.65642	-5.47706	-2.44866	-1.8162	-1.79138	-1.87829	-3.39898	-3.99638	-4.1248	-3.36062	-2.26865	-2.34677	-1.75765	-1.62438	0.117649	0.924911	-0.197169		0.0709146
699	O75431;O75431-2	sp|O75431|MTX2_HUMAN Metaxin-2 OS=Homo sapiens OX=9606 GN=MTX2 PE=1 SV=1;sp|O75431-2|MTX2_HUMAN Isoform 2 of Metaxin-2 OS=Homo sapiens OX=9606 GN=MTX2	Metaxin-2	MTX2	1.9429	1.67155	0.872201	0.871054	1.77385	2.30343	1.8649	1.3919	-0.224515	1.79814	0.915224	1.40174	2.27666	2.86346	2.08193	1.71035	2.05971	2.05881	2.13982	2.24518	1.66925	1.45364	1.60151	1.16175	2.91145	1.011	-0.369917	0.44006	1.51953	1.25978	0.770581	2.61806	3.18885	2.22157	2.27815	2.20932	1.50584	1.15193	1.64039	0.887168	1.63244	0.165482	0.969845		1.35591
700	O75436;O75436-2	sp|O75436|VP26A_HUMAN Vacuolar protein sorting-associated protein 26A OS=Homo sapiens OX=9606 GN=VPS26A PE=1 SV=2;sp|O75436-2|VP26A_HUMAN Isoform 2 of Vacuolar protein sorting-associated protein 26A OS=Homo sapiens OX=9606 GN=VPS26A	Vacuolar protein sorting-associated protein 26A	VPS26A	-2.76796	-2.03832	-2.68431	-2.56168	-2.64518	-2.73548	-3.93654	-2.03189	-2.67062	-4.07648	-3.24046	-2.74773	-5.3275	-2.75076	-2.97159	-4.8886	-3.42488	-1.42457	-2.54033	-2.34055	-1.68597	-2.93613	-2.71859	-3.50609	-3.75612	-4.28501	-3.05197	-3.7092	-2.65942	-3.43054	-3.53692	-4.84198	-3.01554	-3.11856	-1.42493	-1.47115	-4.90687	-3.45228	-3.41087	-2.55429	0.474889	0.659129	0.415864		0.50752
705	O75446	sp|O75446|SAP30_HUMAN Histone deacetylase complex subunit SAP30 OS=Homo sapiens OX=9606 GN=SAP30 PE=1 SV=1	Histone deacetylase complex subunit SAP30	SAP30	-0.866093	0.00665855	-3.21306	0.160128	-3.27423	-0.580816	-2.97755	-3.25879	-1.27593	-0.674116	0.104481	-0.503151	-3.89846	-2.79622	-3.92452	-2.066	-1.42294	-3.80406	-3.82217	-0.562103	-0.974982	-0.566924	-3.17263	-0.253303	-1.78292	0.0609341	0.180239	-0.297567	-0.499886	-0.416018	-0.450267	0.00296116	-2.45419	-2.04522	-4.12605	-3.98553	-0.126924	-0.0798426	-0.837834	-1.21972	1.16109	0.285937	-1.62018		1.31441
706	O75448-2;O75448	sp|O75448-2|MED24_HUMAN Isoform 2 of Mediator of RNA polymerase II transcription subunit 24 OS=Homo sapiens OX=9606 GN=MED24;sp|O75448|MED24_HUMAN Mediator of RNA polymerase II transcription subunit 24 OS=Homo sapiens OX=9606 GN=MED24 PE=1 SV=1	Mediator of RNA polymerase II transcription subunit 24	MED24	-3.35449	-1.80517	-2.7193	-1.86688	-1.52004	-2.03851	-2.91249	-3.36079	-2.32471	-2.13437	-2.88498	-2.08979	-2.02269	-1.57941	-1.86112	-1.0752	-5.18412	-2.00846	-1.50284	-1.52616	-1.88393	-1.69716	-1.91306	-1.46268	-3.02566	-3.00758	-2.91926	-2.64801	-2.83355	-2.27136	-4.60355	-2.58533	-3.7617	-1.8127	-2.08226	-3.8591	-3.28495	-3.15944	-3.07982	-2.50794	0.0892199	0.941235	-0.157932		0.346164
707	O75449	sp|O75449|KTNA1_HUMAN Katanin p60 ATPase-containing subunit A1 OS=Homo sapiens OX=9606 GN=KATNA1 PE=1 SV=1	Katanin p60 ATPase-containing subunit A1	KATNA1	-0.983612	-1.41771	-0.910357	-0.910448	-1.46309	-3.88045	-0.871371	-0.580608	-1.81325	-1.10229	-0.979507	-1.18274	-0.651081	-0.706955	-1.0441	-0.593587	-0.852618	-0.750065	-0.290853	-2.91768	-0.893853	-0.960486	-0.670274	-0.0992079	-1.31977	-1.09369	-4.54122	-1.24943	-0.973717	-0.70163	-0.728606	-0.135177	-0.721462	-0.505047	-0.704089	-1.09898	-1.08102	-0.484036	-1.17244	-1.05462	0.03336	0.974482	-0.0403142		0.450021
708	O75461;O75461-3	sp|O75461|E2F6_HUMAN Transcription factor E2F6 OS=Homo sapiens OX=9606 GN=E2F6 PE=1 SV=1;sp|O75461-3|E2F6_HUMAN Isoform 3 of Transcription factor E2F6 OS=Homo sapiens OX=9606 GN=E2F6	Transcription factor E2F6	E2F6	-1.45108	-2.74962	-3.73047	-1.58543	-2.82755	-4.11742	-3.65898	-3.68731	-3.56115	-4.18242	-3.79163	-4.38332	-3.36737	-3.359	-4.38155	-2.95144	-3.28417	-3.00326	-4.0988	-3.64037	-3.91354	-3.33585	-1.81741	-3.34253	-1.13954	-1.3262	-0.963408	-1.26372	-1.44511	-1.37403	-4.23001	-2.19797	-2.31151	-2.28235	-2.6467	-4.62879	-3.80725	-3.11452	-4.47386	-4.14476	0.222861	0.841923	-0.32726		0.518008
709	O75467	sp|O75467|Z324A_HUMAN Zinc finger protein 324A OS=Homo sapiens OX=9606 GN=ZNF324 PE=2 SV=1	Zinc finger protein 324A	ZNF324	0.999929	1.58807	1.88657	1.03645	1.51398	0.927137	1.25614	0.901224	0.852918	1.49082	2.10505	0.93762	1.47414	1.35455	1.30314	1.23781	-0.0322714	1.45928	1.31781	1.19472	0.66433	0.770154	1.28829	0.793611	0.997601	1.91992	1.63184	2.62513	1.7	1.52341	0.963269	1.26499	0.84207	1.02526	1.89715	0.771193	0.92364	1.37879	1.00822	1.73523	0.543873	0.610774	-0.377295		1.47404
710	O75475;O75475-3;O75475-2	sp|O75475|PSIP1_HUMAN PC4 and SFRS1-interacting protein OS=Homo sapiens OX=9606 GN=PSIP1 PE=1 SV=1;sp|O75475-3|PSIP1_HUMAN Isoform 3 of PC4 and SFRS1-interacting protein OS=Homo sapiens OX=9606 GN=PSIP1;sp|O75475-2|PSIP1_HUMAN Isoform 2 of PC4 and SFRS1-in	PC4 and SFRS1-interacting protein	PSIP1	6.0459	5.93988	5.97415	5.70138	5.68292	5.41778	5.72175	5.65377	5.83549	5.39203	5.66504	5.49546	4.7724	4.76404	4.78728	5.04087	5.56057	5.83987	5.4065	5.54114	5.26302	5.67152	5.44534	5.24326	4.89725	5.2024	5.33106	5.32787	5.39848	5.48366	5.46858	5.08784	4.94414	5.03717	5.54588	5.24576	5.81824	5.52366	5.52027	5.22972	0.624808	0.556225	-0.169147		0.330749
711	O75477	sp|O75477|ERLN1_HUMAN Erlin-1 OS=Homo sapiens OX=9606 GN=ERLIN1 PE=1 SV=2	Erlin-1	ERLIN1	1.60319	1.84604	1.90588	1.76488	2.37448	2.4137	2.49724	2.37258	1.95018	2.12094	1.86419	1.68995	1.80137	1.92124	1.84961	1.91566	2.72525	2.29755	2.54786	2.13553	1.49267	1.72689	2.13105	1.99678	1.41277	1.86774	1.18502	1.53212	2.17791	2.31387	2.32441	2.01963	2.0278	2.25167	2.45723	1.93112	2.54042	2.06897	1.92372	1.46228	3.17457	0.0351852	0.583388	+	0.931188
713	O75486;O75486-4	sp|O75486|SUPT3_HUMAN Transcription initiation protein SPT3 homolog OS=Homo sapiens OX=9606 GN=SUPT3H PE=1 SV=3;sp|O75486-4|SUPT3_HUMAN Isoform 2 of Transcription initiation protein SPT3 homolog OS=Homo sapiens OX=9606 GN=SUPT3H	Transcription initiation protein SPT3 homolog	SUPT3H	1.02989	0.0550995	-0.490792	-0.735245	-0.454758	-0.455843	-0.373507	-0.464489	-0.0539999	-1.35336	-1.03449	-0.73295	-0.429663	-0.917717	-0.866225	-0.632279	0.711843	-0.259693	-0.355603	-0.0833893	-1.1927	-1.33241	-0.817056	-0.891335	0.11079	-4.15929	-4.38776	0.745394	-0.739019	-0.560537	-0.954915	-0.677958	-1.95756	-0.220768	-0.00344562	-0.450233	-0.91393	-0.632142	-1.4871	-1.89764	0.469538	0.661902	0.417771		2.30036
714	O75487-2;O75487	sp|O75487-2|GPC4_HUMAN Isoform 2 of Glypican-4 OS=Homo sapiens OX=9606 GN=GPC4;sp|O75487|GPC4_HUMAN Glypican-4 OS=Homo sapiens OX=9606 GN=GPC4 PE=1 SV=4	Glypican-4;Secreted glypican-4	GPC4	-4.56543	-5.15031	-4.26672	-4.63319	-3.01417	-3.59079	-2.87199	-4.27087	-2.83566	-0.242699	-2.11273	-1.89133	-2.66858	-2.43694	-3.07566	-4.03973	-1.79829	-1.34753	-4.29501	-2.0965	-3.02385	-5.71132	-4.56537	-3.26143	-1.10749	-5.66767	-4.03311	-2.43799	-3.15809	-3.22194	-3.05278	-2.52661	-4.75619	-4.12258	-3.14518	-4.3306	-2.46643	-3.69865	-1.61833	-0.951735	0.377289	0.731064	0.827926		0.897899
715	O75489	sp|O75489|NDUS3_HUMAN NADH dehydrogenase [ubiquinone] iron-sulfur protein 3, mitochondrial OS=Homo sapiens OX=9606 GN=NDUFS3 PE=1 SV=1	NADH dehydrogenase [ubiquinone] iron-sulfur protein 3, mitochondrial	NDUFS3	-1.11886	-1.3824	-1.15051	-0.973278	-0.667515	-1.30827	-1.99841	-0.130177	-1.17604	-0.212467	0.468679	-0.172525	-0.7115	-0.503098	-1.50672	-1.23545	-1.52519	-1.24459	-3.18323	-1.90871	-0.0765047	-0.306596	-0.880193	-0.0499983	-0.98805	0.0278053	-0.775196	-0.433222	-0.573484	0.015646	-4.04796	-0.988496	-0.479748	-4.99458	-3.25524	-0.458481	-0.250882	-0.859267	-0.925033	-0.824309	1.74505	0.146612	-1.25076		1.14142
716	O75494-5;O75494-4;O75494-6;O75494-3;O75494-2;O75494	sp|O75494-5|SRS10_HUMAN Isoform 5 of Serine/arginine-rich splicing factor 10 OS=Homo sapiens OX=9606 GN=SRSF10;sp|O75494-4|SRS10_HUMAN Isoform 4 of Serine/arginine-rich splicing factor 10 OS=Homo sapiens OX=9606 GN=SRSF10;sp|O75494-6|SRS10_HUMAN Isoform 6	Serine/arginine-rich splicing factor 10	SRSF10	3.83831	4.30363	3.95816	3.69634	3.36206	3.11277	2.88229	3.30216	3.50292	3.61585	3.70551	3.83519	3.01365	2.94033	2.68314	2.7221	3.4539	3.66164	3.51745	3.15763	4.04926	4.33075	3.67519	3.18379	3.44866	3.04021	3.59612	3.67976	3.39857	3.53655	3.70402	3.62384	3.36205	3.04582	2.29419	3.14155	3.95743	3.57452	4.41849	4.15699	1.49121	0.197411	-0.359334		2.49772
720	O75521-2;O75521	sp|O75521-2|ECI2_HUMAN Isoform 2 of Enoyl-CoA delta isomerase 2 OS=Homo sapiens OX=9606 GN=ECI2;sp|O75521|ECI2_HUMAN Enoyl-CoA delta isomerase 2 OS=Homo sapiens OX=9606 GN=ECI2 PE=1 SV=4	Enoyl-CoA delta isomerase 2, mitochondrial	ECI2	-1.82992	-1.99907	-1.73442	-1.35079	-1.51276	-1.22137	-1.40261	-1.52392	-1.91101	-2.31249	-1.85872	-1.99394	-1.03244	-1.3277	-1.44506	-1.45171	-1.43305	-1.42861	-1.14348	-1.0451	-1.29757	-0.936172	-1.45974	-3.34629	-1.75404	-1.9994	-1.91571	-2.07368	-1.93872	-1.90439	-1.70896	-1.75732	-3.35432	-1.97104	-1.39244	-1.26736	-2.71896	-1.90953	-1.89188	-1.79504	2.56676	0.0593396	0.611236		0.504128
721	O75525-2;O75525	sp|O75525-2|KHDR3_HUMAN Isoform 2 of KH domain-containing, RNA-binding, signal transduction-associated protein 3 OS=Homo sapiens OX=9606 GN=KHDRBS3;sp|O75525|KHDR3_HUMAN KH domain-containing, RNA-binding, signal transduction-associated protein 3 OS=Homo sa	KH domain-containing, RNA-binding, signal transduction-associated protein 3	KHDRBS3	0.312075	0.184238	0.457108	0.0925903	0.375565	0.452168	0.147113	0.0938892	-0.116456	0.189299	0.104099	0.0629044	0.270403	-0.00695229	0.11378	-0.00583935	0.0185232	0.0229683	-4.07275	0.266809	-0.0342722	0.1741	0.436267	0.2802	-0.732471	-4.13561	-4.286	-0.533951	0.0346642	-0.405041	0.173394	0.432622	0.371525	-0.280556	-0.054698	-0.420305	0.00222492	0.0392675	0.590703	0.17793	0.823647	0.446027	-1.10184		0.117924
722	O75528;O75528-2	sp|O75528|TADA3_HUMAN Transcriptional adapter 3 OS=Homo sapiens OX=9606 GN=TADA3 PE=1 SV=1;sp|O75528-2|TADA3_HUMAN Isoform 2 of Transcriptional adapter 3 OS=Homo sapiens OX=9606 GN=TADA3	Transcriptional adapter 3	TADA3	1.1289	1.86522	1.69638	1.61595	1.6055	1.43188	1.58467	1.41523	1.22458	1.64092	1.02539	1.6524	1.4684	1.5622	1.39732	-0.319892	1.78646	1.60104	1.90428	2.1293	0.812366	0.923598	1.26498	1.56799	0.597334	1.62125	1.52122	1.59463	1.64465	1.67021	1.65585	1.49688	0.535151	1.2249	1.74939	1.36464	0.875714	1.72637	0.773446	1.0133	1.23956	0.266945	0.374053		0.138449
723	O75529;O75529-2	sp|O75529|TAF5L_HUMAN TAF5-like RNA polymerase II p300/CBP-associated factor-associated factor 65 kDa subunit 5L OS=Homo sapiens OX=9606 GN=TAF5L PE=1 SV=1;sp|O75529-2|TAF5L_HUMAN Isoform 2 of TAF5-like RNA polymerase II p300/CBP-associated factor-associat	TAF5-like RNA polymerase II p300/CBP-associated factor-associated factor 65 kDa subunit 5L	TAF5L	2.72541	4.12055	2.67979	2.68301	0.605812	0.899984	0.983977	1.66654	3.25757	2.88204	2.86376	2.81346	2.30826	0.975739	2.13125	1.77441	2.7882	2.95424	2.74755	2.59376	2.62594	2.42605	1.90405	2.27699	2.45123	3.45013	2.64981	1.64572	2.45176	1.91726	1.6439	2.38433	0.593918	1.81556	2.50571	1.86432	2.47196	2.89551	2.14057	1.77732	0.415965	0.700045	-0.232262		1.59053
724	O75530-3;O75530;O75530-2	sp|O75530-3|EED_HUMAN Isoform 3 of Polycomb protein EED OS=Homo sapiens OX=9606 GN=EED;sp|O75530|EED_HUMAN Polycomb protein EED OS=Homo sapiens OX=9606 GN=EED PE=1 SV=2;sp|O75530-2|EED_HUMAN Isoform 2 of Polycomb protein EED OS=Homo sapiens OX=9606 GN=EED	Polycomb protein EED	EED	3.35912	3.41339	3.56135	3.21828	3.5473	3.45747	3.68417	3.59926	3.24659	3.02063	3.1455	3.29252	2.89199	2.97566	2.58455	3.19844	2.78562	3.33271	3.1825	3.28349	2.94986	3.36555	3.32957	3.29214	3.1762	2.92878	3.15311	2.93218	3.24263	3.25716	3.4796	3.03574	2.87525	3.01348	3.3793	3.45778	3.41366	3.20844	3.15217	3.10223	0.552853	0.605904	-0.136091		0.0130537
725	O75531	sp|O75531|BAF_HUMAN Barrier-to-autointegration factor OS=Homo sapiens OX=9606 GN=BANF1 PE=1 SV=1	Barrier-to-autointegration factor;Barrier-to-autointegration factor, N-terminally processed	BANF1	6.74599	6.3104	6.26345	5.93733	6.58958	6.52497	6.55111	6.59355	6.24994	6.15535	5.94922	6.03406	5.87103	5.93195	5.80329	5.70376	6.77057	6.67419	6.65785	6.78173	6.26629	6.39406	6.38489	6.44515	6.27288	5.85905	6.40176	5.87653	6.82825	6.26141	6.53896	6.11875	6.81022	6.19071	6.42544	6.85263	6.39007	6.41267	6.23168	6.40093	2.45827	0.0678481	0.515368		0.38437
726	O75533	sp|O75533|SF3B1_HUMAN Splicing factor 3B subunit 1 OS=Homo sapiens OX=9606 GN=SF3B1 PE=1 SV=3	Splicing factor 3B subunit 1	SF3B1	6.86649	6.58414	6.56702	6.48842	6.68292	6.74686	6.5551	6.6499	6.64611	6.68213	6.42727	6.60371	6.73944	6.71597	6.67664	6.81609	7.16825	6.78856	6.90406	6.67845	6.92729	6.97365	6.78756	6.64922	7.01579	6.36065	6.46361	6.48559	6.72559	6.64368	6.84788	6.78904	6.97721	6.70033	6.70554	6.79801	7.13256	6.81139	7.11264	6.4769	1.74549	0.14679	0.276669		1.25321
727	O75534-2;O75534;O75534-3;O75534-4	sp|O75534-2|CSDE1_HUMAN Isoform 2 of Cold shock domain-containing protein E1 OS=Homo sapiens OX=9606 GN=CSDE1;sp|O75534|CSDE1_HUMAN Cold shock domain-containing protein E1 OS=Homo sapiens OX=9606 GN=CSDE1 PE=1 SV=2;sp|O75534-3|CSDE1_HUMAN Isoform 3 of Cold	Cold shock domain-containing protein E1	CSDE1	4.16716	4.18977	4.26702	3.96659	4.26723	4.11882	4.10673	4.07763	4.05474	3.75762	4.06181	3.93704	4.51541	4.25769	4.08742	4.44171	4.24352	3.95902	4.07555	4.15115	4.19861	4.17234	3.96953	3.96898	4.06498	4.13704	4.04612	4.3673	4.18616	4.17873	4.19756	4.04281	4.2339	4.2905	4.48955	4.27425	4.08875	4.08122	3.94957	3.83626	0.258217	0.815821	0.0570877		0.872416
729	O75564;O75564-2	sp|O75564|JERKY_HUMAN Jerky protein homolog OS=Homo sapiens OX=9606 GN=JRK PE=1 SV=3;sp|O75564-2|JERKY_HUMAN Isoform 2 of Jerky protein homolog OS=Homo sapiens OX=9606 GN=JRK	Jerky protein homolog	JRK	-0.990969	-2.66058	-2.48806	-1.25535	-1.97538	-1.95545	-2.46489	-2.11899	-1.38541	-2.20926	-2.11451	-2.83894	-1.43264	-1.71947	-1.68956	-1.50382	-1.73843	-2.2654	-1.81799	-1.69287	-2.04416	-2.81022	-1.87882	-1.69599	-0.958107	-2.09769	-2.36822	-2.76115	-2.02181	-2.15662	-2.17672	-2.10705	-1.91446	-2.17901	-2.06159	-1.84839	-1.96104	-1.60788	-2.32552	-1.97452	0.118004	0.924429	0.114209		0.49203
730	O75569;O75569-3;O75569-2	sp|O75569|PRKRA_HUMAN Interferon-inducible double-stranded RNA-dependent protein kinase activator A OS=Homo sapiens OX=9606 GN=PRKRA PE=1 SV=1;sp|O75569-3|PRKRA_HUMAN Isoform 3 of Interferon-inducible double-stranded RNA-dependent protein kinase activator	Interferon-inducible double-stranded RNA-dependent protein kinase activator A	PRKRA	4.73262	5.09109	4.96922	4.75056	4.20978	3.7223	4.35305	4.33544	4.88173	4.64379	5.0795	4.586	3.8908	3.83485	3.73507	3.91775	5.27958	5.0563	5.19776	5.27146	3.76657	4.21341	3.95543	4.07665	4.62346	4.51922	4.93819	4.82775	4.32902	4.1003	4.32701	3.89362	4.02965	4.13535	4.38583	4.04951	4.05878	4.80708	4.25032	4.53598	2.18877	0.0883086	0.359461		0.00722579
732	O75586-2;O75586	sp|O75586-2|MED6_HUMAN Isoform 2 of Mediator of RNA polymerase II transcription subunit 6 OS=Homo sapiens OX=9606 GN=MED6;sp|O75586|MED6_HUMAN Mediator of RNA polymerase II transcription subunit 6 OS=Homo sapiens OX=9606 GN=MED6 PE=1 SV=2	Mediator of RNA polymerase II transcription subunit 6	MED6	-4.28193	-3.34898	-3.91617	-1.72016	-3.70196	-2.27782	-4.81905	-2.96214	-3.62404	-3.80793	-2.95569	-3.49062	-3.79359	-2.17922	-3.40101	-4.0835	-3.52512	-2.52267	-1.00381	-4.7638	-2.57869	-2.93437	-2.64949	-4.3802	-4.02493	-4.87856	-4.33154	-3.15654	-4.60597	-2.58669	-2.99141	-3.42889	-4.5595	-4.03215	-3.48383	-3.4003	-3.68008	-5.07794	-4.09966	-3.11522	0.279613	0.804658	0.439343		0.198742
733	O75592;O75592-2	sp|O75592|MYCB2_HUMAN E3 ubiquitin-protein ligase MYCBP2 OS=Homo sapiens OX=9606 GN=MYCBP2 PE=1 SV=4;sp|O75592-2|MYCB2_HUMAN Isoform 2 of E3 ubiquitin-protein ligase MYCBP2 OS=Homo sapiens OX=9606 GN=MYCBP2	E3 ubiquitin-protein ligase MYCBP2	MYCBP2	3.45578	3.37649	3.21043	3.09077	2.95674	2.65308	1.83899	1.76497	3.70406	3.3853	3.38056	3.24961	3.18725	2.99801	2.91614	3.08597	3.9367	3.36948	3.67314	3.16881	3.07251	3.08279	3.24889	3.1228	4.1296	3.66874	3.73011	3.36996	3.25358	3.09647	3.26435	3.1551	2.50606	2.09367	3.21472	2.3392	3.37671	3.43705	3.02538	2.96399	0.604809	0.56958	0.180404		0.839688
734	O75600;O75600-2	sp|O75600|KBL_HUMAN 2-amino-3-ketobutyrate coenzyme A ligase, mitochondrial OS=Homo sapiens OX=9606 GN=GCAT PE=1 SV=1;sp|O75600-2|KBL_HUMAN Isoform 2 of 2-amino-3-ketobutyrate coenzyme A ligase, mitochondrial OS=Homo sapiens OX=9606 GN=GCAT	2-amino-3-ketobutyrate coenzyme A ligase, mitochondrial	GCAT	-3.92023	-1.22484	-0.750463	-1.15027	-1.59247	-1.48744	-2.01477	-2.3068	-2.98631	-1.8684	-0.693836	-1.62488	-1.45278	-2.11549	-2.67884	-1.36546	-1.86761	-2.14563	-2.181	-2.82545	-0.860536	-1.12831	-4.80881	-3.86709	-4.45	-1.35332	-1.48661	-1.72045	-3.13871	-3.06391	-1.98748	-4.89062	-4.02567	-1.44596	-2.1027	-1.74166	-3.1186	-1.30735	-1.99501	-1.68707	0.354194	0.744455	-0.477521		0.539573
735	O75607	sp|O75607|NPM3_HUMAN Nucleoplasmin-3 OS=Homo sapiens OX=9606 GN=NPM3 PE=1 SV=3	Nucleoplasmin-3	NPM3	4.01331	4.88263	4.03553	4.55491	4.0439	3.5899	3.90903	3.67645	5.00269	4.73232	4.0453	4.29163	3.07991	3.35947	3.28005	3.1404	5.07776	4.52843	4.49318	4.14029	3.91285	4.00901	3.8833	4.04801	4.24027	4.44483	4.35336	4.74525	3.99249	3.55518	3.78557	3.78965	4.23067	3.46369	4.19304	3.88256	4.17997	4.30165	4.03109	4.40735	0.189209	0.867668	0.115123		1.48509
737	O75616	sp|O75616|ERAL1_HUMAN GTPase Era, mitochondrial OS=Homo sapiens OX=9606 GN=ERAL1 PE=1 SV=2	GTPase Era, mitochondrial	ERAL1	1.69949	2.21793	2.19653	2.07244	2.07089	2.13301	1.91873	1.84809	2.15537	1.80163	1.96523	1.58499	2.15924	2.02674	1.968	2.03632	1.95882	2.37559	2.46614	2.50723	2.32044	2.37487	1.80666	1.42074	1.65713	1.84697	2.08653	2.27493	2.03198	1.92646	1.73056	1.79278	1.97391	2.27399	1.84651	2.09152	2.31635	2.41047	2.20968	1.99777	1.45916	0.205092	0.365243		0.0907016
739	O75643	sp|O75643|U520_HUMAN U5 small nuclear ribonucleoprotein 200 kDa helicase OS=Homo sapiens OX=9606 GN=SNRNP200 PE=1 SV=2	U5 small nuclear ribonucleoprotein 200 kDa helicase	SNRNP200	7.16398	7.07803	7.03196	7.51301	7.21253	7.19773	6.8449	7.15846	7.11502	7.26589	7.03716	7.30235	7.28824	7.53893	7.24011	7.3557	7.57367	7.25876	7.72151	7.12515	7.68817	7.80529	7.38157	7.46879	7.48544	6.87386	7.00739	7.14173	6.96589	7.19499	7.31138	7.41033	7.26379	7.16152	6.90267	7.19087	7.66384	7.31784	7.76316	7.27242	1.02615	0.341196	0.231344		1.85362
740	O75648;O75648-2;O75648-4;O75648-3	sp|O75648|MTU1_HUMAN Mitochondrial tRNA-specific 2-thiouridylase 1 OS=Homo sapiens OX=9606 GN=TRMU PE=1 SV=2;sp|O75648-2|MTU1_HUMAN Isoform 2 of Mitochondrial tRNA-specific 2-thiouridylase 1 OS=Homo sapiens OX=9606 GN=TRMU;sp|O75648-4|MTU1_HUMAN Isoform 4	Mitochondrial tRNA-specific 2-thiouridylase 1	TRMU	-0.547047	0.0637436	0.0570898	-0.880066	-0.213045	0.112852	-0.561151	-0.374346	-2.86306	-3.11275	-0.400362	-0.42849	-0.530998	-0.409815	-0.294316	-0.570865	-4.77125	-1.84106	-0.807641	-0.613867	-3.82582	-3.39971	-0.466447	-0.646831	-6.37865	-1.16351	-1.03476	-2.01692	-1.11515	-0.921238	-0.65054	-0.895885	-1.87018	-3.1867	-3.41217	-0.0995979	-3.88364	-1.64975	-1.53781	-1.20107	0.52202	0.624319	-0.994587		1.76396
742	O75665;O75665-3	sp|O75665|OFD1_HUMAN Oral-facial-digital syndrome 1 protein OS=Homo sapiens OX=9606 GN=OFD1 PE=1 SV=1;sp|O75665-3|OFD1_HUMAN Isoform 3 of Oral-facial-digital syndrome 1 protein OS=Homo sapiens OX=9606 GN=OFD1	Oral-facial-digital syndrome 1 protein	OFD1	-3.66303	-3.29887	-4.58576	-3.13976	-1.73792	-2.93324	-3.77576	-3.50072	-4.23061	-3.99555	-5.05907	-4.68816	-3.50998	-3.70416	-3.74551	-2.30889	-3.42717	-2.68517	-4.36635	-3.81387	-4.09674	-3.53063	-3.66061	-2.55934	-2.96066	-3.30932	-3.09511	-3.11281	-3.23915	-3.8358	-2.82386	-2.62234	-1.82881	-3.49745	-3.06438	-2.87489	-2.85206	-3.57099	-3.1614	-3.39292	0.59088	0.581261	0.509461		0.297949
744	O75683	sp|O75683|SURF6_HUMAN Surfeit locus protein 6 OS=Homo sapiens OX=9606 GN=SURF6 PE=1 SV=3	Surfeit locus protein 6	SURF6	5.2209	5.27166	5.43457	5.23646	5.94091	5.54609	5.68508	5.8449	5.33839	5.05709	4.967	5.21593	5.54151	5.47729	5.3718	5.54253	6.08668	5.77777	5.57195	5.47181	5.72122	5.82918	5.5032	5.83609	5.48422	5.17471	5.52664	5.57568	5.47403	5.50625	5.67159	5.60515	5.82552	5.49742	5.98781	5.5081	5.40907	5.91134	5.51375	5.36056	2.80436	0.048425	0.509302	+	0.428038
746	O75691	sp|O75691|UTP20_HUMAN Small subunit processome component 20 homolog OS=Homo sapiens OX=9606 GN=UTP20 PE=1 SV=3	Small subunit processome component 20 homolog	UTP20	4.91753	5.19257	5.06153	5.01909	5.17715	5.30158	4.98458	5.25215	4.65283	4.95895	4.80213	4.78264	4.90773	4.81328	4.88919	4.91279	5.00217	4.92302	5.16363	5.33618	5.46764	5.47246	5.00216	5.16155	4.75449	4.86189	4.89359	4.91867	4.93379	5.14505	5.29198	5.11335	5.09212	5.08526	4.96821	5.33248	5.22155	5.25518	4.98567	5.02587	0.917482	0.39251	0.182842		1.13117
747	O75694;O75694-2	sp|O75694|NU155_HUMAN Nuclear pore complex protein Nup155 OS=Homo sapiens OX=9606 GN=NUP155 PE=1 SV=1;sp|O75694-2|NU155_HUMAN Isoform 2 of Nuclear pore complex protein Nup155 OS=Homo sapiens OX=9606 GN=NUP155	Nuclear pore complex protein Nup155	NUP155	0.81732	1.02147	1.41271	1.44091	-0.119354	1.32576	0.928733	1.11017	0.460036	1.00536	1.07193	1.16336	0.233618	1.18115	0.986022	0.990932	-1.25358	1.62045	1.65267	1.50895	2.73498	3.15747	0.795926	1.44283	1.10139	1.128	1.05473	1.3092	1.05621	1.56863	1.40081	1.13377	1.7805	1.07541	1.1833	1.84195	1.14829	0.985522	1.49795	1.19962	0.126333	0.917086	-0.167012		1.63177
748	O75695	sp|O75695|XRP2_HUMAN Protein XRP2 OS=Homo sapiens OX=9606 GN=RP2 PE=1 SV=4	Protein XRP2	RP2	-1.9791	-1.91328	-2.08777	-2.01618	-1.30051	-0.916519	-1.23359	-1.06143	-2.33894	-0.936823	-1.29	-0.667282	-0.647337	-0.272739	-0.857268	-0.623933	-1.04106	-1.04267	-0.922557	-0.946499	-1.56053	-1.19389	-0.921935	-1.15808	-1.62338	-0.97381	-0.819983	-2.35785	-1.01597	-1.0291	-1.01587	-0.908858	-0.55905	-1.02779	-1.18849	-1.82024	-1.45882	-0.322053	-0.516274	-0.244561	1.2318	0.269844	0.665476		0.95663
751	O75718	sp|O75718|CRTAP_HUMAN Cartilage-associated protein OS=Homo sapiens OX=9606 GN=CRTAP PE=1 SV=1	Cartilage-associated protein	CRTAP	-3.04658	-3.68903	-4.61337	-3.78202	-3.23858	-3.26767	-3.87602	-3.82405	-3.64414	-5.16306	-4.33546	-4.30877	-3.28703	-3.28653	-4.29051	-3.63958	-2.90764	-3.41119	-3.6714	-3.13217	-2.77183	-3.68389	-4.66888	-2.14986	-2.83617	-2.96346	-3.00463	-3.69803	-3.82491	-4.07587	-3.14895	-4.35448	-2.88301	-4.96047	-2.78129	-5.0254	-3.13743	-4.25076	-4.63021	-5.31133	1.29278	0.251527	0.792205		0.273427
753	O75781-2;O75781	sp|O75781-2|PALM_HUMAN Isoform 2 of Paralemmin-1 OS=Homo sapiens OX=9606 GN=PALM;sp|O75781|PALM_HUMAN Paralemmin-1 OS=Homo sapiens OX=9606 GN=PALM PE=1 SV=2	Paralemmin-1	PALM	-0.852957	-2.05817	-2.30303	-4.58184	-3.13799	-4.03112	-2.75157	-1.85083	-4.85074	-2.36188	-3.30872	-3.90438	-5.94878	-3.89351	-1.03936	-3.53474	-3.34965	-4.45329	-4.45237	-2.99537	-4.63352	-2.8365	-1.77699	-3.78117	-3.31064	-3.51862	-3.39499	-1.60712	-1.06237	-1.32688	-3.17162	-1.51116	-1.20885	-1.34995	-1.27833	-4.78129	-2.63078	-2.47022	-5.30437	-1.00971	0.4965	0.643367	-0.784957		0.00646031
755	O75792	sp|O75792|RNH2A_HUMAN Ribonuclease H2 subunit A OS=Homo sapiens OX=9606 GN=RNASEH2A PE=1 SV=2	Ribonuclease H2 subunit A	RNASEH2A	-2.72367	-3.79012	-3.40718	-4.67525	-2.43696	-4.21876	-3.92803	-3.35828	-5.23583	-4.62929	-5.00357	-3.58172	-3.00264	-5.0927	-3.62391	-3.07863	-3.40842	-2.38514	-1.98778	-4.37671	-4.46485	-3.18856	-4.63446	-2.68018	-3.15703	-4.44917	-1.54508	-3.20519	-2.50814	-2.52009	-3.50097	-4.60442	-5.05189	-2.53714	-3.20043	-2.82351	-4.3981	-2.34466	-4.07391	-2.79357	1.05396	0.329874	1.09132		0.10574
758	O75817	sp|O75817|POP7_HUMAN Ribonuclease P protein subunit p20 OS=Homo sapiens OX=9606 GN=POP7 PE=1 SV=2	Ribonuclease P protein subunit p20	POP7	3.63809	3.46557	2.96323	3.5659	3.37345	2.89258	2.94969	3.06653	3.22369	3.15429	3.11124	3.31417	2.88529	2.90333	2.79028	3.22565	3.02128	3.03284	3.09538	2.86346	2.84053	2.83734	3.16118	3.30783	3.29769	2.94457	3.31895	3.20218	2.69637	2.81742	2.9831	3.16486	3.0822	3.21003	3.13579	3.0159	2.73809	2.17102	2.56929	2.91383	1.43332	0.21073	-0.301282		0.073284
759	O75818-2;O75818	sp|O75818-2|RPP40_HUMAN Isoform 2 of Ribonuclease P protein subunit p40 OS=Homo sapiens OX=9606 GN=RPP40;sp|O75818|RPP40_HUMAN Ribonuclease P protein subunit p40 OS=Homo sapiens OX=9606 GN=RPP40 PE=1 SV=3	Ribonuclease P protein subunit p40	RPP40	3.71597	4.08914	3.99781	3.97678	3.88977	3.81401	3.94037	3.97516	3.80117	3.68577	3.63068	3.5374	3.76657	3.57329	3.38639	3.55585	4.09103	3.75825	3.7985	3.75443	3.25014	3.35444	3.22741	3.668	4.30267	3.72301	3.95686	3.73702	3.63302	3.69811	3.53955	3.5714	3.68331	3.87015	4.00902	3.81166	3.53959	3.70431	3.24709	3.04406	0.157938	0.891387	0.0462098		1.75692
760	O75820-4;O75820-2;O75820;O75820-3	sp|O75820-4|ZN189_HUMAN Isoform 4 of Zinc finger protein 189 OS=Homo sapiens OX=9606 GN=ZNF189;sp|O75820-2|ZN189_HUMAN Isoform 2 of Zinc finger protein 189 OS=Homo sapiens OX=9606 GN=ZNF189;sp|O75820|ZN189_HUMAN Zinc finger protein 189 OS=Homo sapiens OX=9	Zinc finger protein 189	ZNF189	0.681736	1.1342	1.30353	1.11548	0.962667	0.706415	1.07074	1.1691	0.621825	0.337162	-0.145859	0.923306	0.601791	0.520279	0.568753	0.828893	-0.0387449	0.407267	1.04652	1.15161	0.865317	1.12293	1.13312	1.04245	0.830603	1.32432	0.861254	1.33862	0.949892	0.747002	0.981902	0.959596	0.994375	1.0113	1.22573	1.11588	0.602901	1.54896	0.803054	0.406327	0.129622	0.914385	-0.104759		0.992834
761	O75821	sp|O75821|EIF3G_HUMAN Eukaryotic translation initiation factor 3 subunit G OS=Homo sapiens OX=9606 GN=EIF3G PE=1 SV=2	Eukaryotic translation initiation factor 3 subunit G	EIF3G	7.01473	7.31033	7.39628	7.08567	7.51752	7.28316	7.74276	7.72436	6.95824	6.67863	7.08426	6.6765	6.72144	6.61046	6.65775	7.03678	7.17279	7.21119	6.89304	7.22062	6.6521	6.72541	7.06295	7.162	5.97482	6.87982	7.17666	7.03855	7.38033	7.28249	7.37976	7.09049	6.8545	7.15286	7.42503	7.3953	6.58904	7.0963	6.211	6.57489	0.29659	0.788675	0.0988293		0.478863
762	O75822;O75822-3;O75822-2	sp|O75822|EIF3J_HUMAN Eukaryotic translation initiation factor 3 subunit J OS=Homo sapiens OX=9606 GN=EIF3J PE=1 SV=2;sp|O75822-3|EIF3J_HUMAN Isoform 3 of Eukaryotic translation initiation factor 3 subunit J OS=Homo sapiens OX=9606 GN=EIF3J;sp|O75822-2|EIF	Eukaryotic translation initiation factor 3 subunit J	EIF3J	6.7515	6.74364	6.91978	6.41061	7.01414	6.74517	7.28273	7.20897	6.85907	6.39602	6.68752	6.33301	6.27028	6.18687	6.1229	6.41698	6.52084	6.78117	6.26606	6.60147	6.2125	6.32791	6.22552	6.28205	5.71819	6.5305	6.6879	6.94983	6.854	6.71322	6.80121	6.24716	6.39413	6.80887	6.96158	6.8829	6.53036	6.41995	6.14325	6.27764	0.300568	0.78647	-0.0952597		0.874075
768	O75879	sp|O75879|GATB_HUMAN Glutamyl-tRNA(Gln) amidotransferase subunit B, mitochondrial OS=Homo sapiens OX=9606 GN=GATB PE=1 SV=1	Glutamyl-tRNA(Gln) amidotransferase subunit B, mitochondrial	GATB	-1.43398	-1.57393	-1.72559	-2.47866	-4.4248	-4.30433	-1.87896	-5.65869	-1.60741	-2.03019	-2.91061	-4.19263	-4.78338	-3.42003	-5.29876	-2.65726	-4.56502	-0.883974	-2.75796	-3.4084	-2.27216	-3.58024	-5.00222	-3.38174	-2.40679	-4.9828	-3.3213	-1.94905	-2.38147	-4.95659	-4.03186	-4.99225	-1.90627	-2.64032	-1.84915	-4.90913	-1.48345	-2.18242	-2.10905	-1.865	0.430462	0.690166	-0.659716		0.272322
769	O75880	sp|O75880|SCO1_HUMAN Protein SCO1 homolog, mitochondrial OS=Homo sapiens OX=9606 GN=SCO1 PE=1 SV=1	Protein SCO1 homolog, mitochondrial	SCO1	-4.42282	-5.35622	-3.99077	-4.50291	-3.04255	-3.72441	-4.94644	-2.14718	-3.27768	-1.59133	-2.61109	-2.40196	-1.92962	-2.21618	-2.56127	-1.85094	-5.34472	-4.98507	-2.48875	-2.2772	-2.88745	-2.59806	-3.89182	-4.02431	-4.28333	-3.40859	-5.16037	-4.54022	-4.23786	-5.20848	-2.65098	-5.15736	-2.67376	-3.27792	-3.83105	-3.13467	-1.83567	-3.4065	-3.1394	-3.7497	0.113818	0.925965	-0.254588		0.419272
775	O75909;O75909-4;O75909-1;O75909-2	sp|O75909|CCNK_HUMAN Cyclin-K OS=Homo sapiens OX=9606 GN=CCNK PE=1 SV=2;sp|O75909-4|CCNK_HUMAN Isoform 4 of Cyclin-K OS=Homo sapiens OX=9606 GN=CCNK;sp|O75909-1|CCNK_HUMAN Isoform 3 of Cyclin-K OS=Homo sapiens OX=9606 GN=CCNK;sp|O75909-2|CCNK_HUMAN Isoform	Cyclin-K	CCNK	0.634888	-1.19449	-0.153716	0.045229	0.40251	0.132793	0.283721	0.251444	0.690478	-0.0151081	1.15073	1.02212	-0.119892	0.528217	0.231269	0.351386	1.15422	0.240974	0.719949	0.247614	0.40565	-0.143914	0.0510359	0.930024	0.608181	0.25466	0.700493	0.0202885	0.912279	1.01147	0.605098	0.87589	0.87579	0.329504	1.156	0.6616	0.0488806	0.416253	-0.980428	-0.159953	0.332398	0.759646	0.318172		0.10669
779	O75925-2;O75925;O75925-3	sp|O75925-2|PIAS1_HUMAN Isoform 2 of E3 SUMO-protein ligase PIAS1 OS=Homo sapiens OX=9606 GN=PIAS1;sp|O75925|PIAS1_HUMAN E3 SUMO-protein ligase PIAS1 OS=Homo sapiens OX=9606 GN=PIAS1 PE=1 SV=2;sp|O75925-3|PIAS1_HUMAN Isoform 3 of E3 SUMO-protein ligase PIA	E3 SUMO-protein ligase PIAS1	PIAS1	-2.0996	-4.08492	-1.73245	-3.33196	-0.806801	-3.28042	-3.65111	-1.15007	-1.43419	-0.804977	-0.0303612	-4.70677	-4.43823	-1.18365	-3.3567	-3.11242	-1.61392	-3.43975	-1.04889	-0.933599	-4.16847	-1.32739	-2.01069	-1.80577	-2.16015	-1.40929	-0.618549	-1.13941	-1.57217	-1.56503	-2.16638	-1.79216	-1.84652	-1.62327	-1.73189	-1.36877	-3.78394	-1.40669	-1.47252	-1.35858	0.232843	0.832715	0.519116		0.138702
781	O75934	sp|O75934|SPF27_HUMAN Pre-mRNA-splicing factor SPF27 OS=Homo sapiens OX=9606 GN=BCAS2 PE=1 SV=1	Pre-mRNA-splicing factor SPF27	BCAS2	5.17644	5.54734	5.52341	5.2158	5.5611	5.20801	5.25276	5.34924	5.06303	5.21136	5.41374	5.07957	5.4215	5.16978	4.99717	5.40333	5.42111	5.18415	5.51313	5.326	4.7803	4.95258	5.29206	5.27126	4.95798	5.26018	5.20852	5.35137	5.02564	5.01988	5.20979	5.27761	5.59602	5.58005	5.35485	5.24117	5.23374	5.00989	5.15078	4.76158	0.331293	0.76026	0.082262		0.991845
783	O75937	sp|O75937|DNJC8_HUMAN DnaJ homolog subfamily C member 8 OS=Homo sapiens OX=9606 GN=DNAJC8 PE=1 SV=2	DnaJ homolog subfamily C member 8	DNAJC8	-5.27725	-3.71259	-4.60913	-1.75794	-3.42755	-3.96969	-3.42243	-2.6801	-3.82607	-2.32216	-1.62317	-1.75718	-1.52412	-0.971771	-4.16516	-2.20587	-2.03056	-3.84934	-4.67201	-3.37846	-2.53057	-1.78796	-4.63514	-3.75305	-1.99612	-4.29722	-4.41346	-1.97279	-4.80974	-4.23479	-4.6192	-4.06204	-4.19292	-1.45768	-4.22217	-2.06532	-3.28875	-3.68863	-1.74259	-4.93268	0.180286	0.873622	-0.371905		0.212851
784	O75940	sp|O75940|SPF30_HUMAN Survival of motor neuron-related-splicing factor 30 OS=Homo sapiens OX=9606 GN=SMNDC1 PE=1 SV=1	Survival of motor neuron-related-splicing factor 30	SMNDC1	2.30849	2.83706	2.43867	2.4666	2.96495	2.75181	2.81877	3.01937	2.53894	2.22154	2.29726	2.88276	2.85719	2.6709	2.63924	2.86701	2.84602	2.80295	2.95257	2.85161	2.59826	2.66982	2.60591	2.79154	2.00943	2.68905	2.33864	2.28185	2.64297	2.8338	2.93611	2.7131	2.731	2.94846	2.42559	2.37446	2.75975	3.24602	2.80948	2.25681	1.76813	0.143465	0.364373		1.21632
785	O75943-3;O75943-4;O75943-2;O75943	sp|O75943-3|RAD17_HUMAN Isoform 3 of Cell cycle checkpoint protein RAD17 OS=Homo sapiens OX=9606 GN=RAD17;sp|O75943-4|RAD17_HUMAN Isoform 4 of Cell cycle checkpoint protein RAD17 OS=Homo sapiens OX=9606 GN=RAD17;sp|O75943-2|RAD17_HUMAN Isoform 2 of Cell cy	Cell cycle checkpoint protein RAD17	RAD17	-4.4765	-1.83931	-2.47599	-2.56345	-2.17288	-2.23752	-4.05802	-1.89156	-2.63762	-4.26322	-3.0838	-2.46798	-2.1807	-2.34114	-2.27118	-2.3289	-2.25704	-2.49246	-2.19911	-2.00459	-2.34373	-3.03147	-2.75055	-2.4979	-3.28137	-2.54153	-2.76871	-2.54415	-2.65031	-2.03798	-2.26286	-1.99673	-1.89286	-2.30281	-2.14695	-2.68936	-4.265	-3.34773	-2.72301	-3.49094	0.810218	0.455111	0.737681		0.258374
787	O75955;O75955-2	sp|O75955|FLOT1_HUMAN Flotillin-1 OS=Homo sapiens OX=9606 GN=FLOT1 PE=1 SV=3;sp|O75955-2|FLOT1_HUMAN Isoform 2 of Flotillin-1 OS=Homo sapiens OX=9606 GN=FLOT1	Flotillin-1	FLOT1	1.82877	1.55166	1.42763	1.4887	1.84882	1.88409	1.61696	0.768888	1.36323	1.96381	1.56931	0.653694	1.41898	2.18602	1.82205	1.72449	2.47032	2.14314	2.14119	1.3581	1.33991	1.83838	1.70064	1.35962	2.56181	1.61466	1.67741	1.83102	1.97145	1.68571	1.97932	2.06478	2.47474	1.27994	1.07602	1.34904	1.94418	2.15617	2.30662	2.44538	1.23895	0.266649	0.547336		0.168829
788	O75962-5;O75962;O75962-2;O75962-4	sp|O75962-5|TRIO_HUMAN Isoform 5 of Triple functional domain protein OS=Homo sapiens OX=9606 GN=TRIO;sp|O75962|TRIO_HUMAN Triple functional domain protein OS=Homo sapiens OX=9606 GN=TRIO PE=1 SV=2;sp|O75962-2|TRIO_HUMAN Isoform 2 of Triple functional domai	Triple functional domain protein	TRIO	-0.428989	-0.896273	-0.503776	-0.596933	-2.58594	-2.54013	-2.82849	-1.81702	-0.13647	0.254103	0.451733	-0.0390339	-0.77281	0.0172653	-4.0005	-0.697967	-3.04696	-3.73424	-3.32506	-3.17818	-2.60081	-5.39989	-2.38361	-3.52939	-0.645226	0.323898	-0.703949	0.160192	-2.44506	-3.60402	-4.26235	-3.24967	-4.03771	-0.975664	-5.15458	-3.32866	-3.1136	-2.82942	-4.75311	-4.45843	6.60303	0.046	-3.08416	+	1.0666
793	O76021;O76021-2	sp|O76021|RL1D1_HUMAN Ribosomal L1 domain-containing protein 1 OS=Homo sapiens OX=9606 GN=RSL1D1 PE=1 SV=3;sp|O76021-2|RL1D1_HUMAN Isoform 2 of Ribosomal L1 domain-containing protein 1 OS=Homo sapiens OX=9606 GN=RSL1D1	Ribosomal L1 domain-containing protein 1	RSL1D1	9.23801	9.1473	9.16959	8.86479	9.26908	9.1239	9.2352	9.20767	9.0442	8.56047	8.68704	8.50432	9.05369	8.88268	8.83146	8.91099	9.6331	9.32534	9.03767	9.12467	8.80628	8.92107	8.88146	9.08327	9.18421	8.4496	8.55932	8.54339	9.01674	8.9007	9.10501	9.05112	9.31691	9.04755	9.45341	9.23571	8.97103	9.00271	8.80549	8.49153	1.27151	0.258928	0.378231		0.762365
795	O76031	sp|O76031|CLPX_HUMAN ATP-dependent Clp protease ATP-binding subunit clpX-like, mitochondrial OS=Homo sapiens OX=9606 GN=CLPX PE=1 SV=2	ATP-dependent Clp protease ATP-binding subunit clpX-like, mitochondrial	CLPX	-2.11945	-1.45503	-1.30338	-1.63644	-0.7033	-0.815804	-1.24922	-0.574158	-1.09671	-1.96451	-1.56591	-2.09365	-0.954029	-1.40893	-1.68454	-1.60671	-1.74298	-2.66792	-1.20422	-4.04566	-0.47767	-0.539371	-1.45789	-1.38456	-1.81312	-2.00635	-2.07465	-1.67614	-1.49356	-1.68664	-5.02337	-1.22434	-0.536324	-1.2068	-3.28568	-1.14302	-1.47756	-1.25967	-0.897983	-1.47021	0.8904	0.406934	-0.760807		0.236218
802	O76094;O76094-2	sp|O76094|SRP72_HUMAN Signal recognition particle subunit SRP72 OS=Homo sapiens OX=9606 GN=SRP72 PE=1 SV=3;sp|O76094-2|SRP72_HUMAN Isoform 2 of Signal recognition particle subunit SRP72 OS=Homo sapiens OX=9606 GN=SRP72	Signal recognition particle subunit SRP72	SRP72	6.94875	6.89597	6.92433	6.78451	7.53628	7.06519	7.42826	7.44845	6.77538	6.48844	6.89804	6.52542	6.85721	6.76411	6.81548	7.04752	6.934	7.21502	7.34471	7.36098	6.64282	6.68885	7.02201	7.13622	6.72844	6.6702	6.75224	6.68589	6.90336	6.94114	7.01117	6.96414	7.18963	7.37492	7.205	7.06789	6.40437	7.16153	6.27339	6.55841	2.47148	0.0667521	0.433572		0.708771
805	O94761	sp|O94761|RECQ4_HUMAN ATP-dependent DNA helicase Q4 OS=Homo sapiens OX=9606 GN=RECQL4 PE=1 SV=2	ATP-dependent DNA helicase Q4	RECQL4	0.625589	1.07883	1.55322	0.991468	1.51009	0.141132	0.602176	0.262102	1.14571	1.15873	1.40572	1.13988	0.849012	0.695591	1.30547	1.63039	1.62293	1.19239	1.53592	1.46635	-4.13165	-2.68367	0.726478	-0.450028	-0.205069	1.6002	1.86576	1.66574	1.16623	0.882851	0.873826	0.674718	0.175871	0.936838	0.92035	0.922382	1.30164	-0.27712	0.255738	0.181806	1.17264	0.283746	0.317003		2.01562
806	O94762-4;O94762;O94762-2;O94762-3	sp|O94762-4|RECQ5_HUMAN Isoform 4 of ATP-dependent DNA helicase Q5 OS=Homo sapiens OX=9606 GN=RECQL5;sp|O94762|RECQ5_HUMAN ATP-dependent DNA helicase Q5 OS=Homo sapiens OX=9606 GN=RECQL5 PE=1 SV=2;sp|O94762-2|RECQ5_HUMAN Isoform Alpha of ATP-dependent DNA	ATP-dependent DNA helicase Q5	RECQL5	-2.40933	-2.05981	-0.977849	-1.5369	-2.70336	-4.47318	-2.95588	-0.220482	-1.23184	-1.75172	-1.60179	-0.247562	-0.378935	-0.217579	-3.11148	-3.22613	-0.689363	-2.41227	0.417686	-4.24966	-1.37815	-0.688046	-1.29735	-0.644141	-1.63554	-0.984898	-0.853384	-1.79243	-0.425518	-3.14463	-1.33949	-1.09506	-0.618078	-0.794085	-0.890126	-0.0344448	-0.593362	-1.47805	-1.68906	0.440793	0.127996	0.915671	-0.256303		0.688313
809	O94766-2;O94766	sp|O94766-2|B3GA3_HUMAN Isoform 2 of Galactosylgalactosylxylosylprotein 3-beta-glucuronosyltransferase 3 OS=Homo sapiens OX=9606 GN=B3GAT3;sp|O94766|B3GA3_HUMAN Galactosylgalactosylxylosylprotein 3-beta-glucuronosyltransferase 3 OS=Homo sapiens OX=9606 GN=	Galactosylgalactosylxylosylprotein 3-beta-glucuronosyltransferase 3	B3GAT3	-4.55125	-3.15087	-3.62953	-3.92397	-2.68509	-4.12627	-3.37999	-3.13053	-1.70546	-2.97582	-5.74947	-4.96107	-3.81523	-5.34975	-3.51699	-3.52155	-1.73828	-3.44149	-1.25707	-2.39887	-4.65553	-2.72689	-3.59863	-3.25839	-3.99799	-3.53218	-4.60628	-3.44707	-2.34626	-3.38543	-3.20014	-3.73485	-4.20186	-3.06713	-3.21349	-4.14478	-5.05134	-4.07242	-2.34311	-4.17537	1.31344	0.246307	1.622		0.0994903
810	O94776;O94776-2	sp|O94776|MTA2_HUMAN Metastasis-associated protein MTA2 OS=Homo sapiens OX=9606 GN=MTA2 PE=1 SV=1;sp|O94776-2|MTA2_HUMAN Isoform 2 of Metastasis-associated protein MTA2 OS=Homo sapiens OX=9606 GN=MTA2	Metastasis-associated protein MTA2	MTA2	2.05971	2.60098	2.4058	2.33529	2.19792	2.50585	1.65557	2.04029	2.54211	2.32835	2.13027	1.81939	2.09135	2.25874	1.22702	1.58841	2.34947	0.760048	2.49904	2.28137	2.19353	2.26342	2.40889	2.19839	1.81507	1.90779	2.21354	2.13752	1.98498	1.01304	1.47642	2.11979	2.01838	1.54351	2.26069	2.35342	2.7943	2.27178	2.66447	2.7475	0.470239	0.661618	-0.305255		0.76479
815	O94813;O94813-3;O94813-2	sp|O94813|SLIT2_HUMAN Slit homolog 2 protein OS=Homo sapiens OX=9606 GN=SLIT2 PE=1 SV=1;sp|O94813-3|SLIT2_HUMAN Isoform 3 of Slit homolog 2 protein OS=Homo sapiens OX=9606 GN=SLIT2;sp|O94813-2|SLIT2_HUMAN Isoform 2 of Slit homolog 2 protein OS=Homo sapiens	Slit homolog 2 protein;Slit homolog 2 protein N-product;Slit homolog 2 protein C-product	SLIT2	2.14353	2.2141	2.84745	2.56956	1.75675	1.38081	1.14399	1.04629	2.90083	2.66118	2.73935	3.00633	1.96793	1.44034	1.83906	1.82158	2.91166	2.86172	3.43386	3.37875	-1.43264	-0.217885	0.94101	1.4145	3.36673	2.63282	2.16963	2.26169	1.10342	1.42761	1.36069	1.7218	0.915548	1.59064	1.41267	0.865454	2.7682	2.83093	2.21652	2.37431	1.64614	0.163538	0.511207		1.8536
816	O94822-3;O94822	sp|O94822-3|LTN1_HUMAN Isoform 3 of E3 ubiquitin-protein ligase listerin OS=Homo sapiens OX=9606 GN=LTN1;sp|O94822|LTN1_HUMAN E3 ubiquitin-protein ligase listerin OS=Homo sapiens OX=9606 GN=LTN1 PE=1 SV=6	E3 ubiquitin-protein ligase listerin	LTN1	-4.21862	-1.67656	-0.999373	-1.30236	-0.500673	-0.487511	-0.757577	-0.572086	-1.84956	-0.912548	-2.3538	-1.92315	-1.10731	-1.35495	-1.20055	-1.33438	-1.65586	-1.38691	-1.27203	-0.925417	-3.88511	-1.93558	-1.95609	-1.41088	-5.76096	-2.08988	-1.40497	-2.13234	-1.32181	-1.06032	-3.30347	-1.27292	-0.718372	-0.398045	-0.797879	-1.18648	-4.0929	-1.48827	-1.70633	-5.63593	0.516025	0.627694	0.594442		2.1336
820	O94832	sp|O94832|MYO1D_HUMAN Unconventional myosin-Id OS=Homo sapiens OX=9606 GN=MYO1D PE=1 SV=2	Unconventional myosin-Id	MYO1D	4.57715	4.64199	4.60843	4.7211	4.91492	4.98957	4.6392	4.8371	4.38552	5.33856	5.03172	5.25031	5.02305	5.33963	4.98406	5.06711	5.12612	5.31638	5.47953	5.19018	4.82294	5.02504	4.78255	4.78463	4.83786	5.22162	5.22472	5.01227	5.14692	4.89139	5.14883	5.14857	5.41712	5.18873	5.03067	5.06627	5.08677	5.12062	5.58716	6.17412	1.4942	0.197431	0.458706		0.527761
821	O94842-3;O94842-2;O94842	sp|O94842-3|TOX4_HUMAN Isoform 3 of TOX high mobility group box family member 4 OS=Homo sapiens OX=9606 GN=TOX4;sp|O94842-2|TOX4_HUMAN Isoform 2 of TOX high mobility group box family member 4 OS=Homo sapiens OX=9606 GN=TOX4;sp|O94842|TOX4_HUMAN TOX high mo	TOX high mobility group box family member 4	TOX4	-1.96399	-3.04147	-2.89414	-5.68991	-4.00494	-4.3917	-3.83654	-2.83252	-1.78504	-1.50147	-1.91977	-1.51297	-4.22174	-4.83405	-3.11097	-4.58343	-3.50136	-2.70845	-1.58043	-2.90252	-1.70229	-2.19406	-2.11993	-4.03431	-4.81857	-3.57299	-4.62439	-2.8771	-2.43405	-3.29671	-1.9174	-3.57759	-3.80168	-4.33859	-3.29136	-1.76073	-3.87178	-4.99925	-2.81667	-2.38704	0.0634607	0.953362	-0.134596		1.82573
823	O94864;O94864-2	sp|O94864|ST65G_HUMAN STAGA complex 65 subunit gamma OS=Homo sapiens OX=9606 GN=SUPT7L PE=1 SV=1;sp|O94864-2|ST65G_HUMAN Isoform 2 of STAGA complex 65 subunit gamma OS=Homo sapiens OX=9606 GN=SUPT7L	STAGA complex 65 subunit gamma	SUPT7L	1.37844	1.46983	0.79094	0.885862	1.20487	0.913496	1.02997	0.959185	0.938474	1.17347	0.969765	1.1045	0.647623	0.910282	0.718719	0.857337	1.19586	1.39791	0.996818	0.702938	0.200345	0.0383902	-4.3107	-0.384089	0.873915	0.956968	0.925249	1.2272	0.785357	1.15914	0.862741	0.348565	0.807997	1.00382	1.00323	0.95348	0.216575	0.735555	0.306279	-0.330899	0.0344661	0.973162	-0.0155272		1.7147
825	O94874;O94874-2;O94874-3	sp|O94874|UFL1_HUMAN E3 UFM1-protein ligase 1 OS=Homo sapiens OX=9606 GN=UFL1 PE=1 SV=2;sp|O94874-2|UFL1_HUMAN Isoform 2 of E3 UFM1-protein ligase 1 OS=Homo sapiens OX=9606 GN=UFL1;sp|O94874-3|UFL1_HUMAN Isoform 3 of E3 UFM1-protein ligase 1 OS=Homo sapien	E3 UFM1-protein ligase 1	UFL1	-1.6855	-1.93005	-1.37609	-1.29877	-1.9284	-1.33571	-1.30308	-4.31585	-3.03206	-0.841442	-2.01566	-1.87516	-2.26252	-1.60307	-1.70853	-0.756484	-1.99193	-1.738	-2.67792	-0.071497	0.0674009	-3.37806	-3.01418	-3.51346	-1.68665	-1.58684	-3.98997	-4.85166	-1.41627	-0.954491	-4.11373	-3.75579	-1.2964	-1.43717	-4.17499	-4.48379	-2.74393	-2.0795	-4.35981	-1.68072	0.103094	0.933529	0.137005		0.303449
826	O94880	sp|O94880|PHF14_HUMAN PHD finger protein 14 OS=Homo sapiens OX=9606 GN=PHF14 PE=1 SV=2	PHD finger protein 14	PHF14	-1.80038	-1.18071	-0.592551	-1.08334	-0.666603	-0.505808	-0.359456	-0.23925	-0.867629	-1.19504	-1.25686	-1.14118	-1.45638	-1.0739	-1.31739	-1.00986	-0.85521	-0.863346	-0.958964	-0.395935	-1.4112	-1.38521	-0.860627	-0.45194	-2.36785	-1.78459	-1.54094	-1.56251	-0.46472	-1.13413	-0.920106	-1.10287	-0.484379	-0.771221	-0.52996	-0.334536	-0.391324	-0.662589	-1.37504	-0.486884	1.05938	0.328991	0.371348		0.308996
829	O94887;O94887-3;O94887-2	sp|O94887|FARP2_HUMAN FERM, ARHGEF and pleckstrin domain-containing protein 2 OS=Homo sapiens OX=9606 GN=FARP2 PE=1 SV=3;sp|O94887-3|FARP2_HUMAN Isoform 3 of FERM, ARHGEF and pleckstrin domain-containing protein 2 OS=Homo sapiens OX=9606 GN=FARP2;sp|O94887	FERM, RhoGEF and pleckstrin domain-containing protein 2	FARP2	-1.66526	-0.717157	-0.449922	-0.75248	-0.721315	-0.815697	-0.990468	-0.480844	-0.858891	-1.43079	-0.796457	-0.299131	0.131683	-0.255722	-0.338035	-0.678361	-0.278327	-0.797935	-0.463233	-0.34342	-1.36342	-1.53051	-0.575847	-0.709332	-0.324799	-0.615728	-1.15518	-0.336803	-0.913239	-0.590834	-0.861075	-0.464612	-0.748549	-0.962717	-1.06467	-1.17676	-0.313338	-0.754495	-1.53002	-1.06534	0.857988	0.422582	0.400532		1.2555
832	O94901-9;O94901-8;O94901;O94901-6;O94901-5	sp|O94901-9|SUN1_HUMAN Isoform 9 of SUN domain-containing protein 1 OS=Homo sapiens OX=9606 GN=SUN1;sp|O94901-8|SUN1_HUMAN Isoform 8 of SUN domain-containing protein 1 OS=Homo sapiens OX=9606 GN=SUN1;sp|O94901|SUN1_HUMAN SUN domain-containing protein 1 OS=	SUN domain-containing protein 1	SUN1	-2.11351	-1.75724	-3.85286	-2.88509	-1.70823	-1.11818	-1.99963	-3.41049	-2.22313	-0.992695	-4.11504	-5.27598	-0.971327	-5.13522	-1.25914	-2.87819	-3.59453	-3.74277	-1.16379	-1.08724	-0.367488	0.234292	-1.16581	-3.21103	-1.96326	-1.52606	-1.59686	-1.77773	-1.28383	-3.68053	-1.5088	-1.62701	-0.731955	-3.94651	-1.53871	-1.22412	-0.444646	-0.752231	-0.34048	-0.22475	0.238253	0.829876	0.504861		0.671828
834	O94905	sp|O94905|ERLN2_HUMAN Erlin-2 OS=Homo sapiens OX=9606 GN=ERLIN2 PE=1 SV=1	Erlin-2	ERLIN2	4.92925	4.99814	5.16233	4.99887	5.17858	5.3206	5.19197	4.97521	4.66362	4.99796	4.95114	4.84268	5.03741	5.15535	5.09648	5.08846	5.3908	5.4025	5.39065	5.51604	4.77984	4.88244	4.8258	4.54226	4.54978	4.92441	4.67839	4.76518	5.12924	4.93433	5.06845	5.02624	5.10247	5.0939	5.52644	5.3113	4.96747	4.89183	4.7934	4.81311	4.04214	0.0257778	0.482	+	3.29912
835	O94906;O94906-2	sp|O94906|PRP6_HUMAN Pre-mRNA-processing factor 6 OS=Homo sapiens OX=9606 GN=PRPF6 PE=1 SV=1;sp|O94906-2|PRP6_HUMAN Isoform 2 of Pre-mRNA-processing factor 6 OS=Homo sapiens OX=9606 GN=PRPF6	Pre-mRNA-processing factor 6	PRPF6	5.16477	4.56983	4.4501	5.40786	4.50583	4.48499	4.31944	4.73905	4.64413	4.85926	4.57725	4.94803	5.07697	5.39062	4.92937	5.12225	5.05942	4.73949	5.33844	4.58344	5.18254	5.19477	4.98945	5.08803	5.36529	4.5212	4.57267	4.9	4.46139	4.83955	4.98082	5.05302	4.64322	4.68352	4.34306	4.74722	5.35782	5.02294	5.31787	4.65373	0.203219	0.858195	0.102544		0.796254
836	O94913	sp|O94913|PCF11_HUMAN Pre-mRNA cleavage complex 2 protein Pcf11 OS=Homo sapiens OX=9606 GN=PCF11 PE=1 SV=3	Pre-mRNA cleavage complex 2 protein Pcf11	PCF11	0.704256	-0.640936	0.598371	1.0085	1.0056	0.98106	0.733029	-0.648916	0.746272	0.961758	1.59793	0.802082	1.47198	0.453367	1.36643	1.37396	1.05993	0.134268	1.91826	-0.903893	0.754743	0.197539	1.57856	1.69366	1.12549	0.322989	0.324816	0.968924	0.734465	0.98967	1.13791	1.81779	-0.680006	1.44525	-0.057723	-1.07447	0.422673	-1.49983	1.27245	0.423181	0.124827	0.918895	-0.170136		0.20196
844	O94964;O94964-2;O94964-4	sp|O94964|SOGA1_HUMAN Protein SOGA1 OS=Homo sapiens OX=9606 GN=SOGA1 PE=1 SV=2;sp|O94964-2|SOGA1_HUMAN Isoform 2 of Protein SOGA1 OS=Homo sapiens OX=9606 GN=SOGA1;sp|O94964-4|SOGA1_HUMAN Isoform 4 of Protein SOGA1 OS=Homo sapiens OX=9606 GN=SOGA1	Protein SOGA1;N-terminal form;C-terminal 80 kDa form	SOGA1	-2.88546	-4.12858	-1.48809	-2.03991	-2.64373	-3.85187	-2.52136	-3.86796	-2.84911	-2.00675	-1.65733	-1.76369	-2.59682	-3.71847	-1.24	-4.32222	-2.64096	-3.65661	-1.56012	-0.795721	-4.03202	-2.40818	-2.44012	-2.14326	-2.40784	-2.7329	-3.34544	-3.84932	-2.00319	-2.68345	-3.08209	-1.68416	-4.26252	-1.89452	-6.01855	-3.78913	-4.61325	-3.15651	-2.57383	-2.92695	0.115855	0.927632	0.189011		0.234809
847	O94973-2;O94973;O94973-3	sp|O94973-2|AP2A2_HUMAN Isoform 2 of AP-2 complex subunit alpha-2 OS=Homo sapiens OX=9606 GN=AP2A2;sp|O94973|AP2A2_HUMAN AP-2 complex subunit alpha-2 OS=Homo sapiens OX=9606 GN=AP2A2 PE=1 SV=2;sp|O94973-3|AP2A2_HUMAN Isoform 3 of AP-2 complex subunit alpha	AP-2 complex subunit alpha-2	AP2A2	3.08524	3.19239	3.22759	3.33988	3.4031	2.91588	2.9962	3.39612	3.481	3.24773	3.19851	3.27475	3.85327	3.62094	3.58785	3.47032	3.9105	3.63795	3.99371	3.65266	2.99147	3.38605	3.13282	3.16407	3.79054	3.49293	3.46966	3.5852	3.24515	3.33073	3.24451	3.26697	3.23467	3.3355	3.48861	3.20171	3.36897	3.44026	3.18981	3.07741	4.09439	0.0248485	0.542821	+	0.712219
849	O94991;O94991-2	sp|O94991|SLIK5_HUMAN SLIT and NTRK-like protein 5 OS=Homo sapiens OX=9606 GN=SLITRK5 PE=1 SV=2;sp|O94991-2|SLIK5_HUMAN Isoform 2 of SLIT and NTRK-like protein 5 OS=Homo sapiens OX=9606 GN=SLITRK5	SLIT and NTRK-like protein 5	SLITRK5	0.852444	-4.13532	-3.68514	-4.43064	-3.99779	-2.30673	-3.80225	-5.19455	-5.06233	-4.13159	-4.17726	-3.79336	-4.5531	-3.7979	-3.99105	-3.59784	-2.55273	-4.52498	-2.43786	-2.26892	-4.4655	-3.81108	1.81801	2.27216	0.350922	2.18944	1.7809	1.86178	1.41592	1.56993	-3.10356	1.80396	-1.26901	1.9398	2.18879	2.04812	-2.28455	-1.50843	-4.67334	-4.23857	0.260782	0.814397	0.624277		1.31179
850	O94992	sp|O94992|HEXI1_HUMAN Protein HEXIM1 OS=Homo sapiens OX=9606 GN=HEXIM1 PE=1 SV=1	Protein HEXIM1	HEXIM1	1.8609	2.50564	2.04768	2.29755	2.0805	1.84503	2.10007	2.32515	2.1185	1.92031	2.17521	2.28708	1.57485	1.61121	1.73114	1.99021	2.38191	2.54644	2.38212	2.27058	2.02368	2.0961	1.97968	2.00728	1.5316	2.60861	2.49064	2.26985	2.14664	2.16948	2.16342	2.03852	1.45141	1.83715	1.97538	1.97092	1.4266	2.43074	1.66129	1.80806	1.21739	0.272309	0.243655		0.39943
851	O95059	sp|O95059|RPP14_HUMAN Ribonuclease P protein subunit p14 OS=Homo sapiens OX=9606 GN=RPP14 PE=1 SV=3	Ribonuclease P protein subunit p14	RPP14	3.39041	3.1619	3.42151	3.13244	3.8012	3.43422	3.54382	3.87013	2.95956	3.23727	3.08285	3.11073	3.359	3.34424	3.23605	3.23818	4.00974	3.35536	3.94242	3.35198	3.12281	3.17901	3.40379	3.53236	3.19601	3.16968	2.92547	3.19654	3.5987	3.79145	3.57155	3.66231	3.63575	3.93981	3.49971	3.49271	2.79645	3.56333	2.61316	2.96176	2.09283	0.0975754	0.477793		0.592346
854	O95071-2;O95071	sp|O95071-2|UBR5_HUMAN Isoform 2 of E3 ubiquitin-protein ligase UBR5 OS=Homo sapiens OX=9606 GN=UBR5;sp|O95071|UBR5_HUMAN E3 ubiquitin-protein ligase UBR5 OS=Homo sapiens OX=9606 GN=UBR5 PE=1 SV=2	E3 ubiquitin-protein ligase UBR5	UBR5	-2.57475	-4.94076	-2.68628	-4.84309	-1.48746	-1.84684	-2.10852	-4.48718	-2.46081	-2.18142	-2.67686	-2.17782	-1.70844	-1.57062	-1.69434	-1.32792	-2.92175	-4.54721	-3.20498	-4.96156	-2.79204	-2.52607	-1.46288	-1.62697	-2.40596	-3.86052	-2.17854	-4.04114	-2.10221	-3.12424	-3.77897	-2.10999	-2.58206	-2.11817	-3.18752	-2.62523	-3.386	-1.56447	-2.98689	-2.37721	0.618342	0.560991	-0.841152		0.0457303
856	O95104;O95104-2;O95104-3	sp|O95104|SCAF4_HUMAN SR-related and CTD-associated factor 4 OS=Homo sapiens OX=9606 GN=SCAF4 PE=1 SV=3;sp|O95104-2|SCAF4_HUMAN Isoform 2 of SR-related and CTD-associated factor 4 OS=Homo sapiens OX=9606 GN=SCAF4;sp|O95104-3|SCAF4_HUMAN Isoform 3 of SR-rel	Splicing factor, arginine/serine-rich 15	SCAF4	0.363873	-0.526794	-0.675632	-0.777056	-4.37267	-4.60414	-4.10948	-4.06468	-0.784324	-0.467249	-0.302664	-0.115005	0.279625	-0.704788	-0.00267124	-4.39603	0.39177	-3.63954	-0.226336	-3.67292	-2.76378	-3.74998	-3.82069	-2.43239	-0.00925636	-0.87652	-5.32508	-0.542301	-3.01378	-3.59411	-4.96174	-5.17521	-4.09159	-3.06777	-3.45669	-5.1024	-3.92276	-3.14437	-0.00684643	-4.21629	1.00598	0.347484	-1.37615		0.151895
862	O95163	sp|O95163|ELP1_HUMAN Elongator complex protein 1 OS=Homo sapiens OX=9606 GN=ELP1 PE=1 SV=3	Elongator complex protein 1	IKBKAP	-0.413063	0.301861	0.262149	-0.270794	0.237143	-0.110006	-0.112304	0.0641727	0.573274	-0.355846	0.0462074	-0.578157	-0.948475	-0.626959	-0.468055	-0.00571918	-0.795482	-1.97157	-2.42937	-1.81512	-0.628926	-0.0568018	-0.497582	-0.0902319	-1.85618	-1.07644	-0.627243	-1.25718	-0.303724	-0.394794	-0.120761	-0.86663	-0.625742	-0.805931	-0.987506	-0.666599	-2.59081	-0.673453	-1.39062	-1.63987	3.54669	0.0263099	-1.69859	+	0.121409
864	O95168-2;O95168	sp|O95168-2|NDUB4_HUMAN Isoform 2 of NADH dehydrogenase [ubiquinone] 1 beta subcomplex subunit 4 OS=Homo sapiens OX=9606 GN=NDUFB4;sp|O95168|NDUB4_HUMAN NADH dehydrogenase [ubiquinone] 1 beta subcomplex subunit 4 OS=Homo sapiens OX=9606 GN=NDUFB4 PE=1 SV=3	NADH dehydrogenase [ubiquinone] 1 beta subcomplex subunit 4	NDUFB4	-1.79371	-2.6277	-3.0529	-2.50126	-4.42851	-3.15183	-4.6254	-3.89919	-1.75731	-4.05952	-2.10724	-4.61878	-3.88066	-4.98153	-2.73252	-3.71088	-3.0669	-4.25566	-2.61072	-1.07759	-2.04608	-2.91717	-4.17095	-3.42474	-2.31631	-5.09237	-2.30507	-2.50555	-2.48594	-2.82917	-4.66379	-4.7524	-1.04936	-5.39204	-1.49394	-1.80764	-1.04237	-4.57357	-0.702151	-1.40412	0.0312969	0.974979	0.062084		0.862664
869	O95201	sp|O95201|ZN205_HUMAN Zinc finger protein 205 OS=Homo sapiens OX=9606 GN=ZNF205 PE=1 SV=2	Zinc finger protein 205	ZNF205	-0.155754	-0.325073	-0.227111	0.0383224	-0.331888	-4.92178	-2.78199	-0.913456	-0.469529	-0.429827	0.400663	-0.316635	-3.02128	0.599503	-0.595881	0.0405798	-0.0474615	-1.72166	0.990926	1.39018	-5.15978	-3.46054	-0.199143	0.686685	0.120029	-0.662519	0.458117	0.574493	-0.0145969	-0.650778	0.0969	-3.6802	-0.680367	-0.492605	-0.839137	1.09521	0.644738	-2.20772	-0.748324	-0.883634	0.297665	0.789058	0.338613		0.159179
873	O95218-2;O95218	sp|O95218-2|ZRAB2_HUMAN Isoform 2 of Zinc finger Ran-binding domain-containing protein 2 OS=Homo sapiens OX=9606 GN=ZRANB2;sp|O95218|ZRAB2_HUMAN Zinc finger Ran-binding domain-containing protein 2 OS=Homo sapiens OX=9606 GN=ZRANB2 PE=1 SV=2	Zinc finger Ran-binding domain-containing protein 2	ZRANB2	-0.679539	-0.0882816	-0.688781	3.24261	-1.05002	-1.01784	-0.568969	-1.22561	-2.94355	-0.808489	-1.42766	-0.684824	-0.510468	1.02028	-1.4043	-1.29965	-2.84441	-3.64322	-0.603869	-3.56354	-3.74644	-3.49618	-3.7129	-0.188386	0.502859	-3.27123	-2.86987	-5.95012	-4.10836	-3.59137	-4.09498	-4.20409	-4.18021	-2.52444	-3.4772	-0.993956	-1.58358	-4.28618	-0.506816	-1.17145	1.22957	0.27	-2.15395		1.77422
876	O95232	sp|O95232|LC7L3_HUMAN Luc7-like protein 3 OS=Homo sapiens OX=9606 GN=LUC7L3 PE=1 SV=2	Luc7-like protein 3	LUC7L3	2.64255	2.42404	1.96267	2.48132	2.02209	2.09968	1.95573	2.00874	1.94798	2.55425	2.03066	2.03196	2.66245	2.93533	2.18607	2.49398	3.14745	2.32144	3.10841	2.41458	2.70984	2.77789	2.18863	1.73354	2.73856	1.96885	2.2143	2.58684	2.04522	2.12375	2.38216	2.40214	2.99565	2.42373	2.59409	2.78863	2.97596	2.24806	2.629	1.98233	1.36938	0.231826	0.488545		0.0850583
877	O95235;O95235-2	sp|O95235|KI20A_HUMAN Kinesin-like protein KIF20A OS=Homo sapiens OX=9606 GN=KIF20A PE=1 SV=1;sp|O95235-2|KI20A_HUMAN Isoform 2 of Kinesin-like protein KIF20A OS=Homo sapiens OX=9606 GN=KIF20A	Kinesin-like protein KIF20A	KIF20A	1.06936	1.09719	0.827764	0.404694	0.289333	-0.886124	-3.22675	-5.39776	1.8932	1.15475	0.0269203	-0.212156	-1.325	-1.54177	-2.87734	-1.45445	0.197839	0.281528	-0.467818	0.616314	0.285985	0.56372	0.0448904	0.0249414	0.931572	-0.229227	1.24759	1.07586	-0.152473	0.178909	-0.614024	-2.37666	0.12142	-0.125877	0.3595	0.19302	0.865008	0.511228	0.910516	0.655377	0.880038	0.411401	-0.62575		1.53653
878	O95239;O95239-2	sp|O95239|KIF4A_HUMAN Chromosome-associated kinesin KIF4A OS=Homo sapiens OX=9606 GN=KIF4A PE=1 SV=3;sp|O95239-2|KIF4A_HUMAN Isoform 2 of Chromosome-associated kinesin KIF4A OS=Homo sapiens OX=9606 GN=KIF4A	Chromosome-associated kinesin KIF4A	KIF4A	0.434381	0.414705	-0.0709047	0.132399	0.913561	0.488907	0.925395	0.763229	-0.189359	-0.108433	0.122087	-0.349005	0.597633	0.520348	0.292743	0.52518	0.603707	0.490471	0.259379	0.0819683	0.490224	0.0625277	0.241574	0.830924	-0.0314617	-0.0466919	0.0369377	0.287067	0.642664	0.233751	-0.038249	0.457171	0.238344	0.344133	0.358953	0.0952702	0.315366	0.907693	0.196374	0.416327	1.06244	0.327718	0.310647		0.713911
879	O95243-5;O95243;O95243-3;O95243-2	sp|O95243-5|MBD4_HUMAN Isoform 5 of Methyl-CpG-binding domain protein 4 OS=Homo sapiens OX=9606 GN=MBD4;sp|O95243|MBD4_HUMAN Methyl-CpG-binding domain protein 4 OS=Homo sapiens OX=9606 GN=MBD4 PE=1 SV=1;sp|O95243-3|MBD4_HUMAN Isoform 3 of Methyl-CpG-bindin	Methyl-CpG-binding domain protein 4	MBD4	1.70057	1.9044	2.23575	1.55165	1.8837	1.94576	2.01745	2.11855	1.36388	0.816181	1.52855	1.06346	1.67949	1.35763	1.39837	1.79018	0.869388	1.65905	1.64664	2.14377	0.981397	1.37774	1.70498	1.72989	1.23806	1.42676	1.59182	1.6524	1.64904	1.68699	1.87702	1.78271	1.71835	1.57144	2.12886	1.71489	1.12225	1.82283	1.02243	1.30665	0.0742255	0.945897	0.059155		0.963065
881	O95248-5;O95248-4	sp|O95248-5|MTMR5_HUMAN Isoform 5 of Myotubularin-related protein 5 OS=Homo sapiens OX=9606 GN=SBF1;sp|O95248-4|MTMR5_HUMAN Isoform 4 of Myotubularin-related protein 5 OS=Homo sapiens OX=9606 GN=SBF1	Myotubularin-related protein 5	SBF1	2.87697	2.69188	2.84802	2.8868	2.62376	2.74666	2.89535	2.72562	3.01812	2.91026	3.07867	2.71657	3.13576	3.05157	3.04501	3.0023	3.36784	3.12345	3.37487	3.30351	2.47201	2.4953	2.99044	3.20861	2.80596	2.78622	2.97223	2.74845	2.90143	2.80725	2.98625	3.04091	3.09608	3.1324	3.21245	2.86388	2.64385	3.00061	2.69937	2.64938	3.44824	0.0281026	0.414005	+	0.310935
883	O95251-4;O95251;O95251-2;O95251-3;O95251-5	sp|O95251-4|KAT7_HUMAN Isoform 4 of Histone acetyltransferase KAT7 OS=Homo sapiens OX=9606 GN=KAT7;sp|O95251|KAT7_HUMAN Histone acetyltransferase KAT7 OS=Homo sapiens OX=9606 GN=KAT7 PE=1 SV=1;sp|O95251-2|KAT7_HUMAN Isoform 2 of Histone acetyltransferase K	Histone acetyltransferase KAT7	KAT7	1.92792	0.771973	0.692014	-0.0889416	0.284288	-0.544046	0.186685	0.250822	1.69937	-0.0721169	0.815437	0.341017	-3.46042	-1.21454	-1.15436	-5.15636	0.39177	0.278915	-0.056304	-0.0369358	-0.0275869	0.264699	0.0353727	0.0221453	0.783165	-0.600508	0.198088	0.158051	0.51523	0.000642776	0.203198	-0.715917	0.300692	-0.269701	0.588868	0.933216	1.09826	-0.120299	-0.309516	0.181123	0.846718	0.430211	-0.616473		0.722619
887	O95292	sp|O95292|VAPB_HUMAN Vesicle-associated membrane protein-associated protein B/C OS=Homo sapiens OX=9606 GN=VAPB PE=1 SV=3	Vesicle-associated membrane protein-associated protein B/C	VAPB	2.1116	2.56166	2.03106	2.23944	2.7238	3.06672	3.1701	2.90601	1.40254	2.20816	2.66117	2.4619	2.66257	2.50024	2.71461	2.46096	2.6191	2.01361	2.83583	3.00828	2.58004	2.3831	1.99947	2.50001	1.79871	2.14495	2.48914	1.63966	2.93403	2.82298	3.02633	2.57806	2.27573	2.01146	2.89915	2.59173	1.79474	1.9392	2.43789	2.5331	0.883545	0.410062	0.409513		1.59651
888	O95295	sp|O95295|SNAPN_HUMAN SNARE-associated protein Snapin OS=Homo sapiens OX=9606 GN=SNAPIN PE=1 SV=1	SNARE-associated protein Snapin	SNAPIN	-3.39266	-2.73778	-2.72864	-3.1146	-3.20459	-1.94274	-4.82852	-2.3126	-2.21236	-2.8341	-3.6273	-2.9758	-2.29445	-2.49118	-2.4709	-2.40277	-0.907292	-2.35144	-3.32884	-2.29747	-5.08717	-3.69463	-2.93102	-3.95282	-4.58048	-4.81107	-3.79887	-2.68221	-3.7083	-6.18825	-3.51828	-2.21054	-3.3276	-2.3466	-3.52872	-3.3862	-4.17564	-3.60102	-3.68479	-3.7066	1.00527	0.347796	0.731644		1.21492
896	O95347;O95347-2	sp|O95347|SMC2_HUMAN Structural maintenance of chromosomes protein 2 OS=Homo sapiens OX=9606 GN=SMC2 PE=1 SV=2;sp|O95347-2|SMC2_HUMAN Isoform 2 of Structural maintenance of chromosomes protein 2 OS=Homo sapiens OX=9606 GN=SMC2	Structural maintenance of chromosomes protein 2	SMC2	1.76023	1.73202	1.39377	1.9698	1.45917	1.88389	1.92088	1.30258	2.41271	1.42127	1.24677	2.20386	1.63137	2.03303	1.81658	1.71438	1.41979	1.49569	1.48497	1.92456	1.66571	1.84774	1.31955	1.2907	1.66826	1.71748	1.99747	1.77781	1.67432	0.476435	1.57364	1.24518	1.84159	0.845404	1.33481	0.423382	1.90003	1.11261	0.998097	1.044	0.371244	0.733377	-0.186298		0.599188
899	O95363	sp|O95363|SYFM_HUMAN Phenylalanine--tRNA ligase, mitochondrial OS=Homo sapiens OX=9606 GN=FARS2 PE=1 SV=1	Phenylalanine--tRNA ligase, mitochondrial	FARS2	-0.132551	1.3779	0.704137	0.636555	0.874035	0.452255	1.05416	0.969732	1.05274	1.47473	0.576868	0.738447	1.02448	0.687183	0.865642	0.931367	1.23757	0.705473	0.610991	0.465052	0.513736	0.946794	1.05953	0.999505	0.390432	1.00201	1.51082	0.574963	1.53644	1.20679	1.30522	0.779426	1.0473	0.804695	1.50867	1.53034	0.788865	0.97811	0.88168	0.207643	0.0620045	0.955104	-0.0488331		0.0616471
900	O95365	sp|O95365|ZBT7A_HUMAN Zinc finger and BTB domain-containing protein 7A OS=Homo sapiens OX=9606 GN=ZBTB7A PE=1 SV=1	Zinc finger and BTB domain-containing protein 7A	ZBTB7A	-2.60857	-2.19235	-1.52862	-2.49814	-1.78256	-4.39076	-1.60614	-2.14619	-2.66709	-2.03675	-2.8888	-2.62562	-5.68963	-1.94345	-4.055	-3.94668	-3.01554	-3.86418	-2.17262	-1.36959	-2.05333	-2.99173	-4.37221	-3.7198	-3.1854	-5.4569	-4.56525	-2.34645	-1.76804	-3.55838	-2.50527	-1.90045	-2.74997	-3.72392	-1.92609	-3.82985	-4.03728	-4.11154	-3.53098	-5.38124	0.215849	0.849764	-0.224739		0.0370782
902	O95373	sp|O95373|IPO7_HUMAN Importin-7 OS=Homo sapiens OX=9606 GN=IPO7 PE=1 SV=1	Importin-7	IPO7	-0.539768	-0.608507	-0.626494	-0.554405	0.774328	0.723173	0.570659	0.75193	0.402003	0.101645	0.442823	0.208435	0.423998	0.33791	0.457032	0.419669	0.0702734	-0.0581322	-0.693095	-0.659807	0.682971	0.464555	0.37831	0.672793	-0.296225	-0.381115	-0.237043	-0.529053	0.962461	0.658998	0.39277	0.515962	0.105915	-0.141394	0.372582	-0.492607	0.282283	0.572593	0.448901	0.709445	0.288405	0.797219	-0.188407		0.0262118
904	O95391	sp|O95391|SLU7_HUMAN Pre-mRNA-splicing factor SLU7 OS=Homo sapiens OX=9606 GN=SLU7 PE=1 SV=2	Pre-mRNA-splicing factor SLU7	SLU7	0.309343	-4.65423	-0.614495	-1.30308	-1.28693	-0.902718	-4.66914	-0.931274	-0.934386	-1.0326	-5.17101	-1.05604	-4.1038	-1.23519	-1.3028	-2.11316	-2.65892	-0.404448	-0.00758076	-0.334564	-0.131158	0.0347662	-0.790885	-1.01245	-0.882929	-1.00746	-0.635731	-0.744976	-0.936775	-0.236713	-0.538571	-4.17498	0.166487	-0.212078	-4.13726	-0.45989	0.375205	0.391614	0.0587225	-0.295823	0.394605	0.716601	0.955683		1.16549
907	O95400	sp|O95400|CD2B2_HUMAN CD2 antigen cytoplasmic tail-binding protein 2 OS=Homo sapiens OX=9606 GN=CD2BP2 PE=1 SV=1	CD2 antigen cytoplasmic tail-binding protein 2	CD2BP2	2.29069	1.86326	1.59742	2.36931	1.78051	1.8982	1.58985	1.74063	2.26422	2.36571	1.71219	1.95306	2.12322	2.50403	1.91559	2.57214	3.09655	1.97907	2.90715	2.05707	2.24542	2.42099	1.73862	2.04381	1.19599	1.70939	2.08274	2.13096	1.40377	1.80227	1.94676	1.9515	2.30741	1.97182	1.90295	2.00346	2.75737	2.3603	2.44805	2.12198	1.01742	0.344222	0.457976		0.185801
909	O95409	sp|O95409|ZIC2_HUMAN Zinc finger protein ZIC 2 OS=Homo sapiens OX=9606 GN=ZIC2 PE=1 SV=2	Zinc finger protein ZIC 2	ZIC2	-0.728897	-0.326466	-0.124278	-0.495974	-4.09638	-4.19545	-3.50663	-3.31423	-0.659013	-0.434786	-0.0487537	-0.495977	-0.150873	-0.0839176	-0.262931	0.112317	-0.174928	-2.27537	-0.373765	0.17112	-2.08057	-3.14643	-3.41723	-3.68549	0.105082	-0.272799	-0.340546	-5.25892	-5.12644	-5.34762	-4.50562	-4.29074	-3.45198	-4.01999	-4.34426	-4.58401	-3.86423	-3.71277	-0.729636	-0.442513	0.271189	0.810128	-0.248968		0.523284
910	O95425-4;O95425-3;O95425;O95425-2	sp|O95425-4|SVIL_HUMAN Isoform SV4 of Supervillin OS=Homo sapiens OX=9606 GN=SVIL;sp|O95425-3|SVIL_HUMAN Isoform SV3 of Supervillin OS=Homo sapiens OX=9606 GN=SVIL;sp|O95425|SVIL_HUMAN Supervillin OS=Homo sapiens OX=9606 GN=SVIL PE=1 SV=2;sp|O95425-2|SVIL_	Supervillin	SVIL	-1.49985	-3.34019	-2.92251	-3.02203	-3.43728	-4.69634	-2.7406	-3.66278	-5.89963	-3.64237	-3.78139	-5.53739	-3.19174	-2.88829	-4.24672	-3.05977	-2.70002	-3.35054	-3.84553	-3.53024	-0.72627	-2.61052	-3.82574	-5.54111	-2.00404	-0.713175	-0.702929	-0.661961	-3.81863	-2.72381	-2.15142	-4.03188	-3.82147	-2.98705	-5.56598	-2.78093	-2.92039	-4.79227	-0.515468	-1.01967	0.186328	0.869685	0.349088		0.161445
911	O95429-2;O95429	sp|O95429-2|BAG4_HUMAN Isoform 2 of BAG family molecular chaperone regulator 4 OS=Homo sapiens OX=9606 GN=BAG4;sp|O95429|BAG4_HUMAN BAG family molecular chaperone regulator 4 OS=Homo sapiens OX=9606 GN=BAG4 PE=1 SV=1	BAG family molecular chaperone regulator 4	BAG4	-2.52935	-2.23172	-5.94449	-3.70701	-5.85571	-4.45508	-3.12003	-4.60307	-4.20672	-2.22609	-1.89786	-1.99669	-2.09373	-3.66428	-2.98827	-3.80262	-3.73814	-4.75066	-5.78031	-4.07792	-5.14326	-2.49497	-4.20569	-3.65482	-4.07131	-3.95344	-5.29289	-4.76559	-3.65359	-4.25801	-4.10303	-4.40438	-3.12697	-3.68612	-4.54638	-4.63046	-1.63943	-3.52565	-2.22624	-3.06048	1.05719	0.329906	-1.49427		0.0258007
912	O95433;O95433-2	sp|O95433|AHSA1_HUMAN Activator of 90 kDa heat shock protein ATPase homolog 1 OS=Homo sapiens OX=9606 GN=AHSA1 PE=1 SV=1;sp|O95433-2|AHSA1_HUMAN Isoform 2 of Activator of 90 kDa heat shock protein ATPase homolog 1 OS=Homo sapiens OX=9606 GN=AHSA1	Activator of 90 kDa heat shock protein ATPase homolog 1	AHSA1	-3.03566	-5.35758	-3.59756	-3.67409	-3.26662	-4.4823	-4.71247	-3.12591	-3.07319	-2.9205	-1.94256	-1.84873	-4.71079	-4.08542	-3.56507	-2.86136	-2.58874	-4.02308	-3.6615	-3.41864	-2.89452	-3.24718	-3.4802	-2.77871	-2.42275	-5.47371	-1.89146	-3.69465	-3.51359	-3.17113	-3.04959	-1.70687	-5.44175	-3.81406	-3.68578	-5.4798	-3.78357	-4.01737	-5.55097	-2.66934	0.157005	0.890948	-0.241755		1.06112
913	O95453-2;O95453;O95453-3;O95453-4	sp|O95453-2|PARN_HUMAN Isoform 2 of Poly(A)-specific ribonuclease PARN OS=Homo sapiens OX=9606 GN=PARN;sp|O95453|PARN_HUMAN Poly(A)-specific ribonuclease PARN OS=Homo sapiens OX=9606 GN=PARN PE=1 SV=1;sp|O95453-3|PARN_HUMAN Isoform 3 of Poly(A)-specific ri	Poly(A)-specific ribonuclease PARN	PARN	-2.22282	-1.54703	-1.37841	-1.94528	-1.20639	-1.06562	-1.38958	-0.777475	-1.89618	-1.50682	-1.12976	-2.75687	-1.70908	-1.89025	-1.69036	-1.50133	-2.70671	-1.62	-1.10704	-0.990482	-1.22157	-0.466781	-4.97474	-0.965249	-3.41368	-1.53487	-1.65647	-1.026	-1.01757	-1.26651	-1.87022	-1.31326	-3.92762	-1.37029	-0.759789	-0.464931	-3.96727	-1.13756	-3.70357	-1.4926	0.207854	0.856103	0.19184		0.300835
914	O95456-2;O95456	sp|O95456-2|PSMG1_HUMAN Isoform 2 of Proteasome assembly chaperone 1 OS=Homo sapiens OX=9606 GN=PSMG1;sp|O95456|PSMG1_HUMAN Proteasome assembly chaperone 1 OS=Homo sapiens OX=9606 GN=PSMG1 PE=1 SV=1	Proteasome assembly chaperone 1	PSMG1	-2.87094	-4.04321	-3.33314	-2.50301	-1.90485	-2.12448	-2.12407	-1.95571	-2.11084	-3.94414	-2.66135	-2.22982	-2.20023	-2.24832	-2.61631	-1.63285	-3.90104	-2.13606	-2.1046	-2.15884	-2.70196	-3.20201	-2.25112	-1.73892	-3.44818	-2.96428	-3.86877	-4.04155	-2.40882	-2.34694	-2.47496	-2.02802	-4.13713	-1.92603	-2.13721	-1.82807	-4.23542	-1.62151	-3.87613	-2.82543	0.356072	0.744058	0.386921		0.753766
915	O95470	sp|O95470|SGPL1_HUMAN Sphingosine-1-phosphate lyase 1 OS=Homo sapiens OX=9606 GN=SGPL1 PE=1 SV=3	Sphingosine-1-phosphate lyase 1	SGPL1	2.91969	2.8496	2.89353	2.5843	2.90173	2.53245	2.82663	2.92276	2.45114	2.8782	2.64748	2.2392	2.77592	2.50221	2.65297	2.84636	3.16148	3.14147	3.11714	2.87287	2.19697	2.60718	2.5911	2.72879	2.78466	2.6466	2.65368	2.70111	2.40447	2.68455	2.74886	2.94582	2.41162	2.97956	2.85396	2.48962	2.44505	2.80564	2.26421	1.98069	1.80201	0.137743	0.390349		1.0464
916	O95478	sp|O95478|NSA2_HUMAN Ribosome biogenesis protein NSA2 homolog OS=Homo sapiens OX=9606 GN=NSA2 PE=1 SV=1	Ribosome biogenesis protein NSA2 homolog	NSA2	5.60701	5.46368	5.58235	5.44047	5.26349	5.28305	5.2007	5.45452	5.17606	5.21159	5.11577	5.11851	5.13761	5.13399	5.21101	5.013	5.36469	5.32969	5.48019	5.23587	5.37133	5.51566	5.29379	5.63879	5.75281	5.10779	5.33938	5.43493	5.39962	5.60942	5.74504	5.65722	5.44262	5.48025	5.43924	5.70366	5.83417	5.36183	5.27264	5.31542	0.0419847	0.966658	0.01318		1.79175
917	O95486	sp|O95486|SC24A_HUMAN Protein transport protein Sec24A OS=Homo sapiens OX=9606 GN=SEC24A PE=1 SV=2	Protein transport protein Sec24A	SEC24A	-4.03443	-2.49789	-2.32495	-2.42326	-2.65946	-2.86536	-3.92015	-4.40858	-3.30326	-4.25697	-3.56431	-2.51656	-2.62035	-6.11276	-2.32831	-3.07553	-3.7663	-1.95908	-2.35995	-2.51497	-1.93394	-3.61496	-3.24609	-4.32215	-4.81135	-3.06764	-2.59326	-4.64624	-3.22165	-4.09723	-2.73736	-3.82532	-2.85688	-2.3644	-2.17021	-3.6692	-2.40317	-2.46733	-1.96087	-3.02728	0.453457	0.673705	0.465131		0.113343
918	O95487-2;O95487;O95487-3	sp|O95487-2|SC24B_HUMAN Isoform 2 of Protein transport protein Sec24B OS=Homo sapiens OX=9606 GN=SEC24B;sp|O95487|SC24B_HUMAN Protein transport protein Sec24B OS=Homo sapiens OX=9606 GN=SEC24B PE=1 SV=2;sp|O95487-3|SC24B_HUMAN Isoform 3 of Protein transpor	Protein transport protein Sec24B	SEC24B	-1.85671	-1.52136	-1.54061	-1.87428	-1.46335	-1.08371	-1.97533	-1.36427	-3.65517	-6.31522	-1.2968	-1.73433	-1.64923	-1.48718	-3.72476	-1.1571	-2.00608	-1.61344	-1.33545	-1.29584	-1.85465	-1.48369	-1.30915	-2.93123	-1.6212	-2.04758	-1.29645	-1.40695	-1.72125	-1.68348	-2.03774	-1.5473	-2.3878	-1.18413	-1.45748	-1.42006	-1.5017	-1.67425	-1.69238	-2.31632	0.484559	0.651351	0.911607		0.119072
920	O95503	sp|O95503|CBX6_HUMAN Chromobox protein homolog 6 OS=Homo sapiens OX=9606 GN=CBX6 PE=1 SV=1	Chromobox protein homolog 6	CBX6	1.1703	2.05745	1.93299	1.53716	1.36509	1.32253	1.57784	1.37949	1.10241	1.34846	1.40612	1.35015	1.5078	0.591623	1.18103	1.77954	1.68612	1.45776	1.57212	1.32783	1.58213	1.03658	0.806577	1.33729	0.296103	1.32246	1.93251	0.970043	1.28322	1.18396	1.28254	1.40461	1.14544	1.65465	1.14041	1.30543	1.66448	1.60644	1.33616	1.1648	0.0442878	0.966233	0.0228279		0.296893
923	O95568	sp|O95568|MET18_HUMAN Histidine protein methyltransferase 1 homolog OS=Homo sapiens OX=9606 GN=METTL18 PE=1 SV=1	Histidine protein methyltransferase 1 homolog	METTL18	-4.18878	-0.35976	-0.404067	-1.11132	0.217987	0.0706272	0.370057	0.471792	-5.08979	0.649391	1.17797	-0.847219	0.419525	0.00162315	0.391932	-4.3169	-2.70423	0.890568	0.295756	0.932053	0.00424099	0.5489	0.08253	-0.155791	-0.429024	1.01906	0.223608	0.00159454	0.548222	0.266598	0.495049	-0.167451	0.0362625	0.18869	0.844676	0.407743	-1.36697	0.509744	-0.729846	-0.796031	0.39878	0.712859	1.12523		0.199425
924	O95571	sp|O95571|ETHE1_HUMAN Persulfide dioxygenase ETHE1, mitochondrial OS=Homo sapiens OX=9606 GN=ETHE1 PE=1 SV=2	Persulfide dioxygenase ETHE1, mitochondrial	ETHE1	-2.76517	-3.20809	-3.80457	-1.059	-2.81409	-3.69143	-1.26289	-1.41924	0.597711	-2.47629	-2.96642	-2.27347	-5.545	-4.07507	-1.55649	-0.881906	-4.29284	-2.40682	-2.86011	-3.83406	-2.42323	-3.75316	-1.1657	-0.472651	-1.08228	-2.31555	-2.84098	-1.49405	-1.36703	-0.500763	-2.68305	3.09555	-0.953854	-0.011385	-3.37533	-2.76451	-3.06007	-3.09161	-1.71708	-3.28458	0.735558	0.497562	-1.10404		0.310082
925	O95573	sp|O95573|ACSL3_HUMAN Long-chain-fatty-acid--CoA ligase 3 OS=Homo sapiens OX=9606 GN=ACSL3 PE=1 SV=3	Long-chain-fatty-acid--CoA ligase 3	ACSL3	-2.05987	-2.26122	-2.30078	-2.29913	-1.15782	-1.2348	-1.56425	-1.88882	-1.971	-1.95845	-2.22284	-2.34026	-2.07981	-2.07479	-1.84024	-2.07612	-3.91661	-3.22774	-2.46809	-1.51713	-5.22479	-0.2851	-1.80143	-2.02362	-2.31439	-2.28462	-2.6673	-2.36898	-2.47358	-1.92654	-1.34519	-1.93017	-0.700575	-1.46115	-1.35099	-3.33781	-2.08606	-1.34923	-1.94686	-1.78914	0.926356	0.386629	-0.605701		0.366288
926	O95602	sp|O95602|RPA1_HUMAN DNA-directed RNA polymerase I subunit RPA1 OS=Homo sapiens OX=9606 GN=POLR1A PE=1 SV=2	DNA-directed RNA polymerase I subunit RPA1	POLR1A	5.41367	5.62926	5.53627	5.69668	5.38842	5.21774	5.12728	5.36639	5.20035	5.21662	5.41247	5.31252	5.65629	5.5885	5.30406	5.56092	5.75526	5.20409	5.74924	5.56753	4.86251	4.88638	5.27612	5.60106	5.72499	5.39405	5.08565	5.29728	5.18921	5.35551	5.27267	5.54514	5.52405	5.36282	5.45495	5.12174	5.03942	5.32084	4.88095	4.37529	0.53328	0.616883	0.141799		0.858105
927	O95613;O95613-2	sp|O95613|PCNT_HUMAN Pericentrin OS=Homo sapiens OX=9606 GN=PCNT PE=1 SV=4;sp|O95613-2|PCNT_HUMAN Isoform 2 of Pericentrin OS=Homo sapiens OX=9606 GN=PCNT	Pericentrin	PCNT	-1.69945	-1.14613	-2.08112	-1.64084	-2.74414	-1.69074	-3.09785	-1.67899	-1.76792	-0.757273	-2.36631	-1.96057	-0.399502	-0.641775	-0.714601	-3.85121	-1.14429	-0.910072	-1.02436	-2.84387	-3.96923	-3.1001	-1.18911	-1.32592	1.14504	-1.22253	-1.68542	-2.23787	-0.804649	-3.39304	-2.07171	-0.45225	-0.663446	-5.18957	-1.49477	-5.5582	-4.06787	-2.03801	-2.08077	-2.7285	0.195845	0.861942	0.196805		0.292947
928	O95619	sp|O95619|YETS4_HUMAN YEATS domain-containing protein 4 OS=Homo sapiens OX=9606 GN=YEATS4 PE=1 SV=1	YEATS domain-containing protein 4	YEATS4	-1.85227	-1.00165	-0.76595	-0.788515	-2.29295	-2.15935	-1.60866	-1.85265	-2.11794	-0.978271	-1.57212	-1.25594	-1.99574	-1.82667	-1.9551	-0.896934	-1.47064	-1.33572	-0.751002	-1.15208	-1.34873	-0.98898	-1.24675	-0.981561	-1.91697	-1.25588	-1.23311	-0.780794	-1.04965	-0.95837	-1.01384	-1.11337	-2.77851	-2.39277	-2.49576	-1.7148	-0.841002	-0.991534	-1.65473	-1.12548	0.160313	0.889701	0.114223		1.86636
929	O95625	sp|O95625|ZBT11_HUMAN Zinc finger and BTB domain-containing protein 11 OS=Homo sapiens OX=9606 GN=ZBTB11 PE=1 SV=2	Zinc finger and BTB domain-containing protein 11	ZBTB11	4.72635	4.39474	4.60456	4.264	4.43171	4.12132	4.56531	4.19457	4.65637	4.09707	4.19936	3.91731	4.01167	3.87148	3.89614	3.92834	4.48922	4.22711	4.22497	4.13464	4.05997	3.78006	3.9849	4.16303	4.28031	4.15027	4.30016	4.14649	4.16026	4.12591	4.35139	4.0337	4.10066	4.21532	4.42959	4.1834	4.29987	4.18011	3.92955	3.9107	0.233341	0.832789	-0.0884862		0.419887
932	O95631	sp|O95631|NET1_HUMAN Netrin-1 OS=Homo sapiens OX=9606 GN=NTN1 PE=1 SV=2	Netrin-1	NTN1	-2.83445	-2.2025	-1.6245	-2.60025	-3.63414	-4.44513	-4.00232	-4.28591	-4.12505	-2.55048	-1.62312	-2.4332	-3.23215	-2.68664	-3.11269	-2.74376	-1.69847	-1.77423	-4.27106	-2.55112	-2.99154	-2.64571	-2.96417	-4.02769	-3.08661	-2.21537	-2.85344	-1.98876	-2.90923	-3.52298	-4.33868	-2.06127	-2.98095	-3.81058	-4.76712	-3.45163	-2.19643	-4.61198	-2.99036	-4.07566	0.0464017	0.965152	-0.0745237		0.407499
933	O95639-3;O95639-2;O95639	sp|O95639-3|CPSF4_HUMAN Isoform 3 of Cleavage and polyadenylation specificity factor subunit 4 OS=Homo sapiens OX=9606 GN=CPSF4;sp|O95639-2|CPSF4_HUMAN Isoform 2 of Cleavage and polyadenylation specificity factor subunit 4 OS=Homo sapiens OX=9606 GN=CPSF4;	Cleavage and polyadenylation specificity factor subunit 4	CPSF4	0.147043	-0.274826	-0.00230503	0.00477028	0.306133	0.54207	0.561339	-0.152451	-0.170753	-0.0462952	0.194462	-0.512257	0.161734	0.259357	0.173537	0.38675	0.409919	0.491064	0.640487	0.249401	0.102258	0.252915	0.323743	0.156657	0.029871	-0.144096	-0.691963	-0.0835991	-0.467924	0.0166874	0.311479	0.401818	0.294134	0.336281	-0.0854521	0.072525	0.0631285	0.15471	0.523799	0.225533	2.64336	0.0537778	0.530238		0.239372
935	O95674	sp|O95674|CDS2_HUMAN Phosphatidate cytidylyltransferase 2 OS=Homo sapiens OX=9606 GN=CDS2 PE=1 SV=1	Phosphatidate cytidylyltransferase 2	CDS2	-2.78352	-3.20758	-3.87881	-3.13805	-2.60744	-3.06896	-3.11251	-2.76555	-2.61119	-4.6438	-3.1078	-3.19022	-3.15007	-3.12713	-2.45083	-2.88467	-1.47604	-2.79506	-1.72406	-4.59431	-2.46872	-4.46615	-1.56822	-3.78807	-2.92484	-6.31898	-2.88905	-2.77603	-5.7554	-3.30659	-5.51463	-5.07264	-4.45523	-2.25881	-1.66331	-3.40613	-3.22783	-3.25949	-3.54749	-4.3967	0.562649	0.59963	0.672753		0.150611
936	O95684-2;O95684	sp|O95684-2|CEP43_HUMAN Isoform 2 of Centrosomal protein 43 OS=Homo sapiens OX=9606 GN=CEP43;sp|O95684|CEP43_HUMAN Centrosomal protein 43 OS=Homo sapiens OX=9606 GN=CEP43 PE=1 SV=1	FGFR1 oncogene partner	FGFR1OP	-3.06391	-0.448399	-1.28624	-1.82793	-3.04919	-4.4439	-1.94951	-4.26635	-1.83074	-1.62992	-0.48033	-0.691525	-3.96503	-1.396	-5.22278	-1.35824	-3.27418	-4.0201	-3.14954	-3.36674	-2.23089	-2.42452	-4.03252	-0.443709	-2.67195	-1.71036	-1.13201	-3.39137	-1.6401	-2.26865	-4.50779	-3.44936	-2.88027	-5.51863	-2.1925	-4.40656	-3.14776	-1.80959	-4.31044	-2.40102	2.83707	0.0473421	-2.04527	+	0.476392
938	O95696-2;O95696	sp|O95696-2|BRD1_HUMAN Isoform 2 of Bromodomain-containing protein 1 OS=Homo sapiens OX=9606 GN=BRD1;sp|O95696|BRD1_HUMAN Bromodomain-containing protein 1 OS=Homo sapiens OX=9606 GN=BRD1 PE=1 SV=1	Bromodomain-containing protein 1	BRD1	-0.639971	0.225155	0.191609	-0.269554	-0.257969	-0.123348	-0.139493	0.150211	-0.204158	-0.0390167	-0.333776	-0.0271187	-0.38405	-0.368958	-1.08207	-0.199714	-0.891322	-0.0303497	0.186732	0.315683	0.110471	0.472524	-0.237994	0.441012	-0.738653	-0.784185	-0.370457	-1.13733	-0.088419	0.0514145	-0.0910902	-0.0703688	0.817846	0.279675	0.205829	0.833498	-0.073348	0.172362	-0.377879	-0.552222	0.0491479	0.961816	0.0322897		1.36713
939	O95707	sp|O95707|RPP29_HUMAN Ribonuclease P protein subunit p29 OS=Homo sapiens OX=9606 GN=POP4 PE=1 SV=2	Ribonuclease P protein subunit p29	POP4	5.33828	5.47982	5.48816	5.18842	5.51614	5.80941	5.04195	5.38362	5.1913	4.59526	5.54781	5.13631	5.33315	5.4538	5.84702	5.75562	5.30918	5.28309	5.49672	5.58863	4.74207	4.47687	5.22913	5.2312	5.25582	4.98342	5.16979	5.53473	4.94455	5.4059	4.91346	5.44942	5.39805	5.72579	5.30894	5.39252	5.04187	4.53183	4.63746	4.29541	0.501345	0.638981	0.173738		1.99464
940	O95714	sp|O95714|HERC2_HUMAN E3 ubiquitin-protein ligase HERC2 OS=Homo sapiens OX=9606 GN=HERC2 PE=1 SV=2	E3 ubiquitin-protein ligase HERC2	HERC2	2.00373	2.47013	2.19479	2.724	2.44445	1.99068	2.20655	2.13623	2.04278	1.92257	2.50251	2.13843	1.70001	1.75189	1.92346	1.90073	2.09486	2.22098	2.26103	2.02966	1.46562	2.02021	1.8321	2.15135	1.54187	2.07653	2.31117	2.11109	2.17949	2.0264	2.03166	1.92036	1.89712	2.29367	2.55885	2.24137	0.787198	1.68129	1.66778	1.87571	0.278475	0.805374	-0.0982351		0.390251
942	O95721	sp|O95721|SNP29_HUMAN Synaptosomal-associated protein 29 OS=Homo sapiens OX=9606 GN=SNAP29 PE=1 SV=1	Synaptosomal-associated protein 29	SNAP29	-5.92455	-3.50526	-3.33515	-3.762	-2.5413	-4.1	-3.35458	-5.93239	-3.96583	-3.2844	-3.91092	-3.81685	-2.88345	-4.18254	-3.25045	-2.31598	-3.36005	-3.45449	-3.4938	-3.42462	-3.84084	-2.507	-2.99223	-3.61614	-3.83562	-5.23028	-4.07967	-4.15126	-3.00785	-1.04489	-3.55188	-3.90088	-3.40596	-0.59634	-0.872731	-1.31722	-1.90054	-2.48471	-2.83816	-1.89904	0.568919	0.59688	0.50488		0.214098
943	O95747	sp|O95747|OXSR1_HUMAN Serine/threonine-protein kinase OSR1 OS=Homo sapiens OX=9606 GN=OXSR1 PE=1 SV=1	Serine/threonine-protein kinase OSR1	OXSR1	1.48289	-3.38411	-1.54757	-1.60172	-0.457365	-3.42001	-1.08383	-0.206131	-3.6747	-0.892221	-0.728643	-1.3574	-1.69299	-1.69302	-1.59394	-0.190454	-2.94302	-4.03308	-2.90192	-3.17524	-3.17005	-0.566279	2.47891	-4.55109	-3.57552	0.281284	0.11553	-0.327269	2.26324	0.120932	0.870593	0.879357	-3.86205	-3.89558	-4.57654	-0.408669	-2.98112	-2.40123	-0.828374	-4.13559	1.23126	0.269874	-1.80038		0.0484109
946	O95758-7;O95758-1;O95758-6;O95758-2;O95758;O95758-5;O95758-4	sp|O95758-7|PTBP3_HUMAN Isoform 7 of Polypyrimidine tract-binding protein 3 OS=Homo sapiens OX=9606 GN=PTBP3;sp|O95758-1|PTBP3_HUMAN Isoform 1 of Polypyrimidine tract-binding protein 3 OS=Homo sapiens OX=9606 GN=PTBP3;sp|O95758-6|PTBP3_HUMAN Isoform 6 of P	Polypyrimidine tract-binding protein 3	PTBP3	-0.69289	-0.0323906	-0.948573	-1.27073	0.763895	0.859003	0.571774	0.815315	-4.47379	-0.329319	-0.582336	-0.0629005	0.348352	0.537331	0.514153	0.768868	0.0455103	-0.987741	-0.4355	-0.833672	0.373044	-0.206126	0.513555	0.874396	-0.442562	-0.980518	-0.5123	-1.09195	0.277861	0.982821	-0.175035	1.06726	0.617355	0.18466	-4.23375	-0.0903931	-0.431388	-0.287286	-0.236194	-0.588712	0.278108	0.805535	0.496265		0.759853
948	O95777	sp|O95777|LSM8_HUMAN U6 snRNA-associated Sm-like protein LSm8 OS=Homo sapiens OX=9606 GN=LSM8 PE=1 SV=3	U6 snRNA-associated Sm-like protein LSm8	LSM8	-1.99476	-2.0259	-2.58117	-3.61473	-1.85938	-4.99268	-4.44238	-2.29317	-3.19431	-1.01189	-4.7526	-3.70627	-1.92549	-1.91082	-1.78131	-1.27336	-1.73589	-1.83015	-1.54532	-1.69394	-1.94587	-2.36064	-1.55918	-1.66885	-1.16627	-4.23838	-4.66068	-2.10143	-2.33285	-2.04617	-1.53802	-1.64403	-1.72133	-1.92749	-4.25347	-1.89636	-1.24085	-2.20103	-1.02875	-1.87544	1.05973	0.328907	1.15888		0.438659
949	O95782-2;O95782	sp|O95782-2|AP2A1_HUMAN Isoform B of AP-2 complex subunit alpha-1 OS=Homo sapiens OX=9606 GN=AP2A1;sp|O95782|AP2A1_HUMAN AP-2 complex subunit alpha-1 OS=Homo sapiens OX=9606 GN=AP2A1 PE=1 SV=3	AP-2 complex subunit alpha-1	AP2A1	4.87642	4.9259	4.83767	4.99822	5.4677	5.29404	5.16834	5.46903	5.01911	4.82453	5.3065	5.05583	5.84292	5.63036	5.6423	5.55607	5.80442	5.57325	5.80215	5.6723	5.1045	4.99473	5.3401	5.43046	5.30546	5.12577	5.21368	5.20646	5.08601	5.29245	5.29515	5.35718	5.25193	5.38116	5.41326	4.99411	4.89811	5.5724	4.54636	4.77324	5.05055	0.0177143	0.732507	+	1.34126
951	O95785-3;O95785-4	sp|O95785-3|WIZ_HUMAN Isoform 3 of Protein Wiz OS=Homo sapiens OX=9606 GN=WIZ;sp|O95785-4|WIZ_HUMAN Isoform 4 of Protein Wiz OS=Homo sapiens OX=9606 GN=WIZ	Protein Wiz	WIZ	2.01858	2.64631	2.70805	2.61898	2.8111	2.48886	2.64085	2.25182	2.23416	2.24975	2.36068	2.77594	2.2166	2.18041	2.28115	2.11784	2.02356	2.60076	2.7184	2.78313	2.37729	2.21901	2.61886	2.53142	1.40046	2.31704	2.35815	2.71323	2.9119	2.64643	2.87352	2.46051	1.59492	2.01612	2.38199	2.44315	2.48058	2.44484	1.97087	2.67132	0.174131	0.878383	0.0799081		0.179695
953	O95793-2;O95793	sp|O95793-2|STAU1_HUMAN Isoform Short of Double-stranded RNA-binding protein Staufen homolog 1 OS=Homo sapiens OX=9606 GN=STAU1;sp|O95793|STAU1_HUMAN Double-stranded RNA-binding protein Staufen homolog 1 OS=Homo sapiens OX=9606 GN=STAU1 PE=1 SV=2	Double-stranded RNA-binding protein Staufen homolog 1	STAU1	6.76272	6.96392	7.08264	6.87585	6.87658	6.73943	6.85602	6.90522	6.6537	6.53197	7.09619	6.75592	6.63021	6.52478	6.48695	6.85412	7.29237	7.07943	7.19861	7.30639	6.27275	6.29417	6.5489	6.89921	6.35797	6.77822	6.94566	6.82037	6.65261	6.63629	6.74065	6.80522	6.97825	6.90536	6.78222	6.65102	6.73458	7.11155	6.38229	6.62638	2.22491	0.0869377	0.378841		0.972195
954	O95793-3	sp|O95793-3|STAU1_HUMAN Isoform 3 of Double-stranded RNA-binding protein Staufen homolog 1 OS=Homo sapiens OX=9606 GN=STAU1	Double-stranded RNA-binding protein Staufen homolog 1	STAU1	0.0101242	0.180416	0.286372	-0.0987263	0.410353	0.0503826	0.1202	-0.533663	0.572667	-1.29923	-0.932203	-0.15909	-0.0938568	-0.134651	-0.158164	0.248509	0.900548	-4.0167	0.933179	0.763405	-1.19431	-0.276504	0.463004	-0.587926	-0.876541	-1.03444	-0.637907	-3.25754	-3.59753	-0.371849	-0.0716829	0.546281	-5.16445	-3.33578	-5.85554	-3.58673	-0.021575	0.259164	-0.84485	-0.637877	0.0723815	0.947487	-0.174934		0.725142
955	O95801	sp|O95801|TTC4_HUMAN Tetratricopeptide repeat protein 4 OS=Homo sapiens OX=9606 GN=TTC4 PE=1 SV=3	Tetratricopeptide repeat protein 4	TTC4	-0.915302	-4.9873	-0.161141	-3.92685	-4.60011	-5.99026	-3.595	-4.15	-3.84312	-3.98301	-4.85962	-4.43482	-4.00737	-4.80549	-4.29684	-3.12708	-3.40247	-3.06553	-4.27211	-1.20546	-2.179	-4.25924	-4.36414	-1.07924	-0.550823	-0.421608	-0.510695	-0.389093	-3.85372	-0.279942	-0.678052	-1.28319	-4.32365	-0.546598	-0.36357	-3.22464	-1.03202	-4.25704	-3.79984	-0.333922	0.152602	0.894775	0.402501		1.0883
956	O95816;O95816-2	sp|O95816|BAG2_HUMAN BAG family molecular chaperone regulator 2 OS=Homo sapiens OX=9606 GN=BAG2 PE=1 SV=1;sp|O95816-2|BAG2_HUMAN Isoform 2 of BAG family molecular chaperone regulator 2 OS=Homo sapiens OX=9606 GN=BAG2	BAG family molecular chaperone regulator 2	BAG2	0.996115	0.185022	1.56591	1.03901	1.2746	1.19656	1.23273	1.68747	2.8242	2.2691	2.1264	2.46665	2.09682	1.76066	2.16055	2.34761	1.38608	1.41912	0.93658	1.19437	0.736323	0.990806	1.18009	1.65712	1.0123	1.4493	1.04151	0.790342	1.55946	1.30899	1.71205	1.22773	1.33801	1.0596	1.55331	1.27979	0.560334	1.80038	0.669597	0.650861	0.44944	0.676404	-0.450011		1.25777
960	O95819-6	sp|O95819-6|M4K4_HUMAN Isoform 6 of Mitogen-activated protein kinase kinase kinase kinase 4 OS=Homo sapiens OX=9606 GN=MAP4K4	Mitogen-activated protein kinase kinase kinase kinase 4	MAP4K4	2.68819	3.10964	3.2676	3.05834	2.99944	2.76458	2.8612	2.83288	2.6645	2.79727	2.87073	2.85843	3.0951	2.78753	2.84718	3.04224	3.05854	2.92022	3.04364	3.05644	2.86718	2.78684	2.74372	2.90369	3.23795	2.78927	2.71963	2.73219	2.67916	2.74503	2.76223	2.92725	2.90236	2.7538	2.98834	2.9169	2.91017	2.6534	2.62435	2.71246	0.43727	0.685691	0.105371		0.557935
963	O95831;O95831-3;O95831-2;O95831-5	sp|O95831|AIFM1_HUMAN Apoptosis-inducing factor 1, mitochondrial OS=Homo sapiens OX=9606 GN=AIFM1 PE=1 SV=1;sp|O95831-3|AIFM1_HUMAN Isoform 3 of Apoptosis-inducing factor 1, mitochondrial OS=Homo sapiens OX=9606 GN=AIFM1;sp|O95831-2|AIFM1_HUMAN Isoform 2 o	Apoptosis-inducing factor 1, mitochondrial	AIFM1	2.20365	2.38397	2.43527	1.9438	2.211	1.84772	1.70601	2.32748	3.4428	3.4106	2.40583	2.93329	2.9276	3.17959	3.22478	2.80158	-0.415292	2.67611	2.15871	1.9573	2.46853	2.82916	1.62348	1.67597	2.04045	2.26503	2.54784	2.46253	2.09631	2.10547	2.1863	1.84781	1.88855	1.47792	2.02694	2.09041	2.53447	2.55084	2.52336	2.61609	1.0912	0.314307	-1.05069		0.495615
972	O95905-3;O95905;O95905-2	sp|O95905-3|ECD_HUMAN Isoform 3 of Protein ecdysoneless homolog OS=Homo sapiens OX=9606 GN=ECD;sp|O95905|ECD_HUMAN Protein ecdysoneless homolog OS=Homo sapiens OX=9606 GN=ECD PE=1 SV=1;sp|O95905-2|ECD_HUMAN Isoform 2 of Protein ecdysoneless homolog OS=Homo	Protein SGT1	ECD	-1.46457	-1.61544	-0.843673	-0.951855	-0.112967	-1.15497	-0.570853	-0.423819	-1.05309	-1.01134	-2.7425	-1.50225	-0.710232	-0.0853786	-0.585521	0.0451975	-0.720672	-1.27039	-0.173816	-0.508259	-1.13506	-0.80833	-0.747834	-0.53416	-0.924534	-1.12806	0.213923	-0.142225	-0.591618	-0.3332	-0.553672	-0.242423	-0.267839	-0.614603	-0.841578	-0.871216	-0.118066	-0.589936	-0.141423	0.269261	1.19305	0.278698	0.729805		0.872443
973	O95926;O95926-2	sp|O95926|SYF2_HUMAN Pre-mRNA-splicing factor SYF2 OS=Homo sapiens OX=9606 GN=SYF2 PE=1 SV=1;sp|O95926-2|SYF2_HUMAN Isoform 2 of Pre-mRNA-splicing factor SYF2 OS=Homo sapiens OX=9606 GN=SYF2	Pre-mRNA-splicing factor SYF2	SYF2	0.526211	-0.0841503	-3.39575	-4.81025	1.10019	0.842682	0.782155	0.71073	-0.446754	-4.96748	-1.67165	-3.08631	0.648678	0.342649	0.656634	0.94057	1.19697	0.565641	0.958638	0.284447	0.742717	1.03082	0.90935	1.26875	0.705311	-0.122766	-0.0529861	-0.00149536	0.359972	-1.9567	0.93891	1.03985	0.764259	0.0713482	0.430448	0.953609	0.947219	1.00091	1.19182	0.940621	1.66222	0.161978	2.99344		0.92925
974	O95983-2;O95983	sp|O95983-2|MBD3_HUMAN Isoform 2 of Methyl-CpG-binding domain protein 3 OS=Homo sapiens OX=9606 GN=MBD3;sp|O95983|MBD3_HUMAN Methyl-CpG-binding domain protein 3 OS=Homo sapiens OX=9606 GN=MBD3 PE=1 SV=1	Methyl-CpG-binding domain protein 3	MBD3	-1.2582	-0.892572	-0.846305	-0.0825863	0.125607	-0.342794	0.107322	-1.21964	-0.701194	-4.50319	-0.381741	-0.590002	-0.92028	-1.16602	-2.07998	-0.917321	-0.664781	-0.627716	-0.81919	-0.987087	0.335685	-0.319991	-0.461854	-1.03985	-1.23841	-1.89673	-0.825909	-1.71822	-0.765211	-0.194744	-0.309966	-1.12059	-0.668982	-4.72701	-2.9162	-0.905174	-1.08321	0.087266	-0.545045	-0.82944	0.217561	0.848298	0.38228		0.474082
975	O95985;O95985-3;O95985-2	sp|O95985|TOP3B_HUMAN DNA topoisomerase 3-beta-1 OS=Homo sapiens OX=9606 GN=TOP3B PE=1 SV=1;sp|O95985-3|TOP3B_HUMAN Isoform 3 of DNA topoisomerase 3-beta-1 OS=Homo sapiens OX=9606 GN=TOP3B;sp|O95985-2|TOP3B_HUMAN Isoform 2 of DNA topoisomerase 3-beta-1 OS=	DNA topoisomerase 3-beta-1	TOP3B	4.20461	4.226	4.27254	4.07609	4.48117	4.50744	4.57813	4.46927	3.8364	3.74629	4.25325	4.18482	4.30012	4.15334	4.20343	4.40765	4.45924	4.44875	4.5729	4.72194	3.66179	3.73022	4.04358	4.45657	3.84807	3.93767	4.16048	3.95845	4.13796	4.28526	4.27631	4.23319	4.50526	4.4929	4.47869	4.12933	3.84736	4.18169	3.56511	3.81971	2.6306	0.0538916	0.450707		1.7757
978	O96000;O96000-2	sp|O96000|NDUBA_HUMAN NADH dehydrogenase [ubiquinone] 1 beta subcomplex subunit 10 OS=Homo sapiens OX=9606 GN=NDUFB10 PE=1 SV=3;sp|O96000-2|NDUBA_HUMAN Isoform 2 of NADH dehydrogenase [ubiquinone] 1 beta subcomplex subunit 10 OS=Homo sapiens OX=9606 GN=NDU	NADH dehydrogenase [ubiquinone] 1 beta subcomplex subunit 10	NDUFB10	-5.22095	-1.54168	-1.46973	-1.34503	-1.7363	-1.14762	-4.96872	-1.63984	-1.46434	-0.646933	-1.99956	-1.97015	-0.374241	-0.183319	-0.879783	-1.30237	-1.71577	-3.35783	-1.39045	-0.802645	-3.76639	-1.278	-0.906859	-1.72353	-2.99674	-1.10755	-0.807856	-1.28673	-2.23293	-2.12158	-2.17431	-3.97817	-5.96325	-1.58084	-4.15599	-1.89005	-1.30767	-3.87055	-1.83058	-1.73299	0.0636406	0.953901	0.140619		0.176221
982	O96011-2;O96011	sp|O96011-2|PX11B_HUMAN Isoform 2 of Peroxisomal membrane protein 11B OS=Homo sapiens OX=9606 GN=PEX11B;sp|O96011|PX11B_HUMAN Peroxisomal membrane protein 11B OS=Homo sapiens OX=9606 GN=PEX11B PE=1 SV=1	Peroxisomal membrane protein 11B	PEX11B	-4.98479	-4.74742	-4.11864	-3.73052	-3.67066	-2.98031	-4.56243	-2.94796	-4.70125	-5.67973	-2.57661	-2.42429	-4.33541	-3.82206	-5.65142	-4.03838	-3.12813	-2.85058	-3.10986	-2.54218	-3.85837	-2.33384	-3.72484	-2.65659	-3.66024	-3.96175	-2.51428	-3.20262	-2.80069	-3.43673	-2.85113	-3.18791	-3.01383	-4.82077	-4.06317	-2.74852	-2.49099	-5.06616	-2.63464	-2.64154	1.15375	0.289383	1.21272		0.887731
985	O96019;O96019-2	sp|O96019|ACL6A_HUMAN Actin-like protein 6A OS=Homo sapiens OX=9606 GN=ACTL6A PE=1 SV=1;sp|O96019-2|ACL6A_HUMAN Isoform 2 of Actin-like protein 6A OS=Homo sapiens OX=9606 GN=ACTL6A	Actin-like protein 6A	ACTL6A	3.21034	3.4786	3.44672	3.16587	3.53768	3.06329	3.63926	3.79094	3.58763	2.91089	3.11948	3.26985	2.7605	2.72363	2.93102	3.28458	3.00496	3.01596	3.30723	3.20786	3.28965	3.22085	3.57193	3.47659	3.3224	3.02242	3.09127	3.17871	3.80579	3.75899	3.62076	3.30229	2.66504	3.40078	3.4357	3.3151	2.94821	3.56995	2.54917	2.64693	0.545217	0.609736	-0.139669		0.354476
986	O96028;O96028-5;O96028-3	sp|O96028|NSD2_HUMAN Histone-lysine N-methyltransferase NSD2 OS=Homo sapiens OX=9606 GN=NSD2 PE=1 SV=1;sp|O96028-5|NSD2_HUMAN Isoform 5 of Histone-lysine N-methyltransferase NSD2 OS=Homo sapiens OX=9606 GN=NSD2;sp|O96028-3|NSD2_HUMAN Isoform 3 of Histone-l	Histone-lysine N-methyltransferase NSD2	WHSC1	4.10988	4.39654	4.16513	4.02878	3.85124	3.51126	3.83758	3.89989	4.33318	3.80606	3.53244	3.81665	3.63487	3.55155	3.59764	3.62419	4.05751	3.7564	4.08724	3.79283	3.70293	3.92111	3.86652	3.90448	3.75577	3.61684	3.90826	3.81202	3.96467	3.81	3.95408	3.59434	3.30211	3.694	3.95423	3.96861	4.14774	3.87603	3.58708	3.53437	0.262906	0.814214	-0.100091		1.06559
990	P00338;P00338-3;P00338-4;P00338-5;P00338-2	sp|P00338|LDHA_HUMAN L-lactate dehydrogenase A chain OS=Homo sapiens OX=9606 GN=LDHA PE=1 SV=2;sp|P00338-3|LDHA_HUMAN Isoform 3 of L-lactate dehydrogenase A chain OS=Homo sapiens OX=9606 GN=LDHA;sp|P00338-4|LDHA_HUMAN Isoform 4 of L-lactate dehydrogenase A	L-lactate dehydrogenase A chain	LDHA	-0.00948524	-0.258503	0.190442	-0.0691757	0.411997	0.110619	-0.584258	-0.0991096	-0.145724	-0.246943	0.0563469	0.205265	-0.610764	-0.23867	-0.215306	0.235839	0.566192	-0.117727	0.138242	0.2391	-0.228683	0.216199	-0.28663	0.390128	-0.493349	-0.362301	-0.000156403	-0.400362	-0.281965	0.378164	0.123322	0.159163	0.449238	0.333654	0.317721	0.253572	-0.0480318	0.308745	0.00807667	-0.0643663	1.00837	0.346586	0.241174		0.285677
991	P00367;P00367-3;P00367-2	sp|P00367|DHE3_HUMAN Glutamate dehydrogenase 1, mitochondrial OS=Homo sapiens OX=9606 GN=GLUD1 PE=1 SV=2;sp|P00367-3|DHE3_HUMAN Isoform 3 of Glutamate dehydrogenase 1, mitochondrial OS=Homo sapiens OX=9606 GN=GLUD1;sp|P00367-2|DHE3_HUMAN Isoform 2 of Gluta	Glutamate dehydrogenase 1, mitochondrial	GLUD1	-4.27372	-2.10527	-4.29293	-2.27901	-2.94643	-5.72707	-3.03103	-3.3961	-1.47449	-1.76182	-1.95133	-2.08072	-1.78535	-0.936108	-2.03784	-1.2974	-4.58165	-2.61961	-0.591357	-5.52057	-2.91367	-0.592713	-3.93745	-4.37486	-2.163	-4.01334	-3.9737	-1.52429	-3.08654	-4.40584	-4.24001	-3.56876	-5.43943	-3.48577	-3.54174	-3.91447	-2.75676	-2.91236	-5.00376	-3.65077	0.388576	0.720879	-0.800887		0.122599
992	P00374;P00374-2	sp|P00374|DYR_HUMAN Dihydrofolate reductase OS=Homo sapiens OX=9606 GN=DHFR PE=1 SV=2;sp|P00374-2|DYR_HUMAN Isoform 2 of Dihydrofolate reductase OS=Homo sapiens OX=9606 GN=DHFR	Dihydrofolate reductase	DHFR	-4.328	-4.49679	-4.30795	-1.87821	-3.07824	-1.95031	0.578996	0.772705	-4.26837	-3.56114	-0.406551	-1.38366	-0.474321	-3.15307	0.0704355	0.711696	-2.92514	-4.24654	-4.22074	-2.88074	-3.76029	-2.96369	-3.84002	-4.74739	-4.99519	-5.20795	-3.14969	-5.89187	-1.84805	-4.10637	-2.27495	-1.68547	-4.2958	-3.10423	-4.05131	-5.22191	-2.98487	-3.73809	-4.08508	-3.99458	0.233573	0.832655	-0.489455		2.15559
993	P00387-2;P00387;P00387-3	sp|P00387-2|NB5R3_HUMAN Isoform 2 of NADH-cytochrome b5 reductase 3 OS=Homo sapiens OX=9606 GN=CYB5R3;sp|P00387|NB5R3_HUMAN NADH-cytochrome b5 reductase 3 OS=Homo sapiens OX=9606 GN=CYB5R3 PE=1 SV=3;sp|P00387-3|NB5R3_HUMAN Isoform 3 of NADH-cytochrome b5 r	NADH-cytochrome b5 reductase 3;NADH-cytochrome b5 reductase 3 membrane-bound form;NADH-cytochrome b5 reductase 3 soluble form	CYB5R3	-1.64279	-2.35324	-1.29962	-2.06725	-0.793228	-0.337404	-0.668874	-0.432325	-2.91963	-1.27137	-2.09554	-2.47884	-1.21858	-1.38413	-1.2435	-1.21432	-2.16527	-1.99588	-1.67267	-2.47586	0.283345	0.508382	-0.917165	-0.796445	-2.87197	-5.05686	-3.85203	-2.93492	-0.848228	-0.744255	-0.621541	-1.33407	-0.567089	-1.09945	-0.902734	0.00280762	-1.77276	-1.60618	-1.69024	-1.78371	0.0701662	0.94931	-0.0613863		1.22134
996	P00403	sp|P00403|COX2_HUMAN Cytochrome c oxidase subunit 2 OS=Homo sapiens OX=9606 GN=MT-CO2 PE=1 SV=1	Cytochrome c oxidase subunit 2	MT-CO2	-1.5093	-1.56544	-0.735871	-1.14575	-1.27804	-1.04653	-1.27153	-1.09441	-0.254605	0.443892	-0.936737	0.184774	-1.14209	-0.0603333	-1.12935	-4.93343	-0.124089	-1.03614	-3.53252	-0.178621	0.211493	-0.268729	-2.78285	-0.272513	-0.96044	-4.37308	-1.42448	-3.50024	0.266178	-0.308222	-0.672099	-0.428708	0.0660934	-0.216068	-1.14197	-2.86951	-0.854678	-0.582301	-1.13725	0.234452	0.354254	0.744676	-0.527963		0.367846
999	P00492	sp|P00492|HPRT_HUMAN Hypoxanthine-guanine phosphoribosyltransferase OS=Homo sapiens OX=9606 GN=HPRT1 PE=1 SV=2	Hypoxanthine-guanine phosphoribosyltransferase	HPRT1	-4.49729	-4.39033	-2.76857	-2.83674	-2.42774	-2.08305	-1.94511	-3.2654	-1.42504	-4.18476	-5.70314	-2.83454	-4.25091	-3.83433	-5.67048	-2.32264	-4.29758	-3.93265	-2.70739	-3.03015	-5.18995	-3.37237	-2.45073	-4.03817	-2.50849	-3.67848	-3.28998	-3.05129	-2.1407	-2.4017	-2.22885	-1.95232	-2.42847	-1.78538	-1.83299	-3.20169	-1.48677	-3.4175	-2.12095	-2.082	0.0423399	0.967102	0.0881078		0.300651
1003	P00558;P00558-2	sp|P00558|PGK1_HUMAN Phosphoglycerate kinase 1 OS=Homo sapiens OX=9606 GN=PGK1 PE=1 SV=3;sp|P00558-2|PGK1_HUMAN Isoform 2 of Phosphoglycerate kinase 1 OS=Homo sapiens OX=9606 GN=PGK1	Phosphoglycerate kinase 1	PGK1	-4.01931	-1.28476	-1.43171	-5.73409	-1.69825	-1.71561	-2.00748	-1.64123	-5.01506	2.60982	-4.63191	-3.67211	-3.25624	-3.95639	-3.09206	-4.13882	-4.36557	-2.40308	-1.38095	-4.44282	-3.3642	-4.30622	-4.4951	-4.43178	-2.31974	-1.19405	-1.96697	-1.39952	-2.35238	-4.54562	-4.25225	-4.43399	-2.08632	-1.59025	-3.97621	-4.1835	-3.75135	-1.85435	-4.15351	-4.09553	0.0605554	0.955176	-0.250714		1.56512
1006	P00846	sp|P00846|ATP6_HUMAN ATP synthase subunit a OS=Homo sapiens OX=9606 GN=MT-ATP6 PE=1 SV=1	ATP synthase subunit a	MT-ATP6	-5.32364	-3.6276	-3.29067	-4.14611	-2.6348	-3.32311	-2.02641	-4.97595	-4.97873	-4.64021	-3.82008	-3.51144	-4.62605	-3.97732	-4.26686	-2.26676	-4.07712	-3.0213	-3.83239	-5.37753	-0.886365	-3.31749	-2.49672	-4.70229	-4.44098	-3.16495	-2.57476	-4.86342	-3.58251	-3.45971	-3.14572	-4.6363	-3.48834	-4.52805	-4.22064	-4.75413	-1.91017	-4.06467	-1.46364	-1.83692	0.0651454	0.952867	0.0902243		0.378617
1012	P01111	sp|P01111|RASN_HUMAN GTPase NRas OS=Homo sapiens OX=9606 GN=NRAS PE=1 SV=1	GTPase NRas	NRAS	-1.54221	-4.42408	-3.02984	-2.77533	-4.20242	-4.59039	-3.68744	-3.31845	-3.75231	-4.89116	-4.03724	-4.1723	-1.74928	-2.87355	-2.74808	-4.11334	-2.24957	-2.90992	-2.2885	-3.3593	-3.95327	-4.15946	-2.14269	-1.98533	-1.86447	-3.74226	-4.38624	-1.79824	-1.82776	-1.88504	-2.83322	-3.37312	-1.43274	-3.2987	-1.58475	-4.59904	-1.21911	-1.31327	-0.724414	-3.23047	0.790817	0.465034	0.876234		0.235308
1016	P01857;P01861;P01860	sp|P01857|IGHG1_HUMAN Immunoglobulin heavy constant gamma 1 OS=Homo sapiens OX=9606 GN=IGHG1 PE=1 SV=1;sp|P01861|IGHG4_HUMAN Immunoglobulin heavy constant gamma 4 OS=Homo sapiens OX=9606 GN=IGHG4 PE=1 SV=1;sp|P01860|IGHG3_HUMAN Immunoglobulin heavy constan	Ig gamma-1 chain C region;Ig gamma-4 chain C region;Ig gamma-3 chain C region	IGHG1;IGHG4;IGHG3	-3.64155	-4.40914	-2.19995	-3.87695	-4.69008	-4.06973	-4.19525	-4.21806	-6.25509	-0.815653	-3.50561	-4.10283	-4.72902	-3.50557	-2.96139	-4.95949	-3.89035	-4.95934	-2.74111	-4.23453	-4.34204	-3.84798	-4.17676	-4.77608	-4.43789	-4.4129	-3.42123	-2.18852	-3.7741	-3.71789	-4.02745	-3.87995	-4.39566	-3.24744	-3.27595	-4.06081	-2.12713	-3.45202	-2.73544	-3.66527	0.159626	0.890576	-0.355487		0.124728
1017	P01859	sp|P01859|IGHG2_HUMAN Immunoglobulin heavy constant gamma 2 OS=Homo sapiens OX=9606 GN=IGHG2 PE=1 SV=2	Ig gamma-2 chain C region	IGHG2	-0.00678825	0.207348	0.0266428	-0.571962	-2.9515	-2.37946	-4.03491	-4.17737	-0.62951	-1.04809	-4.33509	-1.22664	-5.47217	-2.90018	-3.94265	-1.82638	-0.00934315	0.19875	-0.77765	-4.21014	-0.53612	-0.0598707	-4.12609	-4.33903	-0.102667	0.00293159	-0.0724983	0.302423	-0.386229	-3.68497	-3.51742	-5.31759	-3.69225	-3.26516	-4.41242	-1.58278	0.90265	0.294787	0.155732	-0.413331	0.0917078	0.940899	-0.251584		0.608051
1018	P01889	sp|P01889|HLAB_HUMAN HLA class I histocompatibility antigen, B alpha chain OS=Homo sapiens OX=9606 GN=HLA-B PE=1 SV=3	HLA class I histocompatibility antigen, B-7 alpha chain	HLA-B	-1.51817	-1.78863	-3.03395	-5.03897	-4.58869	-4.61201	-5.23331	-3.61299	-5.38628	-1.61555	-2.3417	-5.59278	-1.48712	-4.00858	-2.66826	-4.08029	-3.99767	-2.18856	-4.20711	-2.2946	-2.66288	-3.89254	-1.66915	-1.52021	-1.9348	-1.83074	-1.74669	-1.93214	-5.03199	-2.77734	-3.95684	-5.11805	-2.1605	-2.2696	-2.70198	-1.64396	-1.25942	-1.41806	-1.5636	-1.58305	0.0426039	0.966922	0.117515		1.04971
1020	P02545;P02545-6;P02545-3;P02545-5;P02545-4	sp|P02545|LMNA_HUMAN Prelamin-A/C OS=Homo sapiens OX=9606 GN=LMNA PE=1 SV=1;sp|P02545-6|LMNA_HUMAN Isoform 6 of Prelamin-A/C OS=Homo sapiens OX=9606 GN=LMNA;sp|P02545-3|LMNA_HUMAN Isoform ADelta10 of Prelamin-A/C OS=Homo sapiens OX=9606 GN=LMNA;sp|P02545-5	Prelamin-A/C;Lamin-A/C	LMNA	2.35607	0.765837	0.720639	0.539154	1.14997	2.33433	0.212873	-0.24902	-0.606032	2.767	0.401037	1.8308	1.03451	1.33826	0.947408	0.891786	1.35499	0.80319	0.812827	1.08909	1.61982	1.13243	2.32974	1.7196	2.92675	0.214758	0.390142	0.315697	0.275591	0.247807	1.21314	1.53557	3.14634	0.0481205	0.682107	2.73403	3.17935	1.74581	4.59041	2.57251	0.0500079	0.961229	-0.0817883		0.953602
1024	P02786	sp|P02786|TFR1_HUMAN Transferrin receptor protein 1 OS=Homo sapiens OX=9606 GN=TFRC PE=1 SV=2	Transferrin receptor protein 1;Transferrin receptor protein 1, serum form	TFRC	-3.80048	-4.80773	-3.54781	-2.08219	-1.50362	-1.09588	-1.46577	-1.04983	-2.16546	-2.11053	-1.99297	-6.64549	-1.61139	-1.5497	-1.60458	-1.28659	-3.01058	-1.2341	-1.58572	-1.48059	0.225408	-0.481435	-1.10803	-1.06373	-2.56969	-2.40671	-2.35108	-2.12415	-1.70725	-1.31478	-1.62029	-1.29861	-2.04901	-1.93736	-2.02482	-4.74815	-2.90212	-4.19038	-1.71135	-1.42211	0.951133	0.374455	1.56633		2.09947
1027	P02794	sp|P02794|FRIH_HUMAN Ferritin heavy chain OS=Homo sapiens OX=9606 GN=FTH1 PE=1 SV=2	Ferritin heavy chain;Ferritin heavy chain, N-terminally processed	FTH1	-3.23486	-2.26026	-2.53882	-2.57171	-3.99154	-1.5275	-3.44165	-2.81766	-2.57566	-4.6398	-3.80652	-3.11284	-2.17818	-2.15899	-1.92328	-2.09699	-3.57326	-3.62535	-2.68673	-2.27379	-2.66823	-2.74897	-4.22068	-3.55484	-2.12477	-3.84626	-2.88586	-4.27005	-3.11613	-2.71052	-1.86872	-2.42459	-4.13778	-1.84429	-3.12083	-6.16692	-3.586	-4.54166	-4.60975	-2.89537	0.0399368	0.969609	0.052779		0.840819
1039	P04075;P04075-2	sp|P04075|ALDOA_HUMAN Fructose-bisphosphate aldolase A OS=Homo sapiens OX=9606 GN=ALDOA PE=1 SV=2;sp|P04075-2|ALDOA_HUMAN Isoform 2 of Fructose-bisphosphate aldolase A OS=Homo sapiens OX=9606 GN=ALDOA	Fructose-bisphosphate aldolase A	ALDOA	-2.33934	-2.65155	-3.88466	-6.15652	-2.30261	-4.05305	-2.95441	-0.730583	-4.9026	-5.55854	-4.90917	-3.58812	-4.06041	-1.89108	-1.42025	-2.82901	-3.02314	-4.4704	-1.43069	-1.19467	-4.34384	-1.74522	-1.54095	-1.86516	-5.83321	-1.87581	-1.36628	-1.71158	-1.2591	-1.27368	-1.34847	-1.53367	-4.53552	-1.12599	-1.50797	-1.55315	-1.09735	-4.02645	-2.22715	-5.06921	1.1241	0.300263	1.71909		0.0759869
1040	P04080	sp|P04080|CYTB_HUMAN Cystatin-B OS=Homo sapiens OX=9606 GN=CSTB PE=1 SV=2	Cystatin-B	CSTB	-0.87109	-0.0961075	-0.802018	-2.20865	-0.346161	-0.568903	-0.163367	-0.352991	-0.959401	-1.59226	-0.58074	-0.351124	-1.0884	-0.665396	-1.22356	0.215905	-1.27864	-1.0533	-3.2579	-2.43615	-3.4933	-4.59082	-3.31047	-1.018	-0.380985	-0.239944	-0.978567	-0.550642	-4.01647	-3.52608	-0.527904	-3.83114	-4.04943	-1.18888	-2.03974	-4.29347	-3.93392	-3.48695	-1.7038	-0.927833	1.26994	0.258983	-1.07382		3.01933
1045	P04181;P04181-2	sp|P04181|OAT_HUMAN Ornithine aminotransferase, mitochondrial OS=Homo sapiens OX=9606 GN=OAT PE=1 SV=1;sp|P04181-2|OAT_HUMAN Isoform 2 of Ornithine aminotransferase, mitochondrial OS=Homo sapiens OX=9606 GN=OAT	Ornithine aminotransferase, mitochondrial;Ornithine aminotransferase, hepatic form;Ornithine aminotransferase, renal form	OAT	-3.28215	-4.25918	-0.743243	-1.63185	0.156242	-0.258598	-0.206449	0.439293	-1.94074	-1.91815	-1.22355	-1.33998	-0.247036	0.102404	-0.845357	-0.188827	-1.7649	-1.603	-0.744737	-0.593935	-0.0931864	-0.0530729	-0.893062	-0.785813	-2.79145	-2.26912	-1.66036	-1.45063	-0.677906	-0.501028	-0.978271	-0.652646	0.0276051	-0.215033	-0.557096	0.217505	-4.19609	-1.25999	-1.87664	-0.917064	0.701661	0.51585	0.865714		0.668718
1046	P04183	sp|P04183|KITH_HUMAN Thymidine kinase, cytosolic OS=Homo sapiens OX=9606 GN=TK1 PE=1 SV=2	Thymidine kinase, cytosolic	TK1	-0.613499	-0.50597	0.461205	-4.04296	-0.387035	0.814354	-3.15338	0.598648	-5.14309	-0.558674	0.260502	-0.0551033	0.585291	-3.46176	0.196479	-2.63884	-0.271716	0.443707	-4.7849	0.940231	-4.02952	0.271937	-4.65188	-0.932553	0.323273	0.132681	0.0983772	-0.323896	0.265085	0.00857162	-0.649316	0.0880747	0.910286	0.718964	0.768281	0.17543	0.0261831	-4.45371	-4.19737	-0.440619	0.0952269	0.93937	0.356528		0.551295
1048	P04350	sp|P04350|TBB4A_HUMAN Tubulin beta-4A chain OS=Homo sapiens OX=9606 GN=TUBB4A PE=1 SV=2	Tubulin beta-4A chain	TUBB4A	-1.48979	-1.00926	-1.54808	-0.7633	-2.20986	-4.18991	-3.22951	-2.24177	-1.21777	0.206551	-0.929371	-0.253897	-2.17267	-1.51813	-2.23313	-3.90162	-2.82455	-1.6271	-0.937638	-1.39238	-1.13968	-4.4828	-2.44726	-3.95398	-3.00066	-0.931377	-1.22597	-0.766516	-4.97559	-1.63092	-2.5485	-3.63766	-1.50607	-2.95267	-4.04711	-4.15561	-2.89232	-1.67709	-1.46897	-2.46154	1.13395	0.297209	-0.819801		0.164576
1049	P04406	sp|P04406|G3P_HUMAN Glyceraldehyde-3-phosphate dehydrogenase OS=Homo sapiens OX=9606 GN=GAPDH PE=1 SV=3	Glyceraldehyde-3-phosphate dehydrogenase	GAPDH	1.62069	3.04576	2.90984	2.85055	2.47645	2.75648	2.45487	2.24165	2.99814	3.40483	2.63339	2.69502	2.53674	2.97354	2.4854	2.41448	1.95203	1.932	2.94607	2.58527	2.8994	3.1448	2.28142	2.68453	1.60965	2.43508	3.03228	2.499	1.97778	2.33804	2.46253	2.2411	2.63077	2.11668	2.47229	2.67904	2.29286	2.99946	2.33336	2.87706	0.665307	0.532302	-0.415935		0.618882
1052	P04439;P04439-2	sp|P04439|HLAA_HUMAN HLA class I histocompatibility antigen, A alpha chain OS=Homo sapiens OX=9606 GN=HLA-A PE=1 SV=2;sp|P04439-2|HLAA_HUMAN Isoform 2 of HLA class I histocompatibility antigen, A alpha chain OS=Homo sapiens OX=9606 GN=HLA-A	HLA class I histocompatibility antigen, A-3 alpha chain	HLA-A	-1.788	-1.79001	-2.05398	-3.89901	-1.45478	-1.11008	-4.58922	-1.96658	-2.10583	-1.5362	-1.38568	-1.95185	-1.4382	-1.27419	-1.8863	-4.01615	-2.99952	-2.33123	-1.65687	-1.3108	-1.5661	-1.35041	-1.91667	-2.16145	-1.31997	-2.45191	-2.17392	-2.1759	-1.78746	-1.75345	-3.25447	-1.62964	-3.63731	-1.4389	-1.44897	-2.92142	-3.97213	-3.07648	-2.06371	-2.10542	0.00778345	0.9953	-0.0107832		0.289648
1053	P04632	sp|P04632|CPNS1_HUMAN Calpain small subunit 1 OS=Homo sapiens OX=9606 GN=CAPNS1 PE=1 SV=1	Calpain small subunit 1	CAPNS1	-1.21885	-4.23051	-1.25635	-4.12621	-2.55097	-4.91537	-2.06525	-2.00561	-0.661483	-1.02954	-1.63618	-1.56034	-2.37745	-2.35593	-5.21872	-2.27247	-1.33687	-3.43065	-4.12978	-3.09335	-2.67608	-1.12405	-4.10028	-3.5067	-2.4599	-1.28617	-5.95207	-1.89445	-3.59009	-4.64123	-3.40486	-2.91307	-5.68329	-2.72371	-4.17201	-2.60735	-4.42041	-5.06351	-0.631997	-4.21312	0.625891	0.556019	-1.03273		0.0530727
1054	P04637-4;P04637;P04637-7;P04637-5;P04637-6;P04637-2;P04637-3;P04637-8;P04637-9	sp|P04637-4|P53_HUMAN Isoform 4 of Cellular tumor antigen p53 OS=Homo sapiens OX=9606 GN=TP53;sp|P04637|P53_HUMAN Cellular tumor antigen p53 OS=Homo sapiens OX=9606 GN=TP53 PE=1 SV=4;sp|P04637-7|P53_HUMAN Isoform 7 of Cellular tumor antigen p53 OS=Homo sap	Cellular tumor antigen p53	TP53	3.02364	2.59497	2.75849	2.59934	2.55631	2.7482	2.42296	2.31108	2.302	2.83381	2.15147	2.6738	3.28589	3.45991	2.80011	2.70742	3.09294	2.99149	2.68037	3.3689	3.19516	3.12154	3.31617	3.05542	4.2354	2.50693	2.6943	2.37544	2.7297	2.4414	2.58656	3.32857	3.35355	2.07978	2.52637	3.17678	3.79303	3.00152	3.67406	3.00668	1.43621	0.210213	0.416235		1.02611
1055	P04792	sp|P04792|HSPB1_HUMAN Heat shock protein beta-1 OS=Homo sapiens OX=9606 GN=HSPB1 PE=1 SV=2	Heat shock protein beta-1	HSPB1	-1.90245	-2.04048	-4.04809	-3.44971	-1.59995	-1.97401	-3.68025	-3.79752	-1.75335	-1.65718	-2.58549	-2.90313	-2.1475	-1.59116	-1.90363	-1.69758	-1.53562	-1.90269	-2.80746	-3.53082	-2.57948	-1.84015	-1.97365	-2.93473	-2.84941	-3.12014	-3.41554	-3.17196	-2.48614	-2.06577	-1.82902	-1.74138	-0.938305	-1.36664	-1.71976	-1.64681	-4.56854	-2.32366	-1.96171	-2.65398	0.0661851	0.952038	0.0983369		0.0230627
1057	P04843	sp|P04843|RPN1_HUMAN Dolichyl-diphosphooligosaccharide--protein glycosyltransferase subunit 1 OS=Homo sapiens OX=9606 GN=RPN1 PE=1 SV=1	Dolichyl-diphosphooligosaccharide--protein glycosyltransferase subunit 1	RPN1	3.79128	4.11908	4.28389	4.03387	3.79649	4.01415	3.97956	3.87104	3.46121	4.20269	4.102	4.10799	3.83028	3.70792	3.53843	3.73035	4.3882	4.03149	4.32058	4.23917	4.37014	4.64159	4.00546	3.88176	3.74834	3.62815	3.59284	3.72002	3.73439	3.83259	3.90965	3.84327	4.18056	3.93432	4.09021	3.83556	4.08197	4.11104	3.86751	3.62528	0.84956	0.428099	0.232111		1.84791
1058	P04844-2;P04844	sp|P04844-2|RPN2_HUMAN Isoform 2 of Dolichyl-diphosphooligosaccharide--protein glycosyltransferase subunit 2 OS=Homo sapiens OX=9606 GN=RPN2;sp|P04844|RPN2_HUMAN Dolichyl-diphosphooligosaccharide--protein glycosyltransferase subunit 2 OS=Homo sapiens OX=96	Dolichyl-diphosphooligosaccharide--protein glycosyltransferase subunit 2	RPN2	2.57954	2.52544	2.5077	2.31614	2.54374	2.35683	2.31616	2.4789	2.44135	2.47256	1.86572	2.31032	2.59196	2.35305	2.39293	2.17334	3.10892	2.85942	2.86163	2.75095	3.1089	3.26513	2.31158	2.37391	2.86298	2.23648	2.32438	1.86507	2.39864	2.22552	2.30878	2.5258	2.75225	2.68808	2.877	2.75457	3.07378	2.48677	2.39151	2.55449	2.64746	0.0537551	0.517883		1.1598
1059	P04899;P04899-6;P04899-3;P04899-5;P04899-2;P04899-4	sp|P04899|GNAI2_HUMAN Guanine nucleotide-binding protein G(i) subunit alpha-2 OS=Homo sapiens OX=9606 GN=GNAI2 PE=1 SV=3;sp|P04899-6|GNAI2_HUMAN Isoform 6 of Guanine nucleotide-binding protein G(i) subunit alpha-2 OS=Homo sapiens OX=9606 GN=GNAI2;sp|P04899	Guanine nucleotide-binding protein G(i) subunit alpha-2	GNAI2	3.35499	2.45802	2.53561	2.68461	2.78914	3.2736	2.57382	2.9491	2.68643	3.57065	2.86207	3.50458	3.10318	3.48561	3.27285	3.44083	3.16172	3.84972	3.72665	3.41724	3.02111	3.19994	2.64797	2.64573	3.51719	3.0451	3.17927	3.34996	2.99362	3.22111	2.99321	3.28394	4.04213	3.6491	3.41187	3.23074	2.89522	3.80536	4.02678	4.31695	1.3536	0.236781	0.581713		0.607658
1061	P05023-4;P05023;P05023-3;P05023-2	sp|P05023-4|AT1A1_HUMAN Isoform 4 of Sodium/potassium-transporting ATPase subunit alpha-1 OS=Homo sapiens OX=9606 GN=ATP1A1;sp|P05023|AT1A1_HUMAN Sodium/potassium-transporting ATPase subunit alpha-1 OS=Homo sapiens OX=9606 GN=ATP1A1 PE=1 SV=1;sp|P05023-3|A	Sodium/potassium-transporting ATPase subunit alpha-1	ATP1A1	1.55809	1.78745	1.89681	1.44315	1.26927	2.14676	1.56903	0.583412	2.12295	2.35082	1.79237	1.82438	1.66666	2.20279	1.98189	1.7454	1.37009	1.05733	1.53328	1.62923	3.75726	3.73485	1.45213	1.77281	1.90973	1.59426	1.61874	1.3585	0.15892	1.70274	1.57769	1.30059	1.72424	1.63111	1.60258	1.65273	1.7734	2.04766	2.16951	1.81769	1.60476	0.172342	-0.449521		1.19483
1066	P05141	sp|P05141|ADT2_HUMAN ADP/ATP translocase 2 OS=Homo sapiens OX=9606 GN=SLC25A5 PE=1 SV=7	ADP/ATP translocase 2;ADP/ATP translocase 2, N-terminally processed	SLC25A5	5.59615	5.72507	5.52644	5.64706	6.08988	5.79424	5.74584	6.24875	5.86411	5.93167	5.49969	5.62536	5.51516	5.80877	5.67424	5.89956	5.76914	5.4761	5.5193	5.00258	6.88392	7.12384	5.61267	6.21956	5.25939	5.49191	5.81099	5.52788	5.69725	6.01451	5.90543	5.93594	5.98513	5.89925	5.35859	6.03459	6.07543	5.97809	6.06796	5.93285	0.966146	0.367253	-0.235162		1.41075
1069	P05198	sp|P05198|IF2A_HUMAN Eukaryotic translation initiation factor 2 subunit 1 OS=Homo sapiens OX=9606 GN=EIF2S1 PE=1 SV=3	Eukaryotic translation initiation factor 2 subunit 1	EIF2S1	4.17586	4.38077	4.60872	4.52149	4.26175	3.86184	4.10697	4.31558	3.85544	3.55325	4.30293	4.07678	3.80211	3.71782	3.59109	4.06331	4.24467	4.18585	4.31115	4.47019	3.71784	3.7795	3.88957	3.87217	3.63399	4.14012	4.05682	4.17143	3.82118	3.92496	4.01507	3.84218	3.88283	4.14734	4.17441	4.07589	3.51887	4.0386	3.25113	3.55857	0.271359	0.810458	0.118561		0.526686
1070	P05204	sp|P05204|HMGN2_HUMAN Non-histone chromosomal protein HMG-17 OS=Homo sapiens OX=9606 GN=HMGN2 PE=1 SV=3	Non-histone chromosomal protein HMG-17	HMGN2	-1.74621	-1.01007	-0.690085	-1.46721	-0.369135	-0.220922	-0.0154638	0.0533695	-2.07803	-0.435423	-1.2306	-1.2324	-1.26948	-1.56907	-1.21924	-0.885549	-1.39546	-1.55068	-2.22109	-4.96125	-3.65664	-4.45191	-0.0752649	-0.208816	-4.67374	-4.42596	-3.76272	-3.40544	-4.05688	-4.46017	-2.90285	-3.70509	-5.01377	-4.11298	-3.7127	-0.0962563	-2.56675	-5.01967	-0.902793	-1.66054	1.19875	0.276782	-1.29586		0.920553
1071	P05386	sp|P05386|RLA1_HUMAN 60S acidic ribosomal protein P1 OS=Homo sapiens OX=9606 GN=RPLP1 PE=1 SV=1	60S acidic ribosomal protein P1	RPLP1	6.9075	6.5005	6.55334	6.35397	7.60652	7.34293	7.73359	7.60639	7.12578	6.83778	6.25879	6.38141	6.56339	6.3372	6.55143	7.18866	7.2662	6.70604	6.93361	7.09675	6.8456	7.16471	6.92581	6.8577	6.85316	6.02598	6.44816	6.24547	7.4446	7.13018	7.27623	7.23616	7.29011	6.85099	7.18707	6.91751	6.34097	6.99617	6.60069	6.1099	1.26698	0.259304	0.385765		0.241557
1072	P05387	sp|P05387|RLA2_HUMAN 60S acidic ribosomal protein P2 OS=Homo sapiens OX=9606 GN=RPLP2 PE=1 SV=1	60S acidic ribosomal protein P2	RPLP2	8.94893	9.0418	8.98975	8.78828	8.9928	8.86183	8.89919	9.14086	8.97327	8.554	8.61735	8.56389	8.5816	8.51171	8.55703	8.75452	9.52159	9.17994	9.20375	8.90359	8.2878	8.45663	8.58584	8.59462	8.55567	8.56009	8.50471	8.5459	8.65196	8.74393	8.71815	8.5871	9.14446	8.77835	8.76068	8.63194	8.85544	8.65862	8.36015	8.07319	1.80324	0.137561	0.392562		1.45893
1073	P05388;P05388-2;Q8NHW5	sp|P05388|RLA0_HUMAN 60S acidic ribosomal protein P0 OS=Homo sapiens OX=9606 GN=RPLP0 PE=1 SV=1;sp|P05388-2|RLA0_HUMAN Isoform 2 of 60S acidic ribosomal protein P0 OS=Homo sapiens OX=9606 GN=RPLP0;sp|Q8NHW5|RLA0L_HUMAN 60S acidic ribosomal protein P0-like	60S acidic ribosomal protein P0;60S acidic ribosomal protein P0-like	RPLP0;RPLP0P6	10.0536	9.95798	9.95885	9.69938	10.3367	10.0843	10.2869	10.2701	9.79618	9.35654	9.52866	9.48973	9.83451	9.74557	9.78824	10.1194	10.4818	10.1585	10.2177	10.267	9.53974	9.54603	9.87481	9.94881	9.63273	9.55842	9.72702	9.47112	9.9145	9.93391	9.90661	9.87675	10.2571	10.1387	10.0898	9.92776	9.72944	9.90787	9.42658	9.44225	2.58401	0.0580676	0.551146		1.37468
1076	P05455	sp|P05455|LA_HUMAN Lupus La protein OS=Homo sapiens OX=9606 GN=SSB PE=1 SV=2	Lupus La protein	SSB	3.60959	3.46042	3.54442	3.35459	4.21729	4.00974	4.02502	4.03835	3.15094	3.289	3.34885	3.32051	4.09359	3.84152	3.93975	4.13473	3.9587	3.64384	3.81556	4.02592	3.41614	3.36306	3.52011	3.48578	3.36946	3.2775	3.11399	3.21265	3.68237	3.52298	3.69811	3.65238	3.63766	4.08406	3.68624	3.67537	3.68349	3.73342	2.97202	3.00639	3.29651	0.0343736	0.476217	+	5.49555
1078	P05549;P05549-5;P05549-6	sp|P05549|AP2A_HUMAN Transcription factor AP-2-alpha OS=Homo sapiens OX=9606 GN=TFAP2A PE=1 SV=1;sp|P05549-5|AP2A_HUMAN Isoform 2 of Transcription factor AP-2-alpha OS=Homo sapiens OX=9606 GN=TFAP2A;sp|P05549-6|AP2A_HUMAN Isoform 5 of Transcription factor	Transcription factor AP-2-alpha	TFAP2A	2.88921	3.07099	3.21331	2.724	2.35339	2.12125	2.34325	2.44126	2.46381	2.22608	2.50541	2.90614	2.16568	2.16311	2.1254	2.21183	2.93805	2.83263	2.65247	2.73343	2.24763	2.3036	2.25089	2.10549	3.22239	2.95195	2.73476	2.97768	2.31478	2.45586	2.26917	2.35415	2.25645	2.32965	2.55158	2.21239	2.53725	1.94419	1.83893	1.64682	0.0821225	0.942138	0.0392778		0.0731622
1080	P05783	sp|P05783|K1C18_HUMAN Keratin, type I cytoskeletal 18 OS=Homo sapiens OX=9606 GN=KRT18 PE=1 SV=2	Keratin, type I cytoskeletal 18	KRT18	-1.42929	-1.93525	-4.82213	-3.1567	-4.17076	-0.701492	-3.44134	-2.40431	-6.32965	-4.94115	-4.77071	-5.01362	-0.286943	-0.396282	-0.190606	-0.579993	-3.18083	-2.92966	-3.52847	-2.05317	-4.16954	-2.51356	-1.99682	-1.41045	-1.27765	-1.74189	-1.38347	-1.47248	-1.17071	-1.41564	-1.42209	-2.23564	-3.99621	-4.60338	-4.94325	-4.51931	-3.21003	-3.83823	-1.16279	-1.45788	0.625877	0.555711	1.12678		0.531028
1086	P06312	sp|P06312|KV401_HUMAN Immunoglobulin kappa variable 4-1 OS=Homo sapiens OX=9606 GN=IGKV4-1 PE=1 SV=1	Ig kappa chain V-IV region	IGKV4-1	7.04304	7.43491	7.37033	7.15624	7.65727	7.328	7.80566	7.64492	7.41137	7.03433	7.39871	7.3253	7.19239	7.04028	7.37735	7.35388	8.0368	8.14445	7.80674	7.73954	7.81304	7.6758	7.26252	7.4465	7.28075	7.64364	8.05593	8.11689	7.77423	7.12775	7.57124	7.47389	7.39891	7.43521	7.28041	7.47047	8.0953	7.78083	7.41648	7.58723	3.97401	0.0235455	0.660106	+	0.354742
1090	P06493;P06493-2	sp|P06493|CDK1_HUMAN Cyclin-dependent kinase 1 OS=Homo sapiens OX=9606 GN=CDK1 PE=1 SV=3;sp|P06493-2|CDK1_HUMAN Isoform 2 of Cyclin-dependent kinase 1 OS=Homo sapiens OX=9606 GN=CDK1	Cyclin-dependent kinase 1	CDK1	1.17412	1.18688	1.39988	0.659481	1.29792	1.48223	1.63635	1.58578	1.92051	0.684877	1.91315	1.36598	0.989943	1.07235	1.218	1.655	1.04268	1.15372	1.27704	1.37594	1.7309	1.74057	1.47052	1.78818	1.13202	0.94973	0.811457	0.764292	1.91479	1.77895	1.73675	1.42552	1.80962	1.18399	1.84585	1.37965	0.643142	1.69474	1.43302	1.98514	0.115068	0.927966	-0.0757649		1.30062
1091	P06576	sp|P06576|ATPB_HUMAN ATP synthase subunit beta, mitochondrial OS=Homo sapiens OX=9606 GN=ATP5F1B PE=1 SV=3	ATP synthase subunit beta, mitochondrial	ATP5B	1.20793	1.32646	1.41501	1.10778	1.73448	2.05765	1.78444	1.79758	1.81291	1.96774	1.50581	1.34669	2.04291	2.13769	2.00254	1.86771	1.91405	1.38333	1.59157	1.30879	2.54987	2.55635	2.0504	1.95772	0.935774	1.17949	0.444223	0.407595	1.50001	1.53899	1.61073	1.84103	2.02851	0.137365	1.64156	1.83297	1.92834	1.42229	1.65822	1.41201	0.202652	0.858162	0.0881438		1.61925
1092	P06730;P06730-2;P06730-3	sp|P06730|IF4E_HUMAN Eukaryotic translation initiation factor 4E OS=Homo sapiens OX=9606 GN=EIF4E PE=1 SV=2;sp|P06730-2|IF4E_HUMAN Isoform 2 of Eukaryotic translation initiation factor 4E OS=Homo sapiens OX=9606 GN=EIF4E;sp|P06730-3|IF4E_HUMAN Isoform 3 of	Eukaryotic translation initiation factor 4E	EIF4E	4.60031	5.10996	4.99316	4.51406	5.14039	4.97514	5.4313	5.11687	4.50872	4.04727	4.72901	4.54455	4.20361	4.40829	4.12739	4.45484	4.00183	4.74902	4.60095	4.79498	4.23369	4.28978	4.34564	4.23255	3.63684	4.91793	5.19656	5.05238	4.74771	4.44957	4.51771	4.16292	4.5091	4.76639	5.1858	4.94163	4.17838	4.25094	4.02539	3.93741	0.180561	0.873777	-0.0941837		0.998435
1093	P06733;P06733-2	sp|P06733|ENOA_HUMAN Alpha-enolase OS=Homo sapiens OX=9606 GN=ENO1 PE=1 SV=2;sp|P06733-2|ENOA_HUMAN Isoform MBP-1 of Alpha-enolase OS=Homo sapiens OX=9606 GN=ENO1	Alpha-enolase	ENO1	-0.0868912	0.276009	0.948651	0.804741	1.16743	1.14124	1.00709	1.29264	-0.0842047	1.20614	0.72571	0.404037	-0.10626	0.882637	0.618489	0.855563	0.67809	-0.941839	0.663066	0.757219	0.576827	0.632974	0.679509	0.920455	0.2066	0.775745	-1.0511	-0.860069	0.691738	0.942188	0.617028	0.844363	1.4122	1.36298	0.732871	0.786263	-1.03303	1.11261	0.0261717	0.217671	0.269935	0.809834	-0.23514		0.283505
1096	P06746	sp|P06746|DPOLB_HUMAN DNA polymerase beta OS=Homo sapiens OX=9606 GN=POLB PE=1 SV=3	DNA polymerase beta	POLB	0.495512	-0.0740471	-4.24487	-0.301714	-5.50765	-5.28009	-4.4227	-3.34902	-3.94661	-0.520594	-0.251343	-0.683353	-2.01637	-3.48072	-1.79275	-3.94639	1.37206	-0.0152645	1.78348	0.846287	-3.37322	-3.21689	-1.83221	-2.83438	1.44919	-0.405159	-0.32556	0.00646401	-1.94023	-2.54435	-3.51753	-4.34188	0.300047	-4.05455	-3.82631	-0.946028	-2.66596	-2.57059	-1.4445	-2.03652	1.31737	0.245118	2.18752		0.612405
1097	P06748;P06748-2;P06748-3	sp|P06748|NPM_HUMAN Nucleophosmin OS=Homo sapiens OX=9606 GN=NPM1 PE=1 SV=2;sp|P06748-2|NPM_HUMAN Isoform 2 of Nucleophosmin OS=Homo sapiens OX=9606 GN=NPM1;sp|P06748-3|NPM_HUMAN Isoform 3 of Nucleophosmin OS=Homo sapiens OX=9606 GN=NPM1	Nucleophosmin	NPM1	10.4736	10.4781	10.5437	10.2681	10.6823	10.484	10.6357	10.5467	10.672	10.2281	10.2238	10.1697	10.2729	10.2152	10.1907	10.4033	10.8781	10.8013	10.6928	10.7989	10.0302	10.0722	10.4485	10.4567	10.2379	10.0841	10.2779	10.0927	10.3376	10.2243	10.2085	10.3794	10.6109	10.4855	10.4685	10.3028	10.3611	10.5777	9.98946	10.0469	2.75406	0.0495491	0.410618	+	0.731322
1099	P06753-2;P06753-3;P06753-5;P06753-4	sp|P06753-2|TPM3_HUMAN Isoform 2 of Tropomyosin alpha-3 chain OS=Homo sapiens OX=9606 GN=TPM3;sp|P06753-3|TPM3_HUMAN Isoform 3 of Tropomyosin alpha-3 chain OS=Homo sapiens OX=9606 GN=TPM3;sp|P06753-5|TPM3_HUMAN Isoform 5 of Tropomyosin alpha-3 chain OS=Hom	Tropomyosin alpha-3 chain	TPM3	4.61909	3.90043	4.00191	4.35532	3.99293	3.97172	3.88486	4.19643	4.8076	4.67998	4.54832	4.55909	4.51658	4.8064	4.46831	4.40938	4.76801	4.94553	5.0555	4.51229	4.59082	4.6198	4.28675	4.49863	5.2965	4.98333	5.22586	4.95976	4.73865	4.60803	4.62945	4.58785	4.70793	4.63675	4.85717	4.57566	5.0923	5.03657	5.07086	5.60627	1.20151	0.27635	0.386366		0.629407
1105	P07195	sp|P07195|LDHB_HUMAN L-lactate dehydrogenase B chain OS=Homo sapiens OX=9606 GN=LDHB PE=1 SV=2	L-lactate dehydrogenase B chain	LDHB	-0.0368443	0.886011	0.814954	0.460085	1.35838	1.21528	1.0353	1.51978	0.481744	0.86832	1.06375	0.55496	0.522589	0.999115	0.939881	1.02897	1.2964	1.23602	0.940341	1.07374	1.28089	1.03908	0.543416	1.53505	-0.290985	0.257154	0.760496	0.801592	1.09645	1.07515	1.20776	0.980762	1.54844	1.41762	1.22543	1.03845	0.89359	1.17176	0.580001	0.983636	1.64173	0.163896	0.500002		0.037363
1106	P07196	sp|P07196|NFL_HUMAN Neurofilament light polypeptide OS=Homo sapiens OX=9606 GN=NEFL PE=1 SV=3	Neurofilament light polypeptide	NEFL	0.0991039	-1.01345	-1.16417	-1.4402	-1.36175	-0.380209	-1.06604	-1.2012	-2.48851	-1.03652	-1.73828	-1.73697	-0.760647	-0.710253	-0.902213	-1.52698	-0.139903	-0.0168686	-0.00105953	0.148087	-1.04959	-0.272983	-0.937964	-0.917928	-0.220171	-1.54703	-2.29848	-1.42282	-0.673229	-1.37883	-0.528176	-0.366044	0.437971	-1.52279	-0.977538	0.15044	-0.307864	0.132714	1.1206	0.223212	2.16646	0.0895476	1.31244		0.386835
1107	P07197	sp|P07197|NFM_HUMAN Neurofilament medium polypeptide OS=Homo sapiens OX=9606 GN=NEFM PE=1 SV=3	Neurofilament medium polypeptide	NEFM	2.94003	0.0284138	-0.794183	0.632336	-0.955061	2.31132	-2.57313	-5.17747	-0.710946	0.745546	-3.95946	0.218765	1.28269	2.38133	0.871097	-2.40334	0.403619	2.69877	2.65839	2.45867	1.42532	1.32862	1.30704	-0.293269	2.95969	1.4047	1.16849	0.899351	1.86699	-0.0991859	1.04966	1.8545	2.61041	-1.0622	1.29224	2.47834	1.77995	1.19831	4.56618	2.78196	1.16509	0.285529	2.1673		0.492867
1108	P07199	sp|P07199|CENPB_HUMAN Major centromere autoantigen B OS=Homo sapiens OX=9606 GN=CENPB PE=1 SV=2	Major centromere autoantigen B	CENPB	-0.944714	-0.441027	-0.685647	-0.794134	-0.25617	-0.17104	0.00502873	-0.612806	-0.397349	-4.42791	-1.43754	-1.35949	-0.379742	-0.536963	-1.43375	-0.858684	-2.04998	-0.454086	-0.6704	-0.882074	-0.157166	0.35105	-0.459216	0.0347509	-0.399569	-1.05255	-0.833961	-0.469883	-0.117819	-0.941538	-0.531798	-0.201877	-0.500153	-0.724173	-0.209144	0.134371	0.612346	-0.377185	0.169072	1.04919	0.163128	0.88753	0.296841		1.0086
1111	P07237	sp|P07237|PDIA1_HUMAN Protein disulfide-isomerase OS=Homo sapiens OX=9606 GN=P4HB PE=1 SV=3	Protein disulfide-isomerase	P4HB	-0.100185	0.0798283	0.310113	0.120914	0.0971184	-0.170223	-0.049901	0.483383	0.127038	0.36355	0.235689	0.0353298	0.155161	0.133505	0.154201	0.212419	0.0477247	-0.275236	0.44473	0.453863	-0.000803947	0.328872	0.0513296	-0.199985	0.109051	0.129723	-0.0483379	-0.31991	0.231678	0.0370083	-0.017499	0.137176	0.117407	0.121639	-1.04355	-0.696001	-1.22524	-0.0835009	0.0304537	-0.237573	0.0539239	0.958223	0.0212357		0.286207
1112	P07305;P07305-2	sp|P07305|H10_HUMAN Histone H1.0 OS=Homo sapiens OX=9606 GN=H1-0 PE=1 SV=3;sp|P07305-2|H10_HUMAN Isoform 2 of Histone H1.0 OS=Homo sapiens OX=9606 GN=H1-0	Histone H1.0;Histone H1.0, N-terminally processed	H1F0	6.0818	5.97589	5.73715	5.29509	5.47885	5.26732	5.42109	5.34662	6.44681	5.44368	5.25073	5.65112	4.9711	4.90372	4.91392	4.82889	5.37273	6.11551	5.71609	5.54603	5.03144	5.32436	5.0381	4.96174	5.71477	5.36569	5.85473	5.43314	4.65307	4.90917	4.69998	4.76252	4.82347	4.58831	5.33438	4.16785	5.87162	5.63569	5.29006	5.38305	0.0731076	0.946934	-0.0476918		0.139606
1115	P07355;P07355-2	sp|P07355|ANXA2_HUMAN Annexin A2 OS=Homo sapiens OX=9606 GN=ANXA2 PE=1 SV=2;sp|P07355-2|ANXA2_HUMAN Isoform 2 of Annexin A2 OS=Homo sapiens OX=9606 GN=ANXA2	Annexin A2	ANXA2	3.40939	3.10719	2.80802	3.13447	2.85922	3.04108	2.28709	2.47169	2.80267	3.39993	3.22491	3.37565	3.31265	3.48236	3.25424	2.92233	3.78615	3.90897	4.14749	3.87041	2.91051	3.32698	2.71948	2.51239	3.84756	3.83258	4.01514	3.67282	3.05071	2.89948	3.03118	3.15197	3.77087	3.16953	3.19327	3.20049	3.88239	3.9306	4.4526	4.34702	3.66749	0.0245806	0.770474	+	0.138124
1116	P07384	sp|P07384|CAN1_HUMAN Calpain-1 catalytic subunit OS=Homo sapiens OX=9606 GN=CAPN1 PE=1 SV=1	Calpain-1 catalytic subunit	CAPN1	-0.788387	0.987547	0.225734	0.559738	-0.396797	-0.197355	-0.556436	-0.305702	-0.359551	0.072546	0.379049	0.372711	-0.176449	0.353626	-0.0637083	-0.253148	-0.477979	-0.40943	0.230758	-0.204916	-0.881555	-0.465842	-0.020112	-0.419019	-1.33168	0.0344067	-0.201206	-0.834751	-0.326283	-0.184738	-0.136024	0.012744	-0.287567	-0.325483	0.00819683	-0.558516	-0.37922	-0.317098	-0.621364	-0.471208	0.662481	0.533107	-0.396565		0.692499
1117	P07437	sp|P07437|TBB5_HUMAN Tubulin beta chain OS=Homo sapiens OX=9606 GN=TUBB PE=1 SV=2	Tubulin beta chain	TUBB	5.35264	5.43232	5.57119	5.37786	5.86071	5.84869	5.61305	5.93686	7.33185	6.69801	6.34595	6.61555	6.55737	6.86185	6.93392	6.98401	5.77452	5.24783	5.81902	5.69375	5.8164	5.78989	5.70528	5.89063	5.82754	5.22551	5.503	5.55573	6.20073	6.04827	5.96528	6.04901	6.1846	6.13228	5.91807	6.10282	5.71349	5.85308	5.43075	5.08048	0.557369	0.603954	-0.456891		0.989825
1122	P07737	sp|P07737|PROF1_HUMAN Profilin-1 OS=Homo sapiens OX=9606 GN=PFN1 PE=1 SV=2	Profilin-1	PFN1	-1.31187	-1.85951	-3.65899	-4.5031	-3.62969	-1.38877	-3.30663	-3.32946	-4.72504	-2.9399	-1.87257	-1.10631	-2.14586	-1.73547	-5.61517	-5.18931	-3.68969	-2.07912	-4.53798	-5.39069	-1.35212	-0.356469	-1.8376	-1.62164	-1.14412	-3.52414	-2.9095	-2.37606	-1.62104	-1.57723	-4.28587	-1.48246	-1.20852	-1.56741	-2.33995	-1.10078	-3.6027	-2.3752	-0.977706	-2.15661	0.687136	0.523131	-1.17721		1.46649
1125	P07814	sp|P07814|SYEP_HUMAN Bifunctional glutamate/proline--tRNA ligase OS=Homo sapiens OX=9606 GN=EPRS1 PE=1 SV=5	Bifunctional glutamate/proline--tRNA ligase;Glutamate--tRNA ligase;Proline--tRNA ligase	EPRS	7.35761	7.3294	7.03173	7.17306	7.85595	7.60461	7.8326	7.92588	6.85829	6.9658	7.48733	7.07954	7.6392	7.54548	7.46614	7.8639	7.56324	6.90755	7.25077	7.38649	7.28261	6.97262	7.54232	7.61715	6.98114	7.06954	7.07451	7.04927	7.31802	7.59557	7.64078	7.59573	7.48327	8.062	7.69031	7.51075	6.49395	7.20012	6.17549	6.27062	0.357891	0.742484	0.116667		1.68999
1127	P07900-2;P07900	sp|P07900-2|HS90A_HUMAN Isoform 2 of Heat shock protein HSP 90-alpha OS=Homo sapiens OX=9606 GN=HSP90AA1;sp|P07900|HS90A_HUMAN Heat shock protein HSP 90-alpha OS=Homo sapiens OX=9606 GN=HSP90AA1 PE=1 SV=5	Heat shock protein HSP 90-alpha	HSP90AA1	5.25998	5.00547	5.43339	5.34737	5.50426	5.15692	5.38348	5.53093	5.63324	6.02862	5.25394	5.691	5.45637	5.6557	5.48661	5.7525	5.59741	6.29309	6.09972	5.89348	5.78178	6.61047	5.69334	5.69805	5.88809	5.93884	5.91943	5.90897	5.90492	5.87478	5.96677	5.90622	5.81352	5.94879	5.88595	6.21212	5.79489	6.37505	5.72645	5.38323	1.64375	0.163812	0.514298		1.57858
1128	P07910;P07910-3	sp|P07910|HNRPC_HUMAN Heterogeneous nuclear ribonucleoproteins C1/C2 OS=Homo sapiens OX=9606 GN=HNRNPC PE=1 SV=4;sp|P07910-3|HNRPC_HUMAN Isoform 3 of Heterogeneous nuclear ribonucleoproteins C1/C2 OS=Homo sapiens OX=9606 GN=HNRNPC	Heterogeneous nuclear ribonucleoproteins C1/C2	HNRNPC	0.0696907	0.338736	0.708343	0.58765	0.188166	0.409752	0.0953608	0.256411	-5.0137	-0.47077	0.152243	-0.349005	0.11956	-0.334801	0.222232	0.002141	0.248273	-0.412428	-4.3478	0.680855	0.79758	0.311521	-0.225911	-0.516614	-0.306116	-0.0959301	-0.831266	-0.377136	-0.481445	-0.39344	-0.285789	0.0915403	0.00527382	-3.05998	-0.0151834	-0.290058	0.0400419	0.807687	0.529469	0.447627	0.145031	0.904175	-0.460674		0.0443384
1129	P07910-2;P07910-4	sp|P07910-2|HNRPC_HUMAN Isoform C1 of Heterogeneous nuclear ribonucleoproteins C1/C2 OS=Homo sapiens OX=9606 GN=HNRNPC;sp|P07910-4|HNRPC_HUMAN Isoform 4 of Heterogeneous nuclear ribonucleoproteins C1/C2 OS=Homo sapiens OX=9606 GN=HNRNPC	Heterogeneous nuclear ribonucleoproteins C1/C2	HNRNPC	7.29006	7.19415	7.05956	7.0015	6.97576	7.11442	7.06447	7.13252	7.32776	6.70208	6.359	6.59908	6.78184	6.62838	6.69876	6.88534	7.44769	6.9643	6.9914	7.06759	7.04081	7.27443	6.97235	7.34613	6.99355	6.64723	6.60402	6.68754	6.78998	7.00017	7.13974	7.14173	7.21288	6.66774	6.55445	6.84233	7.82999	7.14733	7.67665	7.53576	0.410755	0.702662	0.176094		1.239
1132	P07947	sp|P07947|YES_HUMAN Tyrosine-protein kinase Yes OS=Homo sapiens OX=9606 GN=YES1 PE=1 SV=3	Tyrosine-protein kinase Yes	YES1	-1.5255	-3.10879	-4.7503	-5.79677	-3.48424	-1.36817	-2.36122	-2.80141	-4.3427	-0.722322	-1.92918	-1.35297	-0.871187	-0.816441	-1.7207	-1.0155	-0.747027	-4.66823	-0.361184	2.17764	-1.79033	-1.55927	-1.6835	-1.12821	-4.84041	-4.26863	-0.569355	-3.61467	-1.23484	-1.1952	-1.10075	-0.755561	-5.8861	-0.7451	-1.16757	-1.06574	-2.21412	-0.742173	-2.65874	0.532563	0.799643	0.460608	2.04137		0.209016
1133	P07948	sp|P07948|LYN_HUMAN Tyrosine-protein kinase Lyn OS=Homo sapiens OX=9606 GN=LYN PE=1 SV=3	Tyrosine-protein kinase Lyn	LYN	0.297567	-0.864803	-0.0766191	0.17868	1.26068	2.132	0.355142	0.952391	0.250695	1.79089	0.956966	1.79592	1.02616	1.76863	1.50947	1.29995	1.48914	1.62571	0.0800657	1.53436	0.605029	1.05607	1.25372	0.710301	1.54177	0.902525	1.52238	0.9902	0.772259	1.21745	0.958224	1.53968	1.6056	0.457787	0.849206	0.680349	1.71691	2.2333	2.7378	3.15383	0.590724	0.58119	0.641157		0.649044
1136	P07992;P07992-2;P07992-3;P07992-4	sp|P07992|ERCC1_HUMAN DNA excision repair protein ERCC-1 OS=Homo sapiens OX=9606 GN=ERCC1 PE=1 SV=1;sp|P07992-2|ERCC1_HUMAN Isoform 2 of DNA excision repair protein ERCC-1 OS=Homo sapiens OX=9606 GN=ERCC1;sp|P07992-3|ERCC1_HUMAN Isoform 3 of DNA excision r	DNA excision repair protein ERCC-1	ERCC1	-0.692661	-0.121653	-3.8464	-4.28242	-2.60365	-4.2068	-3.75669	-2.06849	-1.51805	-2.56207	-0.136805	-0.19978	-1.51603	-2.56066	-2.56943	-3.941	-4.18758	-0.760214	-0.742465	-2.02653	-3.21891	-2.08758	-1.59198	-1.97474	-1.71013	0.325157	-4.54332	-1.05679	-2.38634	-2.75721	-2.42282	-1.91378	-2.46631	-1.30732	-1.82969	-3.56785	-2.98719	-1.00859	-1.79833	-2.21849	0.0937434	0.939854	-0.259217		0.624381
1138	P08069	sp|P08069|IGF1R_HUMAN Insulin-like growth factor 1 receptor OS=Homo sapiens OX=9606 GN=IGF1R PE=1 SV=1	Insulin-like growth factor 1 receptor;Insulin-like growth factor 1 receptor alpha chain;Insulin-like growth factor 1 receptor beta chain	IGF1R	-3.3257	-2.14022	-3.50872	-4.22246	-4.47982	-3.947	-2.63849	-4.74763	-4.52911	-4.32454	-3.78315	-4.36021	-3.92827	-3.03542	-2.91178	-3.70471	-3.97011	-4.94811	-2.96135	-3.22002	-3.79812	-3.57026	-3.77129	-3.25371	-3.03362	-4.8392	-3.83821	-3.49859	-4.29712	-2.34236	-2.69575	-3.52409	-5.14111	-4.05513	-3.68098	-3.59235	-4.42301	-3.45058	-3.31406	-4.348	0.000427902	1	-0.000636339		0.069444
1139	P08133;P08133-2	sp|P08133|ANXA6_HUMAN Annexin A6 OS=Homo sapiens OX=9606 GN=ANXA6 PE=1 SV=3;sp|P08133-2|ANXA6_HUMAN Isoform 2 of Annexin A6 OS=Homo sapiens OX=9606 GN=ANXA6	Annexin A6	ANXA6	-0.851734	-1.3583	-1.4466	1.38667	-0.0371914	-0.0961418	0.372296	-0.709026	-0.288474	2.38581	1.36682	2.2292	-0.236773	0.90719	0.449758	1.29317	-0.677323	-0.72191	1.57382	1.08703	-0.948264	-0.172624	0.235333	1.07316	-0.676645	-0.685299	1.20236	-0.918001	-0.935516	-0.587877	-0.467458	0.622748	0.697653	-0.429276	0.167184	-0.801376	0.130166	1.00731	0.825482	3.07602	0.0439217	0.965802	-0.112516		0.178911
1140	P08195;P08195-3;P08195-4	sp|P08195|4F2_HUMAN 4F2 cell-surface antigen heavy chain OS=Homo sapiens OX=9606 GN=SLC3A2 PE=1 SV=3;sp|P08195-3|4F2_HUMAN Isoform 3 of 4F2 cell-surface antigen heavy chain OS=Homo sapiens OX=9606 GN=SLC3A2;sp|P08195-4|4F2_HUMAN Isoform 4 of 4F2 cell-surfa	4F2 cell-surface antigen heavy chain	SLC3A2	-1.41688	-1.9883	-1.09442	-4.63619	-4.56028	-3.08958	-3.86722	-4.02644	-0.173909	-1.32495	-1.4141	-1.61424	-1.34873	-1.69585	-0.475602	-4.79697	-3.99508	-2.28023	-2.39821	-3.23075	0.0344858	0.118625	-0.772901	-0.687327	-1.28915	-1.11226	-1.4202	-1.904	-3.06587	-3.99444	-0.774829	-4.2489	-3.70532	-2.84478	-0.0480299	-1.03749	-4.01068	-1.47688	-0.95612	-1.26378	0.97269	0.364966	-1.26819		1.98718
1143	P08237-3;P08237;P08237-2	sp|P08237-3|PFKAM_HUMAN Isoform 3 of ATP-dependent 6-phosphofructokinase, muscle type OS=Homo sapiens OX=9606 GN=PFKM;sp|P08237|PFKAM_HUMAN ATP-dependent 6-phosphofructokinase, muscle type OS=Homo sapiens OX=9606 GN=PFKM PE=1 SV=2;sp|P08237-2|PFKAM_HUMAN I	ATP-dependent 6-phosphofructokinase, muscle type	PFKM	2.10663	1.27794	1.32286	1.68394	1.39852	1.17513	1.73129	1.92532	2.44631	1.35779	1.44007	1.9117	1.47963	1.04895	1.06166	1.65194	-4.14698	1.03214	-2.71947	-2.90082	-3.00332	2.42958	-3.20315	2.31741	-4.41672	0.948822	1.53583	0.956755	-3.18878	1.8152	2.07317	0.466748	-3.41456	2.12562	1.99507	-4.80643	0.832404	1.2997	2.24377	2.07501	3.24654	0.0349895	-3.87719	+	0.903591
1144	P08238	sp|P08238|HS90B_HUMAN Heat shock protein HSP 90-beta OS=Homo sapiens OX=9606 GN=HSP90AB1 PE=1 SV=4	Heat shock protein HSP 90-beta	HSP90AB1	3.94688	4.37156	4.57388	4.4782	4.54525	4.73127	4.49031	4.81555	4.58112	4.79636	4.59563	4.7291	4.525	4.7753	4.60723	4.78496	4.44839	4.17387	4.56874	4.41314	5.33683	5.40417	4.52068	4.8679	4.18654	4.4321	4.58699	4.5992	4.8554	4.74741	4.79707	4.86042	5.04553	4.80806	4.46316	4.67586	4.79724	4.93149	4.97858	4.95729	0.323043	0.768074	-0.108055		1.43267
1145	P08240;P08240-2	sp|P08240|SRPRA_HUMAN Signal recognition particle receptor subunit alpha OS=Homo sapiens OX=9606 GN=SRPRA PE=1 SV=2;sp|P08240-2|SRPRA_HUMAN Isoform 2 of Signal recognition particle receptor subunit alpha OS=Homo sapiens OX=9606 GN=SRPRA	Signal recognition particle receptor subunit alpha	SRPR	5.08574	5.16003	5.1316	5.26536	5.39591	5.16202	5.42864	5.56113	4.91112	5.2729	5.1697	5.07612	4.66837	4.76386	4.78512	4.97798	5.43733	5.43051	5.62544	5.57575	4.98216	5.00801	5.08078	5.44651	4.41523	5.15557	5.3109	5.04871	5.02557	5.14174	5.21993	5.10876	5.15238	5.37635	5.09087	5.0743	4.90056	5.28238	4.58167	4.93221	3.66939	0.024918	0.383186	+	0.0697217
1146	P08243;P08243-2;P08243-3	sp|P08243|ASNS_HUMAN Asparagine synthetase [glutamine-hydrolyzing] OS=Homo sapiens OX=9606 GN=ASNS PE=1 SV=4;sp|P08243-2|ASNS_HUMAN Isoform 2 of Asparagine synthetase [glutamine-hydrolyzing] OS=Homo sapiens OX=9606 GN=ASNS;sp|P08243-3|ASNS_HUMAN Isoform 3	Asparagine synthetase [glutamine-hydrolyzing]	ASNS	-1.743	-1.93396	-1.7451	-3.59358	-4.17984	-1.49351	-4.2267	-0.69338	-1.60175	-3.33772	-3.14124	-2.46853	-1.92659	-1.23454	-6.73558	-6.55739	-1.55587	-1.70603	-1.4489	-4.0567	-1.72549	-1.22816	-1.61865	-0.893493	-1.7985	-3.86584	-4.59764	-4.15466	-1.2646	-1.68634	-1.34221	-2.12971	-4.12752	-3.32423	-4.45437	-4.91463	-3.64149	-3.42086	-1.02766	-2.15724	0.170468	0.882076	0.253734		0.87365
1149	P08559-3;P08559;P08559-2;P08559-4	sp|P08559-3|ODPA_HUMAN Isoform 3 of Pyruvate dehydrogenase E1 component subunit alpha, somatic form, mitochondrial OS=Homo sapiens OX=9606 GN=PDHA1;sp|P08559|ODPA_HUMAN Pyruvate dehydrogenase E1 component subunit alpha, somatic form, mitochondrial OS=Homo	Pyruvate dehydrogenase E1 component subunit alpha, somatic form, mitochondrial	PDHA1	-2.25426	-2.07731	-1.89921	-4.7384	-0.955698	-3.25522	-2.85706	-3.24124	-3.77795	-2.17235	-2.36141	-2.83811	-1.26453	-4.67081	-1.67346	-4.63242	-4.10378	-2.30943	-3.78652	-3.96929	-1.91005	-0.458514	-1.38895	-1.78402	-1.87936	-2.28053	-3.82492	-1.95143	-2.01947	-0.501623	-2.80077	-3.78058	-1.63015	-1.70995	-2.12092	-1.47615	-0.920489	-4.61025	-2.07613	-0.918382	0.676755	0.528804	-0.77738		1.04465
1151	P08574	sp|P08574|CY1_HUMAN Cytochrome c1, heme protein, mitochondrial OS=Homo sapiens OX=9606 GN=CYC1 PE=1 SV=3	Cytochrome c1, heme protein, mitochondrial	CYC1	-3.47689	-5.06816	-4.33933	-3.12174	-3.77702	-4.426	-4.97294	-3.34187	-5.71305	-2.60402	-2.89352	-4.96859	-3.79344	-4.35032	-3.76568	-5.02916	-5.24818	-4.28044	-2.53885	-3.12931	-3.64444	-3.41661	-4.24122	-3.01936	-3.95015	-3.77422	-4.58795	-4.96415	-3.1545	-3.69619	-4.04498	-3.03048	-4.78008	-4.59505	-3.71684	-2.85524	-2.41487	-4.21278	-2.41689	-3.78054	0.118506	0.924116	0.223969		0.909124
1152	P08579	sp|P08579|RU2B_HUMAN U2 small nuclear ribonucleoprotein B OS=Homo sapiens OX=9606 GN=SNRPB2 PE=1 SV=1	U2 small nuclear ribonucleoprotein B	SNRPB2	4.46872	4.71824	4.64757	4.25202	4.72102	4.38259	4.5874	4.86231	4.22162	4.01778	4.53294	4.48086	4.5821	4.48794	4.40322	4.71259	5.00737	4.6073	4.56025	4.64038	4.40073	4.47428	4.28737	4.79438	4.71649	4.3816	4.34697	4.53668	4.51815	4.40659	4.52029	4.78004	4.86467	4.56234	4.68602	4.4819	4.35904	4.62884	4.19533	4.261	1.17839	0.283571	0.286359		0.420298
1153	P08621;P08621-2;P08621-3;P08621-4	sp|P08621|RU17_HUMAN U1 small nuclear ribonucleoprotein 70 kDa OS=Homo sapiens OX=9606 GN=SNRNP70 PE=1 SV=2;sp|P08621-2|RU17_HUMAN Isoform 2 of U1 small nuclear ribonucleoprotein 70 kDa OS=Homo sapiens OX=9606 GN=SNRNP70;sp|P08621-3|RU17_HUMAN Isoform 3 of	U1 small nuclear ribonucleoprotein 70 kDa	SNRNP70	4.4916	4.77325	4.89508	5.0827	5.07661	5.25261	4.71234	5.13413	4.82278	4.8591	4.50866	4.7971	5.21395	5.01573	4.81147	5.26525	4.66601	4.45364	4.66168	4.44296	5.03151	5.35212	4.88688	4.95796	4.34027	4.19797	4.26015	4.68968	4.68437	4.64342	4.99019	4.91849	5.13764	4.8855	4.75112	5.0982	5.69427	4.96188	5.42355	5.1413	1.16623	0.285128	-0.222713		0.00854886
1155	P08651-4;P08651-3;P08651-2;P08651-5;P08651-6;P08651	sp|P08651-4|NFIC_HUMAN Isoform 3 of Nuclear factor 1 C-type OS=Homo sapiens OX=9606 GN=NFIC;sp|P08651-3|NFIC_HUMAN Isoform 2 of Nuclear factor 1 C-type OS=Homo sapiens OX=9606 GN=NFIC;sp|P08651-2|NFIC_HUMAN Isoform 1 of Nuclear factor 1 C-type OS=Homo sapi	Nuclear factor 1 C-type	NFIC	-2.79787	-4.63807	-3.45409	-3.5114	-2.04298	-3.99866	-4.56985	-5.15828	-3.75095	-4.46643	-2.97544	-4.12593	-2.34705	-2.95813	-2.95689	-3.67922	-2.28724	-6.07387	-3.1147	-2.84495	-2.42174	-3.31267	-2.76968	-2.41288	-2.79963	-2.69151	-2.67655	-2.35479	-2.20803	-2.14586	-2.2324	-5.05266	-2.87482	-4.62816	-2.82745	-2.68694	-2.3868	-2.73337	-4.05252	-3.65049	0.0741755	0.945689	0.134831		0.641285
1156	P08670	sp|P08670|VIME_HUMAN Vimentin OS=Homo sapiens OX=9606 GN=VIM PE=1 SV=4	Vimentin	VIM	8.50499	7.83015	7.41374	7.08553	7.42321	8.09192	7.21498	7.04116	6.77785	7.73532	6.67833	7.14788	8.05167	8.35981	7.80904	6.94496	8.56031	8.68114	8.60242	8.56552	7.70555	7.81124	7.48958	7.31673	8.4584	7.1883	6.92588	7.29371	7.98659	7.03929	7.71317	7.97342	8.71772	7.05084	7.71293	8.59288	8.71684	8.04424	8.96915	8.59396	2.50197	0.0647788	1.20562		0.0455923
1157	P08708	sp|P08708|RS17_HUMAN 40S ribosomal protein S17 OS=Homo sapiens OX=9606 GN=RPS17 PE=1 SV=2	40S ribosomal protein S17	RPS17	8.83847	9.02105	9.07413	8.70435	8.90975	8.64132	8.83	8.9345	8.66999	8.53304	8.6957	8.67215	8.53244	8.39122	8.45416	8.66165	8.87734	8.59719	8.61159	8.82697	8.30318	8.42915	8.61751	8.62669	8.39517	8.57755	8.50718	8.54355	8.73148	8.65577	8.79291	8.50957	8.81847	8.92856	8.87983	8.81466	8.54579	8.88656	8.15392	8.12397	0.17664	0.876168	-0.0478382		0.774714
1158	P08754	sp|P08754|GNAI3_HUMAN Guanine nucleotide-binding protein G(i) subunit alpha OS=Homo sapiens OX=9606 GN=GNAI3 PE=1 SV=3	Guanine nucleotide-binding protein G(k) subunit alpha	GNAI3	1.12825	-0.86203	-0.304946	-0.105053	0.680674	1.08401	1.25718	0.305159	0.894629	0.361132	0.115889	0.596313	0.937069	0.563734	0.854669	0.847323	0.728044	1.33746	1.26398	0.959999	0.544446	0.463626	0.400031	0.47432	2.15606	0.473785	1.19093	0.213682	0.821518	0.378614	0.104514	-0.123076	1.80403	0.76453	1.33654	1.19444	0.206931	1.88736	1.77744	1.12722	1.4441	0.208616	0.844347		1.30697
1160	P08865	sp|P08865|RSSA_HUMAN 40S ribosomal protein SA OS=Homo sapiens OX=9606 GN=RPSA PE=1 SV=4	40S ribosomal protein SA	RPSA	9.93843	9.99376	9.9794	9.83259	10.6192	10.4096	10.5689	10.5949	9.84288	9.46732	9.79038	9.51587	10.0752	10.0204	10.0432	10.2911	10.4171	10.3931	10.314	10.4646	9.77887	9.7722	9.97794	10.1389	9.50425	9.57207	9.68643	9.7628	10.1761	10.1326	10.1669	10.1066	10.4769	10.4784	10.2362	10.2399	9.93377	10.1121	9.4283	9.63716	3.7175	0.0273962	0.60211	+	1.76228
1162	P09001	sp|P09001|RM03_HUMAN 39S ribosomal protein L3, mitochondrial OS=Homo sapiens OX=9606 GN=MRPL3 PE=1 SV=1	39S ribosomal protein L3, mitochondrial	MRPL3	3.20617	3.48407	3.65067	3.25128	3.84659	3.34965	3.57263	3.5735	3.26551	3.47338	3.79936	3.51364	3.58607	3.74817	3.66378	3.79647	3.45597	3.85999	3.4879	3.75982	3.06362	2.8345	3.51536	3.57074	2.73606	2.96053	3.3249	3.41073	3.05431	3.26387	3.57155	3.59444	3.69345	3.62977	3.88583	3.80863	3.14136	3.18066	3.00248	3.13717	0.767971	0.477397	0.185412		1.68307
1163	P09012	sp|P09012|SNRPA_HUMAN U1 small nuclear ribonucleoprotein A OS=Homo sapiens OX=9606 GN=SNRPA PE=1 SV=3	U1 small nuclear ribonucleoprotein A	SNRPA	0.802752	-3.26097	-2.18211	-0.227102	-3.22378	-0.193487	-3.46523	0.863554	0.753795	-4.477	-5.1536	-3.88203	0.331865	0.604818	0.409278	0.192155	0.846654	1.54157	0.618468	-2.95942	1.30502	1.46572	-4.3995	0.977071	-3.93915	-3.37499	0.278158	0.959576	0.87978	0.193405	1.18004	0.716947	-0.100367	0.14695	0.807828	0.419838	2.01734	1.05494	1.77707	1.58132	0.845178	0.43138	2.2151		0.115155
1164	P09038-2;P09038-3;P09038-1;P09038	sp|P09038-2|FGF2_HUMAN Isoform 3 of Fibroblast growth factor 2 OS=Homo sapiens OX=9606 GN=FGF2;sp|P09038-3|FGF2_HUMAN Isoform 4 of Fibroblast growth factor 2 OS=Homo sapiens OX=9606 GN=FGF2;sp|P09038-1|FGF2_HUMAN Isoform 2 of Fibroblast growth factor 2 OS=	Fibroblast growth factor 2	FGF2	-1.92628	-0.140898	-3.40651	-5.45584	-3.08374	-0.635313	-0.368636	-0.48008	-0.760198	-4.15923	-1.08744	-1.20018	-1.05715	-0.698851	-0.348454	-4.54654	-0.891389	-0.786509	-3.9676	-2.51582	-3.05308	-4.40854	-3.88299	-3.26463	-2.45109	-6.18071	-0.932104	-1.28207	-1.4242	-4.79491	-5.15873	-4.48736	-2.98161	-3.39758	-3.17276	-4.22691	-3.75517	-2.58706	-4.28302	-3.43871	0.0765136	0.945221	0.226742		1.67568
1168	P09132;P09132-2	sp|P09132|SRP19_HUMAN Signal recognition particle 19 kDa protein OS=Homo sapiens OX=9606 GN=SRP19 PE=1 SV=3;sp|P09132-2|SRP19_HUMAN Isoform 2 of Signal recognition particle 19 kDa protein OS=Homo sapiens OX=9606 GN=SRP19	Signal recognition particle 19 kDa protein	SRP19	3.30946	3.94096	4.11091	3.46487	4.00516	4.03726	4.25991	4.38291	3.35354	3.32311	4.03718	3.77607	3.88361	3.62485	3.60475	3.85049	3.73485	3.52036	3.79585	4.36472	3.52117	3.57957	3.84345	4.36114	3.39743	3.65982	3.21915	3.52656	3.71094	3.62898	3.79362	4.02143	4.19086	3.91688	3.9253	3.60136	2.36808	3.94174	2.92255	3.34352	0.406638	0.706355	0.189433		0.290432
1170	P09234	sp|P09234|RU1C_HUMAN U1 small nuclear ribonucleoprotein C OS=Homo sapiens OX=9606 GN=SNRPC PE=1 SV=1	U1 small nuclear ribonucleoprotein C	SNRPC	0.912449	1.43344	1.74343	2.07273	2.56303	2.25175	2.59742	2.67936	-4.41203	1.31438	0.811186	1.55864	2.02535	1.68029	1.94215	1.82087	1.49391	1.87944	2.15166	1.47248	1.82198	1.7405	1.95221	2.40458	1.73549	1.18859	1.0323	1.01812	2.43269	2.45345	2.27079	2.36011	1.09024	1.77771	1.87973	-1.6282	1.7232	-3.15644	1.15434	2.30095	0.461735	0.665862	1.0701		0.453436
1175	P09493-2	sp|P09493-2|TPM1_HUMAN Isoform 2 of Tropomyosin alpha-1 chain OS=Homo sapiens OX=9606 GN=TPM1	Tropomyosin alpha-1 chain	TPM1	-1.44534	-4.08351	-1.98986	-5.74976	-4.23157	-3.01328	-1.9504	-2.5206	-2.82094	-4.17585	-3.66917	-4.0764	-2.68778	-4.25764	-4.01324	-2.05112	-4.37185	-2.15689	-2.74786	-1.91751	-3.90909	-1.66519	-1.12006	-1.80672	-4.77465	-1.35442	-0.442093	0.0907669	-1.2898	-1.65363	-4.25075	-3.11006	-1.87071	-1.20111	-1.5813	-1.4047	-3.69736	-0.312779	-1.04927	0.615729	0.400831	0.710716	0.702829		0.790857
1176	P09493-3;P09493-9;P09493-8;P09493-7	sp|P09493-3|TPM1_HUMAN Isoform 3 of Tropomyosin alpha-1 chain OS=Homo sapiens OX=9606 GN=TPM1;sp|P09493-9|TPM1_HUMAN Isoform 9 of Tropomyosin alpha-1 chain OS=Homo sapiens OX=9606 GN=TPM1;sp|P09493-8|TPM1_HUMAN Isoform 8 of Tropomyosin alpha-1 chain OS=Hom	Tropomyosin alpha-1 chain	TPM1	1.97725	1.09839	1.32012	1.63776	2.07677	1.59402	2.12347	1.47776	2.39917	2.32022	2.67319	2.67224	2.40508	2.59578	2.5032	2.42333	0.314509	1.74438	0.72893	2.45805	2.0566	1.85934	2.47912	2.31795	2.3178	2.73872	3.64266	2.76787	2.21386	2.65414	2.57686	1.91643	2.47823	2.7857	2.25508	2.25079	2.71609	3.18181	2.53626	3.58604	0.821868	0.446769	-0.700824		0.0428982
1178	P09493-5	sp|P09493-5|TPM1_HUMAN Isoform 5 of Tropomyosin alpha-1 chain OS=Homo sapiens OX=9606 GN=TPM1	Tropomyosin alpha-1 chain	TPM1	-3.52604	-4.65306	-3.41735	-5.8546	-0.621571	-1.16453	-1.18053	-0.289688	-4.90466	0.070303	-0.336054	0.281492	0.232212	-0.127541	-0.00524425	-0.369462	-0.119624	-0.216394	0.492528	-0.0612202	-0.454736	0.278821	-0.861524	0.212672	-3.69264	0.846434	1.16128	0.184601	0.267769	-0.0971813	-0.292136	-0.606921	0.346601	-0.0938396	0.246192	-0.45454	1.132	1.17109	0.6858	1.02503	1.30862	0.247749	2.81632		0.315429
1181	P09525	sp|P09525|ANXA4_HUMAN Annexin A4 OS=Homo sapiens OX=9606 GN=ANXA4 PE=1 SV=4	Annexin A4	ANXA4	-4.33701	-0.374823	-0.328292	-6.04898	-0.232277	-0.105328	-0.3201	-0.166107	-2.02494	-4.22989	-2.19401	-0.625235	-3.38632	-0.638447	-0.997619	-0.844325	-3.1222	-2.91543	-0.287244	-0.238487	-5.30571	-5.12708	-0.789193	-0.802299	-1.89113	-0.879305	-0.618116	-0.751539	-0.7743	-4.08232	-0.679225	-0.815415	-4.37283	-0.273638	-2.96353	-2.53282	-1.77257	-1.39414	-2.11911	-4.68392	0.312291	0.776854	0.879557		1.22704
1183	P09543-2;P09543	sp|P09543-2|CN37_HUMAN Isoform CNPI of 2,3-cyclic-nucleotide 3-phosphodiesterase OS=Homo sapiens OX=9606 GN=CNP;sp|P09543|CN37_HUMAN 2,3-cyclic-nucleotide 3-phosphodiesterase OS=Homo sapiens OX=9606 GN=CNP PE=1 SV=2	2,3-cyclic-nucleotide 3-phosphodiesterase	CNP	3.23013	3.0363	2.93778	3.30849	2.12914	2.80925	2.11476	2.21912	2.95053	3.05698	2.976	2.79104	2.76753	2.65283	2.66568	2.46467	3.22069	2.75451	3.0924	2.80502	3.15177	3.29978	2.78536	2.28657	3.2026	3.04053	3.24404	3.04419	2.48406	2.5827	2.59138	2.67095	2.63207	2.46198	2.77636	2.46725	2.85367	2.92556	2.82705	2.52713	0.248488	0.823315	-0.0677526		1.06711
1185	P09622;P09622-2;P09622-3	sp|P09622|DLDH_HUMAN Dihydrolipoyl dehydrogenase, mitochondrial OS=Homo sapiens OX=9606 GN=DLD PE=1 SV=2;sp|P09622-2|DLDH_HUMAN Isoform 2 of Dihydrolipoyl dehydrogenase, mitochondrial OS=Homo sapiens OX=9606 GN=DLD;sp|P09622-3|DLDH_HUMAN Isoform 3 of Dihyd	Dihydrolipoyl dehydrogenase, mitochondrial	DLD	-2.76355	-3.64019	-3.84092	-4.28373	-2.25798	-1.66324	-1.58645	-1.53486	-1.85319	-1.83175	-2.25516	-2.70264	-1.39613	-1.224	-1.91002	-1.70295	-2.15529	-1.32154	-1.41045	-3.36184	-1.91035	-2.16193	-1.81227	-1.67796	-2.89296	-2.45383	-2.03866	-2.49068	-1.87288	-1.6438	-1.3634	-1.52069	-1.55895	-1.4245	-1.79456	-3.84403	-1.66686	-1.64257	-2.38491	-1.93128	0.755589	0.486297	0.83411		0.659764
1187	P09651-2	sp|P09651-2|ROA1_HUMAN Isoform A1-A of Heterogeneous nuclear ribonucleoprotein A1 OS=Homo sapiens OX=9606 GN=HNRNPA1	Heterogeneous nuclear ribonucleoprotein A1;Heterogeneous nuclear ribonucleoprotein A1, N-terminally processed	HNRNPA1	6.76713	6.79312	6.82692	6.8232	7.17781	7.35323	6.95652	7.21496	6.67559	6.78986	6.80897	7.02611	7.94812	7.55304	7.53231	7.6364	7.21494	7.04747	7.20169	7.27326	7.24949	7.14664	7.61476	7.77917	7.51447	6.88894	6.51107	6.89654	7.26344	7.37206	7.48271	7.87254	7.63876	7.31529	6.92782	7.14484	7.42894	7.1671	7.36341	6.99669	3.98818	0.0230698	0.370479	+	0.0491703
1188	P09661	sp|P09661|RU2A_HUMAN U2 small nuclear ribonucleoprotein A OS=Homo sapiens OX=9606 GN=SNRPA1 PE=1 SV=2	U2 small nuclear ribonucleoprotein A	SNRPA1	5.44698	5.37376	5.6228	5.47803	6.07675	5.94601	5.86667	6.04753	5.27338	5.12957	5.58536	5.39416	5.6601	5.68547	5.7292	6.03028	6.18569	5.85833	6.0365	5.9159	5.57773	5.54687	5.5456	6.05198	5.35792	5.31402	5.44902	5.34187	5.73756	5.7699	5.86432	5.81079	6.08827	6.08813	5.85591	5.6285	5.73566	5.93228	5.39351	5.47682	3.95386	0.0224681	0.586101	+	0.890892
1191	P09874	sp|P09874|PARP1_HUMAN Poly [ADP-ribose] polymerase 1 OS=Homo sapiens OX=9606 GN=PARP1 PE=1 SV=4	Poly [ADP-ribose] polymerase 1	PARP1	10.0454	10.1548	10.0485	9.96308	10.1278	9.86706	10.1744	10.091	9.89181	9.65925	9.93484	9.82212	9.66745	9.83437	9.67737	9.86301	10.4879	10.4306	10.4898	10.3981	9.45888	9.59206	9.87438	9.84952	9.77638	9.85735	10.0581	9.89585	9.90929	9.80569	9.85834	9.78332	9.95345	9.9437	9.98512	10.2293	9.57186	10.0386	9.36125	9.60112	4.10299	0.025625	0.51162	+	0.991063
1196	P0C0S5;Q71UI9;Q71UI9-4;Q71UI9-2;Q71UI9-3	sp|P0C0S5|H2AZ_HUMAN Histone H2A.Z OS=Homo sapiens OX=9606 GN=H2AZ1 PE=1 SV=2;sp|Q71UI9|H2AV_HUMAN Histone H2A.V OS=Homo sapiens OX=9606 GN=H2AZ2 PE=1 SV=3;sp|Q71UI9-4|H2AV_HUMAN Isoform 4 of Histone H2A.V OS=Homo sapiens OX=9606 GN=H2AZ2;sp|Q71UI9-2|H2AV_	Histone H2A.Z;Histone H2A.V	H2AFZ;H2AFV	7.24128	7.51127	7.26478	7.01798	7.36101	7.39919	7.75476	7.80298	7.43305	7.33464	7.14491	7.18534	6.41631	6.76393	6.7821	6.68143	6.81355	7.35025	7.01869	7.28878	6.9987	7.46184	7.14149	7.06432	6.42405	6.38778	6.78696	6.69544	7.50816	7.50272	7.56775	7.13745	7.19424	6.85782	7.55011	7.64816	6.85315	6.77354	7.06704	6.86142	0.638008	0.547824	-0.148838		0.0600741
1197	Q99878;Q96KK5;P0C0S8;Q9BTM1;P20671;Q9BTM1-2	sp|Q99878|H2A1J_HUMAN Histone H2A type 1-J OS=Homo sapiens OX=9606 GN=H2AC14 PE=1 SV=3;sp|Q96KK5|H2A1H_HUMAN Histone H2A type 1-H OS=Homo sapiens OX=9606 GN=H2AC12 PE=1 SV=3;sp|P0C0S8|H2A1_HUMAN Histone H2A type 1 OS=Homo sapiens OX=9606 GN=H2AC11 PE=1 SV=	Histone H2A type 1-J;Histone H2A type 1-H;Histone H2A type 1;Histone H2A.J;Histone H2A type 1-D	HIST1H2AJ;HIST1H2AH;HIST1H2AG;H2AFJ;HIST1H2AD	-0.184683	2.63291	2.48864	2.4758	1.38161	2.34889	2.53951	2.70459	0.0283213	1.91799	2.05659	2.11289	2.32675	2.70542	1.84661	1.42734	-1.13972	0.606367	1.14183	1.00873	1.64155	1.72921	2.00224	2.35085	0.240883	1.45042	1.90156	1.92991	2.10075	2.6394	2.59951	2.59704	1.31356	1.78098	2.56145	2.30606	1.68474	1.58658	2.09435	3.13832	1.06862	0.324754	-1.28676		0.339223
1198	P0C2W1	sp|P0C2W1|FBSP1_HUMAN F-box/SPRY domain-containing protein 1 OS=Homo sapiens OX=9606 GN=FBXO45 PE=1 SV=1	F-box/SPRY domain-containing protein 1	FBXO45	-3.94642	-4.0123	-2.76278	-4.03509	-4.11202	-2.91073	-2.93383	-5.52683	-3.50395	-4.00978	-3.98893	-3.7406	-3.06417	-3.27319	-2.97595	-2.76738	-2.84819	-2.05047	-2.96522	-2.37818	-2.96133	-2.72749	-2.6608	-2.31631	-2.65833	-3.08534	-4.25278	-2.84732	-2.64964	-4.41299	-3.0037	-2.88542	-3.2044	-3.10584	-2.5635	-3.43214	-2.68628	-3.73635	-2.97665	-3.2381	2.92163	0.0437465	1.18947	+	0.845658
1202	P0CJ78	sp|P0CJ78|ZN865_HUMAN Zinc finger protein 865 OS=Homo sapiens OX=9606 GN=ZNF865 PE=1 SV=1	Zinc finger protein 865	ZNF865	0.387688	1.47432	1.10421	0.962185	0.587997	0.162308	0.337342	-0.531885	-1.5939	-0.358381	1.02337	0.103264	0.269203	-0.588543	0.254178	-1.30808	-0.0687609	-3.13642	-0.883574	0.86038	-1.14971	0.068162	-0.96388	-2.77292	-0.53899	0.567736	0.805319	-0.60783	-4.91328	-2.52543	-3.78982	-0.244672	0.116432	-1.03234	-0.746552	-4.34058	-0.278825	-3.29353	0.57953	-0.420968	0.820936	0.446409	-1.19494		1.24258
1203	P0CJ79;Q5VIY5;P17035	sp|P0CJ79|ZN888_HUMAN Zinc finger protein 888 OS=Homo sapiens OX=9606 GN=ZNF888 PE=3 SV=2;sp|Q5VIY5|ZN468_HUMAN Zinc finger protein 468 OS=Homo sapiens OX=9606 GN=ZNF468 PE=2 SV=1;sp|P17035|ZNF28_HUMAN Zinc finger protein 28 OS=Homo sapiens OX=9606 GN=ZNF2	Zinc finger protein 888;Zinc finger protein 468;Zinc finger protein 28	ZNF888;ZNF468;ZNF28	-5.35528	-2.09687	-4.13499	-2.45241	-4.68913	-3.0399	-2.72148	-2.74069	-1.75252	-4.69645	-4.13062	-4.57665	-2.98654	-3.06249	-3.11092	-2.98591	-2.5121	-1.86825	-4.18893	-4.20672	-4.12537	-2.75611	-3.05943	-3.11543	-4.26471	-2.77087	-2.51381	-1.82201	-4.67884	-3.40047	-4.95308	-4.23056	-4.58588	-2.71978	-0.866494	-1.51471	-2.93725	-2.87053	-4.2265	-4.66122	0.235749	0.832067	0.455473		0.0947841
1206	P0DMV9;P0DMV8	sp|P0DMV9|HS71B_HUMAN Heat shock 70 kDa protein 1B OS=Homo sapiens OX=9606 GN=HSPA1B PE=1 SV=1;sp|P0DMV8|HS71A_HUMAN Heat shock 70 kDa protein 1A OS=Homo sapiens OX=9606 GN=HSPA1A PE=1 SV=1	Heat shock 70 kDa protein 1B;Heat shock 70 kDa protein 1A	HSPA1B;HSPA1A	7.34542	7.45761	7.24635	7.30156	7.73052	7.67353	7.79774	7.86368	8.1427	7.64993	7.78404	7.69681	7.97136	8.15967	8.0404	8.27874	7.72273	7.55367	7.58604	7.75871	7.25806	7.39441	7.441	7.393	7.15808	7.11392	7.32723	7.29346	7.60091	7.60833	7.57236	7.47345	7.73043	7.66385	7.77146	7.56756	7.35808	7.64793	7.1248	7.05728	0.196829	0.860869	0.0772338		3.31831
1208	P0DN76;Q01081;Q01081-4	sp|P0DN76|U2AF5_HUMAN Splicing factor U2AF 35 kDa subunit-like protein OS=Homo sapiens OX=9606 GN=U2AF1L5 PE=1 SV=1;sp|Q01081|U2AF1_HUMAN Splicing factor U2AF 35 kDa subunit OS=Homo sapiens OX=9606 GN=U2AF1 PE=1 SV=3;sp|Q01081-4|U2AF1_HUMAN Isoform 4 of Sp	Splicing factor U2AF 35 kDa subunit	U2AF1	5.29076	5.37164	5.39969	5.39299	5.6116	5.41122	4.99374	5.23421	5.41333	5.2341	5.26331	5.48981	5.98511	5.47393	5.93033	5.79881	5.73778	5.29799	5.61751	5.5703	5.59899	5.67992	5.41478	5.60751	6.16866	5.58069	5.35602	5.49749	5.21541	5.31874	5.4841	5.4588	5.4824	5.6266	5.47047	5.35459	6.0389	5.74577	5.53301	5.07002	1.57756	0.177359	0.198941		0.0398775
1209	P0DN79;P35520;P35520-2	sp|P0DN79|CBSL_HUMAN Cystathionine beta-synthase-like protein OS=Homo sapiens OX=9606 GN=CBSL PE=1 SV=1;sp|P35520|CBS_HUMAN Cystathionine beta-synthase OS=Homo sapiens OX=9606 GN=CBS PE=1 SV=2;sp|P35520-2|CBS_HUMAN Isoform 2 of Cystathionine beta-synthase	Cystathionine beta-synthase	CBS	-1.86214	-1.99982	-1.46387	-2.11744	-1.49438	-1.01696	-1.13089	-0.937386	-4.1013	-1.90379	-2.31582	-1.41299	-1.14499	-1.16299	-1.26177	-1.29786	-4.14036	-1.71249	-0.840747	-1.12849	-1.78067	-1.4775	-4.94163	-4.03026	-3.74035	-5.28385	-2.47111	-4.18108	-4.73437	-1.22065	-4.19683	-1.69936	-1.55084	-1.46272	-3.67881	-3.89781	-5.03339	-2.48575	-0.468795	-1.19612	0.108489	0.931936	0.191626		2.06747
1210	P0DP25;P0DP24;P0DP23	sp|P0DP25|CALM3_HUMAN Calmodulin-3 OS=Homo sapiens OX=9606 GN=CALM3 PE=1 SV=1;sp|P0DP24|CALM2_HUMAN Calmodulin-2 OS=Homo sapiens OX=9606 GN=CALM2 PE=1 SV=1;sp|P0DP23|CALM1_HUMAN Calmodulin-1 OS=Homo sapiens OX=9606 GN=CALM1 PE=1 SV=1			2.97791	2.34464	2.04773	2.3523	2.58479	2.58267	1.81911	2.52748	2.99628	3.6799	2.64669	3.05418	2.64025	3.17556	2.95227	2.93138	2.98773	2.77472	3.16245	2.93139	2.7106	2.85447	2.73308	3.06758	2.86998	3.03637	2.8209	2.39915	2.89841	3.06145	3.1586	3.14655	3.33665	3.25583	2.81761	3.04807	3.2876	3.0168	3.77454	4.20294	0.322883	0.767997	0.201621		0.398182
1212	P0DPB6	sp|P0DPB6|RPAC2_HUMAN DNA-directed RNA polymerases I and III subunit RPAC2 OS=Homo sapiens OX=9606 GN=POLR1D PE=1 SV=1			2.21824	2.61985	2.43229	2.65051	1.95891	1.46197	1.61575	1.81532	1.80879	2.06408	2.10814	2.17359	2.52442	2.1892	2.05917	2.10484	2.37136	1.78692	2.56509	2.15072	1.76282	1.98415	1.99031	2.01102	2.55579	2.77218	2.41738	1.81562	1.93096	2.02467	2.14713	2.24273	2.25102	1.88596	2.11277	2.47446	2.59739	2.15769	1.95403	1.9822	0.0808659	0.94328	-0.0409157		0.0593954
1215	P10074	sp|P10074|TZAP_HUMAN Telomere zinc finger-associated protein OS=Homo sapiens OX=9606 GN=ZBTB48 PE=1 SV=2	Zinc finger and BTB domain-containing protein 48	ZBTB48	2.84749	2.02062	2.12887	2.24399	1.28041	1.33114	1.35552	1.28901	2.87493	1.42078	1.34125	1.53156	1.31269	0.894171	0.977651	1.26395	2.38612	1.95208	1.67829	1.63995	1.67781	1.52576	1.20721	1.08655	2.57771	1.79743	1.8144	2.03636	1.71158	1.53863	1.77702	1.17905	1.44604	0.446329	1.51974	1.72614	1.50921	1.567	1.58939	1.35581	0.163941	0.887338	-0.137074		0.623737
1218	P10155;P10155-3;P10155-5;P10155-4	sp|P10155|RO60_HUMAN 60 kDa SS-A/Ro ribonucleoprotein OS=Homo sapiens OX=9606 GN=RO60 PE=1 SV=2;sp|P10155-3|RO60_HUMAN Isoform 3 of 60 kDa SS-A/Ro ribonucleoprotein OS=Homo sapiens OX=9606 GN=RO60;sp|P10155-5|RO60_HUMAN Isoform 5 of 60 kDa SS-A/Ro ribonucl	60 kDa SS-A/Ro ribonucleoprotein	TROVE2	-1.14574	-0.596066	0.289308	-0.350981	0.482019	0.360897	0.331214	0.579157	-0.871638	-0.0519505	-0.45153	-0.403412	0.518917	-0.439131	0.800578	0.820767	-0.0412092	-0.503479	-0.0115652	-0.0839519	0.0225554	-0.144624	0.0917406	0.126737	-0.705648	-0.439672	-0.218588	-0.724133	0.204239	0.676741	0.462873	0.380513	-0.409166	-0.498371	-0.295129	-0.238604	-0.499064	0.167802	-1.22695	-0.444991	0.582153	0.585644	0.2877		1.1163
1221	P10321;P10321-2	sp|P10321|HLAC_HUMAN HLA class I histocompatibility antigen, C alpha chain OS=Homo sapiens OX=9606 GN=HLA-C PE=1 SV=3;sp|P10321-2|HLAC_HUMAN Isoform 2 of HLA class I histocompatibility antigen, C alpha chain OS=Homo sapiens OX=9606 GN=HLA-C	HLA class I histocompatibility antigen, Cw-7 alpha chain	HLA-C	-0.941864	-5.07722	-2.80705	-2.84311	-5.23391	0.205633	-0.535346	-2.57109	-1.41578	-1.21853	-1.19958	-3.36849	-0.305849	-0.199499	-0.633758	-0.0494871	-2.68289	-3.41236	0.0406237	0.0879707	-0.137458	0.302609	-0.334924	-0.571353	-0.154989	-0.672258	-0.962654	-0.144646	-0.474337	-1.08932	-0.332959	-0.471477	-0.1166	-0.134104	-0.310189	-0.374134	-3.86347	-1.13936	-0.565848	-4.60171	0.414187	0.70065	0.867289		0.4817
1222	P10398	sp|P10398|ARAF_HUMAN Serine/threonine-protein kinase A-Raf OS=Homo sapiens OX=9606 GN=ARAF PE=1 SV=2	Serine/threonine-protein kinase A-Raf	ARAF	-5.13284	-0.535633	-0.218741	-6.43434	-4.72855	-2.76732	-3.42106	-3.34151	-4.24453	-0.717556	-0.226255	-0.75482	-4.24284	-3.99047	0.348159	-4.48364	-0.733413	-0.374926	-3.34534	-1.91743	-2.0408	0.0686522	-3.49212	-0.89943	-5.28859	-4.85077	-0.222601	-0.403654	-4.60798	-4.54266	0.393941	-4.53733	-3.97133	0.390169	-3.80358	-3.40951	-0.957683	0.069541	-4.02109	-4.91119	0.201878	0.858842	0.69031		0.975775
1223	P10412	sp|P10412|H14_HUMAN Histone H1.4 OS=Homo sapiens OX=9606 GN=H1-4 PE=1 SV=2	Histone H1.4	HIST1H1E	4.83732	3.95415	4.60089	4.91278	4.23846	1.71669	3.2512	-2.73688	4.64237	4.32936	3.11939	4.73042	2.7255	2.69888	3.58811	2.15834	4.11427	5.9131	3.73559	4.30385	3.28106	3.7536	2.48203	2.85501	4.2444	3.15096	4.5829	3.97743	2.86065	3.03558	3.21983	2.46156	4.04469	3.74316	2.44667	4.51407	4.01185	4.92842	3.84729	4.21251	0.10629	0.934246	0.125867		0.351831
1224	P10515	sp|P10515|ODP2_HUMAN Dihydrolipoyllysine-residue acetyltransferase component of pyruvate dehydrogenase complex, mitochondrial OS=Homo sapiens OX=9606 GN=DLAT PE=1 SV=3	Dihydrolipoyllysine-residue acetyltransferase component of pyruvate dehydrogenase complex, mitochondrial	DLAT	-3.31318	-3.06916	-4.82151	-4.98729	-3.69646	-3.07248	-3.61766	-4.9523	-2.35986	-3.70943	-2.72126	-2.42188	-4.13641	-4.20365	-2.55934	-3.9415	-2.9729	-4.55105	-2.87433	-2.68456	-0.379222	-0.76789	-3.76954	-2.61533	-4.00051	-2.8421	-2.53992	-5.50144	-4.53365	-3.58988	-2.87062	-4.10742	-2.32464	-3.82163	-3.26854	-3.33369	-2.66327	-2.20471	-3.98119	-2.43162	0.0966631	0.938402	0.154735		1.79944
1225	P10586;P10586-2	sp|P10586|PTPRF_HUMAN Receptor-type tyrosine-protein phosphatase F OS=Homo sapiens OX=9606 GN=PTPRF PE=1 SV=2;sp|P10586-2|PTPRF_HUMAN Isoform 2 of Receptor-type tyrosine-protein phosphatase F OS=Homo sapiens OX=9606 GN=PTPRF	Receptor-type tyrosine-protein phosphatase F	PTPRF	-4.36975	-5.43285	-5.32424	-3.93109	-2.79968	-3.87779	-4.73864	-4.01461	-2.32978	-4.07484	-4.18027	-3.61292	-3.07824	-2.22287	-3.80101	-5.86384	-3.19034	-4.26653	-2.27692	-2.16897	-2.97014	-2.3746	-2.57993	-2.82966	-4.81426	-4.11068	-4.60559	-3.29644	-2.94691	-4.07403	-1.35977	-2.86948	-4.44644	-5.07688	-2.74683	-4.97273	-2.93511	-1.95813	-2.94985	-2.60909	1.11331	0.306391	1.18128		1.04104
1228	P10599;P10599-2	sp|P10599|THIO_HUMAN Thioredoxin OS=Homo sapiens OX=9606 GN=TXN PE=1 SV=3;sp|P10599-2|THIO_HUMAN Isoform 2 of Thioredoxin OS=Homo sapiens OX=9606 GN=TXN	Thioredoxin	TXN	3.54927	3.57852	3.58723	3.64685	3.23626	3.28726	3.4472	3.112	4.30831	3.29006	3.64302	3.36979	3.29023	3.16858	3.09861	3.70995	3.31213	3.37161	3.08092	3.52979	2.63424	3.08287	3.34385	3.05365	3.18734	3.4018	3.37435	3.34222	2.91526	2.82836	2.86149	2.95117	2.63482	3.17546	3.47768	3.64274	3.24014	2.51218	2.8782	2.83626	0.968245	0.366526	-0.298019		1.02934
1233	P10644;P10644-2	sp|P10644|KAP0_HUMAN cAMP-dependent protein kinase type I-alpha regulatory subunit OS=Homo sapiens OX=9606 GN=PRKAR1A PE=1 SV=1;sp|P10644-2|KAP0_HUMAN Isoform 2 of cAMP-dependent protein kinase type I-alpha regulatory subunit OS=Homo sapiens OX=9606 GN=PRK	cAMP-dependent protein kinase type I-alpha regulatory subunit;cAMP-dependent protein kinase type I-alpha regulatory subunit, N-terminally processed	PRKAR1A	-3.38424	-4.15263	-4.74812	-3.70807	-3.97029	-2.9063	-3.192	-3.79331	-2.74363	-4.25435	-2.44933	-5.13588	-2.20718	-5.82319	-3.89161	-3.57406	-3.75737	-3.23348	-2.61197	-4.09352	-4.11158	-3.67783	-2.4488	-2.06064	-4.91347	-2.90013	-6.22058	-4.3705	-2.07551	-2.24025	-2.40981	-2.11904	-4.75746	-4.60304	-2.48274	-2.39573	-1.04844	-2.90751	-4.56477	-3.17873	0.330652	0.760017	0.397945		0.434445
1235	P10809	sp|P10809|CH60_HUMAN 60 kDa heat shock protein, mitochondrial OS=Homo sapiens OX=9606 GN=HSPD1 PE=1 SV=2	60 kDa heat shock protein, mitochondrial	HSPD1	3.43871	3.42224	3.51093	3.53419	3.58369	3.56076	3.39398	3.63486	3.87616	3.46998	3.48249	3.45333	3.55141	3.8212	3.54645	3.45283	3.49425	3.41401	3.45811	3.52069	4.64133	4.64625	3.40284	3.44106	3.9327	3.40874	3.05342	3.19143	3.60471	3.34898	3.41539	3.60706	3.95325	3.65021	3.46984	3.66684	4.02382	3.83019	3.94993	3.71779	0.286767	0.797651	-0.0517371		1.0575
1236	P11021	sp|P11021|BIP_HUMAN Endoplasmic reticulum chaperone BiP OS=Homo sapiens OX=9606 GN=HSPA5 PE=1 SV=2	78 kDa glucose-regulated protein	HSPA5	4.37811	4.83911	4.82854	4.52601	5.05871	4.85781	4.95708	5.01729	4.45233	4.53634	4.9505	4.82202	4.7997	4.9201	4.86046	5.02306	4.56809	4.84845	4.97775	5.04802	4.47396	4.45307	4.42075	4.59841	4.2565	4.7055	4.78422	4.75927	4.76228	4.75093	4.79536	4.71747	4.73764	4.79329	4.91378	4.74815	4.70968	4.98656	4.56046	4.2931	0.766958	0.478248	0.193956		5.07002
1239	P11142;P11142-2	sp|P11142|HSP7C_HUMAN Heat shock cognate 71 kDa protein OS=Homo sapiens OX=9606 GN=HSPA8 PE=1 SV=1;sp|P11142-2|HSP7C_HUMAN Isoform 2 of Heat shock cognate 71 kDa protein OS=Homo sapiens OX=9606 GN=HSPA8	Heat shock cognate 71 kDa protein	HSPA8	7.86764	8.02847	7.77614	7.80344	7.91585	7.74888	7.97726	8.1111	8.75825	8.12977	8.21336	8.23123	8.29382	8.37607	8.38422	8.58554	7.97941	7.75831	7.84744	7.94174	7.58659	7.72758	7.70726	7.70983	7.42557	7.67385	7.66997	7.71379	7.90286	7.77486	7.84582	7.83117	7.89202	7.88232	7.99941	7.84613	7.65939	7.87828	7.4846	7.38524	0.659524	0.534856	-0.21931		2.13737
1240	P11166	sp|P11166|GTR1_HUMAN Solute carrier family 2, facilitated glucose transporter member 1 OS=Homo sapiens OX=9606 GN=SLC2A1 PE=1 SV=2	Solute carrier family 2, facilitated glucose transporter member 1	SLC2A1	-4.41724	-3.15958	-3.17903	-3.36667	-5.1146	-2.80797	-3.02303	-3.97631	-4.08736	-3.20671	-3.37792	-3.89664	-3.80453	-1.06816	-4.69398	-3.76961	-2.63387	-3.69042	-2.84227	-2.2641	-2.57336	-3.49855	-5.25573	-2.25601	-3.83051	-2.84619	-3.85694	-5.44808	-4.76911	-3.90858	-2.13332	-5.63748	-2.42892	-2.9628	-1.89243	-5.09838	-4.99623	-3.22859	-4.72373	-3.07054	1.34127	0.238891	0.728725		0.0626007
1241	P11171-2;P11171;P11171-3;P11171-5;P11171-4;P11171-6;P11171-7	sp|P11171-2|41_HUMAN Isoform 2 of Protein 4.1 OS=Homo sapiens OX=9606 GN=EPB41;sp|P11171|41_HUMAN Protein 4.1 OS=Homo sapiens OX=9606 GN=EPB41 PE=1 SV=4;sp|P11171-3|41_HUMAN Isoform 3 of Protein 4.1 OS=Homo sapiens OX=9606 GN=EPB41;sp|P11171-5|41_HUMAN Iso	Protein 4.1	EPB41	-5.22132	-3.72679	-4.03013	-3.79505	-2.01128	-3.12968	-2.79537	-3.74162	-4.00883	-4.23739	-4.74851	-4.10661	-5.76055	-3.22623	-4.65604	-4.64583	-3.18131	-3.11365	-3.46925	-2.64701	-0.991256	-1.41065	-0.777457	-1.36392	-5.66346	-4.15327	-4.32145	-4.83823	-2.25368	-3.30002	-4.616	-2.86081	-4.13004	-2.56167	-3.91999	-4.4341	-3.48969	-3.66301	-1.41089	-1.67729	2.5908	0.0577366	1.13152		2.7049
1242	P11172;P11172-3;P11172-2;P11172-4	sp|P11172|UMPS_HUMAN Uridine 5-monophosphate synthase OS=Homo sapiens OX=9606 GN=UMPS PE=1 SV=1;sp|P11172-3|UMPS_HUMAN Isoform 3 of Uridine 5-monophosphate synthase OS=Homo sapiens OX=9606 GN=UMPS;sp|P11172-2|UMPS_HUMAN Isoform 2 of Uridine 5-monophosph	Uridine 5-monophosphate synthase;Orotate phosphoribosyltransferase;Orotidine 5-phosphate decarboxylase	UMPS	-3.60361	-3.401	-4.18918	-2.1537	-2.5077	-2.75001	-1.04218	-1.70236	-1.52253	-2.26384	-2.80684	-0.175528	-2.55627	-0.740511	-2.30554	-2.4203	-3.12785	-2.69466	-4.23048	-3.71202	-1.42171	-1.90128	-2.63382	-6.67429	-4.62086	-2.87424	-4.87264	-4.53298	-1.82175	-1.92476	-5.1675	-1.96973	-3.18559	-4.224	-3.21837	-3.48185	-4.5218	-3.49531	-2.56211	-1.02373	0.674359	0.529769	-0.926723		0.648453
1243	P11177;P11177-2;P11177-3	sp|P11177|ODPB_HUMAN Pyruvate dehydrogenase E1 component subunit beta, mitochondrial OS=Homo sapiens OX=9606 GN=PDHB PE=1 SV=3;sp|P11177-2|ODPB_HUMAN Isoform 2 of Pyruvate dehydrogenase E1 component subunit beta, mitochondrial OS=Homo sapiens OX=9606 GN=PD	Pyruvate dehydrogenase E1 component subunit beta, mitochondrial	PDHB	-0.386332	-0.134048	0.114135	-0.00467873	1.20434	1.28407	1.15314	1.27384	0.631942	0.612577	0.229681	1.08083	1.36264	1.68755	1.43802	1.22601	0.0654936	0.502901	0.516833	0.274614	0.393989	0.671309	0.831222	0.476542	-0.603218	-0.224306	-0.0305347	-0.18713	0.986912	0.922823	0.846709	0.666783	1.37815	0.980501	0.639537	1.74639	-0.510663	-0.716874	-0.616885	-0.0686922	0.10576	0.933375	0.0719476		4.27915
1251	P11310;P11310-2	sp|P11310|ACADM_HUMAN Medium-chain specific acyl-CoA dehydrogenase, mitochondrial OS=Homo sapiens OX=9606 GN=ACADM PE=1 SV=1;sp|P11310-2|ACADM_HUMAN Isoform 2 of Medium-chain specific acyl-CoA dehydrogenase, mitochondrial OS=Homo sapiens OX=9606 GN=ACADM	Medium-chain specific acyl-CoA dehydrogenase, mitochondrial	ACADM	-4.61168	-0.359617	-0.732839	-4.72992	-0.702654	-0.366674	-0.970731	0.36018	-0.104745	-0.513582	-0.203768	-1.55742	-0.0900021	0.868532	-0.0315542	0.0866728	-1.17622	-0.461657	-0.820737	-1.07733	0.0249262	-0.396033	-0.455201	-0.864863	-0.88784	-5.30453	-0.35129	-1.05615	-0.228161	-0.246117	-0.63425	-0.481242	-0.235243	-0.54381	-2.05072	-0.33987	-0.574466	-0.565005	-0.267625	-0.987926	0.309226	0.77966	0.717709		0.456828
1252	P11387	sp|P11387|TOP1_HUMAN DNA topoisomerase 1 OS=Homo sapiens OX=9606 GN=TOP1 PE=1 SV=2	DNA topoisomerase 1	TOP1	7.77423	7.73668	7.8035	7.65468	7.77115	7.36132	7.72422	7.70228	7.83201	7.34128	7.81233	7.48667	7.52419	7.45213	7.36638	7.47389	7.91881	7.78801	7.77179	7.86236	7.36012	7.25366	7.62921	7.65666	7.54661	7.61528	7.72413	7.94203	7.565	7.46191	7.48437	7.44243	7.40975	7.34381	7.7198	7.45175	7.47313	7.83233	7.09647	7.20899	0.88828	0.408293	0.155071		0.286505
1253	P11388;P11388-2;P11388-3;P11388-4	sp|P11388|TOP2A_HUMAN DNA topoisomerase 2-alpha OS=Homo sapiens OX=9606 GN=TOP2A PE=1 SV=3;sp|P11388-2|TOP2A_HUMAN Isoform 2 of DNA topoisomerase 2-alpha OS=Homo sapiens OX=9606 GN=TOP2A;sp|P11388-3|TOP2A_HUMAN Isoform 3 of DNA topoisomerase 2-alpha OS=Hom	DNA topoisomerase 2-alpha	TOP2A	5.14213	5.05585	5.08531	4.78205	4.90528	5.00204	5.03452	5.13362	4.72388	4.83335	4.87689	4.70705	4.7311	4.97216	4.82981	4.91555	5.12331	5.02355	5.38785	5.51008	5.09768	5.36135	4.87139	4.85932	4.57016	4.48696	4.47375	4.49544	4.85284	4.77142	4.68045	4.76671	5.20181	4.67097	5.08343	5.5923	4.95211	5.028	4.8843	4.49425	1.95692	0.112621	0.360385		0.4972
1257	P11498	sp|P11498|PYC_HUMAN Pyruvate carboxylase, mitochondrial OS=Homo sapiens OX=9606 GN=PC PE=1 SV=2	Pyruvate carboxylase, mitochondrial	PC	2.46189	-3.0491	-4.87857	0.941193	2.17011	-4.33765	-2.49239	-4.74042	2.78738	3.01959	2.00113	2.33146	-4.66305	-2.92455	1.66161	-3.24547	-3.83719	2.75978	-2.65894	2.24216	1.69533	-3.08383	1.25643	1.24928	2.042	1.41258	2.0853	2.18278	-2.05699	-0.541788	1.52039	-1.71494	-3.37422	1.99041	2.39183	2.21935	2.49815	-2.88693	1.94033	1.38419	0.233626	0.832868	-1.07542		0.87233
1258	P11532;P11532-11;P11532-4;P11532-2;P11532-3	sp|P11532|DMD_HUMAN Dystrophin OS=Homo sapiens OX=9606 GN=DMD PE=1 SV=3;sp|P11532-11|DMD_HUMAN Isoform 3 of Dystrophin OS=Homo sapiens OX=9606 GN=DMD;sp|P11532-4|DMD_HUMAN Isoform 2 of Dystrophin OS=Homo sapiens OX=9606 GN=DMD;sp|P11532-2|DMD_HUMAN Isoform	Dystrophin	DMD	1.34522	1.24368	-0.381606	-0.214128	-0.889011	-3.88184	-0.953526	0.78126	-0.279262	0.875528	1.03839	1.43224	-2.56493	-4.2885	-4.88415	-4.21671	-3.33567	-4.95779	0.152427	0.0374374	-4.81623	-2.42956	1.30128	0.651229	0.0384254	1.41403	-2.82199	-4.88169	-0.0655975	-1.72893	-3.22472	-2.2307	-0.424686	1.74189	0.193103	0.653206	0.954267	-5.09926	0.523406	0.11398	1.74365	0.14637	-2.65841		0.414851
1259	P11586	sp|P11586|C1TC_HUMAN C-1-tetrahydrofolate synthase, cytoplasmic OS=Homo sapiens OX=9606 GN=MTHFD1 PE=1 SV=3	C-1-tetrahydrofolate synthase, cytoplasmic;Methylenetetrahydrofolate dehydrogenase;Methenyltetrahydrofolate cyclohydrolase;Formyltetrahydrofolate synthetase;C-1-tetrahydrofolate synthase, cytoplasmic, N-terminally processed	MTHFD1	-0.230568	0.816605	0.825454	1.0748	1.46101	1.79728	1.41561	1.46644	1.34571	1.23305	0.190798	1.61311	1.83995	1.8621	1.34198	1.82739	0.89597	0.991726	1.56377	1.62094	0.765386	1.34147	1.1553	1.65245	-0.172977	0.676418	0.943544	0.593706	1.05172	0.996838	1.06139	1.39818	1.15722	1.67275	1.09857	1.46039	-3.26942	1.1441	0.930163	0.513967	0.594812	0.578759	0.409482		1.39428
1260	P11717	sp|P11717|MPRI_HUMAN Cation-independent mannose-6-phosphate receptor OS=Homo sapiens OX=9606 GN=IGF2R PE=1 SV=3	Cation-independent mannose-6-phosphate receptor	IGF2R	-4.56623	-2.0687	-1.55884	-1.43538	-1.16679	-1.74095	-2.19571	-1.37379	-3.85985	-3.88125	-2.51515	-2.37924	-4.43217	-4.8586	-1.358	-1.92304	-4.2475	-4.96372	-2.85459	-2.23938	-3.02535	-3.18277	-2.0617	-4.17383	-3.1067	-2.60725	-2.63955	-2.91154	-3.16998	-3.91093	-1.91695	-2.67498	-2.97002	-4.11825	-3.14363	-2.6301	-3.62715	-2.94238	-2.75442	-2.92675	0.517171	0.628194	-0.793218		0.421122
1262	P11802	sp|P11802|CDK4_HUMAN Cyclin-dependent kinase 4 OS=Homo sapiens OX=9606 GN=CDK4 PE=1 SV=2	Cyclin-dependent kinase 4	CDK4	0.168671	-0.507757	-1.06363	-3.77479	-2.32762	-3.51011	-0.285148	-0.831362	-0.366443	-0.713982	-0.717802	-0.978157	-1.23977	-0.992138	-2.94802	-0.384322	-3.52349	-2.82617	-4.04311	-2.54214	-0.0818415	-0.508588	-0.902722	-1.09152	-0.449238	0.590427	-0.518776	-0.658968	-0.646151	-0.327274	-0.446538	-0.717736	-0.822329	-0.875856	0.403504	-0.877352	-2.07248	-4.49525	-0.442142	-0.592076	2.20336	0.0875823	-2.23949		0.742335
1265	P11940;P11940-2	sp|P11940|PABP1_HUMAN Polyadenylate-binding protein 1 OS=Homo sapiens OX=9606 GN=PABPC1 PE=1 SV=2;sp|P11940-2|PABP1_HUMAN Isoform 2 of Polyadenylate-binding protein 1 OS=Homo sapiens OX=9606 GN=PABPC1	Polyadenylate-binding protein 1	PABPC1	9.18786	9.16042	9.1474	8.95761	9.57619	9.30722	9.59827	9.56693	9.02821	8.74141	9.05431	8.89047	9.04184	8.99104	8.97832	9.40947	9.38629	9.41669	9.36826	9.47705	8.7312	8.82408	9.18337	9.198	8.55869	8.7974	9.06841	9.0827	9.19872	9.12487	9.19063	9.23847	9.34918	9.47701	9.34441	9.15054	9.05881	9.30753	8.74656	8.93658	3.20003	0.0337736	0.391111	+	1.14846
1266	P12004	sp|P12004|PCNA_HUMAN Proliferating cell nuclear antigen OS=Homo sapiens OX=9606 GN=PCNA PE=1 SV=1	Proliferating cell nuclear antigen	PCNA	0.18465	0.587704	0.3469	0.586092	0.722719	-0.17104	1.19677	1.11837	1.20113	0.634899	0.842789	0.997629	0.660231	-0.145714	1.1179	1.31389	0.290444	0.633541	0.314858	0.608595	0.0964708	0.774806	0.162757	0.541179	-2.66685	0.502947	1.13196	1.40214	0.283861	-2.48583	0.929435	0.16735	0.59383	-3.814	1.27388	1.21976	0.67966	0.691188	0.619227	0.539954	0.565862	0.598897	-0.210864		0.488653
1268	P12081-4;P12081;P12081-3;P12081-2	sp|P12081-4|HARS1_HUMAN Isoform 4 of Histidine--tRNA ligase, cytoplasmic OS=Homo sapiens OX=9606 GN=HARS1;sp|P12081|HARS1_HUMAN Histidine--tRNA ligase, cytoplasmic OS=Homo sapiens OX=9606 GN=HARS1 PE=1 SV=2;sp|P12081-3|HARS1_HUMAN Isoform 3 of Histidine--t	Histidine--tRNA ligase, cytoplasmic	HARS	-1.67631	-1.88935	-2.13805	-2.43091	-1.38539	-1.57372	-0.796084	-1.48275	-1.86989	-3.03579	-5.05666	-3.66089	-1.54525	-1.92312	-1.35464	-1.50761	-1.37761	-4.19441	-1.563	-2.42242	-4.9502	-3.61567	-1.64302	-4.2504	-1.01808	-2.40069	-2.73797	-4.82072	-2.78701	-1.69245	-1.30976	-1.1556	-2.90929	-1.91592	-2.93332	-1.52355	-1.94027	-2.33074	-2.33047	-2.74376	0.179214	0.874279	0.330373		2.80971
1271	P12236	sp|P12236|ADT3_HUMAN ADP/ATP translocase 3 OS=Homo sapiens OX=9606 GN=SLC25A6 PE=1 SV=4	ADP/ATP translocase 3;ADP/ATP translocase 3, N-terminally processed	SLC25A6	0.625406	0.0332031	-0.248733	-2.3139	0.202618	0.721493	-0.466777	-0.14982	0.821334	0.534769	0.223999	0.34141	1.08875	1.26551	1.08754	0.975408	1.198	-0.320158	0.597043	-4.29305	2.34412	2.38438	1.22221	1.1511	0.449116	-0.121717	-0.0804214	-0.373516	0.164049	0.881073	0.253102	1.09536	0.895237	0.511513	-0.552699	0.442442	0.513921	0.487094	1.28626	0.55066	0.314685	0.774651	-0.706729		1.83231
1272	P12268	sp|P12268|IMDH2_HUMAN Inosine-5-monophosphate dehydrogenase 2 OS=Homo sapiens OX=9606 GN=IMPDH2 PE=1 SV=2	Inosine-5-monophosphate dehydrogenase 2	IMPDH2	0.382284	-0.376526	-0.173217	-0.403971	0.743454	1.12025	0.744357	1.21447	0.208074	0.433741	0.0823212	0.677761	0.590719	1.19682	0.438361	0.651786	0.52843	-0.415901	-3.76067	-0.833672	1.2513	1.61463	0.0449877	0.473964	0.420578	-0.70587	0.15168	-0.175154	0.967667	0.656107	0.663266	0.886207	1.50573	0.548401	0.516356	1.28554	0.378293	0.355737	0.199321	0.329591	1.04497	0.334149	-1.22426		0.0104499
1273	P12270	sp|P12270|TPR_HUMAN Nucleoprotein TPR OS=Homo sapiens OX=9606 GN=TPR PE=1 SV=3	Nucleoprotein TPR	TPR	1.38947	0.960369	1.53021	-3.65611	0.972878	1.4493	0.523543	1.31982	-5.49919	-3.06088	0.253908	0.815897	0.727045	1.12048	0.473025	1.21026	1.73787	0.971252	0.990571	1.22935	1.42181	0.932961	0.672437	1.26382	1.25152	0.38192	0.291779	-0.193043	1.00585	0.954794	0.583859	1.32266	2.08571	1.46814	0.813914	2.10372	1.0343	1.14751	1.19816	0.619349	0.799257	0.46065	2.14055		0.178488
1274	P12277	sp|P12277|KCRB_HUMAN Creatine kinase B-type OS=Homo sapiens OX=9606 GN=CKB PE=1 SV=1	Creatine kinase B-type	CKB	-0.696407	-1.76704	-4.51068	-3.86891	-2.15517	-3.06111	-0.520961	-3.31521	-1.43363	-0.911148	-0.869431	-3.54924	-2.2176	-2.87153	-1.37652	-0.83252	-0.658261	-3.05553	-2.00972	-3.54539	-1.29785	-1.22672	-1.39215	-0.699342	-0.732075	-1.77398	-0.58308	-1.52288	-0.921118	-3.92369	-1.32021	-0.918206	0.190878	-0.811779	-0.688289	-0.415716	-1.08994	-0.952136	-0.690444	-0.536366	0.0462532	0.964903	-0.116416		0.875706
1275	P12532;P12532-2	sp|P12532|KCRU_HUMAN Creatine kinase U-type, mitochondrial OS=Homo sapiens OX=9606 GN=CKMT1A PE=1 SV=1;sp|P12532-2|KCRU_HUMAN Isoform 2 of Creatine kinase U-type, mitochondrial OS=Homo sapiens OX=9606 GN=CKMT1A	Creatine kinase U-type, mitochondrial	CKMT1A	7.33086	7.26188	7.43811	7.45746	8.05039	7.6232	7.94128	8.13931	7.13233	6.9189	7.67705	7.50817	7.88068	7.83409	7.79186	8.05187	8.09751	7.62004	8.04033	8.00887	7.39	7.16774	7.7929	8.09729	7.35243	7.12425	7.05871	7.07389	7.66545	7.64946	7.70921	7.78717	7.67676	7.71557	7.59977	7.10565	6.58749	7.99835	6.47045	6.89901	2.77091	0.0488757	0.601094	+	1.02679
1277	P12755	sp|P12755|SKI_HUMAN Ski oncogene OS=Homo sapiens OX=9606 GN=SKI PE=1 SV=1	Ski oncogene	SKI	-3.90252	-3.66637	-5.71486	-2.72528	-2.13066	-3.38353	-5.3618	-4.21725	-4.17298	-4.24607	-3.46543	-4.3367	-2.90813	-4.15851	-4.42181	-4.14568	-1.97677	-4.4732	-2.66253	-2.22748	-2.57239	-3.38453	-3.03285	-2.3564	-4.10932	-2.98195	-3.49346	-2.72968	-2.88259	-4.02218	-2.86663	-2.44288	-3.299	-3.42797	-3.33038	-2.7819	-2.59502	-1.99123	-2.86083	-2.80516	1.17515	0.283774	1.19378		1.04646
1278	P12814-2;P12814;P12814-3;P12814-4	sp|P12814-2|ACTN1_HUMAN Isoform 2 of Alpha-actinin-1 OS=Homo sapiens OX=9606 GN=ACTN1;sp|P12814|ACTN1_HUMAN Alpha-actinin-1 OS=Homo sapiens OX=9606 GN=ACTN1 PE=1 SV=2;sp|P12814-3|ACTN1_HUMAN Isoform 3 of Alpha-actinin-1 OS=Homo sapiens OX=9606 GN=ACTN1;sp|	Alpha-actinin-1	ACTN1	-2.5978	-3.17934	-4.71559	-3.37754	-3.117	-2.77928	-3.01136	-4.26297	-4.42905	-3.40386	-4.57317	-2.15935	-4.6097	-3.20024	-4.76276	-2.23654	-3.54513	-1.59518	-3.09786	-2.91756	-2.57225	-1.97647	-2.39205	-3.46299	-1.75387	-2.40032	-1.19665	-1.25285	-2.95564	-4.77756	-4.19338	-3.65363	-1.85357	-4.90447	-4.30731	-2.61856	-2.97875	-2.19073	-2.41224	-1.95461	0.698097	0.517871	0.76553		0.940635
1282	P12956;P12956-2	sp|P12956|XRCC6_HUMAN X-ray repair cross-complementing protein 6 OS=Homo sapiens OX=9606 GN=XRCC6 PE=1 SV=2;sp|P12956-2|XRCC6_HUMAN Isoform 2 of X-ray repair cross-complementing protein 6 OS=Homo sapiens OX=9606 GN=XRCC6	X-ray repair cross-complementing protein 6	XRCC6	2.92577	3.12451	3.08543	3.28757	3.3367	3.09127	2.99823	3.33887	2.94296	2.90889	3.29006	2.94252	3.235	3.27954	3.17279	3.21095	3.43753	3.48742	3.79167	3.45134	3.45299	3.44668	3.14074	3.2414	3.3634	3.08838	3.33238	3.19153	3.07658	3.22887	3.14863	3.43016	3.466	3.41817	3.12516	3.27089	3.11742	3.49148	2.92776	2.97968	3.15717	0.0357798	0.478527	+	0.722176
1283	P13010	sp|P13010|XRCC5_HUMAN X-ray repair cross-complementing protein 5 OS=Homo sapiens OX=9606 GN=XRCC5 PE=1 SV=3	X-ray repair cross-complementing protein 5	XRCC5	2.69796	3.07469	3.19195	3.20079	2.95637	2.83379	2.8563	3.09068	3.26054	2.91602	2.8606	2.85072	3.13904	2.97266	2.81194	2.94831	3.21975	3.31945	3.52656	3.20139	3.2833	3.47842	3.0136	3.02109	2.8258	3.10059	3.25195	3.42221	2.93472	2.8759	2.88269	2.99454	2.78384	2.85121	2.6522	2.99128	2.75547	3.02587	2.48014	2.81201	1.6368	0.164945	0.310131		1.55311
1286	P13073	sp|P13073|COX41_HUMAN Cytochrome c oxidase subunit 4 isoform 1, mitochondrial OS=Homo sapiens OX=9606 GN=COX4I1 PE=1 SV=1	Cytochrome c oxidase subunit 4 isoform 1, mitochondrial	COX4I1	-1.08686	-2.73234	-3.44442	-3.16566	-1.1978	-0.808348	-1.68585	-0.574377	-0.857347	-4.6418	-2.90132	-1.48048	-0.682108	-0.409815	-1.0758	-2.49248	-4.48961	-0.919077	-1.34832	-2.79308	-0.19399	-0.388009	-1.12137	-0.64391	-0.409506	-1.72245	-0.587448	-1.56346	-0.660004	-0.686775	-0.729842	-0.400182	-0.639112	-1.26129	-0.870032	-1.22251	0.182218	-0.795926	0.159394	-0.0465193	0.0636131	0.953665	0.151261		0.719886
1290	P13473-2	sp|P13473-2|LAMP2_HUMAN Isoform LAMP-2B of Lysosome-associated membrane glycoprotein 2 OS=Homo sapiens OX=9606 GN=LAMP2	Lysosome-associated membrane glycoprotein 2	LAMP2	-4.1662	-4.58359	-2.98353	-3.44434	-3.70607	-2.97928	-4.19332	-2.97345	-5.41338	-4.80705	-4.17514	-3.8623	-3.33528	-2.78426	-2.81556	-2.70501	-3.94064	-3.82726	-1.63154	-3.26893	-2.51874	-3.93148	-4.08714	-4.41676	-2.37642	-4.66993	-3.00831	-3.77714	-2.9989	-4.75253	-2.60164	-3.77729	-3.45193	-1.83492	-3.8399	-2.94499	-3.52896	-3.0587	-5.33918	-5.41056	1.06388	0.327732	1.01235		0.730174
1295	P13639	sp|P13639|EF2_HUMAN Elongation factor 2 OS=Homo sapiens OX=9606 GN=EEF2 PE=1 SV=4	Elongation factor 2	EEF2	7.83303	8.30977	8.40498	8.43884	8.54399	8.26789	8.75664	8.78288	7.14142	7.34384	8.01829	8.10683	7.41413	7.63002	7.6178	8.31985	8.07433	8.15011	8.28407	8.33288	7.49499	7.60613	8.1763	8.26083	6.79895	7.38496	7.82869	7.56774	7.74773	7.98893	8.0639	8.07751	8.56973	8.76207	8.22302	7.93624	7.08163	7.59879	7.09729	7.47616	0.489878	0.646933	0.260722		0.420227
1297	P13674-3;P13674-2;P13674	sp|P13674-3|P4HA1_HUMAN Isoform 3 of Prolyl 4-hydroxylase subunit alpha-1 OS=Homo sapiens OX=9606 GN=P4HA1;sp|P13674-2|P4HA1_HUMAN Isoform 2 of Prolyl 4-hydroxylase subunit alpha-1 OS=Homo sapiens OX=9606 GN=P4HA1;sp|P13674|P4HA1_HUMAN Prolyl 4-hydroxylase	Prolyl 4-hydroxylase subunit alpha-1	P4HA1	-4.19691	-2.26886	-2.22345	-2.41102	-4.28022	-3.34576	-3.1032	-4.87711	-4.4687	-2.48851	-2.91872	-4.50353	-5.86353	-3.40637	-3.55685	-3.77412	-4.68841	-4.03413	-2.7165	-3.42182	-3.31278	-3.49301	-2.78191	-2.23512	-3.10159	-4.73009	-4.8388	-3.88562	-4.56569	-3.32212	-4.14252	-4.14961	-3.37724	-3.60923	-3.46454	-3.89729	-3.37464	-2.67777	-2.86562	-2.59795	0.404202	0.707259	-0.530254		1.18676
1298	P13693;P13693-2	sp|P13693|TCTP_HUMAN Translationally-controlled tumor protein OS=Homo sapiens OX=9606 GN=TPT1 PE=1 SV=1;sp|P13693-2|TCTP_HUMAN Isoform 2 of Translationally-controlled tumor protein OS=Homo sapiens OX=9606 GN=TPT1	Translationally-controlled tumor protein	TPT1	-3.54084	-4.04626	-5.15962	-5.89513	-3.49688	-3.85551	-4.81771	-3.37422	-4.65459	-2.6223	-2.02172	-4.41916	-3.39151	-3.46419	-3.32174	-3.99811	-3.39623	-3.7432	-3.98129	-3.78278	-3.83891	-5.1535	-2.4648	-2.41414	-3.55994	-2.95623	-2.74557	-2.83617	-3.9221	-2.73648	-2.76195	-4.68471	-4.95312	-4.12599	-1.10983	-3.63998	-4.19841	-2.6139	-2.77818	-5.14583	0.193312	0.863659	0.319078		0.195541
1301	P13797;P13797-2;P13797-3	sp|P13797|PLST_HUMAN Plastin-3 OS=Homo sapiens OX=9606 GN=PLS3 PE=1 SV=4;sp|P13797-2|PLST_HUMAN Isoform 2 of Plastin-3 OS=Homo sapiens OX=9606 GN=PLS3;sp|P13797-3|PLST_HUMAN Isoform 3 of Plastin-3 OS=Homo sapiens OX=9606 GN=PLS3	Plastin-3	PLS3	-0.253515	-0.101824	0.00863171	-0.436268	-1.01259	-0.772749	-0.430678	-0.976357	-1.16135	0.118843	-0.806471	-0.523691	-1.87927	-2.93242	-0.673261	-1.22577	-0.115056	0.322447	0.486285	0.171236	0.554017	0.744445	0.0248022	-0.37683	-0.223087	-0.0764027	0.0423203	0.112225	-0.210764	-0.0438786	-0.0263891	-0.311345	0.088131	0.0222549	0.0516844	0.17753	0.127936	-0.230388	0.378051	0.889888	1.55576	0.181474	0.610684		2.08605
1303	P13804;P13804-2	sp|P13804|ETFA_HUMAN Electron transfer flavoprotein subunit alpha, mitochondrial OS=Homo sapiens OX=9606 GN=ETFA PE=1 SV=1;sp|P13804-2|ETFA_HUMAN Isoform 2 of Electron transfer flavoprotein subunit alpha, mitochondrial OS=Homo sapiens OX=9606 GN=ETFA	Electron transfer flavoprotein subunit alpha, mitochondrial	ETFA	-3.81032	-4.5191	-3.68925	-1.96835	-1.66456	-1.03023	-1.43825	-1.60623	-3.28435	-5.46979	-2.14104	-4.99411	-1.359	-0.629026	-1.33565	-1.37805	-3.52764	-4.43866	-5.68087	-3.92568	-1.32147	-1.13916	-3.97879	-3.64761	-4.04841	-4.71058	-3.2534	-2.94955	-1.79549	-4.73327	-1.7253	-1.54468	-0.862856	-3.81545	-1.82974	-0.891184	-3.2707	-3.46914	-4.92079	-3.18043	0.420307	0.696394	-0.658674		1.34719
1305	P13861-2;P13861	sp|P13861-2|KAP2_HUMAN Isoform 2 of cAMP-dependent protein kinase type II-alpha regulatory subunit OS=Homo sapiens OX=9606 GN=PRKAR2A;sp|P13861|KAP2_HUMAN cAMP-dependent protein kinase type II-alpha regulatory subunit OS=Homo sapiens OX=9606 GN=PRKAR2A PE=	cAMP-dependent protein kinase type II-alpha regulatory subunit	PRKAR2A	-0.949419	-3.75186	-0.238788	1.447	-0.00953102	0.332148	0.281453	-0.0125809	-0.95807	-3.34567	-0.262819	-0.71755	0.41046	0.430771	0.0979414	0.118577	-2.92547	-2.46164	0.190825	-3.38562	-0.0814772	-0.757602	-0.412282	-0.507094	-0.599234	-0.220219	-0.936092	0.428257	0.138107	-0.209681	-0.159884	-0.0321512	0.0230637	0.247513	0.142446	0.183372	-5.56931	-0.888894	-1.13301	-0.342034	0.482071	0.652486	-1.04833		3.20885
1307	P13984	sp|P13984|T2FB_HUMAN General transcription factor IIF subunit 2 OS=Homo sapiens OX=9606 GN=GTF2F2 PE=1 SV=2	General transcription factor IIF subunit 2	GTF2F2	-0.351599	2.44278	-4.8965	2.24977	1.3319	2.02482	0.870759	2.0591	-3.58553	1.05632	-0.0134411	0.739344	0.603697	0.78722	0.609229	0.709371	1.00401	-0.317804	1.87086	1.4761	-0.571342	-0.676875	-2.00757	1.42761	-2.58093	-1.85703	0.781048	0.75322	1.43275	1.71526	-1.73367	1.71078	-3.67231	1.75765	1.30396	1.40779	-3.23216	0.365493	-0.000351906	0.551894	0.430335	0.690032	1.30315		1.71095
1308	P13987;P13987-2	sp|P13987|CD59_HUMAN CD59 glycoprotein OS=Homo sapiens OX=9606 GN=CD59 PE=1 SV=1;sp|P13987-2|CD59_HUMAN Isoform 2 of CD59 glycoprotein OS=Homo sapiens OX=9606 GN=CD59	CD59 glycoprotein	CD59	-3.81027	-4.39185	-0.58187	-4.23364	-0.611361	-0.338442	-3.00935	-4.04654	-4.66076	0.0226746	0.570194	1.20444	0.217093	0.293398	-0.103089	-0.608581	0.210555	-2.28408	-0.00672817	0.421753	-0.543733	-4.07317	-0.233125	-0.383025	-0.0939617	1.12892	0.254906	0.121689	-0.275873	-0.239611	-0.235467	-0.0646296	-3.42159	-0.527298	-5.30415	-0.398771	-0.785243	-4.59628	0.179309	1.12468	0.564486	0.599569	1.57051		0.102703
1309	P13995;P13995-2	sp|P13995|MTDC_HUMAN Bifunctional methylenetetrahydrofolate dehydrogenase/cyclohydrolase, mitochondrial OS=Homo sapiens OX=9606 GN=MTHFD2 PE=1 SV=2;sp|P13995-2|MTDC_HUMAN Isoform 2 of Bifunctional methylenetetrahydrofolate dehydrogenase/cyclohydrolase, mit	Bifunctional methylenetetrahydrofolate dehydrogenase/cyclohydrolase, mitochondrial;NAD-dependent methylenetetrahydrofolate dehydrogenase;Methenyltetrahydrofolate cyclohydrolase	MTHFD2	2.01341	2.40133	2.49569	2.1775	2.86548	2.68961	2.92221	2.72195	2.166	1.95151	2.08751	2.16367	2.35642	2.27465	1.90079	2.63095	2.38682	2.64798	2.66665	2.61772	2.67663	2.74628	2.72759	2.50062	2.07709	2.08515	2.24012	2.06956	2.85632	2.64396	2.66241	2.61317	2.4423	2.62654	2.63006	2.63245	2.12802	2.56279	1.89817	1.94931	2.47468	0.067	0.397712		0.276547
1314	P14373;P14373-2	sp|P14373|TRI27_HUMAN Zinc finger protein RFP OS=Homo sapiens OX=9606 GN=TRIM27 PE=1 SV=1;sp|P14373-2|TRI27_HUMAN Isoform Beta of Zinc finger protein RFP OS=Homo sapiens OX=9606 GN=TRIM27	Zinc finger protein RFP	TRIM27	1.77519	2.25831	2.25774	2.01633	2.04179	2.01947	1.5144	1.66239	1.9821	1.49577	1.77341	1.75241	1.93596	1.27607	2.04978	2.23776	1.96595	2.32901	2.13895	2.50753	1.5769	1.43371	1.61712	1.4065	1.75215	1.51019	1.71725	1.60197	1.65854	1.75097	1.84153	1.84949	2.36958	1.93767	1.9275	1.76701	2.07285	1.41138	1.96229	2.03019	1.16958	0.284534	0.32145		1.10581
1315	P14406	sp|P14406|CX7A2_HUMAN Cytochrome c oxidase subunit 7A2, mitochondrial OS=Homo sapiens OX=9606 GN=COX7A2 PE=1 SV=1	Cytochrome c oxidase subunit 7A2, mitochondrial	COX7A2	-2.46878	-2.00142	-1.53835	-5.50683	-1.67479	-1.96154	-3.59389	-3.59431	-3.09561	-2.54118	-2.25826	-2.14431	-3.64433	-3.86449	-2.30803	-4.38163	-2.11878	-4.03751	-3.6123	-4.74463	-3.37898	-4.12928	-2.06154	-2.48621	-3.23425	-4.20518	-3.34726	-2.57903	-2.05426	-2.17715	-4.13969	-3.08841	-2.76833	-1.31709	-1.40317	-3.50011	-2.71922	-3.57959	-4.41456	-5.85342	0.640781	0.546224	-0.933962		0.0692106
1317	P14618;P14618-3	sp|P14618|KPYM_HUMAN Pyruvate kinase PKM OS=Homo sapiens OX=9606 GN=PKM PE=1 SV=4;sp|P14618-3|KPYM_HUMAN Isoform 3 of Pyruvate kinase PKM OS=Homo sapiens OX=9606 GN=PKM	Pyruvate kinase PKM	PKM	2.77443	2.8057	2.85724	2.96401	2.5872	2.65049	2.88881	2.73016	2.93711	2.73706	2.60979	2.68199	2.38226	2.42385	2.44352	2.55528	3.13473	2.72316	2.78763	2.93004	2.46202	2.6954	2.56359	2.50696	2.13601	2.46116	2.46984	2.66035	2.6326	2.50212	2.70062	2.51236	2.13026	2.63544	2.55427	2.62139	2.68187	2.85793	2.42463	2.52291	0.540454	0.612679	0.0979736		0.102175
1319	P14625	sp|P14625|ENPL_HUMAN Endoplasmin OS=Homo sapiens OX=9606 GN=HSP90B1 PE=1 SV=1	Endoplasmin	HSP90B1	-1.28353	0.0211983	-0.91265	-4.19401	-0.932619	-0.529156	-0.564372	0.164021	-1.77594	-0.324591	-0.65312	-2.24	-0.271147	-0.0471573	-0.623677	-3.64472	-1.04106	-0.362438	-3.90918	-4.15936	0.504619	0.546445	-0.837461	-0.207246	-2.03063	-0.137627	0.26293	-2.8557	-0.19467	-0.256557	-0.33421	-0.106496	0.387264	-0.904503	-0.0476084	-0.285271	-3.47683	-0.414496	-1.32672	-0.549365	0.466728	0.663319	-0.947677		0.612885
1320	P14635;P14635-2	sp|P14635|CCNB1_HUMAN G2/mitotic-specific cyclin-B1 OS=Homo sapiens OX=9606 GN=CCNB1 PE=1 SV=1;sp|P14635-2|CCNB1_HUMAN Isoform 2 of G2/mitotic-specific cyclin-B1 OS=Homo sapiens OX=9606 GN=CCNB1	G2/mitotic-specific cyclin-B1	CCNB1	1.09561	1.75734	1.58652	1.81075	2.30696	1.99973	2.3594	2.09642	0.92126	1.89332	1.84962	1.40843	0.916143	0.272696	0.691321	1.54043	0.902686	1.47198	1.80516	2.14212	1.49797	1.95898	1.55455	1.67291	0.876131	1.41146	1.3196	1.54129	1.76112	1.58315	1.75205	1.34703	1.65135	1.7859	1.98304	1.98342	1.15614	1.43775	0.810622	1.57808	0.0557225	0.957328	0.0401328		0.137165
1321	P14649	sp|P14649|MYL6B_HUMAN Myosin light chain 6B OS=Homo sapiens OX=9606 GN=MYL6B PE=1 SV=1	Myosin light chain 6B	MYL6B	-0.540403	0.0509186	0.125823	0.313904	0.454836	-1.8859	-0.0991354	0.394039	0.587436	0.833841	0.401844	0.710712	1.13069	1.07048	0.962293	1.03484	-1.10522	0.207542	1.40435	0.829819	-0.515967	-0.139672	0.398807	0.590371	0.839777	1.28312	1.89305	1.37169	0.785772	1.23136	0.897521	1.05074	0.903875	1.04929	1.03786	0.448586	0.162208	0.492146	0.525365	1.39665	0.0191701	0.986435	0.0236118		0.225226
1322	P14678-2;P14678;P14678-3;P63162;P63162-2	sp|P14678-2|RSMB_HUMAN Isoform SM-B of Small nuclear ribonucleoprotein-associated proteins B and B OS=Homo sapiens OX=9606 GN=SNRPB;sp|P14678|RSMB_HUMAN Small nuclear ribonucleoprotein-associated proteins B and B OS=Homo sapiens OX=9606 GN=SNRPB PE=1 SV=	Small nuclear ribonucleoprotein-associated proteins B and B;Small nuclear ribonucleoprotein-associated protein N	SNRPB;SNRPN	6.5236	6.28138	6.39293	6.47271	6.74468	6.5715	6.67315	6.78631	6.34179	5.98917	5.76744	6.11477	6.37034	6.27591	6.25079	6.25859	6.90614	7.08387	7.15584	6.41454	6.59908	6.56705	6.32273	6.52907	6.67689	6.30888	6.35101	6.40885	6.50816	6.36888	6.40127	6.15149	6.55168	6.29118	6.69568	6.63226	6.73978	6.82396	6.59693	6.47268	2.43241	0.0693061	0.654623		0.0370915
1323	P14735;P14735-2	sp|P14735|IDE_HUMAN Insulin-degrading enzyme OS=Homo sapiens OX=9606 GN=IDE PE=1 SV=4;sp|P14735-2|IDE_HUMAN Isoform 2 of Insulin-degrading enzyme OS=Homo sapiens OX=9606 GN=IDE	Insulin-degrading enzyme	IDE	-4.85828	-4.82649	-5.3866	-4.34314	-3.14304	-3.37026	-2.20898	-2.81668	-4.05106	-4.17727	-5.36938	-4.61493	-4.39995	-4.67432	-2.50634	-4.77709	-3.59087	-3.37931	-2.92776	-3.45539	-3.28451	-1.54081	-4.09914	-3.4874	-4.32051	-3.44945	-3.27268	-2.95734	-5.02971	-3.4265	-4.30622	-3.87487	-4.38643	-2.35902	-3.13396	-3.80823	-2.58494	-3.31183	-3.26203	-3.39855	3.23048	0.0348866	1.36506	+	0.253585
1327	P14866;P14866-2	sp|P14866|HNRPL_HUMAN Heterogeneous nuclear ribonucleoprotein L OS=Homo sapiens OX=9606 GN=HNRNPL PE=1 SV=2;sp|P14866-2|HNRPL_HUMAN Isoform 2 of Heterogeneous nuclear ribonucleoprotein L OS=Homo sapiens OX=9606 GN=HNRNPL	Heterogeneous nuclear ribonucleoprotein L	HNRNPL	5.87789	5.94831	6.39342	6.08201	6.2562	6.24076	6.22184	6.29609	5.98025	5.86844	5.96008	6.05373	6.20568	6.14563	5.92695	5.87476	6.32147	6.31193	6.39139	6.12418	6.39608	6.78451	6.01643	5.97825	6.12707	5.91401	6.1588	6.03387	6.02707	5.96706	6.0715	5.91971	6.16341	6.11704	6.18896	6.46065	6.70117	6.11237	6.67789	6.0233	1.74726	0.146769	0.266727		0.457808
1328	P14868;P14868-2	sp|P14868|SYDC_HUMAN Aspartate--tRNA ligase, cytoplasmic OS=Homo sapiens OX=9606 GN=DARS1 PE=1 SV=2;sp|P14868-2|SYDC_HUMAN Isoform 2 of Aspartate--tRNA ligase, cytoplasmic OS=Homo sapiens OX=9606 GN=DARS1	Aspartate--tRNA ligase, cytoplasmic	DARS	6.80699	6.69896	6.73173	6.558	7.37047	7.10368	7.26858	7.40061	6.10834	6.43793	6.93427	6.71478	7.12219	7.09615	7.04398	7.46637	7.18581	6.57332	6.83753	6.91573	6.71104	6.57541	7.0363	7.05886	6.42745	6.43381	6.64672	6.49954	6.74477	7.05212	7.10251	7.02308	6.88332	7.43904	7.09614	7.01778	6.28867	6.8257	5.85977	5.81984	0.870608	0.415545	0.254225		2.13177
1329	P14923	sp|P14923|PLAK_HUMAN Junction plakoglobin OS=Homo sapiens OX=9606 GN=JUP PE=1 SV=3	Junction plakoglobin	JUP	1.46951	1.73483	1.25405	0.758535	1.54969	1.61804	0.860841	1.44289	0.790687	4.02567	1.84699	2.67836	1.66789	2.48155	1.69779	2.02169	2.01586	2.1649	1.9868	1.79118	1.78863	1.42323	1.28192	1.3639	2.05171	1.32694	1.71115	1.50544	1.58793	1.41723	1.27385	1.56857	2.21577	0.59647	1.74046	1.5042	1.14221	3.17382	2.13635	2.34502	0.115117	0.928177	0.169856		0.362423
1332	P15104	sp|P15104|GLNA_HUMAN Glutamine synthetase OS=Homo sapiens OX=9606 GN=GLUL PE=1 SV=4	Glutamine synthetase	GLUL	-3.08581	-2.58529	-3.77286	-3.4057	-4.5411	-3.24497	-3.68392	-4.23851	-5.90689	-3.64072	-4.92554	-4.52813	-4.41183	-2.54282	-3.27829	-4.96372	-3.90766	-3.0946	-2.93954	-2.90414	-3.55714	-3.96947	-2.53147	-3.55316	-2.91308	-3.07515	-2.9917	-5.32907	-4.6775	-1.29086	-4.04347	-3.32825	-2.54351	-2.37032	-2.98884	-2.33013	-3.10808	-3.44256	-4.70818	-4.54842	0.677785	0.528138	0.769882		0.462853
1335	P15170-2;P15170-3;P15170;Q8IYD1	sp|P15170-2|ERF3A_HUMAN Isoform 2 of Eukaryotic peptide chain release factor GTP-binding subunit ERF3A OS=Homo sapiens OX=9606 GN=GSPT1;sp|P15170-3|ERF3A_HUMAN Isoform 3 of Eukaryotic peptide chain release factor GTP-binding subunit ERF3A OS=Homo sapiens O	Eukaryotic peptide chain release factor GTP-binding subunit ERF3A;Eukaryotic peptide chain release factor GTP-binding subunit ERF3B	GSPT1;GSPT2	1.05842	1.37362	1.01458	1.00789	1.39067	0.461046	1.16894	1.60538	1.26436	0.892481	1.48361	1.0691	0.844072	1.09242	0.881	1.16769	1.78573	0.944248	1.09675	0.995485	1.10546	0.973283	1.2469	1.44737	0.968058	1.21517	1.22691	0.861456	1.35708	1.51864	1.50167	1.1853	1.01191	1.13823	1.20003	1.1277	0.710944	1.00799	0.429893	0.871654	0.137516	0.909186	0.0600452		0.253566
1342	P15531;P15531-2	sp|P15531|NDKA_HUMAN Nucleoside diphosphate kinase A OS=Homo sapiens OX=9606 GN=NME1 PE=1 SV=1;sp|P15531-2|NDKA_HUMAN Isoform 2 of Nucleoside diphosphate kinase A OS=Homo sapiens OX=9606 GN=NME1	Nucleoside diphosphate kinase A	NME1	-4.3424	-6.01132	-2.298	-6.68743	-4.79964	-1.68496	-4.17266	-2.01391	-0.14045	-1.19079	-2.45603	-4.73274	-4.24623	-2.29691	-4.08603	-3.33754	-1.23542	-3.87108	-4.24009	-3.16591	-1.15305	-3.92957	-4.27205	-5.12811	-4.4223	-1.40377	-4.64392	-1.08514	-2.88666	-4.15739	-2.94231	-3.795	-2.66336	-3.40052	-4.03278	-3.39676	-3.0513	-1.96577	-1.53773	-3.16523	0.104319	0.933763	0.354269		0.133575
1344	P15621-2;P15621-3;P15621;Q8TA94	sp|P15621-2|ZNF44_HUMAN Isoform 2 of Zinc finger protein 44 OS=Homo sapiens OX=9606 GN=ZNF44;sp|P15621-3|ZNF44_HUMAN Isoform 3 of Zinc finger protein 44 OS=Homo sapiens OX=9606 GN=ZNF44;sp|P15621|ZNF44_HUMAN Zinc finger protein 44 OS=Homo sapiens OX=9606 G	Zinc finger protein 44;Zinc finger protein 563	ZNF44;ZNF563	-1.06237	-2.13037	-1.47396	-2.42527	-0.387035	-0.786751	-0.762483	-0.647268	-2.61435	-4.7854	-5.15204	-2.7009	-1.37609	-1.54955	-1.50972	-0.977693	-1.8838	-1.35948	-1.01194	-0.918232	-1.86057	-4.26351	-3.38646	-3.31017	-3.61574	-2.81505	-4.40912	-4.05277	-1.07287	-0.917412	-2.891	-0.818625	-0.63718	-0.989233	-3.77377	-0.851181	-3.20194	-1.57603	-3.14552	-3.56496	1.11257	0.306482	1.49972		3.58624
1345	P15622-3;P15622-2	sp|P15622-3|ZN250_HUMAN Isoform 3 of Zinc finger protein 250 OS=Homo sapiens OX=9606 GN=ZNF250;sp|P15622-2|ZN250_HUMAN Isoform 2 of Zinc finger protein 250 OS=Homo sapiens OX=9606 GN=ZNF250	Zinc finger protein 250	ZNF250	1.73997	2.25384	2.45096	0.744196	1.02455	0.938953	-0.862514	0.0426273	1.72221	1.30621	1.62448	2.00552	2.03841	0.643505	1.18194	0.369729	0.674796	1.2091	0.1358	0.563633	0.373576	1.72709	0.597684	1.66864	1.62798	1.73398	1.31968	2.36213	0.65691	0.722116	1.13377	0.0741262	0.10149	-0.263828	0.948873	-0.067831	2.13699	1.88032	1.57334	1.63257	2.2154	0.0873786	-1.08509		0.375911
1347	P15880	sp|P15880|RS2_HUMAN 40S ribosomal protein S2 OS=Homo sapiens OX=9606 GN=RPS2 PE=1 SV=2	40S ribosomal protein S2	RPS2	9.80737	10.1112	10.1728	9.92268	10.3879	10.1665	10.2308	10.3689	9.80888	9.49997	9.63738	9.63656	9.89598	9.83652	9.84717	10.1521	10.0663	10.1241	10.1291	10.0152	9.62704	9.67494	9.76606	9.97103	9.46869	9.56028	9.92315	9.65937	9.89052	9.94783	9.88874	9.88789	10.2823	10.2504	10.3527	10.1899	9.77036	10.1716	9.36981	9.54226	1.22188	0.271884	0.259052		1.71607
1348	P15924;P15924-3;P15924-2	sp|P15924|DESP_HUMAN Desmoplakin OS=Homo sapiens OX=9606 GN=DSP PE=1 SV=3;sp|P15924-3|DESP_HUMAN Isoform DSPIa of Desmoplakin OS=Homo sapiens OX=9606 GN=DSP;sp|P15924-2|DESP_HUMAN Isoform DPII of Desmoplakin OS=Homo sapiens OX=9606 GN=DSP	Desmoplakin	DSP	3.16837	3.18788	2.71144	2.51335	3.15422	3.50393	2.34464	2.34944	2.33211	4.9974	2.67061	3.16358	3.63262	3.76005	3.21608	2.77112	3.37722	3.7965	3.62091	3.85711	2.62776	2.54574	2.99069	3.13551	4.13139	2.9928	2.76893	3.11065	3.28494	3.04539	3.42303	3.57768	3.70342	2.92027	3.17747	3.64883	3.53735	4.06002	3.92548	3.36799	0.660395	0.534124	0.56984		0.405294
1352	P16104;Q96QV6	sp|P16104|H2AX_HUMAN Histone H2AX OS=Homo sapiens OX=9606 GN=H2AX PE=1 SV=2;sp|Q96QV6|H2A1A_HUMAN Histone H2A type 1-A OS=Homo sapiens OX=9606 GN=H2AC1 PE=1 SV=3	Histone H2AX;Histone H2A type 1-A	H2AFX;HIST1H2AA	6.88488	6.12666	5.95645	5.49972	5.90726	5.03682	5.96803	5.69165	6.81926	5.91447	5.50887	5.7161	4.31431	4.38239	4.3516	4.37792	6.01974	5.82279	4.92093	4.91667	4.9783	5.36962	3.88207	4.1412	5.66712	5.21887	5.35398	4.66879	5.36575	4.97469	4.89513	3.81829	5.36516	5.07236	5.7889	6.00177	5.46718	5.2285	5.60408	4.95837	1.04202	0.334824	-0.633267		0.419177
1363	P16402	sp|P16402|H13_HUMAN Histone H1.3 OS=Homo sapiens OX=9606 GN=H1-3 PE=1 SV=2	Histone H1.3	HIST1H1D	3.77024	3.58409	3.63353	3.24201	3.81585	3.67264	4.4791	4.21177	4.1507	3.27554	2.7653	2.77278	2.60904	2.83008	3.20921	3.47493	4.30533	4.46366	2.95272	3.15657	3.70346	3.46699	2.91728	4.13079	3.23241	2.66494	2.64412	2.38472	4.13762	4.3566	3.69034	3.78609	3.74854	3.68074	4.60531	4.43567	3.3607	3.97648	3.61907	3.77343	0.406011	0.706905	0.320299		0.0155575
1364	P16403	sp|P16403|H12_HUMAN Histone H1.2 OS=Homo sapiens OX=9606 GN=H1-2 PE=1 SV=2	Histone H1.2	HIST1H1C	10.2546	10.0958	10.0175	9.87335	9.84356	9.56354	9.77732	9.78478	10.3913	9.778	9.50004	9.80716	9.39555	9.39666	9.29435	9.60313	9.73085	10.2559	9.76905	9.37269	9.42311	9.63906	9.64529	9.83647	9.54711	9.39746	9.90552	9.83157	9.78148	9.70657	9.79529	9.52853	9.77669	9.51826	10.0548	9.99307	9.98642	9.81724	9.67397	9.67777	0.444003	0.680814	-0.18259		0.176983
1365	P16415-2;P16415	sp|P16415-2|ZN823_HUMAN Isoform 2 of Zinc finger protein 823 OS=Homo sapiens OX=9606 GN=ZNF823;sp|P16415|ZN823_HUMAN Zinc finger protein 823 OS=Homo sapiens OX=9606 GN=ZNF823 PE=2 SV=2	Zinc finger protein 823	ZNF823	-3.9196	-4.1637	-2.53111	-3.07142	-2.91042	-3.36832	-3.8982	-2.94165	-3.51299	-4.80516	-2.19897	-3.25306	-3.399	-2.90605	-4.32845	-3.47131	-2.10284	-3.00489	-2.26845	-3.57172	-1.98318	-4.02584	-2.7754	-2.47456	-4.62097	-4.8269	-2.73163	-2.72367	-2.77273	-4.67042	-3.77516	-3.68534	-2.28777	-3.31937	-4.00188	-5.26276	-2.50426	-2.8333	-4.36619	-3.65782	0.718837	0.505917	0.695029		0.785631
1368	P16615-5;P16615-2;P16615-3;P16615;P16615-4	sp|P16615-5|AT2A2_HUMAN Isoform 5 of Sarcoplasmic/endoplasmic reticulum calcium ATPase 2 OS=Homo sapiens OX=9606 GN=ATP2A2;sp|P16615-2|AT2A2_HUMAN Isoform 2 of Sarcoplasmic/endoplasmic reticulum calcium ATPase 2 OS=Homo sapiens OX=9606 GN=ATP2A2;sp|P16615-	Sarcoplasmic/endoplasmic reticulum calcium ATPase 2	ATP2A2	3.52459	2.75238	2.92759	2.7831	3.43431	3.3003	3.24299	3.28062	3.3505	2.84763	2.87689	2.78587	3.21333	3.03269	3.04749	2.92648	3.72678	3.16158	3.30851	3.05766	3.83807	4.01814	3.03321	2.71079	3.39208	2.78024	3.06744	2.96638	3.41065	2.89177	3.26915	2.91337	3.47482	3.14496	3.53578	3.04881	3.57705	3.63031	3.78969	3.10818	1.0339	0.338562	0.332566		0.43593
1369	P16885	sp|P16885|PLCG2_HUMAN 1-phosphatidylinositol 4,5-bisphosphate phosphodiesterase gamma-2 OS=Homo sapiens OX=9606 GN=PLCG2 PE=1 SV=4	1-phosphatidylinositol 4,5-bisphosphate phosphodiesterase gamma-2	PLCG2	1.28395	2.47804	2.35297	2.20647	-3.03794	1.07396	-3.00803	1.3486	0.927653	1.65757	1.23841	1.42026	1.09491	-2.43198	1.16614	1.3125	-2.74182	-3.57735	0.83882	1.1917	-2.69097	1.10582	1.06267	0.935466	0.171946	1.45965	1.301	-3.38549	-3.81148	1.25542	-4.07017	0.412019	0.553268	-4.21811	0.505412	1.16795	-5.02268	-3.74307	0.0522165	0.996184	2.00852	0.106577	-2.76783		0.127276
1372	P16989;P16989-3;P16989-2	sp|P16989|YBOX3_HUMAN Y-box-binding protein 3 OS=Homo sapiens OX=9606 GN=YBX3 PE=1 SV=4;sp|P16989-3|YBOX3_HUMAN Isoform 3 of Y-box-binding protein 3 OS=Homo sapiens OX=9606 GN=YBX3;sp|P16989-2|YBOX3_HUMAN Isoform 2 of Y-box-binding protein 3 OS=Homo sapien	Y-box-binding protein 3	YBX3	3.89423	3.48626	3.34525	3.61971	3.68266	3.58055	3.39936	3.76591	3.77745	3.47261	3.03457	3.30377	3.80537	3.63922	3.67909	3.88858	4.05828	3.66862	3.52189	3.54203	3.35147	3.56491	3.35553	3.90473	4.05448	3.59953	3.89752	3.44837	3.48971	3.69351	3.73297	3.97072	4.10964	3.7885	3.55754	3.453	4.0691	3.51266	3.74143	3.28723	0.626788	0.555572	0.20597		0.569912
1373	P17010-2;P17010;P17010-3;P08048-2;P08048-3;P08048	sp|P17010-2|ZFX_HUMAN Isoform 2 of Zinc finger X-chromosomal protein OS=Homo sapiens OX=9606 GN=ZFX;sp|P17010|ZFX_HUMAN Zinc finger X-chromosomal protein OS=Homo sapiens OX=9606 GN=ZFX PE=2 SV=2;sp|P17010-3|ZFX_HUMAN Isoform 3 of Zinc finger X-chromosomal	Zinc finger X-chromosomal protein;Zinc finger Y-chromosomal protein	ZFX;ZFY	3.1224	4.03806	3.90677	3.60618	2.96869	2.74146	2.39033	2.91448	2.50629	2.91365	3.37606	0.999918	1.97822	2.19637	2.20026	2.72985	1.7328	3.27181	2.90434	3.39119	1.28349	1.88999	3.22773	2.71453	2.79729	3.55051	3.52909	3.27555	1.62293	2.7118	2.77704	1.04463	2.15393	2.91543	3.03849	3.55375	1.76671	-3.52489	1.05913	2.00538	0.164039	0.887493	-0.233631		0.29151
1374	P17014-4;P17014-5;P17014;P17014-3;P17014-2	sp|P17014-4|ZNF12_HUMAN Isoform 4 of Zinc finger protein 12 OS=Homo sapiens OX=9606 GN=ZNF12;sp|P17014-5|ZNF12_HUMAN Isoform 5 of Zinc finger protein 12 OS=Homo sapiens OX=9606 GN=ZNF12;sp|P17014|ZNF12_HUMAN Zinc finger protein 12 OS=Homo sapiens OX=9606 G	Zinc finger protein 12	ZNF12	-1.71354	-0.688555	-0.955211	-1.15967	-3.78291	-4.87969	-3.26348	-4.87073	-1.46662	-4.42785	-5.0374	-4.33517	-3.94934	-3.39874	-4.4457	-3.7639	-3.20606	-4.12167	-4.844	-3.75009	-1.56793	-4.03973	-1.04115	-1.07208	-3.05534	-1.32823	-1.5097	-3.05743	-2.65299	-1.72136	-1.34919	-1.93807	-4.34731	-2.33132	-2.54023	-4.43123	-4.192	-2.76688	-4.11414	-4.84094	0.842279	0.433443	-1.50745		2.36723
1375	P17017	sp|P17017|ZNF14_HUMAN Zinc finger protein 14 OS=Homo sapiens OX=9606 GN=ZNF14 PE=2 SV=3	Zinc finger protein 14	ZNF14	-4.04818	-2.58233	-2.06215	-3.20584	-2.13118	-3.70665	-2.33148	-2.02765	-2.91101	-4.72617	-4.03794	-4.95631	-2.41463	-3.18484	-2.63653	-3.69434	-3.38048	-3.31754	-4.59711	-1.66303	-1.76092	-2.81746	-3.1091	-3.52571	-4.18196	-3.88891	-5.28708	-4.06515	-3.6946	-5.03952	-3.7011	-4.41861	-4.45016	-3.18605	-4.31002	-5.42037	-2.01032	-1.86603	-4.74641	-3.98123	0.197214	0.860776	0.3267		0.0304751
1377	P17020	sp|P17020|ZNF16_HUMAN Zinc finger protein 16 OS=Homo sapiens OX=9606 GN=ZNF16 PE=1 SV=3	Zinc finger protein 16	ZNF16	-0.978292	-1.07318	-0.595813	-1.46447	-0.0336876	-1.14824	-0.535626	-0.789097	-3.67304	-0.15867	-0.712412	-0.322136	-0.808792	-1.56822	-0.852681	-0.64783	-0.241162	-3.22809	0.0151148	-1.14793	-0.718863	-0.903937	-0.827205	-0.676063	-0.349691	-0.822401	-1.16198	-0.14917	-0.62476	-0.346554	-0.731845	-0.617772	-5.16205	-0.960732	0.712865	-0.462021	-2.32847	-0.30273	-0.600753	-0.805545	0.0128538	0.991432	-0.028265		0.0247875
1378	P17026	sp|P17026|ZNF22_HUMAN Zinc finger protein 22 OS=Homo sapiens OX=9606 GN=ZNF22 PE=1 SV=3	Zinc finger protein 22	ZNF22	3.01556	2.93876	2.44414	2.56637	2.58043	1.76147	2.46582	2.19536	2.03744	2.42741	2.72315	1.99248	2.28504	1.97268	2.18015	2.26978	2.48421	3.21424	2.61513	2.2885	2.13467	1.88282	1.82167	2.29546	2.60537	2.89468	2.92547	3.18113	2.37466	2.21468	2.17355	2.07325	1.82084	1.93477	2.43451	1.79342	3.02334	1.98796	2.26986	2.21099	0.232804	0.832465	0.132355		0.579216
1379	P17028;P17028-2	sp|P17028|ZNF24_HUMAN Zinc finger protein 24 OS=Homo sapiens OX=9606 GN=ZNF24 PE=1 SV=4;sp|P17028-2|ZNF24_HUMAN Isoform 2 of Zinc finger protein 24 OS=Homo sapiens OX=9606 GN=ZNF24	Zinc finger protein 24	ZNF24	2.57318	3.22855	3.11494	3.17678	2.281	1.74237	2.41891	2.57362	2.84536	2.72713	2.31907	2.82466	2.10889	2.04397	1.64965	1.9755	1.33957	2.55437	2.15115	1.39976	2.35278	2.49914	2.40249	2.6944	2.10402	2.79116	2.92835	2.80761	2.37869	2.69849	2.60284	2.26488	2.09501	2.38283	2.49016	2.27958	2.7357	2.2035	2.51031	2.07479	2.5081	0.0644286	-0.989995		1.33447
1380	P17029	sp|P17029|ZKSC1_HUMAN Zinc finger protein with KRAB and SCAN domains 1 OS=Homo sapiens OX=9606 GN=ZKSCAN1 PE=1 SV=3	Zinc finger protein with KRAB and SCAN domains 1	ZKSCAN1	-1.56428	-1.28582	-4.39805	-5.06161	-0.430906	-1.773	-3.50193	-0.418268	-1.15749	-1.73591	-1.72962	-2.128	-1.50229	-1.29372	-1.21772	-4.29867	-4.05225	-0.992552	-3.42595	-1.77924	-4.19069	-1.77518	-1.65991	-1.79952	-0.107376	-3.14883	-0.472427	-0.843504	-0.824835	-0.674551	-0.831315	-0.92229	-0.748726	-4.32914	-4.22694	-0.790619	-4.59135	-2.88235	-5.04535	-1.81367	0.0729116	0.94701	-0.1799		0.285449
1383	P17066;P48741	sp|P17066|HSP76_HUMAN Heat shock 70 kDa protein 6 OS=Homo sapiens OX=9606 GN=HSPA6 PE=1 SV=2;sp|P48741|HSP77_HUMAN Putative heat shock 70 kDa protein 7 OS=Homo sapiens OX=9606 GN=HSPA7 PE=5 SV=2	Heat shock 70 kDa protein 6;Putative heat shock 70 kDa protein 7	HSPA6;HSPA7	5.06097	5.57842	5.08456	5.34251	4.30044	4.36026	4.42778	4.59804	5.18226	5.92194	4.6259	4.6556	4.89042	4.83492	4.78817	5.05328	4.31558	5.48944	5.24109	4.4104	4.17064	4.62667	3.94891	4.48301	4.35078	4.99475	5.59065	5.06744	4.11841	4.33688	4.32801	3.99293	4.25536	4.26222	5.06935	4.96665	4.21707	4.83443	4.6777	4.75318	0.50431	0.636749	-0.317395		1.13623
1386	P17097;P17097-2	sp|P17097|ZNF7_HUMAN Zinc finger protein 7 OS=Homo sapiens OX=9606 GN=ZNF7 PE=1 SV=1;sp|P17097-2|ZNF7_HUMAN Isoform 2 of Zinc finger protein 7 OS=Homo sapiens OX=9606 GN=ZNF7	Zinc finger protein 7	ZNF7	-0.629913	-0.830677	-4.94075	-0.953901	-5.13186	-5.067	-3.29394	-0.579878	-4.66349	-4.84397	-4.35705	-3.21049	-4.10326	-3.25426	-3.23957	-4.11625	-3.14113	-0.37484	-1.18828	-2.61102	-3.2184	-1.27046	-0.746818	-4.71947	-0.904099	-0.842005	-0.538893	-0.39747	-3.83356	-1.13935	-5.76724	-1.06281	-0.762619	-1.1795	-3.09836	-3.04102	-0.14228	-3.12723	-4.33425	-2.43843	0.547291	0.609605	1.22496		0.562149
1387	P17098	sp|P17098|ZNF8_HUMAN Zinc finger protein 8 OS=Homo sapiens OX=9606 GN=ZNF8 PE=1 SV=2	Zinc finger protein 8	ZNF8	-1.50153	-1.77422	-1.01666	-1.73086	-1.19952	-1.2009	-1.66973	-4.59297	-0.727633	-1.42734	-0.943115	-1.28684	-1.41581	-1.54771	-1.17383	-1.16529	-1.39107	-5.65853	-1.59415	-1.20481	-1.26732	-2.51337	-1.61519	-1.54305	-1.68219	-1.68623	-1.43892	-1.58545	-5.38279	-1.424	-1.39707	-1.15095	-1.93492	-5.18523	-1.26203	-2.16722	-1.5875	-1.20478	-1.33904	-2.24711	0.827024	0.443778	-1.16112		0.00598991
1390	P17213	sp|P17213|BPI_HUMAN Bactericidal permeability-increasing protein OS=Homo sapiens OX=9606 GN=BPI PE=1 SV=4	Bactericidal permeability-increasing protein	BPI	-0.641314	-1.08582	-1.36914	-0.756693	-1.00871	-1.01355	-4.12197	-1.15705	-0.955613	-0.451313	0.253702	-0.68429	-1.84749	-1.13662	-1.33084	-1.03999	0.246041	0.248446	-0.645778	-4.60709	-0.340779	-0.377946	-1.41613	-1.45656	-0.439873	-1.75295	-0.749508	-0.607527	-0.926786	-0.821566	-0.978202	-1.29061	-0.904234	-1.41798	-0.708261	-0.65546	-2.10459	-1.15853	0.292085	-0.458287	0.243638	0.827076	-0.478285		0.571943
1391	P17252	sp|P17252|KPCA_HUMAN Protein kinase C alpha type OS=Homo sapiens OX=9606 GN=PRKCA PE=1 SV=4	Protein kinase C alpha type	PRKCA	-0.0341682	-1.90681	-1.01761	-1.09305	-0.701031	0.13059	-0.817418	0.2878	0.0993433	0.923815	1.47616	0.524117	0.334898	1.14636	-0.126548	0.0898046	-3.10098	-0.397148	-1.89591	-1.15772	-4.11483	-2.72684	0.182357	-0.0133524	0.108471	0.57622	0.5896	-0.0951557	-0.387119	0.0608635	-0.270577	0.118045	0.744291	-0.658237	0.00245762	-0.329741	0.0382872	0.297492	1.48528	1.92088	1.25051	0.264841	-1.50941		1.28887
1394	P17480	sp|P17480|UBF1_HUMAN Nucleolar transcription factor 1 OS=Homo sapiens OX=9606 GN=UBTF PE=1 SV=1	Nucleolar transcription factor 1	UBTF	6.6572	6.60999	6.73134	6.48436	6.66174	6.31144	6.43865	6.34194	6.29666	5.66378	5.86497	5.99599	6.6075	6.53861	6.31359	6.36248	6.72082	6.32699	6.38637	6.16842	6.44947	6.59185	6.22606	6.28542	6.60459	6.32372	6.43423	6.63766	6.65487	6.37241	6.43065	6.2668	6.34156	6.21736	6.65401	6.67089	6.45001	6.5532	6.23263	6.27606	0.20767	0.856117	0.112612		0.276514
1396	P31273;P17481	sp|P31273|HXC8_HUMAN Homeobox protein Hox-C8 OS=Homo sapiens OX=9606 GN=HOXC8 PE=1 SV=2;sp|P17481|HXB8_HUMAN Homeobox protein Hox-B8 OS=Homo sapiens OX=9606 GN=HOXB8 PE=2 SV=2	Homeobox protein Hox-C8;Homeobox protein Hox-B8	HOXC8;HOXB8	-2.78177	-1.66273	-1.77248	-1.44643	-1.37524	-1.27665	-4.01188	-4.06669	-2.39075	-2.07317	-1.93554	-2.52405	-2.46668	-1.53691	-4.9644	-1.14274	-1.37384	-1.09248	-1.23952	-0.831404	-2.82455	-2.13973	-3.26049	-1.36745	-2.28996	-2.14332	-1.54088	-1.79205	-1.61097	-1.30126	-1.46705	-1.16529	-1.8861	-1.27048	-1.35221	-4.95579	-1.76577	-1.80731	-1.92841	-3.94991	2.44914	0.0680332	0.939051		0.0927396
1397	P17482	sp|P17482|HXB9_HUMAN Homeobox protein Hox-B9 OS=Homo sapiens OX=9606 GN=HOXB9 PE=1 SV=2	Homeobox protein Hox-B9	HOXB9	1.20713	2.00826	2.12643	1.68423	1.54758	1.15105	1.43584	1.50702	1.22734	1.41588	1.27801	1.37928	1.48237	0.874662	0.143643	1.32438	2.33663	1.45216	-0.218158	1.25224	1.26038	1.25437	1.60344	1.374	1.19503	1.17069	1.84278	1.69476	1.63752	1.36764	1.64518	1.65377	0.818895	0.235224	1.1584	0.863945	1.132	1.14478	1.0078	1.41546	0.374686	0.732556	-0.335103		0.332039
1398	P17483	sp|P17483|HXB4_HUMAN Homeobox protein Hox-B4 OS=Homo sapiens OX=9606 GN=HOXB4 PE=1 SV=2	Homeobox protein Hox-B4	HOXB4	-1.84851	-2.01498	-1.89666	-5.42307	-1.72878	-4.08059	-4.63623	-3.83286	-2.69968	-6.22463	-4.14171	-2.28538	-3.89553	-4.25386	-4.61158	-3.47192	-3.51737	-4.92465	-4.6376	-2.66926	-2.77896	-3.04841	-3.60953	-2.74652	-1.49879	-1.80355	-1.15316	-1.09122	-2.93409	-1.53764	-4.61203	-4.77936	-4.4255	-4.82812	-2.38387	-4.17986	-2.62465	-1.9816	-2.30979	-3.21234	0.276529	0.806295	-0.620393		0.81927
1399	P17509	sp|P17509|HXB6_HUMAN Homeobox protein Hox-B6 OS=Homo sapiens OX=9606 GN=HOXB6 PE=1 SV=4	Homeobox protein Hox-B6	HOXB6	-0.698856	-1.14712	-1.04652	-1.05226	-3.16662	-6.51475	-1.04477	-1.3677	-4.71545	-1.38631	-0.991144	-0.935884	-4.31883	-1.64216	-3.42044	-4.0817	-4.67938	-1.4296	-1.3869	-1.197	-3.53019	-2.66086	-3.0292	-6.02672	-3.77058	-1.89367	-5.67679	-3.09332	-1.17683	-1.67423	-0.820701	-4.24252	-2.43637	-4.94819	-4.1868	-4.01174	-2.58446	-4.34655	-4.3471	-1.36771	0.338882	0.756453	-0.676529		0.239452
1404	P17612-2;P17612	sp|P17612-2|KAPCA_HUMAN Isoform 2 of cAMP-dependent protein kinase catalytic subunit alpha OS=Homo sapiens OX=9606 GN=PRKACA;sp|P17612|KAPCA_HUMAN cAMP-dependent protein kinase catalytic subunit alpha OS=Homo sapiens OX=9606 GN=PRKACA PE=1 SV=2	cAMP-dependent protein kinase catalytic subunit alpha	PRKACA	-2.42766	-4.8724	-5.14488	-6.0432	-2.30432	-4.45109	-3.77354	-4.92754	-5.92507	-2.56893	-3.87542	-3.00141	-3.35776	-3.6933	-3.38982	-4.15973	-2.2834	-2.75437	-2.59461	-4.00213	-2.49996	-3.31726	-3.16716	-4.23501	-3.88154	-3.15436	-3.32229	-2.67169	-2.842	-3.01364	-3.37018	-3.60322	-3.89262	-3.57967	-3.31677	-3.87108	-3.14037	-3.21183	-2.95793	-3.7754	0.8998	0.401242	1.32374		0.442396
1407	P17693;P17693-5;P17693-4	sp|P17693|HLAG_HUMAN HLA class I histocompatibility antigen, alpha chain G OS=Homo sapiens OX=9606 GN=HLA-G PE=1 SV=1;sp|P17693-5|HLAG_HUMAN Isoform 5 of HLA class I histocompatibility antigen, alpha chain G OS=Homo sapiens OX=9606 GN=HLA-G;sp|P17693-4|HLA	HLA class I histocompatibility antigen, alpha chain G	HLA-G	-3.97171	-4.27045	-4.10094	-4.19136	-4.04607	-1.37438	-5.35419	-4.24425	-4.30499	-2.30851	-1.82555	-1.89581	-1.51078	-0.578457	-1.38296	-3.14435	-3.47918	-3.34606	-3.74843	-2.71753	-2.41803	-3.51328	-4.72862	-2.60106	-4.80542	-4.04081	-3.27836	-4.36771	-2.82427	-3.01558	-3.24094	-3.85994	-3.65566	-1.1882	-4.6051	-2.37077	-3.84968	-4.41884	-5.30935	-5.56672	0.0207706	0.984636	0.0358655		0.271001
[truncated: 2,914 more rows]
[truncated: 31 more columns]
