# Supplementary material for: Cross-species analysis of viral nucleic acid interacting proteins identifies TAOKs as innate immune regulators
Source: Nat Commun. 2021 Dec 1;12:7009. doi: 10.1038/s41467-021-27192-w (PMC8636641; doi:10.1038/s41467-021-27192-w)
Supplement: Supplementary file 17 — Source Data [file 41467_2021_27192_MOESM17_ESM.zip]

Archive with 14 entries (14 files):
- Figure 3.xlsx
- Figure 4.xlsx
- Figure 5.xlsx
- Figure 5a.pdf
- Figure 6.xlsx
- Figure 6b.pdf
- Figure 7.xlsx
- Supplementary Figure 1.xlsx
- Supplementary Figure 1b.pdf
- Supplementary Figure 5.xlsx
- Supplementary Figure 7.xlsx
- Supplementary Figure 8.xlsx
- Supplementary Figure 8b.pdf
- Supplementary Figure 8c.pdf
