# Supplementary material for: Cross-species analysis of viral nucleic acid interacting proteins identifies TAOKs as innate immune regulators
Source: Nat Commun. 2021 Dec 1;12:7009. doi: 10.1038/s41467-021-27192-w (PMC8636641; doi:10.1038/s41467-021-27192-w)
Supplement: Supplementary file 17 — Source Data [file 41467_2021_27192_MOESM17_ESM.zip › Figure 3.xlsx]

## Sheet: Figure 3b
readout	virus	treatment	gene_name	hit_type	delta_log2_avg	delta_log2_sd	delta_log2_025	delta_log2_25	delta_log2_med	delta_log2_75	delta_log2_975	p_value	p_value.adj	mean	sd
Luciferase	Flu	none	ABCF1	0	0.513144	0.116017	0.308361	0.432316	0.506307	0.585172	0.766942	5.50966e-08	1.60281e-07	14.5692	0.0922612
Luciferase	Flu	none	ABCF3	0	0.827907	0.697012	-0.541743	0.362974	0.830801	1.29541	2.18781	0.239189	0.295321	14.893	0.684957
Luciferase	Flu	none	ADAR	0	0.453561	0.100634	0.259115	0.38724	0.452187	0.516006	0.662098	0.000255114	0.000556613	14.5099	0.0741323
Luciferase	Flu	none	ADARB1	0	0.0932602	0.107963	-0.115466	0.0199932	0.091142	0.164745	0.310812	0.392649	0.454148	14.1519	0.0820195
Luciferase	Flu	none	ANGEL2	0	0.167126	0.112894	-0.0504098	0.0908065	0.164893	0.24216	0.400697	0.139779	0.183819	14.2247	0.0879506
Luciferase	Flu	none	APEX1	0	0.0780237	0.119816	-0.162243	-0.000352973	0.0812728	0.157606	0.310236	0.509441	0.562141	14.1361	0.0977227
Luciferase	Flu	none	APTX	0	0.508453	0.107077	0.312225	0.434034	0.50361	0.577418	0.728242	1.3301e-05	3.64829e-05	14.5666	0.0815353
Luciferase	Flu	none	AQR	0	0.308414	0.111446	0.0929563	0.231918	0.307796	0.384178	0.523785	0.00614139	0.00966513	14.3666	0.0873585
Luciferase	Flu	none	ASCC1	0	0.48388	0.106085	0.286088	0.410395	0.480284	0.551254	0.704438	4.02183e-12	1.28699e-11	14.5428	0.0815569
Luciferase	Flu	none	BANF1	0	-0.447972	0.126943	-0.702689	-0.532656	-0.447605	-0.363169	-0.197879	0.000644818	0.00123805	13.61	0.105428
Luciferase	Flu	none	C8orf88	0	0.423516	0.101817	0.223107	0.357151	0.423186	0.489812	0.62645	0.000179403	0.000418087	14.4805	0.0764426
Luciferase	Flu	none	CAPRIN1	+	0.917338	0.115319	0.693596	0.840274	0.917215	0.992254	1.1445	2.47883e-107	2.64409e-106	14.975	0.0906843
Luciferase	Flu	none	CDKN2AIP	0	0.491176	0.110125	0.290149	0.41546	0.484101	0.560355	0.728893	4.8724e-12	1.50887e-11	14.5483	0.0865072
Luciferase	Flu	none	CHAF1A	0	0.140347	0.185456	-0.271375	0.027713	0.158547	0.271279	0.46506	0.432309	0.494067	14.1967	0.171978
Luciferase	Flu	none	CHAF1B	0	0.0429155	0.108794	-0.158249	-0.0317146	0.0415749	0.114542	0.265243	0.707015	0.738091	14.1003	0.0839485
Luciferase	Flu	none	CMTR1	0	0.356887	0.109377	0.136362	0.283438	0.360373	0.432465	0.562701	0.00199264	0.00335602	14.4162	0.0855724
Luciferase	Flu	none	CMTR2	0	0.367949	0.636531	-0.923738	-0.00485296	0.312952	0.769895	1.68104	0.521571	0.568987	14.4142	0.634839
Luciferase	Flu	none	STAT1 (control)	Control (+)	1.02028	0.117423	0.796108	0.939896	1.01668	1.0985	1.25281	4.05823e-149	4.86988e-148	15.0768	0.0932648
Luciferase	Flu	none	DDX1	0	0.0999601	0.973602	-1.79167	-0.572158	0.100943	0.758356	2.03432	0.922378	0.932087	14.1604	0.978377
Luciferase	Flu	none	CSDE1	+	0.687915	0.117244	0.457411	0.608929	0.685702	0.765941	0.917467	2.30582e-30	1.00617e-29	14.7438	0.0926528
Luciferase	Flu	none	UHRF1	0	0.568857	0.0871959	0.408479	0.507667	0.5658	0.627199	0.744193	1.39345e-53	8.36068e-53	14.6307	0.107349
Luciferase	Flu	none	VRK1	0	0.0382435	0.232818	-0.268447	-0.0573262	0.0146435	0.0913837	0.695546	0.892883	0.911881	14.0981	0.242719
Luciferase	Flu	none	XAB2	+	1.15202	0.094839	0.97235	1.08705	1.1488	1.21348	1.35284	0	0	15.215	0.113043
Luciferase	Flu	none	XRN1	+	0.623875	0.143366	0.376456	0.518392	0.614211	0.721564	0.921233	1.27924e-21	4.91226e-21	14.6827	0.159267
Luciferase	Flu	none	YTHDC2	0	0.021343	0.340799	-0.386786	-0.172286	-0.0746758	0.0861486	0.97356	0.707338	0.738091	14.0558	0.317385
Luciferase	Flu	none	ZC3H11A	0	0.500941	0.0884277	0.337162	0.440745	0.496505	0.556642	0.688514	1.03289e-30	4.72177e-30	14.5637	0.104342
Luciferase	Flu	none	ZC3H15	0	0.251602	0.092238	0.0747336	0.188244	0.25114	0.317078	0.42968	0.00635022	0.0098326	14.313	0.110156
Luciferase	Flu	none	ZC3HAV1	0	0.678905	0.530204	-0.364421	0.321691	0.675297	1.02938	1.72426	0.205149	0.259136	14.7386	0.534644
Luciferase	Flu	none	ZFP91;ZFP91-CNTF;ZNF653	+	0.8591	0.102241	0.67787	0.787071	0.853041	0.923817	1.0796	2.43502e-219	4.67525e-218	14.921	0.121018
Luciferase	Flu	none	ZNF207	+	0.919288	0.0970181	0.732815	0.854685	0.919732	0.983128	1.11497	2.37772e-259	5.70652e-258	14.9802	0.118846
Luciferase	Flu	none	ZNF346	0	-0.110293	0.0965755	-0.291456	-0.175882	-0.113929	-0.0478206	0.0895052	0.25519	0.306229	13.9513	0.117356
Luciferase	Flu	none	ZNF385A	0	-0.0904657	0.0815753	-0.243237	-0.146155	-0.0932529	-0.0393087	0.078277	0.27015	0.320178	13.9712	0.102892
Luciferase	Flu	none	ZNFX1	0	0.536996	0.106992	0.335157	0.463313	0.53199	0.6087	0.757103	3.6309e-27	1.45236e-26	14.6011	0.122509
Luciferase	Flu	none	GNB2L1;RACK1	0	0.448223	0.0932364	0.252288	0.391546	0.449092	0.50714	0.63282	0.000205421	0.000458614	14.5099	0.106963
Luciferase	Flu	none	virus_background	Control (V)	-0.897762	0.0786735	-1.04245	-0.951337	-0.901609	-0.848638	-0.733443	0	0	13.1635	0.102254
Luciferase	Flu	none	Neg. control 3	Control (-)	0.305583	0.0820523	0.15075	0.247599	0.305596	0.361059	0.463567	5.74664e-06	1.62258e-05	14.3671	0.115588
Luciferase	Flu	none	Neg. control 4	Control (-)	-0.288239	0.077431	-0.430686	-0.340957	-0.291721	-0.239468	-0.12349	0.00181073	0.00310411	13.7725	0.106782
Luciferase	Flu	none	PHF6	0	0.350781	0.0978759	0.147044	0.289267	0.35435	0.417227	0.531111	0.00256388	0.00424367	14.4106	0.0837653
Luciferase	Flu	none	PRMT1	0	0.379101	0.0990979	0.171947	0.316301	0.382858	0.446312	0.561425	0.00114817	0.0020797	14.4391	0.0835534
Luciferase	Flu	none	PYHIN1	0	0.475668	0.0936558	0.29535	0.41311	0.473215	0.538167	0.662814	2.96182e-14	9.80464e-14	14.5335	0.0791401
Luciferase	Flu	none	QKI	0	0.438274	0.0912517	0.252044	0.379535	0.439856	0.499	0.614855	0.00039912	0.000832946	14.4972	0.0764542
Luciferase	Flu	none	R3HCC1	0	0.312227	0.0961693	0.114287	0.250997	0.313901	0.378382	0.488764	0.00415538	0.00664861	14.3715	0.0809864
Luciferase	Flu	none	RBM14	0	-0.0181443	0.101972	-0.22518	-0.0854002	-0.0156073	0.0514067	0.172233	0.878314	0.906646	14.0402	0.090061
Luciferase	Flu	none	RBMS1	0	0.537687	0.632258	-0.73605	0.137348	0.538317	0.951466	1.79211	0.383939	0.44949	14.6094	0.627657
Luciferase	Flu	none	RBMS2	+	0.655646	0.144488	0.388937	0.548803	0.656947	0.763702	0.924333	7.81067e-16	2.67794e-15	14.7167	0.134713
Luciferase	Flu	none	RSL1D1	+	1.104	0.0997884	0.890757	1.0431	1.10746	1.1709	1.28652	7.76401e-281	2.48448e-279	15.1613	0.0862031
Luciferase	Flu	none	SMARCA5	+	0.904211	0.363233	0.215443	0.722028	0.831932	1.02388	1.80377	0.0177806	0.0270943	14.9629	0.349218
Luciferase	Flu	none	STAU1	0	0.41466	0.10111	0.213674	0.348887	0.415001	0.478809	0.623675	0.000761228	0.0014329	14.4742	0.0877904
Luciferase	Flu	none	STRBP	0	0.133529	0.0934891	-0.0570838	0.072398	0.13535	0.197738	0.309396	0.151452	0.193859	14.1912	0.0790417
Luciferase	Flu	none	SYNCRIP	0	0.246633	0.109667	0.0214579	0.175326	0.248714	0.320435	0.453678	0.0344875	0.0494149	14.305	0.0952496
Luciferase	Flu	none	TAOK1	+	0.884098	0.114914	0.647303	0.809737	0.887984	0.962938	1.09981	5.53712e-62	4.4297e-61	14.9409	0.103214
Luciferase	Flu	none	TAOK2	+	0.917086	0.0992663	0.715466	0.851567	0.918899	0.983726	1.10949	1.16061e-90	1.11419e-89	14.9759	0.085985
Luciferase	Flu	none	TAOK3	+	0.714496	0.251204	0.161187	0.60965	0.715965	0.818356	1.30007	0.0287682	0.0418446	14.7739	0.243728
Luciferase	Flu	none	TOE1	0	0.428692	0.0932252	0.237667	0.368679	0.429591	0.491885	0.607843	0.000182913	0.000418087	14.4884	0.0779122
Luciferase	Flu	none	Neg. control 2	Control (-)	-0.165017	0.0933466	-0.353198	-0.226218	-0.163638	-0.102504	0.0126709	0.075253	0.103204	13.894	0.0903414
Luciferase	Flu	none	TSEN2	+	0.623252	0.0988554	0.419298	0.558823	0.626883	0.688106	0.812349	2.18034e-32	1.10164e-31	14.6825	0.0851041
Luciferase	Flu	none	TOP1	0	0.263726	0.115397	0.0352249	0.186506	0.266085	0.34294	0.481255	0.02679	0.0395667	14.3232	0.101178
Luciferase	Flu	none	ISY1	+	0.586708	0.10348	0.382663	0.518021	0.588272	0.657814	0.786213	1.54735e-19	5.71329e-19	14.6407	0.0921173
Luciferase	Flu	none	KHDRBS1	0	0.419262	0.0953102	0.218702	0.359656	0.421892	0.48185	0.601202	0.000377675	0.000805707	14.4739	0.0824041
Luciferase	Flu	none	KIF2A	+	0.628078	0.106276	0.412243	0.559861	0.630705	0.698652	0.834608	1.99598e-31	9.58071e-31	14.6825	0.0946972
Luciferase	Flu	none	LARP1	0	0.394839	0.0945521	0.196887	0.334691	0.398353	0.458256	0.572171	0.00101588	0.00187547	14.4495	0.0812658
Luciferase	Flu	none	LRRC59	0	0.364444	0.0943896	0.155251	0.305313	0.371069	0.429318	0.535298	0.00150729	0.0026309	14.4201	0.0818718
Luciferase	Flu	none	MKRN2	0	-0.00464928	0.106827	-0.220266	-0.0750203	-0.0028548	0.0676666	0.201343	0.97689	0.97689	14.0498	0.0958489
Luciferase	Flu	none	MNDA	0	0.555467	0.108417	0.344077	0.480221	0.55829	0.629717	0.764261	9.99847e-05	0.000246116	14.6117	0.0964917
Luciferase	Flu	none	MOV10	+	0.760843	0.115221	0.517034	0.686831	0.764996	0.838993	0.97801	2.27455e-54	1.45571e-53	14.8165	0.105683
Luciferase	Flu	none	MSI2	+	1.0451	0.113118	0.810578	0.970462	1.04859	1.12414	1.25454	7.73238e-199	1.23718e-197	15.1012	0.103213
Luciferase	Flu	none	N4BP2	+	0.961185	0.109465	0.73923	0.887039	0.962755	1.03559	1.1716	2.97517e-163	4.08023e-162	15.016	0.0985556
Luciferase	Flu	none	NTPCR	+	0.608368	0.121762	0.373148	0.526374	0.608062	0.691177	0.846261	3.60015e-11	1.08005e-10	14.6642	0.112733
Luciferase	Flu	none	NUDT16	0	0.101635	0.129468	-0.149194	0.0144283	0.099554	0.19027	0.354836	0.438107	0.494803	14.1557	0.118647
Luciferase	Flu	none	NUMB	0	0.369504	0.105734	0.143242	0.301263	0.377129	0.443012	0.557135	0.00310056	0.00504497	14.4269	0.0934807
Luciferase	Flu	none	PARP1	+	0.788689	0.106438	0.567118	0.721643	0.793752	0.86236	0.986039	8.4481e-60	6.2386e-59	14.8443	0.0964453
Luciferase	Flu	none	PARP12	+	0.744879	0.109988	0.52201	0.671242	0.746239	0.818524	0.956623	2.55475e-59	1.75183e-58	14.7992	0.0994184
Luciferase	Flu	none	PARP2	0	0.492244	0.0984935	0.300376	0.425308	0.492675	0.556561	0.687306	5.08957e-05	0.000132054	14.5482	0.0861101
Luciferase	Flu	none	PATL1	0	0.375212	0.101217	0.153862	0.311966	0.38125	0.443119	0.563473	0.00144459	0.00256816	14.4302	0.0899577
Luciferase	Flu	none	Neg. control 1	Control (-)	0.147692	0.0993287	-0.0557542	0.0824595	0.149831	0.215704	0.335282	0.144658	0.187664	14.2032	0.101309
Luciferase	Flu	none	PDIA5	0	0.24878	0.131331	-0.0204219	0.159829	0.252996	0.342885	0.486807	0.0732975	0.101979	14.306	0.122952
Luciferase	Flu	none	DDX20	0	0.47638	0.122138	0.244772	0.393845	0.470446	0.555608	0.726211	0.000452412	0.000886675	14.5398	0.094227
Luciferase	Flu	none	DDX41	+	0.658484	0.14038	0.39148	0.560751	0.656295	0.752438	0.940818	1.56838e-05	4.18234e-05	14.7221	0.113964
Luciferase	Flu	none	DDX42	+	0.818314	0.13147	0.558072	0.72986	0.818434	0.906416	1.07081	2.33355e-34	1.24456e-33	14.8815	0.104467
Luciferase	Flu	none	DEK	+	0.63787	0.151892	0.363635	0.52703	0.633673	0.742027	0.942644	8.27479e-05	0.000209047	14.7024	0.127381
Luciferase	Flu	none	DHX36	+	0.836391	0.145533	0.5427	0.736697	0.837781	0.934978	1.12006	1.70219e-41	9.61236e-41	14.897	0.121787
Luciferase	Flu	none	DHX58	0	0.24728	0.134663	-0.0190347	0.153228	0.24942	0.344447	0.500956	0.0702364	0.0991572	14.3102	0.108235
Luciferase	Flu	none	DHX9	+	0.698112	0.146756	0.408443	0.596279	0.698656	0.800294	0.977614	1.6091e-18	5.72123e-18	14.7622	0.123532
Luciferase	Flu	none	DTYMK	0	0.450532	0.880686	-1.28292	-0.135303	0.442481	1.04741	2.18144	0.610862	0.658908	14.5187	0.858597
Luciferase	Flu	none	EEA1	0	0.439599	0.124071	0.190503	0.361786	0.439237	0.515879	0.691494	0.000452574	0.000886675	14.5024	0.0977488
Luciferase	Flu	none	EIF2S1	0	0.308819	0.131444	0.0451479	0.219237	0.312785	0.402615	0.55411	0.026096	0.039144	14.3711	0.102909
Luciferase	Flu	none	EIF2S3;EIF2S3L	+	0.710339	0.134395	0.450182	0.619364	0.708506	0.802514	0.973304	6.73705e-30	2.81199e-29	14.7738	0.107738
Luciferase	Flu	none	ELAVL1	0	0.0948091	0.132988	-0.161768	0.00476089	0.0933146	0.183595	0.356456	0.485816	0.542307	14.1584	0.105735
Luciferase	Flu	none	ERI3	0	0.546436	0.12495	0.313909	0.457867	0.541062	0.629564	0.798827	0.000140301	0.000336722	14.6092	0.0968135
Luciferase	Flu	none	EXOSC2	0	0.486814	0.134544	0.234251	0.396839	0.47807	0.570518	0.774038	0.000439672	0.000886675	14.5482	0.113004
Luciferase	Flu	none	EXOSC4	0	0.240955	0.150016	-0.0667646	0.139649	0.246854	0.350242	0.507622	0.128826	0.171768	14.3055	0.124341
Luciferase	Flu	none	FAM98B	0	0.340312	0.391782	-0.474488	0.146564	0.310222	0.478701	1.28572	0.243025	0.295321	14.4031	0.374667
Luciferase	Flu	none	IFI27	0	0.161132	0.136487	-0.103109	0.0669731	0.158457	0.254569	0.424695	0.241886	0.295321	14.225	0.109167
Luciferase	Flu	none	MAVS (control)	Control (+)	0.222273	0.131409	-0.0334072	0.130799	0.217939	0.312772	0.480634	0.0900112	0.121705	14.2865	0.105079
Luciferase	Flu	none	ILF3	0	0.317196	0.690588	-1.05192	-0.143962	0.314667	0.78866	1.65079	0.648324	0.691546	14.3641	0.679193
Luciferase	Flu	none	ILF2	-	-0.909357	0.128426	-1.15654	-0.997575	-0.911381	-0.822016	-0.656329	5.76229e-79	5.02891e-78	13.1534	0.100866
Luciferase	Flu	PMA	UHRF1	+	0.685989	0.106147	0.477105	0.614077	0.685153	0.757375	0.895369	7.29588e-61	1.00058e-59	15.2711	0.139001
Luciferase	Flu	PMA	VRK1	0	0.205516	0.788613	-1.38933	-0.298597	0.211837	0.712374	1.76439	0.778259	0.833948	14.7842	0.79122
Luciferase	Flu	PMA	XAB2	+	0.871923	0.105375	0.668693	0.801161	0.870758	0.941362	1.08236	1.85331e-153	5.9306e-152	15.4575	0.139326
Luciferase	Flu	PMA	XRN1	0	0.436589	0.112374	0.217335	0.360409	0.436621	0.512252	0.655636	4.1169e-06	1.79647e-05	15.0223	0.143456
Luciferase	Flu	PMA	YTHDC2	0	0.339035	0.288278	-0.253765	0.207744	0.317549	0.436312	1.06977	0.124823	0.190206	14.9222	0.273581
Luciferase	Flu	PMA	ZC3H11A	0	0.363616	0.102287	0.160909	0.294314	0.363234	0.433153	0.561118	0.000643334	0.00199226	14.9487	0.135315
Luciferase	Flu	PMA	ZC3H15	0	0.7117	0.54646	-0.361318	0.362361	0.675253	1.07005	1.82444	0.17862	0.263809	15.2825	0.53074
Luciferase	Flu	PMA	ZC3HAV1	0	0.898191	0.531949	-0.147879	0.542694	0.887726	1.24938	1.95687	0.0921824	0.147492	15.4938	0.545193
Luciferase	Flu	PMA	ZFP91;ZFP91-CNTF;ZNF653	+	1.04742	0.117815	0.80949	0.970109	1.04947	1.12704	1.27183	2.38219e-211	1.14345e-209	15.6324	0.150521
Luciferase	Flu	PMA	ZNF207	+	0.603086	0.121786	0.356292	0.522174	0.603019	0.686	0.837036	9.21837e-05	0.000340371	15.1896	0.149889
Luciferase	Flu	PMA	ZNF346	0	0.197753	0.111812	-0.0202241	0.122375	0.197499	0.271767	0.419861	0.082158	0.135986	14.7837	0.142259
Luciferase	Flu	PMA	ZNF385A	0	0.0754037	0.0963124	-0.11192	0.00995687	0.0758992	0.139006	0.264791	0.442569	0.559034	14.66	0.133514
Luciferase	Flu	PMA	ZNFX1	+	0.673748	0.101126	0.475363	0.605614	0.672332	0.742176	0.870576	2.76963e-59	3.32356e-58	15.2592	0.135294
Luciferase	Flu	PMA	GNB2L1;RACK1	0	0.389164	0.109526	0.174184	0.314688	0.389356	0.461669	0.606668	0.000566623	0.00187572	14.9737	0.141278
Luciferase	Flu	PMA	virus_background	Control (V)	-1.42634	0.0940824	-1.61063	-1.48938	-1.42645	-1.36381	-1.24307	0	0	13.1588	0.130538
Luciferase	Flu	PMA	Neg. control 3	Control (-)	0.0126138	0.112986	-0.212961	-0.0632918	0.016364	0.0909472	0.225663	0.896317	0.92523	14.5985	0.161936
Luciferase	Flu	PMA	Neg. control 4	Control (-)	0.0585588	0.0930334	-0.122453	-0.0050432	0.0592124	0.120725	0.241666	0.544071	0.644825	14.644	0.134244
Luciferase	Flu	PMA	DDX20	0	0.429181	0.16352	0.107232	0.320891	0.429414	0.539074	0.746285	0.00888465	0.0213393	15.0125	0.125351
Luciferase	Flu	PMA	DDX41	0	0.580419	0.157426	0.268508	0.475887	0.578818	0.686042	0.892055	3.65403e-05	0.000146161	15.1644	0.117819
Luciferase	Flu	PMA	DDX42	0	0.395246	0.166141	0.0659355	0.28422	0.395126	0.50863	0.713716	0.0208497	0.0444793	14.9789	0.128943
Luciferase	Flu	PMA	DEK	+	0.715932	0.162958	0.394176	0.609198	0.714853	0.822681	1.03697	4.3786e-10	2.80231e-09	15.2998	0.124881
Luciferase	Flu	PMA	DHX36	+	0.634838	0.158761	0.321885	0.528394	0.634301	0.742997	0.945143	3.31878e-07	1.67686e-06	15.2172	0.119006
Luciferase	Flu	PMA	DHX58	0	0.416079	0.164339	0.0921302	0.306078	0.414196	0.52697	0.738663	0.0109129	0.0255522	14.9989	0.125677
Luciferase	Flu	PMA	DHX9	0	0.514521	0.160942	0.188008	0.40807	0.513327	0.623341	0.829235	0.00137146	0.00411439	15.0975	0.121409
Luciferase	Flu	PMA	DTYMK	0	0.259264	0.902739	-1.49817	-0.35393	0.256728	0.873551	2.0286	0.781826	0.833948	14.8525	0.877813
Luciferase	Flu	PMA	EEA1	0	0.419128	0.164986	0.0911801	0.306891	0.420505	0.531586	0.74561	0.0114228	0.0261092	15.0031	0.128522
Luciferase	Flu	PMA	EIF2S1	0	0.469421	0.16055	0.153439	0.361667	0.466653	0.578501	0.788703	0.00278197	0.00763054	15.0525	0.121474
Luciferase	Flu	PMA	EIF2S3;EIF2S3L	0	0.230354	0.258494	-0.176086	0.082283	0.205672	0.339093	0.885254	0.268256	0.378715	14.8167	0.240006
Luciferase	Flu	PMA	ELAVL1	0	-0.00290617	0.159362	-0.31388	-0.110558	-0.0037654	0.103814	0.308723	0.981456	0.981456	14.5797	0.11907
Luciferase	Flu	PMA	ERI3	0	0.563925	0.161528	0.250951	0.45457	0.563773	0.672075	0.886322	0.000616928	0.00197417	15.1469	0.123502
Luciferase	Flu	PMA	EXOSC2	0	0.434568	0.162508	0.118382	0.322348	0.433174	0.545255	0.747265	0.00579646	0.0146437	15.0167	0.123584
Luciferase	Flu	PMA	EXOSC4	0	0.367075	0.732497	-1.08556	-0.120871	0.375688	0.856291	1.77744	0.61701	0.718897	14.9561	0.717473
Luciferase	Flu	PMA	FAM98B	0	0.393079	0.521367	-0.642989	0.0747097	0.353932	0.722307	1.4596	0.410945	0.546648	14.976	0.5017
Luciferase	Flu	PMA	IFI27	0	0.0982509	0.162377	-0.222481	-0.00903599	0.0961644	0.204848	0.452597	0.543794	0.644825	14.6799	0.124758
Luciferase	Flu	PMA	MAVS (control)	Control (+)	0.254079	0.158397	-0.0548505	0.148762	0.255548	0.359194	0.570414	0.113122	0.175156	14.8382	0.119454
Luciferase	Flu	PMA	ILF3	0	0.273191	0.704558	-1.14917	-0.190098	0.269381	0.750673	1.64802	0.701882	0.77449	14.8413	0.688112
Luciferase	Flu	PMA	ILF2	0	-0.775917	0.977345	-2.73732	-1.41427	-0.774895	-0.13594	1.17026	0.424435	0.550619	13.7885	0.968881
Luciferase	Flu	PMA	ABCF1	+	0.648425	0.147519	0.369313	0.543932	0.646358	0.747982	0.938476	1.19484e-06	5.46212e-06	15.2271	0.108734
Luciferase	Flu	PMA	ABCF3	0	0.854269	0.699943	-0.517075	0.381085	0.856864	1.32376	2.22965	0.224754	0.326915	15.4476	0.688395
Luciferase	Flu	PMA	ADAR	0	0.388317	0.160099	0.0804371	0.279038	0.38582	0.496992	0.707073	0.014131	0.0315482	14.968	0.125872
Luciferase	Flu	PMA	ADARB1	0	0.2502	0.155101	-0.0407993	0.140318	0.24513	0.355017	0.560502	0.0991921	0.156106	14.8305	0.119198
Luciferase	Flu	PMA	ANGEL2	0	0.16367	0.147151	-0.1161	0.062682	0.160164	0.264492	0.448267	0.276365	0.384507	14.7417	0.108084
Luciferase	Flu	PMA	APEX1	0	-0.551002	0.679632	-1.8668	-1.00508	-0.557743	-0.0968458	0.833774	0.41568	0.546648	14.0331	0.675656
Luciferase	Flu	PMA	APTX	0	0.540003	0.150584	0.251884	0.434572	0.536313	0.639963	0.840611	0.000160992	0.000572417	15.1193	0.114351
Luciferase	Flu	PMA	AQR	0	0.339837	0.163103	0.0262765	0.229732	0.335296	0.452544	0.659373	0.0362474	0.0695951	14.92	0.129308
Luciferase	Flu	PMA	ASCC1	0	0.560959	0.151426	0.273053	0.455475	0.557915	0.663385	0.866737	0.000388996	0.0013337	15.1388	0.114095
Luciferase	Flu	PMA	BANF1	0	-0.403196	0.154335	-0.701713	-0.509702	-0.403215	-0.29833	-0.102485	0.00889136	0.0213393	14.175	0.118338
Luciferase	Flu	PMA	C8orf88	0	0.114132	0.165659	-0.209715	0.000476136	0.115165	0.225892	0.441693	0.50434	0.620726	14.693	0.132298
Luciferase	Flu	PMA	CAPRIN1	0	0.475715	0.638712	-0.786005	0.0714621	0.455537	0.878241	1.76983	0.438313	0.559034	15.0437	0.61377
Luciferase	Flu	PMA	CDKN2AIP	+	0.629114	0.158089	0.322148	0.519855	0.626908	0.736474	0.940374	6.52513e-07	3.13206e-06	15.2094	0.123403
Luciferase	Flu	PMA	CHAF1A	0	0.27006	0.159875	-0.0340161	0.158883	0.265947	0.37607	0.585296	0.0888398	0.144553	14.8493	0.124621
Luciferase	Flu	PMA	CHAF1B	0	-0.0591019	0.14843	-0.338169	-0.163088	-0.0607101	0.0411026	0.235875	0.691143	0.771508	14.5202	0.109231
Luciferase	Flu	PMA	CMTR1	+	0.613729	0.163483	0.297642	0.500093	0.612825	0.723715	0.938738	9.06044e-05	0.000340371	15.1944	0.129772
Luciferase	Flu	PMA	CMTR2	0	-0.00816177	0.658203	-1.29775	-0.399891	-0.0531104	0.401404	1.36109	0.938827	0.948709	14.5512	0.651894
Luciferase	Flu	PMA	STAT1 (control)	Control (+)	1.02155	0.913286	-0.769805	0.414136	1.0183	1.62111	2.79178	0.264508	0.378715	15.5888	0.920533
Luciferase	Flu	PMA	DDX1	0	0.519892	1.10764	-1.72359	-0.194119	0.524377	1.25603	2.69782	0.629035	0.718897	15.0836	1.1506
Luciferase	Flu	PMA	CSDE1	0	0.275017	0.721356	-1.17403	-0.157949	0.243507	0.712904	1.796	0.673086	0.760191	14.8493	0.710785
Luciferase	Flu	PMA	ISY1	0	0.482608	0.270686	0.0653416	0.36195	0.462655	0.570293	1.18578	0.0421039	0.0787156	15.0622	0.263621
Luciferase	Flu	PMA	KHDRBS1	0	0.368061	0.130238	0.108504	0.281447	0.370105	0.456145	0.619131	0.00524281	0.013603	14.9426	0.115813
Luciferase	Flu	PMA	KIF2A	0	0.564058	0.143932	0.287604	0.466067	0.562555	0.66118	0.85381	3.25435e-07	1.67686e-06	15.1399	0.128666
Luciferase	Flu	PMA	LARP1	0	0.400133	0.122436	0.156579	0.316671	0.401851	0.484314	0.63495	0.00154953	0.00437515	14.9763	0.106483
Luciferase	Flu	PMA	LRRC59	0	-0.0238168	0.124412	-0.269957	-0.108128	-0.0221893	0.060221	0.220527	0.853109	0.8902	14.5526	0.108983
Luciferase	Flu	PMA	MKRN2	0	0.0250671	0.123903	-0.218458	-0.0569339	0.0254993	0.107951	0.26958	0.834223	0.880059	14.6009	0.107394
Luciferase	Flu	PMA	MNDA	+	0.585682	0.135115	0.322866	0.493023	0.585012	0.676581	0.849359	2.30151e-09	1.38091e-08	15.1626	0.120221
Luciferase	Flu	PMA	MOV10	+	0.730133	0.13752	0.461354	0.638391	0.732169	0.824874	0.998877	1.24198e-28	9.9358e-28	15.3063	0.122895
Luciferase	Flu	PMA	MSI2	+	0.85344	0.153	0.565165	0.747524	0.85188	0.957485	1.15743	1.45506e-39	1.26987e-38	15.4298	0.138234
Luciferase	Flu	PMA	N4BP2	0	0.967462	0.402494	-0.0450404	0.837987	0.998956	1.14033	1.80828	0.0561985	0.0999085	15.5411	0.391324
Luciferase	Flu	PMA	NTPCR	0	0.300673	0.161551	-0.0185032	0.189142	0.303865	0.411487	0.608821	0.0689362	0.118268	14.8774	0.149579
Luciferase	Flu	PMA	NUDT16	0	0.247534	0.121166	0.0127221	0.1669	0.246455	0.329022	0.487453	0.0426376	0.0787156	14.8233	0.104148
Luciferase	Flu	PMA	NUMB	+	0.612852	0.125311	0.369433	0.52954	0.610751	0.698185	0.856535	4.74874e-18	3.25628e-17	15.1895	0.109632
Luciferase	Flu	PMA	PARP1	+	0.971806	0.127377	0.717353	0.885214	0.971816	1.05807	1.22489	5.80865e-90	1.39408e-88	15.5477	0.110674
Luciferase	Flu	PMA	PARP12	+	0.868495	0.139777	0.590175	0.774852	0.869829	0.962629	1.13666	1.17546e-51	1.12844e-50	15.4451	0.125879
Luciferase	Flu	PMA	PARP2	0	0.575043	0.236726	0.190327	0.459305	0.562987	0.669046	1.12388	0.0235167	0.0490783	15.1506	0.241496
Luciferase	Flu	PMA	PATL1	0	0.282071	0.129036	0.030652	0.194711	0.283647	0.37143	0.524145	0.0325221	0.0637167	14.8584	0.113462
Luciferase	Flu	PMA	Neg. control 1	Control (-)	-0.0133835	0.123887	-0.255547	-0.0957906	-0.0125808	0.068945	0.227367	0.918968	0.938521	14.5619	0.119772
Luciferase	Flu	PMA	PDIA5	0	0.395612	0.123244	0.151324	0.312892	0.396866	0.479183	0.634444	0.00142651	0.00414985	14.9726	0.106048
Luciferase	Flu	PMA	PHF6	+	0.667517	0.12844	0.416612	0.580791	0.667523	0.755779	0.913541	1.89719e-21	1.401e-20	15.2462	0.108536
Luciferase	Flu	PMA	PRMT1	0	0.235086	0.125992	-0.0152553	0.151492	0.235993	0.321122	0.478061	0.0689894	0.118268	14.8144	0.108211
Luciferase	Flu	PMA	PYHIN1	+	0.606787	0.136188	0.345548	0.514135	0.604348	0.700938	0.875273	1.90468e-08	1.07558e-07	15.1862	0.117619
Luciferase	Flu	PMA	QKI	0	0.264182	0.14832	-0.0248946	0.163811	0.262332	0.361932	0.562993	0.0745703	0.125592	14.8414	0.131974
Luciferase	Flu	PMA	R3HCC1	0	0.181078	0.122015	-0.0548003	0.096845	0.17932	0.265071	0.417358	0.137581	0.206372	14.759	0.101566
Luciferase	Flu	PMA	RBM14	0	0.0439307	0.125169	-0.20215	-0.0405628	0.0433863	0.127196	0.291881	0.734026	0.800756	14.6222	0.10485
Luciferase	Flu	PMA	RBMS1	0	0.687362	0.641827	-0.591879	0.270419	0.686527	1.11388	1.94261	0.282049	0.386811	15.2697	0.633621
Luciferase	Flu	PMA	RBMS2	+	1.05177	0.154232	0.756869	0.945835	1.04955	1.15638	1.3545	3.90216e-59	4.1623e-58	15.6319	0.138305
Luciferase	Flu	PMA	RSL1D1	+	1.06177	0.150597	0.754761	0.965281	1.06206	1.16146	1.35539	6.08435e-84	1.1682e-82	15.641	0.135315
Luciferase	Flu	PMA	SMARCA5	+	1.00281	0.453131	0.149967	0.757197	0.93745	1.22105	2.02218	0.030191	0.0603821	15.5869	0.432145
Luciferase	Flu	PMA	STAU1	0	0.278551	0.137873	-0.000840158	0.18631	0.280718	0.373311	0.543169	0.0518213	0.093865	14.8595	0.120754
Luciferase	Flu	PMA	STRBP	0	0.117193	0.127391	-0.127643	0.0305887	0.114915	0.20298	0.371782	0.366833	0.496	14.6944	0.107773
Luciferase	Flu	PMA	SYNCRIP	0	0.290164	0.131922	0.0323565	0.199532	0.28849	0.380294	0.550767	0.0278647	0.0569151	14.8696	0.11132
Luciferase	Flu	PMA	TAOK1	+	0.827227	0.123702	0.586101	0.743186	0.827798	0.912383	1.06715	8.77505e-74	1.40401e-72	15.4066	0.104262
Luciferase	Flu	PMA	TAOK2	0	0.398984	0.134271	0.13982	0.308015	0.396761	0.490648	0.660981	0.00371663	0.00991102	14.9789	0.115539
Luciferase	Flu	PMA	TAOK3	+	0.778614	0.268756	0.281921	0.638662	0.758432	0.887616	1.4466	0.0147974	0.0322852	15.3613	0.25569
Luciferase	Flu	PMA	TOE1	0	-0.0966692	0.14439	-0.38278	-0.19451	-0.0938861	0.00189214	0.183898	0.516696	0.627883	14.4831	0.128834
Luciferase	Flu	PMA	Neg. control 2	Control (-)	-0.0578063	0.116784	-0.28262	-0.137566	-0.0597532	0.0216592	0.173053	0.627536	0.718897	14.522	0.100575
Luciferase	Flu	PMA	TSEN2	0	0.518001	0.132155	0.260801	0.427128	0.518481	0.607916	0.772048	3.51208e-05	0.000146161	15.0964	0.113584
Luciferase	Flu	PMA	TOP1	0	0.0944523	0.127776	-0.152162	0.00881528	0.09377	0.180214	0.345856	0.465729	0.580649	14.6739	0.108512
Luciferase	HSV	PMA	UHRF1	+	0.907628	0.354179	0.206106	0.674268	0.906761	1.14557	1.5992	0.0130572	0.0964228	10.7657	0.15899
Luciferase	HSV	PMA	VRK1	0	1.12548	0.866904	-0.592835	0.566578	1.12902	1.69546	2.81543	0.200771	0.602313	10.9832	0.806772
Luciferase	HSV	PMA	XAB2	0	1.0248	0.760126	-0.504405	0.532501	1.03012	1.53226	2.49357	0.187981	0.601539	10.876	0.679599
Luciferase	HSV	PMA	XRN1	0	0.519116	0.414331	-0.32849	0.268432	0.522443	0.782999	1.33663	0.186481	0.601539	10.3785	0.270214
Luciferase	HSV	PMA	YTHDC2	+	0.94537	0.359052	0.234302	0.70613	0.944968	1.18268	1.65173	0.0115354	0.0964228	10.8029	0.174971
Luciferase	HSV	PMA	ZC3H11A	0	1.28344	0.824618	-0.351308	0.733626	1.27831	1.84634	2.87407	0.124076	0.458579	11.1354	0.758531
Luciferase	HSV	PMA	ZC3H15	0	0.0230242	0.360447	-0.691139	-0.212516	0.0227629	0.260987	0.732557	0.948049	0.970528	9.88189	0.176812
Luciferase	HSV	PMA	ZC3HAV1	0	0.565442	0.698364	-0.789919	0.100111	0.552217	1.0304	1.97767	0.420524	0.761704	10.4227	0.618579
Luciferase	HSV	PMA	ZFP91;ZFP91-CNTF;ZNF653	+	1.83602	0.629771	0.582084	1.41747	1.82904	2.26231	3.08457	0.0034972	0.0656758	11.6885	0.541571
Luciferase	HSV	PMA	ZNF207	+	1.40797	0.631175	0.15575	1.00553	1.41122	1.81486	2.66708	0.0293971	0.156784	11.2682	0.552033
Luciferase	HSV	PMA	ZNF346	0	0.627093	0.695711	-0.749888	0.173759	0.61486	1.08729	1.9899	0.363927	0.74334	10.4788	0.625221
Luciferase	HSV	PMA	ZNF385A	0	0.364389	0.528968	-0.67175	0.0370882	0.358662	0.686316	1.46523	0.459853	0.764898	10.2329	0.418072
Luciferase	HSV	PMA	ZNFX1	0	0.721332	0.755045	-0.771265	0.218359	0.720262	1.2273	2.20567	0.33799	0.733552	10.5884	0.676819
Luciferase	HSV	PMA	GNB2L1;RACK1	0	0.884698	1.17182	-1.47615	0.102678	0.893329	1.65798	3.21154	0.453384	0.764898	10.738	1.12816
Luciferase	HSV	PMA	virus_background	Control (V)	-5.81716	0.764445	-7.36816	-6.30941	-5.80787	-5.34066	-4.29886	5.15154e-109	4.94547e-107	4.0411	0.700727
Luciferase	HSV	PMA	Neg. control 3	Control (-)	0.0455699	0.778322	-1.51519	-0.467293	0.051432	0.567967	1.58711	0.950308	0.970528	9.93796	1.00362
Luciferase	HSV	PMA	Neg. control 4	Control (-)	0.451076	0.554385	-0.650645	0.0813586	0.451215	0.822328	1.54624	0.41737	0.761704	10.3125	0.62051
Luciferase	HSV	PMA	ABCF1	+	1.05149	0.409303	0.266488	0.777053	1.04177	1.33012	1.86295	0.0124437	0.0964228	10.9027	0.186393
Luciferase	HSV	PMA	ABCF3	0	0.688955	0.919186	-1.10953	0.0777773	0.690646	1.30055	2.50311	0.455097	0.764898	10.5499	0.851478
Luciferase	HSV	PMA	ADAR	0	0.215835	0.415708	-0.596274	-0.0609103	0.215529	0.493736	1.03154	0.605243	0.867214	10.0656	0.202776
Luciferase	HSV	PMA	ADARB1	0	0.748797	0.794989	-0.819022	0.212357	0.746979	1.29091	2.29937	0.351494	0.733552	10.5989	0.707087
Luciferase	HSV	PMA	ANGEL2	0	-0.173266	0.982131	-2.10357	-0.83776	-0.165858	0.485592	1.75087	0.864839	0.939046	9.67626	0.916355
Luciferase	HSV	PMA	APEX1	0	-0.298603	0.404439	-1.08203	-0.568314	-0.305431	-0.0222925	0.505181	0.467648	0.764898	9.55345	0.181366
Luciferase	HSV	PMA	APTX	0	0.195787	0.407327	-0.591143	-0.0774133	0.192041	0.471101	1.00367	0.632426	0.883595	10.0485	0.183506
Luciferase	HSV	PMA	AQR	0	0.34455	1.04562	-1.72242	-0.355366	0.346524	1.0462	2.40255	0.741627	0.930653	10.1885	0.979191
Luciferase	HSV	PMA	ASCC1	0	-0.214295	0.744497	-1.69187	-0.701635	-0.215013	0.290959	1.22067	0.774395	0.936088	9.64964	0.654744
Luciferase	HSV	PMA	BANF1	0	0.594675	1.43548	-2.23148	-0.376163	0.608599	1.56549	3.35878	0.68008	0.906773	10.4549	1.40396
Luciferase	HSV	PMA	C8orf88	0	0.269213	1.00226	-1.73439	-0.406127	0.276015	0.940985	2.21001	0.780073	0.936088	10.1167	0.93068
Luciferase	HSV	PMA	CAPRIN1	0	0.128251	0.772025	-1.37229	-0.378854	0.114998	0.648961	1.6425	0.8809	0.939627	9.98468	0.676801
Luciferase	HSV	PMA	CDKN2AIP	0	0.0347843	0.411875	-0.759347	-0.239573	0.0327512	0.308463	0.855464	0.936196	0.970528	9.88785	0.190897
Luciferase	HSV	PMA	CHAF1A	0	0.645907	1.04758	-1.46474	-0.0337012	0.657683	1.33878	2.69504	0.529969	0.791229	10.5146	0.977629
Luciferase	HSV	PMA	CHAF1B	+	2.15369	0.846597	0.48103	1.58794	2.15824	2.73458	3.80541	0.011738	0.0964228	12.0037	0.761779
Luciferase	HSV	PMA	CMTR1	0	0.827817	0.863274	-0.864679	0.248239	0.832343	1.39601	2.52419	0.339277	0.733552	10.6622	0.779707
Luciferase	HSV	PMA	CMTR2	0	0.342782	0.815681	-1.28906	-0.201489	0.3548	0.903196	1.90779	0.67741	0.906773	10.1965	0.725703
Luciferase	HSV	PMA	STAT1 (control)	Control (+)	1.34979	1.24774	-1.05737	0.498054	1.34419	2.19489	3.80606	0.283644	0.704885	11.1973	1.20596
Luciferase	HSV	PMA	DDX1	0	-1.90196	1.66137	-5.15119	-3.02016	-1.9081	-0.781452	1.35269	0.26112	0.69632	7.94452	1.63493
Luciferase	HSV	PMA	CSDE1	0	-0.584024	0.835471	-2.28228	-1.14305	-0.568666	-2.64642e-05	1.00892	0.503516	0.779638	9.3037	0.744318
Luciferase	HSV	PMA	DDX20	0	1.24137	0.90179	-0.533995	0.630824	1.22853	1.85133	3.0371	0.170042	0.583002	11.1151	0.82636
Luciferase	HSV	PMA	DDX41	+	2.00203	0.714711	0.569747	1.5286	2.00426	2.48983	3.38994	0.00740183	0.088822	11.8651	0.623537
Luciferase	HSV	PMA	DDX42	0	0.0113007	0.763766	-1.49688	-0.510917	0.0153711	0.522386	1.5081	0.984083	0.984436	9.89058	0.688249
Luciferase	HSV	PMA	DEK	0	1.54799	0.799622	0.00413564	1.01146	1.54835	2.07654	3.13085	0.0535764	0.244921	11.4144	0.710767
Luciferase	HSV	PMA	DHX36	+	1.89363	0.716041	0.476781	1.4153	1.90098	2.37264	3.31629	0.0110325	0.0964228	11.7784	0.621749
Luciferase	HSV	PMA	DHX58	0	0.817962	0.748993	-0.657305	0.32199	0.808507	1.30782	2.30017	0.274324	0.704885	10.6824	0.663752
Luciferase	HSV	PMA	DHX9	+	1.72081	0.68825	0.370541	1.26862	1.72507	2.17875	3.0704	0.0170401	0.116846	11.5909	0.59249
Luciferase	HSV	PMA	DTYMK	+	2.09145	0.759742	0.590263	1.58892	2.09036	2.60146	3.60073	0.00733888	0.088822	11.9691	0.682606
Luciferase	HSV	PMA	EEA1	0	-0.921905	0.749119	-2.38742	-1.41994	-0.924748	-0.42475	0.542256	0.222247	0.627522	8.94653	0.648859
Luciferase	HSV	PMA	EIF2S1	+	1.47375	0.396236	0.69408	1.20303	1.47692	1.73861	2.25025	5.67181e-05	0.00181498	11.3424	0.170104
Luciferase	HSV	PMA	EIF2S3;EIF2S3L	0	0.575812	0.700442	-0.81958	0.109691	0.577929	1.04253	1.92789	0.414899	0.761704	10.4289	0.61205
Luciferase	HSV	PMA	ELAVL1	0	0.967722	0.805296	-0.670157	0.437845	0.970264	1.50933	2.52036	0.233118	0.639411	10.8317	0.705357
Luciferase	HSV	PMA	ERI3	0	-0.148955	0.725789	-1.56093	-0.63796	-0.152665	0.333164	1.27172	0.834762	0.93802	9.7117	0.621999
Luciferase	HSV	PMA	EXOSC2	0	-0.268376	0.860831	-1.97778	-0.852176	-0.266292	0.304807	1.42626	0.756155	0.930653	9.61076	0.783465
Luciferase	HSV	PMA	EXOSC4	0	0.338715	1.06669	-1.74187	-0.372518	0.343636	1.05387	2.42802	0.748277	0.930653	10.2178	1.00903
Luciferase	HSV	PMA	FAM98B	0	0.0105052	0.438828	-0.836927	-0.274972	0.00629352	0.284323	0.880549	0.984436	0.984436	9.87638	0.254958
Luciferase	HSV	PMA	IFI27	0	-0.651359	1.03084	-2.65531	-1.34077	-0.671413	0.0303937	1.38731	0.523033	0.791229	9.21929	0.962359
Luciferase	HSV	PMA	MAVS (control)	Control (+)	0.483112	0.825246	-1.12915	-0.0765442	0.489422	1.0327	2.12556	0.563311	0.819361	10.3456	0.747779
Luciferase	HSV	PMA	ILF3	+	2.75067	1.285	0.213901	1.89403	2.74048	3.62233	5.291	0.0357899	0.171792	12.6115	1.2414
Luciferase	HSV	PMA	ILF2	-	-4.17765	1.94335	-7.91319	-5.51028	-4.17342	-2.84876	-0.324732	0.0338901	0.171234	5.68435	1.92794
Luciferase	HSV	PMA	ISY1	+	2.26863	0.744996	0.793329	1.76324	2.26845	2.77022	3.73193	0.00410474	0.0656758	12.1408	0.658783
Luciferase	HSV	PMA	KHDRBS1	0	0.699788	0.810351	-0.873953	0.154018	0.698363	1.23832	2.29284	0.393501	0.761704	10.5637	0.726935
Luciferase	HSV	PMA	KIF2A	+	0.863018	0.367971	0.13143	0.615806	0.86238	1.11203	1.58195	0.0236624	0.141975	10.7185	0.155072
Luciferase	HSV	PMA	LARP1	0	0.338536	0.885778	-1.46877	-0.254803	0.348711	0.939585	2.05485	0.701293	0.909785	10.1935	0.808674
Luciferase	HSV	PMA	LRRC59	0	-0.14583	0.63423	-1.40938	-0.573925	-0.137306	0.277852	1.10857	0.82781	0.93802	9.71985	0.521388
Luciferase	HSV	PMA	MKRN2	0	-0.191923	0.74103	-1.65782	-0.694037	-0.186384	0.306125	1.24832	0.802091	0.93802	9.66334	0.67254
Luciferase	HSV	PMA	MNDA	0	0.5505	0.666896	-0.746609	0.092578	0.557803	1.00365	1.84314	0.418267	0.761704	10.4069	0.579557
Luciferase	HSV	PMA	MOV10	0	0.142685	0.606113	-1.022	-0.25374	0.128299	0.523815	1.39284	0.824755	0.93802	9.99803	0.499662
Luciferase	HSV	PMA	MSI2	0	0.381579	0.368545	-0.342706	0.134228	0.383733	0.630431	1.09811	0.306075	0.725102	10.2384	0.152614
Luciferase	HSV	PMA	N4BP2	0	1.31184	0.678448	-0.069181	0.855518	1.32019	1.77583	2.60593	0.0639561	0.279081	11.1755	0.587881
Luciferase	HSV	PMA	NTPCR	0	0.636307	0.67431	-0.698762	0.182716	0.632884	1.08649	1.95942	0.349241	0.733552	10.4912	0.591319
Luciferase	HSV	PMA	NUDT16	0	0.558631	0.654823	-0.695663	0.117535	0.55209	0.992199	1.85237	0.398155	0.761704	10.402	0.558552
Luciferase	HSV	PMA	NUMB	0	0.461862	0.367254	-0.247562	0.211389	0.461231	0.709849	1.17579	0.213394	0.620783	10.318	0.150908
Luciferase	HSV	PMA	PARP1	0	0.655075	0.519751	-0.443057	0.335381	0.658868	0.981764	1.70947	0.200614	0.602313	10.5079	0.387027
Luciferase	HSV	PMA	PARP12	0	0.303386	0.759955	-1.21113	-0.209522	0.304405	0.818319	1.78465	0.691927	0.909785	10.1598	0.680804
Luciferase	HSV	PMA	PARP2	0	0.131185	0.728969	-1.31028	-0.344587	0.121646	0.611768	1.61008	0.858815	0.939046	9.98129	0.646787
Luciferase	HSV	PMA	PATL1	0	0.0598772	0.367371	-0.658533	-0.187663	0.0626352	0.312947	0.778515	0.870574	0.939046	9.91438	0.152906
Luciferase	HSV	PMA	Neg. control 1	Control (-)	-0.421286	0.590004	-1.5989	-0.816053	-0.416751	-0.0331348	0.740142	0.472091	0.764898	9.42827	0.676464
Luciferase	HSV	PMA	PDIA5	0	0.193681	0.723379	-1.23735	-0.281994	0.190445	0.678252	1.59687	0.791315	0.937855	10.073	0.63564
Luciferase	HSV	PMA	PHF6	0	0.670209	0.40737	-0.112852	0.401303	0.673923	0.930577	1.4772	0.0949815	0.379926	10.543	0.21759
Luciferase	HSV	PMA	PRMT1	0	1.07062	0.985278	-0.882156	0.39852	1.0792	1.73528	3.00679	0.28636	0.704885	10.9308	0.929687
Luciferase	HSV	PMA	PYHIN1	0	0.824504	0.810794	-0.784733	0.283269	0.813442	1.36516	2.40602	0.309679	0.725102	10.7077	0.739706
Luciferase	HSV	PMA	QKI	0	0.249104	0.726329	-1.17579	-0.243023	0.242595	0.73388	1.67032	0.739157	0.930653	10.1052	0.639451
Luciferase	HSV	PMA	R3HCC1	0	0.379339	0.800662	-1.18263	-0.159628	0.381578	0.914012	1.95778	0.642314	0.883595	10.2315	0.712826
Luciferase	HSV	PMA	RBM14	0	0.563147	0.362019	-0.13782	0.318876	0.561193	0.806423	1.27314	0.124198	0.458579	10.43	0.129985
Luciferase	HSV	PMA	RBMS1	+	1.00676	0.418658	0.172719	0.731926	1.01006	1.27054	1.83733	0.0196476	0.125745	10.8743	0.234127
Luciferase	HSV	PMA	RBMS2	0	0.444129	0.645552	-0.860454	0.0298511	0.436102	0.856673	1.75145	0.478061	0.764898	10.3228	0.550783
Luciferase	HSV	PMA	RSL1D1	+	1.44366	0.367477	0.726659	1.19585	1.44517	1.69298	2.16801	3.03934e-05	0.00145888	11.3133	0.145839
Luciferase	HSV	PMA	SMARCA5	+	2.13442	0.616424	0.917283	1.73087	2.13285	2.53504	3.37823	0.00228457	0.0548298	12.023	0.524294
Luciferase	HSV	PMA	STAU1	0	0.408598	0.884832	-1.3406	-0.172018	0.393339	1.00346	2.16772	0.644288	0.883595	10.2803	0.823584
Luciferase	HSV	PMA	STRBP	0	0.522541	0.547997	-0.620144	0.189938	0.531605	0.872473	1.61459	0.320335	0.732193	10.4088	0.417013
Luciferase	HSV	PMA	SYNCRIP	0	0.605626	0.946987	-1.21788	-0.0417766	0.59026	1.25206	2.46732	0.535728	0.791229	10.4763	0.87386
Luciferase	HSV	PMA	TAOK1	0	0.591097	0.85032	-1.08715	0.0227455	0.599528	1.15781	2.25727	0.490216	0.771488	10.4714	0.785605
Luciferase	HSV	PMA	TAOK2	+	1.87599	0.829212	0.225953	1.32004	1.87141	2.43709	3.49439	0.0283013	0.156784	11.7482	0.752022
Luciferase	HSV	PMA	TAOK3	0	0.986696	0.642329	-0.285966	0.562777	0.989111	1.41851	2.23716	0.131475	0.467465	10.853	0.539694
Luciferase	HSV	PMA	TOE1	0	0.824406	0.444777	-0.115354	0.557175	0.839876	1.11421	1.64641	0.0769397	0.32114	10.7007	0.279477
Luciferase	HSV	PMA	Neg. control 2	Control (-)	-0.0753889	0.361635	-0.781665	-0.317057	-0.0725595	0.168281	0.623122	0.84031	0.93802	9.79516	0.144862
Luciferase	HSV	PMA	TSEN2	0	0.0904164	0.759261	-1.41287	-0.417045	0.0808003	0.597412	1.61821	0.913235	0.963413	9.97315	0.684013
Luciferase	HSV	PMA	TOP1	0	0.386454	0.539013	-0.735602	0.0507249	0.400885	0.733835	1.42731	0.454734	0.764898	10.2545	0.420543
Luciferase	HSV	none	ISY1	0	-0.234768	0.620745	-1.48953	-0.616911	-0.255848	0.121596	1.10559	0.644906	0.918347	10.0346	0.512015
Luciferase	HSV	none	KHDRBS1	0	0.429466	0.803228	-1.14983	-0.113988	0.418766	0.98039	2.00706	0.597963	0.918347	10.6917	0.71913
Luciferase	HSV	none	KIF2A	0	0.607603	0.359325	-0.0935752	0.363914	0.607776	0.846751	1.3212	0.0944656	0.755725	10.8553	0.134224
Luciferase	HSV	none	LARP1	0	-0.689377	0.861968	-2.40028	-1.27192	-0.681161	-0.114306	1.01649	0.425271	0.918347	9.55882	0.785689
Luciferase	HSV	none	LRRC59	0	-0.777431	0.617367	-1.97961	-1.18808	-0.780748	-0.367895	0.448605	0.211366	0.918347	9.48896	0.509372
Luciferase	HSV	none	MKRN2	0	-0.826767	0.734317	-2.2687	-1.33156	-0.826949	-0.337154	0.60318	0.266964	0.918347	9.41857	0.666339
Luciferase	HSV	none	MNDA	0	0.335671	0.652276	-0.967767	-0.100928	0.344272	0.775589	1.60853	0.605837	0.918347	10.5849	0.558287
Luciferase	HSV	none	MOV10	0	0.183334	0.584178	-0.977326	-0.193476	0.178823	0.555515	1.37082	0.745708	0.924336	10.4291	0.475078
Luciferase	HSV	none	MSI2	0	0.328778	0.350134	-0.359877	0.0890276	0.329218	0.566324	1.00289	0.352538	0.918347	10.5738	0.120623
Luciferase	HSV	none	N4BP2	0	0.0486252	0.53903	-1.01227	-0.292908	0.0410846	0.378425	1.15583	0.934912	0.951909	10.3014	0.416456
Luciferase	HSV	none	NTPCR	0	0.41417	0.666307	-0.88872	-0.0301835	0.411631	0.847976	1.73112	0.535991	0.918347	10.6651	0.578254
Luciferase	HSV	none	NUDT16	0	0.310099	0.642722	-0.947374	-0.123059	0.317856	0.744494	1.58962	0.637167	0.918347	10.5529	0.552751
Luciferase	HSV	none	NUMB	0	-0.0398101	0.360787	-0.740382	-0.283685	-0.0376867	0.20926	0.665189	0.918915	0.951909	10.21	0.136483
Luciferase	HSV	none	PARP1	0	-0.229562	0.514054	-1.2464	-0.55925	-0.237046	0.0919763	0.838029	0.623351	0.918347	10.0116	0.374783
Luciferase	HSV	none	PARP12	0	0.41565	0.746804	-1.04908	-0.094677	0.420741	0.920182	1.87296	0.586272	0.918347	10.6634	0.665704
Luciferase	HSV	none	PARP2	0	0.885996	0.683019	-0.494962	0.462892	0.889844	1.31761	2.26962	0.189846	0.918347	11.1286	0.589471
Luciferase	HSV	none	PATL1	0	0.203537	0.349897	-0.488773	-0.028884	0.204628	0.441562	0.885816	0.5642	0.918347	10.4559	0.103343
Luciferase	HSV	none	Neg. control 1	Control (-)	0.269795	0.565533	-0.850882	-0.105979	0.277826	0.640086	1.39768	0.629902	0.918347	10.5152	0.650374
Luciferase	HSV	none	PDIA5	0	-0.499675	0.706621	-1.89305	-0.977243	-0.499531	-0.032243	0.886147	0.478337	0.918347	9.77143	0.624157
Luciferase	HSV	none	PHF6	0	-0.40694	0.393063	-1.14041	-0.660898	-0.418257	-0.16935	0.406844	0.27705	0.918347	9.84904	0.206949
Luciferase	HSV	none	PRMT1	0	0.203873	0.96153	-1.70322	-0.449405	0.201008	0.862977	2.0794	0.832204	0.95109	10.4426	0.906839
Luciferase	HSV	none	PYHIN1	0	1.10014	0.794829	-0.498376	0.557007	1.10245	1.63661	2.63551	0.167934	0.918347	11.3534	0.723081
Luciferase	HSV	none	QKI	0	0.0857142	0.716606	-1.32186	-0.39965	0.0818689	0.565507	1.49496	0.909103	0.951909	10.3289	0.628593
Luciferase	HSV	none	R3HCC1	0	0.0491172	0.787908	-1.49214	-0.486644	0.0495932	0.578866	1.60049	0.951909	0.951909	10.2893	0.704047
Luciferase	HSV	none	RBM14	0	0.217705	0.343932	-0.457605	-0.0104967	0.216174	0.448704	0.889928	0.525319	0.918347	10.4714	0.0877402
Luciferase	HSV	none	RBMS1	0	0.0883602	0.394303	-0.676141	-0.162927	0.0784957	0.335482	0.89797	0.824759	0.95109	10.3342	0.189352
Luciferase	HSV	none	RBMS2	0	0.0402224	0.59455	-1.17369	-0.335496	0.0402812	0.409666	1.25284	0.946639	0.951909	10.2995	0.499182
Luciferase	HSV	none	RSL1D1	+	1.41354	0.34742	0.723499	1.18745	1.41452	1.64342	2.10535	0.000250859	0.0120412	11.6639	0.0990472
Luciferase	HSV	none	SMARCA5	+	1.71924	0.539879	0.583857	1.38503	1.75156	2.0664	2.75199	0.00540634	0.129752	11.988	0.423342
Luciferase	HSV	none	STAU1	0	0.382179	0.87566	-1.35853	-0.190207	0.370626	0.959327	2.10528	0.659213	0.918347	10.6401	0.810033
Luciferase	HSV	none	STRBP	0	0.349617	0.543449	-0.812394	0.0170595	0.385842	0.705276	1.37187	0.488823	0.918347	10.6212	0.411483
Luciferase	HSV	none	SYNCRIP	0	0.167463	0.93739	-1.63653	-0.481152	0.157882	0.802988	2.03526	0.868275	0.951909	10.4213	0.861448
Luciferase	HSV	none	TAOK1	0	0.311386	0.838178	-1.32209	-0.250525	0.31844	0.868946	1.95828	0.708095	0.91861	10.5612	0.771999
Luciferase	HSV	none	TAOK2	+	0.747678	0.358437	0.0397076	0.511392	0.744106	0.985869	1.4541	0.0429089	0.514907	10.999	0.134687
Luciferase	HSV	none	TAOK3	0	0.487495	0.631418	-0.765901	0.0651442	0.491408	0.906908	1.70531	0.441157	0.918347	10.7407	0.532481
Luciferase	HSV	none	TOE1	0	0.359762	0.351048	-0.324543	0.128009	0.355977	0.596199	1.04939	0.308033	0.918347	10.6154	0.114176
Luciferase	HSV	none	Neg. control 2	Control (-)	0.169867	0.344035	-0.515045	-0.0634182	0.168415	0.404366	0.844145	0.61948	0.918347	10.4201	0.102896
Luciferase	HSV	none	TSEN2	0	-0.431379	0.755834	-1.91957	-0.933906	-0.437284	0.0713806	1.06708	0.567238	0.918347	9.83189	0.68332
Luciferase	HSV	none	TOP1	0	0.244428	0.525284	-0.853943	-0.0897562	0.257126	0.584588	1.25334	0.615653	0.918347	10.4928	0.40659
Luciferase	HSV	none	ABCF1	0	0.206182	0.356974	-0.495526	-0.0312165	0.211543	0.442559	0.91468	0.565288	0.918347	10.4659	0.114382
Luciferase	HSV	none	ABCF3	0	0.80618	0.903449	-0.979456	0.196149	0.804665	1.42049	2.58415	0.375513	0.918347	11.0735	0.839756
Luciferase	HSV	none	ADAR	0	0.388161	0.359443	-0.324186	0.147075	0.38613	0.628023	1.10481	0.280746	0.918347	10.6526	0.120896
Luciferase	HSV	none	ADARB1	0	0.258014	0.770821	-1.26729	-0.250591	0.258645	0.780908	1.76102	0.737094	0.924336	10.5056	0.689279
Luciferase	HSV	none	ANGEL2	0	0.417083	0.948768	-1.49541	-0.219239	0.422069	1.05937	2.25691	0.659381	0.918347	10.6851	0.900315
Luciferase	HSV	none	APEX1	0	-0.0875861	0.369806	-0.813348	-0.336836	-0.0872341	0.160576	0.650647	0.813359	0.95109	10.1758	0.14764
Luciferase	HSV	none	APTX	0	0.354141	0.356359	-0.362117	0.117204	0.3534	0.592779	1.06595	0.321128	0.918347	10.6173	0.114361
Luciferase	HSV	none	AQR	0	-0.263358	0.966735	-2.23203	-0.846295	-0.267302	0.317774	1.73461	0.751023	0.924336	10.0136	0.911229
Luciferase	HSV	none	ASCC1	0	0.40332	0.710851	-1.0165	-0.0677678	0.402086	0.882564	1.79003	0.569455	0.918347	10.6664	0.630075
Luciferase	HSV	none	BANF1	0	-2.05905	1.40796	-4.78578	-2.99965	-2.0476	-1.10822	0.769357	0.145096	0.918347	8.22625	1.36731
Luciferase	HSV	none	C8orf88	0	-0.471293	0.991814	-2.42212	-1.1396	-0.477777	0.191757	1.45656	0.635066	0.918347	9.79109	0.93012
Luciferase	HSV	none	CAPRIN1	0	-1.37887	0.747325	-2.81461	-1.88081	-1.39261	-0.879558	0.0981122	0.0713031	0.622281	8.89924	0.662835
Luciferase	HSV	none	CDKN2AIP	0	0.663038	0.360944	-0.0428585	0.417416	0.662897	0.902743	1.37564	0.0689521	0.622281	10.9256	0.126608
Luciferase	HSV	none	CHAF1A	0	0.393936	1.02453	-1.71804	-0.279535	0.408564	1.07524	2.37889	0.700923	0.91861	10.6633	0.961351
Luciferase	HSV	none	CHAF1B	0	-0.227082	0.359449	-0.934217	-0.467166	-0.227328	0.0135608	0.498843	0.525293	0.918347	10.0373	0.122543
Luciferase	HSV	none	CMTR1	0	-0.109897	0.843721	-1.76048	-0.673135	-0.108487	0.436991	1.59444	0.891227	0.951909	10.1642	0.769481
Luciferase	HSV	none	CMTR2	0	0.231157	0.785882	-1.34153	-0.294587	0.224281	0.764467	1.73877	0.769331	0.933084	10.4841	0.708635
Luciferase	HSV	none	STAT1 (control)	Control (+)	0.317297	0.827596	-1.33943	-0.231909	0.332768	0.859367	1.93264	0.687118	0.918347	10.569	0.755188
Luciferase	HSV	none	DDX1	0	-1.66701	1.5783	-4.745	-2.70193	-1.6562	-0.626563	1.47969	0.291135	0.918347	8.60096	1.54096
Luciferase	HSV	none	CSDE1	-	-1.22488	0.361857	-1.92712	-1.46875	-1.22594	-0.981467	-0.513034	0.0015598	0.0499137	9.03825	0.132539
Luciferase	HSV	none	UHRF1	0	0.327617	0.345887	-0.347462	0.093079	0.327773	0.560804	1.00663	0.347282	0.918347	10.5719	0.11307
Luciferase	HSV	none	VRK1	0	0.291479	0.416111	-0.524495	0.0425141	0.293271	0.535297	1.10721	0.439794	0.918347	10.5389	0.25411
Luciferase	HSV	none	XAB2	0	0.567205	0.40397	-0.218117	0.319766	0.570614	0.808886	1.38464	0.14069	0.918347	10.8108	0.227296
Luciferase	HSV	none	XRN1	0	0.19499	0.40513	-0.655849	-0.0444954	0.209229	0.447029	0.95695	0.580995	0.918347	10.4425	0.243002
Luciferase	HSV	none	YTHDC2	0	-0.0945617	0.345655	-0.77602	-0.325418	-0.0953184	0.133724	0.586312	0.786344	0.933084	10.1507	0.120272
Luciferase	HSV	none	ZC3H11A	0	1.0418	0.818653	-0.573647	0.49712	1.03561	1.59579	2.60146	0.204334	0.918347	11.2817	0.752073
Luciferase	HSV	none	ZC3H15	0	0.239629	0.343138	-0.438892	0.0142358	0.240489	0.464084	0.918626	0.482897	0.918347	10.4858	0.0977304
Luciferase	HSV	none	ZC3HAV1	0	0.433932	0.693201	-0.911377	-0.0328856	0.426385	0.893028	1.83224	0.53351	0.918347	10.6756	0.613218
Luciferase	HSV	none	ZFP91;ZFP91-CNTF;ZNF653	0	0.767291	0.584793	-0.397751	0.391395	0.765989	1.13746	1.94741	0.189679	0.918347	11.012	0.477534
Luciferase	HSV	none	ZNF207	+	1.365	0.398029	0.556002	1.12416	1.37399	1.61893	2.12269	0.00716824	0.13763	11.6053	0.234579
Luciferase	HSV	none	ZNF346	0	0.881735	0.692258	-0.486792	0.422358	0.883467	1.34387	2.21786	0.207691	0.918347	11.1164	0.611608
Luciferase	HSV	none	ZNF385A	0	-0.176633	0.352824	-0.883016	-0.40965	-0.171455	0.0540113	0.50889	0.615212	0.918347	10.0673	0.130683
Luciferase	HSV	none	ZNFX1	0	0.249069	0.745891	-1.2482	-0.241814	0.251796	0.74092	1.71492	0.741517	0.924336	10.5026	0.662466
Luciferase	HSV	none	GNB2L1;RACK1	0	-0.813777	1.1938	-3.15998	-1.62458	-0.802717	-0.0142553	1.57804	0.496314	0.918347	9.41096	1.14856
Luciferase	HSV	none	virus_background	Control (V)	-5.90094	0.761244	-7.43179	-6.37641	-5.91509	-5.42075	-4.37862	2.26274e-131	2.17223e-129	4.34688	0.688318
Luciferase	HSV	none	Neg. control 3	Control (-)	-0.488227	0.773033	-2.00664	-1.0052	-0.493266	0.0136569	1.02022	0.522862	0.918347	9.76203	0.995854
Luciferase	HSV	none	Neg. control 4	Control (-)	0.0487287	0.550646	-1.04855	-0.318537	0.0516018	0.420701	1.12188	0.926589	0.951909	10.2939	0.61236
Luciferase	HSV	none	DDX20	0	-0.879546	0.888483	-2.6105	-1.47285	-0.889047	-0.292313	0.888899	0.327867	0.918347	9.3967	0.813193
Luciferase	HSV	none	DDX41	0	0.187786	0.691859	-1.19451	-0.277433	0.185544	0.666142	1.55582	0.78729	0.933084	10.4433	0.608169
Luciferase	HSV	none	DDX42	0	-0.21683	0.373332	-0.954701	-0.469829	-0.212916	0.0281246	0.523312	0.558909	0.918347	10.0443	0.144554
Luciferase	HSV	none	DEK	0	1.27021	0.789182	-0.279844	0.738821	1.25692	1.80523	2.82312	0.109704	0.810124	11.5405	0.707559
Luciferase	HSV	none	DHX36	0	0.901464	0.708228	-0.488112	0.429039	0.904627	1.37626	2.26788	0.214693	0.918347	11.1644	0.614289
Luciferase	HSV	none	DHX58	0	0.557822	0.647334	-0.810905	0.168898	0.567712	0.962054	1.85831	0.356053	0.918347	10.8245	0.525094
Luciferase	HSV	none	DHX9	0	-0.0654319	0.674219	-1.39803	-0.518808	-0.0662194	0.381055	1.26577	0.928637	0.951909	10.1913	0.582996
Luciferase	HSV	none	DTYMK	0	1.49732	0.746623	0.00138916	0.995067	1.49545	1.9981	2.9431	0.0505492	0.539191	11.7697	0.676594
Luciferase	HSV	none	EEA1	0	-0.177781	0.51144	-1.17918	-0.493625	-0.189193	0.119885	0.919687	0.680494	0.918347	10.089	0.372012
Luciferase	HSV	none	EIF2S1	0	0.43136	0.370553	-0.298974	0.179936	0.43381	0.676859	1.16407	0.25066	0.918347	10.6903	0.137054
Luciferase	HSV	none	EIF2S3;EIF2S3L	0	0.46081	0.680871	-0.89552	0.00880896	0.466634	0.909886	1.80449	0.500162	0.918347	10.7085	0.598649
Luciferase	HSV	none	ELAVL1	0	0.337373	0.790829	-1.26101	-0.188782	0.333307	0.879265	1.90056	0.670885	0.918347	10.5964	0.697753
Luciferase	HSV	none	ERI3	0	0.278833	0.692988	-1.07016	-0.182894	0.28415	0.750491	1.63495	0.68876	0.918347	10.5317	0.597314
Luciferase	HSV	none	EXOSC2	0	0.699636	0.847378	-1.01628	0.147224	0.693076	1.27232	2.3432	0.404746	0.918347	10.9715	0.776478
Luciferase	HSV	none	EXOSC4	0	0.0383168	0.369701	-0.690354	-0.21151	0.0454266	0.285284	0.767154	0.907297	0.951909	10.2969	0.139645
Luciferase	HSV	none	FAM98B	0	-0.457208	0.371585	-1.19008	-0.70964	-0.453304	-0.207829	0.272137	0.224294	0.918347	9.8029	0.137822
Luciferase	HSV	none	IFI27	0	0.105532	1.00333	-1.84161	-0.585289	0.118068	0.77851	2.06037	0.913415	0.951909	10.3557	0.939345
Luciferase	HSV	none	MAVS (control)	Control (+)	0.0599766	0.81273	-1.53329	-0.485859	0.0574766	0.60374	1.66355	0.945132	0.951909	10.313	0.740298
Luciferase	HSV	none	ILF3	-	-2.95706	1.24982	-5.37922	-3.79842	-2.94582	-2.12552	-0.469507	0.0212854	0.340566	7.27581	1.21001
Luciferase	HSV	none	ILF2	-	-3.63489	1.67573	-6.91447	-4.73952	-3.62285	-2.53536	-0.315107	0.0335537	0.460166	6.61317	1.63508
Luciferase	SFV	none	ABCF1	0	0.306766	0.164391	-0.0278471	0.196536	0.309902	0.415977	0.624891	0.0705343	0.132771	14.236	0.123197
Luciferase	SFV	none	ABCF3	0	-0.027784	0.622789	-1.25096	-0.44735	-0.0357309	0.38711	1.17856	0.959168	0.979576	13.9025	0.611968
Luciferase	SFV	none	ADAR	0	-0.561985	0.16129	-0.88874	-0.666325	-0.559971	-0.451027	-0.253462	0.000525173	0.0019391	13.3671	0.116878
Luciferase	SFV	none	ADARB1	-	-0.807847	0.179191	-1.16117	-0.927106	-0.806592	-0.68609	-0.464822	1.19271e-08	5.45238e-08	13.1233	0.140671
Luciferase	SFV	none	ANGEL2	-	-1.05013	0.199787	-1.4572	-1.18196	-1.04205	-0.91259	-0.673668	1.30772e-09	6.27705e-09	12.8787	0.164348
Luciferase	SFV	none	APEX1	-	-1.15116	0.166015	-1.4878	-1.26002	-1.14654	-1.0398	-0.827067	1.82753e-67	2.92404e-66	12.7788	0.12315
Luciferase	SFV	none	APTX	0	0.160557	0.156323	-0.143751	0.0557381	0.159423	0.266527	0.468714	0.314139	0.478688	14.091	0.111406
Luciferase	SFV	none	AQR	0	0.413586	0.741486	-1.04956	-0.0881099	0.412024	0.906778	1.85782	0.583305	0.74663	14.342	0.725144
Luciferase	SFV	none	ASCC1	0	-0.360624	0.162277	-0.686397	-0.467704	-0.359661	-0.252962	-0.0464046	0.0302762	0.068964	13.5684	0.116625
Luciferase	SFV	none	BANF1	0	-0.405451	0.175574	-0.764617	-0.523342	-0.400999	-0.286152	-0.0731817	0.01897	0.0479243	13.5242	0.135885
Luciferase	SFV	none	C8orf88	0	-0.0106791	0.281991	-0.699706	-0.131875	0.00567681	0.13079	0.559895	0.977904	0.988198	13.9295	0.244568
Luciferase	SFV	none	CAPRIN1	-	-0.947274	0.157759	-1.26414	-1.0524	-0.946522	-0.841385	-0.637112	1.2869e-21	9.50324e-21	12.9814	0.113108
Luciferase	SFV	none	CDKN2AIP	0	-0.731743	0.461458	-1.71439	-1.01271	-0.697643	-0.452737	0.191504	0.10558	0.183157	13.1942	0.453194
Luciferase	SFV	none	CHAF1A	0	0.281352	0.819821	-1.31996	-0.263544	0.283029	0.839881	1.85627	0.73133	0.835806	14.2012	0.811364
Luciferase	SFV	none	CHAF1B	0	0.10771	0.783751	-1.46797	-0.396626	0.113461	0.62236	1.63872	0.882092	0.940898	14.0366	0.778356
Luciferase	SFV	none	CMTR1	0	0.351896	0.243021	-0.10652	0.218398	0.34974	0.485129	0.837722	0.106842	0.183157	14.2792	0.211384
Luciferase	SFV	none	CMTR2	0	0.00647323	0.151298	-0.296337	-0.0938684	0.0100651	0.108726	0.301494	0.951074	0.979576	13.9351	0.105368
Luciferase	SFV	none	STAT1 (control)	Control (+)	0.724444	0.178416	0.361785	0.60861	0.729868	0.845771	1.07072	0.000326969	0.00130788	14.6543	0.137639
Luciferase	SFV	none	DDX1	0	0.0936895	0.504538	-0.974954	-0.172124	0.090787	0.359231	1.16796	0.800071	0.882837	14.0177	0.487696
Luciferase	SFV	none	CSDE1	0	0.295292	0.295595	-0.433941	0.175941	0.311041	0.444764	0.776083	0.172404	0.275846	14.2251	0.272135
Luciferase	SFV	none	UHRF1	0	-0.339062	0.125365	-0.572421	-0.427484	-0.34142	-0.254872	-0.0949698	0.00683432	0.0198817	13.5826	0.168414
Luciferase	SFV	none	VRK1	0	-0.927513	0.433784	-1.8237	-1.14788	-0.980179	-0.699147	0.0129627	0.0546992	0.105022	12.9921	0.427731
Luciferase	SFV	none	XAB2	0	-0.0828937	0.115687	-0.31486	-0.158618	-0.0800932	-0.00677837	0.143511	0.469907	0.629038	13.8375	0.146382
Luciferase	SFV	none	XRN1	-	-0.963584	0.226279	-1.33147	-1.09574	-0.97587	-0.855439	-0.469913	0.0124417	0.0341258	12.9471	0.216077
Luciferase	SFV	none	YTHDC2	0	-0.123351	0.555298	-1.2462	-0.465876	-0.107834	0.208658	1.01695	0.81018	0.883833	13.8056	0.551248
Luciferase	SFV	none	ZC3H11A	0	0.32715	0.69327	-1.06349	-0.134326	0.331765	0.790156	1.66416	0.633749	0.770125	14.2585	0.696977
Luciferase	SFV	none	ZC3H15	0	-0.204133	0.103228	-0.396931	-0.279608	-0.205221	-0.129971	-0.00557419	0.0470987	0.0941973	13.7173	0.149435
Luciferase	SFV	none	ZC3HAV1	+	2.14897	0.134601	1.90432	2.05341	2.14434	2.23904	2.42621	0	0	16.0724	0.171582
Luciferase	SFV	none	ZFP91;ZFP91-CNTF;ZNF653	0	0.186459	0.118823	-0.0254066	0.102938	0.178357	0.266227	0.425811	0.0987814	0.175611	14.1068	0.157678
Luciferase	SFV	none	ZNF207	0	0.224317	0.111928	0.0254593	0.144706	0.21595	0.299815	0.456317	0.0283681	0.0664229	14.1483	0.153471
Luciferase	SFV	none	ZNF346	0	-0.246822	0.117712	-0.464072	-0.331452	-0.250151	-0.161925	-0.0252146	0.0308901	0.068964	13.6724	0.161369
Luciferase	SFV	none	ZNF385A	0	-0.405743	0.131352	-0.655965	-0.497648	-0.409375	-0.315448	-0.141074	0.00322438	0.010318	13.5156	0.172388
Luciferase	SFV	none	ZNFX1	0	0.204758	0.104655	0.0253863	0.127538	0.196592	0.276281	0.418176	0.0268019	0.0643245	14.1263	0.150266
Luciferase	SFV	none	GNB2L1;RACK1	0	0.279768	0.793521	-1.26954	-0.250086	0.264586	0.816372	1.88939	0.729563	0.835806	14.1958	0.809827
Luciferase	SFV	none	virus_background	Control (V)	-0.717005	0.109838	-0.918374	-0.79434	-0.722883	-0.642006	-0.497184	9.40062e-47	1.00273e-45	13.2062	0.154192
Luciferase	SFV	none	Neg. control 3	Control (-)	0.550776	0.128008	0.309489	0.476364	0.552275	0.635172	0.769814	0.00874717	0.0246979	14.4835	0.167977
Luciferase	SFV	none	Neg. control 4	Control (-)	-0.443499	0.108779	-0.642302	-0.520468	-0.450925	-0.367849	-0.223021	0.000377925	0.00145123	13.4785	0.16452
Luciferase	SFV	none	PHF6	0	-0.506987	0.138543	-0.795993	-0.597611	-0.5007	-0.412432	-0.256451	0.000225591	0.000941596	13.4154	0.129487
Luciferase	SFV	none	PRMT1	0	0.0248613	0.142426	-0.247471	-0.0723959	0.0255204	0.115242	0.319645	0.866339	0.934478	13.9488	0.12563
Luciferase	SFV	none	PYHIN1	-	-0.738502	0.135395	-1.01531	-0.827655	-0.738516	-0.647055	-0.472665	2.05723e-19	1.31663e-18	13.1842	0.125303
Luciferase	SFV	none	QKI	-	-1.15979	0.154825	-1.4679	-1.26425	-1.15588	-1.05338	-0.869221	6.45744e-117	1.54978e-115	12.7634	0.14736
Luciferase	SFV	none	R3HCC1	-	-0.947916	0.147254	-1.23666	-1.04879	-0.947545	-0.8476	-0.665202	3.03377e-47	3.64052e-46	12.9771	0.140034
Luciferase	SFV	none	RBM14	-	-0.748639	0.123984	-0.994033	-0.832805	-0.748074	-0.664385	-0.512931	3.57471e-32	2.85977e-31	13.1749	0.113528
Luciferase	SFV	none	RBMS1	0	0.316356	0.147661	0.0179258	0.220569	0.317458	0.415088	0.600616	0.039624	0.0845312	14.2375	0.138421
Luciferase	SFV	none	RBMS2	0	-0.0514291	0.126028	-0.309115	-0.134114	-0.0512489	0.0376251	0.183215	0.701725	0.827208	13.8721	0.114322
Luciferase	SFV	none	RSL1D1	0	0.574849	0.131684	0.315485	0.487247	0.574044	0.66397	0.824643	4.07258e-10	2.17204e-09	14.4979	0.12105
Luciferase	SFV	none	SMARCA5	0	0.282404	0.483577	-0.754186	0.0585127	0.261643	0.505814	1.32166	0.421002	0.585742	14.196	0.44443
Luciferase	SFV	none	STAU1	0	-0.304469	0.158982	-0.604485	-0.414771	-0.309646	-0.19864	0.0297516	0.0719583	0.132846	13.6135	0.147881
Luciferase	SFV	none	STRBP	0	-0.365151	0.127001	-0.616536	-0.451608	-0.365805	-0.278831	-0.11905	0.00605674	0.0181702	13.5592	0.115879
Luciferase	SFV	none	SYNCRIP	+	0.66359	0.135862	0.390366	0.572718	0.665631	0.757377	0.918702	2.09876e-12	1.18518e-11	14.5865	0.125429
Luciferase	SFV	none	TAOK1	0	0.123205	0.140565	-0.14332	0.0271156	0.121852	0.213775	0.413285	0.384916	0.551521	14.0472	0.127037
Luciferase	SFV	none	TAOK2	+	1.01663	0.153149	0.70181	0.91992	1.02339	1.12227	1.30114	8.79567e-67	1.20626e-65	14.9393	0.145287
Luciferase	SFV	none	TAOK3	0	0.262378	0.126606	0.0177423	0.178173	0.260216	0.34764	0.511188	0.0413153	0.0858095	14.1865	0.116859
Luciferase	SFV	none	TOE1	0	-0.133071	0.144444	-0.426491	-0.229449	-0.12809	-0.0341261	0.137589	0.366151	0.532584	13.7903	0.136867
Luciferase	SFV	none	Neg. control 2	Control (-)	-0.191628	0.121809	-0.433661	-0.274035	-0.190839	-0.108913	0.039675	0.116245	0.195781	13.7333	0.116694
Luciferase	SFV	none	TSEN2	0	0.254362	0.122324	0.014793	0.171923	0.254673	0.339001	0.492113	0.0420109	0.0858095	14.1785	0.110699
Luciferase	SFV	none	TOP1	0	-0.0546827	0.133626	-0.326469	-0.143576	-0.0538101	0.0395576	0.190833	0.706574	0.827208	13.868	0.118847
Luciferase	SFV	none	ISY1	0	0.0935967	0.615619	-1.11469	-0.311422	0.0620957	0.508998	1.32977	0.913596	0.963794	13.9893	0.593349
Luciferase	SFV	none	KHDRBS1	-	-0.970036	0.149219	-1.25548	-1.07808	-0.966511	-0.864903	-0.681739	3.46108e-40	3.02058e-39	12.9546	0.115766
Luciferase	SFV	none	KIF2A	-	-0.700853	0.143974	-0.973926	-0.803057	-0.698254	-0.599931	-0.424856	6.47825e-10	3.27322e-09	13.2229	0.109576
Luciferase	SFV	none	LARP1	0	-0.376291	0.53141	-1.4331	-0.726795	-0.374696	-0.0338861	0.666065	0.471779	0.629038	13.5533	0.522493
Luciferase	SFV	none	LRRC59	-	-0.694069	0.161346	-1.00909	-0.805068	-0.691878	-0.581753	-0.389835	1.66987e-07	7.28669e-07	13.2276	0.130643
Luciferase	SFV	none	MKRN2	-	-1.21546	0.143639	-1.5034	-1.31597	-1.21013	-1.11481	-0.948331	1.80607e-152	8.66915e-151	12.7087	0.107957
Luciferase	SFV	none	MNDA	0	-0.00886098	0.132135	-0.266669	-0.103419	-0.000508558	0.0878998	0.231449	0.990558	0.990558	13.9155	0.0943916
Luciferase	SFV	none	MOV10	+	0.789225	0.15125	0.488234	0.686129	0.794127	0.896743	1.06812	4.11715e-17	2.47029e-16	14.7147	0.120179
Luciferase	SFV	none	MSI2	0	0.493029	0.14636	0.20669	0.39064	0.499089	0.594538	0.771434	0.000619241	0.00220175	14.4169	0.112426
Luciferase	SFV	none	N4BP2	+	1.09951	0.153212	0.804534	0.993805	1.10205	1.20783	1.38915	9.30176e-110	1.78594e-108	15.0245	0.121485
Luciferase	SFV	none	NTPCR	0	-0.0668703	0.15526	-0.375764	-0.172243	-0.0633981	0.0442077	0.22643	0.698719	0.827208	13.8559	0.124955
Luciferase	SFV	none	NUDT16	0	-0.310376	0.146122	-0.593611	-0.414261	-0.308538	-0.207325	-0.0352029	0.0320878	0.0700097	13.6133	0.113392
Luciferase	SFV	none	NUMB	0	0.181133	0.15815	-0.121471	0.0690485	0.181675	0.293652	0.48107	0.275129	0.426007	14.1065	0.125393
Luciferase	SFV	none	PARP1	0	0.0365949	0.131713	-0.213436	-0.0586512	0.0432659	0.13006	0.284317	0.770093	0.869752	13.9613	0.0942772
Luciferase	SFV	none	PARP12	0	0.421341	0.135717	0.157421	0.324473	0.426011	0.51887	0.672981	0.000773142	0.00265077	14.346	0.0985883
Luciferase	SFV	none	PARP2	0	-0.0154199	0.134388	-0.276188	-0.111811	-0.00864641	0.0830689	0.229673	0.948292	0.979576	13.9088	0.0979965
Luciferase	SFV	none	PATL1	0	0.121506	0.135121	-0.136099	0.021684	0.125252	0.219188	0.379626	0.409764	0.57849	14.0462	0.0975492
Luciferase	SFV	none	Neg. control 1	Control (-)	0.0843582	0.129222	-0.156074	-0.0107711	0.0897525	0.175527	0.326452	0.547936	0.710836	14.0104	0.100745
Luciferase	SFV	none	PDIA5	0	0.0954639	0.139413	-0.166661	-0.00546242	0.0991497	0.189448	0.368968	0.52384	0.688885	14.0191	0.103721
Luciferase	SFV	none	DDX20	0	0.479756	0.203756	0.0710767	0.343231	0.480766	0.622529	0.869685	0.0227938	0.0561078	14.4123	0.165392
Luciferase	SFV	none	DDX41	0	0.470851	0.192359	0.0959165	0.339622	0.472621	0.605381	0.84064	0.0141793	0.0367896	14.4047	0.150116
Luciferase	SFV	none	DDX42	0	-0.461569	0.191424	-0.837111	-0.59295	-0.45653	-0.330097	-0.0921721	0.0139539	0.0367896	13.4727	0.150309
Luciferase	SFV	none	DEK	-	-0.637873	0.202917	-1.03109	-0.776895	-0.636054	-0.495721	-0.249024	0.00108484	0.00359119	13.2956	0.166675
Luciferase	SFV	none	DHX36	0	-0.310684	0.206866	-0.707399	-0.457187	-0.312715	-0.164612	0.0859192	0.143794	0.238003	13.6244	0.171825
Luciferase	SFV	none	DHX58	0	-0.268096	0.195037	-0.651309	-0.400612	-0.264987	-0.127974	0.0989401	0.177206	0.278881	13.6639	0.153481
Luciferase	SFV	none	DHX9	+	1.05161	0.184798	0.683257	0.925854	1.0532	1.18251	1.4005	4.34744e-45	4.17354e-44	14.9845	0.143026
Luciferase	SFV	none	DTYMK	0	-0.216242	0.328637	-0.932198	-0.399575	-0.20581	-0.0331551	0.477311	0.435208	0.596856	13.7152	0.300305
Luciferase	SFV	none	EEA1	0	0.289424	0.200325	-0.0885123	0.147582	0.288391	0.428434	0.681252	0.157108	0.255633	14.2229	0.16203
Luciferase	SFV	none	EIF2S1	+	1.36933	0.301068	0.579127	1.23592	1.40666	1.55438	1.83174	0.0052007	0.0161054	15.3123	0.255354
Luciferase	SFV	none	EIF2S3;EIF2S3L	0	0.177851	0.180371	-0.162407	0.0534117	0.174858	0.302589	0.53108	0.343402	0.507178	14.112	0.136668
Luciferase	SFV	none	ELAVL1	0	-0.0898228	0.175344	-0.446791	-0.206864	-0.0843118	0.0319017	0.236738	0.632199	0.770125	13.843	0.130815
Luciferase	SFV	none	ERI3	0	0.0476632	0.175837	-0.300597	-0.0730163	0.0527147	0.164206	0.389671	0.780932	0.871739	13.9813	0.133364
Luciferase	SFV	none	EXOSC2	+	0.921427	0.185839	0.553446	0.794144	0.921558	1.04914	1.27326	3.33027e-20	2.28361e-19	14.8541	0.144224
Luciferase	SFV	none	EXOSC4	0	-0.426046	0.231991	-0.872231	-0.586451	-0.429954	-0.265636	0.0428505	0.0762443	0.138103	13.5073	0.197029
Luciferase	SFV	none	FAM98B	+	1.40088	0.183347	1.03249	1.27767	1.40286	1.52621	1.75668	1.22409e-129	3.91709e-128	15.3339	0.140363
Luciferase	SFV	none	IFI27	0	-0.370616	0.189997	-0.742095	-0.500225	-0.371448	-0.238496	-0.00887359	0.0482696	0.094569	13.5618	0.148364
Luciferase	SFV	none	MAVS (control)	Control (+)	0.192388	0.192388	-0.157775	0.0580745	0.185686	0.323497	0.579338	0.335125	0.502687	14.124	0.153688
Luciferase	SFV	none	ILF3	0	0.332077	0.614372	-0.841343	-0.0940646	0.332048	0.738849	1.54941	0.603555	0.752484	14.2664	0.61032
Luciferase	SFV	none	ILF2	0	-0.325773	0.620589	-1.51977	-0.737664	-0.327067	0.0873405	0.915572	0.599014	0.752484	13.5952	0.601952
Luciferase	SFV	PMA	ABCF1	0	0.201882	0.184127	-0.155845	0.0791074	0.205352	0.328096	0.552031	0.281179	0.507525	13.2055	0.137401
Luciferase	SFV	PMA	ABCF3	0	-0.178017	0.640488	-1.43655	-0.606167	-0.181941	0.242332	1.07401	0.780564	0.892073	12.805	0.630316
Luciferase	SFV	PMA	ADAR	0	-0.517533	0.185124	-0.900018	-0.639096	-0.515139	-0.394139	-0.168912	0.0068151	0.0397556	12.4856	0.138576
Luciferase	SFV	PMA	ADARB1	0	-0.509644	0.182378	-0.874114	-0.631323	-0.508254	-0.382873	-0.159904	0.00422793	0.0338234	12.4948	0.136805
Luciferase	SFV	PMA	ANGEL2	-	-0.69312	0.183845	-1.07615	-0.815791	-0.690257	-0.567462	-0.337752	1.60202e-05	0.000384484	12.3109	0.136698
Luciferase	SFV	PMA	APEX1	-	-0.909906	0.193212	-1.30189	-1.03891	-0.907238	-0.777524	-0.538635	1.88073e-13	6.01835e-12	12.095	0.151012
Luciferase	SFV	PMA	APTX	0	0.401925	0.18521	0.0235644	0.280575	0.402594	0.530538	0.759524	0.0406744	0.118326	13.4061	0.140362
Luciferase	SFV	PMA	AQR	0	0.336415	0.744432	-1.12857	-0.16653	0.336743	0.823857	1.78966	0.65774	0.841908	13.3486	0.72289
Luciferase	SFV	PMA	ASCC1	0	-0.0388775	0.177228	-0.39165	-0.15458	-0.0387066	0.0814555	0.307113	0.830344	0.90583	12.965	0.129847
Luciferase	SFV	PMA	BANF1	0	-0.192737	0.178915	-0.555647	-0.313029	-0.190483	-0.070433	0.149099	0.285483	0.507525	12.8115	0.130569
Luciferase	SFV	PMA	C8orf88	0	-0.0080237	0.307839	-0.565888	-0.180671	-0.0299055	0.132803	0.730959	0.895153	0.949174	12.9967	0.272324
Luciferase	SFV	PMA	CAPRIN1	0	-0.198109	0.189104	-0.568726	-0.323517	-0.195843	-0.0671154	0.161938	0.305176	0.53267	12.8066	0.145709
Luciferase	SFV	PMA	CDKN2AIP	0	0.139444	0.461943	-0.825176	-0.122235	0.130495	0.398581	1.11188	0.723541	0.868249	13.1439	0.448508
Luciferase	SFV	PMA	CHAF1A	0	0.434201	0.824801	-1.1789	-0.121479	0.433696	0.992203	2.05	0.602431	0.82601	13.4394	0.814842
Luciferase	SFV	PMA	CHAF1B	0	0.243003	0.793242	-1.37372	-0.270793	0.258113	0.760743	1.80485	0.744916	0.872096	13.2488	0.779538
Luciferase	SFV	PMA	CMTR1	+	0.665801	0.251699	0.18294	0.522389	0.660292	0.801219	1.18086	0.0173103	0.0722516	13.6673	0.216627
Luciferase	SFV	PMA	CMTR2	0	-0.0748902	0.185006	-0.453274	-0.19839	-0.074228	0.0525779	0.276502	0.699701	0.86117	12.9288	0.141646
Luciferase	SFV	PMA	STAT1 (control)	Control (+)	1.4558	0.925231	-0.362642	0.830595	1.45525	2.07365	3.2469	0.115325	0.266079	14.4507	0.928913
Luciferase	SFV	PMA	DDX1	0	0.268205	0.729888	-1.30703	-0.128465	0.293314	0.667406	1.74938	0.635565	0.835812	13.2506	0.775884
Luciferase	SFV	PMA	CSDE1	0	0.508254	0.761555	-1.014	0.012939	0.497148	1.01382	2.02518	0.499048	0.748571	13.5291	0.747345
Luciferase	SFV	PMA	UHRF1	0	0.215975	0.136844	-0.061214	0.126377	0.219863	0.309336	0.476246	0.132528	0.289151	13.2129	0.178725
Luciferase	SFV	PMA	VRK1	0	-0.370904	0.864822	-2.11108	-0.910058	-0.35636	0.170985	1.3583	0.652674	0.841908	12.6443	0.858571
Luciferase	SFV	PMA	XAB2	0	-0.0202941	0.113265	-0.231692	-0.0993479	-0.0249677	0.0569527	0.207348	0.843751	0.910114	12.9771	0.160132
Luciferase	SFV	PMA	XRN1	0	-0.132668	0.182279	-0.473006	-0.219866	-0.136303	-0.0467918	0.170821	0.319866	0.548342	12.8667	0.180449
Luciferase	SFV	PMA	YTHDC2	0	-0.0922812	0.55835	-1.19909	-0.423266	-0.106204	0.250175	1.05236	0.823597	0.90583	12.9063	0.555818
Luciferase	SFV	PMA	ZC3H11A	0	0.0837188	0.696264	-1.28476	-0.381896	0.0805827	0.549168	1.43621	0.909625	0.949174	13.0761	0.701109
Luciferase	SFV	PMA	ZC3H15	0	0.18905	0.117453	-0.0266639	0.106693	0.185652	0.266397	0.433215	0.0990371	0.250199	13.1864	0.163963
Luciferase	SFV	PMA	ZC3HAV1	+	0.638914	0.114616	0.420619	0.560547	0.637196	0.7152	0.864046	1.58977e-19	1.52618e-17	13.6363	0.161205
Luciferase	SFV	PMA	ZFP91;ZFP91-CNTF;ZNF653	0	0.377941	0.114333	0.162051	0.299247	0.373605	0.452789	0.609815	0.00136693	0.0187464	13.3762	0.16002
Luciferase	SFV	PMA	ZNF207	0	0.281148	0.108646	0.0772741	0.207023	0.27748	0.356517	0.496611	0.00674973	0.0397556	13.2785	0.157715
Luciferase	SFV	PMA	ZNF346	0	0.105337	0.110965	-0.103437	0.028599	0.102756	0.179965	0.326469	0.348959	0.577587	13.103	0.159327
Luciferase	SFV	PMA	ZNF385A	0	-0.111738	0.122087	-0.348341	-0.194355	-0.112126	-0.0301805	0.127957	0.36899	0.600391	12.8859	0.167039
Luciferase	SFV	PMA	ZNFX1	0	0.372393	0.111805	0.160252	0.29387	0.36881	0.448617	0.595251	0.000846694	0.0135471	13.369	0.159174
Luciferase	SFV	PMA	GNB2L1;RACK1	0	0.291389	0.792277	-1.22911	-0.232138	0.283745	0.820652	1.90991	0.720648	0.868249	13.2845	0.81054
Luciferase	SFV	PMA	virus_background	Control (V)	-0.197589	0.107491	-0.396885	-0.271984	-0.201181	-0.126663	0.0191427	0.0756333	0.207451	12.7997	0.156458
Luciferase	SFV	PMA	Neg. control 3	Control (-)	0.0130081	0.131452	-0.23644	-0.0692903	0.0132204	0.096015	0.259718	0.919919	0.949594	13.0093	0.178758
Luciferase	SFV	PMA	Neg. control 4	Control (-)	-0.0260075	0.109706	-0.234002	-0.103702	-0.0279601	0.0475106	0.196866	0.802624	0.895952	12.9724	0.162493
Luciferase	SFV	PMA	PHF6	0	0.082312	0.142728	-0.203883	-0.0103241	0.080356	0.178102	0.360248	0.560285	0.790991	13.0813	0.136583
Luciferase	SFV	PMA	PRMT1	0	0.018727	0.145914	-0.269641	-0.0777628	0.0188704	0.116223	0.303911	0.90166	0.949174	13.018	0.138074
Luciferase	SFV	PMA	PYHIN1	0	-0.228234	0.142673	-0.510872	-0.322748	-0.22889	-0.133453	0.0566679	0.114774	0.266079	12.7726	0.136805
Luciferase	SFV	PMA	QKI	0	-0.414867	0.14666	-0.696519	-0.51256	-0.417872	-0.319736	-0.116171	0.00755033	0.0397556	12.5837	0.140305
Luciferase	SFV	PMA	R3HCC1	0	-0.349394	0.145535	-0.63606	-0.445686	-0.349839	-0.254268	-0.0573192	0.0198204	0.0754849	12.6494	0.138131
Luciferase	SFV	PMA	RBM14	0	-0.446441	0.141255	-0.724561	-0.538335	-0.447762	-0.354703	-0.162867	0.00476492	0.0351871	12.5534	0.133569
Luciferase	SFV	PMA	RBMS1	0	0.380075	0.141444	0.102869	0.284764	0.379449	0.471436	0.66153	0.00945637	0.0453906	13.3808	0.134635
Luciferase	SFV	PMA	RBMS2	0	0.115279	0.139919	-0.163738	0.0220378	0.11498	0.209171	0.388547	0.410323	0.645755	13.116	0.133021
Luciferase	SFV	PMA	RSL1D1	0	0.233378	0.146552	-0.0576009	0.137071	0.233953	0.328824	0.523861	0.11641	0.266079	13.2345	0.139407
Luciferase	SFV	PMA	SMARCA5	0	0.210619	0.542222	-0.969249	-0.0118406	0.202359	0.420654	1.39028	0.526498	0.771677	13.2253	0.502517
Luciferase	SFV	PMA	STAU1	0	-0.169299	0.138601	-0.44393	-0.260308	-0.1714	-0.077281	0.102623	0.222965	0.455417	12.8306	0.131023
Luciferase	SFV	PMA	STRBP	0	-0.213419	0.139036	-0.48675	-0.303616	-0.214087	-0.122646	0.0637384	0.127691	0.285077	12.7864	0.131215
Luciferase	SFV	PMA	SYNCRIP	0	0.345053	0.14574	0.055242	0.248773	0.345157	0.44097	0.637176	0.0204272	0.0754849	13.3459	0.139021
Luciferase	SFV	PMA	TAOK1	0	0.398438	0.141562	0.121077	0.305045	0.397131	0.490888	0.680624	0.00703115	0.0397556	13.3963	0.134745
Luciferase	SFV	PMA	TAOK2	0	0.345546	0.140494	0.0652536	0.251982	0.345114	0.438327	0.623313	0.0163943	0.0715386	13.3453	0.133694
Luciferase	SFV	PMA	TAOK3	0	0.315087	0.142923	0.0355699	0.21788	0.314379	0.409343	0.599463	0.0283244	0.0996762	13.3146	0.13605
Luciferase	SFV	PMA	TOE1	0	-0.0730165	0.145023	-0.364283	-0.167306	-0.0731972	0.0211119	0.21137	0.610903	0.82601	12.9271	0.138336
Luciferase	SFV	PMA	Neg. control 2	Control (-)	-0.0752725	0.136403	-0.341585	-0.166934	-0.0764567	0.0152018	0.195715	0.578429	0.804771	12.9248	0.134139
Luciferase	SFV	PMA	TSEN2	0	0.414397	0.139877	0.134242	0.323577	0.414617	0.507076	0.693498	0.00367441	0.0335945	13.4139	0.13231
Luciferase	SFV	PMA	TOP1	0	0.217541	0.16707	-0.107782	0.10773	0.217858	0.327309	0.553817	0.195971	0.408983	13.2189	0.161329
Luciferase	SFV	PMA	ISY1	0	0.196405	0.656622	-1.12176	-0.220268	0.198808	0.606425	1.51358	0.734332	0.87032	13.1939	0.632028
Luciferase	SFV	PMA	KHDRBS1	0	-0.453831	0.159751	-0.769949	-0.559567	-0.449079	-0.340433	-0.159478	0.00184676	0.0221611	12.5444	0.13052
Luciferase	SFV	PMA	KIF2A	0	-0.423425	0.14935	-0.71908	-0.525233	-0.417737	-0.319045	-0.145467	0.00227278	0.024243	12.5737	0.118561
Luciferase	SFV	PMA	LARP1	0	-0.208743	0.533243	-1.26662	-0.563437	-0.207038	0.147304	0.825154	0.697895	0.86117	12.8015	0.52587
Luciferase	SFV	PMA	LRRC59	0	-0.384175	0.151675	-0.689582	-0.487174	-0.381701	-0.278352	-0.0962533	0.00730952	0.0397556	12.614	0.120771
Luciferase	SFV	PMA	MKRN2	-	-0.727862	0.162229	-1.04765	-0.836365	-0.724729	-0.615104	-0.4193	1.38519e-14	6.64892e-13	12.2703	0.133438
Luciferase	SFV	PMA	MNDA	0	0.298474	0.148809	0.00333837	0.197987	0.302555	0.402597	0.579601	0.0518144	0.146299	13.2965	0.117212
Luciferase	SFV	PMA	MOV10	0	0.0650783	0.153573	-0.238217	-0.0403986	0.0689402	0.173084	0.355534	0.668802	0.844802	13.0629	0.123072
Luciferase	SFV	PMA	MSI2	0	-0.00701286	0.149827	-0.308894	-0.106807	-0.00105888	0.0972156	0.276799	0.990285	0.990285	12.9906	0.119124
Luciferase	SFV	PMA	N4BP2	0	0.498375	0.538175	-0.476379	0.165676	0.398027	0.817729	1.69058	0.269725	0.507525	13.4441	0.4879
Luciferase	SFV	PMA	NTPCR	0	0.0929461	0.148826	-0.202662	-0.00582403	0.0963402	0.197075	0.368444	0.530528	0.771677	13.0902	0.116684
Luciferase	SFV	PMA	NUDT16	0	0.00200757	0.150733	-0.298155	-0.0993413	0.00690112	0.106568	0.285582	0.966026	0.976195	13.0003	0.119028
Luciferase	SFV	PMA	NUMB	0	0.407625	0.147641	0.104652	0.307688	0.412483	0.510212	0.685849	0.00786829	0.0397556	13.4057	0.116272
Luciferase	SFV	PMA	PARP1	0	0.388333	0.152625	0.077832	0.285962	0.394418	0.49566	0.676287	0.0150801	0.0689376	13.3866	0.121649
Luciferase	SFV	PMA	PARP12	0	0.23055	0.151015	-0.0773155	0.128822	0.235409	0.335212	0.517794	0.143177	0.305445	13.2271	0.119609
Luciferase	SFV	PMA	PARP2	+	0.590369	0.249016	0.142376	0.46614	0.593475	0.709418	1.06328	0.030973	0.0996762	13.5822	0.243227
Luciferase	SFV	PMA	PATL1	0	0.18029	0.149464	-0.120954	0.0795205	0.185204	0.283299	0.461642	0.247807	0.47579	13.1779	0.118354
Luciferase	SFV	PMA	Neg. control 1	Control (-)	0.0883025	0.146042	-0.198778	-0.0129432	0.0933293	0.191371	0.358118	0.554783	0.790991	13.086	0.118191
Luciferase	SFV	PMA	PDIA5	0	0.373693	0.152462	0.0637486	0.271965	0.377102	0.479213	0.665549	0.0204438	0.0754849	13.3711	0.120881
Luciferase	SFV	PMA	DDX20	0	0.146229	0.203467	-0.260983	0.0093972	0.150684	0.28778	0.529135	0.477123	0.727045	13.1479	0.156419
Luciferase	SFV	PMA	DDX41	0	-0.0644784	0.20927	-0.488841	-0.204363	-0.0597228	0.0811639	0.334299	0.776506	0.892073	12.9366	0.164492
Luciferase	SFV	PMA	DDX42	0	-0.424046	0.20544	-0.83027	-0.562039	-0.420924	-0.282758	-0.0313027	0.0376515	0.112954	12.5783	0.158873
Luciferase	SFV	PMA	DEK	0	-0.185539	0.205195	-0.602138	-0.319802	-0.182167	-0.0417673	0.202045	0.382765	0.612423	12.8163	0.159979
Luciferase	SFV	PMA	DHX36	0	0.00286039	0.207891	-0.418057	-0.133369	0.00924579	0.145804	0.393432	0.964258	0.976195	13.0046	0.161329
Luciferase	SFV	PMA	DHX58	0	-0.209385	0.211412	-0.633354	-0.350178	-0.205942	-0.0651339	0.197766	0.331355	0.558072	12.7932	0.166709
Luciferase	SFV	PMA	DHX9	0	0.364142	0.202729	-0.048935	0.227758	0.366631	0.504985	0.754457	0.0861705	0.229788	13.3674	0.156832
Luciferase	SFV	PMA	DTYMK	0	0.226192	0.351559	-0.41941	0.0136296	0.195919	0.402108	1.06989	0.477113	0.727045	13.224	0.3239
Luciferase	SFV	PMA	EEA1	0	0.248815	0.202551	-0.165268	0.116638	0.252905	0.392063	0.627409	0.231926	0.463851	13.2508	0.155438
Luciferase	SFV	PMA	EIF2S1	0	0.439251	0.271651	-0.0900645	0.286632	0.440092	0.593797	0.976208	0.0886597	0.230036	13.4416	0.230844
Luciferase	SFV	PMA	EIF2S3;EIF2S3L	0	0.223162	0.202228	-0.182138	0.0880515	0.226955	0.366258	0.604625	0.278079	0.507525	13.2237	0.155852
Luciferase	SFV	PMA	ELAVL1	0	0.0985368	0.202396	-0.307676	-0.0360066	0.104287	0.238435	0.479099	0.623278	0.831038	13.1009	0.157379
Luciferase	SFV	PMA	ERI3	+	0.624945	0.204661	0.211429	0.487617	0.629563	0.766557	1.00892	0.00384937	0.0335945	13.627	0.159202
Luciferase	SFV	PMA	EXOSC2	+	0.779941	0.202775	0.369396	0.645299	0.784537	0.920906	1.16151	2.16107e-05	0.000414926	13.7816	0.156247
Luciferase	SFV	PMA	EXOSC4	0	0.457147	0.207384	0.0453522	0.318304	0.461824	0.600525	0.849876	0.0323388	0.100146	13.4597	0.16277
Luciferase	SFV	PMA	FAM98B	0	0.57555	0.295089	0.0803696	0.406325	0.557416	0.712829	1.27386	0.0311488	0.0996762	13.5724	0.261831
Luciferase	SFV	PMA	IFI27	0	0.453883	0.200213	0.0548237	0.318552	0.45834	0.594494	0.832696	0.0296253	0.0996762	13.4556	0.152673
Luciferase	SFV	PMA	MAVS (control)	Control (+)	0.330349	0.199091	-0.0783466	0.198261	0.337003	0.466765	0.705218	0.110097	0.266079	13.3325	0.151849
Luciferase	SFV	PMA	ILF3	0	0.729838	0.627653	-0.482223	0.304702	0.731912	1.13343	1.97808	0.246931	0.47579	13.7354	0.621339
Luciferase	SFV	PMA	ILF2	0	0.285763	1.15695	-2.02562	-0.479706	0.294504	1.05442	2.5235	0.798334	0.895952	13.2633	1.14903
Luciferase	VSV	PMA	ABCF1	0	-0.614428	0.730616	-2.06466	-1.09116	-0.626026	-0.153592	0.889134	0.386533	0.902082	15.6052	0.574556
Luciferase	VSV	PMA	ABCF3	0	-0.687866	1.15369	-2.94529	-1.45582	-0.693611	0.0922695	1.55484	0.554434	0.952619	15.5184	1.05135
Luciferase	VSV	PMA	ADAR	0	0.644936	1.38955	-2.05126	-0.297703	0.650024	1.58699	3.30242	0.651078	0.952619	16.8584	1.31597
Luciferase	VSV	PMA	ADARB1	0	0.473057	1.07055	-1.61563	-0.26439	0.4773	1.20808	2.54122	0.665917	0.952619	16.7042	0.984316
Luciferase	VSV	PMA	ANGEL2	0	0.539403	1.09481	-1.58046	-0.191786	0.536443	1.26947	2.68429	0.624053	0.952619	16.7686	0.987657
Luciferase	VSV	PMA	APEX1	0	-0.538888	1.02048	-2.50668	-1.23358	-0.538307	0.141802	1.48107	0.599075	0.952619	15.6751	0.921658
Luciferase	VSV	PMA	APTX	0	0.82832	0.966581	-1.07701	0.176792	0.826668	1.48289	2.72047	0.394661	0.902082	17.0545	0.855083
Luciferase	VSV	PMA	AQR	0	-2.89441	1.73857	-6.31256	-4.06992	-2.89239	-1.73149	0.542087	0.09986	0.461574	13.2966	1.66873
Luciferase	VSV	PMA	ASCC1	0	-0.218466	1.03432	-2.23862	-0.907033	-0.230621	0.479555	1.81302	0.82884	0.982329	16.0008	0.918037
Luciferase	VSV	PMA	BANF1	0	0.033795	1.90405	-3.73998	-1.24774	0.0448817	1.32314	3.77172	0.981968	0.991984	16.2975	1.83926
Luciferase	VSV	PMA	C8orf88	+	1.91977	0.771486	0.428469	1.40079	1.925	2.43057	3.45653	0.0150648	0.288631	18.1414	0.636533
Luciferase	VSV	PMA	CAPRIN1	0	-1.12282	1.12319	-3.32919	-1.90591	-1.13763	-0.35787	1.11396	0.329492	0.902082	15.0891	1.01378
Luciferase	VSV	PMA	CDKN2AIP	0	0.918461	0.929674	-0.883979	0.286003	0.924098	1.5338	2.75714	0.330235	0.902082	17.1424	0.806745
Luciferase	VSV	PMA	CHAF1A	0	1.53958	1.13736	-0.670006	0.768627	1.56114	2.30683	3.77918	0.183035	0.65079	17.758	1.04534
Luciferase	VSV	PMA	CHAF1B	0	0.637059	1.15519	-1.61508	-0.147539	0.621709	1.40904	2.91811	0.593456	0.952619	16.8488	1.06621
Luciferase	VSV	PMA	CMTR1	0	0.558288	0.955133	-1.3151	-0.0651034	0.559442	1.19052	2.43939	0.55197	0.952619	16.781	0.854028
Luciferase	VSV	PMA	CMTR2	0	1.20412	0.913504	-0.587212	0.597901	1.20249	1.81561	2.99987	0.191906	0.657962	17.434	0.811028
Luciferase	VSV	PMA	STAT1 (control)	Control (+)	2.92797	1.22855	0.546441	2.1153	2.90505	3.73673	5.38284	0.0180395	0.288631	19.1337	1.16691
Luciferase	VSV	PMA	DDX1	0	-0.069614	1.19718	-2.38522	-0.884792	-0.0785818	0.72606	2.3019	0.950311	0.990766	16.162	1.10778
Luciferase	VSV	PMA	CSDE1	0	0.38541	1.00958	-1.57889	-0.307161	0.375091	1.06001	2.41596	0.710986	0.952619	16.6166	0.898745
Luciferase	VSV	PMA	ISY1	0	-0.907586	1.46829	-3.79186	-1.89618	-0.92819	0.0862949	1.96991	0.543409	0.952619	15.2861	1.42484
Luciferase	VSV	PMA	KHDRBS1	0	-0.348684	0.877661	-2.07847	-0.941377	-0.34856	0.246649	1.39263	0.693234	0.952619	15.8759	0.75927
Luciferase	VSV	PMA	KIF2A	0	0.294626	0.971499	-1.61041	-0.363989	0.300285	0.946684	2.19179	0.762335	0.952619	16.5441	0.862861
Luciferase	VSV	PMA	LARP1	0	0.399438	0.936333	-1.46613	-0.218576	0.399246	1.03197	2.20795	0.673194	0.952619	16.6268	0.824475
Luciferase	VSV	PMA	LRRC59	0	-0.695557	1.22088	-3.10448	-1.50998	-0.702273	0.109949	1.7063	0.569746	0.952619	15.5118	1.15897
Luciferase	VSV	PMA	MKRN2	0	0.080666	1.09869	-2.11367	-0.656528	0.0960204	0.815883	2.18982	0.933178	0.990766	16.2992	1.01366
Luciferase	VSV	PMA	MNDA	0	0.323057	1.1165	-1.94471	-0.405701	0.328506	1.06181	2.506	0.766886	0.952619	16.5638	1.04154
Luciferase	VSV	PMA	MOV10	0	0.22053	1.28657	-2.38426	-0.626783	0.2177	1.08316	2.68655	0.866687	0.990766	16.4355	1.18529
Luciferase	VSV	PMA	MSI2	0	1.589	0.95392	-0.275346	0.948499	1.58479	2.22086	3.47949	0.100969	0.461574	17.8374	0.865891
Luciferase	VSV	PMA	N4BP2	+	2.31059	1.03841	0.263821	1.62842	2.29259	3.01718	4.35392	0.0284792	0.34175	18.5409	0.934455
Luciferase	VSV	PMA	NTPCR	0	0.165328	1.13443	-2.06802	-0.594053	0.173174	0.934119	2.36842	0.880295	0.990766	16.4048	1.05715
Luciferase	VSV	PMA	NUDT16	0	0.554202	1.07805	-1.59389	-0.161331	0.557601	1.2638	2.65073	0.605309	0.952619	16.7685	0.988896
Luciferase	VSV	PMA	NUMB	0	0.204465	1.21052	-2.18219	-0.612408	0.216665	1.02051	2.61263	0.862519	0.990766	16.4382	1.12314
Luciferase	VSV	PMA	PARP1	0	1.41863	0.900928	-0.32577	0.816124	1.4039	2.03137	3.18481	0.118362	0.489595	17.6681	0.793185
Luciferase	VSV	PMA	PARP12	0	1.63201	1.12991	-0.621699	0.876471	1.62689	2.37785	3.90392	0.151408	0.559045	17.8801	1.05331
Luciferase	VSV	PMA	PARP2	+	1.7437	0.510291	0.708618	1.41058	1.74728	2.07183	2.74598	0.00245993	0.0787177	17.9845	0.276635
Luciferase	VSV	PMA	PATL1	0	0.788484	0.98489	-1.17381	0.128797	0.791777	1.44091	2.73934	0.428486	0.935165	17.0183	0.892608
Luciferase	VSV	PMA	Neg. control 1	Control (-)	1.42214	0.753559	-0.0533448	0.92131	1.41524	1.91857	2.94925	0.0619017	0.396171	17.6736	0.87306
Luciferase	VSV	PMA	PDIA5	0	0.466906	1.14411	-1.80792	-0.293373	0.451295	1.22604	2.77012	0.686966	0.952619	16.7077	1.0428
Luciferase	VSV	PMA	PHF6	0	-0.17354	1.03457	-2.21482	-0.859822	-0.170163	0.508945	1.84886	0.867966	0.990766	16.0608	0.948819
Luciferase	VSV	PMA	PRMT1	0	0.499732	1.10048	-1.68937	-0.236865	0.478504	1.23555	2.66441	0.652804	0.952619	16.7279	1.00188
Luciferase	VSV	PMA	PYHIN1	0	0.057617	1.01499	-1.96965	-0.616475	0.0602483	0.743717	2.05067	0.955125	0.990766	16.2992	0.911879
Luciferase	VSV	PMA	QKI	0	-0.0145973	1.18252	-2.34089	-0.818963	-0.0113029	0.774836	2.32075	0.991984	0.991984	16.2498	1.08201
Luciferase	VSV	PMA	R3HCC1	0	0.0313822	1.05085	-2.05308	-0.642242	0.0270213	0.742783	2.05322	0.972234	0.991984	16.2769	0.952109
Luciferase	VSV	PMA	RBM14	0	-1.50772	1.18909	-3.86078	-2.29331	-1.49702	-0.720355	0.843769	0.21001	0.672033	14.7465	1.09028
Luciferase	VSV	PMA	RBMS1	0	1.82962	0.920366	0.0182901	1.20751	1.83087	2.44776	3.64789	0.0506481	0.347301	18.0787	0.818439
Luciferase	VSV	PMA	RBMS2	0	0.6761	0.965032	-1.19672	0.0295007	0.675972	1.32959	2.56735	0.487564	0.952619	16.9436	0.857504
Luciferase	VSV	PMA	RSL1D1	+	2.56143	0.556387	1.44348	2.2136	2.55908	2.91103	3.65986	0.000178147	0.00855104	18.798	0.309634
Luciferase	VSV	PMA	SMARCA5	+	2.0681	1.02233	0.0477112	1.38961	2.07301	2.74774	4.10037	0.0486898	0.347301	18.3241	0.913102
Luciferase	VSV	PMA	STAU1	0	0.75942	0.72348	-0.682938	0.282227	0.766919	1.24211	2.1649	0.300991	0.902082	17.0191	0.565509
Luciferase	VSV	PMA	STRBP	0	0.118747	0.941721	-1.72018	-0.524845	0.117792	0.755105	1.95109	0.900484	0.990766	16.3483	0.835817
Luciferase	VSV	PMA	SYNCRIP	0	0.478255	1.0978	-1.66949	-0.253436	0.463303	1.1939	2.69436	0.663189	0.952619	16.7422	1.0144
Luciferase	VSV	PMA	TAOK1	0	-0.267656	0.989403	-2.20386	-0.92426	-0.269295	0.383738	1.67805	0.783926	0.952619	15.9588	0.876416
Luciferase	VSV	PMA	TAOK2	0	-0.27138	0.847446	-1.96446	-0.824182	-0.269418	0.278025	1.39435	0.747731	0.952619	15.9766	0.74301
Luciferase	VSV	PMA	TAOK3	0	0.473103	0.946141	-1.4196	-0.162209	0.482823	1.10844	2.3104	0.624546	0.952619	16.7274	0.838878
Luciferase	VSV	PMA	TOE1	0	0.307059	0.843602	-1.3399	-0.270673	0.303559	0.883937	1.955	0.729737	0.952619	16.5484	0.728896
Luciferase	VSV	PMA	Neg. control 2	Control (-)	-1.68887	0.833461	-3.29081	-2.25077	-1.69763	-1.13858	-0.0234938	0.0500334	0.347301	14.5396	0.988862
Luciferase	VSV	PMA	TSEN2	0	1.06821	0.831701	-0.594993	0.509697	1.0749	1.62328	2.67384	0.207038	0.672033	17.3029	0.72024
Luciferase	VSV	PMA	TOP1	0	0.0931803	1.0346	-1.93071	-0.59758	0.0972141	0.788291	2.10274	0.926215	0.990766	16.3415	0.95567
Luciferase	VSV	PMA	UHRF1	0	0.340744	0.925111	-1.51971	-0.267786	0.331404	0.965794	2.1575	0.708878	0.952619	16.5687	0.825749
Luciferase	VSV	PMA	VRK1	0	-1.08939	1.1611	-3.41215	-1.84722	-1.08725	-0.315685	1.19628	0.346693	0.902082	15.1474	1.0668
Luciferase	VSV	PMA	XAB2	0	-0.0464361	0.941346	-1.92363	-0.67791	-0.0473327	0.581174	1.82312	0.959805	0.990766	16.1737	0.843171
Luciferase	VSV	PMA	XRN1	0	0.257919	1.06307	-1.85216	-0.456565	0.261793	0.955131	2.36501	0.801873	0.962247	16.4957	0.979123
Luciferase	VSV	PMA	YTHDC2	0	0.430042	1.2177	-1.96812	-0.364922	0.413429	1.22618	2.82136	0.722493	0.952619	16.6477	1.13288
Luciferase	VSV	PMA	ZC3H11A	+	1.76889	0.879453	0.0580746	1.16619	1.77312	2.35477	3.52402	0.046877	0.347301	17.9998	0.791592
Luciferase	VSV	PMA	ZC3H15	0	0.748054	0.879217	-1.02132	0.16015	0.745569	1.33458	2.44296	0.393374	0.902082	16.9808	0.773757
Luciferase	VSV	PMA	ZC3HAV1	0	1.51979	0.983003	-0.387528	0.851517	1.52405	2.18352	3.45698	0.123529	0.489595	17.7397	0.909663
Luciferase	VSV	PMA	ZFP91;ZFP91-CNTF;ZNF653	+	1.85731	0.798907	0.297104	1.33594	1.85666	2.38691	3.43317	0.0255441	0.34175	18.0916	0.69723
Luciferase	VSV	PMA	ZNF207	0	0.83724	1.07767	-1.25865	0.105387	0.837949	1.56769	2.96922	0.4481	0.935165	17.0914	0.99558
Luciferase	VSV	PMA	ZNF346	0	0.81481	0.926786	-0.998564	0.198857	0.815313	1.42083	2.65594	0.37846	0.902082	17.0579	0.830443
Luciferase	VSV	PMA	ZNF385A	-	-2.8491	1.07545	-4.96667	-3.58413	-2.84308	-2.12937	-0.718523	0.0103483	0.248358	13.3772	1.00464
Luciferase	VSV	PMA	ZNFX1	0	0.632548	1.10587	-1.51131	-0.11252	0.62511	1.37579	2.84174	0.57061	0.952619	16.8766	1.03378
Luciferase	VSV	PMA	GNB2L1;RACK1	0	-1.31981	1.25643	-3.77232	-2.18079	-1.32116	-0.448763	1.10317	0.301319	0.902082	14.8778	1.1889
Luciferase	VSV	PMA	virus_background	Control (V)	-8.61163	0.643154	-9.883	-9.0471	-8.6146	-8.17511	-7.34317	0	0	7.61468	0.511095
Luciferase	VSV	PMA	Neg. control 3	Control (-)	-0.448175	0.685019	-1.81727	-0.907491	-0.440831	0.00789932	0.869279	0.515719	0.952619	15.7969	0.74887
Luciferase	VSV	PMA	Neg. control 4	Control (-)	0.714947	0.74367	-0.746601	0.216069	0.724866	1.20253	2.18458	0.339995	0.902082	16.9552	0.85422
Luciferase	VSV	PMA	DDX20	0	-1.38614	1.47447	-4.21145	-2.37387	-1.3751	-0.378611	1.49324	0.355586	0.902082	14.8508	1.42707
Luciferase	VSV	PMA	DDX41	0	-0.13265	1.03059	-2.116	-0.825127	-0.136204	0.557021	1.88564	0.897475	0.990766	16.1052	0.923999
Luciferase	VSV	PMA	DDX42	0	-2.18007	1.39615	-4.86588	-3.10122	-2.19102	-1.27422	0.618634	0.127499	0.489595	14.072	1.30358
Luciferase	VSV	PMA	DEK	0	0.590591	1.33066	-1.99078	-0.294063	0.588062	1.46622	3.29314	0.657611	0.952619	16.8219	1.24719
Luciferase	VSV	PMA	DHX36	0	1.68644	0.978998	-0.229821	1.01911	1.68278	2.33126	3.60624	0.0845258	0.461574	17.9097	0.867079
Luciferase	VSV	PMA	DHX58	+	1.80679	0.871631	0.0772437	1.22304	1.80152	2.38962	3.55636	0.0425086	0.347301	18.0352	0.74778
Luciferase	VSV	PMA	DHX9	0	-0.739609	0.93059	-2.59414	-1.36435	-0.734358	-0.0999525	1.04655	0.439298	0.935165	15.5059	0.794855
Luciferase	VSV	PMA	DTYMK	0	-3.53454	2.07787	-7.51633	-4.9013	-3.56008	-2.14979	0.631188	0.0969081	0.461574	12.6929	2.00603
Luciferase	VSV	PMA	EEA1	0	0.283407	0.996611	-1.63799	-0.382961	0.282276	0.954852	2.24164	0.782217	0.952619	16.5121	0.895805
Luciferase	VSV	PMA	EIF2S1	0	0.521887	0.711438	-0.941446	0.0763468	0.54447	0.988898	1.87592	0.441771	0.935165	16.7564	0.519785
Luciferase	VSV	PMA	EIF2S3;EIF2S3L	0	0.305078	1.01604	-1.70789	-0.380645	0.314112	0.994265	2.25647	0.759485	0.952619	16.5249	0.884986
Luciferase	VSV	PMA	ELAVL1	0	1.00887	1.15477	-1.26633	0.252597	1.00952	1.78123	3.28365	0.383081	0.902082	17.2352	1.04935
Luciferase	VSV	PMA	ERI3	0	1.31812	0.761851	-0.228469	0.813222	1.3217	1.83981	2.79334	0.0929981	0.461574	17.5569	0.620015
Luciferase	VSV	PMA	EXOSC2	0	0.0875294	1.01987	-1.93125	-0.594762	0.100149	0.769961	2.0912	0.927306	0.990766	16.3183	0.90497
Luciferase	VSV	PMA	EXOSC4	-	-2.17531	1.03418	-4.17265	-2.87856	-2.16315	-1.46905	-0.159103	0.0361741	0.347301	14.0669	0.928696
Luciferase	VSV	PMA	FAM98B	0	-0.418401	1.40826	-3.23673	-1.35981	-0.406668	0.517036	2.29118	0.766019	0.952619	15.8001	1.33791
Luciferase	VSV	PMA	IFI27	0	0.424091	1.1667	-1.89888	-0.354174	0.42466	1.20288	2.69152	0.717634	0.952619	16.6542	1.07054
Luciferase	VSV	PMA	MAVS (control)	Control (+)	-0.466626	1.1741	-2.80314	-1.25373	-0.459032	0.317602	1.78232	0.691682	0.952619	15.7696	1.05846
Luciferase	VSV	PMA	ILF3	0	1.38932	0.87916	-0.320222	0.790391	1.38435	1.98469	3.10014	0.114888	0.489595	17.6273	0.751501
Luciferase	VSV	PMA	ILF2	0	-4.33306	2.46032	-9.18348	-6.00579	-4.34236	-2.66819	0.439182	0.0793428	0.461574	11.807	2.43474
Luciferase	VSV	none	UHRF1	0	0.416301	0.912747	-1.40826	-0.191787	0.413238	1.03536	2.20707	0.651498	0.985209	17.6287	0.801358
Luciferase	VSV	none	VRK1	0	-1.1947	0.812459	-2.97243	-1.64535	-1.15345	-0.720314	0.397107	0.124125	0.985209	16.0105	0.689433
Luciferase	VSV	none	XAB2	0	0.157251	0.926352	-1.68831	-0.459421	0.164917	0.789532	1.97899	0.86625	0.985209	17.3636	0.816097
Luciferase	VSV	none	XRN1	0	-0.621857	1.06521	-2.70411	-1.34582	-0.621929	0.0957774	1.46907	0.561421	0.985209	16.5945	0.969737
Luciferase	VSV	none	YTHDC2	0	0.451515	1.20392	-1.91203	-0.339574	0.437421	1.24863	2.82533	0.708747	0.985209	17.6652	1.12085
Luciferase	VSV	none	ZC3H11A	0	0.0697541	0.822821	-1.5543	-0.467603	0.0599456	0.586325	1.75215	0.939532	0.985209	17.2626	0.719837
Luciferase	VSV	none	ZC3H15	0	-0.514164	0.87396	-2.22046	-1.09426	-0.519206	0.0688644	1.25842	0.556229	0.985209	16.6854	0.755023
Luciferase	VSV	none	ZC3HAV1	0	0.207538	0.954641	-1.61805	-0.4373	0.188574	0.852896	2.08717	0.839699	0.985209	17.4011	0.871196
Luciferase	VSV	none	ZFP91;ZFP91-CNTF;ZNF653	0	0.733783	0.765898	-0.797936	0.244873	0.74687	1.2336	2.19818	0.333402	0.985209	17.9354	0.644425
Luciferase	VSV	none	ZNF207	0	0.940576	1.07604	-1.17669	0.22254	0.936135	1.66084	3.03726	0.384502	0.985209	18.1484	0.985574
Luciferase	VSV	none	ZNF346	0	0.463264	0.91969	-1.32053	-0.14879	0.456733	1.06374	2.32637	0.614344	0.985209	17.6739	0.822116
Luciferase	VSV	none	ZNF385A	0	0.369419	1.05944	-1.68559	-0.348418	0.368398	1.08315	2.46377	0.73387	0.985209	17.5718	0.977799
Luciferase	VSV	none	ZNFX1	0	0.195345	1.08789	-1.94045	-0.538579	0.184504	0.916822	2.36519	0.857858	0.985209	17.4314	1.01203
Luciferase	VSV	none	GNB2L1;RACK1	0	-1.16486	1.25553	-3.58743	-2.03317	-1.16488	-0.303079	1.28939	0.363364	0.985209	16.0429	1.18047
Luciferase	VSV	none	virus_background	Control (V)	-9.20771	0.632267	-10.4561	-9.63887	-9.20822	-8.77606	-7.96292	0	0	7.99489	0.482522
Luciferase	VSV	none	Neg. control 3	Control (-)	0.301506	0.661635	-1.00034	-0.151223	0.314343	0.740513	1.59475	0.654813	0.985209	17.5223	0.703211
Luciferase	VSV	none	Neg. control 4	Control (-)	0.224417	0.73147	-1.21573	-0.255294	0.21938	0.704625	1.70392	0.760574	0.985209	17.4361	0.835779
Luciferase	VSV	none	ABCF1	0	0.594681	0.709323	-0.904183	0.142996	0.615232	1.04905	1.97645	0.38367	0.985209	17.8027	0.55499
Luciferase	VSV	none	ABCF3	0	0.676308	0.828569	-1.18906	0.249443	0.725217	1.15461	2.35489	0.34976	0.985209	17.859	0.713379
Luciferase	VSV	none	ADAR	0	0.29075	1.36814	-2.34409	-0.634606	0.312303	1.21258	2.99058	0.83337	0.985209	17.4804	1.28831
Luciferase	VSV	none	ADARB1	0	0.381506	1.0545	-1.68853	-0.337264	0.391857	1.10511	2.43086	0.721277	0.985209	17.6007	0.977738
Luciferase	VSV	none	ANGEL2	0	0.146736	0.936868	-1.75889	-0.409773	0.127244	0.693621	2.09194	0.872128	0.985209	17.3628	0.828108
Luciferase	VSV	none	APEX1	0	-0.145668	0.474949	-1.04693	-0.462028	-0.146663	0.167662	0.778264	0.754725	0.985209	17.0602	0.14291
Luciferase	VSV	none	APTX	0	0.320356	0.926787	-1.51711	-0.302319	0.313368	0.953538	2.14638	0.736737	0.985209	17.509	0.819181
Luciferase	VSV	none	AQR	0	0.129443	1.69992	-3.27945	-0.987829	0.127766	1.26724	3.4114	0.940228	0.985209	17.3146	1.6415
Luciferase	VSV	none	ASCC1	0	-0.40256	1.02626	-2.39367	-1.09265	-0.407477	0.285443	1.61796	0.695433	0.985209	16.7985	0.913932
Luciferase	VSV	none	BANF1	-	-5.39085	1.88158	-9.14381	-6.63473	-5.37779	-4.10592	-1.70296	0.00460074	0.220836	11.8468	1.81507
Luciferase	VSV	none	C8orf88	0	1.36868	0.726494	-0.0827447	0.897007	1.37858	1.83981	2.7687	0.0658689	0.903344	18.5637	0.594504
Luciferase	VSV	none	CAPRIN1	0	-0.149678	1.09582	-2.27265	-0.903072	-0.163454	0.595542	2.02802	0.887971	0.985209	17.0465	0.994207
Luciferase	VSV	none	CDKN2AIP	0	0.256917	0.881718	-1.47544	-0.345413	0.257094	0.850491	2.00448	0.777403	0.985209	17.4536	0.76804
Luciferase	VSV	none	CHAF1A	0	-0.12817	1.13225	-2.36943	-0.88663	-0.121281	0.648644	2.08405	0.919445	0.985209	17.0866	1.04662
Luciferase	VSV	none	CHAF1B	0	-0.0428515	1.12834	-2.27932	-0.790559	-0.0504264	0.709423	2.15854	0.9643	0.985209	17.1559	1.04204
Luciferase	VSV	none	CMTR1	0	0.570992	0.944849	-1.31308	-0.0547914	0.574917	1.19336	2.42215	0.539609	0.985209	17.7717	0.850637
Luciferase	VSV	none	CMTR2	0	0.270498	0.671486	-1.11192	-0.131752	0.257764	0.666472	1.68131	0.658468	0.985209	17.4799	0.527474
Luciferase	VSV	none	STAT1 (control)	Control (+)	0.668534	0.779111	-0.880462	0.164715	0.670377	1.18071	2.21683	0.386132	0.985209	17.8592	0.651243
Luciferase	VSV	none	DDX1	0	0.026514	0.938564	-1.97912	-0.492956	0.0317504	0.545828	1.997	0.963235	0.985209	17.249	0.817506
Luciferase	VSV	none	CSDE1	0	1.3658	0.674718	-0.00380671	0.957951	1.3823	1.78166	2.7129	0.0546684	0.874695	18.5746	0.516763
Luciferase	VSV	none	ISY1	0	-0.0559458	1.41677	-2.87159	-0.975695	-0.0866367	0.902127	2.74864	0.956946	0.985209	17.1656	1.3728
Luciferase	VSV	none	KHDRBS1	0	0.374391	0.847969	-1.33364	-0.185475	0.372554	0.935776	2.03614	0.656215	0.985209	17.5699	0.733561
Luciferase	VSV	none	KIF2A	0	-0.0700437	0.964437	-1.97046	-0.70708	-0.0758052	0.572915	1.83395	0.938599	0.985209	17.1486	0.859464
Luciferase	VSV	none	LARP1	0	-0.0281128	0.924005	-1.85835	-0.637974	-0.0307132	0.596786	1.72347	0.974947	0.985209	17.1736	0.817757
Luciferase	VSV	none	LRRC59	0	0.206036	1.17778	-2.13978	-0.579642	0.208836	1.00705	2.48695	0.860413	0.985209	17.4198	1.11019
Luciferase	VSV	none	MKRN2	0	0.161239	1.06461	-1.97946	-0.541924	0.180785	0.873629	2.21432	0.86587	0.985209	17.3608	0.986929
Luciferase	VSV	none	MNDA	0	0.415015	1.09475	-1.76598	-0.299862	0.421635	1.13285	2.61752	0.700335	0.985209	17.6451	1.01973
Luciferase	VSV	none	MOV10	0	0.30823	0.719541	-1.25441	-0.0486144	0.297633	0.663434	1.88829	0.57463	0.985209	17.5221	0.563807
Luciferase	VSV	none	MSI2	0	0.452331	0.605272	-0.826674	0.102803	0.46285	0.807349	1.67491	0.395704	0.985209	17.6565	0.424812
Luciferase	VSV	none	N4BP2	0	0.390557	0.937792	-1.44072	-0.220177	0.379914	1.02291	2.18726	0.676056	0.985209	17.5937	0.831308
Luciferase	VSV	none	NTPCR	0	0.149959	1.11665	-2.05374	-0.607596	0.143156	0.912603	2.35054	0.894844	0.985209	17.3807	1.04645
Luciferase	VSV	none	NUDT16	0	0.38895	1.00942	-1.74163	-0.25275	0.403138	1.03857	2.40514	0.667455	0.985209	17.585	0.921942
Luciferase	VSV	none	NUMB	0	0.244026	1.1922	-2.10329	-0.547439	0.24688	1.04335	2.58558	0.841236	0.985209	17.4646	1.1067
Luciferase	VSV	none	PARP1	0	0.89757	0.902185	-0.899506	0.2924	0.889458	1.50912	2.67434	0.32131	0.985209	18.1233	0.791222
Luciferase	VSV	none	PARP12	0	0.179699	0.455294	-0.688232	-0.118519	0.17516	0.470607	1.07835	0.699998	0.985209	17.3934	0.124284
Luciferase	VSV	none	PARP2	0	-0.248425	0.443109	-1.1041	-0.555223	-0.248195	0.0470625	0.635726	0.572535	0.985209	16.9672	0.131101
Luciferase	VSV	none	PATL1	0	0.690796	0.986478	-1.27069	0.05334	0.692478	1.3349	2.6383	0.478063	0.985209	17.9056	0.895068
Luciferase	VSV	none	Neg. control 1	Control (-)	0.136141	0.724374	-1.27677	-0.345199	0.129547	0.611994	1.56766	0.863353	0.985209	17.3453	0.844732
Luciferase	VSV	none	PDIA5	0	-0.223666	1.1399	-2.41263	-0.979528	-0.248252	0.531343	2.05931	0.836571	0.985209	17.0099	1.04424
Luciferase	VSV	none	DDX20	0	0.00964509	1.40583	-2.7261	-0.959119	0.0300795	0.967141	2.72307	0.985559	0.985559	17.2071	1.3804
Luciferase	VSV	none	DDX41	0	0.0531356	0.994115	-1.90169	-0.61317	0.0615323	0.726642	2.00038	0.95336	0.985209	17.2635	0.89582
Luciferase	VSV	none	DDX42	0	-0.268467	1.3748	-2.9681	-1.19103	-0.27433	0.657913	2.50679	0.841895	0.985209	16.9613	1.30352
Luciferase	VSV	none	DEK	0	0.705987	1.29087	-1.82917	-0.143287	0.698403	1.53798	3.33064	0.57853	0.985209	17.9064	1.19368
Luciferase	VSV	none	DHX36	0	-0.355871	0.946719	-2.20485	-0.996106	-0.35673	0.269093	1.5246	0.707782	0.985209	16.8434	0.847968
Luciferase	VSV	none	DHX58	0	0.627974	0.818189	-0.985181	0.0832944	0.621337	1.1688	2.22842	0.443246	0.985209	17.8385	0.701103
Luciferase	VSV	none	DHX9	0	-0.284639	0.889655	-2.06392	-0.872817	-0.282494	0.311449	1.46042	0.750462	0.985209	16.9266	0.76229
Luciferase	VSV	none	DTYMK	-	-4.17544	2.06013	-8.10103	-5.54542	-4.20542	-2.80502	-0.0570876	0.049964	0.874695	13.05	1.99939
Luciferase	VSV	none	EEA1	0	0.204619	0.945157	-1.60326	-0.428837	0.207207	0.845642	2.03116	0.831054	0.985209	17.4006	0.855178
Luciferase	VSV	none	EIF2S1	0	0.449916	0.639797	-0.906367	0.0691038	0.474649	0.856568	1.68126	0.442939	0.985209	17.6462	0.477059
Luciferase	VSV	none	EIF2S3;EIF2S3L	0	0.248126	0.977848	-1.69781	-0.408263	0.260255	0.918268	2.1232	0.798673	0.985209	17.4486	0.856533
Luciferase	VSV	none	ELAVL1	0	0.139589	1.08844	-2.01969	-0.58767	0.133467	0.862242	2.29162	0.897624	0.985209	17.3453	0.991513
Luciferase	VSV	none	ERI3	0	1.02658	0.649711	-0.255299	0.611297	1.01877	1.43933	2.34603	0.116012	0.985209	18.2385	0.489715
Luciferase	VSV	none	EXOSC2	0	0.923738	0.90985	-0.946122	0.353606	0.932852	1.51382	2.6704	0.301942	0.985209	18.1213	0.805869
Luciferase	VSV	none	EXOSC4	0	0.0366786	0.988646	-1.91066	-0.630598	0.0451722	0.712482	1.98293	0.964585	0.985209	17.2408	0.895729
Luciferase	VSV	none	FAM98B	0	0.516644	1.33079	-2.08956	-0.377933	0.492736	1.40376	3.15386	0.702849	0.985209	17.7485	1.2568
Luciferase	VSV	none	IFI27	0	0.15709	1.13235	-2.06268	-0.601241	0.154493	0.922103	2.35845	0.894909	0.985209	17.3677	1.04499
Luciferase	VSV	none	MAVS (control)	Control (+)	0.0798026	1.09007	-2.10064	-0.645647	0.0833722	0.81936	2.23566	0.939687	0.985209	17.2876	1.00979
Luciferase	VSV	none	ILF3	0	-1.31954	0.827525	-2.91495	-1.87137	-1.32631	-0.772894	0.32653	0.118761	0.985209	15.8908	0.720685
Luciferase	VSV	none	ILF2	-	-5.62039	2.22088	-10.0628	-7.12014	-5.63563	-4.12875	-1.21409	0.0121611	0.389156	11.4746	2.19198
Luciferase	VSV	none	PHF6	0	0.240621	1.00015	-1.70244	-0.41868	0.231894	0.903606	2.19326	0.814631	0.985209	17.4457	0.920129
Luciferase	VSV	none	PRMT1	0	0.624545	1.08883	-1.515	-0.122397	0.619876	1.36578	2.73089	0.574917	0.985209	17.8311	0.998491
Luciferase	VSV	none	PYHIN1	0	-0.0743783	0.99784	-2.06656	-0.739618	-0.0689126	0.593615	1.912	0.939315	0.985209	17.1401	0.905026
Luciferase	VSV	none	QKI	0	-0.245604	1.1705	-2.53604	-1.0327	-0.243726	0.549527	2.07657	0.839581	0.985209	16.9957	1.06847
Luciferase	VSV	none	R3HCC1	0	-0.537343	1.04381	-2.62294	-1.23207	-0.532064	0.148453	1.52613	0.607701	0.985209	16.6731	0.950548
Luciferase	VSV	none	RBM14	0	-0.0662663	1.16783	-2.42248	-0.824968	-0.0588332	0.706239	2.21046	0.960873	0.985209	17.1805	1.07576
Luciferase	VSV	none	RBMS1	0	0.290349	0.893716	-1.4981	-0.312405	0.291938	0.889348	2.02305	0.746156	0.985209	17.5029	0.789694
Luciferase	VSV	none	RBMS2	0	0.218277	0.941201	-1.59949	-0.421615	0.216563	0.851382	2.08684	0.817351	0.985209	17.4543	0.841324
Luciferase	VSV	none	RSL1D1	+	1.00404	0.448595	0.12175	0.705127	1.00302	1.30757	1.88999	0.02608	0.62592	18.2313	0.162854
Luciferase	VSV	none	SMARCA5	0	-0.117052	0.44718	-0.999597	-0.417388	-0.119229	0.186881	0.766904	0.796305	0.985209	17.1123	0.15776
Luciferase	VSV	none	STAU1	0	0.751391	0.703446	-0.660403	0.281095	0.75995	1.21529	2.10749	0.293936	0.985209	17.9833	0.553882
Luciferase	VSV	none	STRBP	0	0.0375192	0.922209	-1.73713	-0.58245	0.0293139	0.663592	1.82645	0.972471	0.985209	17.2535	0.81998
Luciferase	VSV	none	SYNCRIP	0	0.11252	0.628775	-1.18198	-0.244488	0.10763	0.4648	1.42607	0.843096	0.985209	17.3404	0.436342
Luciferase	VSV	none	TAOK1	0	0.696443	0.862552	-1.10401	0.184608	0.70476	1.19921	2.47153	0.387709	0.985209	17.9123	0.742016
Luciferase	VSV	none	TAOK2	0	0.696835	0.560572	-0.550202	0.378703	0.718359	1.05686	1.72168	0.200692	0.985209	17.9276	0.379034
Luciferase	VSV	none	TAOK3	0	0.233214	0.930632	-1.59038	-0.389025	0.240445	0.875337	2.03003	0.806323	0.985209	17.4591	0.824708
Luciferase	VSV	none	TOE1	0	0.742215	0.549287	-0.38893	0.40541	0.753553	1.09005	1.78486	0.168464	0.985209	17.9632	0.358343
Luciferase	VSV	none	Neg. control 2	Control (-)	-0.66158	0.826399	-2.26088	-1.21746	-0.667745	-0.108494	0.971047	0.428933	0.985209	16.5246	0.998714
Luciferase	VSV	none	TSEN2	0	0.694223	0.8187	-0.936526	0.143716	0.710577	1.23814	2.36661	0.403618	0.985209	17.9091	0.710155
Luciferase	VSV	none	TOP1	0	-0.0824836	0.441324	-0.955977	-0.383551	-0.084905	0.213324	0.797542	0.853323	0.985209	17.1463	0.138297
Luciferase	Flu	none	Neg. control avg	Control (-)										14.0592	0.0513184
Luciferase	Flu	PMA	Neg. control avg	Control (-)										14.5816	0.0665764
Luciferase	HSV	PMA	Neg. control avg	Control (-)										9.86847	0.342845
Luciferase	HSV	none	Neg. control avg	Control (-)										10.2478	0.336118
Luciferase	SFV	none	Neg. control avg	Control (-)										13.9264	0.0751147
Luciferase	SFV	PMA	Neg. control avg	Control (-)										12.9981	0.0777103
Luciferase	VSV	PMA	Neg. control avg	Control (-)										16.2413	0.435131
Luciferase	VSV	none	Neg. control avg	Control (-)										17.2071	0.425479
