# Supplementary material for: Cross-species analysis of viral nucleic acid interacting proteins identifies TAOKs as innate immune regulators
Source: Nat Commun. 2021 Dec 1;12:7009. doi: 10.1038/s41467-021-27192-w (PMC8636641; doi:10.1038/s41467-021-27192-w)
Supplement: Supplementary file 17 — Source Data [file 41467_2021_27192_MOESM17_ESM.zip › Figure 4.xlsx]

## Sheet: Figure 4b
gene	Rel_Cq.CrPV	Rel_Cq.DCV	Rel_Cq.FHV	Rel_Cq.SINV	Rel_Cq.VSV	p_value.CrPV	p_value.DCV	p_value.FHV	p_value.SINV	p_value.VSV	change.CrPV	change.DCV	change.FHV	change.SINV	change.VSV
Adar	1.35	-0.223333	0.146667	2.40167	0.136667	0.261808	0.903575	0.886929	0.0874628	0.873723	.	.	.	.	.
ADF1	-0.0366667	3.30667	-0.873333	1.47833	3.04333	0.969309	0.00248699	0.689529	0.296614	0.00309128	.	+	.	.	+
AGO2	0.118708	0.900678	-0.155484	1.92187	2.31256	0.0395331	0.017397	0.121089	0.01983	1.52e-06	+	+	.	+	+
ATPsynE	5.5164	2.78333	1.81333	1.17441	2.76667	2.83e-07	0.022295	0.0709758	0.398052	0.0153706	+	+	.	.	+
ben	4.94	2.21	0.343333	0.583333	-0.666667	1.21e-06	0.072391	0.685624	0.790844	0.472074	+	.	.	.	.
blp	-0.877561	2.53667	1.58	0.69	1.33333	0.536048	0.0310869	0.132598	0.951551	0.273721	.	+	.	.	.
blw	-1.22	1.46333	2.08833	1.38667	-1.49	0.441749	0.179247	0.120544	0.790844	0.293168	.	.	.	.	.
Bre1	2.46	0.523333	-1.99	0.750663	1.73139	0.0123788	0.564439	0.0383875	0.617007	0.178576	+	.	-	.	.
caz	0.629955	0.433333	0.203333	-0.766667	0.478333	0.593483	0.81917	0.952895	0.951551	0.764254	.	.	.	.	.
Cbp20	-0.636667	1.01333	0.433333	1.06667	-0.763333	0.672263	0.338839	0.642904	0.790844	0.452178	.	.	.	.	.
Cf2	0.733333	2.06667	-0.0466667	-0.286667	-1.22667	0.441749	0.072391	0.948798	0.890639	0.370526	.	.	.	.	.
CG1703	1.33667	0.825	1.31	2.83333	2.78333	0.625901	0.117107	0.00752337	0.01983	0.0360277	.	.	+	+	+
CG2118	0.58	0.34	2.08	1.55833	-0.933333	0.581645	0.88511	0.0526523	0.296614	0.81243	.	.	.	.	.
CG2199	-0.173333	0.723333	0.0816667	NA	0.663333	0.897666	0.414214	0.758612	NA	0.440646	.	.	.	NA	.
CG3178	0.996667	-0.903333	0.38	1.99333	3.13	0.625901	0.36007	0.706848	0.0844145	0.000875	.	.	.	.	+
CG3800	-0.261667	5.40667	-0.777857	-1.41667	-2.08	0.880447	2.06e-08	0.2393	0.85072	0.21605	.	+	.	.	.
CG4538	-0.65	0.213333	0.306667	NA	1.84333	0.577867	0.839989	0.758612	NA	0.0456324	.	.	.	NA	+
CG4622	-0.341667	2.97667	-0.403333	0.591667	3.99667	0.364579	0.00307407	0.719561	0.695034	0.00025	.	+	.	.	+
CG5316	5.43333	0.646667	0.506667	0.54	-0.743333	2.39e-07	0.535152	0.642904	0.790844	0.452178	+	.	.	.	.
CG5414	0.69	1.47667	-1.36667	NA	NA	0.804305	0.127588	0.121089	NA	NA	.	.	.	NA	NA
CG5641	0.354134	0.843333	0.22	2.82667	2.17333	0.745721	0.527424	0.952895	0.01983	0.00103805	.	.	.	+	+
CG5757	1	2.35667	-0.225	2.55	2.41641	0.625901	5.41e-05	0.2393	0.0270601	0.0414876	.	+	.	+	+
CG5800	0.256667	3.20667	-0.496667	0.605	1.08971	0.954471	0.00248699	0.719561	0.695034	0.328888	.	+	.	.	.
CG6103	0.0233333	1.25333	0.988	1.885	2.30667	0.980466	0.00554036	0.323779	0.119109	0.0143466	.	+	.	.	+
CG6227	1.02	2.58333	0.923333	0.88	-0.293333	0.569595	0.0400977	0.642904	0.790844	0.733027	.	+	.	.	.
CG6379	0.773333	3.1	-0.631667	0.113333	-0.346	0.880447	0.000924	0.699287	0.901238	0.70037	.	+	.	.	.
CG7194	-5.72333	0.823333	0.27	0.576667	4.255	4.41e-07	0.839989	0.758612	0.951551	4.37e-05	-	.	.	.	+
CG7488	3.96333	0.743333	1.26333	0.908333	0.713333	0.000574	0.696239	0.165335	0.588157	0.81243	+	.	.	.	.
CG8963	3.83448	0.61	1.45	-0.04	1.21333	0.000469	0.81917	0.170534	0.979617	0.284526	+	.	.	.	.
CG9330	0.416667	-0.713333	0.768	1.75667	2.18833	0.851126	0.524659	0.0377446	0.119109	0.0360277	.	.	+	.	+
CG9418	-0.816667	1.10667	-1.215	1.61	3.68667	0.625901	0.0149087	0.224325	0.128816	0.000249	.	+	.	.	+
CG9667	-0.143333	1.72	1.17833	0.406667	-1.27	0.880447	0.0670676	0.393253	0.82249	0.21605	.	.	.	.	.
CG9684	-5.88333	0.9	0.223333	NA	1.265	1.06e-08	0.839989	0.758612	NA	0.220217	-	.	.	NA	.
CG11505	2.60667	2.39333	0.72	3.11833	3.12	0.0297829	0.0135839	0.719561	0.0301253	0.00275359	+	+	.	+	+
CG11858	1.20021	0.44	0.686667	-0.0233333	2.14	0.43743	0.81917	0.505941	0.979617	0.0414862	.	.	.	.	+
CG12112	2.00667	1.355	-0.0166667	1.59667	3.08667	0.142827	0.0231194	0.0295575	0.128816	0.000905	.	+	-	.	+
CG12258	2.71667	0.673333	0.63	0.888333	0.736667	0.0170595	0.696239	0.647954	0.588157	0.81243	+	.	.	.	.
CG13364	0.49683	-0.33	0.41	-0.423333	1.49333	0.665577	0.867094	0.78746	0.951551	0.273721	.	.	.	.	.
CG31156	2.46667	2.65667	0.553333	0.471667	4.26333	0.0297829	0.00789669	0.719561	0.697857	0.000156	+	+	.	.	+
CG31368	1.16333	1.65333	0.18	1.90333	1.41333	0.356148	0.007476	0.823464	0.0945079	0.122493	.	+	.	.	.
CG32344	0.784244	0.19	0.356667	0.386667	2.53	0.575024	0.956085	0.623619	0.951551	0.00803293	.	.	.	.	+
CG42232	-0.293333	3.65	0.273333	2.27333	1.21833	0.853025	0.00160551	0.706848	0.0477905	0.218401	.	+	.	+	.
CG8726-RB	1.20667	0.773333	1.26667	1.29167	-0.433333	0.263294	0.696239	0.165335	0.357782	0.81243	.	.	.	.	.
CHD1	0.156667	0.346667	0.123333	0.223333	1.35333	0.933099	0.702635	0.865237	0.826867	0.131619	.	.	.	.	.
cup	1.335	-1.02667	-1.41667	3.29	-0.723333	0.263294	0.696239	0.388151	0.0301253	0.81243	.	.	.	+	.
DIP1	2.85667	1.535	-0.111667	2.83	1.77333	0.0229033	0.230645	0.644005	0.01983	0.0931055	+	.	.	+	.
Droj2	-0.44	-0.133333	-1.73667	1.51333	-0.99	0.736382	0.883256	0.120544	0.790844	0.437554	.	.	.	.	.
eff	3.15	1.22333	0.753333	0.523333	-0.993333	0.00160453	0.338839	0.642904	0.790844	0.437554	+	.	.	.	.
elav	-5.84667	1.65	-0.356667	1.48833	0.47	2.27e-08	0.199217	0.719561	0.296614	0.655438	-	.	.	.	.
Fandango	2.15833	3.56333	2.845	0.348333	2.07	0.34633	0.000159	0.00405253	0.951551	0.0288567	.	+	+	.	+
Gnf1	-0.954323	1.92	0.73	-0.571667	0.31	0.536048	0.169855	0.505941	0.951551	0.831935	.	.	.	.	.
Hrb27C	-1.07333	2.52333	0.64	1.55167	3.78667	0.624956	0.0103636	0.719561	0.296614	0.000315	.	+	.	.	+
Klp59D	1.27333	1.00833	2.035	0.528333	0.506667	0.263294	0.696239	0.0754292	0.695034	0.81243	.	.	.	.	.
l(3)07882	2.20564	2.30667	2.165	-0.57	0.843333	0.103139	0.0522583	0.0709758	0.951551	0.513912	.	.	.	.	.
La	1.55333	-0.11	0.29	NA	NA	0.194329	0.903575	0.827853	NA	NA	.	.	.	NA	NA
loqs	0.763333	2.31	1.49667	-0.91	2.68	0.672263	0.0154597	0.388151	0.601058	0.00503285	.	+	.	.	+
lost	-0.233333	4.17	-0.2125	1.34667	-0.703333	0.880447	1.12e-05	0.551647	0.375576	0.21605	.	+	.	.	.
LSm-4-RB	5.15333	2.54	0.556667	NA	-0.863333	5.75e-07	0.0400977	0.642904	NA	0.441992	+	+	.	NA	.
metro	4.14333	1.89333	0.54	0.926667	-2.09333	3.74e-05	0.087041	0.642904	0.790844	0.152374	+	.	.	.	.
MFE2	0.503333	5.47667	1.34167	0.37	0.533333	0.880447	2.06e-08	0.393253	0.82249	0.627067	.	+	.	.	.
mle	-1.31206	-0.05	0.706667	-0.16	-0.136667	0.394447	0.956085	0.505941	0.951551	0.915328	.	.	.	.	.
mRpL46	1.84	-0.223333	1.06	2.135	2.88667	0.216119	0.883256	0.588228	0.120764	0.004616	.	.	.	.	+
msi	2.73	-1	0.0166667	NA	NA	0.00599008	0.338839	0.983634	NA	NA	+	.	.	NA	NA
mxt	-2.48	3.06	-0.0466667	0.4875	3.58	0.0297829	0.00297183	0.948798	0.695034	0.000584	-	+	.	.	+
ncd	0.675563	1.29333	-0.0566667	-0.956667	0.42	0.591116	0.36589	0.974386	0.951551	0.764254	.	.	.	.	.
obe	2.07921	0.0766667	1.20333	0.306667	1.18667	0.103139	0.956085	0.308875	0.951551	0.284526	.	.	.	.	.
Pabp2	3.03333	-1.04	1.26	0.771667	-2.74	0.00776918	0.696239	0.182198	0.615778	0.0186213	+	.	.	.	-
pst	3.58	0.403333	1.625	2.38167	0.28	0.00145741	0.88511	0.145652	0.0874628	0.81243	+	.	.	.	.
qkr58E-1	0.5	-1.58167	0.39	3.01167	0.26142	0.599875	0.696239	0.719561	0.0301253	0.761131	.	.	.	+	.
qkr58E-2	4.18333	0.613333	1.06667	0.0833333	-1.21333	3.74e-05	0.535152	0.642904	0.927295	0.370526	+	.	.	.	.
Rab10	0.173333	1.37667	0.293333	0.415	2.33333	0.954471	0.142959	0.735538	0.711831	0.0169331	.	.	.	.	+
Rat1	1.39962	-0.12	2.17333	-0.186667	0.523333	0.373861	0.956085	0.0643689	0.951551	0.746472	.	.	.	.	.
Rbp9	0.856667	-1.22667	1.43667	0.195	0.53	0.425674	0.696239	0.145652	0.848545	0.81243	.	.	.	.	.
RecQ5	-3.70667	-0.583333	1.91	NA	-0.933364	0.000269	0.839989	0.061927	NA	0.370812	-	.	.	NA	.
rig	2.14847	1.28	0.743333	-0.493333	2.37333	0.103139	0.36589	0.505941	0.951551	0.0265493	.	.	.	.	+
shep	0.93935	-0.426667	-0.175	-1.67	1.23667	0.536048	0.81917	0.960438	0.71566	0.284526	.	.	.	.	.
sl	3.44333	1.68333	0.456667	0.603333	-1.98	0.000615	0.120479	0.642904	0.790844	0.152374	+	.	.	.	.
Slik	-0.730478	0.446667	-0.103333	0.274472	-0.651667	0.582129	0.81917	0.974386	0.763778	0.730411	.	.	.	.	.
stau	0.833333	0.5	0.36	2.53333	3.29333	0.509453	0.0353398	0.823464	0.0270601	0.000507	.	+	.	+	+
Sucb	1.66	-0.16	1.03667	2.27833	0.343333	0.175855	0.903575	0.2056	0.0973959	0.81243	.	.	.	.	.
sun	NA	2.71667	0.846667	-0.616667	0.26	NA	0.022295	0.505941	0.951551	0.838628	NA	+	.	.	.
Tao	-0.88	4.37667	0.855	1.64167	1.69167	0.880447	5.17e-06	0.585918	0.375576	0.01842	.	+	.	.	+
Thor	4.36417	1.78333	0.776667	0.223333	2.4	6.34e-05	0.16432	0.505941	0.951551	0.0265493	+	.	.	.	+
Tlk	1.22	-1.14833	-0.921667	5.03	-0.126667	0.356148	0.230645	0.385801	0.00017	0.882893	.	.	.	+	.
Top1	-0.406667	0.946667	0.0233333	-0.386667	-0.0366667	0.669611	0.570064	0.974386	0.951551	0.965988	.	.	.	.	.
trl	-0.773333	2.76333	0.378333	2.71333	3.62333	0.625901	0.00554036	0.706848	0.0211207	0.000249	.	+	.	+	+
trsn	1.8	0.768333	1.295	2.00833	0.279052	0.148612	0.696239	0.182198	0.144051	0.761131	.	.	.	.	.
U2af50	-0.15	0.222533	0.583333	1.31167	3.91	0.954471	0.806398	0.719561	0.357782	0.00025	.	.	.	.	+
Vps4	-0.0866667	-1.12	-1.22667	1.30933	2.48	0.927539	0.871109	0.137922	0.398052	0.012086	.	.	.	.	+
WRNexo	-0.877981	2.87	1.88333	-0.46735	2.50667	0.536048	0.022295	0.0709758	0.730684	0.0265493	.	+	.	.	+
XRCC1	-1.50333	-0.183333	0.756667	NA	-1.25379	0.277795	0.839989	0.758612	NA	0.290798	.	.	.	NA	.
yps	2.29333	2.05333	0.493333	0.18	-0.926667	0.0350044	0.072391	0.642904	0.914069	0.437992	+	.	.	.	.
Zn72D	2.0214	2.6	0.8	3.23667	3.655	0.103139	0.16432	0.505941	0.0149024	0.000187	.	.	.	+	+
