# Supplementary material for: Cross-species analysis of viral nucleic acid interacting proteins identifies TAOKs as innate immune regulators
Source: Nat Commun. 2021 Dec 1;12:7009. doi: 10.1038/s41467-021-27192-w (PMC8636641; doi:10.1038/s41467-021-27192-w)
Supplement: Supplementary file 17 — Source Data [file 41467_2021_27192_MOESM17_ESM.zip › Figure 5.xlsx]

## Sheet: Figure 5b
	native dTao
dTao (nM)	mean	sd
0.129	790.191	29.7108
0.258	785.889	24.0865
0.516	779.797	13.8033
1.032	788.687	22.8701
2.064	812.778	48.6637
4.1279	776.362	0.763535
8.2559	763.528	11.603
16.5117	767.755	10.8935
33.0234	714.817	19.7617
66.0469	710.107	22.1501
132.094	671.574	27.376
264.188	634.829	39.832
528.375	575.941	20.5132
1056.75	590.523	44.8334
2113.5	584.92	52.8655

## Sheet: Figure 5c
dTao (ng/ml)	control			poly(I:C)
0	429	566	459	707	651	786
50	1404	1986	2069	9447	9976	12274
200	9097	8837	5835	14812	14942	20714

## Sheet: Figure 5g
	Control				TAOK1 KO				TAOK2 KO				TAOK3 KO				STAT1 KO
SFV	0.865	0.912	1.104	1.149	2.579	3.335	3.282	3.536	8.423	9.38	13.371	10.306	4.434	4.316	4.519	4.291	22.461	17.899	26.179	22.17

## Sheet: Figure 5h
	Control				TAOK1 KO				TAOK2 KO				TAOK3 KO				STAT1 KO
Mock	1.527	0.744	1.052	0.837	0.448	0.488	0.224	0.347	0.335	0.35	0.312	0.381	0.4	0.417	0.318	0.377	0.263	0.424	0.312	0.235
SFV	439.864	403.268	437.058	507.855	147.04	127.539	154.276	157.356	158.059	195.486	198.048	219.918	130.546	134.413	102.22	135.382	28.085	28.409	26.302	42.678
