# Supplementary material for: Cross-species analysis of viral nucleic acid interacting proteins identifies TAOKs as innate immune regulators
Source: Nat Commun. 2021 Dec 1;12:7009. doi: 10.1038/s41467-021-27192-w (PMC8636641; doi:10.1038/s41467-021-27192-w)
Supplement: Supplementary file 17 — Source Data [file 41467_2021_27192_MOESM17_ESM.zip › Figure 6.xlsx]

## Sheet: Figure 6a
time (h)	Control				TAOK2 KO				STAT1 KO
0	1051.38	584.801	658.219	606.535	457.427	989.611	777.069	372.784	722.336	2024.83	1493.61	641.341
3	778.851	285.559	535.235	709.321	968.035	710.495	492.448	337.734	521.576	2420.26	1190.84	631.041
6	1023.63	676.556	593.83	1526.4	3635.23	2596.71	2650.14	1349.8	2107.62	2281.47	1518.04	795.087
9	5742.08	2648.91	6856.35	8487.76	14668.2	19031.9	16714.8	20133.6	18171.2	14928	5582.05	8128.2
12	17531.5	13920.1	19774	25464.9	32178.5	47375.7	51652.9	54116.3	42105.5	37858	16899.1	21082.3
15	33794.4	26389.2	39176.4	48574.5	69000.6	82074.2	90906	101983	69574.1	73045.3	42254.7	43752
18	62351.3	44618.3	56263	69968.4	118152	134767	127999	164476	129474	103774	78816.7	70443.7
21	90373.6	57356.4	78722.9	94487.4	151689	168021	170205	220184	164969	158109	122651	98542.4
24	98082.7	61555.1	80525.1	104501	155386	163706	188626	235536	166004	218436	187398	128271
27	90889.9	59033.2	81361.8	103750	155401	162917	183419	228353	182413	256201	220808	155381
30	91246.7	54095.9	80655.1	101560	144969	153659	180068	212170	214282	276933	238702	178444
33	85846.4	53390.3	80900.4	95333.5	136702	140809	172007	201626	234376	287041	257444	193018
36	79769	49988.9	72632	93244.8	130150	133213	167286	191340	238064	289524	252406	194342

## Sheet: Figure 6c
time (h)	Control						TAOK2 KO						STAT1 KO
0	3644.81	14429.1	4495.43	38604.3	19443.3	17567.9	21170.8	31487	63980.9	29738.5	85513.4	0	31718.7	2411.02	2895.5	6070.37	0	0
3	0	2112.55	0	4313.35	22854.2	16728.2	28408.8	9412.68	10258	8271.73	27922.1	0	68362.9	3044.68	0	0	0	0
6	0	396.447	9614.76	1641.41	12657	6448.57	6034.97	3103.01	6367.41	3917.01	18443.3	0	36207.1	1363.81	0	3865.35	2052.23	0
9	18648.8	9908.6	42450.2	2985.47	10650.8	6230.64	642.554	668.67	20130.6	7053.36	17690.1	8441	13706.2	7961.66	2439.58	11929.3	2241.52	4745.28
12	58351.8	32956.8	75199.7	25558.6	14486.7	12500.4	7373.98	11844.8	22571.8	8160.28	8037.7	16120.5	25986	9768.98	19352.6	11599.5	5458.54	11125.3
15	84789.6	80493.8	219934	120072	38519.1	43135.3	36991.1	53019.8	48354.9	38931.9	9584.45	37616	52599.5	17538	66525.3	15071	14706.9	18213.7
18	293640	232611	566092	381910	190362	207508	135755	155586	173606	124809	65420.8	143939	99040.4	29117.2	102972	20227.6	21101	39741.3
21	951623	742420	1338527	975776	654514	753593	432826	416651	559908	341669	277440	465123	113019	45021.7	140664	29219	45276.1	55838.4
24	1864900	1649486	2204007	1757224	1445400	1533201	970405	899041	1020791	672050	604830	913804	136326	97030.7	186970	61464.9	92044	90339.2
27	2606114	2387318	2765018	2355732	2167602	2301291	1505279	1334484	1415667	1025981	944356	1344924	172442	175425	323731	93942.8	157034	135790
30	3066738	2777698	3100257	2698145	2624219	2725901	1921313	1527677	1692190	1251651	1157274	1679989	244118	264583	435314	133441	187804	182728
33	3425991	2969550	3323256	2971192	2903694	3027983	2207838	1644221	1830785	1419278	1281873	1879916	279117	299393	455503	208545	210340	189705
36	3680135	3116252	3469940	3046762	3070862	3278998	2380232	1676818	1902616	1516117	1366066	2050627	318455	287258	448259	225847	212449	188231

## Sheet: Figure 6e
time (h)	Control						TAOK2 KO						STAT1 KO
0	2542.99	1914.52	2468.34	456.768	481.466	3249.41	284.72	19239	4161.41	3363.09	16090.3	664.086	609.258	2186.06	1819.84	3515.94	5528.71	2162.11
1.46667	1741.42	312.419	634.756	0	1014.72	4170.79	399.596	15409.1	5144.26	435.657	11748.3	1539.6	421.834	2599.49	322.843	1292.44	2336.99	2010.73
2.96667	1057.63	979.481	0	0	589.496	2562.88	2062.5	13550	2285.75	819.852	5497.65	1857.74	779.755	1994.36	347.502	1108.65	623.886	788.515
4.46667	1903.39	1144.74	802.936	895.789	1513.47	2918.31	1964.71	11101.8	2158.27	1065.21	5019.14	1891.21	4330.7	2518.65	1169.3	1840.45	766.84	1427.76
5.96667	3548.35	1998.55	6119.43	4288.35	5308.27	4550.03	2725.08	13940.2	4078.88	1118.72	5200.04	3508.7	6133.35	5446.19	1868.78	6302.48	1483.08	2412.86
7.46667	6551.11	11872.5	13746	5824.78	14225.8	5996.2	5156.23	15517.1	6641.6	5566.54	9247.76	6976.69	6464.3	6379.84	3526.72	8055.25	3899.15	6979.88
8.96667	19604.7	32096.3	28898.1	15660.3	34753.4	12778.3	9734.35	19406.1	15835.1	15433.2	14538.5	13232.2	12160.8	13272.5	7783.9	11213.1	8103.52	9072.66
10.4667	41568.3	50707.9	49223.9	42115.6	41898.8	23536.9	21913.4	38574.7	32155	31184.5	20400.1	25006.8	17536.6	11968.1	12558.6	13060.6	11560	11609.5
11.9667	94184.8	76671.8	80437.3	68578.3	63832.2	39550.3	35867.9	64140.3	46117.2	62393.6	41524.8	43498	26654	16918.4	24017.7	25139.9	22095.7	19977.5
13.4667	147922	98146.2	105825	111625	87239.6	48886.8	51211.8	81644.2	52500.7	79104.2	56153.6	61881.5	38367.6	22333.7	37579.1	31773.3	28961.8	31091.9
14.9667	202560	105109	121739	156669	118479	69467.8	68453.5	95429.2	64348.3	84009.1	79022.8	68744.3	50017.7	31643.8	56053.1	41825.2	36754	47755.1
16.4667	248993	104719	128788	188854	132558	101637	79093.8	105404	71984.9	100772	92246.3	67693.5	67044.1	41407.7	56478.9	45146.4	48627.2	50424.6
17.9667	295760	111126	158408	218222	139807	117896	106238	122905	86655.3	113721	113911	82424.8	72165.6	55250.8	56071.6	60723.6	54573.9	58596.5

## Sheet: Figure 6f
time (h)	Control						TAOK2 KO						STAT1 KO
0	2636.68	1221.83	2718.36	3303.62	3356.55	3054.18	1618.42	878.756	2353.54	8187.62	2046.21	2283.22	7285.24	8652.49	4806.56	2693.88
3	8960.09	1059.92	2942.33	3730.22	583.84	1584.64	1777.05	3044.73	4578.52	4150.28	2879.57	1285.64	6478.35	5237.95	1466.44	1577.86
6	399509	374836	371001	354826	340453	358082	352122	390500	345914	307253	309527	308696	35143.9	51769.2	30971.5	25288.9
9	1989690	1818960	1790094	1837475	1813655	1996667	1776570	1866234	1741281	1688901	1690954	1684804	220096	284734	149349	170705
12	3005715	2704126	2731348	2737343	2688982	3018069	2749495	2821573	2606247	2606409	2736489	2672551	364598	462033	277227	296757
15	3468609	3110915	3179695	3150889	3132713	3377308	3180708	3235969	2995736	3137282	3210334	3138516	450666	586642	388404	361468
18	3946606	3575360	3650672	3631632	3567830	3808325	3546210	3626247	3434334	3467728	3686692	3538446	533762	656322	459070	419051
21	4392317	3976941	4099554	4028329	4012465	4281515	3923623	3937245	3836940	3876444	4043305	3951933	596572	735237	525395	470683
24	4789053	4364561	4434757	4311121	4348572	4663538	4240668	4338765	4214165	4173697	4351143	4305669	617535	787424	556739	506224
27	5101989	4496152	4636252	4576258	4596677	4886180	4507831	4570528	4519708	4406752	4583010	4610517	615983	823318	562877	549548
30	5307990	4657745	4772774	4758096	4845417	5001280	4824840	4753139	4707811	4613509	4776736	4857814	617470	821752	566068	569580
33	5378595	4849350	4865736	4780580	4952273	5104489	5060226	4884540	4852103	4819548	4883924	5081199	622675	825056	587218	577497
36	5445694	4946382	4778389	4798892	4974096	5216857	5186349	4908973	4992940	4836385	4904135	5150226	625651	819724	593032	576892

## Sheet: Figure 6g
mCherry (SFV)
time (h)	Mock					RAF265				Dabrafenib
0	0	0	0	0	0	0	0	0	0	0	0	0	88.6449	0
3	0	0	0	0	0	0	0	0	0	0	0	0	73.3845	0
6	0	0	0	62.1414	0	0	0	0	0	0	0	0	63.9163	0
9	272.232	371.328	0	232	1180.51	0	0	0	0	527.324	0	164.427	264.982	668.496
12	8252.26	5990.71	4379.73	9970.43	10031.1	826.981	3599.22	1696.24	3721.47	3158.09	4094.18	2396.74	4963.23	4933.12
15	25724.7	23125.8	21855.3	32969.2	31836.2	6882.76	14714.2	12549.3	15397.4	18489.9	19904.5	18013.3	21963.7	16152.5
18	56496.5	45609	55829.6	56741.9	64361.3	29557.3	34434.4	34957.2	39538.7	44799.5	44099.6	43670.6	48174.6	40178
21	96433.8	66752.1	99449.8	89283.9	99227.4	66388	62246	63012	76949.2	80078.9	82176.7	84452.7	86847.5	65850.8
24	138422	97667.4	148618	121461	144614	113090	100761	109994	128230	117544	132893	124995	137352	102661
27	179206	128474	187791	148199	188863	156395	137021	157335	185635	152519	186970	156212	184955	128473
30	217374	162136	237135	195364	227693	213838	175915	215527	255105	194165	244754	193442	231414	162690
33	236595	191951	260029	226288	262175	255438	215329	252945	291034	219959	274604	217594	269117	184776
36	256178	209234	256099	254416	287899	293201	240920	280710	343386	251224	318770	238268	308043	205828
39	273078	221938	250785	275656	307428	322004	262632	312909	384786	256603	332557	249810	334808	215838
42	284944	232170	263720	290202	313941	334966	291727	343904	408168	258606	363334	265172	354192	229209
45	283014	237413	254401	298732	315817	349758	307277	357058	429706	271511	358851	272805	350067	219766
48	276425	251762	248416	296532	340851	364192	327310	363082	448835	263850	370765	268629	361518	222422
51	270165	246645	230786	295084	333966	385140	317038	372541	460901	270052	366398	269982	362817	226209
eGFP (IFIT1)
time (h)	Mock					RAF265					Dabrafenib
0	2262.72	5295.49	2518.93	21716.5	2750.41	7924.48	1936.2	4732.65	3126.78	4996.49	15483.9	9725.19	2466.04	429792	15789.9
3	1074.97	3252.4	3960.59	6668.79	1364.21	3849.08	4037.76	2201.45	991.305	2813.49	18387.6	1872.78	6071.89	375455	3305.42
6	1618.04	990.197	4794.49	6009.17	3761.16	7584.32	803.494	3257.15	6128.56	1170.58	8924.62	4500.05	833.865	325350	3885.8
9	22585.2	8309.72	9178.48	18353	12336.3	8120.34	4430.81	9226.5	21860.9	4847.46	10787.5	2882.58	7797.54	277862	17402.5
12	35178.6	38814.5	43910.4	47425	54457	22337.1	21698.4	18850.7	25684.7	18969.3	59412	7760.41	38062.1	232293	71550.8
15	193077	216533	148855	202609	175030	52903.5	53903.3	63534.2	74633.8	90352.4	302650	47278.5	134393	226156	276125
18	837145	815084	695633	876761	590109	252561	246991	286631	283892	345181	1152449	295173	721816	465390	1004291
21	1999468	2085005	1918301	2041069	1632757	686137	694445	830310	713206	807547	2455187	1096922	2162742	1478033	2447046
24	3347449	3803400	3604255	3449541	3266303	1269574	1206310	1299329	1351371	1269239	4075348	2339264	3724767	2850887	4106823
27	4413343	4906742	4441977	4385017	4545196	1517573	1561407	1578288	1678792	1515186	5091692	3446695	4709854	3890975	4902175
30	5042063	5710242	5272926	5227312	5305269	1650893	1783145	1799144	1837004	1701707	5787305	4354090	5449673	4527505	5670997
33	5348422	6492502	5856592	5425367	5807278	1712624	1812755	1909034	1789270	1695568	6192502	4717714	5937639	4902180	6006364
36	5645061	6863998	6230242	5873141	6216534	1726337	1711848	1862194	1820221	1710634	6587573	5123858	6124375	5242039	6211275
39	5963814	7183275	6336161	6138116	6523835	1734371	1684421	1839209	1841260	1663965	6558430	5230058	6304225	5237914	6289815
42	6052295	7311126	6701142	6474430	6594535	1724433	1630135	1793094	1789904	1607227	6415133	5359871	6356744	5313224	6242100
45	6117818	7365253	6600127	6486545	6517486	1581026	1545365	1644399	1683521	1559130	6329342	5389684	6227954	5132861	5990468
48	6169716	7547862	6725813	6349224	6721035	1529325	1448582	1549715	1644186	1541761	6146757	5418496	5949065	5057463	5961823
51	5882475	7391467	6417376	6202059	6310531	1449895	1370877	1406216	1546143	1478908	5940986	5284915	5747669	4984071	5827444

## Sheet: Figure 6h
time (h)	DMSO																RAF265 - 10 µM
0	13.3585	4.51854	19.0997	28.5447	38.1251	20.7854	24.4293	7.64449	39.8009	73.1858	22.8125	29.5283	18.8641	38.6787	29.8572	43.211	11.338	8.78047	17.6591	8.02473	2.6774	6.45867	3.42028	9.81081	15.3853	9.14876	10.479	7.90771	2.43071	9.67322	13.7888	13.4794
4	36.391	27.8273	39.2814	21.473	18.0208	6.31932	31.184	32.9073	11.7604	60.1863	41.5454	23.5773	54.0859	17.1329	34.0674	8.59593	9.29388	6.2898	6.27756	7.04148	8.10593	16.368	11.6078	20.4318	8.90917	4.67313	12.1218	2.24656	12.6819	8.8881	21.5011	20.5237
8	57.2715	53.2708	66.2256	71.3216	40.5596	6.58239	28.8862	78.7552	31.3621	81.1184	28.1109	78.4059	51.6349	38.7368	56.1114	57.1451	30.6197	20.8449	88.869	121.701	58.7388	16.6523	48.9379	56.1349	11.8306	7.8425	24.4686	33.4124	9.43306	24.6798	38.8142	44.8365
12	167.056	193.147	231.311	218.521	117.023	59.5898	126.531	262.339	72.5662	162.827	180.82	157.9	101.495	143.583	106.09	89.7943	231.869	111.167	381.52	351.847	223.741	202.336	235.441	215.079	136.206	88.4516	124.344	160.159	138.378	132.931	240.164	325.935
16	297.447	386.421	433.136	358.563	214.881	150.969	239.685	368.89	134.974	231.501	341.929	189.333	233.71	225.987	205.964	275.177	752.176	523.478	788.287	723.336	581.044	519.099	732.073	535.444	370.444	278.751	478.04	455.522	497.951	429.055	619.454	864.944
20	544.127	641.488	724.202	555.513	319.671	284.12	326.391	577.965	212.193	386.249	388.831	311.554	397.223	356.27	365.538	413.193	1655.32	1155.04	1299.34	1286.42	1085.18	931.71	1277.12	1136.2	744.085	588.068	1036.7	955.927	1046.47	943.441	1106.25	1598.76
24	820.791	952.876	971.574	744.984	495.478	443.332	439.026	741.812	379.686	521.746	606.628	442.997	618.102	555.158	472.041	496.587	2640.14	1802.4	1888.65	1908.46	1649.31	1382.34	1820.59	1802.42	1052.12	1007.75	1641.35	1622.82	1769.15	1561.38	1678.18	2626.35
28	1099.93	1381.01	1446.15	1047.84	656.593	639.009	441.875	1038	432.817	643.881	759.632	537.022	919.334	678.173	724.677	640.502	3501.97	2600.4	2571.58	2736.11	2228.57	1959.2	2426.56	2560.91	1304.92	1426.18	2436.87	2402.78	2509.06	2282.26	2497.18	3708.56
32	1469.5	1651.92	1753.77	1208.07	865.367	850.881	467.861	1326.42	544.507	819.49	822.785	509.483	1127.7	738.95	943.7	756.678	4156.19	3176.44	3370.92	3464.98	2850.94	2540.05	2980.13	3287.72	1644.8	1908.29	3304.52	3207.15	3374.65	3073.82	3251.69	4697.22
36	1775.76	1956.34	1909.95	1346.12	1027.88	889.538	573.95	1460.82	658.451	861.07	997.124	696.701	1377.63	889.107	1098.24	776.723	4901.73	3941.35	4139.27	4244.19	3579.24	3012.55	3641.71	4134.84	1912.13	2464.12	4231.81	4168.13	4158.44	3784.01	4048.46	6017.79
40	2082.95	2358.89	2182.47	1549.21	1256.26	987.535	792.281	1758.04	758.526	966.288	1135.61	853.555	1649.97	1039.72	1342.84	888.893	5745.9	4677.58	5128.06	5156.71	4272.62	3571.54	4283.72	4952.05	2311.29	3020.42	5095.37	5225.71	4857.07	4547.26	4581.97	7400.9
44	2232.44	2761.22	2294.42	1698.62	1317.43	1039.47	1012.1	1986.67	879.269	1034.92	1141.35	1176.38	1896.22	1122.71	1525.36	927.873	5983.32	5441.1	5847.74	5474.23	4980.19	3782.83	4881.62	5795.97	2631.2	3458.82	6000.65	6109.29	5613.71	5009.3	5394.85	8607.68
48	2300.96	2838.82	2344.04	1781.7	1508.64	1201.96	1200.28	2189.8	1037.77	1128.6	1174.13	1313.8	2216.06	1497.72	1520.4	915.301	6754.12	6115.93	6646.47	6146.47	5554.68	4271.71	5242.3	6749.37	2913.17	3644.86	6805.09	6875.88	6420.11	5381.72	6290.33	9479.5
