# Supplementary material for: Cross-species analysis of viral nucleic acid interacting proteins identifies TAOKs as innate immune regulators
Source: Nat Commun. 2021 Dec 1;12:7009. doi: 10.1038/s41467-021-27192-w (PMC8636641; doi:10.1038/s41467-021-27192-w)
Supplement: Supplementary file 17 — Source Data [file 41467_2021_27192_MOESM17_ESM.zip › Figure 7.xlsx]

## Sheet: Figure 7a
IFN-b	Control				TAOK2 KO
Mock	0	0	0	0	0	0	0	0
SFV MOI1	126.688	124.31	124.687	135.132	19.901	20.96	13.006	15.128
SFV MOI10	63.826	39.745	41.354	33.484	5.504	3.364	6.166	5.363

## Sheet: Figure 7b
IP-10	Control				TAOK2 KO
Mock	19.5447	18.6205	17.1724	17.1724	21.886	21.7012	19.166	16.9379
SFV MOI1	649.304	473.272	828.254	558.773	99.3968	105.681	148.219	168.096
SFV MOI10	334.425	238.768	190.67	287.973	80.4196	68.5897	91.4615	80.1569

## Sheet: Figure 7c
MCP-1	Control				TAOK2 KO
Mock	0.8	1.1	1.1	0.8	0	0	0	0
SFV MOI1	120	120.31	127.41	121.7	22.12	22.49	23.28	23.07
SFV MOI10	54.38	28.83	33.86	29.55	14.09	13.73	13.46	14.35

## Sheet: Figure 7d
MIP-1b	Control				TAOK2 KO
Mock	0.15	1.25	0.99	1.12	1.85	2.39	2.79	1.62
SFV MOI1	121.58	109.75	129.14	120.08	27.69	29.73	34.66	30.64
SFV MOI10	79.97	62.31	69.46	69.59	28.56	26.66	26.61	30.79

## Sheet: Figure 7e
TNF	Control				TAOK2 KO
Mock	94.62	94.62	94.62	88.14	190.59	193.43	193.43	182.04
SFV MOI1	340.71	318.83	320.13	338.15	363.61	359.81	376.21	363.61
SFV MOI10	322.71	307.14	338.15	330.45	422.23	425.92	433.29	428.38

## Sheet: Figure 7f
IL6	Control				TAOK2 KO
Mock	0.11	0.11	0.11	0.21	0	0.01	0.21	0.07
SFV MOI1	8.27	7.87	8.27	8.19	2.88	3.05	3.3	2.88
SFV MOI10	11.78	28.58	25.22	27.5	20.71	21.09	23.16	22.44

## Sheet: Figure 7g
IL8	Control				TAOK2 KO
Mock	52.85	47.56	55.89	55.89	82.5	75.51	77.67	73.36
SFV MOI1	100.04	92.09	87.84	102.67	103.2	108.46	117.37	102.15
SFV MOI10	100.04	92.09	87.84	102.67	139.72	136.61	130.39	126.23
