# Supplementary material for: Cross-species analysis of viral nucleic acid interacting proteins identifies TAOKs as innate immune regulators
Source: Nat Commun. 2021 Dec 1;12:7009. doi: 10.1038/s41467-021-27192-w (PMC8636641; doi:10.1038/s41467-021-27192-w)
Supplement: Supplementary file 17 — Source Data [file 41467_2021_27192_MOESM17_ESM.zip › Supplementary Figure 1.xlsx]

## Sheet: Supplementary Figure 1c
Majority protein IDs	Protein names	Gene names	DNA (Binns et al. 2009)	RNA (Binns et al. 2009)	RNA & DNA interactor (Binns et al. 2009)
P05141	ADP/ATP translocase 2;ADP/ATP translocase 2, N-terminally processed	SLC25A5	FALSE	TRUE	FALSE
Q9Y6A4	Cilia- and flagella-associated protein 20	CFAP20	FALSE	TRUE	FALSE
Q02040	A-kinase anchor protein 17A	AKAP17A	FALSE	TRUE	FALSE
P60228	Eukaryotic translation initiation factor 3 subunit E	EIF3E	FALSE	TRUE	FALSE
P08311	Cathepsin G	CTSG	FALSE	FALSE	FALSE
Q96I24	Far upstream element-binding protein 3	FUBP3	FALSE	TRUE	FALSE
P12235		SLC25A4	FALSE	FALSE	FALSE
P12236	ADP/ATP translocase 3;ADP/ATP translocase 3, N-terminally processed;ADP/ATP translocase 1	SLC25A6	FALSE	FALSE	FALSE
P49458	Signal recognition particle 9 kDa protein	SRP9	FALSE	TRUE	FALSE
P49756	RNA-binding protein 25	RBM25	FALSE	TRUE	FALSE
Q14498	RNA-binding protein 39	RBM39	FALSE	TRUE	FALSE
Q13347	Eukaryotic translation initiation factor 3 subunit I	EIF3I	FALSE	TRUE	FALSE
Q5VTE0		EEF1A1P5	FALSE	TRUE	FALSE
P68104	Elongation factor 1-alpha 1;Putative elongation factor 1-alpha-like 3	EEF1A1	FALSE	TRUE	FALSE
Q9NRW3	DNA dC->dU-editing enzyme APOBEC-3C	APOBEC3C	FALSE	TRUE	FALSE
Q9H0A0	N-acetyltransferase 10	NAT10	FALSE	TRUE	FALSE
Q99873	Protein arginine N-methyltransferase 1	PRMT1	TRUE	TRUE	TRUE
P62805	Histone H4	HIST1H4A	FALSE	TRUE	FALSE
Q96FJ2		DYNLL2	FALSE	FALSE	FALSE
P63167	Dynein light chain 1, cytoplasmic;Dynein light chain 2, cytoplasmic	DYNLL1	FALSE	FALSE	FALSE
Q9NWB6	Arginine and glutamate-rich protein 1	ARGLU1	FALSE	FALSE	FALSE
O15372	Eukaryotic translation initiation factor 3 subunit H	EIF3H	FALSE	TRUE	FALSE
Q16777		HIST2H2AC	FALSE	FALSE	FALSE
Q6FI13	Histone H2A type 2-A;Histone H2A type 2-C	HIST2H2AA3	TRUE	FALSE	FALSE
Q5H9U9	Probable ATP-dependent RNA helicase DDX60-like	DDX60L	FALSE	TRUE	FALSE
O00303	Eukaryotic translation initiation factor 3 subunit F	EIF3F	FALSE	TRUE	FALSE
P11387	DNA topoisomerase 1	TOP1	TRUE	TRUE	TRUE
Q96EY1	DnaJ homolog subfamily A member 3, mitochondrial	DNAJA3	FALSE	FALSE	FALSE
Q8N2M8	CLK4-associating serine/arginine rich protein	CLASRP	FALSE	FALSE	FALSE
Q14739	Lamin-B receptor	LBR	FALSE	TRUE	FALSE
Q53GQ0	Very-long-chain 3-oxoacyl-CoA reductase	HSD17B12	FALSE	FALSE	FALSE
P08574	Cytochrome c1, heme protein, mitochondrial	CYC1	FALSE	FALSE	FALSE
Q9NVI7	ATPase family AAA domain-containing protein 3A	ATAD3A	FALSE	FALSE	FALSE
O14879	Interferon-induced protein with tetratricopeptide repeats 3	IFIT3	FALSE	FALSE	FALSE
P07814	Bifunctional glutamate/proline--tRNA ligase;Glutamate--tRNA ligase;Proline--tRNA ligase	EPRS	FALSE	TRUE	FALSE
Q9BVS4	Serine/threonine-protein kinase RIO2	RIOK2	FALSE	FALSE	FALSE
Q14157	Ubiquitin-associated protein 2-like	UBAP2L	FALSE	TRUE	FALSE
O75400	Pre-mRNA-processing factor 40 homolog A	PRPF40A	FALSE	TRUE	FALSE
Q71DI3	Histone H3.2	HIST2H3A	TRUE	FALSE	FALSE
Q9UBQ5	Eukaryotic translation initiation factor 3 subunit K	EIF3K	FALSE	TRUE	FALSE
Q8NCA5	Protein FAM98A	FAM98A	FALSE	TRUE	FALSE
O43143	Pre-mRNA-splicing factor ATP-dependent RNA helicase DHX15	DHX15	FALSE	TRUE	FALSE
P29597	Non-receptor tyrosine-protein kinase TYK2	TYK2	FALSE	FALSE	FALSE
Q96IZ7	Serine/Arginine-related protein 53	RSRC1	FALSE	FALSE	FALSE
P39060	Collagen alpha-1(XVIII) chain;Endostatin	COL18A1	FALSE	FALSE	FALSE
P17480	Nucleolar transcription factor 1	UBTF	FALSE	TRUE	FALSE
Q15024	Exosome complex component RRP42	EXOSC7	FALSE	TRUE	FALSE
Q9H9L3	Interferon-stimulated 20 kDa exonuclease-like 2	ISG20L2	FALSE	TRUE	FALSE
Q9UGP8	Translocation protein SEC63 homolog	SEC63	FALSE	TRUE	FALSE
E9PAV3	Nascent polypeptide-associated complex subunit alpha, muscle-specific form	NACA	FALSE	FALSE	FALSE
P29728	2-5-oligoadenylate synthase 2	OAS2	FALSE	TRUE	FALSE
O15371	Eukaryotic translation initiation factor 3 subunit D	EIF3D	FALSE	TRUE	FALSE
Q96E39		RBMXL1	FALSE	TRUE	FALSE
P38159	RNA-binding motif protein, X chromosome;RNA-binding motif protein, X chromosome, N-terminally processed;RNA binding motif protein, X-linked-like-1	RBMX	TRUE	TRUE	TRUE
Q6NZY4	Zinc finger CCHC domain-containing protein 8	ZCCHC8	FALSE	TRUE	FALSE
P18583	Protein SON	SON	TRUE	TRUE	TRUE
Q8IYN0		ZNF100	TRUE	FALSE	FALSE
Q9H8G1	Zinc finger protein 430;Zinc finger protein 100	ZNF430	TRUE	FALSE	FALSE
O95782	AP-2 complex subunit alpha-1	AP2A1	FALSE	FALSE	FALSE
Q08945	FACT complex subunit SSRP1	SSRP1	FALSE	TRUE	FALSE
Q8N257		HIST3H2BB	TRUE	FALSE	FALSE
P06899		HIST1H2BJ	TRUE	FALSE	FALSE
P23527		HIST1H2BO	TRUE	FALSE	FALSE
Q16778		HIST2H2BE	FALSE	FALSE	FALSE
Q99880		HIST1H2BL	TRUE	FALSE	FALSE
P33778		HIST1H2BB	TRUE	FALSE	FALSE
P57053		H2BFS	TRUE	FALSE	FALSE
P62807		HIST1H2BC	TRUE	FALSE	FALSE
O60814		HIST1H2BK	TRUE	FALSE	FALSE
P58876		HIST1H2BD	TRUE	FALSE	FALSE
Q5QNW6		HIST2H2BF	FALSE	FALSE	FALSE
Q99877		HIST1H2BN	TRUE	FALSE	FALSE
Q93079		HIST1H2BH	TRUE	FALSE	FALSE
Q99879	Histone H2B type 1-M;Histone H2B type 1-H;Histone H2B type 1-N;Histone H2B type 2-F;Histone H2B type 1-D;Histone H2B type 1-K;Histone H2B type 1-C/E/F/G/I;Histone H2B type F-S;Histone H2B type 1-B;Histone H2B type 1-L;Histone H2B type 2-E;Histone H2B type 1-O;Histone H2B type 1-J;Histone H2B type 3-B	HIST1H2BM	TRUE	FALSE	FALSE
O75643	U5 small nuclear ribonucleoprotein 200 kDa helicase	SNRNP200	FALSE	TRUE	FALSE
P78527	DNA-dependent protein kinase catalytic subunit	PRKDC	TRUE	TRUE	TRUE
Q9BVI4	Nucleolar complex protein 4 homolog	NOC4L	FALSE	TRUE	FALSE
Q9Y262	Eukaryotic translation initiation factor 3 subunit L	EIF3L	FALSE	TRUE	FALSE
P17844	Probable ATP-dependent RNA helicase DDX5	DDX5	FALSE	TRUE	FALSE
Q8NFW8	N-acylneuraminate cytidylyltransferase	CMAS	FALSE	FALSE	FALSE
O60884	DnaJ homolog subfamily A member 2	DNAJA2	FALSE	FALSE	FALSE
P78316	Nucleolar protein 14	NOP14	FALSE	TRUE	FALSE
O95202	LETM1 and EF-hand domain-containing protein 1, mitochondrial	LETM1	FALSE	FALSE	FALSE
B2RPK0		HMGB1P1	FALSE	FALSE	FALSE
P09429	High mobility group protein B1;Putative high mobility group protein B1-like 1	HMGB1	TRUE	TRUE	TRUE
Q01780	Exosome component 10	EXOSC10	FALSE	TRUE	FALSE
O94761	ATP-dependent DNA helicase Q4	RECQL4	FALSE	FALSE	FALSE
Q15369	Transcription elongation factor B polypeptide 1	TCEB1	FALSE	FALSE	FALSE
P15498	Proto-oncogene vav	VAV1	FALSE	FALSE	FALSE
Q9Y580	RNA-binding protein 7	RBM7	FALSE	TRUE	FALSE
P41218	Myeloid cell nuclear differentiation antigen	MNDA	TRUE	FALSE	FALSE
P52272	Heterogeneous nuclear ribonucleoprotein M	HNRNPM	FALSE	TRUE	FALSE
Q13610	Periodic tryptophan protein 1 homolog	PWP1	FALSE	FALSE	FALSE
P19388	DNA-directed RNA polymerases I, II, and III subunit RPABC1	POLR2E	FALSE	FALSE	FALSE
Q99547	M-phase phosphoprotein 6	MPHOSPH6	FALSE	TRUE	FALSE
O14602		EIF1AY	FALSE	TRUE	FALSE
P47813	Eukaryotic translation initiation factor 1A, X-chromosomal;Eukaryotic translation initiation factor 1A, Y-chromosomal	EIF1AX	FALSE	TRUE	FALSE
H3BNX3			FALSE	FALSE	FALSE
Q9Y6N5	Sulfide:quinone oxidoreductase, mitochondrial	SQRDL	FALSE	FALSE	FALSE
Q9NR30	Nucleolar RNA helicase 2	DDX21	FALSE	TRUE	FALSE
Q01844	RNA-binding protein EWS	EWSR1	FALSE	TRUE	FALSE
Q13148	TAR DNA-binding protein 43	TARDBP	TRUE	TRUE	TRUE
Q13242	Serine/arginine-rich splicing factor 9	SRSF9	FALSE	TRUE	FALSE
Q8NAV1	Pre-mRNA-splicing factor 38A	PRPF38A	FALSE	TRUE	FALSE
Q99575	Ribonucleases P/MRP protein subunit POP1	POP1	FALSE	TRUE	FALSE
Q9NZ01	Very-long-chain enoyl-CoA reductase	TECR	FALSE	FALSE	FALSE
Q8WVK2	U4/U6.U5 small nuclear ribonucleoprotein 27 kDa protein	SNRNP27	FALSE	FALSE	FALSE
Q9NYF8	Bcl-2-associated transcription factor 1	BCLAF1	TRUE	TRUE	TRUE
Q5T280	Putative methyltransferase C9orf114	C9orf114	FALSE	TRUE	FALSE
A0A0B4J1V8		PPAN-P2RY11	FALSE	FALSE	FALSE
Q9NQ55	Suppressor of SWI4 1 homolog	PPAN	FALSE	TRUE	FALSE
P26368	Splicing factor U2AF 65 kDa subunit	U2AF2	FALSE	TRUE	FALSE
J3KR12			FALSE	FALSE	FALSE
Q96C36	Pyrroline-5-carboxylate reductase 2	PYCR2	FALSE	FALSE	FALSE
Q05519	Serine/arginine-rich splicing factor 11	SRSF11	FALSE	TRUE	FALSE
Q8IY21	Probable ATP-dependent RNA helicase DDX60	DDX60	TRUE	TRUE	TRUE
Q9BQ61	Uncharacterized protein C19orf43	C19orf43	FALSE	TRUE	FALSE
P42285	Superkiller viralicidic activity 2-like 2	SKIV2L2	FALSE	TRUE	FALSE
P84090	Enhancer of rudimentary homolog	ERH	FALSE	TRUE	FALSE
Q9Y3C6	Peptidyl-prolyl cis-trans isomerase-like 1	PPIL1	FALSE	FALSE	FALSE
Q149N8	E3 ubiquitin-protein ligase SHPRH	SHPRH	FALSE	FALSE	FALSE
Q07666	KH domain-containing, RNA-binding, signal transduction-associated protein 1	KHDRBS1	TRUE	TRUE	TRUE
Q13574	Diacylglycerol kinase zeta	DGKZ	FALSE	FALSE	FALSE
A0FGR8	Extended synaptotagmin-2	ESYT2	FALSE	FALSE	FALSE
P67870	Casein kinase II subunit beta	CSNK2B	FALSE	FALSE	FALSE
Q14692	Ribosome biogenesis protein BMS1 homolog	BMS1	FALSE	TRUE	FALSE
Q8ND56	Protein LSM14 homolog A	LSM14A	FALSE	TRUE	FALSE
P40939	Trifunctional enzyme subunit alpha, mitochondrial;Long-chain enoyl-CoA hydratase;Long chain 3-hydroxyacyl-CoA dehydrogenase	HADHA	FALSE	FALSE	FALSE
Q9H5Q4	Dimethyladenosine transferase 2, mitochondrial	TFB2M	FALSE	TRUE	FALSE
Q92769	Histone deacetylase 2	HDAC2	TRUE	TRUE	TRUE
Q8IXQ6	Poly [ADP-ribose] polymerase 9	PARP9	FALSE	FALSE	FALSE
P60953	Cell division control protein 42 homolog	CDC42	FALSE	FALSE	FALSE
Q9HCN8	Stromal cell-derived factor 2-like protein 1	SDF2L1	FALSE	FALSE	FALSE
O75569	Interferon-inducible double-stranded RNA-dependent protein kinase activator A	PRKRA	FALSE	TRUE	FALSE
Q96K12	Fatty acyl-CoA reductase 2	FAR2	FALSE	FALSE	FALSE
Q8N1G4	Leucine-rich repeat-containing protein 47	LRRC47	FALSE	TRUE	FALSE
P25490	Transcriptional repressor protein YY1	YY1	TRUE	TRUE	TRUE
Q9Y3B2	Exosome complex component CSL4	EXOSC1	FALSE	TRUE	FALSE
Q08211	ATP-dependent RNA helicase A	DHX9	TRUE	TRUE	TRUE
Q96FN4	Copine-2	CPNE2	FALSE	FALSE	FALSE
O15553	Pyrin	MEFV	FALSE	FALSE	FALSE
Q9NPA8	Transcription and mRNA export factor ENY2	ENY2	FALSE	FALSE	FALSE
Q5RKV6	Exosome complex component MTR3	EXOSC6	FALSE	TRUE	FALSE
P40222	Alpha-taxilin	TXLNA	FALSE	FALSE	FALSE
Q9UHX1	Poly(U)-binding-splicing factor PUF60	PUF60	FALSE	TRUE	FALSE
P10909	Clusterin;Clusterin beta chain;Clusterin alpha chain	CLU	FALSE	FALSE	FALSE
Q8IZ69	tRNA (uracil-5-)-methyltransferase homolog A	TRMT2A	FALSE	TRUE	FALSE
Q8IYB3	Serine/arginine repetitive matrix protein 1	SRRM1	TRUE	TRUE	TRUE
Q9UQ13	Leucine-rich repeat protein SHOC-2	SHOC2	FALSE	FALSE	FALSE
O00160	Unconventional myosin-If	MYO1F	FALSE	FALSE	FALSE
Q5TZA2	Rootletin	CROCC	FALSE	FALSE	FALSE
Q9NYZ3	G2 and S phase-expressed protein 1	GTSE1	FALSE	FALSE	FALSE
P17947	Transcription factor PU.1	SPI1	FALSE	TRUE	FALSE
A0A0A6YYC3		C7orf55-LUC7L2	FALSE	FALSE	FALSE
Q9Y383	Putative RNA-binding protein Luc7-like 2	LUC7L2	FALSE	TRUE	FALSE
Q92608	Dedicator of cytokinesis protein 2	DOCK2	FALSE	FALSE	FALSE
Q8TDB6	E3 ubiquitin-protein ligase DTX3L	DTX3L	FALSE	FALSE	FALSE
P19338	Nucleolin	NCL	TRUE	TRUE	TRUE
Q9UFW8	CGG triplet repeat-binding protein 1	CGGBP1	FALSE	FALSE	FALSE
Q86V48	Leucine zipper protein 1	LUZP1	FALSE	FALSE	FALSE
Q96EK7	Constitutive coactivator of peroxisome proliferator-activated receptor gamma	FAM120B	FALSE	FALSE	FALSE
P48634	Protein PRRC2A	PRRC2A	FALSE	TRUE	FALSE
Q9Y5B9	FACT complex subunit SPT16	SUPT16H	FALSE	TRUE	FALSE
Q66PJ3	ADP-ribosylation factor-like protein 6-interacting protein 4	ARL6IP4	FALSE	TRUE	FALSE
O95602	DNA-directed RNA polymerase I subunit RPA1	POLR1A	FALSE	FALSE	FALSE
Q8N5F7	NF-kappa-B-activating protein	NKAP	TRUE	TRUE	TRUE
Q9Y3I0	tRNA-splicing ligase RtcB homolog	RTCB	FALSE	TRUE	FALSE
P63208	S-phase kinase-associated protein 1	SKP1	FALSE	FALSE	FALSE
P40305	Interferon alpha-inducible protein 27, mitochondrial	IFI27	FALSE	FALSE	FALSE
P04220			FALSE	FALSE	FALSE
P01871	Ig mu chain C region;Ig mu heavy chain disease protein	IGHM	TRUE	FALSE	FALSE
Q16206	Ecto-NOX disulfide-thiol exchanger 2;Hydroquinone [NADH] oxidase;Protein disulfide-thiol oxidoreductase	ENOX2	FALSE	FALSE	FALSE
Q7L014	Probable ATP-dependent RNA helicase DDX46	DDX46	FALSE	TRUE	FALSE
O95793	Double-stranded RNA-binding protein Staufen homolog 1	STAU1	FALSE	TRUE	FALSE
O43684	Mitotic checkpoint protein BUB3	BUB3	FALSE	FALSE	FALSE
A6NFI3	Zinc finger protein 316	ZNF316	TRUE	FALSE	FALSE
Q6ZUJ8	Phosphoinositide 3-kinase adapter protein 1	PIK3AP1	FALSE	FALSE	FALSE
P40938	Replication factor C subunit 3	RFC3	FALSE	FALSE	FALSE
Q9UQE7	Structural maintenance of chromosomes protein 3	SMC3	FALSE	FALSE	FALSE
Q86UE4	Protein LYRIC	MTDH	FALSE	TRUE	FALSE
Q9Y3F4	Serine-threonine kinase receptor-associated protein	STRAP	FALSE	TRUE	FALSE
Q92499	ATP-dependent RNA helicase DDX1	DDX1	TRUE	TRUE	TRUE
O60762	Dolichol-phosphate mannosyltransferase subunit 1	DPM1	FALSE	FALSE	FALSE
Q13263	Transcription intermediary factor 1-beta	TRIM28	TRUE	TRUE	TRUE
Q96EY4	Translation machinery-associated protein 16	TMA16	FALSE	FALSE	FALSE
Q9H5V9	UPF0428 protein CXorf56	CXorf56	FALSE	FALSE	FALSE
P26641	Elongation factor 1-gamma	EEF1G	FALSE	TRUE	FALSE
Q14142	Tripartite motif-containing protein 14	TRIM14	FALSE	FALSE	FALSE
Q5C9Z4	Nucleolar MIF4G domain-containing protein 1	NOM1	FALSE	TRUE	FALSE
O75534	Cold shock domain-containing protein E1	CSDE1	FALSE	TRUE	FALSE
Q9NQT5	Exosome complex component RRP40	EXOSC3	FALSE	TRUE	FALSE
Q8N5C6	S1 RNA-binding domain-containing protein 1	SRBD1	FALSE	TRUE	FALSE
Q9NRY2	SOSS complex subunit C	INIP	FALSE	FALSE	FALSE
Q9Y2W2	WW domain-binding protein 11	WBP11	FALSE	TRUE	FALSE
Q9NRA8	Eukaryotic translation initiation factor 4E transporter	EIF4ENIF1	FALSE	TRUE	FALSE
Q12905	Interleukin enhancer-binding factor 2	ILF2	TRUE	TRUE	TRUE
Q06265	Exosome complex component RRP45	EXOSC9	FALSE	TRUE	FALSE
Q96P11	Probable 28S rRNA (cytosine-C(5))-methyltransferase	NSUN5	FALSE	TRUE	FALSE
P53621	Coatomer subunit alpha;Xenin;Proxenin	COPA	FALSE	FALSE	FALSE
P35251	Replication factor C subunit 1	RFC1	TRUE	FALSE	FALSE
Q13428	Treacle protein	TCOF1	FALSE	TRUE	FALSE
Q9BW19	Kinesin-like protein KIFC1	KIFC1	FALSE	FALSE	FALSE
P05976		MYL1	FALSE	FALSE	FALSE
P08590	Myosin light chain 3;Myosin light chain 1/3, skeletal muscle isoform	MYL3	FALSE	FALSE	FALSE
Q9Y224	UPF0568 protein C14orf166	C14orf166	FALSE	TRUE	FALSE
Q9BYG3	MKI67 FHA domain-interacting nucleolar phosphoprotein	NIFK	FALSE	TRUE	FALSE
P48651	Phosphatidylserine synthase 1	PTDSS1	FALSE	FALSE	FALSE
Q8WVM0	Dimethyladenosine transferase 1, mitochondrial	TFB1M	TRUE	TRUE	TRUE
P0CF74		IGLC6	FALSE	FALSE	FALSE
P0CG04		IGLC1	FALSE	FALSE	FALSE
P0CG05		IGLC2	FALSE	FALSE	FALSE
P0CG06	Ig lambda-3 chain C regions;Ig lambda-2 chain C regions;Ig lambda-1 chain C regions;Ig lambda-6 chain C region	IGLC3	FALSE	FALSE	FALSE
Q5VTL8	Pre-mRNA-splicing factor 38B	PRPF38B	FALSE	TRUE	FALSE
O95232	Luc7-like protein 3	LUC7L3	FALSE	TRUE	FALSE
P69905	Hemoglobin subunit alpha	HBA1	FALSE	FALSE	FALSE
P40937	Replication factor C subunit 5	RFC5	FALSE	FALSE	FALSE
Q9Y5L4	Mitochondrial import inner membrane translocase subunit Tim13	TIMM13	FALSE	FALSE	FALSE
Q96AQ6	Pre-B-cell leukemia transcription factor-interacting protein 1	PBXIP1	FALSE	FALSE	FALSE
Q9NRH3		TUBG2	FALSE	FALSE	FALSE
P23258	Tubulin gamma-1 chain;Tubulin gamma-2 chain	TUBG1	FALSE	FALSE	FALSE
P01834		IGKC	FALSE	FALSE	FALSE
A0A087WWV8		IGKV1-8	FALSE	FALSE	FALSE
A0A087WZW8	Ig kappa chain C region	IGKV3-11	FALSE	FALSE	FALSE
Q96GQ7	Probable ATP-dependent RNA helicase DDX27	DDX27	FALSE	TRUE	FALSE
Q9H7B2	Ribosome production factor 2 homolog	RPF2	FALSE	TRUE	FALSE
P51858	Hepatoma-derived growth factor	HDGF	TRUE	TRUE	TRUE
P42126	Enoyl-CoA delta isomerase 1, mitochondrial	ECI1	FALSE	FALSE	FALSE
Q13283	Ras GTPase-activating protein-binding protein 1	G3BP1	TRUE	TRUE	TRUE
Q96B26	Exosome complex component RRP43	EXOSC8	FALSE	TRUE	FALSE
Q8IZH2	5-3 exoribonuclease 1	XRN1	FALSE	TRUE	FALSE
P31689	DnaJ homolog subfamily A member 1	DNAJA1	FALSE	FALSE	FALSE
Q7Z7A4	PX domain-containing protein kinase-like protein	PXK	FALSE	FALSE	FALSE
Q53GS9	U4/U6.U5 tri-snRNP-associated protein 2	USP39	FALSE	FALSE	FALSE
Q15424	Scaffold attachment factor B1	SAFB	TRUE	TRUE	TRUE
Q8IV48	3-5 exoribonuclease 1	ERI1	FALSE	TRUE	FALSE
Q8TCJ2	Dolichyl-diphosphooligosaccharide--protein glycosyltransferase subunit STT3B	STT3B	FALSE	FALSE	FALSE
O43670	BUB3-interacting and GLEBS motif-containing protein ZNF207	ZNF207	FALSE	TRUE	FALSE
Q86Y07	Serine/threonine-protein kinase VRK2	VRK2	FALSE	FALSE	FALSE
Q01081	Splicing factor U2AF 35 kDa subunit	U2AF1	FALSE	TRUE	FALSE
Q96T37	Putative RNA-binding protein 15	RBM15	FALSE	TRUE	FALSE
Q9NQ29	Putative RNA-binding protein Luc7-like 1	LUC7L	FALSE	TRUE	FALSE
Q9Y2W1	Thyroid hormone receptor-associated protein 3	THRAP3	FALSE	TRUE	FALSE
Q14684	Ribosomal RNA processing protein 1 homolog B	RRP1B	FALSE	TRUE	FALSE
Q9BTL3	RNMT-activating mini protein	FAM103A1	FALSE	TRUE	FALSE
Q9NPD3	Exosome complex component RRP41	EXOSC4	FALSE	TRUE	FALSE
P55265	Double-stranded RNA-specific adenosine deaminase	ADAR	TRUE	TRUE	TRUE
P06493	Cyclin-dependent kinase 1	CDK1	FALSE	FALSE	FALSE
P35250	Replication factor C subunit 2	RFC2	TRUE	FALSE	FALSE
Q15004	PCNA-associated factor	KIAA0101	FALSE	FALSE	FALSE
Q9Y2L1	Exosome complex exonuclease RRP44	DIS3	FALSE	TRUE	FALSE
Q14493	Histone RNA hairpin-binding protein	SLBP	FALSE	TRUE	FALSE
Q9H7E9	UPF0488 protein C8orf33	C8orf33	FALSE	FALSE	FALSE
P51114	Fragile X mental retardation syndrome-related protein 1	FXR1	FALSE	TRUE	FALSE
Q12906	Interleukin enhancer-binding factor 3	ILF3	TRUE	TRUE	TRUE
Q9NR50	Translation initiation factor eIF-2B subunit gamma	EIF2B3	FALSE	TRUE	FALSE
Q13547	Histone deacetylase 1	HDAC1	TRUE	FALSE	FALSE
Q9UM00	Transmembrane and coiled-coil domain-containing protein 1	TMCO1	FALSE	FALSE	FALSE
Q6UX04	Peptidyl-prolyl cis-trans isomerase CWC27 homolog	CWC27	FALSE	FALSE	FALSE
Q7L4I2	Arginine/serine-rich coiled-coil protein 2	RSRC2	FALSE	TRUE	FALSE
Q13303	Voltage-gated potassium channel subunit beta-2	KCNAB2	FALSE	FALSE	FALSE
O94913	Pre-mRNA cleavage complex 2 protein Pcf11	PCF11	FALSE	TRUE	FALSE
Q6PI48	Aspartate--tRNA ligase, mitochondrial	DARS2	FALSE	TRUE	FALSE
Q9P2K5	Myelin expression factor 2	MYEF2	TRUE	TRUE	TRUE
Q6ZN55	Zinc finger protein 574	ZNF574	FALSE	FALSE	FALSE
O75122	CLIP-associating protein 2	CLASP2	FALSE	FALSE	FALSE
Q9H0U9	Testis-specific Y-encoded-like protein 1	TSPYL1	FALSE	FALSE	FALSE
Q15572	TATA box-binding protein-associated factor RNA polymerase I subunit C	TAF1C	TRUE	FALSE	FALSE
Q9P2E3	NFX1-type zinc finger-containing protein 1	ZNFX1	FALSE	TRUE	FALSE
Q8N7H5	RNA polymerase II-associated factor 1 homolog	PAF1	FALSE	FALSE	FALSE
Q9BX40	Protein LSM14 homolog B	LSM14B	FALSE	TRUE	FALSE
Q13868	Exosome complex component RRP4	EXOSC2	FALSE	TRUE	FALSE
P62140		PPP1CB	FALSE	FALSE	FALSE
P62136	Serine/threonine-protein phosphatase PP1-alpha catalytic subunit;Serine/threonine-protein phosphatase PP1-beta catalytic subunit	PPP1CA	FALSE	FALSE	FALSE
Q9Y2T2	AP-3 complex subunit mu-1	AP3M1	FALSE	FALSE	FALSE
Q8NDX1	PH and SEC7 domain-containing protein 4	PSD4	FALSE	FALSE	FALSE
V9GY48			FALSE	FALSE	FALSE
Q8N5A5	Zinc finger CCCH-type with G patch domain-containing protein	ZGPAT	TRUE	FALSE	FALSE
Q8IX12	Cell division cycle and apoptosis regulator protein 1	CCAR1	TRUE	TRUE	TRUE
P68871	Hemoglobin subunit beta;LVV-hemorphin-7;Spinorphin	HBB	FALSE	FALSE	FALSE
O60508	Pre-mRNA-processing factor 17	CDC40	FALSE	TRUE	FALSE
Q9HCG8	Pre-mRNA-splicing factor CWC22 homolog	CWC22	FALSE	TRUE	FALSE
Q9UBU8	Mortality factor 4-like protein 1	MORF4L1	FALSE	FALSE	FALSE
Q01130	Serine/arginine-rich splicing factor 2	SRSF2	FALSE	TRUE	FALSE
Q9UN86	Ras GTPase-activating protein-binding protein 2	G3BP2	FALSE	TRUE	FALSE
P26583	High mobility group protein B2	HMGB2	TRUE	TRUE	TRUE
O43148	mRNA cap guanine-N7 methyltransferase	RNMT	FALSE	TRUE	FALSE
Q9BY44	Eukaryotic translation initiation factor 2A;Eukaryotic translation initiation factor 2A, N-terminally processed	EIF2A	FALSE	TRUE	FALSE
P24534	Elongation factor 1-beta	EEF1B2	FALSE	TRUE	FALSE
P04843	Dolichyl-diphosphooligosaccharide--protein glycosyltransferase subunit 1	RPN1	FALSE	TRUE	FALSE
P23284	Peptidyl-prolyl cis-trans isomerase B	PPIB	FALSE	TRUE	FALSE
P35789	Zinc finger protein 93	ZNF93	TRUE	FALSE	FALSE
Q7KZF4	Staphylococcal nuclease domain-containing protein 1	SND1	FALSE	TRUE	FALSE
Q86V81	THO complex subunit 4	ALYREF	FALSE	TRUE	FALSE
Q92619	Minor histocompatibility protein HA-1;Minor histocompatibility antigen HA-1	HMHA1	FALSE	FALSE	FALSE
P39656	Dolichyl-diphosphooligosaccharide--protein glycosyltransferase 48 kDa subunit	DDOST	FALSE	FALSE	FALSE
Q99417	C-Myc-binding protein	MYCBP	FALSE	FALSE	FALSE
P01024	Complement C3;Complement C3 beta chain;C3-beta-c;Complement C3 alpha chain;C3a anaphylatoxin;Acylation stimulating protein;Complement C3b alpha chain;Complement C3c alpha chain fragment 1;Complement C3dg fragment;Complement C3g fragment;Complement C3d fragment;Complement C3f fragment;Complement C3c alpha chain fragment 2	C3	FALSE	FALSE	FALSE
Q8WXA9	Splicing regulatory glutamine/lysine-rich protein 1	SREK1	FALSE	TRUE	FALSE
Q9Y230	RuvB-like 2	RUVBL2	FALSE	FALSE	FALSE
Q9NQV6	PR domain zinc finger protein 10	PRDM10	FALSE	FALSE	FALSE
Q9Y4P3	Transducin beta-like protein 2	TBL2	FALSE	TRUE	FALSE
Q9NQW6	Actin-binding protein anillin	ANLN	FALSE	FALSE	FALSE
Q96A33	Coiled-coil domain-containing protein 47	CCDC47	FALSE	TRUE	FALSE
Q9UQ88		CDK11A	FALSE	FALSE	FALSE
P21127	Cyclin-dependent kinase 11B;Cyclin-dependent kinase 11A	CDK11B	FALSE	TRUE	FALSE
Q15631	Translin	TSN	TRUE	TRUE	TRUE
O75934	Pre-mRNA-splicing factor SPF27	BCAS2	FALSE	FALSE	FALSE
Q7L2H7	Eukaryotic translation initiation factor 3 subunit M	EIF3M	FALSE	TRUE	FALSE
Q9P0L0	Vesicle-associated membrane protein-associated protein A	VAPA	FALSE	FALSE	FALSE
A0A0G2JN06			FALSE	FALSE	FALSE
P01859	Ig gamma-2 chain C region	IGHG2	FALSE	FALSE	FALSE
Q99590	Protein SCAF11	SCAF11	FALSE	TRUE	FALSE
Q9P258	Protein RCC2	RCC2	FALSE	TRUE	FALSE
P21266	Glutathione S-transferase Mu 3	GSTM3	FALSE	FALSE	FALSE
Q99459	Cell division cycle 5-like protein	CDC5L	TRUE	TRUE	TRUE
P29692	Elongation factor 1-delta	EEF1D	TRUE	TRUE	TRUE
P35249	Replication factor C subunit 4	RFC4	TRUE	FALSE	FALSE
O95470	Sphingosine-1-phosphate lyase 1	SGPL1	FALSE	FALSE	FALSE
Q8N684	Cleavage and polyadenylation specificity factor subunit 7	CPSF7	FALSE	TRUE	FALSE
Q96CB9	5-methylcytosine rRNA methyltransferase NSUN4	NSUN4	FALSE	TRUE	FALSE
Q99986	Serine/threonine-protein kinase VRK1	VRK1	FALSE	FALSE	FALSE
Q9HCU5	Prolactin regulatory element-binding protein	PREB	FALSE	FALSE	FALSE
O43290	U4/U6.U5 tri-snRNP-associated protein 1	SART1	FALSE	TRUE	FALSE
P60660	Myosin light polypeptide 6	MYL6	FALSE	FALSE	FALSE
Q52LJ0	Protein FAM98B	FAM98B	FALSE	TRUE	FALSE
Q6P1N0	Coiled-coil and C2 domain-containing protein 1A	CC2D1A	TRUE	FALSE	FALSE
Q9BRJ7	Protein syndesmos	NUDT16L1	FALSE	TRUE	FALSE
O94804	Serine/threonine-protein kinase 10	STK10	FALSE	FALSE	FALSE
Q9Y520	Protein PRRC2C	PRRC2C	FALSE	TRUE	FALSE
O60716	Catenin delta-1	CTNND1	FALSE	FALSE	FALSE
Q8NDD1	Uncharacterized protein C1orf131	C1orf131	FALSE	TRUE	FALSE
Q9Y6X9	MORC family CW-type zinc finger protein 2	MORC2	FALSE	FALSE	FALSE
P46940	Ras GTPase-activating-like protein IQGAP1	IQGAP1	FALSE	FALSE	FALSE
Q07283	Trichohyalin	TCHH	FALSE	FALSE	FALSE
P53350	Serine/threonine-protein kinase PLK1	PLK1	FALSE	FALSE	FALSE
Q9H2U1	ATP-dependent RNA helicase DHX36	DHX36	FALSE	TRUE	FALSE
Q8WUQ7	Cactin	CACTIN	FALSE	TRUE	FALSE
Q13573	SNW domain-containing protein 1	SNW1	FALSE	TRUE	FALSE
Q92802	NEDD4-binding protein 2-like 2	N4BP2L2	FALSE	FALSE	FALSE
P28340	DNA polymerase delta catalytic subunit	POLD1	TRUE	FALSE	FALSE
Q01970	1-phosphatidylinositol 4,5-bisphosphate phosphodiesterase beta-3	PLCB3	FALSE	FALSE	FALSE
P61964	WD repeat-containing protein 5	WDR5	FALSE	FALSE	FALSE
O75940	Survival of motor neuron-related-splicing factor 30	SMNDC1	FALSE	TRUE	FALSE
O43809	Cleavage and polyadenylation specificity factor subunit 5	NUDT21	FALSE	TRUE	FALSE
Q8IY37	Probable ATP-dependent RNA helicase DHX37	DHX37	FALSE	TRUE	FALSE
Q0VDF9	Heat shock 70 kDa protein 14	HSPA14	FALSE	FALSE	FALSE
Q9GZL7	Ribosome biogenesis protein WDR12	WDR12	FALSE	FALSE	FALSE
Q6P6C2	RNA demethylase ALKBH5	ALKBH5	FALSE	TRUE	FALSE
Q8WX92	Negative elongation factor B	NELFB	FALSE	TRUE	FALSE
Q9UMS4	Pre-mRNA-processing factor 19	PRPF19	FALSE	FALSE	FALSE
Q5T3I0	G patch domain-containing protein 4	GPATCH4	FALSE	TRUE	FALSE
Q5HYJ3	Protein FAM76B	FAM76B	FALSE	FALSE	FALSE
Q9UJV9	Probable ATP-dependent RNA helicase DDX41	DDX41	TRUE	TRUE	TRUE
O43447	Peptidyl-prolyl cis-trans isomerase H	PPIH	FALSE	FALSE	FALSE
O00541	Pescadillo homolog	PES1	FALSE	TRUE	FALSE
Q9GZS1	DNA-directed RNA polymerase I subunit RPA49	POLR1E	TRUE	FALSE	FALSE
Q96EV2	RNA-binding protein 33	RBM33	FALSE	TRUE	FALSE
Q15050	Ribosome biogenesis regulatory protein homolog	RRS1	FALSE	TRUE	FALSE
Q6PCB5	Round spermatid basic protein 1-like protein	RSBN1L	FALSE	FALSE	FALSE
Q99543	DnaJ homolog subfamily C member 2;DnaJ homolog subfamily C member 2, N-terminally processed	DNAJC2	TRUE	TRUE	TRUE
Q96C10	Probable ATP-dependent RNA helicase DHX58	DHX58	FALSE	TRUE	FALSE
P50416	Carnitine O-palmitoyltransferase 1, liver isoform	CPT1A	FALSE	FALSE	FALSE
Q08379	Golgin subfamily A member 2	GOLGA2	FALSE	FALSE	FALSE
P41567	Eukaryotic translation initiation factor 1	EIF1	FALSE	TRUE	FALSE
Q8NCF5	NFATC2-interacting protein	NFATC2IP	FALSE	FALSE	FALSE
Q9UBU9	Nuclear RNA export factor 1	NXF1	FALSE	TRUE	FALSE
Q16630	Cleavage and polyadenylation specificity factor subunit 6	CPSF6	FALSE	TRUE	FALSE
Q8IUE6	Histone H2A type 2-B	HIST2H2AB	TRUE	FALSE	FALSE
Q5SW79	Centrosomal protein of 170 kDa	CEP170	FALSE	FALSE	FALSE
Q12834	Cell division cycle protein 20 homolog	CDC20	FALSE	FALSE	FALSE
Q7Z7A1	Centriolin	CNTRL	FALSE	FALSE	FALSE
Q9UPN6	Protein SCAF8	SCAF8	FALSE	TRUE	FALSE
Q9Y421	Protein FAM32A	FAM32A	FALSE	TRUE	FALSE
Q9NRF9	DNA polymerase epsilon subunit 3	POLE3	FALSE	FALSE	FALSE
O60524	Nuclear export mediator factor NEMF	NEMF	FALSE	TRUE	FALSE
O95104	Splicing factor, arginine/serine-rich 15	SCAF4	FALSE	TRUE	FALSE
O75330	Hyaluronan mediated motility receptor	HMMR	FALSE	FALSE	FALSE
Q7L7X3	Serine/threonine-protein kinase TAO1	TAOK1	FALSE	FALSE	FALSE
Q6P1J9	Parafibromin	CDC73	FALSE	FALSE	FALSE
Q00403	Transcription initiation factor IIB	GTF2B	TRUE	FALSE	FALSE
Q9P1Y6	PHD and RING finger domain-containing protein 1	PHRF1	FALSE	FALSE	FALSE
Q15629	Translocating chain-associated membrane protein 1	TRAM1	FALSE	FALSE	FALSE
Q6SJ93	Protein FAM111B	FAM111B	FALSE	FALSE	FALSE
Q92974	Rho guanine nucleotide exchange factor 2	ARHGEF2	FALSE	FALSE	FALSE
Q8WXX5	DnaJ homolog subfamily C member 9	DNAJC9	FALSE	FALSE	FALSE
Q9Y5M8	Signal recognition particle receptor subunit beta	SRPRB	FALSE	FALSE	FALSE
Q9NTI5	Sister chromatid cohesion protein PDS5 homolog B	PDS5B	FALSE	FALSE	FALSE
Q6DKI1	60S ribosomal protein L7-like 1	RPL7L1	FALSE	TRUE	FALSE
O95365	Zinc finger and BTB domain-containing protein 7A	ZBTB7A	FALSE	FALSE	FALSE
P23246	Splicing factor, proline- and glutamine-rich	SFPQ	TRUE	TRUE	TRUE
O15195	Villin-like protein	VILL	FALSE	FALSE	FALSE
O43491	Band 4.1-like protein 2	EPB41L2	FALSE	FALSE	FALSE
Q9Y265	RuvB-like 1	RUVBL1	FALSE	FALSE	FALSE
Q96AG4	Leucine-rich repeat-containing protein 59	LRRC59	FALSE	TRUE	FALSE
Q15233	Non-POU domain-containing octamer-binding protein	NONO	TRUE	TRUE	TRUE
O43395	U4/U6 small nuclear ribonucleoprotein Prp3	PRPF3	FALSE	TRUE	FALSE
Q7KZI7	Serine/threonine-protein kinase MARK2	MARK2	FALSE	TRUE	FALSE
Q9Y450	HBS1-like protein	HBS1L	FALSE	TRUE	FALSE
Q9Y2S0	DNA-directed RNA polymerases I and III subunit RPAC2	POLR1D	FALSE	FALSE	FALSE
Q15054	DNA polymerase delta subunit 3	POLD3	FALSE	FALSE	FALSE
O43709	Probable 18S rRNA (guanine-N(7))-methyltransferase	WBSCR22	FALSE	TRUE	FALSE
Q86UW6	NEDD4-binding protein 2	N4BP2	FALSE	FALSE	FALSE
P46013	Antigen KI-67	MKI67	TRUE	TRUE	TRUE
P08240	Signal recognition particle receptor subunit alpha	SRPR	FALSE	TRUE	FALSE
P46063	ATP-dependent DNA helicase Q1	RECQL	TRUE	FALSE	FALSE
Q7Z4V5	Hepatoma-derived growth factor-related protein 2	HDGFRP2	FALSE	FALSE	FALSE
Q8TD26		CHD6	TRUE	FALSE	FALSE
Q3L8U1		CHD9	TRUE	FALSE	FALSE
Q9P2D1		CHD7	TRUE	FALSE	FALSE
Q9HCK8	Chromodomain-helicase-DNA-binding protein 8;Chromodomain-helicase-DNA-binding protein 7;Chromodomain-helicase-DNA-binding protein 9;Chromodomain-helicase-DNA-binding protein 6	CHD8	TRUE	FALSE	FALSE
P53999	Activated RNA polymerase II transcriptional coactivator p15	SUB1	TRUE	TRUE	TRUE
Q14331	Protein FRG1	FRG1	FALSE	TRUE	FALSE
Q9Y295	Developmentally-regulated GTP-binding protein 1	DRG1	FALSE	FALSE	FALSE
Q96QE5	Transcription elongation factor, mitochondrial	TEFM	FALSE	TRUE	FALSE
Q14137	Ribosome biogenesis protein BOP1	BOP1	FALSE	TRUE	FALSE
O00566	U3 small nucleolar ribonucleoprotein protein MPP10	MPHOSPH10	FALSE	TRUE	FALSE
P35659	Protein DEK	DEK	TRUE	TRUE	TRUE
Q9UHR5	SAP30-binding protein	SAP30BP	FALSE	FALSE	FALSE
O43172	U4/U6 small nuclear ribonucleoprotein Prp4	PRPF4	FALSE	TRUE	FALSE
Q14011	Cold-inducible RNA-binding protein	CIRBP	FALSE	TRUE	FALSE
Q9H6S0	Probable ATP-dependent RNA helicase YTHDC2	YTHDC2	FALSE	TRUE	FALSE
O60841	Eukaryotic translation initiation factor 5B	EIF5B	FALSE	TRUE	FALSE
Q9HAU5	Regulator of nonsense transcripts 2	UPF2	FALSE	TRUE	FALSE
O43660	Pleiotropic regulator 1	PLRG1	FALSE	FALSE	FALSE
P98171	Rho GTPase-activating protein 4	ARHGAP4	FALSE	FALSE	FALSE
Q9P016	Thymocyte nuclear protein 1	THYN1	FALSE	FALSE	FALSE
Q53QZ3	Rho GTPase-activating protein 15	ARHGAP15	FALSE	FALSE	FALSE
Q99598	Translin-associated protein X	TSNAX	TRUE	TRUE	TRUE
O00203	AP-3 complex subunit beta-1	AP3B1	FALSE	FALSE	FALSE
Q9UJF2	Ras GTPase-activating protein nGAP	RASAL2	FALSE	FALSE	FALSE
O43818	U3 small nucleolar RNA-interacting protein 2	RRP9	FALSE	TRUE	FALSE
Q15059	Bromodomain-containing protein 3	BRD3	FALSE	FALSE	FALSE
Q8IWS0	PHD finger protein 6	PHF6	FALSE	TRUE	FALSE
Q14562	ATP-dependent RNA helicase DHX8	DHX8	FALSE	TRUE	FALSE
P15311	Ezrin	EZR	FALSE	TRUE	FALSE
P49407	Beta-arrestin-1	ARRB1	FALSE	FALSE	FALSE
Q9UK59	Lariat debranching enzyme	DBR1	FALSE	TRUE	FALSE
O95625	Zinc finger and BTB domain-containing protein 11	ZBTB11	FALSE	FALSE	FALSE
Q8WUA2	Peptidyl-prolyl cis-trans isomerase-like 4	PPIL4	FALSE	TRUE	FALSE
Q15014	Mortality factor 4-like protein 2	MORF4L2	FALSE	FALSE	FALSE
Q92979	Ribosomal RNA small subunit methyltransferase NEP1	EMG1	FALSE	TRUE	FALSE
Q9Y294	Histone chaperone ASF1A	ASF1A	FALSE	FALSE	FALSE
Q9BZI7	Regulator of nonsense transcripts 3B	UPF3B	FALSE	TRUE	FALSE
Q9NVP2	Histone chaperone ASF1B	ASF1B	FALSE	FALSE	FALSE
Q14978	Nucleolar and coiled-body phosphoprotein 1	NOLC1	FALSE	TRUE	FALSE
Q86XP3	ATP-dependent RNA helicase DDX42	DDX42	FALSE	TRUE	FALSE
P42166	Lamina-associated polypeptide 2, isoform alpha;Thymopoietin;Thymopentin	TMPO	FALSE	FALSE	FALSE
P49757	Protein numb homolog	NUMB	FALSE	FALSE	FALSE
Q5T8P6	RNA-binding protein 26	RBM26	FALSE	TRUE	FALSE
Q96CK0		ZNF653	FALSE	FALSE	FALSE
A0A0A6YYC7		ZFP91-CNTF	FALSE	FALSE	FALSE
Q96JP5	E3 ubiquitin-protein ligase ZFP91;Zinc finger protein 653	ZFP91	FALSE	FALSE	FALSE
Q15651		HMGN3	TRUE	FALSE	FALSE
P05204	Non-histone chromosomal protein HMG-17;High mobility group nucleosome-binding domain-containing protein 3	HMGN2	FALSE	TRUE	FALSE
Q9ULR0	Pre-mRNA-splicing factor ISY1 homolog	ISY1	FALSE	TRUE	FALSE
Q13112	Chromatin assembly factor 1 subunit B	CHAF1B	FALSE	FALSE	FALSE
P49711	Transcriptional repressor CTCF	CTCF	FALSE	FALSE	FALSE
O00139	Kinesin-like protein KIF2A	KIF2A	FALSE	FALSE	FALSE
Q9UL54	Serine/threonine-protein kinase TAO2	TAOK2	FALSE	FALSE	FALSE
Q3KQU3	MAP7 domain-containing protein 1	MAP7D1	FALSE	FALSE	FALSE
Q9BWC9	Coiled-coil domain-containing protein 106	CCDC106	FALSE	FALSE	FALSE
Q9BVC5	Ashwin	C2orf49	FALSE	FALSE	FALSE
Q9P2N5	RNA-binding protein 27	RBM27	FALSE	TRUE	FALSE
Q15056	Eukaryotic translation initiation factor 4H	EIF4H	FALSE	TRUE	FALSE
O95819	Mitogen-activated protein kinase kinase kinase kinase 4	MAP4K4	FALSE	FALSE	FALSE
Q9NRL2	Bromodomain adjacent to zinc finger domain protein 1A	BAZ1A	FALSE	FALSE	FALSE
O14974	Protein phosphatase 1 regulatory subunit 12A	PPP1R12A	FALSE	FALSE	FALSE
Q96KC8	DnaJ homolog subfamily C member 1	DNAJC1	FALSE	FALSE	FALSE
Q13111	Chromatin assembly factor 1 subunit A	CHAF1A	FALSE	FALSE	FALSE
P35269	General transcription factor IIF subunit 1	GTF2F1	TRUE	TRUE	TRUE
P13984	General transcription factor IIF subunit 2	GTF2F2	TRUE	FALSE	FALSE
Q09028	Histone-binding protein RBBP4	RBBP4	TRUE	FALSE	FALSE
P18615	Negative elongation factor E	NELFE	FALSE	TRUE	FALSE
P55010	Eukaryotic translation initiation factor 5	EIF5	FALSE	TRUE	FALSE
Q9P270	SLAIN motif-containing protein 2	SLAIN2	FALSE	FALSE	FALSE
Q2TAY7	WD40 repeat-containing protein SMU1;WD40 repeat-containing protein SMU1, N-terminally processed	SMU1	FALSE	FALSE	FALSE
O60306	Intron-binding protein aquarius	AQR	FALSE	TRUE	FALSE
P98179	RNA-binding protein 3	RBM3	FALSE	TRUE	FALSE
P17096	High mobility group protein HMG-I/HMG-Y	HMGA1	FALSE	FALSE	FALSE
O14617	AP-3 complex subunit delta-1	AP3D1	FALSE	FALSE	FALSE
Q15633	RISC-loading complex subunit TARBP2	TARBP2	FALSE	TRUE	FALSE
Q9H0G5	Nuclear speckle splicing regulatory protein 1	NSRP1	FALSE	TRUE	FALSE
Q8WU90	Zinc finger CCCH domain-containing protein 15	ZC3H15	FALSE	TRUE	FALSE
Q01804	OTU domain-containing protein 4	OTUD4	FALSE	TRUE	FALSE
Q96NB3	Zinc finger protein 830	ZNF830	FALSE	FALSE	FALSE
Q13123	Protein Red	IK	FALSE	FALSE	FALSE
P05114	Non-histone chromosomal protein HMG-14	HMGN1	TRUE	FALSE	FALSE
F8W810			FALSE	TRUE	FALSE
Q2VIR3		EIF2S3L	FALSE	TRUE	FALSE
P41091	Eukaryotic translation initiation factor 2 subunit 3;Putative eukaryotic translation initiation factor 2 subunit 3-like protein	EIF2S3	FALSE	TRUE	FALSE
Q9UQB8	Brain-specific angiogenesis inhibitor 1-associated protein 2	BAIAP2	FALSE	FALSE	FALSE
Q96SI9	Spermatid perinuclear RNA-binding protein	STRBP	TRUE	TRUE	TRUE
Q9NZC9	SWI/SNF-related matrix-associated actin-dependent regulator of chromatin subfamily A-like protein 1	SMARCAL1	FALSE	FALSE	FALSE
Q5VTE6	Protein angel homolog 2	ANGEL2	FALSE	TRUE	FALSE
Q9HCS7	Pre-mRNA-splicing factor SYF1	XAB2	FALSE	FALSE	FALSE
O60264	SWI/SNF-related matrix-associated actin-dependent regulator of chromatin subfamily A member 5	SMARCA5	FALSE	FALSE	FALSE
O15160	DNA-directed RNA polymerases I and III subunit RPAC1	POLR1C	TRUE	FALSE	FALSE
P35240	Merlin	NF2	FALSE	FALSE	FALSE
Q5K651	Sterile alpha motif domain-containing protein 9	SAMD9	FALSE	FALSE	FALSE
Q9UL40	Zinc finger protein 346	ZNF346	FALSE	TRUE	FALSE
Q00059	Transcription factor A, mitochondrial	TFAM	TRUE	TRUE	TRUE
Q16666	Gamma-interferon-inducible protein 16	IFI16	FALSE	TRUE	FALSE
O14776	Transcription elongation regulator 1	TCERG1	FALSE	TRUE	FALSE
Q8NE71	ATP-binding cassette sub-family F member 1	ABCF1	FALSE	TRUE	FALSE
Q4KMP7	TBC1 domain family member 10B	TBC1D10B	FALSE	FALSE	FALSE
P26038	Moesin	MSN	FALSE	TRUE	FALSE
P09874	Poly [ADP-ribose] polymerase 1	PARP1	TRUE	TRUE	TRUE
Q99661	Kinesin-like protein KIF2C	KIF2C	TRUE	FALSE	FALSE
P39748	Flap endonuclease 1	FEN1	FALSE	FALSE	FALSE
Q92888	Rho guanine nucleotide exchange factor 1	ARHGEF1	FALSE	TRUE	FALSE
Q8WXF1	Paraspeckle component 1	PSPC1	TRUE	TRUE	TRUE
Q9UER7	Death domain-associated protein 6	DAXX	FALSE	FALSE	FALSE
P19525	Interferon-induced, double-stranded RNA-activated protein kinase	EIF2AK2	FALSE	TRUE	FALSE
Q14008	Cytoskeleton-associated protein 5	CKAP5	FALSE	FALSE	FALSE
P20042	Eukaryotic translation initiation factor 2 subunit 2	EIF2S2	FALSE	TRUE	FALSE
O00442	RNA 3-terminal phosphate cyclase	RTCA	FALSE	TRUE	FALSE
Q9UPY3	Endoribonuclease Dicer	DICER1	TRUE	TRUE	TRUE
P26358	DNA (cytosine-5)-methyltransferase 1	DNMT1	TRUE	TRUE	TRUE
Q9UNP9	Peptidyl-prolyl cis-trans isomerase E	PPIE	FALSE	TRUE	FALSE
P23588	Eukaryotic translation initiation factor 4B	EIF4B	FALSE	TRUE	FALSE
Q14554	Protein disulfide-isomerase A5	PDIA5	FALSE	FALSE	FALSE
Q9H2K8	Serine/threonine-protein kinase TAO3	TAOK3	FALSE	FALSE	FALSE
Q96PM9	Zinc finger protein 385A	ZNF385A	FALSE	TRUE	FALSE
P05198	Eukaryotic translation initiation factor 2 subunit 1	EIF2S1	FALSE	TRUE	FALSE
P27695	DNA-(apurinic or apyrimidinic site) lyase;DNA-(apurinic or apyrimidinic site) lyase, mitochondrial	APEX1	FALSE	TRUE	FALSE
O95786	Probable ATP-dependent RNA helicase DDX58	DDX58	FALSE	TRUE	FALSE
#N/A	#N/A	#N/A	FALSE	FALSE	FALSE
Q6PKG0	La-related protein 1	LARP1	FALSE	TRUE	FALSE
Q8WWM7	Ataxin-2-like protein	ATXN2L	FALSE	TRUE	FALSE
P10515	Dihydrolipoyllysine-residue acetyltransferase component of pyruvate dehydrogenase complex, mitochondrial	DLAT	FALSE	FALSE	FALSE
Q8NBX0	Saccharopine dehydrogenase-like oxidoreductase	SCCPDH	FALSE	FALSE	FALSE
Q3MHD2	Protein LSM12 homolog	LSM12	FALSE	FALSE	FALSE
Q92615	La-related protein 4B	LARP4B	FALSE	TRUE	FALSE
O60506	Heterogeneous nuclear ribonucleoprotein Q	SYNCRIP	FALSE	TRUE	FALSE
Q9BPZ3	Polyadenylate-binding protein-interacting protein 2	PAIP2	FALSE	TRUE	FALSE
P05386	60S acidic ribosomal protein P1	RPLP1	FALSE	FALSE	FALSE
P09913	Interferon-induced protein with tetratricopeptide repeats 2	IFIT2	FALSE	TRUE	FALSE
Q86U42	Polyadenylate-binding protein 2	PABPN1	FALSE	TRUE	FALSE
O43390	Heterogeneous nuclear ribonucleoprotein R	HNRNPR	FALSE	TRUE	FALSE
Q13310	Polyadenylate-binding protein 4	PABPC4	FALSE	TRUE	FALSE
Q6PJT7	Zinc finger CCCH domain-containing protein 14	ZC3H14	FALSE	TRUE	FALSE
P11940	Polyadenylate-binding protein 1	PABPC1	FALSE	TRUE	FALSE
Q9HCD5	Nuclear receptor coactivator 5	NCOA5	FALSE	TRUE	FALSE
P09914	Interferon-induced protein with tetratricopeptide repeats 1	IFIT1	FALSE	TRUE	FALSE
Q9H074	Polyadenylate-binding protein-interacting protein 1	PAIP1	FALSE	TRUE	FALSE
O75152	Zinc finger CCCH domain-containing protein 11A	ZC3H11A	FALSE	TRUE	FALSE
Q9H000	Probable E3 ubiquitin-protein ligase makorin-2	MKRN2	FALSE	TRUE	FALSE
O43414	ERI1 exoribonuclease 3	ERI3	FALSE	TRUE	FALSE
Q9H0J9	Poly [ADP-ribose] polymerase 12	PARP12	FALSE	TRUE	FALSE
Q07020	60S ribosomal protein L18	RPL18	FALSE	TRUE	FALSE
P37108	Signal recognition particle 14 kDa protein	SRP14	FALSE	TRUE	FALSE
O95478	Ribosome biogenesis protein NSA2 homolog	NSA2	FALSE	TRUE	FALSE
Q16531	DNA damage-binding protein 1	DDB1	FALSE	FALSE	FALSE
P43699		NKX2-1	TRUE	FALSE	FALSE
Q9H2Z4	Homeobox protein Nkx-2.4;Homeobox protein Nkx-2.1	NKX2-4	FALSE	FALSE	FALSE
Q9UGN5	Poly [ADP-ribose] polymerase 2	PARP2	FALSE	FALSE	FALSE
Q8TF42	Ubiquitin-associated and SH3 domain-containing protein B	UBASH3B	FALSE	FALSE	FALSE
Q04446	1,4-alpha-glucan-branching enzyme	GBE1	FALSE	FALSE	FALSE
Q92466	DNA damage-binding protein 2	DDB2	FALSE	FALSE	FALSE
Q13619	Cullin-4A	CUL4A	FALSE	FALSE	FALSE
Q9UIF7	A/G-specific adenine DNA glycosylase	MUTYH	FALSE	FALSE	FALSE
P32243		OTX2	FALSE	FALSE	FALSE
P32242	Homeobox protein OTX1;Homeobox protein OTX2	OTX1	FALSE	FALSE	FALSE
P17483	Homeobox protein Hox-B4	HOXB4	FALSE	FALSE	FALSE
P49917	DNA ligase 4	LIG4	FALSE	FALSE	FALSE
Q9H7H0	Methyltransferase-like protein 17, mitochondrial	METTL17	FALSE	FALSE	FALSE
Q96T88	E3 ubiquitin-protein ligase UHRF1	UHRF1	TRUE	FALSE	FALSE
Q9UHA2	SS18-like protein 2	SS18L2	FALSE	FALSE	FALSE
Q3T8J9		GON4L	TRUE	FALSE	FALSE
Q9H869	YY1-associated protein 1;GON-4-like protein	YY1AP1	FALSE	FALSE	FALSE
A8MT69	Centromere protein X	STRA13	TRUE	FALSE	FALSE
O00268	Transcription initiation factor TFIID subunit 4	TAF4	FALSE	FALSE	FALSE
Q9Y305	Acyl-coenzyme A thioesterase 9, mitochondrial	ACOT9	FALSE	FALSE	FALSE
O14802	DNA-directed RNA polymerase III subunit RPC1	POLR3A	TRUE	FALSE	FALSE
Q9P0K7	Ankycorbin	RAI14	FALSE	FALSE	FALSE
Q15717	ELAV-like protein 1	ELAVL1	FALSE	TRUE	FALSE
P16402		HIST1H1D	TRUE	TRUE	TRUE
P16403		HIST1H1C	TRUE	TRUE	TRUE
P10412	Histone H1.4;Histone H1.2;Histone H1.3	HIST1H1E	FALSE	TRUE	FALSE
Q9H0D6	5-3 exoribonuclease 2	XRN2	FALSE	TRUE	FALSE
Q5VZF2		MBNL2	FALSE	TRUE	FALSE
Q9NR56	Muscleblind-like protein 1;Muscleblind-like protein 2	MBNL1	FALSE	TRUE	FALSE
Q9Y535	DNA-directed RNA polymerase III subunit RPC8	POLR3H	FALSE	FALSE	FALSE
Q13426	DNA repair protein XRCC4	XRCC4	TRUE	FALSE	FALSE
O95475		SIX6	FALSE	FALSE	FALSE
O95343	Homeobox protein SIX3;Homeobox protein SIX6	SIX3	FALSE	FALSE	FALSE
Q9NW08	DNA-directed RNA polymerase III subunit RPC2	POLR3B	TRUE	FALSE	FALSE
Q7Z2E3	Aprataxin	APTX	TRUE	TRUE	TRUE
P42677	40S ribosomal protein S27	RPS27	FALSE	TRUE	FALSE
H7C0S8			FALSE	FALSE	FALSE
O75575	DNA-directed RNA polymerase III subunit RPC9	CRCP	FALSE	FALSE	FALSE
Q13105	Zinc finger and BTB domain-containing protein 17	ZBTB17	TRUE	FALSE	FALSE
Q9NVU0	DNA-directed RNA polymerase III subunit RPC5	POLR3E	FALSE	FALSE	FALSE
O75531	Barrier-to-autointegration factor;Barrier-to-autointegration factor, N-terminally processed	BANF1	FALSE	FALSE	FALSE
P04150	Glucocorticoid receptor	NR3C1	TRUE	TRUE	TRUE
Q9NWU5	39S ribosomal protein L22, mitochondrial	MRPL22	FALSE	TRUE	FALSE
Q9BUJ2	Heterogeneous nuclear ribonucleoprotein U-like protein 1	HNRNPUL1	FALSE	TRUE	FALSE
Q8NC51	Plasminogen activator inhibitor 1 RNA-binding protein	SERBP1	FALSE	TRUE	FALSE
Q9BUI4	DNA-directed RNA polymerase III subunit RPC3	POLR3C	FALSE	FALSE	FALSE
Q96HQ2	CDKN2AIP N-terminal-like protein	CDKN2AIPNL	FALSE	FALSE	FALSE
Q9HBU1	Homeobox protein BarH-like 1	BARX1	TRUE	FALSE	FALSE
P05423	DNA-directed RNA polymerase III subunit RPC4	POLR3D	FALSE	FALSE	FALSE
Q01813	ATP-dependent 6-phosphofructokinase, platelet type	PFKP	FALSE	FALSE	FALSE
P61244	Protein max	MAX	TRUE	FALSE	FALSE
Q9UBT6	DNA polymerase kappa	POLK	FALSE	FALSE	FALSE
P84101	Small EDRK-rich factor 2	SERF2	FALSE	FALSE	FALSE
P62273	40S ribosomal protein S29	RPS29	FALSE	FALSE	FALSE
Q9H1D9	DNA-directed RNA polymerase III subunit RPC6	POLR3F	TRUE	FALSE	FALSE
P16401	Histone H1.5	HIST1H1B	TRUE	TRUE	TRUE
Q14444	Caprin-1	CAPRIN1	FALSE	TRUE	FALSE
Q5VV52	Zinc finger protein 691	ZNF691	FALSE	FALSE	FALSE
Q6K0P9	Pyrin and HIN domain-containing protein 1	PYHIN1	FALSE	FALSE	FALSE
P17275	Transcription factor jun-B	JUNB	FALSE	FALSE	FALSE
Q6P2Q9	Pre-mRNA-processing-splicing factor 8	PRPF8	FALSE	TRUE	FALSE
Q9UHF7	Zinc finger transcription factor Trps1	TRPS1	FALSE	FALSE	FALSE
O15318	DNA-directed RNA polymerase III subunit RPC7	POLR3G	FALSE	FALSE	FALSE
Q12772	Sterol regulatory element-binding protein 2;Processed sterol regulatory element-binding protein 2	SREBF2	TRUE	FALSE	FALSE
P61353	60S ribosomal protein L27	RPL27	FALSE	TRUE	FALSE
P0CW22		RPS17L	FALSE	FALSE	FALSE
P08708	40S ribosomal protein S17;40S ribosomal protein S17-like	RPS17	FALSE	TRUE	FALSE
P61513	60S ribosomal protein L37a	RPL37A	FALSE	TRUE	FALSE
P82933	28S ribosomal protein S9, mitochondrial	MRPS9	FALSE	TRUE	FALSE
P18621	60S ribosomal protein L17	RPL17	FALSE	TRUE	FALSE
P20160	Azurocidin	AZU1	FALSE	FALSE	FALSE
Q14814	Myocyte-specific enhancer factor 2D	MEF2D	FALSE	FALSE	FALSE
P49368	T-complex protein 1 subunit gamma	CCT3	FALSE	TRUE	FALSE
Q14919	Dr1-associated corepressor	DRAP1	FALSE	FALSE	FALSE
P14618	Pyruvate kinase PKM	PKM	FALSE	TRUE	FALSE
Q8TDN6	Ribosome biogenesis protein BRX1 homolog	BRIX1	FALSE	TRUE	FALSE
Q13618	Cullin-3	CUL3	FALSE	FALSE	FALSE
P11532	Dystrophin	DMD	FALSE	FALSE	FALSE
Q9BSJ5	Uncharacterized protein C17orf80	C17orf80	FALSE	FALSE	FALSE
Q9NR55	Basic leucine zipper transcriptional factor ATF-like 3	BATF3	TRUE	FALSE	FALSE
P32519	ETS-related transcription factor Elf-1	ELF1	FALSE	FALSE	FALSE
P19532	Transcription factor E3	TFE3	FALSE	FALSE	FALSE
Q9NXV6	CDKN2A-interacting protein	CDKN2AIP	FALSE	TRUE	FALSE
Q14807	Kinesin-like protein KIF22	KIF22	FALSE	FALSE	FALSE
P52434	DNA-directed RNA polymerases I, II, and III subunit RPABC3	POLR2H	FALSE	FALSE	FALSE
Q86UP2	Kinectin	KTN1	FALSE	TRUE	FALSE
Q01658	Protein Dr1	DR1	TRUE	FALSE	FALSE
P51608	Methyl-CpG-binding protein 2	MECP2	TRUE	TRUE	TRUE
Q13435	Splicing factor 3B subunit 2	SF3B2	FALSE	TRUE	FALSE
Q9HAP2	MLX-interacting protein	MLXIP	TRUE	FALSE	FALSE
O76021	Ribosomal L1 domain-containing protein 1	RSL1D1	FALSE	TRUE	FALSE
P17535	Transcription factor jun-D	JUND	FALSE	FALSE	FALSE
Q12800	Alpha-globin transcription factor CP2	TFCP2	TRUE	FALSE	FALSE
P50548	ETS domain-containing transcription factor ERF	ERF	TRUE	FALSE	FALSE
P19484	Transcription factor EB	TFEB	TRUE	FALSE	FALSE
P20618	Proteasome subunit beta type-1	PSMB1	FALSE	FALSE	FALSE
Q15699	ALX homeobox protein 1	ALX1	TRUE	FALSE	FALSE
A6NHT5	Homeobox protein HMX3	HMX3	TRUE	FALSE	FALSE
Q96PK6	RNA-binding protein 14	RBM14	FALSE	TRUE	FALSE
P15408	Fos-related antigen 2	FOSL2	FALSE	FALSE	FALSE
Q6NT76	Homeobox-containing protein 1	HMBOX1	TRUE	FALSE	FALSE
A6NDR6		MEIS3P1	TRUE	FALSE	FALSE
Q99687		MEIS3	TRUE	FALSE	FALSE
O14770		MEIS2	TRUE	FALSE	FALSE
O00470	Homeobox protein Meis1;Homeobox protein Meis2;Homeobox protein Meis3;Putative homeobox protein Meis3-like 1	MEIS1	TRUE	FALSE	FALSE
Q15853	Upstream stimulatory factor 2	USF2	TRUE	FALSE	FALSE
P16220	Cyclic AMP-responsive element-binding protein 1	CREB1	TRUE	FALSE	FALSE
P18846	Cyclic AMP-dependent transcription factor ATF-1	ATF1	TRUE	FALSE	FALSE
Q86Z20	Coiled-coil domain-containing protein 125	CCDC125	FALSE	FALSE	FALSE
P78549	Endonuclease III-like protein 1	NTHL1	TRUE	FALSE	FALSE
P39880	Homeobox protein cut-like 1	CUX1	FALSE	FALSE	FALSE
P31260	Homeobox protein Hox-A10	HOXA10	TRUE	FALSE	FALSE
Q14004	Cyclin-dependent kinase 13	CDK13	TRUE	TRUE	TRUE
Q5VTD9		GFI1B	FALSE	FALSE	FALSE
Q99684	Zinc finger protein Gfi-1;Zinc finger protein Gfi-1b	GFI1	TRUE	FALSE	FALSE
P14859	POU domain, class 2, transcription factor 1	POU2F1	TRUE	FALSE	FALSE
P35637	RNA-binding protein FUS	FUS	TRUE	TRUE	TRUE
P23025	DNA repair protein complementing XP-A cells	XPA	TRUE	FALSE	FALSE
Q9UH92	Max-like protein X	MLX	FALSE	FALSE	FALSE
Q6ZU67	BEN domain-containing protein 4	BEND4	FALSE	FALSE	FALSE
P04844	Dolichyl-diphosphooligosaccharide--protein glycosyltransferase subunit 2	RPN2	FALSE	FALSE	FALSE
Q15262	Receptor-type tyrosine-protein phosphatase kappa	PTPRK	FALSE	FALSE	FALSE
P49116	Nuclear receptor subfamily 2 group C member 2	NR2C2	FALSE	FALSE	FALSE
Q06330	Recombining binding protein suppressor of hairless	RBPJ	FALSE	FALSE	FALSE
Q9Y2S6	Translation machinery-associated protein 7	TMA7	FALSE	FALSE	FALSE
P11388	DNA topoisomerase 2-alpha	TOP2A	TRUE	TRUE	TRUE
Q9UNY4	Transcription termination factor 2	TTF2	FALSE	FALSE	FALSE
P55347	Homeobox protein PKNOX1	PKNOX1	TRUE	FALSE	FALSE
P40426	Pre-B-cell leukemia transcription factor 3	PBX3	TRUE	FALSE	FALSE
P22415	Upstream stimulatory factor 1	USF1	FALSE	FALSE	FALSE
P17028	Zinc finger protein 24	ZNF24	FALSE	FALSE	FALSE
Q16656	Nuclear respiratory factor 1	NRF1	FALSE	FALSE	FALSE
Q9UI36	Dachshund homolog 1	DACH1	FALSE	FALSE	FALSE
P40425	Pre-B-cell leukemia transcription factor 2	PBX2	TRUE	FALSE	FALSE
Q92804	TATA-binding protein-associated factor 2N	TAF15	TRUE	TRUE	TRUE
Q9BQP7	Mitochondrial genome maintenance exonuclease 1	MGME1	FALSE	FALSE	FALSE
Q9BUH6	Protein PAXX	C9orf142	FALSE	FALSE	FALSE
O60930	Ribonuclease H1	RNASEH1	FALSE	TRUE	FALSE
P62841	40S ribosomal protein S15	RPS15	FALSE	TRUE	FALSE
P25705	ATP synthase subunit alpha, mitochondrial	ATP5A1	FALSE	TRUE	FALSE
P42704	Leucine-rich PPR motif-containing protein, mitochondrial	LRPPRC	FALSE	TRUE	FALSE
O75792	Ribonuclease H2 subunit A	RNASEH2A	FALSE	TRUE	FALSE
Q5TBB1	Ribonuclease H2 subunit B	RNASEH2B	FALSE	FALSE	FALSE
Q96EP5	DAZ-associated protein 1	DAZAP1	FALSE	TRUE	FALSE
P29558	RNA-binding motif, single-stranded-interacting protein 1	RBMS1	FALSE	TRUE	FALSE
P15924	Desmoplakin	DSP	FALSE	TRUE	FALSE
Q96QA5	Gasdermin-A	GSDMA	FALSE	FALSE	FALSE
Q8N9N2	Activating signal cointegrator 1 complex subunit 1	ASCC1	FALSE	TRUE	FALSE
Q14103	Heterogeneous nuclear ribonucleoprotein D0	HNRNPD	TRUE	TRUE	TRUE
Q96DH6	RNA-binding protein Musashi homolog 2	MSI2	FALSE	TRUE	FALSE
Q9UGR2	Zinc finger CCCH domain-containing protein 7B	ZC3H7B	FALSE	TRUE	FALSE
Q7Z2W4	Zinc finger CCCH-type antiviral protein 1	ZC3HAV1	FALSE	TRUE	FALSE
Q15434	RNA-binding motif, single-stranded-interacting protein 2	RBMS2	FALSE	TRUE	FALSE
Q92989	Polyribonucleotide 5-hydroxyl-kinase Clp1	CLP1	FALSE	FALSE	FALSE
Q01085	Nucleolysin TIAR	TIAL1	FALSE	TRUE	FALSE
P35908	Keratin, type II cytoskeletal 2 epidermal	KRT2	FALSE	FALSE	FALSE
P52298	Nuclear cap-binding protein subunit 2	NCBP2	FALSE	TRUE	FALSE
Q8N1G2	Cap-specific mRNA (nucleoside-2-O-)-methyltransferase 1	CMTR1	FALSE	FALSE	FALSE
P04183	Thymidine kinase, cytosolic	TK1	FALSE	FALSE	FALSE
Q09161	Nuclear cap-binding protein subunit 1	NCBP1	FALSE	TRUE	FALSE
Q8NDF8	Non-canonical poly(A) RNA polymerase PAPD5	PAPD5	FALSE	TRUE	FALSE
Q9HCK1	DBF4-type zinc finger-containing protein 2	ZDBF2	FALSE	FALSE	FALSE
Q86TN4	tRNA 2-phosphotransferase 1	TRPT1	FALSE	FALSE	FALSE
P23919	Thymidylate kinase	DTYMK	FALSE	FALSE	FALSE
Q8TDD1	ATP-dependent RNA helicase DDX54	DDX54	FALSE	TRUE	FALSE
Q9BSD7	Cancer-related nucleoside-triphosphatase	NTPCR	FALSE	TRUE	FALSE
Q13325	Interferon-induced protein with tetratricopeptide repeats 5	IFIT5	TRUE	TRUE	TRUE
Q15058	Kinesin-like protein KIF14	KIF14	FALSE	FALSE	FALSE
Q9H078	Caseinolytic peptidase B protein homolog	CLPB	FALSE	FALSE	FALSE
P47974	Zinc finger protein 36, C3H1 type-like 2	ZFP36L2	FALSE	TRUE	FALSE
Q9Y2R9	28S ribosomal protein S7, mitochondrial	MRPS7	FALSE	TRUE	FALSE
P00387	NADH-cytochrome b5 reductase 3;NADH-cytochrome b5 reductase 3 membrane-bound form;NADH-cytochrome b5 reductase 3 soluble form	CYB5R3	FALSE	FALSE	FALSE
Q8WW22	DnaJ homolog subfamily A member 4	DNAJA4	FALSE	FALSE	FALSE
P62899	60S ribosomal protein L31	RPL31	FALSE	TRUE	FALSE
P51398	28S ribosomal protein S29, mitochondrial	DAP3	FALSE	TRUE	FALSE
Q9BXP5	Serrate RNA effector molecule homolog	SRRT	TRUE	TRUE	TRUE
Q9BQC6	Ribosomal protein 63, mitochondrial	MRPL57	FALSE	FALSE	FALSE
O95155	Ubiquitin conjugation factor E4 B	UBE4B	FALSE	FALSE	FALSE
P62750	60S ribosomal protein L23a	RPL23A	FALSE	TRUE	FALSE
P06730	Eukaryotic translation initiation factor 4E	EIF4E	FALSE	TRUE	FALSE
P0DMB2	Uncharacterized protein C8orf88	C8orf88	FALSE	FALSE	FALSE
Q8IXH7	Negative elongation factor C/D	NELFCD	FALSE	TRUE	FALSE
Q9H814	Phosphorylated adapter RNA export protein	PHAX	FALSE	TRUE	FALSE
O00629	Importin subunit alpha-3	KPNA4	FALSE	FALSE	FALSE
Q8IYT2	Cap-specific mRNA (nucleoside-2-O-)-methyltransferase 2	CMTR2	FALSE	FALSE	FALSE
P52292	Importin subunit alpha-1	KPNA2	FALSE	TRUE	FALSE
Q53F19	Uncharacterized protein C17orf85	C17orf85	FALSE	TRUE	FALSE
O00505	Importin subunit alpha-4	KPNA3	FALSE	FALSE	FALSE
Q13405	39S ribosomal protein L49, mitochondrial	MRPL49	FALSE	FALSE	FALSE
Q96A72		MAGOHB	FALSE	TRUE	FALSE
P61326	Protein mago nashi homolog;Protein mago nashi homolog 2	MAGOH	FALSE	TRUE	FALSE
Q9Y5S9	RNA-binding protein 8A	RBM8A	FALSE	TRUE	FALSE
Q9H3P2	Negative elongation factor A	NELFA	FALSE	FALSE	FALSE
Q9H307	Pinin	PNN	FALSE	TRUE	FALSE
P38919	Eukaryotic initiation factor 4A-III;Eukaryotic initiation factor 4A-III, N-terminally processed	EIF4A3	FALSE	TRUE	FALSE
P57678	Gem-associated protein 4	GEMIN4	FALSE	FALSE	FALSE
Q16637	Survival motor neuron protein	SMN1	FALSE	TRUE	FALSE
Q92900	Regulator of nonsense transcripts 1	UPF1	TRUE	TRUE	TRUE
Q9UNK9	Protein angel homolog 1	ANGEL1	FALSE	FALSE	FALSE
Q13541	Eukaryotic translation initiation factor 4E-binding protein 1	EIF4EBP1	FALSE	FALSE	FALSE
O60573	Eukaryotic translation initiation factor 4E type 2	EIF4E2	FALSE	TRUE	FALSE
Q6Y7W6	PERQ amino acid-rich with GYF domain-containing protein 2	GIGYF2	FALSE	TRUE	FALSE
O00754	Lysosomal alpha-mannosidase;Lysosomal alpha-mannosidase A peptide;Lysosomal alpha-mannosidase B peptide;Lysosomal alpha-mannosidase C peptide;Lysosomal alpha-mannosidase D peptide;Lysosomal alpha-mannosidase E peptide	MAN2B1	FALSE	FALSE	FALSE
Q9UHI6	Probable ATP-dependent RNA helicase DDX20	DDX20	FALSE	TRUE	FALSE
Q8NHU6	Tudor domain-containing protein 7	TDRD7	FALSE	TRUE	FALSE
Q13542	Eukaryotic translation initiation factor 4E-binding protein 2	EIF4EBP2	FALSE	FALSE	FALSE
O95453	Poly(A)-specific ribonuclease PARN	PARN	FALSE	TRUE	FALSE
Q04637	Eukaryotic translation initiation factor 4 gamma 1	EIF4G1	FALSE	TRUE	FALSE
O43432	Eukaryotic translation initiation factor 4 gamma 3	EIF4G3	FALSE	TRUE	FALSE
Q8TEQ6	Gem-associated protein 5	GEMIN5	FALSE	TRUE	FALSE
P35030	Trypsin-3	PRSS3	FALSE	FALSE	FALSE
Q9Y3U8	60S ribosomal protein L36	RPL36	FALSE	TRUE	FALSE
P0C263	Serine/threonine-protein kinase SBK2	SBK2	FALSE	FALSE	FALSE
P05455	Lupus La protein	SSB	FALSE	TRUE	FALSE
P30153	Serine/threonine-protein phosphatase 2A 65 kDa regulatory subunit A alpha isoform	PPP2R1A	FALSE	FALSE	FALSE
Q32NC0	UPF0711 protein C18orf21	C18orf21	FALSE	FALSE	FALSE
P62312	U6 snRNA-associated Sm-like protein LSm6	LSM6	FALSE	TRUE	FALSE
Q9H1L0	Uncharacterized protein MIR1-1HG	MIR1-1HG	FALSE	FALSE	FALSE
P62081	40S ribosomal protein S7	RPS7	FALSE	TRUE	FALSE
P05783	Keratin, type I cytoskeletal 18	KRT18	FALSE	TRUE	FALSE
O75947	ATP synthase subunit d, mitochondrial	ATP5H	FALSE	FALSE	FALSE
P43243	Matrin-3	MATR3	FALSE	TRUE	FALSE
Q96GM8	Target of EGR1 protein 1	TOE1	FALSE	TRUE	FALSE
Q6WRI0	Immunoglobulin superfamily member 10	IGSF10	FALSE	FALSE	FALSE
O15226	NF-kappa-B-repressing factor	NKRF	TRUE	TRUE	TRUE
Q86TB9	Protein PAT1 homolog 1	PATL1	FALSE	TRUE	FALSE
Q99729	Heterogeneous nuclear ribonucleoprotein A/B	HNRNPAB	TRUE	TRUE	TRUE
Q9Y333	U6 snRNA-associated Sm-like protein LSm2	LSM2	FALSE	TRUE	FALSE
Q9NQ39		RPS10P5	FALSE	FALSE	FALSE
P46783	40S ribosomal protein S10;Putative 40S ribosomal protein S10-like	RPS10	FALSE	TRUE	FALSE
P06703	Protein S100-A6	S100A6	FALSE	FALSE	FALSE
P35579	Myosin-9	MYH9	FALSE	TRUE	FALSE
Q9Y4Y9	U6 snRNA-associated Sm-like protein LSm5	LSM5	FALSE	TRUE	FALSE
P24539	ATP synthase F(0) complex subunit B1, mitochondrial	ATP5F1	FALSE	FALSE	FALSE
P36542	ATP synthase subunit gamma, mitochondrial	ATP5C1	FALSE	TRUE	FALSE
O15116	U6 snRNA-associated Sm-like protein LSm1	LSM1	FALSE	TRUE	FALSE
P46782	40S ribosomal protein S5;40S ribosomal protein S5, N-terminally processed	RPS5	FALSE	TRUE	FALSE
P08670	Vimentin	VIM	FALSE	TRUE	FALSE
P60709	Actin, cytoplasmic 1;Actin, cytoplasmic 1, N-terminally processed	ACTB	TRUE	FALSE	FALSE
P00846	ATP synthase subunit a	MT-ATP6	FALSE	FALSE	FALSE
Q8NDX6	Zinc finger protein 740	ZNF740	FALSE	FALSE	FALSE
P07900	Heat shock protein HSP 90-alpha	HSP90AA1	FALSE	TRUE	FALSE
Q8NCE0	tRNA-splicing endonuclease subunit Sen2	TSEN2	FALSE	FALSE	FALSE
P04075	Fructose-bisphosphate aldolase A	ALDOA	FALSE	TRUE	FALSE
O43502	DNA repair protein RAD51 homolog 3	RAD51C	FALSE	FALSE	FALSE
H7C0C1			FALSE	FALSE	FALSE
P48047	ATP synthase subunit O, mitochondrial	ATP5O	FALSE	FALSE	FALSE
P06576	ATP synthase subunit beta, mitochondrial	ATP5B	FALSE	FALSE	FALSE
Q9H6S3	Epidermal growth factor receptor kinase substrate 8-like protein 2	EPS8L2	FALSE	FALSE	FALSE
P49588	Alanine--tRNA ligase, cytoplasmic	AARS	FALSE	TRUE	FALSE
Q8NF91	Nesprin-1	SYNE1	FALSE	TRUE	FALSE
Q96PU8	Protein quaking	QKI	FALSE	TRUE	FALSE
Q6YP21	Kynurenine--oxoglutarate transaminase 3	CCBL2	FALSE	TRUE	FALSE
Q96DE0	U8 snoRNA-decapping enzyme	NUDT16	FALSE	TRUE	FALSE
P43250	G protein-coupled receptor kinase 6	GRK6	FALSE	FALSE	FALSE
P35268	60S ribosomal protein L22	RPL22	FALSE	TRUE	FALSE
P62851	40S ribosomal protein S25	RPS25	FALSE	TRUE	FALSE
P84098	60S ribosomal protein L19	RPL19	FALSE	TRUE	FALSE
P46779	60S ribosomal protein L28	RPL28	FALSE	TRUE	FALSE
P32969	60S ribosomal protein L9	RPL9	FALSE	TRUE	FALSE
Q02878	60S ribosomal protein L6	RPL6	TRUE	TRUE	TRUE
P42766	60S ribosomal protein L35	RPL35	FALSE	TRUE	FALSE
P67809	Nuclease-sensitive element-binding protein 1	YBX1	FALSE	TRUE	FALSE
P62701	40S ribosomal protein S4, X isoform	RPS4X	FALSE	TRUE	FALSE
P62753	40S ribosomal protein S6	RPS6	FALSE	TRUE	FALSE
P61313	60S ribosomal protein L15	RPL15	FALSE	TRUE	FALSE
P62906	60S ribosomal protein L10a	RPL10A	FALSE	TRUE	FALSE
Q00839	Heterogeneous nuclear ribonucleoprotein U	HNRNPU	TRUE	TRUE	TRUE
P62263	40S ribosomal protein S14	RPS14	FALSE	TRUE	FALSE
P62310	U6 snRNA-associated Sm-like protein LSm3	LSM3	FALSE	TRUE	FALSE
Q15370	Transcription elongation factor B polypeptide 2	TCEB2	FALSE	FALSE	FALSE
P39023	60S ribosomal protein L3	RPL3	FALSE	TRUE	FALSE
P62424	60S ribosomal protein L7a	RPL7A	FALSE	TRUE	FALSE
P62266	40S ribosomal protein S23	RPS23	FALSE	TRUE	FALSE
Q9BYJ9	YTH domain-containing family protein 1	YTHDF1	FALSE	TRUE	FALSE
Q9Y4Z0	U6 snRNA-associated Sm-like protein LSm4	LSM4	FALSE	TRUE	FALSE
O15523	ATP-dependent RNA helicase DDX3Y	DDX3Y	FALSE	TRUE	FALSE
P23396	40S ribosomal protein S3	RPS3	TRUE	TRUE	TRUE
P62280	40S ribosomal protein S11	RPS11	FALSE	TRUE	FALSE
P36578	60S ribosomal protein L4	RPL4	FALSE	TRUE	FALSE
P63151	Serine/threonine-protein phosphatase 2A 55 kDa regulatory subunit B alpha isoform	PPP2R2A	FALSE	FALSE	FALSE
P39019	40S ribosomal protein S19	RPS19	FALSE	TRUE	FALSE
P62888	60S ribosomal protein L30	RPL30	FALSE	TRUE	FALSE
P05387	60S acidic ribosomal protein P2	RPLP2	FALSE	FALSE	FALSE
P10599	Thioredoxin	TXN	FALSE	TRUE	FALSE
P62241	40S ribosomal protein S8	RPS8	FALSE	TRUE	FALSE
P62269	40S ribosomal protein S18	RPS18	FALSE	TRUE	FALSE
P0DMR1			FALSE	TRUE	FALSE
A0A0G2JPF8		HNRNPCL4	FALSE	TRUE	FALSE
B2RXH8		HNRNPCL2	FALSE	TRUE	FALSE
B7ZW38		HNRNPCL3	FALSE	TRUE	FALSE
O60812		HNRNPCL1	FALSE	TRUE	FALSE
P07910	Heterogeneous nuclear ribonucleoproteins C1/C2;Heterogeneous nuclear ribonucleoprotein C-like 1;Heterogeneous nuclear ribonucleoprotein C-like 3;Heterogeneous nuclear ribonucleoprotein C-like 2;Heterogeneous nuclear ribonucleoprotein C-like 4	HNRNPC	FALSE	TRUE	FALSE
Q9UKV8	Protein argonaute-2	AGO2	FALSE	TRUE	FALSE
P25398	40S ribosomal protein S12	RPS12	FALSE	TRUE	FALSE
P62995	Transformer-2 protein homolog beta	TRA2B	FALSE	TRUE	FALSE
Q12986	Transcriptional repressor NF-X1	NFX1	TRUE	TRUE	TRUE
P22626	Heterogeneous nuclear ribonucleoproteins A2/B1	HNRNPA2B1	FALSE	TRUE	FALSE
P62847	40S ribosomal protein S24	RPS24	FALSE	TRUE	FALSE
Q5JNZ5		RPS26P11	FALSE	TRUE	FALSE
P62854	40S ribosomal protein S26;Putative 40S ribosomal protein S26-like 1	RPS26	FALSE	TRUE	FALSE
P62244	40S ribosomal protein S15a	RPS15A	FALSE	TRUE	FALSE
P15880	40S ribosomal protein S2	RPS2	FALSE	TRUE	FALSE
P14866	Heterogeneous nuclear ribonucleoprotein L	HNRNPL	TRUE	TRUE	TRUE
O14893	Gem-associated protein 2	GEMIN2	FALSE	FALSE	FALSE
O95777	U6 snRNA-associated Sm-like protein LSm8	LSM8	FALSE	TRUE	FALSE
Q9UHF1	Epidermal growth factor-like protein 7	EGFL7	FALSE	FALSE	FALSE
P52597	Heterogeneous nuclear ribonucleoprotein F;Heterogeneous nuclear ribonucleoprotein F, N-terminally processed	HNRNPF	FALSE	TRUE	FALSE
P06733	Alpha-enolase	ENO1	FALSE	TRUE	FALSE
P46777	60S ribosomal protein L5	RPL5	FALSE	TRUE	FALSE
P62249	40S ribosomal protein S16	RPS16	FALSE	TRUE	FALSE
P51991	Heterogeneous nuclear ribonucleoprotein A3	HNRNPA3	FALSE	TRUE	FALSE
Q07955	Serine/arginine-rich splicing factor 1	SRSF1	FALSE	TRUE	FALSE
P60866	40S ribosomal protein S20	RPS20	FALSE	TRUE	FALSE
Q32P51		HNRNPA1L2	FALSE	TRUE	FALSE
P09651	Heterogeneous nuclear ribonucleoprotein A1;Heterogeneous nuclear ribonucleoprotein A1, N-terminally processed;Heterogeneous nuclear ribonucleoprotein A1-like 2	HNRNPA1	TRUE	TRUE	TRUE
J3QQQ9			FALSE	TRUE	FALSE
P61254	60S ribosomal protein L26	RPL26	FALSE	TRUE	FALSE
Q9H1I8	Activating signal cointegrator 1 complex subunit 2	ASCC2	FALSE	FALSE	FALSE
P09012	U1 small nuclear ribonucleoprotein A	SNRPA	FALSE	TRUE	FALSE
P52294	Importin subunit alpha-5;Importin subunit alpha-5, N-terminally processed	KPNA1	FALSE	FALSE	FALSE
Q15075	Early endosome antigen 1	EEA1	FALSE	FALSE	FALSE
Q13434		MKRN4P	FALSE	FALSE	FALSE
Q9UHC7	E3 ubiquitin-protein ligase makorin-1;Putative E3 ubiquitin-protein ligase makorin-4	MKRN1	FALSE	TRUE	FALSE
P40429	60S ribosomal protein L13a	RPL13A	FALSE	TRUE	FALSE
Q92841	Probable ATP-dependent RNA helicase DDX17	DDX17	FALSE	TRUE	FALSE
P46781	40S ribosomal protein S9	RPS9	FALSE	TRUE	FALSE
P62910	60S ribosomal protein L32	RPL32	FALSE	TRUE	FALSE
Q9Y6M1	Insulin-like growth factor 2 mRNA-binding protein 2	IGF2BP2	FALSE	TRUE	FALSE
Q71UM5	40S ribosomal protein S27-like	RPS27L	FALSE	TRUE	FALSE
Q8N3C0	Activating signal cointegrator 1 complex subunit 3	ASCC3	FALSE	TRUE	FALSE
P50552	Vasodilator-stimulated phosphoprotein	VASP	FALSE	FALSE	FALSE
Q9UBR2	Cathepsin Z	CTSZ	FALSE	FALSE	FALSE
P63220	40S ribosomal protein S21	RPS21	FALSE	TRUE	FALSE
P62277	40S ribosomal protein S13	RPS13	FALSE	TRUE	FALSE
Q16629	Serine/arginine-rich splicing factor 7	SRSF7	FALSE	TRUE	FALSE
P62857	40S ribosomal protein S28	RPS28	FALSE	TRUE	FALSE
Q02543	60S ribosomal protein L18a	RPL18A	FALSE	TRUE	FALSE
Q13151	Heterogeneous nuclear ribonucleoprotein A0	HNRNPA0	FALSE	TRUE	FALSE
Q99700	Ataxin-2	ATXN2	FALSE	TRUE	FALSE
Q9HCE1	Putative helicase MOV-10	MOV10	FALSE	TRUE	FALSE
Q13442	28 kDa heat- and acid-stable phosphoprotein	PDAP1	FALSE	TRUE	FALSE
Q53EL6	Programmed cell death protein 4	PDCD4	FALSE	TRUE	FALSE
P61247	40S ribosomal protein S3a	RPS3A	FALSE	TRUE	FALSE
P60842	Eukaryotic initiation factor 4A-I	EIF4A1	FALSE	TRUE	FALSE
Q92945	Far upstream element-binding protein 2	KHSRP	TRUE	TRUE	TRUE
Q9UFH2	Dynein heavy chain 17, axonemal	DNAH17	FALSE	FALSE	FALSE
A6NE09		RPSAP58	FALSE	FALSE	FALSE
P08865	40S ribosomal protein SA	RPSA	FALSE	TRUE	FALSE
P63244	Guanine nucleotide-binding protein subunit beta-2-like 1;Guanine nucleotide-binding protein subunit beta-2-like 1, N-terminally processed	GNB2L1	FALSE	TRUE	FALSE
Q9Y3T6	R3H and coiled-coil domain-containing protein 1	R3HCC1	FALSE	FALSE	FALSE
B5ME19		EIF3CL	FALSE	TRUE	FALSE
Q99613	Eukaryotic translation initiation factor 3 subunit C;Eukaryotic translation initiation factor 3 subunit C-like protein	EIF3C	FALSE	TRUE	FALSE
Q14240	Eukaryotic initiation factor 4A-II;Eukaryotic initiation factor 4A-II, N-terminally processed	EIF4A2	FALSE	TRUE	FALSE
O75822	Eukaryotic translation initiation factor 3 subunit J	EIF3J	FALSE	TRUE	FALSE
O75821	Eukaryotic translation initiation factor 3 subunit G	EIF3G	FALSE	TRUE	FALSE
Q14152	Eukaryotic translation initiation factor 3 subunit A	EIF3A	FALSE	TRUE	FALSE
P55884	Eukaryotic translation initiation factor 3 subunit B	EIF3B	FALSE	TRUE	FALSE
Q9NUQ8	ATP-binding cassette sub-family F member 3	ABCF3	FALSE	FALSE	FALSE
Q05823	2-5A-dependent ribonuclease	RNASEL	FALSE	TRUE	FALSE
Q03518	Antigen peptide transporter 1	TAP1	FALSE	FALSE	FALSE
O43396	Thioredoxin-like protein 1	TXNL1	FALSE	FALSE	FALSE

## Sheet: Supplementary Figure 1d
term_collection	term_id	term_name	sample_l	sample_r	set_overlap_log10pvalue	set_overlap_pvalue	nmasked	napms	nunmasked	intersect_genes	term_genes	apms_genes
GO_BP	GO:0048255	mRNA stabilization	PIC	PC	-0.559801	0.275549	5	460	12	ANGEL2 CIRBP DHX9 TARDBP THRAP3	ANGEL2 CIRBP DHX9 ELAVL1 HNRNPA0 HNRNPC;HNRNPCL1;HNRNPCL3;HNRNPCL2;HNRNPCL4 HNRNPD HNRNPU LARP1 PABPC1 PAIP1 SYNCRIP TARDBP THRAP3 YBX1	ABCF1 ADAR AKAP17A ALKBH5 ALYREF ANGEL2 ANLN AP2A1 AP3B1 AP3D1 AP3M1 APEX1 APOBEC3C AQR ARGLU1 ARHGAP15 ARHGAP4 ARHGEF1 ARHGEF2 ARL6IP4 ARRB1 ASF1A ASF1B ATAD3A BAIAP2 BAZ1A BCAS2 BCLAF1 BMS1 BOP1 BRD3 BUB3 C14orf166 C19orf43 C1orf131 C2orf49 C3 C8orf33 C9orf114 CACTIN CC2D1A CCAR1 CCDC106 CCDC47 CDC20 CDC40 CDC42 CDC5L CDC73 CDK1 CDK11B;CDK11A CEP170 CFAP20 CGGBP1 CHAF1A CHAF1B CHD8;CHD7;CHD9;CH…
GO_BP	GO:0048255	mRNA stabilization	ssRNA_CAP	ssRNA_OH	-1.49272	0.0321576	2	37	15	ELAVL1 HNRNPD	ANGEL2 CIRBP DHX9 ELAVL1 HNRNPA0 HNRNPC;HNRNPCL1;HNRNPCL3;HNRNPCL2;HNRNPCL4 HNRNPD HNRNPU LARP1 PABPC1 PAIP1 SYNCRIP TARDBP THRAP3 YBX1	APOBEC3C ATAD3A C17orf85 C8orf88 CMTR1 CMTR2 CYB5R3 DAP3 DHX15 DNAJA4 EIF4E EIF4ENIF1 ELAVL1 FAM103A1 HNRNPD IFIT1 IFIT2 IFIT3 IFIT5 KPNA2 KPNA3 KPNA4 MRPL57 MRPS7 NCBP1 NCBP2 NELFB NELFCD NELFE PHAX RNMT RPL23A RPL31 SRRT TRPT1 UBE4B ZDBF2 ZFP36L2
GO_BP	GO:0048255	mRNA stabilization	dsISD	ssISD	-0.11448	0.76828	1	180	16	ELAVL1	ANGEL2 CIRBP DHX9 ELAVL1 HNRNPA0 HNRNPC;HNRNPCL1;HNRNPCL3;HNRNPCL2;HNRNPCL4 HNRNPD HNRNPU LARP1 PABPC1 PAIP1 SYNCRIP TARDBP THRAP3 YBX1	ACOT9 ALX1 ALYREF APTX ASF1B ATF1 AZU1 BANF1 BARX1 BATF3 BEND4 BRIX1 C14orf166 C17orf80 C9orf142 CAPRIN1 CCDC125 CCT3 CDK13 CDKN2AIP CDKN2AIPNL CGGBP1 CRCP CREB1 CUL3 CUL4A CUX1 DACH1 DDB1 DDB2 DDX1 DMD DNAJC9 DR1 DRAP1 EIF5B ELAVL1 ELF1 EPB41L2 ERF EWSR1 FAM98A FAM98B FOSL2 FUS GBE1 GFI1;GFI1B HIST1H1B HIST1H1E;HIST1H1C;HIST1H1D HIST1H2BM;HIST1H2BH;HIST1H2BN;HIST2H2BF;HIST1H2BD;HIST1H2BK;HIST1H2…
GO_BP	GO:0048255	mRNA stabilization	ssRNA_CAP0	ssRNA_OH	-3.20926	0.000617644	4	54	13	ELAVL1 HNRNPD LARP1 PABPC1	ANGEL2 CIRBP DHX9 ELAVL1 HNRNPA0 HNRNPC;HNRNPCL1;HNRNPCL3;HNRNPCL2;HNRNPCL4 HNRNPD HNRNPU LARP1 PABPC1 PAIP1 SYNCRIP TARDBP THRAP3 YBX1	ANGEL1 APOBEC3C ATAD3A C17orf85 C8orf88 CMTR1 CMTR2 CYB5R3 DDX20 DDX60L DHX15 EIF4A3 EIF4E EIF4E2 EIF4EBP1 EIF4EBP2 EIF4ENIF1 EIF4G1 EIF4G3 ELAVL1 GEMIN4 GEMIN5 GIGYF2 HNRNPD IFIT1 IFIT2 IFIT3 IFIT5 KPNA2 KPNA3 KPNA4 LARP1 MAGOH;MAGOHB MAN2B1 MRPL49 MRPL57 MSI2 NCBP1 NCBP2 NELFA NELFB NELFCD NELFE PABPC1 PABPC4 PARN PHAX PNN RBM8A RPL23A RPS27 SMN1 SRRT TDRD7 UBE4B UPF1 ZDBF2
GO_BP	GO:0048255	mRNA stabilization	ssRNA_CAP1	ssRNA_OH	-2.2933	0.00508981	3	47	14	ELAVL1 LARP1 PABPC1	ANGEL2 CIRBP DHX9 ELAVL1 HNRNPA0 HNRNPC;HNRNPCL1;HNRNPCL3;HNRNPCL2;HNRNPCL4 HNRNPD HNRNPU LARP1 PABPC1 PAIP1 SYNCRIP TARDBP THRAP3 YBX1	ANGEL1 APOBEC3C ATAD3A C17orf85 C8orf88 CMTR1 CMTR2 CYB5R3 DDX20 DHX15 EIF4E EIF4E2 EIF4EBP1 EIF4EBP2 EIF4ENIF1 EIF4G1 EIF4G3 ELAVL1 FAM103A1 GEMIN4 GEMIN5 GIGYF2 IFIT1 IFIT2 IFIT3 KPNA2 KPNA3 KPNA4 LARP1 MRPL57 MSI2 NCBP1 NCBP2 NELFB NELFCD NELFE PABPC1 PABPC4 PARP9 PHAX PRSS3 RNMT RPL36 SMN1 SRRT TDRD7 UBE4B ZDBF2 ZFP36L2
GO_BP	GO:0048255	mRNA stabilization	ssRNA_PPP	ssRNA_OH	-0.598444	0.25209	1	37	16	HNRNPD	ANGEL2 CIRBP DHX9 ELAVL1 HNRNPA0 HNRNPC;HNRNPCL1;HNRNPCL3;HNRNPCL2;HNRNPCL4 HNRNPD HNRNPU LARP1 PABPC1 PAIP1 SYNCRIP TARDBP THRAP3 YBX1	ABCF1 APOBEC3C ASCC1 CDKN2AIP CLP1 CLPB CMTR1 DAZAP1 DDX54 DDX58 DHX15 DSP DTYMK GSDMA HNRNPD HNRNPR IFIT1 IFIT2 IFIT3 IFIT5 KIF14 KIF2A KRT2 MSI2 NCBP1 NCBP2 NTPCR PAPD5 PCF11 RBMS1 RBMS2 TIAL1 TK1 TRPT1 XRN1 ZC3H7B ZC3HAV1 ZDBF2
GO_BP	GO:0048255	mRNA stabilization	dsRNA_CAP0	dsRNA_OH	-6.34723	4.49544e-07	10	205	7	ELAVL1 HNRNPA0 HNRNPC;HNRNPCL1;HNRNPCL3;HNRNPCL2;HNRNPCL4 HNRNPD HNRNPU LARP1 PABPC1 PAIP1 SYNCRIP YBX1	ANGEL2 CIRBP DHX9 ELAVL1 HNRNPA0 HNRNPC;HNRNPCL1;HNRNPCL3;HNRNPCL2;HNRNPCL4 HNRNPD HNRNPU LARP1 PABPC1 PAIP1 SYNCRIP TARDBP THRAP3 YBX1	AARS ACTB AGO2 ANGEL1 ASCC1 ASCC2 ASCC3 ATP5O ATXN2 C17orf85 C8orf88 CDKN2AIP CDKN2AIPNL CLPB CMTR1 CMTR2 CSDE1 CTSG CTSZ DAZAP1 DDX17 DDX21 DDX3Y DDX54 DHX15 DNAH17 EEA1 EGFL7 EIF3A EIF3B EIF3C;EIF3CL EIF3D EIF3E EIF3F EIF3G EIF3H EIF3I EIF3J EIF3K EIF3L EIF3M EIF4A1 EIF4A2 EIF4A3 EIF4E EIF4E2 EIF4EBP1 EIF4EBP2 EIF4ENIF1 EIF4G1 EIF4G3 ELAVL1 ENO1 EPS8L2 ERI1 EXOSC4 FUBP3 GEMIN2 GEMIN4 GEMIN5 GIG…
GO_BP	GO:0048255	mRNA stabilization	PAU	PU	-5.02875	9.35934e-06	5	41	12	DHX9 LARP1 PABPC1 PAIP1 SYNCRIP	ANGEL2 CIRBP DHX9 ELAVL1 HNRNPA0 HNRNPC;HNRNPCL1;HNRNPCL3;HNRNPCL2;HNRNPCL4 HNRNPD HNRNPU LARP1 PABPC1 PAIP1 SYNCRIP TARDBP THRAP3 YBX1	ATAD3A ATXN2L CSDE1 DDX21 DDX58 DHX58 DHX9 DLAT EIF2AK2 ERI3 FAM98A H0YAA0 HNRNPR IFIT1 IFIT2 IFIT3 ILF2 ILF3 KHDRBS1 LARP1 LARP4B LSM12 MKRN2 NCOA5 PABPC1 PABPC4 PABPN1 PAIP1 PAIP2 PARP12 PCF11 RBM27 RPLP1 SCCPDH STAU1 STRAP SYNCRIP ZC3H11A ZC3H14 ZNF346 ZNF385A ZNFX1
GO_BP	GO:0048255	mRNA stabilization	dsRNA_PPP	dsRNA_OH	-0.348804	0.447915	1	75	16	HNRNPD	ANGEL2 CIRBP DHX9 ELAVL1 HNRNPA0 HNRNPC;HNRNPCL1;HNRNPCL3;HNRNPCL2;HNRNPCL4 HNRNPD HNRNPU LARP1 PABPC1 PAIP1 SYNCRIP TARDBP THRAP3 YBX1	AARS ACTB ALDOA ATP5A1 ATP5B ATP5C1 ATP5F1 ATP5H ATP5O BANF1 C17orf85 C18orf21 CCBL2 CDKN2AIP CDKN2AIPNL CLP1 CLPB DAZAP1 DDX54 DDX58 EPS8L2 GRK6 HIST1H2BM;HIST1H2BH;HIST1H2BN;HIST2H2BF;HIST1H2BD;HIST1H2BK;HIST1H2BC;H2BFS;HIST1H2BB;HIST1H2BL;HIST2H2BE;HIST1H2BO;HIST1H2BJ;HIST3H2BB HMGB1;HMGB1P1 HNRNPAB HNRNPD HSD17B12 HSP90AA1 IFI27 IFIT1 IFIT2 IFIT3 IFIT5 IGSF10 KIF14 KRT18 LSM1 LSM2 LSM5 LSM6 M…
GO_BP	GO:0040016	embryonic cleavage	PIC	PC	-0.295106	0.506867	1	460	2	TOP1	CUL3 TOP1 TOP2A	ABCF1 ADAR AKAP17A ALKBH5 ALYREF ANGEL2 ANLN AP2A1 AP3B1 AP3D1 AP3M1 APEX1 APOBEC3C AQR ARGLU1 ARHGAP15 ARHGAP4 ARHGEF1 ARHGEF2 ARL6IP4 ARRB1 ASF1A ASF1B ATAD3A BAIAP2 BAZ1A BCAS2 BCLAF1 BMS1 BOP1 BRD3 BUB3 C14orf166 C19orf43 C1orf131 C2orf49 C3 C8orf33 C9orf114 CACTIN CC2D1A CCAR1 CCDC106 CCDC47 CDC20 CDC40 CDC42 CDC5L CDC73 CDK1 CDK11B;CDK11A CEP170 CFAP20 CGGBP1 CHAF1A CHAF1B CHD8;CHD7;CHD9;CH…
GO_BP	GO:0040016	embryonic cleavage	dsISD	ssISD	-3.26338	0.000545279	3	180	0	CUL3 TOP1 TOP2A	CUL3 TOP1 TOP2A	ACOT9 ALX1 ALYREF APTX ASF1B ATF1 AZU1 BANF1 BARX1 BATF3 BEND4 BRIX1 C14orf166 C17orf80 C9orf142 CAPRIN1 CCDC125 CCT3 CDK13 CDKN2AIP CDKN2AIPNL CGGBP1 CRCP CREB1 CUL3 CUL4A CUX1 DACH1 DDB1 DDB2 DDX1 DMD DNAJC9 DR1 DRAP1 EIF5B ELAVL1 ELF1 EPB41L2 ERF EWSR1 FAM98A FAM98B FOSL2 FUS GBE1 GFI1;GFI1B HIST1H1B HIST1H1E;HIST1H1C;HIST1H1D HIST1H2BM;HIST1H2BH;HIST1H2BN;HIST2H2BF;HIST1H2BD;HIST1H2BK;HIST1H2…
GO_BP	GO:0001732	formation of cytoplasmic translation initiation complex	PIC	PC	-2.77509	0.00167844	8	460	5	EIF3D EIF3E EIF3F EIF3H EIF3I EIF3K EIF3L EIF3M	EIF3A EIF3B EIF3C;EIF3CL EIF3D EIF3E EIF3F EIF3G EIF3H EIF3I EIF3J EIF3K EIF3L EIF3M	ABCF1 ADAR AKAP17A ALKBH5 ALYREF ANGEL2 ANLN AP2A1 AP3B1 AP3D1 AP3M1 APEX1 APOBEC3C AQR ARGLU1 ARHGAP15 ARHGAP4 ARHGEF1 ARHGEF2 ARL6IP4 ARRB1 ASF1A ASF1B ATAD3A BAIAP2 BAZ1A BCAS2 BCLAF1 BMS1 BOP1 BRD3 BUB3 C14orf166 C19orf43 C1orf131 C2orf49 C3 C8orf33 C9orf114 CACTIN CC2D1A CCAR1 CCDC106 CCDC47 CDC20 CDC40 CDC42 CDC5L CDC73 CDK1 CDK11B;CDK11A CEP170 CFAP20 CGGBP1 CHAF1A CHAF1B CHD8;CHD7;CHD9;CH…
GO_BP	GO:0001732	formation of cytoplasmic translation initiation complex	dsRNA_CAP0	dsRNA_OH	-13.5314	2.94204e-14	13	205	0	EIF3A EIF3B EIF3C;EIF3CL EIF3D EIF3E EIF3F EIF3G EIF3H EIF3I EIF3J EIF3K EIF3L EIF3M	EIF3A EIF3B EIF3C;EIF3CL EIF3D EIF3E EIF3F EIF3G EIF3H EIF3I EIF3J EIF3K EIF3L EIF3M	AARS ACTB AGO2 ANGEL1 ASCC1 ASCC2 ASCC3 ATP5O ATXN2 C17orf85 C8orf88 CDKN2AIP CDKN2AIPNL CLPB CMTR1 CMTR2 CSDE1 CTSG CTSZ DAZAP1 DDX17 DDX21 DDX3Y DDX54 DHX15 DNAH17 EEA1 EGFL7 EIF3A EIF3B EIF3C;EIF3CL EIF3D EIF3E EIF3F EIF3G EIF3H EIF3I EIF3J EIF3K EIF3L EIF3M EIF4A1 EIF4A2 EIF4A3 EIF4E EIF4E2 EIF4EBP1 EIF4EBP2 EIF4ENIF1 EIF4G1 EIF4G3 ELAVL1 ENO1 EPS8L2 ERI1 EXOSC4 FUBP3 GEMIN2 GEMIN4 GEMIN5 GIG…
GO_BP	GO:0009954	proximal/distal pattern formation	dsISD	ssISD	-3.26338	0.000545279	3	180	0	HOXA10 PBX2 SIX3;SIX6	HOXA10 PBX2 SIX3;SIX6	ACOT9 ALX1 ALYREF APTX ASF1B ATF1 AZU1 BANF1 BARX1 BATF3 BEND4 BRIX1 C14orf166 C17orf80 C9orf142 CAPRIN1 CCDC125 CCT3 CDK13 CDKN2AIP CDKN2AIPNL CGGBP1 CRCP CREB1 CUL3 CUL4A CUX1 DACH1 DDB1 DDB2 DDX1 DMD DNAJC9 DR1 DRAP1 EIF5B ELAVL1 ELF1 EPB41L2 ERF EWSR1 FAM98A FAM98B FOSL2 FUS GBE1 GFI1;GFI1B HIST1H1B HIST1H1E;HIST1H1C;HIST1H1D HIST1H2BM;HIST1H2BH;HIST1H2BN;HIST2H2BF;HIST1H2BD;HIST1H2BK;HIST1H2…
GO_BP	GO:0009954	proximal/distal pattern formation	RNAISD	ssISD	-1.35156	0.0445077	1	33	2	SIX3;SIX6	HOXA10 PBX2 SIX3;SIX6	APTX ATP5A1 C14orf166 CAPRIN1 CCDC125 DDX1 DHX58 ERH EWSR1 FAM98A FAM98B FUS HNRNPUL1 JUND LRPPRC PRPF8 RBM14 RBMX;RBMXL1 RFC1 RFC2 RFC3 RFC4 RNASEH1 RNASEH2A RNASEH2B RPS15 RTCB SIX3;SIX6 TAF15 TMA7 UBASH3B YTHDC2 ZNF346
GO_BP	GO:0031109	microtubule polymerization or depolymerization	PIC	PC	-3.10279	0.00078925	8	460	4	CKAP5 CLASP2 GOLGA2 KIF2A KIF2C SLAIN2 TUBG1;TUBG2 ZNF207	CKAP5 CLASP2 GOLGA2 KIF14 KIF2A KIF2C SLAIN2 TUBG1;TUBG2 ZNF207	ABCF1 ADAR AKAP17A ALKBH5 ALYREF ANGEL2 ANLN AP2A1 AP3B1 AP3D1 AP3M1 APEX1 APOBEC3C AQR ARGLU1 ARHGAP15 ARHGAP4 ARHGEF1 ARHGEF2 ARL6IP4 ARRB1 ASF1A ASF1B ATAD3A BAIAP2 BAZ1A BCAS2 BCLAF1 BMS1 BOP1 BRD3 BUB3 C14orf166 C19orf43 C1orf131 C2orf49 C3 C8orf33 C9orf114 CACTIN CC2D1A CCAR1 CCDC106 CCDC47 CDC20 CDC40 CDC42 CDC5L CDC73 CDK1 CDK11B;CDK11A CEP170 CFAP20 CGGBP1 CHAF1A CHAF1B CHD8;CHD7;CHD9;CH…
GO_BP	GO:0031109	microtubule polymerization or depolymerization	ssRNA_PPP	ssRNA_OH	-1.78374	0.0164535	2	37	10	KIF14 KIF2A	CKAP5 CLASP2 GOLGA2 KIF14 KIF2A KIF2C SLAIN2 TUBG1;TUBG2 ZNF207	ABCF1 APOBEC3C ASCC1 CDKN2AIP CLP1 CLPB CMTR1 DAZAP1 DDX54 DDX58 DHX15 DSP DTYMK GSDMA HNRNPD HNRNPR IFIT1 IFIT2 IFIT3 IFIT5 KIF14 KIF2A KRT2 MSI2 NCBP1 NCBP2 NTPCR PAPD5 PCF11 RBMS1 RBMS2 TIAL1 TK1 TRPT1 XRN1 ZC3H7B ZC3HAV1 ZDBF2
GO_BP	GO:0031109	microtubule polymerization or depolymerization	dsRNA_CAP0	dsRNA_OH	-0.159176	0.693145	1	205	11	KIF14	CKAP5 CLASP2 GOLGA2 KIF14 KIF2A KIF2C SLAIN2 TUBG1;TUBG2 ZNF207	AARS ACTB AGO2 ANGEL1 ASCC1 ASCC2 ASCC3 ATP5O ATXN2 C17orf85 C8orf88 CDKN2AIP CDKN2AIPNL CLPB CMTR1 CMTR2 CSDE1 CTSG CTSZ DAZAP1 DDX17 DDX21 DDX3Y DDX54 DHX15 DNAH17 EEA1 EGFL7 EIF3A EIF3B EIF3C;EIF3CL EIF3D EIF3E EIF3F EIF3G EIF3H EIF3I EIF3J EIF3K EIF3L EIF3M EIF4A1 EIF4A2 EIF4A3 EIF4E EIF4E2 EIF4EBP1 EIF4EBP2 EIF4ENIF1 EIF4G1 EIF4G3 ELAVL1 ENO1 EPS8L2 ERI1 EXOSC4 FUBP3 GEMIN2 GEMIN4 GEMIN5 GIG…
GO_BP	GO:0031109	microtubule polymerization or depolymerization	dsRNA_PPP	dsRNA_OH	-0.465729	0.342193	1	75	11	KIF14	CKAP5 CLASP2 GOLGA2 KIF14 KIF2A KIF2C SLAIN2 TUBG1;TUBG2 ZNF207	AARS ACTB ALDOA ATP5A1 ATP5B ATP5C1 ATP5F1 ATP5H ATP5O BANF1 C17orf85 C18orf21 CCBL2 CDKN2AIP CDKN2AIPNL CLP1 CLPB DAZAP1 DDX54 DDX58 EPS8L2 GRK6 HIST1H2BM;HIST1H2BH;HIST1H2BN;HIST2H2BF;HIST1H2BD;HIST1H2BK;HIST1H2BC;H2BFS;HIST1H2BB;HIST1H2BL;HIST2H2BE;HIST1H2BO;HIST1H2BJ;HIST3H2BB HMGB1;HMGB1P1 HNRNPAB HNRNPD HSD17B12 HSP90AA1 IFI27 IFIT1 IFIT2 IFIT3 IFIT5 IGSF10 KIF14 KRT18 LSM1 LSM2 LSM5 LSM6 M…
GO_BP	GO:0043137	DNA replication, removal of RNA primer	PIC	PC	-0.295106	0.506867	1	460	2	FEN1	FEN1 RNASEH1 RNASEH2A	ABCF1 ADAR AKAP17A ALKBH5 ALYREF ANGEL2 ANLN AP2A1 AP3B1 AP3D1 AP3M1 APEX1 APOBEC3C AQR ARGLU1 ARHGAP15 ARHGAP4 ARHGEF1 ARHGEF2 ARL6IP4 ARRB1 ASF1A ASF1B ATAD3A BAIAP2 BAZ1A BCAS2 BCLAF1 BMS1 BOP1 BRD3 BUB3 C14orf166 C19orf43 C1orf131 C2orf49 C3 C8orf33 C9orf114 CACTIN CC2D1A CCAR1 CCDC106 CCDC47 CDC20 CDC40 CDC42 CDC5L CDC73 CDK1 CDK11B;CDK11A CEP170 CFAP20 CGGBP1 CHAF1A CHAF1B CHD8;CHD7;CHD9;CH…
GO_BP	GO:0043137	DNA replication, removal of RNA primer	RNAISD	ssISD	-3.18482	0.000653408	2	33	1	RNASEH1 RNASEH2A	FEN1 RNASEH1 RNASEH2A	APTX ATP5A1 C14orf166 CAPRIN1 CCDC125 DDX1 DHX58 ERH EWSR1 FAM98A FAM98B FUS HNRNPUL1 JUND LRPPRC PRPF8 RBM14 RBMX;RBMXL1 RFC1 RFC2 RFC3 RFC4 RNASEH1 RNASEH2A RNASEH2B RPS15 RTCB SIX3;SIX6 TAF15 TMA7 UBASH3B YTHDC2 ZNF346
GO_BP	GO:1900363	regulation of mRNA polyadenylation	PIC	PC	-1.0053	0.0987871	4	460	5	CPSF6 CPSF7 NELFE NUDT21	CPSF6 CPSF7 NCBP1 NCBP2 NELFE NUDT21 SNRPA ZC3H14	ABCF1 ADAR AKAP17A ALKBH5 ALYREF ANGEL2 ANLN AP2A1 AP3B1 AP3D1 AP3M1 APEX1 APOBEC3C AQR ARGLU1 ARHGAP15 ARHGAP4 ARHGEF1 ARHGEF2 ARL6IP4 ARRB1 ASF1A ASF1B ATAD3A BAIAP2 BAZ1A BCAS2 BCLAF1 BMS1 BOP1 BRD3 BUB3 C14orf166 C19orf43 C1orf131 C2orf49 C3 C8orf33 C9orf114 CACTIN CC2D1A CCAR1 CCDC106 CCDC47 CDC20 CDC40 CDC42 CDC5L CDC73 CDK1 CDK11B;CDK11A CEP170 CFAP20 CGGBP1 CHAF1A CHAF1B CHD8;CHD7;CHD9;CH…
GO_BP	GO:1900363	regulation of mRNA polyadenylation	ssRNA_CAP	ssRNA_OH	-3.45958	0.000347076	3	37	6	NCBP1 NCBP2 NELFE	CPSF6 CPSF7 NCBP1 NCBP2 NELFE NUDT21 SNRPA ZC3H14	APOBEC3C ATAD3A C17orf85 C8orf88 CMTR1 CMTR2 CYB5R3 DAP3 DHX15 DNAJA4 EIF4E EIF4ENIF1 ELAVL1 FAM103A1 HNRNPD IFIT1 IFIT2 IFIT3 IFIT5 KPNA2 KPNA3 KPNA4 MRPL57 MRPS7 NCBP1 NCBP2 NELFB NELFCD NELFE PHAX RNMT RPL23A RPL31 SRRT TRPT1 UBE4B ZDBF2 ZFP36L2
GO_BP	GO:1900363	regulation of mRNA polyadenylation	ssRNA_CAP0	ssRNA_OH	-2.97081	0.00106951	3	54	6	NCBP1 NCBP2 NELFE	CPSF6 CPSF7 NCBP1 NCBP2 NELFE NUDT21 SNRPA ZC3H14	ANGEL1 APOBEC3C ATAD3A C17orf85 C8orf88 CMTR1 CMTR2 CYB5R3 DDX20 DDX60L DHX15 EIF4A3 EIF4E EIF4E2 EIF4EBP1 EIF4EBP2 EIF4ENIF1 EIF4G1 EIF4G3 ELAVL1 GEMIN4 GEMIN5 GIGYF2 HNRNPD IFIT1 IFIT2 IFIT3 IFIT5 KPNA2 KPNA3 KPNA4 LARP1 MAGOH;MAGOHB MAN2B1 MRPL49 MRPL57 MSI2 NCBP1 NCBP2 NELFA NELFB NELFCD NELFE PABPC1 PABPC4 PARN PHAX PNN RBM8A RPL23A RPS27 SMN1 SRRT TDRD7 UBE4B UPF1 ZDBF2
GO_BP	GO:1900363	regulation of mRNA polyadenylation	ssRNA_CAP1	ssRNA_OH	-3.1491	0.000709422	3	47	6	NCBP1 NCBP2 NELFE	CPSF6 CPSF7 NCBP1 NCBP2 NELFE NUDT21 SNRPA ZC3H14	ANGEL1 APOBEC3C ATAD3A C17orf85 C8orf88 CMTR1 CMTR2 CYB5R3 DDX20 DHX15 EIF4E EIF4E2 EIF4EBP1 EIF4EBP2 EIF4ENIF1 EIF4G1 EIF4G3 ELAVL1 FAM103A1 GEMIN4 GEMIN5 GIGYF2 IFIT1 IFIT2 IFIT3 KPNA2 KPNA3 KPNA4 LARP1 MRPL57 MSI2 NCBP1 NCBP2 NELFB NELFCD NELFE PABPC1 PABPC4 PARP9 PHAX PRSS3 RNMT RPL36 SMN1 SRRT TDRD7 UBE4B ZDBF2 ZFP36L2
GO_BP	GO:1900363	regulation of mRNA polyadenylation	ssRNA_PPP	ssRNA_OH	-2.03314	0.00926529	2	37	7	NCBP1 NCBP2	CPSF6 CPSF7 NCBP1 NCBP2 NELFE NUDT21 SNRPA ZC3H14	ABCF1 APOBEC3C ASCC1 CDKN2AIP CLP1 CLPB CMTR1 DAZAP1 DDX54 DDX58 DHX15 DSP DTYMK GSDMA HNRNPD HNRNPR IFIT1 IFIT2 IFIT3 IFIT5 KIF14 KIF2A KRT2 MSI2 NCBP1 NCBP2 NTPCR PAPD5 PCF11 RBMS1 RBMS2 TIAL1 TK1 TRPT1 XRN1 ZC3H7B ZC3HAV1 ZDBF2
GO_BP	GO:1900363	regulation of mRNA polyadenylation	dsRNA_CAP0	dsRNA_OH	-2.19229	0.00642253	4	205	5	NCBP1 NCBP2 NELFE SNRPA	CPSF6 CPSF7 NCBP1 NCBP2 NELFE NUDT21 SNRPA ZC3H14	AARS ACTB AGO2 ANGEL1 ASCC1 ASCC2 ASCC3 ATP5O ATXN2 C17orf85 C8orf88 CDKN2AIP CDKN2AIPNL CLPB CMTR1 CMTR2 CSDE1 CTSG CTSZ DAZAP1 DDX17 DDX21 DDX3Y DDX54 DHX15 DNAH17 EEA1 EGFL7 EIF3A EIF3B EIF3C;EIF3CL EIF3D EIF3E EIF3F EIF3G EIF3H EIF3I EIF3J EIF3K EIF3L EIF3M EIF4A1 EIF4A2 EIF4A3 EIF4E EIF4E2 EIF4EBP1 EIF4EBP2 EIF4ENIF1 EIF4G1 EIF4G3 ELAVL1 ENO1 EPS8L2 ERI1 EXOSC4 FUBP3 GEMIN2 GEMIN4 GEMIN5 GIG…
GO_BP	GO:1900363	regulation of mRNA polyadenylation	PAU	PU	-0.805364	0.156544	1	41	8	ZC3H14	CPSF6 CPSF7 NCBP1 NCBP2 NELFE NUDT21 SNRPA ZC3H14	ATAD3A ATXN2L CSDE1 DDX21 DDX58 DHX58 DHX9 DLAT EIF2AK2 ERI3 FAM98A H0YAA0 HNRNPR IFIT1 IFIT2 IFIT3 ILF2 ILF3 KHDRBS1 LARP1 LARP4B LSM12 MKRN2 NCOA5 PABPC1 PABPC4 PABPN1 PAIP1 PAIP2 PARP12 PCF11 RBM27 RPLP1 SCCPDH STAU1 STRAP SYNCRIP ZC3H11A ZC3H14 ZNF346 ZNF385A ZNFX1
GO_BP	GO:0006296	nucleotide-excision repair, DNA incision, 5'-to lesion	PIC	PC	-1.38689	0.0410307	8	460	12	PARP1 POLD1 POLD3 RFC1 RFC2 RFC3 RFC4 RFC5	CUL4A DDB1 DDB2 NTHL1 PARP1 POLD1 POLD3 POLK RFC1 RFC2 RFC3 RFC4 RFC5 XPA	ABCF1 ADAR AKAP17A ALKBH5 ALYREF ANGEL2 ANLN AP2A1 AP3B1 AP3D1 AP3M1 APEX1 APOBEC3C AQR ARGLU1 ARHGAP15 ARHGAP4 ARHGEF1 ARHGEF2 ARL6IP4 ARRB1 ASF1A ASF1B ATAD3A BAIAP2 BAZ1A BCAS2 BCLAF1 BMS1 BOP1 BRD3 BUB3 C14orf166 C19orf43 C1orf131 C2orf49 C3 C8orf33 C9orf114 CACTIN CC2D1A CCAR1 CCDC106 CCDC47 CDC20 CDC40 CDC42 CDC5L CDC73 CDK1 CDK11B;CDK11A CEP170 CFAP20 CGGBP1 CHAF1A CHAF1B CHD8;CHD7;CHD9;CH…
GO_BP	GO:0006296	nucleotide-excision repair, DNA incision, 5'-to lesion	dsISD	ssISD	-7.12832	7.44186e-08	11	180	9	CUL4A DDB1 DDB2 NTHL1 POLK RFC1 RFC2 RFC3 RFC4 RFC5 XPA	CUL4A DDB1 DDB2 NTHL1 PARP1 POLD1 POLD3 POLK RFC1 RFC2 RFC3 RFC4 RFC5 XPA	ACOT9 ALX1 ALYREF APTX ASF1B ATF1 AZU1 BANF1 BARX1 BATF3 BEND4 BRIX1 C14orf166 C17orf80 C9orf142 CAPRIN1 CCDC125 CCT3 CDK13 CDKN2AIP CDKN2AIPNL CGGBP1 CRCP CREB1 CUL3 CUL4A CUX1 DACH1 DDB1 DDB2 DDX1 DMD DNAJC9 DR1 DRAP1 EIF5B ELAVL1 ELF1 EPB41L2 ERF EWSR1 FAM98A FAM98B FOSL2 FUS GBE1 GFI1;GFI1B HIST1H1B HIST1H1E;HIST1H1C;HIST1H1D HIST1H2BM;HIST1H2BH;HIST1H2BN;HIST2H2BF;HIST1H2BD;HIST1H2BK;HIST1H2…
GO_BP	GO:0006296	nucleotide-excision repair, DNA incision, 5'-to lesion	RNAISD	ssISD	-3.75876	0.000174276	4	33	16	RFC1 RFC2 RFC3 RFC4	CUL4A DDB1 DDB2 NTHL1 PARP1 POLD1 POLD3 POLK RFC1 RFC2 RFC3 RFC4 RFC5 XPA	APTX ATP5A1 C14orf166 CAPRIN1 CCDC125 DDX1 DHX58 ERH EWSR1 FAM98A FAM98B FUS HNRNPUL1 JUND LRPPRC PRPF8 RBM14 RBMX;RBMXL1 RFC1 RFC2 RFC3 RFC4 RNASEH1 RNASEH2A RNASEH2B RPS15 RTCB SIX3;SIX6 TAF15 TMA7 UBASH3B YTHDC2 ZNF346
GO_BP	GO:0043011	myeloid dendritic cell differentiation	PIC	PC	-0.295106	0.506867	1	460	2	SPI1	BATF3 RBPJ SPI1	ABCF1 ADAR AKAP17A ALKBH5 ALYREF ANGEL2 ANLN AP2A1 AP3B1 AP3D1 AP3M1 APEX1 APOBEC3C AQR ARGLU1 ARHGAP15 ARHGAP4 ARHGEF1 ARHGEF2 ARL6IP4 ARRB1 ASF1A ASF1B ATAD3A BAIAP2 BAZ1A BCAS2 BCLAF1 BMS1 BOP1 BRD3 BUB3 C14orf166 C19orf43 C1orf131 C2orf49 C3 C8orf33 C9orf114 CACTIN CC2D1A CCAR1 CCDC106 CCDC47 CDC20 CDC40 CDC42 CDC5L CDC73 CDK1 CDK11B;CDK11A CEP170 CFAP20 CGGBP1 CHAF1A CHAF1B CHD8;CHD7;CHD9;CH…
GO_BP	GO:0043011	myeloid dendritic cell differentiation	dsISD	ssISD	-3.26338	0.000545279	3	180	0	BATF3 RBPJ SPI1	BATF3 RBPJ SPI1	ACOT9 ALX1 ALYREF APTX ASF1B ATF1 AZU1 BANF1 BARX1 BATF3 BEND4 BRIX1 C14orf166 C17orf80 C9orf142 CAPRIN1 CCDC125 CCT3 CDK13 CDKN2AIP CDKN2AIPNL CGGBP1 CRCP CREB1 CUL3 CUL4A CUX1 DACH1 DDB1 DDB2 DDX1 DMD DNAJC9 DR1 DRAP1 EIF5B ELAVL1 ELF1 EPB41L2 ERF EWSR1 FAM98A FAM98B FOSL2 FUS GBE1 GFI1;GFI1B HIST1H1B HIST1H1E;HIST1H1C;HIST1H1D HIST1H2BM;HIST1H2BH;HIST1H2BN;HIST2H2BF;HIST1H2BD;HIST1H2BK;HIST1H2…
GO_BP	GO:0006370	7-methylguanosine mRNA capping	PIC	PC	-1.06648	0.0858061	5	460	7	FAM103A1 GTF2F1 GTF2F2 POLR2E RNMT	C17orf85 CMTR1 CMTR2 FAM103A1 GTF2F1 GTF2F2 NCBP1 NCBP2 POLR2E POLR2H RNMT	ABCF1 ADAR AKAP17A ALKBH5 ALYREF ANGEL2 ANLN AP2A1 AP3B1 AP3D1 AP3M1 APEX1 APOBEC3C AQR ARGLU1 ARHGAP15 ARHGAP4 ARHGEF1 ARHGEF2 ARL6IP4 ARRB1 ASF1A ASF1B ATAD3A BAIAP2 BAZ1A BCAS2 BCLAF1 BMS1 BOP1 BRD3 BUB3 C14orf166 C19orf43 C1orf131 C2orf49 C3 C8orf33 C9orf114 CACTIN CC2D1A CCAR1 CCDC106 CCDC47 CDC20 CDC40 CDC42 CDC5L CDC73 CDK1 CDK11B;CDK11A CEP170 CFAP20 CGGBP1 CHAF1A CHAF1B CHD8;CHD7;CHD9;CH…
GO_BP	GO:0006370	7-methylguanosine mRNA capping	ssRNA_CAP	ssRNA_OH	-9.79417	1.6063e-10	7	37	5	C17orf85 CMTR1 CMTR2 FAM103A1 NCBP1 NCBP2 RNMT	C17orf85 CMTR1 CMTR2 FAM103A1 GTF2F1 GTF2F2 NCBP1 NCBP2 POLR2E POLR2H RNMT	APOBEC3C ATAD3A C17orf85 C8orf88 CMTR1 CMTR2 CYB5R3 DAP3 DHX15 DNAJA4 EIF4E EIF4ENIF1 ELAVL1 FAM103A1 HNRNPD IFIT1 IFIT2 IFIT3 IFIT5 KPNA2 KPNA3 KPNA4 MRPL57 MRPS7 NCBP1 NCBP2 NELFB NELFCD NELFE PHAX RNMT RPL23A RPL31 SRRT TRPT1 UBE4B ZDBF2 ZFP36L2
GO_BP	GO:0006370	7-methylguanosine mRNA capping	dsISD	ssISD	-0.587868	0.258305	2	180	10	POLR2E POLR2H	C17orf85 CMTR1 CMTR2 FAM103A1 GTF2F1 GTF2F2 NCBP1 NCBP2 POLR2E POLR2H RNMT	ACOT9 ALX1 ALYREF APTX ASF1B ATF1 AZU1 BANF1 BARX1 BATF3 BEND4 BRIX1 C14orf166 C17orf80 C9orf142 CAPRIN1 CCDC125 CCT3 CDK13 CDKN2AIP CDKN2AIPNL CGGBP1 CRCP CREB1 CUL3 CUL4A CUX1 DACH1 DDB1 DDB2 DDX1 DMD DNAJC9 DR1 DRAP1 EIF5B ELAVL1 ELF1 EPB41L2 ERF EWSR1 FAM98A FAM98B FOSL2 FUS GBE1 GFI1;GFI1B HIST1H1B HIST1H1E;HIST1H1C;HIST1H1D HIST1H2BM;HIST1H2BH;HIST1H2BN;HIST2H2BF;HIST1H2BD;HIST1H2BK;HIST1H2…
GO_BP	GO:0006370	7-methylguanosine mRNA capping	ssRNA_CAP0	ssRNA_OH	-5.28155	5.22936e-06	5	54	7	C17orf85 CMTR1 CMTR2 NCBP1 NCBP2	C17orf85 CMTR1 CMTR2 FAM103A1 GTF2F1 GTF2F2 NCBP1 NCBP2 POLR2E POLR2H RNMT	ANGEL1 APOBEC3C ATAD3A C17orf85 C8orf88 CMTR1 CMTR2 CYB5R3 DDX20 DDX60L DHX15 EIF4A3 EIF4E EIF4E2 EIF4EBP1 EIF4EBP2 EIF4ENIF1 EIF4G1 EIF4G3 ELAVL1 GEMIN4 GEMIN5 GIGYF2 HNRNPD IFIT1 IFIT2 IFIT3 IFIT5 KPNA2 KPNA3 KPNA4 LARP1 MAGOH;MAGOHB MAN2B1 MRPL49 MRPL57 MSI2 NCBP1 NCBP2 NELFA NELFB NELFCD NELFE PABPC1 PABPC4 PARN PHAX PNN RBM8A RPL23A RPS27 SMN1 SRRT TDRD7 UBE4B UPF1 ZDBF2
GO_BP	GO:0006370	7-methylguanosine mRNA capping	ssRNA_CAP1	ssRNA_OH	-9.01705	9.61509e-10	7	47	5	C17orf85 CMTR1 CMTR2 FAM103A1 NCBP1 NCBP2 RNMT	C17orf85 CMTR1 CMTR2 FAM103A1 GTF2F1 GTF2F2 NCBP1 NCBP2 POLR2E POLR2H RNMT	ANGEL1 APOBEC3C ATAD3A C17orf85 C8orf88 CMTR1 CMTR2 CYB5R3 DDX20 DHX15 EIF4E EIF4E2 EIF4EBP1 EIF4EBP2 EIF4ENIF1 EIF4G1 EIF4G3 ELAVL1 FAM103A1 GEMIN4 GEMIN5 GIGYF2 IFIT1 IFIT2 IFIT3 KPNA2 KPNA3 KPNA4 LARP1 MRPL57 MSI2 NCBP1 NCBP2 NELFB NELFCD NELFE PABPC1 PABPC4 PARP9 PHAX PRSS3 RNMT RPL36 SMN1 SRRT TDRD7 UBE4B ZDBF2 ZFP36L2
GO_BP	GO:0006370	7-methylguanosine mRNA capping	ssRNA_PPP	ssRNA_OH	-3.05665	0.000877702	3	37	9	CMTR1 NCBP1 NCBP2	C17orf85 CMTR1 CMTR2 FAM103A1 GTF2F1 GTF2F2 NCBP1 NCBP2 POLR2E POLR2H RNMT	ABCF1 APOBEC3C ASCC1 CDKN2AIP CLP1 CLPB CMTR1 DAZAP1 DDX54 DDX58 DHX15 DSP DTYMK GSDMA HNRNPD HNRNPR IFIT1 IFIT2 IFIT3 IFIT5 KIF14 KIF2A KRT2 MSI2 NCBP1 NCBP2 NTPCR PAPD5 PCF11 RBMS1 RBMS2 TIAL1 TK1 TRPT1 XRN1 ZC3H7B ZC3HAV1 ZDBF2
GO_BP	GO:0006370	7-methylguanosine mRNA capping	dsRNA_CAP0	dsRNA_OH	-2.50551	0.00312241	5	205	7	C17orf85 CMTR1 CMTR2 NCBP1 NCBP2	C17orf85 CMTR1 CMTR2 FAM103A1 GTF2F1 GTF2F2 NCBP1 NCBP2 POLR2E POLR2H RNMT	AARS ACTB AGO2 ANGEL1 ASCC1 ASCC2 ASCC3 ATP5O ATXN2 C17orf85 C8orf88 CDKN2AIP CDKN2AIPNL CLPB CMTR1 CMTR2 CSDE1 CTSG CTSZ DAZAP1 DDX17 DDX21 DDX3Y DDX54 DHX15 DNAH17 EEA1 EGFL7 EIF3A EIF3B EIF3C;EIF3CL EIF3D EIF3E EIF3F EIF3G EIF3H EIF3I EIF3J EIF3K EIF3L EIF3M EIF4A1 EIF4A2 EIF4A3 EIF4E EIF4E2 EIF4EBP1 EIF4EBP2 EIF4ENIF1 EIF4G1 EIF4G3 ELAVL1 ENO1 EPS8L2 ERI1 EXOSC4 FUBP3 GEMIN2 GEMIN4 GEMIN5 GIG…
GO_BP	GO:0006370	7-methylguanosine mRNA capping	dsRNA_PPP	dsRNA_OH	-0.465729	0.342193	1	75	11	C17orf85	C17orf85 CMTR1 CMTR2 FAM103A1 GTF2F1 GTF2F2 NCBP1 NCBP2 POLR2E POLR2H RNMT	AARS ACTB ALDOA ATP5A1 ATP5B ATP5C1 ATP5F1 ATP5H ATP5O BANF1 C17orf85 C18orf21 CCBL2 CDKN2AIP CDKN2AIPNL CLP1 CLPB DAZAP1 DDX54 DDX58 EPS8L2 GRK6 HIST1H2BM;HIST1H2BH;HIST1H2BN;HIST2H2BF;HIST1H2BD;HIST1H2BK;HIST1H2BC;H2BFS;HIST1H2BB;HIST1H2BL;HIST2H2BE;HIST1H2BO;HIST1H2BJ;HIST3H2BB HMGB1;HMGB1P1 HNRNPAB HNRNPD HSD17B12 HSP90AA1 IFI27 IFIT1 IFIT2 IFIT3 IFIT5 IGSF10 KIF14 KRT18 LSM1 LSM2 LSM5 LSM6 M…
GO_BP	GO:0061157	mRNA destabilization	PIC	PC	-0.0262946	0.941251	1	460	11	DHX36	DHX36 GIGYF2 HNRNPD HNRNPR KHSRP MOV10 UPF1 ZFP36L2	ABCF1 ADAR AKAP17A ALKBH5 ALYREF ANGEL2 ANLN AP2A1 AP3B1 AP3D1 AP3M1 APEX1 APOBEC3C AQR ARGLU1 ARHGAP15 ARHGAP4 ARHGEF1 ARHGEF2 ARL6IP4 ARRB1 ASF1A ASF1B ATAD3A BAIAP2 BAZ1A BCAS2 BCLAF1 BMS1 BOP1 BRD3 BUB3 C14orf166 C19orf43 C1orf131 C2orf49 C3 C8orf33 C9orf114 CACTIN CC2D1A CCAR1 CCDC106 CCDC47 CDC20 CDC40 CDC42 CDC5L CDC73 CDK1 CDK11B;CDK11A CEP170 CFAP20 CGGBP1 CHAF1A CHAF1B CHD8;CHD7;CHD9;CH…
GO_BP	GO:0061157	mRNA destabilization	ssRNA_CAP	ssRNA_OH	-1.78374	0.0164535	2	37	10	HNRNPD ZFP36L2	DHX36 GIGYF2 HNRNPD HNRNPR KHSRP MOV10 UPF1 ZFP36L2	APOBEC3C ATAD3A C17orf85 C8orf88 CMTR1 CMTR2 CYB5R3 DAP3 DHX15 DNAJA4 EIF4E EIF4ENIF1 ELAVL1 FAM103A1 HNRNPD IFIT1 IFIT2 IFIT3 IFIT5 KPNA2 KPNA3 KPNA4 MRPL57 MRPS7 NCBP1 NCBP2 NELFB NELFCD NELFE PHAX RNMT RPL23A RPL31 SRRT TRPT1 UBE4B ZDBF2 ZFP36L2
GO_BP	GO:0061157	mRNA destabilization	ssRNA_CAP0	ssRNA_OH	-2.5755	0.00265766	3	54	9	GIGYF2 HNRNPD UPF1	DHX36 GIGYF2 HNRNPD HNRNPR KHSRP MOV10 UPF1 ZFP36L2	ANGEL1 APOBEC3C ATAD3A C17orf85 C8orf88 CMTR1 CMTR2 CYB5R3 DDX20 DDX60L DHX15 EIF4A3 EIF4E EIF4E2 EIF4EBP1 EIF4EBP2 EIF4ENIF1 EIF4G1 EIF4G3 ELAVL1 GEMIN4 GEMIN5 GIGYF2 HNRNPD IFIT1 IFIT2 IFIT3 IFIT5 KPNA2 KPNA3 KPNA4 LARP1 MAGOH;MAGOHB MAN2B1 MRPL49 MRPL57 MSI2 NCBP1 NCBP2 NELFA NELFB NELFCD NELFE PABPC1 PABPC4 PARN PHAX PNN RBM8A RPL23A RPS27 SMN1 SRRT TDRD7 UBE4B UPF1 ZDBF2
GO_BP	GO:0061157	mRNA destabilization	ssRNA_CAP1	ssRNA_OH	-1.5866	0.0259058	2	47	10	GIGYF2 ZFP36L2	DHX36 GIGYF2 HNRNPD HNRNPR KHSRP MOV10 UPF1 ZFP36L2	ANGEL1 APOBEC3C ATAD3A C17orf85 C8orf88 CMTR1 CMTR2 CYB5R3 DDX20 DHX15 EIF4E EIF4E2 EIF4EBP1 EIF4EBP2 EIF4ENIF1 EIF4G1 EIF4G3 ELAVL1 FAM103A1 GEMIN4 GEMIN5 GIGYF2 IFIT1 IFIT2 IFIT3 KPNA2 KPNA3 KPNA4 LARP1 MRPL57 MSI2 NCBP1 NCBP2 NELFB NELFCD NELFE PABPC1 PABPC4 PARP9 PHAX PRSS3 RNMT RPL36 SMN1 SRRT TDRD7 UBE4B ZDBF2 ZFP36L2
GO_BP	GO:0061157	mRNA destabilization	ssRNA_PPP	ssRNA_OH	-1.78374	0.0164535	2	37	10	HNRNPD HNRNPR	DHX36 GIGYF2 HNRNPD HNRNPR KHSRP MOV10 UPF1 ZFP36L2	ABCF1 APOBEC3C ASCC1 CDKN2AIP CLP1 CLPB CMTR1 DAZAP1 DDX54 DDX58 DHX15 DSP DTYMK GSDMA HNRNPD HNRNPR IFIT1 IFIT2 IFIT3 IFIT5 KIF14 KIF2A KRT2 MSI2 NCBP1 NCBP2 NTPCR PAPD5 PCF11 RBMS1 RBMS2 TIAL1 TK1 TRPT1 XRN1 ZC3H7B ZC3HAV1 ZDBF2
GO_BP	GO:0061157	mRNA destabilization	dsRNA_CAP0	dsRNA_OH	-4.5247	2.98744e-05	7	205	5	GIGYF2 HNRNPD HNRNPR KHSRP MOV10 UPF1 ZFP36L2	DHX36 GIGYF2 HNRNPD HNRNPR KHSRP MOV10 UPF1 ZFP36L2	AARS ACTB AGO2 ANGEL1 ASCC1 ASCC2 ASCC3 ATP5O ATXN2 C17orf85 C8orf88 CDKN2AIP CDKN2AIPNL CLPB CMTR1 CMTR2 CSDE1 CTSG CTSZ DAZAP1 DDX17 DDX21 DDX3Y DDX54 DHX15 DNAH17 EEA1 EGFL7 EIF3A EIF3B EIF3C;EIF3CL EIF3D EIF3E EIF3F EIF3G EIF3H EIF3I EIF3J EIF3K EIF3L EIF3M EIF4A1 EIF4A2 EIF4A3 EIF4E EIF4E2 EIF4EBP1 EIF4EBP2 EIF4ENIF1 EIF4G1 EIF4G3 ELAVL1 ENO1 EPS8L2 ERI1 EXOSC4 FUBP3 GEMIN2 GEMIN4 GEMIN5 GIG…
GO_BP	GO:0061157	mRNA destabilization	PAU	PU	-0.692072	0.203202	1	41	11	HNRNPR	DHX36 GIGYF2 HNRNPD HNRNPR KHSRP MOV10 UPF1 ZFP36L2	ATAD3A ATXN2L CSDE1 DDX21 DDX58 DHX58 DHX9 DLAT EIF2AK2 ERI3 FAM98A H0YAA0 HNRNPR IFIT1 IFIT2 IFIT3 ILF2 ILF3 KHDRBS1 LARP1 LARP4B LSM12 MKRN2 NCOA5 PABPC1 PABPC4 PABPN1 PAIP1 PAIP2 PARP12 PCF11 RBM27 RPLP1 SCCPDH STAU1 STRAP SYNCRIP ZC3H11A ZC3H14 ZNF346 ZNF385A ZNFX1
GO_BP	GO:0061157	mRNA destabilization	dsRNA_PPP	dsRNA_OH	-0.465729	0.342193	1	75	11	HNRNPD	DHX36 GIGYF2 HNRNPD HNRNPR KHSRP MOV10 UPF1 ZFP36L2	AARS ACTB ALDOA ATP5A1 ATP5B ATP5C1 ATP5F1 ATP5H ATP5O BANF1 C17orf85 C18orf21 CCBL2 CDKN2AIP CDKN2AIPNL CLP1 CLPB DAZAP1 DDX54 DDX58 EPS8L2 GRK6 HIST1H2BM;HIST1H2BH;HIST1H2BN;HIST2H2BF;HIST1H2BD;HIST1H2BK;HIST1H2BC;H2BFS;HIST1H2BB;HIST1H2BL;HIST2H2BE;HIST1H2BO;HIST1H2BJ;HIST3H2BB HMGB1;HMGB1P1 HNRNPAB HNRNPD HSD17B12 HSP90AA1 IFI27 IFIT1 IFIT2 IFIT3 IFIT5 IGSF10 KIF14 KRT18 LSM1 LSM2 LSM5 LSM6 M…
GO_BP	GO:0006408	snRNA export from nucleus	ssRNA_CAP	ssRNA_OH	-3.55698	0.000277346	2	37	0	NCBP2 PHAX	NCBP2 PHAX	APOBEC3C ATAD3A C17orf85 C8orf88 CMTR1 CMTR2 CYB5R3 DAP3 DHX15 DNAJA4 EIF4E EIF4ENIF1 ELAVL1 FAM103A1 HNRNPD IFIT1 IFIT2 IFIT3 IFIT5 KPNA2 KPNA3 KPNA4 MRPL57 MRPS7 NCBP1 NCBP2 NELFB NELFCD NELFE PHAX RNMT RPL23A RPL31 SRRT TRPT1 UBE4B ZDBF2 ZFP36L2
GO_BP	GO:0006408	snRNA export from nucleus	ssRNA_CAP0	ssRNA_OH	-3.22481	0.000595918	2	54	0	NCBP2 PHAX	NCBP2 PHAX	ANGEL1 APOBEC3C ATAD3A C17orf85 C8orf88 CMTR1 CMTR2 CYB5R3 DDX20 DDX60L DHX15 EIF4A3 EIF4E EIF4E2 EIF4EBP1 EIF4EBP2 EIF4ENIF1 EIF4G1 EIF4G3 ELAVL1 GEMIN4 GEMIN5 GIGYF2 HNRNPD IFIT1 IFIT2 IFIT3 IFIT5 KPNA2 KPNA3 KPNA4 LARP1 MAGOH;MAGOHB MAN2B1 MRPL49 MRPL57 MSI2 NCBP1 NCBP2 NELFA NELFB NELFCD NELFE PABPC1 PABPC4 PARN PHAX PNN RBM8A RPL23A RPS27 SMN1 SRRT TDRD7 UBE4B UPF1 ZDBF2
GO_BP	GO:0006408	snRNA export from nucleus	ssRNA_CAP1	ssRNA_OH	-3.34663	0.000450166	2	47	0	NCBP2 PHAX	NCBP2 PHAX	ANGEL1 APOBEC3C ATAD3A C17orf85 C8orf88 CMTR1 CMTR2 CYB5R3 DDX20 DHX15 EIF4E EIF4E2 EIF4EBP1 EIF4EBP2 EIF4ENIF1 EIF4G1 EIF4G3 ELAVL1 FAM103A1 GEMIN4 GEMIN5 GIGYF2 IFIT1 IFIT2 IFIT3 KPNA2 KPNA3 KPNA4 LARP1 MRPL57 MSI2 NCBP1 NCBP2 NELFB NELFCD NELFE PABPC1 PABPC4 PARP9 PHAX PRSS3 RNMT RPL36 SMN1 SRRT TDRD7 UBE4B ZDBF2 ZFP36L2
GO_BP	GO:0006408	snRNA export from nucleus	ssRNA_PPP	ssRNA_OH	-1.47519	0.0334818	1	37	1	NCBP2	NCBP2 PHAX	ABCF1 APOBEC3C ASCC1 CDKN2AIP CLP1 CLPB CMTR1 DAZAP1 DDX54 DDX58 DHX15 DSP DTYMK GSDMA HNRNPD HNRNPR IFIT1 IFIT2 IFIT3 IFIT5 KIF14 KIF2A KRT2 MSI2 NCBP1 NCBP2 NTPCR PAPD5 PCF11 RBMS1 RBMS2 TIAL1 TK1 TRPT1 XRN1 ZC3H7B ZC3HAV1 ZDBF2
GO_BP	GO:0006408	snRNA export from nucleus	dsRNA_CAP0	dsRNA_OH	-2.0601	0.00870765	2	205	0	NCBP2 PHAX	NCBP2 PHAX	AARS ACTB AGO2 ANGEL1 ASCC1 ASCC2 ASCC3 ATP5O ATXN2 C17orf85 C8orf88 CDKN2AIP CDKN2AIPNL CLPB CMTR1 CMTR2 CSDE1 CTSG CTSZ DAZAP1 DDX17 DDX21 DDX3Y DDX54 DHX15 DNAH17 EEA1 EGFL7 EIF3A EIF3B EIF3C;EIF3CL EIF3D EIF3E EIF3F EIF3G EIF3H EIF3I EIF3J EIF3K EIF3L EIF3M EIF4A1 EIF4A2 EIF4A3 EIF4E EIF4E2 EIF4EBP1 EIF4EBP2 EIF4ENIF1 EIF4G1 EIF4G3 ELAVL1 ENO1 EPS8L2 ERI1 EXOSC4 FUBP3 GEMIN2 GEMIN4 GEMIN5 GIG…
GO_BP	GO:0006388	tRNA splicing, via endonucleolytic cleavage and ligation	PIC	PC	-1.62514	0.0237062	5	460	4	C14orf166 C2orf49 DDX1 FAM98B RTCB	C14orf166 C2orf49 CLP1 DDX1 FAM98B RTCB TRPT1 TSEN2	ABCF1 ADAR AKAP17A ALKBH5 ALYREF ANGEL2 ANLN AP2A1 AP3B1 AP3D1 AP3M1 APEX1 APOBEC3C AQR ARGLU1 ARHGAP15 ARHGAP4 ARHGEF1 ARHGEF2 ARL6IP4 ARRB1 ASF1A ASF1B ATAD3A BAIAP2 BAZ1A BCAS2 BCLAF1 BMS1 BOP1 BRD3 BUB3 C14orf166 C19orf43 C1orf131 C2orf49 C3 C8orf33 C9orf114 CACTIN CC2D1A CCAR1 CCDC106 CCDC47 CDC20 CDC40 CDC42 CDC5L CDC73 CDK1 CDK11B;CDK11A CEP170 CFAP20 CGGBP1 CHAF1A CHAF1B CHD8;CHD7;CHD9;CH…
GO_BP	GO:0006388	tRNA splicing, via endonucleolytic cleavage and ligation	ssRNA_CAP	ssRNA_OH	-0.846809	0.142295	1	37	8	TRPT1	C14orf166 C2orf49 CLP1 DDX1 FAM98B RTCB TRPT1 TSEN2	APOBEC3C ATAD3A C17orf85 C8orf88 CMTR1 CMTR2 CYB5R3 DAP3 DHX15 DNAJA4 EIF4E EIF4ENIF1 ELAVL1 FAM103A1 HNRNPD IFIT1 IFIT2 IFIT3 IFIT5 KPNA2 KPNA3 KPNA4 MRPL57 MRPS7 NCBP1 NCBP2 NELFB NELFCD NELFE PHAX RNMT RPL23A RPL31 SRRT TRPT1 UBE4B ZDBF2 ZFP36L2
GO_BP	GO:0006388	tRNA splicing, via endonucleolytic cleavage and ligation	dsISD	ssISD	-2.39896	0.00399061	4	180	5	C14orf166 DDX1 FAM98B RTCB	C14orf166 C2orf49 CLP1 DDX1 FAM98B RTCB TRPT1 TSEN2	ACOT9 ALX1 ALYREF APTX ASF1B ATF1 AZU1 BANF1 BARX1 BATF3 BEND4 BRIX1 C14orf166 C17orf80 C9orf142 CAPRIN1 CCDC125 CCT3 CDK13 CDKN2AIP CDKN2AIPNL CGGBP1 CRCP CREB1 CUL3 CUL4A CUX1 DACH1 DDB1 DDB2 DDX1 DMD DNAJC9 DR1 DRAP1 EIF5B ELAVL1 ELF1 EPB41L2 ERF EWSR1 FAM98A FAM98B FOSL2 FUS GBE1 GFI1;GFI1B HIST1H1B HIST1H1E;HIST1H1C;HIST1H1D HIST1H2BM;HIST1H2BH;HIST1H2BN;HIST2H2BF;HIST1H2BD;HIST1H2BK;HIST1H2…
GO_BP	GO:0006388	tRNA splicing, via endonucleolytic cleavage and ligation	RNAISD	ssISD	-5.2928	5.09566e-06	4	33	5	C14orf166 DDX1 FAM98B RTCB	C14orf166 C2orf49 CLP1 DDX1 FAM98B RTCB TRPT1 TSEN2	APTX ATP5A1 C14orf166 CAPRIN1 CCDC125 DDX1 DHX58 ERH EWSR1 FAM98A FAM98B FUS HNRNPUL1 JUND LRPPRC PRPF8 RBM14 RBMX;RBMXL1 RFC1 RFC2 RFC3 RFC4 RNASEH1 RNASEH2A RNASEH2B RPS15 RTCB SIX3;SIX6 TAF15 TMA7 UBASH3B YTHDC2 ZNF346
GO_BP	GO:0006388	tRNA splicing, via endonucleolytic cleavage and ligation	ssRNA_PPP	ssRNA_OH	-2.03314	0.00926529	2	37	7	CLP1 TRPT1	C14orf166 C2orf49 CLP1 DDX1 FAM98B RTCB TRPT1 TSEN2	ABCF1 APOBEC3C ASCC1 CDKN2AIP CLP1 CLPB CMTR1 DAZAP1 DDX54 DDX58 DHX15 DSP DTYMK GSDMA HNRNPD HNRNPR IFIT1 IFIT2 IFIT3 IFIT5 KIF14 KIF2A KRT2 MSI2 NCBP1 NCBP2 NTPCR PAPD5 PCF11 RBMS1 RBMS2 TIAL1 TK1 TRPT1 XRN1 ZC3H7B ZC3HAV1 ZDBF2
GO_BP	GO:0006388	tRNA splicing, via endonucleolytic cleavage and ligation	dsRNA_CAP0	dsRNA_OH	-0.23103	0.587449	1	205	8	TRPT1	C14orf166 C2orf49 CLP1 DDX1 FAM98B RTCB TRPT1 TSEN2	AARS ACTB AGO2 ANGEL1 ASCC1 ASCC2 ASCC3 ATP5O ATXN2 C17orf85 C8orf88 CDKN2AIP CDKN2AIPNL CLPB CMTR1 CMTR2 CSDE1 CTSG CTSZ DAZAP1 DDX17 DDX21 DDX3Y DDX54 DHX15 DNAH17 EEA1 EGFL7 EIF3A EIF3B EIF3C;EIF3CL EIF3D EIF3E EIF3F EIF3G EIF3H EIF3I EIF3J EIF3K EIF3L EIF3M EIF4A1 EIF4A2 EIF4A3 EIF4E EIF4E2 EIF4EBP1 EIF4EBP2 EIF4ENIF1 EIF4G1 EIF4G3 ELAVL1 ENO1 EPS8L2 ERI1 EXOSC4 FUBP3 GEMIN2 GEMIN4 GEMIN5 GIG…
GO_BP	GO:0006388	tRNA splicing, via endonucleolytic cleavage and ligation	dsRNA_PPP	dsRNA_OH	-2.5549	0.00278677	3	75	6	CLP1 TRPT1 TSEN2	C14orf166 C2orf49 CLP1 DDX1 FAM98B RTCB TRPT1 TSEN2	AARS ACTB ALDOA ATP5A1 ATP5B ATP5C1 ATP5F1 ATP5H ATP5O BANF1 C17orf85 C18orf21 CCBL2 CDKN2AIP CDKN2AIPNL CLP1 CLPB DAZAP1 DDX54 DDX58 EPS8L2 GRK6 HIST1H2BM;HIST1H2BH;HIST1H2BN;HIST2H2BF;HIST1H2BD;HIST1H2BK;HIST1H2BC;H2BFS;HIST1H2BB;HIST1H2BL;HIST2H2BE;HIST1H2BO;HIST1H2BJ;HIST3H2BB HMGB1;HMGB1P1 HNRNPAB HNRNPD HSD17B12 HSP90AA1 IFI27 IFIT1 IFIT2 IFIT3 IFIT5 IGSF10 KIF14 KRT18 LSM1 LSM2 LSM5 LSM6 M…
GO_BP	GO:0006383	transcription by RNA polymerase III	PIC	PC	-0.0556484	0.879734	2	460	14	POLR1C POLR2E	CRCP POLR1C POLR2E POLR2H POLR3A POLR3B POLR3C POLR3D POLR3E POLR3F POLR3G POLR3H	ABCF1 ADAR AKAP17A ALKBH5 ALYREF ANGEL2 ANLN AP2A1 AP3B1 AP3D1 AP3M1 APEX1 APOBEC3C AQR ARGLU1 ARHGAP15 ARHGAP4 ARHGEF1 ARHGEF2 ARL6IP4 ARRB1 ASF1A ASF1B ATAD3A BAIAP2 BAZ1A BCAS2 BCLAF1 BMS1 BOP1 BRD3 BUB3 C14orf166 C19orf43 C1orf131 C2orf49 C3 C8orf33 C9orf114 CACTIN CC2D1A CCAR1 CCDC106 CCDC47 CDC20 CDC40 CDC42 CDC5L CDC73 CDK1 CDK11B;CDK11A CEP170 CFAP20 CGGBP1 CHAF1A CHAF1B CHD8;CHD7;CHD9;CH…
GO_BP	GO:0006383	transcription by RNA polymerase III	dsISD	ssISD	-10.0446	9.02453e-11	12	180	4	CRCP POLR1C POLR2E POLR2H POLR3A POLR3B POLR3C POLR3D POLR3E POLR3F POLR3G POLR3H	CRCP POLR1C POLR2E POLR2H POLR3A POLR3B POLR3C POLR3D POLR3E POLR3F POLR3G POLR3H	ACOT9 ALX1 ALYREF APTX ASF1B ATF1 AZU1 BANF1 BARX1 BATF3 BEND4 BRIX1 C14orf166 C17orf80 C9orf142 CAPRIN1 CCDC125 CCT3 CDK13 CDKN2AIP CDKN2AIPNL CGGBP1 CRCP CREB1 CUL3 CUL4A CUX1 DACH1 DDB1 DDB2 DDX1 DMD DNAJC9 DR1 DRAP1 EIF5B ELAVL1 ELF1 EPB41L2 ERF EWSR1 FAM98A FAM98B FOSL2 FUS GBE1 GFI1;GFI1B HIST1H1B HIST1H1E;HIST1H1C;HIST1H1D HIST1H2BM;HIST1H2BH;HIST1H2BN;HIST2H2BF;HIST1H2BD;HIST1H2BK;HIST1H2…
GO_BP	GO:0031929	TOR signaling	ssRNA_CAP0	ssRNA_OH	-3.86456	0.000136597	3	54	2	EIF4EBP1 EIF4EBP2 LARP1	EIF4EBP1 EIF4EBP2 LARP1 RPS6	ANGEL1 APOBEC3C ATAD3A C17orf85 C8orf88 CMTR1 CMTR2 CYB5R3 DDX20 DDX60L DHX15 EIF4A3 EIF4E EIF4E2 EIF4EBP1 EIF4EBP2 EIF4ENIF1 EIF4G1 EIF4G3 ELAVL1 GEMIN4 GEMIN5 GIGYF2 HNRNPD IFIT1 IFIT2 IFIT3 IFIT5 KPNA2 KPNA3 KPNA4 LARP1 MAGOH;MAGOHB MAN2B1 MRPL49 MRPL57 MSI2 NCBP1 NCBP2 NELFA NELFB NELFCD NELFE PABPC1 PABPC4 PARN PHAX PNN RBM8A RPL23A RPS27 SMN1 SRRT TDRD7 UBE4B UPF1 ZDBF2
GO_BP	GO:0031929	TOR signaling	ssRNA_CAP1	ssRNA_OH	-4.04705	8.97329e-05	3	47	2	EIF4EBP1 EIF4EBP2 LARP1	EIF4EBP1 EIF4EBP2 LARP1 RPS6	ANGEL1 APOBEC3C ATAD3A C17orf85 C8orf88 CMTR1 CMTR2 CYB5R3 DDX20 DHX15 EIF4E EIF4E2 EIF4EBP1 EIF4EBP2 EIF4ENIF1 EIF4G1 EIF4G3 ELAVL1 FAM103A1 GEMIN4 GEMIN5 GIGYF2 IFIT1 IFIT2 IFIT3 KPNA2 KPNA3 KPNA4 LARP1 MRPL57 MSI2 NCBP1 NCBP2 NELFB NELFCD NELFE PABPC1 PABPC4 PARP9 PHAX PRSS3 RNMT RPL36 SMN1 SRRT TDRD7 UBE4B ZDBF2 ZFP36L2
GO_BP	GO:0031929	TOR signaling	dsRNA_CAP0	dsRNA_OH	-3.46212	0.000345047	4	205	1	EIF4EBP1 EIF4EBP2 LARP1 RPS6	EIF4EBP1 EIF4EBP2 LARP1 RPS6	AARS ACTB AGO2 ANGEL1 ASCC1 ASCC2 ASCC3 ATP5O ATXN2 C17orf85 C8orf88 CDKN2AIP CDKN2AIPNL CLPB CMTR1 CMTR2 CSDE1 CTSG CTSZ DAZAP1 DDX17 DDX21 DDX3Y DDX54 DHX15 DNAH17 EEA1 EGFL7 EIF3A EIF3B EIF3C;EIF3CL EIF3D EIF3E EIF3F EIF3G EIF3H EIF3I EIF3J EIF3K EIF3L EIF3M EIF4A1 EIF4A2 EIF4A3 EIF4E EIF4E2 EIF4EBP1 EIF4EBP2 EIF4ENIF1 EIF4G1 EIF4G3 ELAVL1 ENO1 EPS8L2 ERI1 EXOSC4 FUBP3 GEMIN2 GEMIN4 GEMIN5 GIG…
GO_BP	GO:0031929	TOR signaling	PAU	PU	-1.04495	0.0901674	1	41	4	LARP1	EIF4EBP1 EIF4EBP2 LARP1 RPS6	ATAD3A ATXN2L CSDE1 DDX21 DDX58 DHX58 DHX9 DLAT EIF2AK2 ERI3 FAM98A H0YAA0 HNRNPR IFIT1 IFIT2 IFIT3 ILF2 ILF3 KHDRBS1 LARP1 LARP4B LSM12 MKRN2 NCOA5 PABPC1 PABPC4 PABPN1 PAIP1 PAIP2 PARP12 PCF11 RBM27 RPLP1 SCCPDH STAU1 STRAP SYNCRIP ZC3H11A ZC3H14 ZNF346 ZNF385A ZNFX1
GO_BP	GO:0045947	negative regulation of translational initiation	PIC	PC	-0.18456	0.653793	2	460	8	EIF2S1 EIF3E	AGO2 C8orf88 EIF2S1 EIF3E EIF4EBP1 EIF4EBP2 LARP1 PAIP2 RPL13A	ABCF1 ADAR AKAP17A ALKBH5 ALYREF ANGEL2 ANLN AP2A1 AP3B1 AP3D1 AP3M1 APEX1 APOBEC3C AQR ARGLU1 ARHGAP15 ARHGAP4 ARHGEF1 ARHGEF2 ARL6IP4 ARRB1 ASF1A ASF1B ATAD3A BAIAP2 BAZ1A BCAS2 BCLAF1 BMS1 BOP1 BRD3 BUB3 C14orf166 C19orf43 C1orf131 C2orf49 C3 C8orf33 C9orf114 CACTIN CC2D1A CCAR1 CCDC106 CCDC47 CDC20 CDC40 CDC42 CDC5L CDC73 CDK1 CDK11B;CDK11A CEP170 CFAP20 CGGBP1 CHAF1A CHAF1B CHD8;CHD7;CHD9;CH…
GO_BP	GO:0045947	negative regulation of translational initiation	ssRNA_CAP	ssRNA_OH	-0.804563	0.156833	1	37	9	C8orf88	AGO2 C8orf88 EIF2S1 EIF3E EIF4EBP1 EIF4EBP2 LARP1 PAIP2 RPL13A	APOBEC3C ATAD3A C17orf85 C8orf88 CMTR1 CMTR2 CYB5R3 DAP3 DHX15 DNAJA4 EIF4E EIF4ENIF1 ELAVL1 FAM103A1 HNRNPD IFIT1 IFIT2 IFIT3 IFIT5 KPNA2 KPNA3 KPNA4 MRPL57 MRPS7 NCBP1 NCBP2 NELFB NELFCD NELFE PHAX RNMT RPL23A RPL31 SRRT TRPT1 UBE4B ZDBF2 ZFP36L2
GO_BP	GO:0045947	negative regulation of translational initiation	ssRNA_CAP0	ssRNA_OH	-4.20774	6.19812e-05	4	54	6	C8orf88 EIF4EBP1 EIF4EBP2 LARP1	AGO2 C8orf88 EIF2S1 EIF3E EIF4EBP1 EIF4EBP2 LARP1 PAIP2 RPL13A	ANGEL1 APOBEC3C ATAD3A C17orf85 C8orf88 CMTR1 CMTR2 CYB5R3 DDX20 DDX60L DHX15 EIF4A3 EIF4E EIF4E2 EIF4EBP1 EIF4EBP2 EIF4ENIF1 EIF4G1 EIF4G3 ELAVL1 GEMIN4 GEMIN5 GIGYF2 HNRNPD IFIT1 IFIT2 IFIT3 IFIT5 KPNA2 KPNA3 KPNA4 LARP1 MAGOH;MAGOHB MAN2B1 MRPL49 MRPL57 MSI2 NCBP1 NCBP2 NELFA NELFB NELFCD NELFE PABPC1 PABPC4 PARN PHAX PNN RBM8A RPL23A RPS27 SMN1 SRRT TDRD7 UBE4B UPF1 ZDBF2
GO_BP	GO:0045947	negative regulation of translational initiation	ssRNA_CAP1	ssRNA_OH	-4.4497	3.55062e-05	4	47	6	C8orf88 EIF4EBP1 EIF4EBP2 LARP1	AGO2 C8orf88 EIF2S1 EIF3E EIF4EBP1 EIF4EBP2 LARP1 PAIP2 RPL13A	ANGEL1 APOBEC3C ATAD3A C17orf85 C8orf88 CMTR1 CMTR2 CYB5R3 DDX20 DHX15 EIF4E EIF4E2 EIF4EBP1 EIF4EBP2 EIF4ENIF1 EIF4G1 EIF4G3 ELAVL1 FAM103A1 GEMIN4 GEMIN5 GIGYF2 IFIT1 IFIT2 IFIT3 KPNA2 KPNA3 KPNA4 LARP1 MRPL57 MSI2 NCBP1 NCBP2 NELFB NELFCD NELFE PABPC1 PABPC4 PARP9 PHAX PRSS3 RNMT RPL36 SMN1 SRRT TDRD7 UBE4B ZDBF2 ZFP36L2
GO_BP	GO:0045947	negative regulation of translational initiation	dsRNA_CAP0	dsRNA_OH	-5.27275	5.33641e-06	7	205	3	AGO2 C8orf88 EIF3E EIF4EBP1 EIF4EBP2 LARP1 RPL13A	AGO2 C8orf88 EIF2S1 EIF3E EIF4EBP1 EIF4EBP2 LARP1 PAIP2 RPL13A	AARS ACTB AGO2 ANGEL1 ASCC1 ASCC2 ASCC3 ATP5O ATXN2 C17orf85 C8orf88 CDKN2AIP CDKN2AIPNL CLPB CMTR1 CMTR2 CSDE1 CTSG CTSZ DAZAP1 DDX17 DDX21 DDX3Y DDX54 DHX15 DNAH17 EEA1 EGFL7 EIF3A EIF3B EIF3C;EIF3CL EIF3D EIF3E EIF3F EIF3G EIF3H EIF3I EIF3J EIF3K EIF3L EIF3M EIF4A1 EIF4A2 EIF4A3 EIF4E EIF4E2 EIF4EBP1 EIF4EBP2 EIF4ENIF1 EIF4G1 EIF4G3 ELAVL1 ENO1 EPS8L2 ERI1 EXOSC4 FUBP3 GEMIN2 GEMIN4 GEMIN5 GIG…
GO_BP	GO:0045947	negative regulation of translational initiation	PAU	PU	-1.85475	0.0139717	2	41	8	LARP1 PAIP2	AGO2 C8orf88 EIF2S1 EIF3E EIF4EBP1 EIF4EBP2 LARP1 PAIP2 RPL13A	ATAD3A ATXN2L CSDE1 DDX21 DDX58 DHX58 DHX9 DLAT EIF2AK2 ERI3 FAM98A H0YAA0 HNRNPR IFIT1 IFIT2 IFIT3 ILF2 ILF3 KHDRBS1 LARP1 LARP4B LSM12 MKRN2 NCOA5 PABPC1 PABPC4 PABPN1 PAIP1 PAIP2 PARP12 PCF11 RBM27 RPLP1 SCCPDH STAU1 STRAP SYNCRIP ZC3H11A ZC3H14 ZNF346 ZNF385A ZNFX1
GO_BP	GO:0042776	mitochondrial ATP synthesis coupled proton transport	PIC	PC	-0.055284	0.880473	1	460	8	CYC1	ATP5A1 ATP5B ATP5C1 ATP5F1 ATP5H ATP5O CYC1 MT-ATP6	ABCF1 ADAR AKAP17A ALKBH5 ALYREF ANGEL2 ANLN AP2A1 AP3B1 AP3D1 AP3M1 APEX1 APOBEC3C AQR ARGLU1 ARHGAP15 ARHGAP4 ARHGEF1 ARHGEF2 ARL6IP4 ARRB1 ASF1A ASF1B ATAD3A BAIAP2 BAZ1A BCAS2 BCLAF1 BMS1 BOP1 BRD3 BUB3 C14orf166 C19orf43 C1orf131 C2orf49 C3 C8orf33 C9orf114 CACTIN CC2D1A CCAR1 CCDC106 CCDC47 CDC20 CDC40 CDC42 CDC5L CDC73 CDK1 CDK11B;CDK11A CEP170 CFAP20 CGGBP1 CHAF1A CHAF1B CHD8;CHD7;CHD9;CH…
GO_BP	GO:0042776	mitochondrial ATP synthesis coupled proton transport	RNAISD	ssISD	-0.893356	0.127833	1	33	8	ATP5A1	ATP5A1 ATP5B ATP5C1 ATP5F1 ATP5H ATP5O CYC1 MT-ATP6	APTX ATP5A1 C14orf166 CAPRIN1 CCDC125 DDX1 DHX58 ERH EWSR1 FAM98A FAM98B FUS HNRNPUL1 JUND LRPPRC PRPF8 RBM14 RBMX;RBMXL1 RFC1 RFC2 RFC3 RFC4 RNASEH1 RNASEH2A RNASEH2B RPS15 RTCB SIX3;SIX6 TAF15 TMA7 UBASH3B YTHDC2 ZNF346
GO_BP	GO:0042776	mitochondrial ATP synthesis coupled proton transport	dsRNA_CAP0	dsRNA_OH	-0.23103	0.587449	1	205	8	ATP5O	ATP5A1 ATP5B ATP5C1 ATP5F1 ATP5H ATP5O CYC1 MT-ATP6	AARS ACTB AGO2 ANGEL1 ASCC1 ASCC2 ASCC3 ATP5O ATXN2 C17orf85 C8orf88 CDKN2AIP CDKN2AIPNL CLPB CMTR1 CMTR2 CSDE1 CTSG CTSZ DAZAP1 DDX17 DDX21 DDX3Y DDX54 DHX15 DNAH17 EEA1 EGFL7 EIF3A EIF3B EIF3C;EIF3CL EIF3D EIF3E EIF3F EIF3G EIF3H EIF3I EIF3J EIF3K EIF3L EIF3M EIF4A1 EIF4A2 EIF4A3 EIF4E EIF4E2 EIF4EBP1 EIF4EBP2 EIF4ENIF1 EIF4G1 EIF4G3 ELAVL1 ENO1 EPS8L2 ERI1 EXOSC4 FUBP3 GEMIN2 GEMIN4 GEMIN5 GIG…
GO_BP	GO:0042776	mitochondrial ATP synthesis coupled proton transport	dsRNA_PPP	dsRNA_OH	-8.84924	1.415e-09	7	75	2	ATP5A1 ATP5B ATP5C1 ATP5F1 ATP5H ATP5O MT-ATP6	ATP5A1 ATP5B ATP5C1 ATP5F1 ATP5H ATP5O CYC1 MT-ATP6	AARS ACTB ALDOA ATP5A1 ATP5B ATP5C1 ATP5F1 ATP5H ATP5O BANF1 C17orf85 C18orf21 CCBL2 CDKN2AIP CDKN2AIPNL CLP1 CLPB DAZAP1 DDX54 DDX58 EPS8L2 GRK6 HIST1H2BM;HIST1H2BH;HIST1H2BN;HIST2H2BF;HIST1H2BD;HIST1H2BK;HIST1H2BC;H2BFS;HIST1H2BB;HIST1H2BL;HIST2H2BE;HIST1H2BO;HIST1H2BJ;HIST3H2BB HMGB1;HMGB1P1 HNRNPAB HNRNPD HSD17B12 HSP90AA1 IFI27 IFIT1 IFIT2 IFIT3 IFIT5 IGSF10 KIF14 KRT18 LSM1 LSM2 LSM5 LSM6 M…
GO_BP	GO:0006607	NLS-bearing protein import into nucleus	ssRNA_CAP	ssRNA_OH	-3.45958	0.000347076	3	37	6	KPNA2 KPNA3 KPNA4	KPNA1 KPNA2 KPNA3 KPNA4	APOBEC3C ATAD3A C17orf85 C8orf88 CMTR1 CMTR2 CYB5R3 DAP3 DHX15 DNAJA4 EIF4E EIF4ENIF1 ELAVL1 FAM103A1 HNRNPD IFIT1 IFIT2 IFIT3 IFIT5 KPNA2 KPNA3 KPNA4 MRPL57 MRPS7 NCBP1 NCBP2 NELFB NELFCD NELFE PHAX RNMT RPL23A RPL31 SRRT TRPT1 UBE4B ZDBF2 ZFP36L2
GO_BP	GO:0006607	NLS-bearing protein import into nucleus	ssRNA_CAP0	ssRNA_OH	-2.97081	0.00106951	3	54	6	KPNA2 KPNA3 KPNA4	KPNA1 KPNA2 KPNA3 KPNA4	ANGEL1 APOBEC3C ATAD3A C17orf85 C8orf88 CMTR1 CMTR2 CYB5R3 DDX20 DDX60L DHX15 EIF4A3 EIF4E EIF4E2 EIF4EBP1 EIF4EBP2 EIF4ENIF1 EIF4G1 EIF4G3 ELAVL1 GEMIN4 GEMIN5 GIGYF2 HNRNPD IFIT1 IFIT2 IFIT3 IFIT5 KPNA2 KPNA3 KPNA4 LARP1 MAGOH;MAGOHB MAN2B1 MRPL49 MRPL57 MSI2 NCBP1 NCBP2 NELFA NELFB NELFCD NELFE PABPC1 PABPC4 PARN PHAX PNN RBM8A RPL23A RPS27 SMN1 SRRT TDRD7 UBE4B UPF1 ZDBF2
GO_BP	GO:0006607	NLS-bearing protein import into nucleus	ssRNA_CAP1	ssRNA_OH	-3.1491	0.000709422	3	47	6	KPNA2 KPNA3 KPNA4	KPNA1 KPNA2 KPNA3 KPNA4	ANGEL1 APOBEC3C ATAD3A C17orf85 C8orf88 CMTR1 CMTR2 CYB5R3 DDX20 DHX15 EIF4E EIF4E2 EIF4EBP1 EIF4EBP2 EIF4ENIF1 EIF4G1 EIF4G3 ELAVL1 FAM103A1 GEMIN4 GEMIN5 GIGYF2 IFIT1 IFIT2 IFIT3 KPNA2 KPNA3 KPNA4 LARP1 MRPL57 MSI2 NCBP1 NCBP2 NELFB NELFCD NELFE PABPC1 PABPC4 PARP9 PHAX PRSS3 RNMT RPL36 SMN1 SRRT TDRD7 UBE4B ZDBF2 ZFP36L2
GO_BP	GO:0006607	NLS-bearing protein import into nucleus	dsRNA_CAP0	dsRNA_OH	-2.19229	0.00642253	4	205	5	KPNA1 KPNA2 KPNA3 KPNA4	KPNA1 KPNA2 KPNA3 KPNA4	AARS ACTB AGO2 ANGEL1 ASCC1 ASCC2 ASCC3 ATP5O ATXN2 C17orf85 C8orf88 CDKN2AIP CDKN2AIPNL CLPB CMTR1 CMTR2 CSDE1 CTSG CTSZ DAZAP1 DDX17 DDX21 DDX3Y DDX54 DHX15 DNAH17 EEA1 EGFL7 EIF3A EIF3B EIF3C;EIF3CL EIF3D EIF3E EIF3F EIF3G EIF3H EIF3I EIF3J EIF3K EIF3L EIF3M EIF4A1 EIF4A2 EIF4A3 EIF4E EIF4E2 EIF4EBP1 EIF4EBP2 EIF4ENIF1 EIF4G1 EIF4G3 ELAVL1 ENO1 EPS8L2 ERI1 EXOSC4 FUBP3 GEMIN2 GEMIN4 GEMIN5 GIG…
GO_BP	GO:0016075	rRNA catabolic process	PIC	PC	-7.50032	3.15994e-08	11	460	0	C19orf43 DIS3 EXOSC10 EXOSC2 EXOSC3 EXOSC4 EXOSC6 EXOSC7 EXOSC8 EXOSC9 XRN1	C19orf43 DIS3 EXOSC10 EXOSC2 EXOSC3 EXOSC4 EXOSC6 EXOSC7 EXOSC8 EXOSC9 XRN1	ABCF1 ADAR AKAP17A ALKBH5 ALYREF ANGEL2 ANLN AP2A1 AP3B1 AP3D1 AP3M1 APEX1 APOBEC3C AQR ARGLU1 ARHGAP15 ARHGAP4 ARHGEF1 ARHGEF2 ARL6IP4 ARRB1 ASF1A ASF1B ATAD3A BAIAP2 BAZ1A BCAS2 BCLAF1 BMS1 BOP1 BRD3 BUB3 C14orf166 C19orf43 C1orf131 C2orf49 C3 C8orf33 C9orf114 CACTIN CC2D1A CCAR1 CCDC106 CCDC47 CDC20 CDC40 CDC42 CDC5L CDC73 CDK1 CDK11B;CDK11A CEP170 CFAP20 CGGBP1 CHAF1A CHAF1B CHD8;CHD7;CHD9;CH…
GO_BP	GO:0016075	rRNA catabolic process	ssRNA_PPP	ssRNA_OH	-0.766673	0.17113	1	37	10	XRN1	C19orf43 DIS3 EXOSC10 EXOSC2 EXOSC3 EXOSC4 EXOSC6 EXOSC7 EXOSC8 EXOSC9 XRN1	ABCF1 APOBEC3C ASCC1 CDKN2AIP CLP1 CLPB CMTR1 DAZAP1 DDX54 DDX58 DHX15 DSP DTYMK GSDMA HNRNPD HNRNPR IFIT1 IFIT2 IFIT3 IFIT5 KIF14 KIF2A KRT2 MSI2 NCBP1 NCBP2 NTPCR PAPD5 PCF11 RBMS1 RBMS2 TIAL1 TK1 TRPT1 XRN1 ZC3H7B ZC3HAV1 ZDBF2
GO_BP	GO:0016075	rRNA catabolic process	dsRNA_CAP0	dsRNA_OH	-0.560676	0.274994	2	205	9	EXOSC4 XRN1	C19orf43 DIS3 EXOSC10 EXOSC2 EXOSC3 EXOSC4 EXOSC6 EXOSC7 EXOSC8 EXOSC9 XRN1	AARS ACTB AGO2 ANGEL1 ASCC1 ASCC2 ASCC3 ATP5O ATXN2 C17orf85 C8orf88 CDKN2AIP CDKN2AIPNL CLPB CMTR1 CMTR2 CSDE1 CTSG CTSZ DAZAP1 DDX17 DDX21 DDX3Y DDX54 DHX15 DNAH17 EEA1 EGFL7 EIF3A EIF3B EIF3C;EIF3CL EIF3D EIF3E EIF3F EIF3G EIF3H EIF3I EIF3J EIF3K EIF3L EIF3M EIF4A1 EIF4A2 EIF4A3 EIF4E EIF4E2 EIF4EBP1 EIF4EBP2 EIF4ENIF1 EIF4G1 EIF4G3 ELAVL1 ENO1 EPS8L2 ERI1 EXOSC4 FUBP3 GEMIN2 GEMIN4 GEMIN5 GIG…
GO_BP	GO:0016075	rRNA catabolic process	dsRNA_PPP	dsRNA_OH	-0.496528	0.318766	1	75	10	XRN1	C19orf43 DIS3 EXOSC10 EXOSC2 EXOSC3 EXOSC4 EXOSC6 EXOSC7 EXOSC8 EXOSC9 XRN1	AARS ACTB ALDOA ATP5A1 ATP5B ATP5C1 ATP5F1 ATP5H ATP5O BANF1 C17orf85 C18orf21 CCBL2 CDKN2AIP CDKN2AIPNL CLP1 CLPB DAZAP1 DDX54 DDX58 EPS8L2 GRK6 HIST1H2BM;HIST1H2BH;HIST1H2BN;HIST2H2BF;HIST1H2BD;HIST1H2BK;HIST1H2BC;H2BFS;HIST1H2BB;HIST1H2BL;HIST2H2BE;HIST1H2BO;HIST1H2BJ;HIST3H2BB HMGB1;HMGB1P1 HNRNPAB HNRNPD HSD17B12 HSP90AA1 IFI27 IFIT1 IFIT2 IFIT3 IFIT5 IGSF10 KIF14 KRT18 LSM1 LSM2 LSM5 LSM6 M…
GO_BP	GO:0106005	RNA 5'-cap (guanine-N7)-methylation	PIC	PC	-1.35691	0.043963	2	460	0	FAM103A1 RNMT	FAM103A1 RNMT	ABCF1 ADAR AKAP17A ALKBH5 ALYREF ANGEL2 ANLN AP2A1 AP3B1 AP3D1 AP3M1 APEX1 APOBEC3C AQR ARGLU1 ARHGAP15 ARHGAP4 ARHGEF1 ARHGEF2 ARL6IP4 ARRB1 ASF1A ASF1B ATAD3A BAIAP2 BAZ1A BCAS2 BCLAF1 BMS1 BOP1 BRD3 BUB3 C14orf166 C19orf43 C1orf131 C2orf49 C3 C8orf33 C9orf114 CACTIN CC2D1A CCAR1 CCDC106 CCDC47 CDC20 CDC40 CDC42 CDC5L CDC73 CDK1 CDK11B;CDK11A CEP170 CFAP20 CGGBP1 CHAF1A CHAF1B CHD8;CHD7;CHD9;CH…
GO_BP	GO:0106005	RNA 5'-cap (guanine-N7)-methylation	ssRNA_CAP	ssRNA_OH	-3.55698	0.000277346	2	37	0	FAM103A1 RNMT	FAM103A1 RNMT	APOBEC3C ATAD3A C17orf85 C8orf88 CMTR1 CMTR2 CYB5R3 DAP3 DHX15 DNAJA4 EIF4E EIF4ENIF1 ELAVL1 FAM103A1 HNRNPD IFIT1 IFIT2 IFIT3 IFIT5 KPNA2 KPNA3 KPNA4 MRPL57 MRPS7 NCBP1 NCBP2 NELFB NELFCD NELFE PHAX RNMT RPL23A RPL31 SRRT TRPT1 UBE4B ZDBF2 ZFP36L2
GO_BP	GO:0106005	RNA 5'-cap (guanine-N7)-methylation	ssRNA_CAP1	ssRNA_OH	-3.34663	0.000450166	2	47	0	FAM103A1 RNMT	FAM103A1 RNMT	ANGEL1 APOBEC3C ATAD3A C17orf85 C8orf88 CMTR1 CMTR2 CYB5R3 DDX20 DHX15 EIF4E EIF4E2 EIF4EBP1 EIF4EBP2 EIF4ENIF1 EIF4G1 EIF4G3 ELAVL1 FAM103A1 GEMIN4 GEMIN5 GIGYF2 IFIT1 IFIT2 IFIT3 KPNA2 KPNA3 KPNA4 LARP1 MRPL57 MSI2 NCBP1 NCBP2 NELFB NELFCD NELFE PABPC1 PABPC4 PARP9 PHAX PRSS3 RNMT RPL36 SMN1 SRRT TDRD7 UBE4B ZDBF2 ZFP36L2
GO_BP	GO:0000184	nuclear-transcribed mRNA catabolic process, nonsense-mediated decay	PIC	PC	-1.05606e-07	1	4	460	93	EIF3E EXOSC10 UPF2 UPF3B	EIF3E EIF4A3 EIF4G1 EXOSC10 MAGOH;MAGOHB NCBP1 NCBP2 PABPC1 PARN PPP2R1A PPP2R2A RBM8A RPL10A RPL13A RPL15 RPL17 RPL18 RPL18A RPL19 RPL22 RPL23A RPL26 RPL27 RPL28 RPL3 RPL30 RPL31 RPL32 RPL35 RPL36 RPL37A RPL4 RPL5 RPL6 RPL7A RPL9 RPLP1 RPLP2 RPS10;RPS10P5 RPS11 RPS12 RPS13 RPS14 RPS15 RPS15A RPS16 RPS17;RPS17L RPS18 RPS19 RPS2 RPS20 RPS21 RPS23 RPS24 RPS25 RPS26;RPS26P11 RPS27 RPS28 RPS29 RPS3 R…	ABCF1 ADAR AKAP17A ALKBH5 ALYREF ANGEL2 ANLN AP2A1 AP3B1 AP3D1 AP3M1 APEX1 APOBEC3C AQR ARGLU1 ARHGAP15 ARHGAP4 ARHGEF1 ARHGEF2 ARL6IP4 ARRB1 ASF1A ASF1B ATAD3A BAIAP2 BAZ1A BCAS2 BCLAF1 BMS1 BOP1 BRD3 BUB3 C14orf166 C19orf43 C1orf131 C2orf49 C3 C8orf33 C9orf114 CACTIN CC2D1A CCAR1 CCDC106 CCDC47 CDC20 CDC40 CDC42 CDC5L CDC73 CDK1 CDK11B;CDK11A CEP170 CFAP20 CGGBP1 CHAF1A CHAF1B CHD8;CHD7;CHD9;CH…
GO_BP	GO:0000184	nuclear-transcribed mRNA catabolic process, nonsense-mediated decay	ssRNA_CAP	ssRNA_OH	-1.10828	0.0779327	4	37	93	NCBP1 NCBP2 RPL23A RPL31	EIF3E EIF4A3 EIF4G1 EXOSC10 MAGOH;MAGOHB NCBP1 NCBP2 PABPC1 PARN PPP2R1A PPP2R2A RBM8A RPL10A RPL13A RPL15 RPL17 RPL18 RPL18A RPL19 RPL22 RPL23A RPL26 RPL27 RPL28 RPL3 RPL30 RPL31 RPL32 RPL35 RPL36 RPL37A RPL4 RPL5 RPL6 RPL7A RPL9 RPLP1 RPLP2 RPS10;RPS10P5 RPS11 RPS12 RPS13 RPS14 RPS15 RPS15A RPS16 RPS17;RPS17L RPS18 RPS19 RPS2 RPS20 RPS21 RPS23 RPS24 RPS25 RPS26;RPS26P11 RPS27 RPS28 RPS29 RPS3 R…	APOBEC3C ATAD3A C17orf85 C8orf88 CMTR1 CMTR2 CYB5R3 DAP3 DHX15 DNAJA4 EIF4E EIF4ENIF1 ELAVL1 FAM103A1 HNRNPD IFIT1 IFIT2 IFIT3 IFIT5 KPNA2 KPNA3 KPNA4 MRPL57 MRPS7 NCBP1 NCBP2 NELFB NELFCD NELFE PHAX RNMT RPL23A RPL31 SRRT TRPT1 UBE4B ZDBF2 ZFP36L2
GO_BP	GO:0000184	nuclear-transcribed mRNA catabolic process, nonsense-mediated decay	dsISD	ssISD	-0.156009	0.698218	7	180	90	RPL17 RPL18 RPL27 RPL37A RPS17;RPS17L RPS27 RPS29	EIF3E EIF4A3 EIF4G1 EXOSC10 MAGOH;MAGOHB NCBP1 NCBP2 PABPC1 PARN PPP2R1A PPP2R2A RBM8A RPL10A RPL13A RPL15 RPL17 RPL18 RPL18A RPL19 RPL22 RPL23A RPL26 RPL27 RPL28 RPL3 RPL30 RPL31 RPL32 RPL35 RPL36 RPL37A RPL4 RPL5 RPL6 RPL7A RPL9 RPLP1 RPLP2 RPS10;RPS10P5 RPS11 RPS12 RPS13 RPS14 RPS15 RPS15A RPS16 RPS17;RPS17L RPS18 RPS19 RPS2 RPS20 RPS21 RPS23 RPS24 RPS25 RPS26;RPS26P11 RPS27 RPS28 RPS29 RPS3 R…	ACOT9 ALX1 ALYREF APTX ASF1B ATF1 AZU1 BANF1 BARX1 BATF3 BEND4 BRIX1 C14orf166 C17orf80 C9orf142 CAPRIN1 CCDC125 CCT3 CDK13 CDKN2AIP CDKN2AIPNL CGGBP1 CRCP CREB1 CUL3 CUL4A CUX1 DACH1 DDB1 DDB2 DDX1 DMD DNAJC9 DR1 DRAP1 EIF5B ELAVL1 ELF1 EPB41L2 ERF EWSR1 FAM98A FAM98B FOSL2 FUS GBE1 GFI1;GFI1B HIST1H1B HIST1H1E;HIST1H1C;HIST1H1D HIST1H2BM;HIST1H2BH;HIST1H2BN;HIST2H2BF;HIST1H2BD;HIST1H2BK;HIST1H2…
GO_BP	GO:0000184	nuclear-transcribed mRNA catabolic process, nonsense-mediated decay	ssRNA_CAP0	ssRNA_OH	-4.84799	1.41909e-05	11	54	86	EIF4A3 EIF4G1 MAGOH;MAGOHB NCBP1 NCBP2 PABPC1 PARN RBM8A RPL23A RPS27 UPF1	EIF3E EIF4A3 EIF4G1 EXOSC10 MAGOH;MAGOHB NCBP1 NCBP2 PABPC1 PARN PPP2R1A PPP2R2A RBM8A RPL10A RPL13A RPL15 RPL17 RPL18 RPL18A RPL19 RPL22 RPL23A RPL26 RPL27 RPL28 RPL3 RPL30 RPL31 RPL32 RPL35 RPL36 RPL37A RPL4 RPL5 RPL6 RPL7A RPL9 RPLP1 RPLP2 RPS10;RPS10P5 RPS11 RPS12 RPS13 RPS14 RPS15 RPS15A RPS16 RPS17;RPS17L RPS18 RPS19 RPS2 RPS20 RPS21 RPS23 RPS24 RPS25 RPS26;RPS26P11 RPS27 RPS28 RPS29 RPS3 R…	ANGEL1 APOBEC3C ATAD3A C17orf85 C8orf88 CMTR1 CMTR2 CYB5R3 DDX20 DDX60L DHX15 EIF4A3 EIF4E EIF4E2 EIF4EBP1 EIF4EBP2 EIF4ENIF1 EIF4G1 EIF4G3 ELAVL1 GEMIN4 GEMIN5 GIGYF2 HNRNPD IFIT1 IFIT2 IFIT3 IFIT5 KPNA2 KPNA3 KPNA4 LARP1 MAGOH;MAGOHB MAN2B1 MRPL49 MRPL57 MSI2 NCBP1 NCBP2 NELFA NELFB NELFCD NELFE PABPC1 PABPC4 PARN PHAX PNN RBM8A RPL23A RPS27 SMN1 SRRT TDRD7 UBE4B UPF1 ZDBF2
GO_BP	GO:0000184	nuclear-transcribed mRNA catabolic process, nonsense-mediated decay	RNAISD	ssISD	-0.109046	0.777955	1	33	96	RPS15	EIF3E EIF4A3 EIF4G1 EXOSC10 MAGOH;MAGOHB NCBP1 NCBP2 PABPC1 PARN PPP2R1A PPP2R2A RBM8A RPL10A RPL13A RPL15 RPL17 RPL18 RPL18A RPL19 RPL22 RPL23A RPL26 RPL27 RPL28 RPL3 RPL30 RPL31 RPL32 RPL35 RPL36 RPL37A RPL4 RPL5 RPL6 RPL7A RPL9 RPLP1 RPLP2 RPS10;RPS10P5 RPS11 RPS12 RPS13 RPS14 RPS15 RPS15A RPS16 RPS17;RPS17L RPS18 RPS19 RPS2 RPS20 RPS21 RPS23 RPS24 RPS25 RPS26;RPS26P11 RPS27 RPS28 RPS29 RPS3 R…	APTX ATP5A1 C14orf166 CAPRIN1 CCDC125 DDX1 DHX58 ERH EWSR1 FAM98A FAM98B FUS HNRNPUL1 JUND LRPPRC PRPF8 RBM14 RBMX;RBMXL1 RFC1 RFC2 RFC3 RFC4 RNASEH1 RNASEH2A RNASEH2B RPS15 RTCB SIX3;SIX6 TAF15 TMA7 UBASH3B YTHDC2 ZNF346
GO_BP	GO:0000184	nuclear-transcribed mRNA catabolic process, nonsense-mediated decay	ssRNA_CAP1	ssRNA_OH	-1.26831	0.0539129	5	47	92	EIF4G1 NCBP1 NCBP2 PABPC1 RPL36	EIF3E EIF4A3 EIF4G1 EXOSC10 MAGOH;MAGOHB NCBP1 NCBP2 PABPC1 PARN PPP2R1A PPP2R2A RBM8A RPL10A RPL13A RPL15 RPL17 RPL18 RPL18A RPL19 RPL22 RPL23A RPL26 RPL27 RPL28 RPL3 RPL30 RPL31 RPL32 RPL35 RPL36 RPL37A RPL4 RPL5 RPL6 RPL7A RPL9 RPLP1 RPLP2 RPS10;RPS10P5 RPS11 RPS12 RPS13 RPS14 RPS15 RPS15A RPS16 RPS17;RPS17L RPS18 RPS19 RPS2 RPS20 RPS21 RPS23 RPS24 RPS25 RPS26;RPS26P11 RPS27 RPS28 RPS29 RPS3 R…	ANGEL1 APOBEC3C ATAD3A C17orf85 C8orf88 CMTR1 CMTR2 CYB5R3 DDX20 DHX15 EIF4E EIF4E2 EIF4EBP1 EIF4EBP2 EIF4ENIF1 EIF4G1 EIF4G3 ELAVL1 FAM103A1 GEMIN4 GEMIN5 GIGYF2 IFIT1 IFIT2 IFIT3 KPNA2 KPNA3 KPNA4 LARP1 MRPL57 MSI2 NCBP1 NCBP2 NELFB NELFCD NELFE PABPC1 PABPC4 PARP9 PHAX PRSS3 RNMT RPL36 SMN1 SRRT TDRD7 UBE4B ZDBF2 ZFP36L2
GO_BP	GO:0000184	nuclear-transcribed mRNA catabolic process, nonsense-mediated decay	ssRNA_PPP	ssRNA_OH	-0.306906	0.493281	2	37	95	NCBP1 NCBP2	EIF3E EIF4A3 EIF4G1 EXOSC10 MAGOH;MAGOHB NCBP1 NCBP2 PABPC1 PARN PPP2R1A PPP2R2A RBM8A RPL10A RPL13A RPL15 RPL17 RPL18 RPL18A RPL19 RPL22 RPL23A RPL26 RPL27 RPL28 RPL3 RPL30 RPL31 RPL32 RPL35 RPL36 RPL37A RPL4 RPL5 RPL6 RPL7A RPL9 RPLP1 RPLP2 RPS10;RPS10P5 RPS11 RPS12 RPS13 RPS14 RPS15 RPS15A RPS16 RPS17;RPS17L RPS18 RPS19 RPS2 RPS20 RPS21 RPS23 RPS24 RPS25 RPS26;RPS26P11 RPS27 RPS28 RPS29 RPS3 R…	ABCF1 APOBEC3C ASCC1 CDKN2AIP CLP1 CLPB CMTR1 DAZAP1 DDX54 DDX58 DHX15 DSP DTYMK GSDMA HNRNPD HNRNPR IFIT1 IFIT2 IFIT3 IFIT5 KIF14 KIF2A KRT2 MSI2 NCBP1 NCBP2 NTPCR PAPD5 PCF11 RBMS1 RBMS2 TIAL1 TK1 TRPT1 XRN1 ZC3H7B ZC3HAV1 ZDBF2
GO_BP	GO:0000184	nuclear-transcribed mRNA catabolic process, nonsense-mediated decay	dsRNA_CAP0	dsRNA_OH	-45.2875	5.15793e-46	64	205	33	EIF3E EIF4A3 EIF4G1 MAGOH;MAGOHB NCBP1 NCBP2 PABPC1 PARN PPP2R1A PPP2R2A RBM8A RPL10A RPL13A RPL15 RPL17 RPL18A RPL19 RPL22 RPL23A RPL26 RPL28 RPL3 RPL30 RPL31 RPL32 RPL35 RPL4 RPL5 RPL6 RPL7A RPL9 RPLP1 RPLP2 RPS10;RPS10P5 RPS11 RPS12 RPS13 RPS14 RPS15 RPS15A RPS16 RPS17;RPS17L RPS18 RPS19 RPS2 RPS20 RPS21 RPS23 RPS24 RPS25 RPS26;RPS26P11 RPS27 RPS28 RPS29 RPS3 RPS3A RPS4X RPS5 RPS6 RPS7 RPS8 RP…	EIF3E EIF4A3 EIF4G1 EXOSC10 MAGOH;MAGOHB NCBP1 NCBP2 PABPC1 PARN PPP2R1A PPP2R2A RBM8A RPL10A RPL13A RPL15 RPL17 RPL18 RPL18A RPL19 RPL22 RPL23A RPL26 RPL27 RPL28 RPL3 RPL30 RPL31 RPL32 RPL35 RPL36 RPL37A RPL4 RPL5 RPL6 RPL7A RPL9 RPLP1 RPLP2 RPS10;RPS10P5 RPS11 RPS12 RPS13 RPS14 RPS15 RPS15A RPS16 RPS17;RPS17L RPS18 RPS19 RPS2 RPS20 RPS21 RPS23 RPS24 RPS25 RPS26;RPS26P11 RPS27 RPS28 RPS29 RPS3 R…	AARS ACTB AGO2 ANGEL1 ASCC1 ASCC2 ASCC3 ATP5O ATXN2 C17orf85 C8orf88 CDKN2AIP CDKN2AIPNL CLPB CMTR1 CMTR2 CSDE1 CTSG CTSZ DAZAP1 DDX17 DDX21 DDX3Y DDX54 DHX15 DNAH17 EEA1 EGFL7 EIF3A EIF3B EIF3C;EIF3CL EIF3D EIF3E EIF3F EIF3G EIF3H EIF3I EIF3J EIF3K EIF3L EIF3M EIF4A1 EIF4A2 EIF4A3 EIF4E EIF4E2 EIF4EBP1 EIF4EBP2 EIF4ENIF1 EIF4G1 EIF4G3 ELAVL1 ENO1 EPS8L2 ERI1 EXOSC4 FUBP3 GEMIN2 GEMIN4 GEMIN5 GIG…
GO_BP	GO:0000184	nuclear-transcribed mRNA catabolic process, nonsense-mediated decay	PAU	PU	-0.260376	0.549065	2	41	95	PABPC1 RPLP1	EIF3E EIF4A3 EIF4G1 EXOSC10 MAGOH;MAGOHB NCBP1 NCBP2 PABPC1 PARN PPP2R1A PPP2R2A RBM8A RPL10A RPL13A RPL15 RPL17 RPL18 RPL18A RPL19 RPL22 RPL23A RPL26 RPL27 RPL28 RPL3 RPL30 RPL31 RPL32 RPL35 RPL36 RPL37A RPL4 RPL5 RPL6 RPL7A RPL9 RPLP1 RPLP2 RPS10;RPS10P5 RPS11 RPS12 RPS13 RPS14 RPS15 RPS15A RPS16 RPS17;RPS17L RPS18 RPS19 RPS2 RPS20 RPS21 RPS23 RPS24 RPS25 RPS26;RPS26P11 RPS27 RPS28 RPS29 RPS3 R…	ATAD3A ATXN2L CSDE1 DDX21 DDX58 DHX58 DHX9 DLAT EIF2AK2 ERI3 FAM98A H0YAA0 HNRNPR IFIT1 IFIT2 IFIT3 ILF2 ILF3 KHDRBS1 LARP1 LARP4B LSM12 MKRN2 NCOA5 PABPC1 PABPC4 PABPN1 PAIP1 PAIP2 PARP12 PCF11 RBM27 RPLP1 SCCPDH STAU1 STRAP SYNCRIP ZC3H11A ZC3H14 ZNF346 ZNF385A ZNFX1
GO_BP	GO:0000184	nuclear-transcribed mRNA catabolic process, nonsense-mediated decay	dsRNA_PPP	dsRNA_OH	-0.954281	0.111101	6	75	91	PPP2R1A RPL31 RPLP1 RPS10;RPS10P5 RPS5 RPS7	EIF3E EIF4A3 EIF4G1 EXOSC10 MAGOH;MAGOHB NCBP1 NCBP2 PABPC1 PARN PPP2R1A PPP2R2A RBM8A RPL10A RPL13A RPL15 RPL17 RPL18 RPL18A RPL19 RPL22 RPL23A RPL26 RPL27 RPL28 RPL3 RPL30 RPL31 RPL32 RPL35 RPL36 RPL37A RPL4 RPL5 RPL6 RPL7A RPL9 RPLP1 RPLP2 RPS10;RPS10P5 RPS11 RPS12 RPS13 RPS14 RPS15 RPS15A RPS16 RPS17;RPS17L RPS18 RPS19 RPS2 RPS20 RPS21 RPS23 RPS24 RPS25 RPS26;RPS26P11 RPS27 RPS28 RPS29 RPS3 R…	AARS ACTB ALDOA ATP5A1 ATP5B ATP5C1 ATP5F1 ATP5H ATP5O BANF1 C17orf85 C18orf21 CCBL2 CDKN2AIP CDKN2AIPNL CLP1 CLPB DAZAP1 DDX54 DDX58 EPS8L2 GRK6 HIST1H2BM;HIST1H2BH;HIST1H2BN;HIST2H2BF;HIST1H2BD;HIST1H2BK;HIST1H2BC;H2BFS;HIST1H2BB;HIST1H2BL;HIST2H2BE;HIST1H2BO;HIST1H2BJ;HIST3H2BB HMGB1;HMGB1P1 HNRNPAB HNRNPD HSD17B12 HSP90AA1 IFI27 IFIT1 IFIT2 IFIT3 IFIT5 IGSF10 KIF14 KRT18 LSM1 LSM2 LSM5 LSM6 M…
GO_BP	GO:0034244	negative regulation of transcription elongation from RNA polymerase II promoter	PIC	PC	-0.70778	0.195984	2	460	2	NELFB NELFE	HNRNPU NELFA NELFB NELFE	ABCF1 ADAR AKAP17A ALKBH5 ALYREF ANGEL2 ANLN AP2A1 AP3B1 AP3D1 AP3M1 APEX1 APOBEC3C AQR ARGLU1 ARHGAP15 ARHGAP4 ARHGEF1 ARHGEF2 ARL6IP4 ARRB1 ASF1A ASF1B ATAD3A BAIAP2 BAZ1A BCAS2 BCLAF1 BMS1 BOP1 BRD3 BUB3 C14orf166 C19orf43 C1orf131 C2orf49 C3 C8orf33 C9orf114 CACTIN CC2D1A CCAR1 CCDC106 CCDC47 CDC20 CDC40 CDC42 CDC5L CDC73 CDK1 CDK11B;CDK11A CEP170 CFAP20 CGGBP1 CHAF1A CHAF1B CHD8;CHD7;CHD9;CH…
GO_BP	GO:0034244	negative regulation of transcription elongation from RNA polymerase II promoter	ssRNA_CAP	ssRNA_OH	-2.78813	0.00162882	2	37	2	NELFB NELFE	HNRNPU NELFA NELFB NELFE	APOBEC3C ATAD3A C17orf85 C8orf88 CMTR1 CMTR2 CYB5R3 DAP3 DHX15 DNAJA4 EIF4E EIF4ENIF1 ELAVL1 FAM103A1 HNRNPD IFIT1 IFIT2 IFIT3 IFIT5 KPNA2 KPNA3 KPNA4 MRPL57 MRPS7 NCBP1 NCBP2 NELFB NELFCD NELFE PHAX RNMT RPL23A RPL31 SRRT TRPT1 UBE4B ZDBF2 ZFP36L2
GO_BP	GO:0034244	negative regulation of transcription elongation from RNA polymerase II promoter	ssRNA_CAP0	ssRNA_OH	-4.25485	5.56096e-05	3	54	1	NELFA NELFB NELFE	HNRNPU NELFA NELFB NELFE	ANGEL1 APOBEC3C ATAD3A C17orf85 C8orf88 CMTR1 CMTR2 CYB5R3 DDX20 DDX60L DHX15 EIF4A3 EIF4E EIF4E2 EIF4EBP1 EIF4EBP2 EIF4ENIF1 EIF4G1 EIF4G3 ELAVL1 GEMIN4 GEMIN5 GIGYF2 HNRNPD IFIT1 IFIT2 IFIT3 IFIT5 KPNA2 KPNA3 KPNA4 LARP1 MAGOH;MAGOHB MAN2B1 MRPL49 MRPL57 MSI2 NCBP1 NCBP2 NELFA NELFB NELFCD NELFE PABPC1 PABPC4 PARN PHAX PNN RBM8A RPL23A RPS27 SMN1 SRRT TDRD7 UBE4B UPF1 ZDBF2
GO_BP	GO:0034244	negative regulation of transcription elongation from RNA polymerase II promoter	ssRNA_CAP1	ssRNA_OH	-2.58045	0.00262755	2	47	2	NELFB NELFE	HNRNPU NELFA NELFB NELFE	ANGEL1 APOBEC3C ATAD3A C17orf85 C8orf88 CMTR1 CMTR2 CYB5R3 DDX20 DHX15 EIF4E EIF4E2 EIF4EBP1 EIF4EBP2 EIF4ENIF1 EIF4G1 EIF4G3 ELAVL1 FAM103A1 GEMIN4 GEMIN5 GIGYF2 IFIT1 IFIT2 IFIT3 KPNA2 KPNA3 KPNA4 LARP1 MRPL57 MSI2 NCBP1 NCBP2 NELFB NELFCD NELFE PABPC1 PABPC4 PARP9 PHAX PRSS3 RNMT RPL36 SMN1 SRRT TDRD7 UBE4B ZDBF2 ZFP36L2
GO_BP	GO:0034244	negative regulation of transcription elongation from RNA polymerase II promoter	dsRNA_CAP0	dsRNA_OH	-1.33713	0.0460122	2	205	2	HNRNPU NELFE	HNRNPU NELFA NELFB NELFE	AARS ACTB AGO2 ANGEL1 ASCC1 ASCC2 ASCC3 ATP5O ATXN2 C17orf85 C8orf88 CDKN2AIP CDKN2AIPNL CLPB CMTR1 CMTR2 CSDE1 CTSG CTSZ DAZAP1 DDX17 DDX21 DDX3Y DDX54 DHX15 DNAH17 EEA1 EGFL7 EIF3A EIF3B EIF3C;EIF3CL EIF3D EIF3E EIF3F EIF3G EIF3H EIF3I EIF3J EIF3K EIF3L EIF3M EIF4A1 EIF4A2 EIF4A3 EIF4E EIF4E2 EIF4EBP1 EIF4EBP2 EIF4ENIF1 EIF4G1 EIF4G3 ELAVL1 ENO1 EPS8L2 ERI1 EXOSC4 FUBP3 GEMIN2 GEMIN4 GEMIN5 GIG…
GO_BP	GO:0075732	viral penetration into host nucleus	ssRNA_CAP	ssRNA_OH	-3.55698	0.000277346	2	37	0	KPNA2 KPNA3	KPNA2 KPNA3	APOBEC3C ATAD3A C17orf85 C8orf88 CMTR1 CMTR2 CYB5R3 DAP3 DHX15 DNAJA4 EIF4E EIF4ENIF1 ELAVL1 FAM103A1 HNRNPD IFIT1 IFIT2 IFIT3 IFIT5 KPNA2 KPNA3 KPNA4 MRPL57 MRPS7 NCBP1 NCBP2 NELFB NELFCD NELFE PHAX RNMT RPL23A RPL31 SRRT TRPT1 UBE4B ZDBF2 ZFP36L2
GO_BP	GO:0075732	viral penetration into host nucleus	ssRNA_CAP0	ssRNA_OH	-3.22481	0.000595918	2	54	0	KPNA2 KPNA3	KPNA2 KPNA3	ANGEL1 APOBEC3C ATAD3A C17orf85 C8orf88 CMTR1 CMTR2 CYB5R3 DDX20 DDX60L DHX15 EIF4A3 EIF4E EIF4E2 EIF4EBP1 EIF4EBP2 EIF4ENIF1 EIF4G1 EIF4G3 ELAVL1 GEMIN4 GEMIN5 GIGYF2 HNRNPD IFIT1 IFIT2 IFIT3 IFIT5 KPNA2 KPNA3 KPNA4 LARP1 MAGOH;MAGOHB MAN2B1 MRPL49 MRPL57 MSI2 NCBP1 NCBP2 NELFA NELFB NELFCD NELFE PABPC1 PABPC4 PARN PHAX PNN RBM8A RPL23A RPS27 SMN1 SRRT TDRD7 UBE4B UPF1 ZDBF2
GO_BP	GO:0075732	viral penetration into host nucleus	ssRNA_CAP1	ssRNA_OH	-3.34663	0.000450166	2	47	0	KPNA2 KPNA3	KPNA2 KPNA3	ANGEL1 APOBEC3C ATAD3A C17orf85 C8orf88 CMTR1 CMTR2 CYB5R3 DDX20 DHX15 EIF4E EIF4E2 EIF4EBP1 EIF4EBP2 EIF4ENIF1 EIF4G1 EIF4G3 ELAVL1 FAM103A1 GEMIN4 GEMIN5 GIGYF2 IFIT1 IFIT2 IFIT3 KPNA2 KPNA3 KPNA4 LARP1 MRPL57 MSI2 NCBP1 NCBP2 NELFB NELFCD NELFE PABPC1 PABPC4 PARP9 PHAX PRSS3 RNMT RPL36 SMN1 SRRT TDRD7 UBE4B ZDBF2 ZFP36L2
GO_BP	GO:0075732	viral penetration into host nucleus	dsRNA_CAP0	dsRNA_OH	-2.0601	0.00870765	2	205	0	KPNA2 KPNA3	KPNA2 KPNA3	AARS ACTB AGO2 ANGEL1 ASCC1 ASCC2 ASCC3 ATP5O ATXN2 C17orf85 C8orf88 CDKN2AIP CDKN2AIPNL CLPB CMTR1 CMTR2 CSDE1 CTSG CTSZ DAZAP1 DDX17 DDX21 DDX3Y DDX54 DHX15 DNAH17 EEA1 EGFL7 EIF3A EIF3B EIF3C;EIF3CL EIF3D EIF3E EIF3F EIF3G EIF3H EIF3I EIF3J EIF3K EIF3L EIF3M EIF4A1 EIF4A2 EIF4A3 EIF4E EIF4E2 EIF4EBP1 EIF4EBP2 EIF4ENIF1 EIF4G1 EIF4G3 ELAVL1 ENO1 EPS8L2 ERI1 EXOSC4 FUBP3 GEMIN2 GEMIN4 GEMIN5 GIG…
GO_BP	GO:0071360	cellular response to exogenous dsRNA	PIC	PC	-0.548305	0.28294	2	460	3	DDX58 DHX9	DDX58 DHX9 IFIT1	ABCF1 ADAR AKAP17A ALKBH5 ALYREF ANGEL2 ANLN AP2A1 AP3B1 AP3D1 AP3M1 APEX1 APOBEC3C AQR ARGLU1 ARHGAP15 ARHGAP4 ARHGEF1 ARHGEF2 ARL6IP4 ARRB1 ASF1A ASF1B ATAD3A BAIAP2 BAZ1A BCAS2 BCLAF1 BMS1 BOP1 BRD3 BUB3 C14orf166 C19orf43 C1orf131 C2orf49 C3 C8orf33 C9orf114 CACTIN CC2D1A CCAR1 CCDC106 CCDC47 CDC20 CDC40 CDC42 CDC5L CDC73 CDK1 CDK11B;CDK11A CEP170 CFAP20 CGGBP1 CHAF1A CHAF1B CHD8;CHD7;CHD9;CH…
GO_BP	GO:0071360	cellular response to exogenous dsRNA	ssRNA_CAP	ssRNA_OH	-1.08795	0.0816683	1	37	4	IFIT1	DDX58 DHX9 IFIT1	APOBEC3C ATAD3A C17orf85 C8orf88 CMTR1 CMTR2 CYB5R3 DAP3 DHX15 DNAJA4 EIF4E EIF4ENIF1 ELAVL1 FAM103A1 HNRNPD IFIT1 IFIT2 IFIT3 IFIT5 KPNA2 KPNA3 KPNA4 MRPL57 MRPS7 NCBP1 NCBP2 NELFB NELFCD NELFE PHAX RNMT RPL23A RPL31 SRRT TRPT1 UBE4B ZDBF2 ZFP36L2
GO_BP	GO:0071360	cellular response to exogenous dsRNA	ssRNA_CAP0	ssRNA_OH	-0.930495	0.117356	1	54	4	IFIT1	DDX58 DHX9 IFIT1	ANGEL1 APOBEC3C ATAD3A C17orf85 C8orf88 CMTR1 CMTR2 CYB5R3 DDX20 DDX60L DHX15 EIF4A3 EIF4E EIF4E2 EIF4EBP1 EIF4EBP2 EIF4ENIF1 EIF4G1 EIF4G3 ELAVL1 GEMIN4 GEMIN5 GIGYF2 HNRNPD IFIT1 IFIT2 IFIT3 IFIT5 KPNA2 KPNA3 KPNA4 LARP1 MAGOH;MAGOHB MAN2B1 MRPL49 MRPL57 MSI2 NCBP1 NCBP2 NELFA NELFB NELFCD NELFE PABPC1 PABPC4 PARN PHAX PNN RBM8A RPL23A RPS27 SMN1 SRRT TDRD7 UBE4B UPF1 ZDBF2
GO_BP	GO:0071360	cellular response to exogenous dsRNA	ssRNA_CAP1	ssRNA_OH	-0.988016	0.102798	1	47	4	IFIT1	DDX58 DHX9 IFIT1	ANGEL1 APOBEC3C ATAD3A C17orf85 C8orf88 CMTR1 CMTR2 CYB5R3 DDX20 DHX15 EIF4E EIF4E2 EIF4EBP1 EIF4EBP2 EIF4ENIF1 EIF4G1 EIF4G3 ELAVL1 FAM103A1 GEMIN4 GEMIN5 GIGYF2 IFIT1 IFIT2 IFIT3 KPNA2 KPNA3 KPNA4 LARP1 MRPL57 MSI2 NCBP1 NCBP2 NELFB NELFCD NELFE PABPC1 PABPC4 PARP9 PHAX PRSS3 RNMT RPL36 SMN1 SRRT TDRD7 UBE4B ZDBF2 ZFP36L2
GO_BP	GO:0071360	cellular response to exogenous dsRNA	ssRNA_PPP	ssRNA_OH	-2.57092	0.00268584	2	37	3	DDX58 IFIT1	DDX58 DHX9 IFIT1	ABCF1 APOBEC3C ASCC1 CDKN2AIP CLP1 CLPB CMTR1 DAZAP1 DDX54 DDX58 DHX15 DSP DTYMK GSDMA HNRNPD HNRNPR IFIT1 IFIT2 IFIT3 IFIT5 KIF14 KIF2A KRT2 MSI2 NCBP1 NCBP2 NTPCR PAPD5 PCF11 RBMS1 RBMS2 TIAL1 TK1 TRPT1 XRN1 ZC3H7B ZC3HAV1 ZDBF2
GO_BP	GO:0071360	cellular response to exogenous dsRNA	dsRNA_CAP0	dsRNA_OH	-0.410901	0.388239	1	205	4	IFIT1	DDX58 DHX9 IFIT1	AARS ACTB AGO2 ANGEL1 ASCC1 ASCC2 ASCC3 ATP5O ATXN2 C17orf85 C8orf88 CDKN2AIP CDKN2AIPNL CLPB CMTR1 CMTR2 CSDE1 CTSG CTSZ DAZAP1 DDX17 DDX21 DDX3Y DDX54 DHX15 DNAH17 EEA1 EGFL7 EIF3A EIF3B EIF3C;EIF3CL EIF3D EIF3E EIF3F EIF3G EIF3H EIF3I EIF3J EIF3K EIF3L EIF3M EIF4A1 EIF4A2 EIF4A3 EIF4E EIF4E2 EIF4EBP1 EIF4EBP2 EIF4ENIF1 EIF4G1 EIF4G3 ELAVL1 ENO1 EPS8L2 ERI1 EXOSC4 FUBP3 GEMIN2 GEMIN4 GEMIN5 GIG…
GO_BP	GO:0071360	cellular response to exogenous dsRNA	PAU	PU	-4.2274	5.92381e-05	3	41	2	DDX58 DHX9 IFIT1	DDX58 DHX9 IFIT1	ATAD3A ATXN2L CSDE1 DDX21 DDX58 DHX58 DHX9 DLAT EIF2AK2 ERI3 FAM98A H0YAA0 HNRNPR IFIT1 IFIT2 IFIT3 ILF2 ILF3 KHDRBS1 LARP1 LARP4B LSM12 MKRN2 NCOA5 PABPC1 PABPC4 PABPN1 PAIP1 PAIP2 PARP12 PCF11 RBM27 RPLP1 SCCPDH STAU1 STRAP SYNCRIP ZC3H11A ZC3H14 ZNF346 ZNF385A ZNFX1
GO_BP	GO:0071360	cellular response to exogenous dsRNA	dsRNA_PPP	dsRNA_OH	-1.9664	0.0108045	2	75	3	DDX58 IFIT1	DDX58 DHX9 IFIT1	AARS ACTB ALDOA ATP5A1 ATP5B ATP5C1 ATP5F1 ATP5H ATP5O BANF1 C17orf85 C18orf21 CCBL2 CDKN2AIP CDKN2AIPNL CLP1 CLPB DAZAP1 DDX54 DDX58 EPS8L2 GRK6 HIST1H2BM;HIST1H2BH;HIST1H2BN;HIST2H2BF;HIST1H2BD;HIST1H2BK;HIST1H2BC;H2BFS;HIST1H2BB;HIST1H2BL;HIST2H2BE;HIST1H2BO;HIST1H2BJ;HIST3H2BB HMGB1;HMGB1P1 HNRNPAB HNRNPD HSD17B12 HSP90AA1 IFI27 IFIT1 IFIT2 IFIT3 IFIT5 IGSF10 KIF14 KRT18 LSM1 LSM2 LSM5 LSM6 M…
GO_BP	GO:1900262	regulation of DNA-directed DNA polymerase activity	PIC	PC	-2.71682	0.00191946	4	460	0	RFC2 RFC3 RFC4 RFC5	RFC2 RFC3 RFC4 RFC5	ABCF1 ADAR AKAP17A ALKBH5 ALYREF ANGEL2 ANLN AP2A1 AP3B1 AP3D1 AP3M1 APEX1 APOBEC3C AQR ARGLU1 ARHGAP15 ARHGAP4 ARHGEF1 ARHGEF2 ARL6IP4 ARRB1 ASF1A ASF1B ATAD3A BAIAP2 BAZ1A BCAS2 BCLAF1 BMS1 BOP1 BRD3 BUB3 C14orf166 C19orf43 C1orf131 C2orf49 C3 C8orf33 C9orf114 CACTIN CC2D1A CCAR1 CCDC106 CCDC47 CDC20 CDC40 CDC42 CDC5L CDC73 CDK1 CDK11B;CDK11A CEP170 CFAP20 CGGBP1 CHAF1A CHAF1B CHD8;CHD7;CHD9;CH…
GO_BP	GO:1900262	regulation of DNA-directed DNA polymerase activity	dsISD	ssISD	-4.35565	4.40906e-05	4	180	0	RFC2 RFC3 RFC4 RFC5	RFC2 RFC3 RFC4 RFC5	ACOT9 ALX1 ALYREF APTX ASF1B ATF1 AZU1 BANF1 BARX1 BATF3 BEND4 BRIX1 C14orf166 C17orf80 C9orf142 CAPRIN1 CCDC125 CCT3 CDK13 CDKN2AIP CDKN2AIPNL CGGBP1 CRCP CREB1 CUL3 CUL4A CUX1 DACH1 DDB1 DDB2 DDX1 DMD DNAJC9 DR1 DRAP1 EIF5B ELAVL1 ELF1 EPB41L2 ERF EWSR1 FAM98A FAM98B FOSL2 FUS GBE1 GFI1;GFI1B HIST1H1B HIST1H1E;HIST1H1C;HIST1H1D HIST1H2BM;HIST1H2BH;HIST1H2BN;HIST2H2BF;HIST1H2BD;HIST1H2BK;HIST1H2…
GO_BP	GO:1900262	regulation of DNA-directed DNA polymerase activity	RNAISD	ssISD	-4.90933	1.23217e-05	3	33	1	RFC2 RFC3 RFC4	RFC2 RFC3 RFC4 RFC5	APTX ATP5A1 C14orf166 CAPRIN1 CCDC125 DDX1 DHX58 ERH EWSR1 FAM98A FAM98B FUS HNRNPUL1 JUND LRPPRC PRPF8 RBM14 RBMX;RBMXL1 RFC1 RFC2 RFC3 RFC4 RNASEH1 RNASEH2A RNASEH2B RPS15 RTCB SIX3;SIX6 TAF15 TMA7 UBASH3B YTHDC2 ZNF346
GO_BP	GO:1902581	multi-organism cellular localization	ssRNA_CAP	ssRNA_OH	-4.36353	4.32982e-05	3	37	2	IFIT1 KPNA2 KPNA3	IFIT1 KPNA2 KPNA3	APOBEC3C ATAD3A C17orf85 C8orf88 CMTR1 CMTR2 CYB5R3 DAP3 DHX15 DNAJA4 EIF4E EIF4ENIF1 ELAVL1 FAM103A1 HNRNPD IFIT1 IFIT2 IFIT3 IFIT5 KPNA2 KPNA3 KPNA4 MRPL57 MRPS7 NCBP1 NCBP2 NELFB NELFCD NELFE PHAX RNMT RPL23A RPL31 SRRT TRPT1 UBE4B ZDBF2 ZFP36L2
GO_BP	GO:1902581	multi-organism cellular localization	ssRNA_CAP0	ssRNA_OH	-3.86456	0.000136597	3	54	2	IFIT1 KPNA2 KPNA3	IFIT1 KPNA2 KPNA3	ANGEL1 APOBEC3C ATAD3A C17orf85 C8orf88 CMTR1 CMTR2 CYB5R3 DDX20 DDX60L DHX15 EIF4A3 EIF4E EIF4E2 EIF4EBP1 EIF4EBP2 EIF4ENIF1 EIF4G1 EIF4G3 ELAVL1 GEMIN4 GEMIN5 GIGYF2 HNRNPD IFIT1 IFIT2 IFIT3 IFIT5 KPNA2 KPNA3 KPNA4 LARP1 MAGOH;MAGOHB MAN2B1 MRPL49 MRPL57 MSI2 NCBP1 NCBP2 NELFA NELFB NELFCD NELFE PABPC1 PABPC4 PARN PHAX PNN RBM8A RPL23A RPS27 SMN1 SRRT TDRD7 UBE4B UPF1 ZDBF2
GO_BP	GO:1902581	multi-organism cellular localization	ssRNA_CAP1	ssRNA_OH	-4.04705	8.97329e-05	3	47	2	IFIT1 KPNA2 KPNA3	IFIT1 KPNA2 KPNA3	ANGEL1 APOBEC3C ATAD3A C17orf85 C8orf88 CMTR1 CMTR2 CYB5R3 DDX20 DHX15 EIF4E EIF4E2 EIF4EBP1 EIF4EBP2 EIF4ENIF1 EIF4G1 EIF4G3 ELAVL1 FAM103A1 GEMIN4 GEMIN5 GIGYF2 IFIT1 IFIT2 IFIT3 KPNA2 KPNA3 KPNA4 LARP1 MRPL57 MSI2 NCBP1 NCBP2 NELFB NELFCD NELFE PABPC1 PABPC4 PARP9 PHAX PRSS3 RNMT RPL36 SMN1 SRRT TDRD7 UBE4B ZDBF2 ZFP36L2
GO_BP	GO:1902581	multi-organism cellular localization	ssRNA_PPP	ssRNA_OH	-1.08795	0.0816683	1	37	4	IFIT1	IFIT1 KPNA2 KPNA3	ABCF1 APOBEC3C ASCC1 CDKN2AIP CLP1 CLPB CMTR1 DAZAP1 DDX54 DDX58 DHX15 DSP DTYMK GSDMA HNRNPD HNRNPR IFIT1 IFIT2 IFIT3 IFIT5 KIF14 KIF2A KRT2 MSI2 NCBP1 NCBP2 NTPCR PAPD5 PCF11 RBMS1 RBMS2 TIAL1 TK1 TRPT1 XRN1 ZC3H7B ZC3HAV1 ZDBF2
GO_BP	GO:1902581	multi-organism cellular localization	dsRNA_CAP0	dsRNA_OH	-2.15519	0.00699528	3	205	2	IFIT1 KPNA2 KPNA3	IFIT1 KPNA2 KPNA3	AARS ACTB AGO2 ANGEL1 ASCC1 ASCC2 ASCC3 ATP5O ATXN2 C17orf85 C8orf88 CDKN2AIP CDKN2AIPNL CLPB CMTR1 CMTR2 CSDE1 CTSG CTSZ DAZAP1 DDX17 DDX21 DDX3Y DDX54 DHX15 DNAH17 EEA1 EGFL7 EIF3A EIF3B EIF3C;EIF3CL EIF3D EIF3E EIF3F EIF3G EIF3H EIF3I EIF3J EIF3K EIF3L EIF3M EIF4A1 EIF4A2 EIF4A3 EIF4E EIF4E2 EIF4EBP1 EIF4EBP2 EIF4ENIF1 EIF4G1 EIF4G3 ELAVL1 ENO1 EPS8L2 ERI1 EXOSC4 FUBP3 GEMIN2 GEMIN4 GEMIN5 GIG…
GO_BP	GO:1902581	multi-organism cellular localization	PAU	PU	-1.04495	0.0901674	1	41	4	IFIT1	IFIT1 KPNA2 KPNA3	ATAD3A ATXN2L CSDE1 DDX21 DDX58 DHX58 DHX9 DLAT EIF2AK2 ERI3 FAM98A H0YAA0 HNRNPR IFIT1 IFIT2 IFIT3 ILF2 ILF3 KHDRBS1 LARP1 LARP4B LSM12 MKRN2 NCOA5 PABPC1 PABPC4 PABPN1 PAIP1 PAIP2 PARP12 PCF11 RBM27 RPLP1 SCCPDH STAU1 STRAP SYNCRIP ZC3H11A ZC3H14 ZNF346 ZNF385A ZNFX1
GO_BP	GO:1902581	multi-organism cellular localization	dsRNA_PPP	dsRNA_OH	-0.796153	0.159899	1	75	4	IFIT1	IFIT1 KPNA2 KPNA3	AARS ACTB ALDOA ATP5A1 ATP5B ATP5C1 ATP5F1 ATP5H ATP5O BANF1 C17orf85 C18orf21 CCBL2 CDKN2AIP CDKN2AIPNL CLP1 CLPB DAZAP1 DDX54 DDX58 EPS8L2 GRK6 HIST1H2BM;HIST1H2BH;HIST1H2BN;HIST2H2BF;HIST1H2BD;HIST1H2BK;HIST1H2BC;H2BFS;HIST1H2BB;HIST1H2BL;HIST2H2BE;HIST1H2BO;HIST1H2BJ;HIST3H2BB HMGB1;HMGB1P1 HNRNPAB HNRNPD HSD17B12 HSP90AA1 IFI27 IFIT1 IFIT2 IFIT3 IFIT5 IGSF10 KIF14 KRT18 LSM1 LSM2 LSM5 LSM6 M…
GO_BP	GO:0036451	cap mRNA methylation	ssRNA_CAP	ssRNA_OH	-3.55698	0.000277346	2	37	0	CMTR1 CMTR2	CMTR1 CMTR2	APOBEC3C ATAD3A C17orf85 C8orf88 CMTR1 CMTR2 CYB5R3 DAP3 DHX15 DNAJA4 EIF4E EIF4ENIF1 ELAVL1 FAM103A1 HNRNPD IFIT1 IFIT2 IFIT3 IFIT5 KPNA2 KPNA3 KPNA4 MRPL57 MRPS7 NCBP1 NCBP2 NELFB NELFCD NELFE PHAX RNMT RPL23A RPL31 SRRT TRPT1 UBE4B ZDBF2 ZFP36L2
GO_BP	GO:0036451	cap mRNA methylation	ssRNA_CAP0	ssRNA_OH	-3.22481	0.000595918	2	54	0	CMTR1 CMTR2	CMTR1 CMTR2	ANGEL1 APOBEC3C ATAD3A C17orf85 C8orf88 CMTR1 CMTR2 CYB5R3 DDX20 DDX60L DHX15 EIF4A3 EIF4E EIF4E2 EIF4EBP1 EIF4EBP2 EIF4ENIF1 EIF4G1 EIF4G3 ELAVL1 GEMIN4 GEMIN5 GIGYF2 HNRNPD IFIT1 IFIT2 IFIT3 IFIT5 KPNA2 KPNA3 KPNA4 LARP1 MAGOH;MAGOHB MAN2B1 MRPL49 MRPL57 MSI2 NCBP1 NCBP2 NELFA NELFB NELFCD NELFE PABPC1 PABPC4 PARN PHAX PNN RBM8A RPL23A RPS27 SMN1 SRRT TDRD7 UBE4B UPF1 ZDBF2
GO_BP	GO:0036451	cap mRNA methylation	ssRNA_CAP1	ssRNA_OH	-3.34663	0.000450166	2	47	0	CMTR1 CMTR2	CMTR1 CMTR2	ANGEL1 APOBEC3C ATAD3A C17orf85 C8orf88 CMTR1 CMTR2 CYB5R3 DDX20 DHX15 EIF4E EIF4E2 EIF4EBP1 EIF4EBP2 EIF4ENIF1 EIF4G1 EIF4G3 ELAVL1 FAM103A1 GEMIN4 GEMIN5 GIGYF2 IFIT1 IFIT2 IFIT3 KPNA2 KPNA3 KPNA4 LARP1 MRPL57 MSI2 NCBP1 NCBP2 NELFB NELFCD NELFE PABPC1 PABPC4 PARP9 PHAX PRSS3 RNMT RPL36 SMN1 SRRT TDRD7 UBE4B ZDBF2 ZFP36L2
GO_BP	GO:0036451	cap mRNA methylation	ssRNA_PPP	ssRNA_OH	-1.47519	0.0334818	1	37	1	CMTR1	CMTR1 CMTR2	ABCF1 APOBEC3C ASCC1 CDKN2AIP CLP1 CLPB CMTR1 DAZAP1 DDX54 DDX58 DHX15 DSP DTYMK GSDMA HNRNPD HNRNPR IFIT1 IFIT2 IFIT3 IFIT5 KIF14 KIF2A KRT2 MSI2 NCBP1 NCBP2 NTPCR PAPD5 PCF11 RBMS1 RBMS2 TIAL1 TK1 TRPT1 XRN1 ZC3H7B ZC3HAV1 ZDBF2
GO_BP	GO:0036451	cap mRNA methylation	dsRNA_CAP0	dsRNA_OH	-2.0601	0.00870765	2	205	0	CMTR1 CMTR2	CMTR1 CMTR2	AARS ACTB AGO2 ANGEL1 ASCC1 ASCC2 ASCC3 ATP5O ATXN2 C17orf85 C8orf88 CDKN2AIP CDKN2AIPNL CLPB CMTR1 CMTR2 CSDE1 CTSG CTSZ DAZAP1 DDX17 DDX21 DDX3Y DDX54 DHX15 DNAH17 EEA1 EGFL7 EIF3A EIF3B EIF3C;EIF3CL EIF3D EIF3E EIF3F EIF3G EIF3H EIF3I EIF3J EIF3K EIF3L EIF3M EIF4A1 EIF4A2 EIF4A3 EIF4E EIF4E2 EIF4EBP1 EIF4EBP2 EIF4ENIF1 EIF4G1 EIF4G3 ELAVL1 ENO1 EPS8L2 ERI1 EXOSC4 FUBP3 GEMIN2 GEMIN4 GEMIN5 GIG…
