# Supplementary material for: Cross-species analysis of viral nucleic acid interacting proteins identifies TAOKs as innate immune regulators
Source: Nat Commun. 2021 Dec 1;12:7009. doi: 10.1038/s41467-021-27192-w (PMC8636641; doi:10.1038/s41467-021-27192-w)
Supplement: Supplementary file 17 — Source Data [file 41467_2021_27192_MOESM17_ESM.zip › Supplementary Figure 5.xlsx]

## Sheet: Supplementary Figure 5
readout	virus	treatment	gene_name	hit_type	delta_log2_avg	delta_log2_sd	delta_log2_025	delta_log2_25	delta_log2_med	delta_log2_75	delta_log2_975	p_value	p_value.adj	mean	sd
Resazurin	Flu	none	ABCF1	0	0.118414	0.0772985	-0.0210038	0.0680202	0.112929	0.163297	0.28895	0.0969078	0.226906	13.3453	0.0658457
Resazurin	Flu	none	ABCF3	0	0.0482472	0.0845455	-0.136227	-0.00228768	0.052844	0.103438	0.207525	0.520994	0.649551	13.2763	0.0739734
Resazurin	Flu	none	ADAR	0	-0.0891435	0.11505	-0.292533	-0.169134	-0.0957867	-0.0143879	0.144722	0.433967	0.562984	13.1369	0.103201
Resazurin	Flu	none	ADARB1	0	-0.100915	0.0945389	-0.281876	-0.161902	-0.103097	-0.0426347	0.0895057	0.271965	0.37298	13.1276	0.0847918
Resazurin	Flu	none	ANGEL2	0	-0.0203555	0.09168	-0.205186	-0.0790096	-0.018634	0.0419488	0.146582	0.840333	0.858212	13.2074	0.0769586
Resazurin	Flu	none	APEX1	0	0.132843	0.0814784	-0.016462	0.0784802	0.126815	0.182642	0.30665	0.0828093	0.225	13.3595	0.0713562
Resazurin	Flu	none	APTX	0	0.128186	0.0931493	-0.0411556	0.0705696	0.121736	0.183725	0.321714	0.126723	0.248273	13.3533	0.0815642
Resazurin	Flu	none	AQR	0	-0.282602	0.114037	-0.496509	-0.361511	-0.285597	-0.207292	-0.054468	0.0169154	0.0902154	12.9453	0.106134
Resazurin	Flu	none	ASCC1	0	-0.462745	0.103765	-0.661405	-0.527984	-0.465857	-0.402655	-0.253319	0.00213804	0.0323351	12.7637	0.0910445
Resazurin	Flu	none	BANF1	0	-0.38564	0.105281	-0.601604	-0.454602	-0.381652	-0.314011	-0.185469	0.00105004	0.0252009	12.8433	0.09393
Resazurin	Flu	none	C8orf88	0	-0.172326	0.105858	-0.375726	-0.241462	-0.173083	-0.10567	0.0465959	0.116937	0.244043	13.0534	0.0959112
Resazurin	Flu	none	CAPRIN1	0	0.125423	0.0735386	-0.00994071	0.0761331	0.12036	0.169112	0.282677	0.0689832	0.220925	13.3514	0.0596028
Resazurin	Flu	none	CDKN2AIP	0	0.166076	0.150317	-0.153102	0.0880976	0.163711	0.247992	0.465244	0.17515	0.296391	13.3933	0.144526
Resazurin	Flu	none	CHAF1A	0	-0.128495	0.119458	-0.367154	-0.200599	-0.128165	-0.0545041	0.102691	0.260975	0.363095	13.1005	0.110803
Resazurin	Flu	none	CHAF1B	0	0.0430242	0.158199	-0.330696	-0.0195132	0.0591513	0.11612	0.342126	0.594005	0.695421	13.2686	0.169909
Resazurin	Flu	none	CMTR1	0	0.0871996	0.0797974	-0.078364	0.0431679	0.0882999	0.133731	0.244125	0.227015	0.356471	13.3151	0.0691425
Resazurin	Flu	none	CMTR2	0	0.0790781	0.0695049	-0.0635621	0.0380548	0.0797902	0.1217	0.217355	0.238162	0.356471	13.3064	0.0570886
Resazurin	Flu	none	STAT1 (control)	Control (+)	0.105324	0.0817487	-0.0497087	0.0573807	0.101256	0.149707	0.276663	0.143129	0.264238	13.3329	0.0663758
Resazurin	Flu	none	DDX1	0	0.346835	0.0856725	0.169485	0.293171	0.350067	0.401655	0.511888	0.00213779	0.0323351	13.5747	0.0735478
Resazurin	Flu	none	CSDE1	0	0.385027	0.0957195	0.200703	0.322156	0.38358	0.444091	0.577752	0.000510495	0.0163358	13.6134	0.0856946
Resazurin	Flu	none	UHRF1	0	-0.122998	0.104943	-0.334297	-0.193848	-0.121159	-0.0482133	0.0729065	0.256771	0.362501	13.1043	0.104932
Resazurin	Flu	none	VRK1	0	0.190736	0.103402	0.00811075	0.11805	0.183536	0.25623	0.405512	0.0435592	0.171564	13.4146	0.102871
Resazurin	Flu	none	XAB2	0	0.105228	0.0754423	-0.0400286	0.0591865	0.101931	0.148771	0.264243	0.134039	0.252308	13.3316	0.0690841
Resazurin	Flu	none	XRN1	0	0.106606	0.0649734	-0.0164024	0.0656278	0.104702	0.146171	0.241672	0.0887925	0.225	13.3333	0.0590856
Resazurin	Flu	none	YTHDC2	0	0.085233	0.0752126	-0.0627813	0.0400992	0.0845665	0.128132	0.246908	0.229404	0.356471	13.312	0.0712104
Resazurin	Flu	none	ZC3H11A	0	-0.125911	0.0810051	-0.281159	-0.179283	-0.128	-0.0736291	0.0415931	0.13164	0.252308	13.1007	0.0798382
Resazurin	Flu	none	ZC3H15	0	-0.188984	0.0901014	-0.369304	-0.248932	-0.186432	-0.128399	-0.0134034	0.0365054	0.159296	13.037	0.0910529
Resazurin	Flu	none	ZC3HAV1	0	0.163178	0.0976186	-0.0105498	0.0975518	0.155244	0.224082	0.371149	0.0690392	0.220925	13.3909	0.0978498
Resazurin	Flu	none	ZFP91;ZFP91-CNTF;ZNF653	0	0.163361	0.0878053	0.0214599	0.102162	0.152146	0.214744	0.362393	0.0300659	0.137444	13.3897	0.0855707
Resazurin	Flu	none	ZNF207	0	0.201802	0.0827091	0.0555885	0.142334	0.197688	0.25675	0.371747	0.0080786	0.0640045	13.4292	0.0834739
Resazurin	Flu	none	ZNF346	0	-0.178755	0.112073	-0.388535	-0.258226	-0.181794	-0.102493	0.0425579	0.120996	0.247141	13.0461	0.110135
Resazurin	Flu	none	ZNF385A	0	-0.0671543	0.0877461	-0.240594	-0.126868	-0.0669309	-0.00838038	0.0999066	0.452137	0.578735	13.1587	0.0867729
Resazurin	Flu	none	ZNFX1	0	-0.125289	0.0891306	-0.302075	-0.184398	-0.124241	-0.0656343	0.0454837	0.161272	0.286706	13.1004	0.0877443
Resazurin	Flu	none	GNB2L1;RACK1	0	0.145761	0.160455	-0.219777	0.0691327	0.142702	0.237582	0.441587	0.241887	0.356471	13.3741	0.150811
Resazurin	Flu	none	virus_background	Control (V)	-1.56293	0.346871	-2.2389	-1.79409	-1.56737	-1.33766	-0.878391	7.84656e-11	3.76635e-09	11.6624	0.344961
Resazurin	Flu	none	Neg. control 3	Control (-)	0.103186	0.0572181	-0.0106626	0.0686664	0.101641	0.136457	0.22151	0.0677113	0.220925	13.3298	0.0678029
Resazurin	Flu	none	Neg. control 4	Control (-)	-0.272475	0.0829299	-0.426124	-0.328822	-0.275984	-0.22214	-0.101149	0.00489557	0.0427249	12.9533	0.105944
Resazurin	Flu	none	PHF6	0	0.101713	0.0590933	-0.0149377	0.0644992	0.100855	0.139098	0.222128	0.0845194	0.225	13.3279	0.0465131
Resazurin	Flu	none	PRMT1	0	0.169022	0.0897637	0.00585536	0.105783	0.163632	0.229041	0.352351	0.0446782	0.171564	13.3941	0.0823629
Resazurin	Flu	none	PYHIN1	0	0.14992	0.0812449	0.00110282	0.0940365	0.14426	0.202924	0.320691	0.0497692	0.183763	13.3764	0.073208
Resazurin	Flu	none	QKI	0	0.0632166	0.0602788	-0.0637143	0.0253345	0.0654777	0.102182	0.176679	0.284121	0.384164	13.2896	0.0479389
Resazurin	Flu	none	R3HCC1	0	0.0723543	0.0614648	-0.0542336	0.0337486	0.074991	0.113072	0.191783	0.242438	0.356471	13.2994	0.049448
Resazurin	Flu	none	RBM14	0	0.134598	0.0712044	-0.000821777	0.087606	0.132394	0.180947	0.277847	0.0556268	0.197784	13.361	0.0603548
Resazurin	Flu	none	RBMS1	0	0.0390009	0.0686441	-0.104216	-0.00386376	0.0422444	0.0852298	0.165431	0.542676	0.659454	13.2639	0.0586254
Resazurin	Flu	none	RBMS2	0	0.0755563	0.0656949	-0.0611304	0.0352293	0.077462	0.116795	0.20086	0.245074	0.356471	13.3018	0.0546898
Resazurin	Flu	none	RSL1D1	0	0.0124934	0.0813567	-0.159487	-0.0379339	0.0163199	0.0676901	0.158718	0.837056	0.858212	13.2371	0.0729364
Resazurin	Flu	none	SMARCA5	0	-0.221978	0.0665695	-0.354542	-0.264959	-0.222369	-0.17951	-0.0886898	0.00434354	0.041698	13.0032	0.0546766
Resazurin	Flu	none	STAU1	0	-0.019873	0.0701883	-0.162416	-0.0644665	-0.0188368	0.0267246	0.11506	0.787724	0.829575	13.2054	0.0578719
Resazurin	Flu	none	STRBP	0	0.0974847	0.0578125	-0.0148536	0.0601753	0.0971124	0.134597	0.215384	0.0939204	0.226906	13.3235	0.0439335
Resazurin	Flu	none	SYNCRIP	0	0.0845823	0.0745331	-0.0717558	0.0425736	0.0857645	0.129275	0.229868	0.231523	0.356471	13.3112	0.0647592
Resazurin	Flu	none	TAOK1	0	0.251842	0.0766434	0.0881175	0.204038	0.255819	0.302714	0.393894	0.00427411	0.041698	13.4768	0.0669108
Resazurin	Flu	none	TAOK2	0	0.111323	0.0656887	-0.0288782	0.0698888	0.109365	0.151397	0.245495	0.0850752	0.225	13.3383	0.0541725
Resazurin	Flu	none	TAOK3	0	-0.000672343	0.0790096	-0.158263	-0.0537066	0.00123745	0.0541141	0.148252	0.988652	0.988652	13.225	0.0693652
Resazurin	Flu	none	TOE1	0	0.0797358	0.0587088	-0.0414149	0.0434463	0.0816184	0.117708	0.189272	0.176466	0.296391	13.3059	0.0442761
Resazurin	Flu	none	Neg. control 2	Control (-)	0.0682618	0.0587582	-0.0578772	0.0336564	0.0718449	0.105404	0.178243	0.238692	0.356471	13.2951	0.0632963
Resazurin	Flu	none	TSEN2	0	0.140693	0.0911881	-0.0323525	0.0824709	0.136531	0.196316	0.326649	0.100523	0.229767	13.3658	0.083807
Resazurin	Flu	none	TOP1	0	0.218912	0.0810135	0.0579033	0.164692	0.220633	0.272894	0.37994	0.00928772	0.0640045	13.444	0.0724721
Resazurin	Flu	none	ISY1	0	0.55683	0.0875192	0.381858	0.498907	0.558732	0.617666	0.721882	9.10841e-41	8.74408e-39	13.7843	0.0795838
Resazurin	Flu	none	KHDRBS1	0	0.0851943	0.0649606	-0.0469102	0.0455727	0.0865448	0.125852	0.212663	0.17907	0.296391	13.311	0.0542349
Resazurin	Flu	none	KIF2A	0	0.111274	0.0657199	-0.0144738	0.0684874	0.108916	0.151834	0.249113	0.0800762	0.225	13.3376	0.0532332
Resazurin	Flu	none	LARP1	0	0.0324342	0.111008	-0.205504	-0.0277537	0.0450528	0.101896	0.216535	0.663596	0.732244	13.258	0.103785
Resazurin	Flu	none	LRRC59	0	-0.0225258	0.0860278	-0.188839	-0.0799841	-0.0247893	0.0362926	0.144584	0.788521	0.829575	13.2023	0.076265
Resazurin	Flu	none	MKRN2	0	0.100033	0.0629802	-0.0246706	0.060457	0.0994216	0.139221	0.225062	0.105529	0.230245	13.3257	0.0491354
Resazurin	Flu	none	MNDA	0	0.181227	0.0856531	0.0203707	0.124461	0.180582	0.235397	0.353395	0.0297422	0.137444	13.4076	0.0756927
Resazurin	Flu	none	MOV10	0	0.104501	0.0636485	-0.0192207	0.0648477	0.103714	0.143664	0.235156	0.0963099	0.226906	13.3298	0.0507233
Resazurin	Flu	none	MSI2	0	0.0407466	0.0777318	-0.12784	-0.00623204	0.0472639	0.0939606	0.178508	0.55783	0.667191	13.2677	0.0678294
Resazurin	Flu	none	N4BP2	0	0.030636	0.0749343	-0.126377	-0.0166139	0.0343092	0.0817651	0.166688	0.648521	0.732244	13.2575	0.0672214
Resazurin	Flu	none	NTPCR	0	-0.270206	0.0824739	-0.430625	-0.323984	-0.270403	-0.216557	-0.110063	0.00332249	0.0398699	12.9566	0.0706919
Resazurin	Flu	none	NUDT16	0	0.0701611	0.0622145	-0.0631757	0.0328604	0.0737712	0.11076	0.184357	0.25413	0.362501	13.2964	0.0504237
Resazurin	Flu	none	NUMB	0	0.198314	0.109893	0.0137706	0.120058	0.187535	0.26878	0.433282	0.0399795	0.166871	13.4248	0.101424
Resazurin	Flu	none	PARP1	0	0.183064	0.0840924	0.0258403	0.123795	0.179772	0.239709	0.354973	0.0221438	0.111885	13.4088	0.0761345
Resazurin	Flu	none	PARP12	0	-0.0263625	0.0819959	-0.19578	-0.0798792	-0.0246517	0.0294704	0.128135	0.761246	0.82112	13.1994	0.0735843
Resazurin	Flu	none	PARP2	0	0.0163352	0.0853497	-0.167029	-0.037533	0.0236043	0.0755136	0.167887	0.795009	0.829575	13.2424	0.0781193
Resazurin	Flu	none	PATL1	0	0.0339412	0.0730308	-0.122385	-0.0128841	0.0377986	0.0838821	0.16735	0.61801	0.714807	13.2594	0.0630411
Resazurin	Flu	none	Neg. control 1	Control (-)	0.101047	0.0560905	-0.0135327	0.0666868	0.100588	0.1362	0.213596	0.0767072	0.225	13.327	0.0548529
Resazurin	Flu	none	PDIA5	0	0.257823	0.0990562	0.0679484	0.19263	0.2574	0.323522	0.455857	0.0102348	0.0640045	13.4856	0.0914902
Resazurin	Flu	none	DDX20	0	0.2041	0.163882	-0.103859	0.0963231	0.190289	0.309473	0.53244	0.154991	0.280738	13.4288	0.15772
Resazurin	Flu	none	DDX41	0	0.324182	0.0935418	0.140405	0.262219	0.322651	0.383425	0.512782	0.00235777	0.0323351	13.5517	0.0823067
Resazurin	Flu	none	DDX42	0	0.126779	0.0863272	-0.0355393	0.0721296	0.119783	0.177321	0.314747	0.104808	0.230245	13.3547	0.076518
Resazurin	Flu	none	DEK	0	0.0660652	0.139282	-0.200708	0.0035338	0.0648171	0.122555	0.388829	0.482671	0.60969	13.2935	0.12082
Resazurin	Flu	none	DHX36	0	0.236291	0.0993841	0.0551724	0.167368	0.232402	0.301256	0.440903	0.0111414	0.0640045	13.4634	0.0886852
Resazurin	Flu	none	DHX58	0	0.146301	0.0869569	-0.0169531	0.0906254	0.143854	0.203502	0.317033	0.0781356	0.225	13.3724	0.0792398
Resazurin	Flu	none	DHX9	0	0.503543	0.148621	0.166987	0.42244	0.520246	0.603788	0.744074	0.0113341	0.0640045	13.7286	0.14436
Resazurin	Flu	none	DTYMK	0	-0.0433098	0.1212	-0.274145	-0.125175	-0.0439414	0.0431427	0.17408	0.73668	0.803651	13.1883	0.113894
Resazurin	Flu	none	EEA1	0	-0.270011	0.107807	-0.485978	-0.33749	-0.268794	-0.198025	-0.0685624	0.0107344	0.0640045	12.9559	0.101344
Resazurin	Flu	none	EIF2S1	0	-0.0764261	0.1235	-0.340173	-0.151695	-0.0675844	0.00987182	0.130803	0.562942	0.667191	13.1511	0.119272
Resazurin	Flu	none	EIF2S3;EIF2S3L	0	0.0583637	0.0652255	-0.0801431	0.0179966	0.0619476	0.102756	0.177986	0.359721	0.479628	13.2858	0.0488556
Resazurin	Flu	none	ELAVL1	0	0.104647	0.0653372	-0.0259726	0.0632119	0.104435	0.145223	0.236711	0.110207	0.235109	13.3316	0.0501799
Resazurin	Flu	none	ERI3	0	0.250775	0.202155	-0.20513	0.138118	0.263433	0.373395	0.633074	0.178664	0.296391	13.4723	0.209496
Resazurin	Flu	none	EXOSC2	0	0.061502	0.0721079	-0.0926278	0.017798	0.0649815	0.108685	0.194264	0.372644	0.490053	13.2887	0.0615349
Resazurin	Flu	none	EXOSC4	0	0.0436163	0.0849577	-0.153315	-0.00441522	0.0544787	0.10034	0.187082	0.533625	0.656769	13.2705	0.0747583
Resazurin	Flu	none	FAM98B	0	0.102359	0.0695114	-0.0328308	0.0592662	0.100908	0.143089	0.248344	0.125671	0.248273	13.3284	0.0559653
Resazurin	Flu	none	IFI27	0	0.0352124	0.0871408	-0.156232	-0.017532	0.0436571	0.0937154	0.189131	0.626654	0.716176	13.2621	0.0767715
Resazurin	Flu	none	MAVS (control)	Control (+)	0.243804	0.143494	-0.0554484	0.157055	0.252677	0.337901	0.493707	0.0890624	0.225	13.474	0.135058
Resazurin	Flu	none	ILF3	0	0.0945145	0.508366	-0.912624	-0.237501	0.0896248	0.423076	1.09886	0.854831	0.863829	13.3187	0.49517
Resazurin	Flu	none	ILF2	0	-0.193974	0.462672	-1.07532	-0.499353	-0.202004	0.107598	0.745966	0.657284	0.732244	13.029	0.456607
Resazurin	Flu	PMA	UHRF1	0	0.0411402	0.0872461	-0.126636	-0.0145598	0.0406054	0.0960766	0.21379	0.62369	0.820195	12.7017	0.0856177
Resazurin	Flu	PMA	VRK1	0	0.135184	0.0993092	-0.06414	0.0736821	0.136517	0.198849	0.325462	0.159889	0.418142	12.7934	0.0971468
Resazurin	Flu	PMA	XAB2	0	0.128845	0.104267	-0.068932	0.0602103	0.125182	0.193913	0.340271	0.197725	0.457115	12.7865	0.0974471
Resazurin	Flu	PMA	XRN1	0	0.108428	0.0901759	-0.0706843	0.0514538	0.107982	0.167568	0.284069	0.218131	0.486991	12.7679	0.0880152
Resazurin	Flu	PMA	YTHDC2	0	0.116336	0.0898651	-0.0537207	0.0584334	0.113012	0.171482	0.305289	0.170167	0.418142	12.7769	0.0873326
Resazurin	Flu	PMA	ZC3H11A	0	-0.126106	0.088252	-0.287132	-0.18563	-0.130012	-0.0725836	0.0593768	0.161678	0.418142	12.5335	0.0824755
Resazurin	Flu	PMA	ZC3H15	0	-0.097367	0.0858284	-0.266266	-0.152159	-0.0975036	-0.0423945	0.0730525	0.248306	0.528083	12.5625	0.0820199
Resazurin	Flu	PMA	ZC3HAV1	0	-0.0010641	0.104173	-0.206698	-0.0685878	-0.000709616	0.066391	0.204434	0.994017	0.9947	12.6585	0.102028
Resazurin	Flu	PMA	ZFP91;ZFP91-CNTF;ZNF653	0	-0.0545611	0.0907846	-0.233956	-0.111933	-0.0551777	0.0044905	0.127206	0.538543	0.760296	12.6053	0.0880162
Resazurin	Flu	PMA	ZNF207	0	0.1673	0.0890818	-0.00228506	0.107582	0.165003	0.223936	0.348256	0.0583978	0.295063	12.8279	0.0873791
Resazurin	Flu	PMA	ZNF346	0	-0.139867	0.10447	-0.349843	-0.207867	-0.138333	-0.0727547	0.0646393	0.173063	0.418142	12.5188	0.0994815
Resazurin	Flu	PMA	ZNF385A	0	-0.204243	0.0970544	-0.395892	-0.266841	-0.204126	-0.141998	-0.0151192	0.0365998	0.206681	12.4543	0.0960473
Resazurin	Flu	PMA	ZNFX1	0	-0.098663	0.0914305	-0.2789	-0.157257	-0.0982614	-0.0387589	0.0805005	0.272224	0.533337	12.5616	0.0882124
Resazurin	Flu	PMA	GNB2L1;RACK1	0	0.0208727	0.171535	-0.396042	-0.0551379	0.0325228	0.109875	0.351311	0.796068	0.930959	12.6815	0.161777
Resazurin	Flu	PMA	virus_background	Control (V)	-1.36416	0.351325	-2.05487	-1.59899	-1.36127	-1.13317	-0.673736	0.000154495	0.00741576	11.2952	0.34817
Resazurin	Flu	PMA	Neg. control 3	Control (-)	0.0844491	0.0775016	-0.0637754	0.0344464	0.0821114	0.132275	0.245117	0.253262	0.528083	12.745	0.0935758
Resazurin	Flu	PMA	Neg. control 4	Control (-)	-0.268777	0.0868578	-0.443094	-0.323694	-0.267444	-0.214566	-0.10141	0.00640036	0.113016	12.3904	0.108557
Resazurin	Flu	PMA	DDX20	0	0.252694	0.186939	-0.151811	0.153301	0.258356	0.356172	0.621444	0.157003	0.418142	12.9104	0.180654
Resazurin	Flu	PMA	DDX41	0	0.296054	0.116365	0.0669011	0.22431	0.299007	0.369358	0.5216	0.0184709	0.172539	12.9583	0.10282
Resazurin	Flu	PMA	DDX42	0	0.166684	0.122518	-0.0785236	0.092771	0.16699	0.243043	0.406158	0.155274	0.418142	12.8269	0.10802
Resazurin	Flu	PMA	DEK	0	0.120833	0.260776	-0.407293	0.00862979	0.110777	0.22015	0.721922	0.483032	0.713401	12.7888	0.272791
Resazurin	Flu	PMA	DHX36	0	0.283786	0.115115	0.0567648	0.213496	0.284389	0.354512	0.50571	0.0241045	0.172539	12.9445	0.101078
Resazurin	Flu	PMA	DHX58	0	0.217662	0.21512	-0.240972	0.100779	0.218777	0.338436	0.661355	0.264041	0.528083	12.8784	0.208766
Resazurin	Flu	PMA	DHX9	0	0.432359	0.179263	0.0442552	0.339057	0.435596	0.531192	0.78765	0.0341222	0.204733	13.0925	0.169971
Resazurin	Flu	PMA	DTYMK	0	-0.163413	0.655699	-1.48054	-0.587182	-0.168072	0.273779	1.12502	0.804892	0.930959	12.4975	0.659494
Resazurin	Flu	PMA	EEA1	0	-0.301963	0.115427	-0.536605	-0.37157	-0.297504	-0.226563	-0.0918367	0.00904161	0.113016	12.3568	0.10247
Resazurin	Flu	PMA	EIF2S1	0	-0.108047	0.12358	-0.378461	-0.176246	-0.100983	-0.02934	0.114129	0.347075	0.607632	12.5496	0.116559
Resazurin	Flu	PMA	EIF2S3;EIF2S3L	0	0.101996	0.105549	-0.102893	0.0317417	0.100236	0.171303	0.314889	0.333116	0.607632	12.7635	0.0878611
Resazurin	Flu	PMA	ELAVL1	0	0.150084	0.0904786	-0.0292966	0.0909077	0.150466	0.209052	0.33025	0.0959917	0.341304	12.8114	0.0718114
Resazurin	Flu	PMA	ERI3	0	0.340107	0.208805	-0.102704	0.228448	0.341192	0.453807	0.772099	0.104541	0.358425	12.9984	0.213317
Resazurin	Flu	PMA	EXOSC2	0	0.0774243	0.125086	-0.171904	-0.000561376	0.0780893	0.157911	0.321332	0.515027	0.737949	12.7408	0.111135
Resazurin	Flu	PMA	EXOSC4	0	0.0537469	0.298268	-0.576834	-0.109858	0.0540027	0.208953	0.682779	0.802721	0.930959	12.7156	0.289041
Resazurin	Flu	PMA	FAM98B	0	-0.00755396	0.104877	-0.22241	-0.0751618	-0.00336248	0.0607379	0.192627	0.970646	0.9947	12.6539	0.0882969
Resazurin	Flu	PMA	IFI27	0	0.0677317	0.108627	-0.147533	-0.000665444	0.0653583	0.136051	0.290825	0.513565	0.737949	12.7264	0.0937797
Resazurin	Flu	PMA	MAVS (control)	Control (+)	0.216496	0.144196	-0.0874084	0.133381	0.220606	0.303974	0.486543	0.127801	0.408964	12.8798	0.131947
Resazurin	Flu	PMA	ILF3	0	0.0674127	0.521243	-0.977848	-0.272234	0.0654765	0.402991	1.08463	0.896426	0.956188	12.7237	0.508844
Resazurin	Flu	PMA	ILF2	0	-0.208614	0.467531	-1.12885	-0.516884	-0.212853	0.0942202	0.731276	0.64346	0.823629	12.4491	0.461164
Resazurin	Flu	PMA	ABCF1	0	0.236942	0.129702	-0.0173032	0.155556	0.236001	0.31854	0.493462	0.0681173	0.309724	12.9005	0.112937
Resazurin	Flu	PMA	ABCF3	0	-0.0240793	0.127168	-0.268312	-0.10463	-0.0254563	0.0528434	0.232679	0.828867	0.936132	12.6372	0.117179
Resazurin	Flu	PMA	ADAR	0	0.0221154	0.172676	-0.339429	-0.0743254	0.0242227	0.120811	0.372356	0.870741	0.941024	12.6816	0.165122
Resazurin	Flu	PMA	ADARB1	0	-0.0987415	0.122463	-0.375828	-0.177029	-0.100536	-0.0220323	0.146293	0.405073	0.648117	12.5631	0.110753
Resazurin	Flu	PMA	ANGEL2	0	-0.0334308	0.121037	-0.278064	-0.108865	-0.0308303	0.043906	0.19767	0.78199	0.930959	12.6288	0.103658
Resazurin	Flu	PMA	APEX1	0	0.207049	0.144044	-0.0837659	0.115521	0.206741	0.301093	0.483528	0.138108	0.418142	12.8657	0.138653
Resazurin	Flu	PMA	APTX	0	0.0412501	0.216575	-0.36889	-0.0832255	0.0266879	0.149083	0.522377	0.872408	0.941024	12.7017	0.209213
Resazurin	Flu	PMA	AQR	0	-0.287971	0.111593	-0.50223	-0.360779	-0.288793	-0.216178	-0.0666134	0.0202058	0.172539	12.3738	0.0994825
Resazurin	Flu	PMA	ASCC1	0	-0.433039	0.139162	-0.683656	-0.525835	-0.44248	-0.34957	-0.133208	0.0105952	0.113016	12.2287	0.129003
Resazurin	Flu	PMA	BANF1	0	-0.383205	0.127053	-0.631491	-0.463598	-0.386503	-0.304845	-0.126647	0.00827472	0.113016	12.2769	0.115259
Resazurin	Flu	PMA	C8orf88	0	-0.273488	0.117562	-0.503008	-0.349378	-0.274302	-0.197212	-0.0442962	0.0244038	0.172539	12.388	0.103502
Resazurin	Flu	PMA	CAPRIN1	0	-0.00417023	0.103449	-0.212228	-0.0719898	-0.00217062	0.0633276	0.196971	0.980047	0.9947	12.6573	0.0877592
Resazurin	Flu	PMA	CDKN2AIP	0	0.190615	0.287822	-0.397856	0.0241039	0.184249	0.358848	0.794491	0.456074	0.69497	12.8544	0.279547
Resazurin	Flu	PMA	CHAF1A	0	-0.0763312	0.181004	-0.449664	-0.176273	-0.0799448	0.0207282	0.309365	0.601075	0.812721	12.5865	0.172013
Resazurin	Flu	PMA	CHAF1B	0	-0.016632	0.2118	-0.488567	-0.112003	-0.00944228	0.0816034	0.430136	0.941472	0.982406	12.6468	0.201687
Resazurin	Flu	PMA	CMTR1	0	0.11557	0.250435	-0.414245	-0.0220751	0.123597	0.255493	0.665128	0.567927	0.790159	12.7775	0.234976
Resazurin	Flu	PMA	CMTR2	0	-0.0503072	0.107332	-0.267648	-0.120369	-0.0490568	0.0203753	0.157477	0.640827	0.823629	12.611	0.0928611
Resazurin	Flu	PMA	STAT1 (control)	Control (+)	0.0561251	0.163256	-0.258755	-0.0371358	0.049869	0.140879	0.42236	0.703792	0.866205	12.7164	0.153581
Resazurin	Flu	PMA	DDX1	0	0.334375	0.117275	0.0975979	0.259812	0.335202	0.408744	0.572035	0.0100591	0.113016	12.9953	0.106299
Resazurin	Flu	PMA	CSDE1	0	0.375187	0.111851	0.159492	0.301645	0.374251	0.446105	0.593599	0.00299592	0.0958695	13.0361	0.0986025
Resazurin	Flu	PMA	ISY1	0	0.531118	0.0949524	0.339842	0.46958	0.5336	0.593199	0.715075	1.39148e-17	1.33582e-15	13.1901	0.0841489
Resazurin	Flu	PMA	KHDRBS1	0	0.0844109	0.0932046	-0.0951493	0.0247949	0.0821232	0.141795	0.276657	0.34528	0.607632	12.745	0.0815389
Resazurin	Flu	PMA	KIF2A	0	0.0918297	0.0835599	-0.0796351	0.0389165	0.0930687	0.144601	0.258388	0.262375	0.528083	12.7526	0.0706936
Resazurin	Flu	PMA	LARP1	0	0.107827	0.123729	-0.15106	0.0417006	0.113106	0.180407	0.336524	0.318337	0.599222	12.7684	0.116875
Resazurin	Flu	PMA	LRRC59	0	0.015532	0.107999	-0.205605	-0.0541252	0.018012	0.0898057	0.220187	0.8713	0.941024	12.6723	0.0985063
Resazurin	Flu	PMA	MKRN2	0	0.0746733	0.0971506	-0.121657	0.0142945	0.0754002	0.136185	0.263144	0.417464	0.656993	12.7334	0.0855764
Resazurin	Flu	PMA	MNDA	0	0.0847343	0.109774	-0.126954	0.0141577	0.085444	0.154748	0.301889	0.428786	0.663926	12.7461	0.0991999
Resazurin	Flu	PMA	MOV10	0	0.0811079	0.090707	-0.0998307	0.0230441	0.0816655	0.140713	0.256539	0.356173	0.607632	12.7413	0.0768782
Resazurin	Flu	PMA	MSI2	0	0.0182823	0.0914463	-0.16537	-0.0392222	0.0200294	0.079321	0.190928	0.821307	0.936132	12.6792	0.079104
Resazurin	Flu	PMA	N4BP2	0	0.0208938	0.279041	-0.546317	-0.14399	0.0218178	0.189485	0.589069	0.927572	0.978538	12.6791	0.277795
Resazurin	Flu	PMA	NTPCR	0	-0.0952403	0.113517	-0.314096	-0.162218	-0.0986903	-0.0283224	0.135871	0.359373	0.607632	12.5659	0.105377
Resazurin	Flu	PMA	NUDT16	0	0.110205	0.0973293	-0.0885557	0.046614	0.113549	0.175637	0.292039	0.258797	0.528083	12.7707	0.087392
Resazurin	Flu	PMA	NUMB	0	0.0856514	0.10295	-0.119557	0.0208768	0.0879699	0.150627	0.290259	0.386099	0.633939	12.7473	0.0921862
Resazurin	Flu	PMA	PARP1	0	0.174614	0.0984148	-0.0219964	0.110262	0.17469	0.23874	0.370919	0.0784519	0.313807	12.8334	0.0867026
Resazurin	Flu	PMA	PARP12	0	-0.0341492	0.0931675	-0.223106	-0.09336	-0.0324342	0.0268073	0.146179	0.716981	0.871269	12.6247	0.0815457
Resazurin	Flu	PMA	PARP2	0	0.0188713	0.108172	-0.19594	-0.0477503	0.0197578	0.0871917	0.244037	0.844435	0.941024	12.6777	0.100581
Resazurin	Flu	PMA	PATL1	0	0.113119	0.0880128	-0.0586751	0.0556166	0.11467	0.171356	0.285471	0.199988	0.457115	12.772	0.0750345
Resazurin	Flu	PMA	Neg. control 1	Control (-)	0.0989051	0.0734541	-0.0470774	0.0516426	0.0990217	0.145986	0.24566	0.174226	0.418142	12.7601	0.0757275
Resazurin	Flu	PMA	PDIA5	0	0.175486	0.103957	-0.02406	0.108941	0.172534	0.241892	0.392226	0.0854898	0.328281	12.8377	0.0944211
Resazurin	Flu	PMA	PHF6	0	0.238503	0.10194	0.0355231	0.172459	0.238899	0.304071	0.439018	0.0269592	0.172539	12.8981	0.092789
Resazurin	Flu	PMA	PRMT1	0	0.145772	0.108463	-0.0677559	0.0798386	0.144654	0.211436	0.357186	0.160966	0.418142	12.8043	0.100057
Resazurin	Flu	PMA	PYHIN1	0	0.172729	0.096176	-0.0174605	0.11208	0.173395	0.234445	0.364111	0.0742048	0.309724	12.8325	0.0854085
Resazurin	Flu	PMA	QKI	0	-0.00466026	0.110789	-0.245258	-0.0666597	0.00155027	0.0623028	0.205534	0.9947	0.9947	12.6553	0.102964
Resazurin	Flu	PMA	R3HCC1	0	0.0441847	0.0856515	-0.124909	-0.0100986	0.0440313	0.0983527	0.213296	0.585939	0.803574	12.7032	0.0733767
Resazurin	Flu	PMA	RBM14	0	0.163501	0.0907963	-0.0149886	0.104196	0.162571	0.221362	0.346453	0.0716834	0.309724	12.822	0.0770926
Resazurin	Flu	PMA	RBMS1	0	0.0861916	0.0955036	-0.101534	0.0230397	0.0861143	0.14786	0.276233	0.360782	0.607632	12.744	0.0858479
Resazurin	Flu	PMA	RBMS2	0	0.0357471	0.0897931	-0.145814	-0.0207314	0.0361915	0.0931676	0.211186	0.67421	0.851634	12.6954	0.0777851
Resazurin	Flu	PMA	RSL1D1	0	-0.0515633	0.109767	-0.260599	-0.121627	-0.0537922	0.0171754	0.17246	0.611029	0.814706	12.6074	0.100507
Resazurin	Flu	PMA	SMARCA5	0	-0.277064	0.0906168	-0.457264	-0.335954	-0.27831	-0.220853	-0.0895374	0.00490363	0.113016	12.3812	0.0778677
Resazurin	Flu	PMA	STAU1	0	-0.14661	0.0873373	-0.315705	-0.203066	-0.146782	-0.0895129	0.0251763	0.0958445	0.341304	12.5133	0.0742912
Resazurin	Flu	PMA	STRBP	0	0.0738612	0.0882987	-0.102869	0.0176116	0.0746792	0.13009	0.24736	0.389608	0.633939	12.7334	0.0749447
Resazurin	Flu	PMA	SYNCRIP	0	0.122557	0.0911679	-0.0586915	0.0638754	0.121662	0.181085	0.306387	0.168159	0.418142	12.7822	0.0786645
Resazurin	Flu	PMA	TAOK1	0	0.222779	0.0943083	0.0305812	0.16451	0.223996	0.283745	0.409611	0.026517	0.172539	12.8812	0.0818833
Resazurin	Flu	PMA	TAOK2	0	0.175859	0.0987534	-0.0151906	0.111928	0.175377	0.239424	0.370284	0.0720883	0.309724	12.8339	0.0881692
Resazurin	Flu	PMA	TAOK3	0	-0.0368514	0.0970365	-0.225073	-0.0998691	-0.038045	0.0265569	0.157319	0.684538	0.85345	12.6209	0.0856939
Resazurin	Flu	PMA	TOE1	0	0.0571238	0.0829682	-0.11036	0.00405107	0.0580526	0.109859	0.21813	0.474806	0.712209	12.7152	0.0677299
Resazurin	Flu	PMA	Neg. control 2	Control (-)	0.0854283	0.0839874	-0.0910067	0.0355788	0.0885332	0.13987	0.240465	0.283625	0.54456	12.7444	0.093612
Resazurin	Flu	PMA	TSEN2	0	0.173591	0.113235	-0.045158	0.103063	0.172103	0.241693	0.404791	0.114436	0.378822	12.8316	0.103361
Resazurin	Flu	PMA	TOP1	0	0.184962	0.093634	-0.00135056	0.123772	0.185617	0.246238	0.371985	0.0547316	0.291902	12.8443	0.0814733
Resazurin	HSV	PMA	UHRF1	+	0.668882	0.203351	0.279845	0.545381	0.665983	0.794854	1.05376	0.0111966	0.0582423	13.88	0.208212
Resazurin	HSV	PMA	VRK1	0	0.498113	0.10869	0.2847	0.429798	0.496948	0.567049	0.710457	0.00107142	0.025714	13.7088	0.100261
Resazurin	HSV	PMA	XAB2	0	0.1302	0.274711	-0.450279	-0.0151751	0.124324	0.273848	0.731355	0.554694	0.760723	13.344	0.28032
Resazurin	HSV	PMA	XRN1	0	0.225406	0.109367	-0.0166496	0.161133	0.225141	0.290449	0.439095	0.0447131	0.165095	13.4357	0.105997
Resazurin	HSV	PMA	YTHDC2	0	0.098033	0.201794	-0.317199	-0.0121265	0.0983072	0.206714	0.524223	0.554671	0.760723	13.3113	0.212543
Resazurin	HSV	PMA	ZC3H11A	0	0.267801	0.0889289	0.0910973	0.208901	0.266809	0.325706	0.441727	0.00545336	0.0402709	13.4775	0.0802103
Resazurin	HSV	PMA	ZC3H15	0	0.394063	0.219388	-0.0092461	0.247819	0.377862	0.54002	0.818551	0.0538482	0.172314	13.6049	0.212812
Resazurin	HSV	PMA	ZC3HAV1	0	0.101534	0.0994994	-0.0896326	0.0412847	0.102711	0.164219	0.288597	0.276584	0.440043	13.3153	0.0860045
Resazurin	HSV	PMA	ZFP91;ZFP91-CNTF;ZNF653	0	-0.0823972	0.14061	-0.370331	-0.175208	-0.0750255	0.011492	0.176528	0.564244	0.762922	13.1276	0.1344
Resazurin	HSV	PMA	ZNF207	0	0.153091	0.122278	-0.0813678	0.0757378	0.152672	0.228745	0.395922	0.191937	0.347062	13.3645	0.119853
Resazurin	HSV	PMA	ZNF346	0	-0.263575	0.183627	-0.588681	-0.374538	-0.276861	-0.171294	0.149739	0.14708	0.300419	12.9588	0.195952
Resazurin	HSV	PMA	ZNF385A	0	0.169166	0.108047	-0.0366263	0.100968	0.167077	0.2348	0.393062	0.102689	0.259426	13.3807	0.103818
Resazurin	HSV	PMA	ZNFX1	0	0.326132	0.119554	0.103697	0.250289	0.322185	0.396371	0.576016	0.00885584	0.0511806	13.5361	0.115987
Resazurin	HSV	PMA	GNB2L1;RACK1	0	0.168929	0.514059	-0.830929	-0.160003	0.169184	0.49726	1.2032	0.735056	0.850186	13.386	0.508469
Resazurin	HSV	PMA	virus_background	Control (V)	-1.71788	0.178029	-2.10721	-1.8155	-1.71133	-1.61331	-1.36	1.01151e-264	9.71052e-263	11.4937	0.171465
Resazurin	HSV	PMA	Neg. control 3	Control (-)	-0.204756	0.101125	-0.396523	-0.270532	-0.207631	-0.141539	0.00029809	0.052996	0.172314	13.0051	0.123554
Resazurin	HSV	PMA	Neg. control 4	Control (-)	-0.061066	0.108656	-0.242115	-0.127415	-0.0706099	-0.0078474	0.181242	0.462841	0.663176	13.1493	0.139993
Resazurin	HSV	PMA	ABCF1	0	0.142956	0.348243	-0.569094	-0.048317	0.146683	0.328973	0.883802	0.612526	0.774726	13.3553	0.353429
Resazurin	HSV	PMA	ABCF3	0	0.178289	0.132003	-0.0841562	0.0987071	0.179645	0.259109	0.436551	0.158309	0.306786	13.39	0.117192
Resazurin	HSV	PMA	ADAR	0	0.23933	0.192978	-0.166273	0.133821	0.241476	0.343986	0.641755	0.181943	0.342482	13.454	0.189693
Resazurin	HSV	PMA	ADARB1	0	0.189568	0.158511	-0.116781	0.0961192	0.186902	0.279469	0.515477	0.195222	0.347062	13.4002	0.145212
Resazurin	HSV	PMA	ANGEL2	0	0.0247	0.114399	-0.202312	-0.0505618	0.0261877	0.100196	0.245949	0.820283	0.8848	13.2371	0.0922479
Resazurin	HSV	PMA	APEX1	0	0.273195	0.133422	0.00488205	0.191445	0.271543	0.355556	0.537094	0.0482631	0.169146	13.4835	0.119623
Resazurin	HSV	PMA	APTX	0	0.0199711	0.277002	-0.570764	-0.135009	0.0257945	0.178241	0.562506	0.91353	0.941669	13.2327	0.2758
Resazurin	HSV	PMA	AQR	0	0.199616	0.408588	-0.615776	-0.061624	0.196918	0.45959	1.00975	0.612181	0.774726	13.4125	0.399478
Resazurin	HSV	PMA	ASCC1	0	-0.00517926	0.144459	-0.305447	-0.0906636	-0.00238989	0.0850054	0.2757	0.984914	0.984914	13.2104	0.126655
Resazurin	HSV	PMA	BANF1	0	-0.221583	0.741016	-1.68739	-0.703714	-0.232334	0.26541	1.23919	0.764668	0.873907	12.9897	0.742722
Resazurin	HSV	PMA	C8orf88	0	0.134358	0.128176	-0.133705	0.0572421	0.135964	0.216748	0.37528	0.273386	0.440043	13.3465	0.110564
Resazurin	HSV	PMA	CAPRIN1	0	0.291443	0.114289	0.0614508	0.218689	0.292202	0.366331	0.515646	0.0173327	0.0792353	13.5028	0.0944118
Resazurin	HSV	PMA	CDKN2AIP	0	0.0722659	0.276624	-0.542246	-0.0799265	0.0827947	0.227011	0.623292	0.713889	0.846091	13.2871	0.268047
Resazurin	HSV	PMA	CHAF1A	0	0.107438	0.4132	-0.697723	-0.1589	0.0985852	0.370128	0.951811	0.797012	0.8848	13.3219	0.414297
Resazurin	HSV	PMA	CHAF1B	0	0.223397	0.462112	-0.71464	-0.0724959	0.222157	0.518905	1.16543	0.618005	0.774726	13.4443	0.457304
Resazurin	HSV	PMA	CMTR1	0	0.360937	0.263824	-0.182914	0.20941	0.360228	0.512764	0.91043	0.159784	0.306786	13.571	0.2502
Resazurin	HSV	PMA	CMTR2	0	-0.0267093	0.128637	-0.27972	-0.112576	-0.0256183	0.0577265	0.222982	0.84008	0.896085	13.1852	0.10996
Resazurin	HSV	PMA	STAT1 (control)	Control (+)	0.280523	0.182373	-0.099451	0.177492	0.279578	0.383847	0.665578	0.112927	0.268891	13.4905	0.172605
Resazurin	HSV	PMA	DDX1	0	0.280975	0.14752	-0.0258393	0.20243	0.287549	0.36881	0.544724	0.063226	0.182145	13.4904	0.137486
Resazurin	HSV	PMA	CSDE1	0	0.266083	0.115435	0.0431847	0.190382	0.264467	0.340629	0.49614	0.0241204	0.100677	13.4786	0.0971608
Resazurin	HSV	PMA	DDX20	0	0.408865	0.373351	-0.38584	0.184793	0.434119	0.645317	1.11434	0.267895	0.440043	13.6221	0.363674
Resazurin	HSV	PMA	DDX41	0	0.412765	0.128878	0.150612	0.33002	0.415336	0.498668	0.653157	0.00537202	0.0402709	13.6213	0.108492
Resazurin	HSV	PMA	DDX42	0	0.424207	0.134744	0.145961	0.341687	0.42588	0.508553	0.680436	0.00698834	0.0479201	13.6352	0.113884
Resazurin	HSV	PMA	DEK	0	0.481545	0.524087	-0.554823	0.148968	0.4871	0.815128	1.53474	0.349365	0.524048	13.6949	0.525139
Resazurin	HSV	PMA	DHX36	0	0.463569	0.133509	0.189296	0.379917	0.46582	0.551122	0.712479	0.00314037	0.034473	13.6744	0.113562
Resazurin	HSV	PMA	DHX58	0	0.337607	0.216013	-0.134843	0.221746	0.341382	0.462001	0.782706	0.125684	0.275585	13.5491	0.204791
Resazurin	HSV	PMA	DHX9	0	0.534123	0.175025	0.180348	0.434074	0.529959	0.632021	0.912963	0.00906324	0.0511806	13.7431	0.160868
Resazurin	HSV	PMA	DTYMK	0	-0.105927	0.956404	-1.95792	-0.744822	-0.101532	0.538853	1.7283	0.912004	0.941669	13.0972	0.961399
Resazurin	HSV	PMA	EEA1	0	-0.308841	0.115134	-0.549211	-0.38193	-0.306592	-0.23018	-0.0928078	0.00852888	0.0511806	12.9026	0.0898926
Resazurin	HSV	PMA	EIF2S1	0	0.155867	0.106307	-0.0631364	0.088808	0.159573	0.227395	0.357444	0.156666	0.306786	13.3672	0.0821154
Resazurin	HSV	PMA	EIF2S3;EIF2S3L	0	-0.0291151	0.122211	-0.279578	-0.111026	-0.0304201	0.0514977	0.214157	0.80905	0.8848	13.1829	0.099681
Resazurin	HSV	PMA	ELAVL1	0	0.240838	0.112484	0.013917	0.167538	0.241089	0.315177	0.464469	0.0385567	0.154227	13.453	0.0881788
Resazurin	HSV	PMA	ERI3	0	0.515168	0.143885	0.221605	0.425199	0.515733	0.606124	0.791716	0.00252784	0.034473	13.7255	0.127076
Resazurin	HSV	PMA	EXOSC2	0	0.122008	0.128641	-0.130609	0.0417871	0.1238	0.203916	0.372327	0.32562	0.496183	13.3353	0.106342
Resazurin	HSV	PMA	EXOSC4	0	0.244136	0.374051	-0.510858	0.00786572	0.241225	0.481993	1.00121	0.497083	0.701764	13.4649	0.374672
Resazurin	HSV	PMA	FAM98B	0	0.119843	0.10873	-0.108722	0.0503614	0.122562	0.19194	0.327385	0.26127	0.440043	13.3316	0.0849948
Resazurin	HSV	PMA	IFI27	0	-0.129205	0.11478	-0.354691	-0.204139	-0.129504	-0.0548423	0.0934483	0.250226	0.436759	13.0829	0.0907778
Resazurin	HSV	PMA	MAVS (control)	Control (+)	0.19233	0.120615	-0.0545595	0.115477	0.192251	0.270639	0.427605	0.11764	0.268891	13.4041	0.0983356
Resazurin	HSV	PMA	ILF3	0	0.0358377	1.01414	-1.95679	-0.633202	0.0263314	0.698005	2.04192	0.978718	0.984914	13.2697	1.02503
Resazurin	HSV	PMA	ILF2	0	-1.06276	0.967781	-2.96175	-1.72206	-1.0631	-0.410478	0.827762	0.279611	0.440043	12.1461	0.962886
Resazurin	HSV	PMA	ISY1	+	0.784259	0.104684	0.577287	0.715778	0.783777	0.851729	0.990438	7.70322e-67	3.69755e-65	13.9972	0.0877854
Resazurin	HSV	PMA	KHDRBS1	0	0.165024	0.112153	-0.0584503	0.093836	0.164092	0.23799	0.3803	0.133557	0.278728	13.3791	0.0964064
Resazurin	HSV	PMA	KIF2A	0	0.227291	0.121393	-0.0156567	0.151093	0.228366	0.304537	0.46019	0.0678536	0.186113	13.4404	0.104286
Resazurin	HSV	PMA	LARP1	0	0.462438	0.148836	0.148372	0.372805	0.471234	0.561182	0.728108	0.0115271	0.0582423	13.6723	0.138302
Resazurin	HSV	PMA	LRRC59	0	0.18562	0.115753	-0.0514581	0.113641	0.187275	0.261338	0.405011	0.108621	0.267376	13.398	0.0992715
Resazurin	HSV	PMA	MKRN2	0	0.0113462	0.105202	-0.190048	-0.0587323	0.0105276	0.0801037	0.225811	0.922051	0.941669	13.2234	0.0891621
Resazurin	HSV	PMA	MNDA	0	0.235088	0.12585	-0.00574576	0.153507	0.231177	0.313573	0.489594	0.0575063	0.178084	13.4488	0.110853
Resazurin	HSV	PMA	MOV10	0	0.139783	0.106219	-0.0763604	0.0717653	0.142903	0.209124	0.340163	0.187671	0.34647	13.3523	0.0888278
Resazurin	HSV	PMA	MSI2	0	0.0160182	0.11979	-0.22719	-0.0609802	0.0182814	0.0945586	0.243837	0.878471	0.926739	13.2269	0.104191
Resazurin	HSV	PMA	N4BP2	0	0.286746	0.299985	-0.32125	0.0992475	0.284466	0.475895	0.902496	0.319875	0.49529	13.501	0.297514
Resazurin	HSV	PMA	NTPCR	0	0.0759807	0.202777	-0.377355	-0.0366645	0.0896913	0.200335	0.447448	0.621395	0.774726	13.2892	0.192614
Resazurin	HSV	PMA	NUDT16	0	0.0684421	0.092871	-0.117551	0.00811959	0.0689654	0.129575	0.248521	0.449452	0.657162	13.281	0.0746703
Resazurin	HSV	PMA	NUMB	0	0.228929	0.125636	-0.00961113	0.14694	0.225137	0.307795	0.482662	0.0604484	0.181345	13.4419	0.112238
Resazurin	HSV	PMA	PARP1	0	0.34793	0.106153	0.132592	0.280032	0.348106	0.417567	0.55568	0.00359094	0.034473	13.5594	0.0897564
Resazurin	HSV	PMA	PARP12	0	-0.0618708	0.115421	-0.28996	-0.135756	-0.0626681	0.0138804	0.164604	0.585168	0.774726	13.1494	0.0981542
Resazurin	HSV	PMA	PARP2	0	-0.0255314	0.149327	-0.320636	-0.111435	-0.028711	0.0577161	0.282805	0.815517	0.8848	13.1854	0.143617
Resazurin	HSV	PMA	PATL1	0	-0.042392	0.132243	-0.303356	-0.12408	-0.0430133	0.0403282	0.21516	0.733939	0.850186	13.1688	0.113705
Resazurin	HSV	PMA	Neg. control 1	Control (-)	-0.0404622	0.100882	-0.246855	-0.102044	-0.0385436	0.0255502	0.146484	0.686249	0.823499	13.1728	0.111866
Resazurin	HSV	PMA	PDIA5	0	0.192383	0.106684	-0.0221649	0.124845	0.19292	0.261271	0.400547	0.0769151	0.205107	13.4045	0.0899567
Resazurin	HSV	PMA	PHF6	0	0.569583	0.150342	0.28203	0.475215	0.565294	0.661452	0.87438	0.00241608	0.034473	13.7808	0.136092
Resazurin	HSV	PMA	PRMT1	0	0.298331	0.186076	-0.0673396	0.199822	0.294829	0.392737	0.692206	0.0871211	0.226044	13.5109	0.191147
Resazurin	HSV	PMA	PYHIN1	0	0.154036	0.160482	-0.178304	0.0690715	0.16078	0.24367	0.459474	0.272074	0.440043	13.3661	0.149812
Resazurin	HSV	PMA	QKI	0	-0.0564646	0.197564	-0.397865	-0.172625	-0.0735145	0.0354593	0.411671	0.646554	0.795759	13.1576	0.185252
Resazurin	HSV	PMA	R3HCC1	0	0.211299	0.154115	-0.0689429	0.116987	0.202163	0.295706	0.540348	0.12631	0.275585	13.4238	0.139141
Resazurin	HSV	PMA	RBM14	0	0.473341	0.125987	0.236905	0.388005	0.469018	0.555732	0.724876	0.000762546	0.0244015	13.6853	0.11089
Resazurin	HSV	PMA	RBMS1	0	0.233643	0.116021	0.00317276	0.161698	0.23367	0.30577	0.463625	0.0493343	0.169146	13.4451	0.0995133
Resazurin	HSV	PMA	RBMS2	0	-0.0287782	0.120639	-0.269928	-0.109546	-0.0279534	0.0514566	0.205417	0.820093	0.8848	13.1837	0.108681
Resazurin	HSV	PMA	RSL1D1	0	-0.182756	0.123575	-0.427558	-0.263166	-0.180657	-0.101331	0.0510227	0.133127	0.278728	13.0281	0.109408
Resazurin	HSV	PMA	SMARCA5	0	-0.315826	0.123906	-0.564373	-0.393894	-0.314504	-0.234934	-0.0808753	0.0136113	0.0653342	12.8951	0.108699
Resazurin	HSV	PMA	STAU1	0	-0.0778095	0.106304	-0.296184	-0.146246	-0.0762476	-0.00907362	0.129951	0.451799	0.657162	13.1318	0.0918244
Resazurin	HSV	PMA	STRBP	0	0.318604	0.0992465	0.11469	0.25594	0.320219	0.384954	0.508627	0.00450501	0.0393164	13.5301	0.0804706
Resazurin	HSV	PMA	SYNCRIP	0	0.200887	0.105025	-0.0127279	0.134987	0.203047	0.268503	0.402762	0.0645095	0.182145	13.4125	0.0889986
Resazurin	HSV	PMA	TAOK1	0	0.312078	0.129636	0.0591258	0.230852	0.309798	0.395398	0.562556	0.0209033	0.0912145	13.5256	0.120766
Resazurin	HSV	PMA	TAOK2	0	0.0512336	0.130458	-0.211499	-0.0326652	0.0534961	0.136757	0.303694	0.681237	0.823499	13.2632	0.11728
Resazurin	HSV	PMA	TAOK3	0	0.0535637	0.103938	-0.157638	-0.0144635	0.0537042	0.123382	0.254747	0.603683	0.774726	13.2658	0.0894251
Resazurin	HSV	PMA	TOE1	0	0.163816	0.100709	-0.0421787	0.100785	0.166535	0.230432	0.354671	0.115093	0.268891	13.3757	0.0833054
Resazurin	HSV	PMA	Neg. control 2	Control (-)	0.306263	0.0901204	0.128381	0.246904	0.305199	0.365022	0.485437	0.00159172	0.0305611	13.5196	0.0896481
Resazurin	HSV	PMA	TSEN2	0	0.362822	0.107837	0.149591	0.294865	0.363289	0.432421	0.572318	0.00343235	0.034473	13.5757	0.0890178
Resazurin	HSV	PMA	TOP1	0	0.253927	0.121474	0.0143831	0.175558	0.252732	0.33052	0.496173	0.0418012	0.160517	13.4672	0.107349
Resazurin	HSV	none	ISY1	0	0.549286	0.0885333	0.37114	0.489783	0.550399	0.608611	0.718718	1.63691e-33	7.85718e-32	14.0861	0.0777173
Resazurin	HSV	none	KHDRBS1	0	0.105812	0.0740254	-0.0457969	0.0607695	0.105568	0.150194	0.256069	0.141275	0.277164	13.6429	0.0607099
Resazurin	HSV	none	KIF2A	0	0.155997	0.0937512	-0.0220533	0.0960275	0.152932	0.21492	0.338744	0.0813547	0.225409	13.6926	0.0828717
Resazurin	HSV	none	LARP1	0	0.16117	0.0932019	-0.0084036	0.0997164	0.155358	0.217645	0.357153	0.0616833	0.225409	13.6977	0.0831005
Resazurin	HSV	none	LRRC59	0	0.110486	0.0742648	-0.0373524	0.0655496	0.109894	0.156198	0.260201	0.124165	0.277164	13.6471	0.0574077
Resazurin	HSV	none	MKRN2	0	0.0735615	0.0651774	-0.0626478	0.0334945	0.0760888	0.11733	0.195933	0.26253	0.413162	13.6112	0.0506036
Resazurin	HSV	none	MNDA	0	0.165765	0.085284	0.00509	0.109264	0.162576	0.221451	0.336899	0.0471786	0.20587	13.7019	0.0729895
Resazurin	HSV	none	MOV10	0	0.0950712	0.0747971	-0.0630014	0.04926	0.0972408	0.142406	0.24266	0.197289	0.357354	13.6319	0.060021
Resazurin	HSV	none	MSI2	0	0.0377164	0.0900875	-0.150171	-0.0191769	0.0439208	0.10008	0.197286	0.63523	0.762276	13.5749	0.0808756
Resazurin	HSV	none	N4BP2	0	0.210252	0.130167	-0.0416709	0.132292	0.206979	0.288697	0.452728	0.0828627	0.225409	13.7497	0.124031
Resazurin	HSV	none	NTPCR	0	-0.0122413	0.130931	-0.279689	-0.0856486	-0.00733797	0.0651397	0.22672	0.947516	0.970211	13.5257	0.122695
Resazurin	HSV	none	NUDT16	0	0.0675155	0.0656315	-0.0724399	0.0271082	0.0708989	0.110943	0.191383	0.297124	0.45276	13.6044	0.0500704
Resazurin	HSV	none	NUMB	0	0.125123	0.0779946	-0.0273666	0.0769528	0.123741	0.172883	0.275812	0.100594	0.241426	13.6623	0.0649577
Resazurin	HSV	none	PARP1	0	0.220633	0.0850249	0.0547303	0.164369	0.220099	0.277358	0.381787	0.0133774	0.119499	13.7573	0.0742759
Resazurin	HSV	none	PARP12	0	-0.204464	0.0830303	-0.361436	-0.259689	-0.207083	-0.151397	-0.0318279	0.0245181	0.141746	13.3322	0.0726656
Resazurin	HSV	none	PARP2	0	-0.121301	0.084273	-0.287476	-0.173609	-0.121344	-0.0689183	0.0438164	0.141469	0.277164	13.4152	0.073071
Resazurin	HSV	none	PATL1	0	-0.150939	0.101585	-0.336382	-0.213775	-0.157435	-0.0943154	0.0689436	0.138746	0.277164	13.3846	0.0883348
Resazurin	HSV	none	Neg. control 1	Control (-)	-0.0801553	0.0823674	-0.246039	-0.132242	-0.0792544	-0.0273646	0.0751196	0.308838	0.463257	13.4583	0.0951831
Resazurin	HSV	none	PDIA5	0	0.141586	0.0758114	-0.00571334	0.0946048	0.138846	0.188209	0.296347	0.0598019	0.225409	13.6785	0.0622187
Resazurin	HSV	none	PHF6	0	0.251214	0.120446	0.0171012	0.171701	0.256996	0.334255	0.468668	0.0388871	0.186658	13.7875	0.109483
Resazurin	HSV	none	PRMT1	0	0.218806	0.141586	-0.0528129	0.143429	0.217222	0.293036	0.487034	0.0808553	0.225409	13.7554	0.144366
Resazurin	HSV	none	PYHIN1	0	0.0739524	0.118246	-0.168589	0.0203343	0.0805288	0.132384	0.290979	0.392192	0.537864	13.6117	0.104411
Resazurin	HSV	none	QKI	0	-0.0168002	0.11309	-0.240596	-0.0773234	-0.0135831	0.0478946	0.188163	0.882651	0.941495	13.5206	0.110058
Resazurin	HSV	none	R3HCC1	0	0.140578	0.110168	-0.0619117	0.0782966	0.134143	0.198891	0.370216	0.14034	0.277164	13.6753	0.0954159
Resazurin	HSV	none	RBM14	0	0.20589	0.0808012	0.0441097	0.151599	0.207312	0.258555	0.365215	0.0161821	0.119499	13.7437	0.0669421
Resazurin	HSV	none	RBMS1	0	0.0836559	0.0788841	-0.0795276	0.0376543	0.0866599	0.133931	0.229036	0.274328	0.424766	13.6205	0.0654648
Resazurin	HSV	none	RBMS2	0	0.0467999	0.08786	-0.140641	-0.00710124	0.0539125	0.106142	0.199774	0.552658	0.688538	13.5831	0.0756607
Resazurin	HSV	none	RSL1D1	0	-0.169258	0.0932274	-0.353877	-0.229855	-0.169865	-0.109312	0.0189622	0.0734694	0.225409	13.367	0.0820185
Resazurin	HSV	none	SMARCA5	0	-0.29688	0.113439	-0.507768	-0.368624	-0.300314	-0.231219	-0.0597314	0.0251009	0.141746	13.2403	0.104429
Resazurin	HSV	none	STAU1	0	0.0752854	0.0793834	-0.0892561	0.0268111	0.0780118	0.125505	0.226606	0.323418	0.477664	13.6123	0.0665053
Resazurin	HSV	none	STRBP	0	0.174832	0.0738609	0.0290118	0.124755	0.175653	0.22536	0.317512	0.0229666	0.141746	13.7109	0.0579743
Resazurin	HSV	none	SYNCRIP	0	0.0625623	0.0909331	-0.133903	0.00970771	0.0696575	0.122111	0.227007	0.450038	0.591177	13.5994	0.0803605
Resazurin	HSV	none	TAOK1	0	0.313374	0.0960492	0.111779	0.255615	0.318438	0.376099	0.493363	0.00612706	0.0735247	13.8489	0.0858973
Resazurin	HSV	none	TAOK2	0	0.0972218	0.0746141	-0.0580291	0.0532378	0.0984694	0.142721	0.242301	0.18122	0.341119	13.6325	0.0592826
Resazurin	HSV	none	TAOK3	0	0.0872767	0.0705745	-0.0613734	0.0451575	0.0895132	0.132851	0.222752	0.208965	0.364739	13.6243	0.05454
Resazurin	HSV	none	TOE1	0	0.0863943	0.0688742	-0.0586316	0.0435347	0.088744	0.131376	0.218363	0.207776	0.364739	13.6232	0.0539463
Resazurin	HSV	none	Neg. control 2	Control (-)	0.0876656	0.0600518	-0.0364432	0.0502211	0.0891034	0.126449	0.201384	0.145638	0.279624	13.6244	0.0512455
Resazurin	HSV	none	TSEN2	0	0.26027	0.0971586	0.0641053	0.196456	0.264015	0.327727	0.439394	0.0144272	0.119499	13.7977	0.0841959
Resazurin	HSV	none	TOP1	0	0.0883212	0.081685	-0.0769996	0.039426	0.0905371	0.138278	0.247071	0.258552	0.413162	13.6257	0.0662935
Resazurin	HSV	none	ABCF1	0	0.108111	0.200194	-0.374683	0.0365685	0.112722	0.190277	0.533746	0.374379	0.523563	13.6474	0.195277
Resazurin	HSV	none	ABCF3	0	0.121254	0.0710139	-0.0182424	0.0768744	0.119494	0.164642	0.26339	0.0834276	0.225409	13.6582	0.0541927
Resazurin	HSV	none	ADAR	0	0.227197	0.146899	-0.030088	0.130427	0.21749	0.318782	0.529966	0.0815533	0.225409	13.7653	0.145376
Resazurin	HSV	none	ADARB1	0	0.0416562	0.123903	-0.201076	-0.027446	0.0481229	0.111091	0.279653	0.662372	0.785034	13.5778	0.116177
Resazurin	HSV	none	ANGEL2	0	0.0437531	0.0771948	-0.115508	-0.0066968	0.0482831	0.0963465	0.187488	0.559437	0.688538	13.5809	0.0593695
Resazurin	HSV	none	APEX1	0	0.151752	0.0763184	0.00861255	0.101581	0.148771	0.198965	0.308434	0.0415741	0.190053	13.6885	0.0610116
Resazurin	HSV	none	APTX	0	0.0288487	0.170705	-0.364885	-0.039308	0.0425024	0.108509	0.380654	0.724576	0.838063	13.5626	0.174225
Resazurin	HSV	none	AQR	0	0.112347	0.389905	-0.674504	-0.127802	0.10411	0.35479	0.892765	0.76241	0.84128	13.6487	0.3827
Resazurin	HSV	none	ASCC1	0	-0.00559703	0.104839	-0.20889	-0.074131	-0.00622676	0.0637354	0.190287	0.949998	0.970211	13.532	0.0927916
Resazurin	HSV	none	BANF1	0	-0.237765	0.740841	-1.69364	-0.726206	-0.248687	0.245843	1.22212	0.741035	0.84128	13.3005	0.743008
Resazurin	HSV	none	C8orf88	0	0.121101	0.0816515	-0.0406792	0.071459	0.119676	0.169203	0.292986	0.125659	0.277164	13.6559	0.0671642
Resazurin	HSV	none	CAPRIN1	0	0.255674	0.0820873	0.0916041	0.201652	0.256477	0.310103	0.41497	0.00404225	0.0588139	13.7908	0.0671151
Resazurin	HSV	none	CDKN2AIP	0	-0.0222077	0.0944673	-0.207981	-0.0839943	-0.022164	0.04032	0.161882	0.810579	0.884267	13.515	0.0827845
Resazurin	HSV	none	CHAF1A	0	-0.00594632	0.387425	-0.773456	-0.253796	-0.0192242	0.239602	0.781993	0.960659	0.970771	13.531	0.389951
Resazurin	HSV	none	CHAF1B	0	0.119084	0.431247	-0.765539	-0.14166	0.115427	0.387372	0.992345	0.759336	0.84128	13.6617	0.435863
Resazurin	HSV	none	CMTR1	0	0.141896	0.0776003	-0.00749901	0.0924498	0.139425	0.189353	0.297555	0.0631119	0.225409	13.6783	0.0604277
Resazurin	HSV	none	CMTR2	0	0.0693426	0.0816332	-0.104883	0.0198953	0.0744762	0.122472	0.224137	0.376311	0.523563	13.6066	0.0679269
Resazurin	HSV	none	STAT1 (control)	Control (+)	0.200752	0.0963175	0.0224405	0.136214	0.199628	0.265124	0.385417	0.0342559	0.173083	13.7364	0.0854045
Resazurin	HSV	none	DDX1	0	0.122398	0.0949234	-0.0604922	0.0743226	0.12169	0.173708	0.303975	0.130079	0.277164	13.6581	0.0880364
Resazurin	HSV	none	CSDE1	0	0.122648	0.0761775	-0.0257709	0.0747189	0.1204	0.168203	0.280455	0.0994132	0.241426	13.6607	0.0625656
Resazurin	HSV	none	UHRF1	0	0.140311	0.101298	-0.0481265	0.083372	0.135639	0.193763	0.346095	0.110665	0.259117	13.6761	0.0919412
Resazurin	HSV	none	VRK1	0	0.383592	0.0850295	0.221644	0.327538	0.381859	0.438481	0.555895	0.00023826	0.00762431	13.9181	0.0776439
Resazurin	HSV	none	XAB2	0	0.246581	0.276061	-0.398644	0.100498	0.289049	0.422547	0.727801	0.339251	0.486091	13.7714	0.282254
Resazurin	HSV	none	XRN1	0	0.151747	0.0940914	-0.0303198	0.0950715	0.149575	0.207184	0.340095	0.0845283	0.225409	13.6885	0.0907355
Resazurin	HSV	none	YTHDC2	0	0.0336636	0.14954	-0.274743	-0.0396329	0.0351871	0.102417	0.356912	0.745464	0.84128	13.5738	0.161417
Resazurin	HSV	none	ZC3H11A	0	0.167808	0.0737559	0.0258514	0.117282	0.165802	0.21746	0.315084	0.0226325	0.141746	13.7039	0.0621355
Resazurin	HSV	none	ZC3H15	0	0.0662783	0.105861	-0.14086	0.0113309	0.0674712	0.119828	0.279961	0.43726	0.591177	13.6014	0.0963638
Resazurin	HSV	none	ZC3HAV1	0	0.0243103	0.0993462	-0.194072	-0.0321489	0.0365555	0.0903674	0.187691	0.71573	0.837928	13.5619	0.0872088
Resazurin	HSV	none	ZFP91;ZFP91-CNTF;ZNF653	0	0.161923	0.0959718	-0.0284026	0.104263	0.161193	0.220798	0.349596	0.083232	0.225409	13.7002	0.083515
Resazurin	HSV	none	ZNF207	0	0.177033	0.102624	-0.0143414	0.114628	0.174737	0.23787	0.385456	0.0672117	0.225409	13.7113	0.100607
Resazurin	HSV	none	ZNF346	0	-0.186937	0.180862	-0.503572	-0.296117	-0.200165	-0.0945406	0.218041	0.250152	0.413162	13.3574	0.191744
Resazurin	HSV	none	ZNF385A	0	0.0902217	0.0739648	-0.0593023	0.0476578	0.0905455	0.134482	0.236025	0.191966	0.354398	13.6263	0.0607249
Resazurin	HSV	none	ZNFX1	0	-0.193003	0.10964	-0.389983	-0.263634	-0.198535	-0.130576	0.0427981	0.0936965	0.239702	13.3432	0.103867
Resazurin	HSV	none	GNB2L1;RACK1	0	0.0501468	0.498475	-0.941226	-0.269348	0.0453189	0.367634	1.0711	0.922558	0.970211	13.5935	0.494649
Resazurin	HSV	none	virus_background	Control (V)	-1.90391	0.134358	-2.21412	-1.9703	-1.89346	-1.82901	-1.64202	0	0	11.6364	0.119346
Resazurin	HSV	none	Neg. control 3	Control (-)	0.104706	0.0722903	-0.0524465	0.0659038	0.108658	0.148568	0.239546	0.141274	0.277164	13.6397	0.0841899
Resazurin	HSV	none	Neg. control 4	Control (-)	-0.112219	0.103884	-0.289628	-0.179248	-0.121788	-0.0543262	0.109637	0.261583	0.413162	13.4217	0.131531
Resazurin	HSV	none	DDX20	0	0.215816	0.339252	-0.523216	0.032646	0.248157	0.42356	0.875103	0.455699	0.591177	13.7524	0.327218
Resazurin	HSV	none	DDX41	0	0.368948	0.124533	0.096837	0.292257	0.37766	0.456176	0.591439	0.00824606	0.087958	13.9019	0.11124
Resazurin	HSV	none	DDX42	0	0.295318	0.0969582	0.101641	0.232248	0.297757	0.358036	0.481791	0.00428851	0.0588139	13.8293	0.0771519
Resazurin	HSV	none	DEK	0	0.311802	0.482707	-0.678168	0.0325524	0.308681	0.608893	1.29367	0.466192	0.596725	13.8446	0.47309
Resazurin	HSV	none	DHX36	0	0.381165	0.111227	0.148225	0.310018	0.385279	0.456942	0.588031	0.00200244	0.0384468	13.9159	0.0936046
Resazurin	HSV	none	DHX58	0	0.196908	0.0940839	0.019005	0.131374	0.194433	0.26066	0.387028	0.0327076	0.173083	13.7314	0.0770935
Resazurin	HSV	none	DHX9	0	0.446187	0.114376	0.236883	0.371181	0.442166	0.515784	0.683631	0.00179523	0.0384468	13.9803	0.0978169
Resazurin	HSV	none	DTYMK	0	-0.0597516	0.713772	-1.48256	-0.531049	-0.0429382	0.40526	1.35747	0.940744	0.970211	13.4713	0.706413
Resazurin	HSV	none	EEA1	0	-0.233072	0.0965798	-0.43001	-0.296531	-0.230255	-0.167652	-0.0488431	0.0152273	0.119499	13.3011	0.0776737
Resazurin	HSV	none	EIF2S1	0	0.0882738	0.0776605	-0.0772627	0.0414274	0.0915462	0.137295	0.239919	0.2472	0.413162	13.6255	0.0588065
Resazurin	HSV	none	EIF2S3;EIF2S3L	0	0.0156484	0.0933466	-0.180215	-0.0447483	0.021915	0.0808561	0.184172	0.827039	0.892087	13.5514	0.0748648
Resazurin	HSV	none	ELAVL1	0	0.150153	0.0866095	-0.0163104	0.0929581	0.144836	0.203833	0.329464	0.0725801	0.225409	13.6855	0.0683007
Resazurin	HSV	none	ERI3	0	0.170472	0.106931	-0.0174369	0.0981135	0.159791	0.235609	0.403163	0.0795601	0.225409	13.7067	0.0922662
Resazurin	HSV	none	EXOSC2	0	0.0559445	0.0850405	-0.127898	0.00382888	0.0639381	0.114717	0.200666	0.482072	0.608933	13.5923	0.0659683
Resazurin	HSV	none	EXOSC4	0	0.0822041	0.230256	-0.387401	-0.0216922	0.0702438	0.161516	0.637755	0.602037	0.731589	13.6279	0.242383
Resazurin	HSV	none	FAM98B	0	0.0814191	0.0895821	-0.112458	0.0301334	0.0877414	0.1378	0.247684	0.329714	0.479584	13.6182	0.0751254
Resazurin	HSV	none	IFI27	0	-0.162528	0.0976378	-0.356946	-0.227923	-0.161305	-0.0976258	0.0245327	0.0948821	0.239702	13.3732	0.0791328
Resazurin	HSV	none	MAVS (control)	Control (+)	0.0585422	0.0862391	-0.131388	0.00815205	0.0660562	0.115803	0.213574	0.45485	0.591177	13.5944	0.0690427
Resazurin	HSV	none	ILF3	0	0.0146125	1.00328	-1.96608	-0.64453	0.00704464	0.68154	2.02499	0.991756	0.991756	13.5736	1.01186
Resazurin	HSV	none	ILF2	0	-1.14591	0.968961	-3.04282	-1.80807	-1.15307	-0.497889	0.735761	0.247987	0.413162	12.3908	0.968085
Resazurin	SFV	none	ABCF1	0	0.14912	0.0832574	0.00900971	0.0854518	0.140528	0.206945	0.322816	0.0398367	0.114647	13.4451	0.0771636
Resazurin	SFV	none	ABCF3	0	0.0757065	0.0532822	-0.0268249	0.042236	0.0741732	0.107531	0.189462	0.147284	0.266779	13.3724	0.0441596
Resazurin	SFV	none	ADAR	0	0.0647954	0.0545011	-0.0522514	0.0332133	0.0661353	0.0976673	0.171687	0.22432	0.364995	13.3605	0.045391
Resazurin	SFV	none	ADARB1	0	-0.048599	0.0784507	-0.208195	-0.101092	-0.0473654	0.0065682	0.0943557	0.562054	0.658015	13.2468	0.0714021
Resazurin	SFV	none	ANGEL2	0	-0.217202	0.0744902	-0.3643	-0.265318	-0.21641	-0.167813	-0.070102	0.00546774	0.0269409	13.0789	0.0670701
Resazurin	SFV	none	APEX1	0	0.0934581	0.0553352	-0.00608792	0.0570679	0.0895236	0.126035	0.214555	0.0715182	0.152572	13.3888	0.0462834
Resazurin	SFV	none	APTX	0	0.127738	0.0764655	0.00361609	0.0733321	0.115196	0.175207	0.298972	0.0471405	0.122247	13.4222	0.0684384
Resazurin	SFV	none	AQR	0	0.0855705	0.0626575	-0.032178	0.0469538	0.0818941	0.120656	0.223355	0.142602	0.263266	13.3813	0.0559907
Resazurin	SFV	none	ASCC1	0	-0.219119	0.0799677	-0.368403	-0.273011	-0.224271	-0.168477	-0.0491923	0.018142	0.0696654	13.0775	0.0716976
Resazurin	SFV	none	BANF1	0	-0.418256	0.0808545	-0.569034	-0.473406	-0.422982	-0.365439	-0.251528	2.20482e-09	5.29157e-08	12.8772	0.0737317
Resazurin	SFV	none	C8orf88	0	-0.214645	0.102969	-0.404306	-0.286799	-0.217579	-0.145596	-0.00202196	0.0483894	0.122247	13.0785	0.0959878
Resazurin	SFV	none	CAPRIN1	0	0.183333	0.0778452	0.0394999	0.127219	0.18061	0.235207	0.344582	0.00870462	0.0363323	13.4784	0.0705258
Resazurin	SFV	none	CDKN2AIP	0	0.0813318	0.051336	-0.0158294	0.0484101	0.0796794	0.111582	0.191506	0.102795	0.206742	13.3776	0.0418965
Resazurin	SFV	none	CHAF1A	0	0.0481676	0.0757977	-0.137641	0.0106667	0.057281	0.0945206	0.181491	0.427549	0.529239	13.3442	0.0698703
Resazurin	SFV	none	CHAF1B	0	-0.119906	0.106123	-0.323093	-0.19518	-0.121508	-0.0455091	0.0801581	0.291574	0.424108	13.1736	0.099666
Resazurin	SFV	none	CMTR1	0	0.0383781	0.0590156	-0.0979683	0.00351111	0.0450102	0.0786091	0.139265	0.472749	0.567299	13.3336	0.0497267
Resazurin	SFV	none	CMTR2	0	-0.155078	0.0745813	-0.293953	-0.205731	-0.157166	-0.109739	0.00360288	0.0572568	0.137416	13.1404	0.0657344
Resazurin	SFV	none	STAT1 (control)	Control (+)	0.101585	0.061425	-0.00746668	0.0607675	0.0957217	0.137655	0.237375	0.069529	0.1517	13.398	0.0536019
Resazurin	SFV	none	DDX1	0	0.0937426	0.0645948	-0.0256513	0.0522733	0.0890572	0.130147	0.2367	0.119867	0.230145	13.3903	0.0576468
Resazurin	SFV	none	CSDE1	0	0.300619	0.073253	0.150667	0.252563	0.301658	0.350309	0.445041	5.89345e-07	1.13154e-05	13.5965	0.0648612
Resazurin	SFV	none	UHRF1	0	0.0801974	0.0520032	-0.0167581	0.0473769	0.0779529	0.108989	0.193391	0.103371	0.206742	13.3767	0.0464466
Resazurin	SFV	none	VRK1	0	0.276153	0.0858138	0.0899631	0.220905	0.28326	0.33595	0.427474	0.000802468	0.00641974	13.5724	0.0843971
Resazurin	SFV	none	XAB2	0	0.113353	0.0520877	0.0178135	0.0782726	0.110934	0.146673	0.220939	0.0225974	0.0774769	13.4091	0.0491164
Resazurin	SFV	none	XRN1	0	0.087047	0.0634254	-0.0301746	0.0473927	0.0824079	0.120839	0.234792	0.131582	0.247684	13.3836	0.0602282
Resazurin	SFV	none	YTHDC2	0	0.0810779	0.0742385	-0.0606749	0.0370036	0.0762466	0.117867	0.250052	0.220993	0.364995	13.3779	0.0702312
Resazurin	SFV	none	ZC3H11A	0	0.0562004	0.0524604	-0.0633735	0.0278799	0.0602096	0.0896541	0.149001	0.260355	0.395614	13.3515	0.0469613
Resazurin	SFV	none	ZC3H15	0	0.00960476	0.0687146	-0.148108	-0.0312579	0.0177399	0.0588465	0.120043	0.8034	0.85696	13.3052	0.0666786
Resazurin	SFV	none	ZC3HAV1	0	0.144714	0.0729912	0.0236144	0.0928427	0.13592	0.188973	0.311191	0.0195095	0.069951	13.4409	0.0716002
Resazurin	SFV	none	ZFP91;ZFP91-CNTF;ZNF653	0	0.0494183	0.0611763	-0.0901444	0.0152246	0.0543537	0.0878906	0.163767	0.3712	0.488154	13.3457	0.0570805
Resazurin	SFV	none	ZNF207	0	0.11795	0.0654196	0.00631949	0.0721841	0.11059	0.1574	0.264164	0.0417985	0.114647	13.4126	0.0610031
Resazurin	SFV	none	ZNF346	0	-0.216788	0.080303	-0.360024	-0.269891	-0.224425	-0.171212	-0.0305372	0.0291256	0.093202	13.0776	0.0793938
Resazurin	SFV	none	ZNF385A	0	-0.00596477	0.0782015	-0.174184	-0.0578292	0.00253872	0.051375	0.124959	0.978602	0.988903	13.2901	0.077205
Resazurin	SFV	none	ZNFX1	0	0.0198513	0.0686285	-0.126838	-0.0246833	0.0281342	0.0688788	0.135148	0.715274	0.798445	13.315	0.0646013
Resazurin	SFV	none	GNB2L1;RACK1	0	0.415431	0.131024	0.141535	0.329762	0.415553	0.50907	0.653959	0.00132784	0.00910516	13.7116	0.128834
Resazurin	SFV	none	virus_background	Control (V)	-1.33538	0.129965	-1.6061	-1.4216	-1.32641	-1.23993	-1.1125	0	0	11.96	0.13031
Resazurin	SFV	none	Neg. control 3	Control (-)	0.0417901	0.0421729	-0.0463111	0.0153573	0.0442538	0.0702933	0.119431	0.319287	0.437337	13.3378	0.0471456
Resazurin	SFV	none	Neg. control 4	Control (-)	-0.255374	0.0559322	-0.358997	-0.293664	-0.258	-0.219426	-0.138888	2.07846e-05	0.000285045	13.0411	0.0690133
Resazurin	SFV	none	PHF6	0	0.122861	0.0733997	-0.00345044	0.0735361	0.116044	0.166577	0.280909	0.0593524	0.137703	13.4176	0.068768
Resazurin	SFV	none	PRMT1	0	0.150788	0.0773672	0.00783664	0.0971782	0.148101	0.202956	0.306749	0.0392066	0.114647	13.4474	0.0725039
Resazurin	SFV	none	PYHIN1	0	0.0807859	0.0682381	-0.0555515	0.0418281	0.0794882	0.118909	0.220967	0.181872	0.311781	13.3765	0.0582152
Resazurin	SFV	none	QKI	0	-0.0123212	0.0750884	-0.169914	-0.0593467	-0.00871599	0.0394915	0.123467	0.904113	0.943729	13.2833	0.0688975
Resazurin	SFV	none	R3HCC1	0	0.0257282	0.0791707	-0.132855	-0.0189002	0.0303921	0.0733953	0.164723	0.674518	0.770877	13.3216	0.0771642
Resazurin	SFV	none	RBM14	0	0.0765709	0.0560092	-0.0313013	0.0409562	0.0767932	0.110781	0.192188	0.160924	0.286087	13.3718	0.0482338
Resazurin	SFV	none	RBMS1	0	0.0609442	0.0631248	-0.0671457	0.0229751	0.0625247	0.0980584	0.190337	0.306465	0.426386	13.3569	0.0591773
Resazurin	SFV	none	RBMS2	0	0.0548049	0.0558238	-0.0616885	0.0212472	0.0569812	0.0895896	0.161527	0.301012	0.426386	13.3508	0.0481388
Resazurin	SFV	none	RSL1D1	0	-0.0391655	0.126853	-0.29095	-0.118869	-0.0312881	0.0476057	0.173264	0.802975	0.85696	13.2542	0.130934
Resazurin	SFV	none	SMARCA5	0	-0.232205	0.105907	-0.444578	-0.303383	-0.230269	-0.160061	-0.0299575	0.0283952	0.093202	13.0616	0.1025
Resazurin	SFV	none	STAU1	0	-0.0782946	0.0919133	-0.261589	-0.138781	-0.0757058	-0.0143876	0.091964	0.412225	0.520706	13.2172	0.0852697
Resazurin	SFV	none	STRBP	0	0.0808768	0.0533704	-0.0187038	0.0472032	0.0788822	0.112864	0.194289	0.110275	0.216049	13.3771	0.045568
Resazurin	SFV	none	SYNCRIP	0	0.0496736	0.0905913	-0.127289	0.00600192	0.0511189	0.0939403	0.234156	0.457718	0.556214	13.346	0.0843917
Resazurin	SFV	none	TAOK1	0	0.279535	0.084849	0.0953909	0.227034	0.283592	0.338274	0.431135	0.00452553	0.025556	13.5771	0.0771979
Resazurin	SFV	none	TAOK2	0	0.137393	0.0783232	-0.00366432	0.0824452	0.131148	0.189611	0.297223	0.0602451	0.137703	13.4316	0.0726273
Resazurin	SFV	none	TAOK3	0	-0.0228658	0.097848	-0.249981	-0.078257	-0.0104827	0.0451713	0.135601	0.904407	0.943729	13.2689	0.0959404
Resazurin	SFV	none	TOE1	0	0.0731755	0.0574422	-0.0400286	0.0386892	0.0730324	0.106713	0.189946	0.185348	0.312165	13.3682	0.0484511
Resazurin	SFV	none	Neg. control 2	Control (-)	0.102834	0.052314	0.00720603	0.069585	0.0999696	0.134411	0.209905	0.0411433	0.114647	13.3984	0.0609045
Resazurin	SFV	none	TSEN2	0	0.219771	0.0809639	0.0626804	0.16932	0.218789	0.270562	0.388777	0.00618428	0.0269859	13.5159	0.0760283
Resazurin	SFV	none	TOP1	0	0.213479	0.0708974	0.0683192	0.16726	0.215137	0.260353	0.3488	0.00540278	0.0269409	13.5087	0.0632453
Resazurin	SFV	none	ISY1	+	0.629023	0.0965861	0.452871	0.561177	0.623571	0.693174	0.828248	1.27473e-69	6.11871e-68	13.9278	0.0921582
Resazurin	SFV	none	KHDRBS1	0	0.0899921	0.0529376	-0.0116924	0.0551177	0.0875999	0.122273	0.200735	0.0819548	0.171036	13.3847	0.0448948
Resazurin	SFV	none	KIF2A	0	0.047301	0.0535243	-0.0685471	0.0151347	0.0508238	0.0826842	0.145153	0.357591	0.476788	13.3426	0.0456723
Resazurin	SFV	none	LARP1	0	0.0591349	0.0609167	-0.0791202	0.0250672	0.0637813	0.097939	0.171217	0.303534	0.426386	13.3548	0.0553716
Resazurin	SFV	none	LRRC59	0	-0.135259	0.0887556	-0.299993	-0.195595	-0.141667	-0.0802447	0.0570181	0.164837	0.287715	13.1607	0.0838488
Resazurin	SFV	none	MKRN2	0	0.0545462	0.0482847	-0.0478834	0.0245663	0.056898	0.086696	0.145918	0.259946	0.395614	13.3508	0.0391905
Resazurin	SFV	none	MNDA	0	0.262052	0.0756615	0.105393	0.212981	0.263484	0.312802	0.407554	0.000884053	0.00652839	13.5573	0.0706888
Resazurin	SFV	none	MOV10	0	0.112887	0.058503	0.0112832	0.0724236	0.106565	0.148186	0.24192	0.0309208	0.0957546	13.4081	0.0510208
Resazurin	SFV	none	MSI2	0	-0.0441135	0.0769314	-0.201347	-0.0961822	-0.0412834	0.0103957	0.0965574	0.600151	0.694151	13.2547	0.0723987
Resazurin	SFV	none	N4BP2	0	-0.0176095	0.0862453	-0.191794	-0.0806146	-0.00899737	0.0490114	0.127805	0.925342	0.955192	13.2784	0.081898
Resazurin	SFV	none	NTPCR	0	-0.0860972	0.0728892	-0.230329	-0.134902	-0.0870005	-0.0377244	0.0608283	0.245708	0.386689	13.209	0.0681125
Resazurin	SFV	none	NUDT16	0	0.0343092	0.0574178	-0.0906987	-0.00176568	0.0391432	0.0741152	0.134393	0.523868	0.62088	13.3304	0.0507558
Resazurin	SFV	none	NUMB	0	0.294123	0.0685016	0.150439	0.251023	0.295418	0.339685	0.423683	4.95035e-05	0.000594042	13.5894	0.0625706
Resazurin	SFV	none	PARP1	0	0.353622	0.083589	0.182102	0.299957	0.354429	0.410699	0.511149	1.77626e-05	0.000284202	13.6497	0.0787387
Resazurin	SFV	none	PARP12	0	0.0462247	0.0549357	-0.0726588	0.0136728	0.0507294	0.0830205	0.14374	0.382188	0.495812	13.3418	0.0467297
Resazurin	SFV	none	PARP2	0	0.0201837	0.0620746	-0.112998	-0.0194106	0.0249338	0.0646456	0.128822	0.700629	0.791299	13.3157	0.0559298
Resazurin	SFV	none	PATL1	0	0.111647	0.0542197	0.016918	0.0735368	0.10739	0.144504	0.229845	0.0196737	0.069951	13.4077	0.0470545
Resazurin	SFV	none	Neg. control 1	Control (-)	0.110754	0.048998	0.0242664	0.0768994	0.106766	0.141164	0.218025	0.0145353	0.0581413	13.406	0.0524508
Resazurin	SFV	none	PDIA5	0	0.239123	0.0923597	0.0650719	0.173314	0.240269	0.305334	0.41019	0.00347164	0.0208298	13.5337	0.0870252
Resazurin	SFV	none	DDX20	0	0.0718294	0.0661092	-0.0623044	0.0337923	0.0717625	0.109554	0.210941	0.24504	0.386689	13.3671	0.0595718
Resazurin	SFV	none	DDX41	0	0.272626	0.0714138	0.119679	0.226901	0.274253	0.32032	0.410131	6.14861e-05	0.000655852	13.568	0.0631223
Resazurin	SFV	none	DDX42	0	0.0135693	0.0694175	-0.140007	-0.0298423	0.0207343	0.0628768	0.129586	0.783584	0.854819	13.3086	0.0604841
Resazurin	SFV	none	DEK	0	0.0153342	0.0901237	-0.195318	-0.0365164	0.03366	0.078302	0.155793	0.733785	0.809693	13.3102	0.0865288
Resazurin	SFV	none	DHX36	0	0.0976482	0.0584864	-0.00461671	0.0582465	0.0913514	0.131115	0.230144	0.0666985	0.148908	13.3933	0.0483722
Resazurin	SFV	none	DHX58	0	0.107467	0.0632218	-0.00181713	0.06376	0.100111	0.145434	0.249571	0.0568644	0.137416	13.4035	0.0533106
Resazurin	SFV	none	DHX9	0	0.450597	0.0641321	0.320323	0.408993	0.450883	0.493436	0.575956	1.63754e-43	5.24014e-42	13.7474	0.0530658
Resazurin	SFV	none	DTYMK	0	0.244428	0.107746	0.0548165	0.172265	0.237541	0.307246	0.484929	0.0060675	0.0269859	13.5418	0.101783
Resazurin	SFV	none	EEA1	0	-0.253786	0.0667346	-0.385067	-0.298655	-0.253003	-0.209216	-0.125489	7.46407e-05	0.000716551	13.0412	0.0569804
Resazurin	SFV	none	EIF2S1	0	-0.08944	0.0768548	-0.230451	-0.144743	-0.0927926	-0.036904	0.0665618	0.267864	0.395614	13.2075	0.0682679
Resazurin	SFV	none	EIF2S3;EIF2S3L	0	0.0512329	0.0552164	-0.0723198	0.0194652	0.0558073	0.0876491	0.151698	0.323447	0.437337	13.3465	0.0451629
Resazurin	SFV	none	ELAVL1	0	0.0415142	0.0542523	-0.0830793	0.0078781	0.0464735	0.0787149	0.137975	0.430007	0.529239	13.3373	0.0422979
Resazurin	SFV	none	ERI3	0	0.232075	0.0768897	0.0822051	0.179942	0.232033	0.28383	0.385291	0.00228776	0.0146417	13.5274	0.0686775
Resazurin	SFV	none	EXOSC2	0	0.204329	0.0869971	0.0520322	0.140837	0.199367	0.264684	0.379905	0.00561268	0.0269409	13.5006	0.0785005
Resazurin	SFV	none	EXOSC4	0	0.0592962	0.0546192	-0.0559767	0.0267788	0.0619497	0.0940014	0.163579	0.266666	0.395614	13.3544	0.0454831
Resazurin	SFV	none	FAM98B	0	0.139447	0.0853491	0.00627617	0.0783112	0.124733	0.190033	0.337404	0.0438311	0.116883	13.4365	0.0788089
Resazurin	SFV	none	IFI27	0	-0.0102218	0.0761084	-0.16506	-0.0627398	-0.00546049	0.0464889	0.121681	0.947132	0.967284	13.2857	0.0682001
Resazurin	SFV	none	MAVS (control)	Control (+)	0.309272	0.0805897	0.15011	0.255926	0.309627	0.362648	0.46691	0.000178014	0.00155358	13.6043	0.0736433
Resazurin	SFV	none	ILF3	0	0.00663544	0.783247	-1.51721	-0.516316	3.52318e-05	0.519668	1.55465	0.997847	0.997847	13.3088	0.781525
Resazurin	SFV	none	ILF2	0	-0.487439	0.589275	-1.66415	-0.878148	-0.492544	-0.107162	0.704682	0.402165	0.514771	12.8104	0.582248
Resazurin	SFV	PMA	ABCF1	0	0.359595	0.136744	0.0763926	0.277575	0.366603	0.450605	0.604776	0.0218256	0.130954	13.1515	0.124175
Resazurin	SFV	PMA	ABCF3	0	0.0367426	0.111828	-0.201746	-0.0268349	0.0410908	0.105318	0.24285	0.677089	0.812507	12.8234	0.102977
Resazurin	SFV	PMA	ADAR	0	0.0380597	0.154075	-0.273903	-0.0436612	0.03792	0.116829	0.376034	0.754982	0.862837	12.8242	0.151785
Resazurin	SFV	PMA	ADARB1	0	-0.133353	0.111593	-0.349536	-0.202505	-0.133197	-0.0629198	0.0793047	0.213277	0.420414	12.6537	0.105842
Resazurin	SFV	PMA	ANGEL2	0	-0.220483	0.101907	-0.419921	-0.286841	-0.220276	-0.153364	-0.0156065	0.0362187	0.158045	12.5672	0.0926594
Resazurin	SFV	PMA	APEX1	0	0.0557166	0.114688	-0.169537	-0.0133151	0.0569806	0.124432	0.286076	0.589062	0.771491	12.8428	0.111448
Resazurin	SFV	PMA	APTX	0	0.0887634	0.222391	-0.359182	-0.0402343	0.0828019	0.214116	0.558061	0.655341	0.806574	12.8759	0.219179
Resazurin	SFV	PMA	AQR	0	0.129699	0.0979361	-0.062726	0.0665686	0.128525	0.190914	0.325419	0.172527	0.394348	12.9181	0.0889847
Resazurin	SFV	PMA	ASCC1	0	-0.134016	0.11464	-0.350225	-0.208092	-0.138458	-0.0630218	0.100715	0.237483	0.430157	12.6538	0.106542
Resazurin	SFV	PMA	BANF1	-	-0.60847	0.153495	-0.950246	-0.695082	-0.59025	-0.503521	-0.355383	0.00129488	0.0400692	12.1793	0.147575
Resazurin	SFV	PMA	C8orf88	0	-0.312075	0.132481	-0.586927	-0.397597	-0.306931	-0.221314	-0.0661081	0.0147672	0.116445	12.4734	0.125942
Resazurin	SFV	PMA	CAPRIN1	0	0.0189988	0.0986147	-0.175673	-0.046616	0.0181041	0.0815005	0.218465	0.851047	0.935104	12.8074	0.0867802
Resazurin	SFV	PMA	CDKN2AIP	0	0.0688391	0.255609	-0.49397	-0.0570675	0.0719685	0.198845	0.609093	0.69162	0.817365	12.8595	0.247788
Resazurin	SFV	PMA	CHAF1A	0	0.0717589	0.165736	-0.287338	-0.0112318	0.0729089	0.156919	0.422737	0.564735	0.766973	12.8593	0.162967
Resazurin	SFV	PMA	CHAF1B	0	0.0300672	0.246754	-0.357034	-0.107134	-0.00801284	0.130468	0.625988	0.972272	0.98381	12.8189	0.236817
Resazurin	SFV	PMA	CMTR1	0	0.562567	0.28004	-0.0655534	0.405914	0.581858	0.733362	1.09616	0.0724605	0.239414	13.3547	0.267955
Resazurin	SFV	PMA	CMTR2	0	-0.182923	0.100809	-0.384937	-0.247216	-0.182911	-0.118617	0.0117306	0.0704643	0.239414	12.605	0.0901522
Resazurin	SFV	PMA	STAT1 (control)	Control (+)	0.0149672	0.20731	-0.368382	-0.108557	0.00687776	0.124798	0.476217	0.966993	0.98381	12.8053	0.206815
Resazurin	SFV	PMA	DDX1	0	0.137651	0.124173	-0.100249	0.0617235	0.130791	0.209965	0.395461	0.223753	0.429605	12.9257	0.121466
Resazurin	SFV	PMA	CSDE1	0	0.277647	0.139405	-0.00953518	0.196545	0.282324	0.36019	0.538199	0.0554746	0.213022	13.0631	0.138989
Resazurin	SFV	PMA	UHRF1	0	0.0120146	0.0835009	-0.158251	-0.042142	0.0116459	0.064976	0.183025	0.8864	0.935104	12.8003	0.0833981
Resazurin	SFV	PMA	VRK1	0	0.242873	0.0872653	0.0724353	0.184691	0.240321	0.300156	0.414532	0.00732739	0.103634	13.0296	0.0848814
Resazurin	SFV	PMA	XAB2	0	0.137168	0.0807014	-0.0295085	0.0841501	0.138317	0.191929	0.29138	0.101227	0.269256	12.9242	0.0803003
Resazurin	SFV	PMA	XRN1	0	0.0904344	0.0728009	-0.0570913	0.04457	0.0919285	0.138084	0.230989	0.214586	0.420414	12.878	0.0697447
Resazurin	SFV	PMA	YTHDC2	0	0.111407	0.089111	-0.0670786	0.0545646	0.110917	0.167333	0.292915	0.195908	0.417938	12.9002	0.0858978
Resazurin	SFV	PMA	ZC3H11A	0	0.0808719	0.0705957	-0.0569633	0.0339939	0.0800655	0.127328	0.219066	0.251093	0.441411	12.8679	0.0680924
Resazurin	SFV	PMA	ZC3H15	0	-0.245179	0.0937481	-0.407737	-0.308971	-0.254484	-0.190997	-0.0339791	0.0299658	0.143836	12.5405	0.0929949
Resazurin	SFV	PMA	ZC3HAV1	0	0.105836	0.0986959	-0.103091	0.0413771	0.109681	0.174591	0.292284	0.292842	0.484703	12.8935	0.0960769
Resazurin	SFV	PMA	ZFP91;ZFP91-CNTF;ZNF653	0	-0.045381	0.0909099	-0.212036	-0.109686	-0.0497417	0.0133718	0.144185	0.599704	0.771491	12.7424	0.0894342
Resazurin	SFV	PMA	ZNF207	0	0.0930939	0.0710634	-0.053922	0.0461703	0.09479	0.141185	0.233323	0.189173	0.412741	12.8787	0.0695496
Resazurin	SFV	PMA	ZNF346	0	-0.223191	0.0912919	-0.394422	-0.287438	-0.226495	-0.162655	-0.0381715	0.0207695	0.130954	12.5624	0.0888077
Resazurin	SFV	PMA	ZNF385A	0	-0.0369193	0.0706433	-0.1777	-0.084192	-0.036945	0.0106305	0.1066	0.602727	0.771491	12.751	0.069757
Resazurin	SFV	PMA	ZNFX1	0	-0.135501	0.0730744	-0.274868	-0.183802	-0.138252	-0.0892579	0.0158534	0.0779219	0.239414	12.6511	0.0719589
Resazurin	SFV	PMA	GNB2L1;RACK1	0	0.279085	0.110259	0.0283283	0.211574	0.294089	0.358932	0.460413	0.0283307	0.143836	13.0667	0.108345
Resazurin	SFV	PMA	virus_background	Control (V)	-1.01836	0.0548817	-1.12122	-1.05563	-1.01974	-0.982026	-0.906018	0	0	11.7692	0.052901
Resazurin	SFV	PMA	Neg. control 3	Control (-)	0.0455779	0.0526714	-0.0587329	0.0114848	0.0459363	0.0801338	0.149199	0.383931	0.575896	12.8319	0.0593373
Resazurin	SFV	PMA	Neg. control 4	Control (-)	-0.199802	0.0587588	-0.31142	-0.239968	-0.200553	-0.161693	-0.0821411	0.00166955	0.0400692	12.5864	0.0692643
Resazurin	SFV	PMA	PHF6	0	0.220171	0.109692	0.0191928	0.150374	0.218968	0.28716	0.4479	0.0404024	0.16161	13.006	0.102232
Resazurin	SFV	PMA	PRMT1	0	0.183306	0.105497	-0.0332871	0.122759	0.185854	0.247012	0.384013	0.0798048	0.239414	12.9689	0.103253
Resazurin	SFV	PMA	PYHIN1	0	0.10014	0.0951067	-0.0948624	0.0434569	0.102351	0.157563	0.286997	0.258264	0.441411	12.8854	0.0878142
Resazurin	SFV	PMA	QKI	0	-0.044137	0.109658	-0.261515	-0.10708	-0.0433799	0.0191829	0.164392	0.648123	0.806574	12.7443	0.103843
Resazurin	SFV	PMA	R3HCC1	0	0.0292111	0.103144	-0.176372	-0.032815	0.0303903	0.0904995	0.236591	0.749711	0.862837	12.815	0.10129
Resazurin	SFV	PMA	RBM14	0	0.15045	0.0858983	-0.0198475	0.0953564	0.150274	0.205829	0.317096	0.0789795	0.239414	12.9369	0.0778363
Resazurin	SFV	PMA	RBMS1	0	0.0571545	0.111122	-0.15392	-0.0109876	0.0547763	0.120785	0.291641	0.578029	0.770705	12.8432	0.108169
Resazurin	SFV	PMA	RBMS2	0	-0.0453946	0.0990308	-0.235767	-0.111828	-0.0462246	0.016906	0.154774	0.629355	0.794974	12.7412	0.0939624
Resazurin	SFV	PMA	RSL1D1	0	-0.131576	0.131143	-0.375643	-0.209806	-0.136809	-0.0601633	0.137519	0.262088	0.441411	12.6552	0.133716
Resazurin	SFV	PMA	SMARCA5	0	-0.260397	0.0946109	-0.446985	-0.321263	-0.261951	-0.199677	-0.0725085	0.0142272	0.116445	12.5245	0.0871227
Resazurin	SFV	PMA	STAU1	0	-0.136759	0.0893349	-0.318055	-0.191714	-0.136161	-0.0788168	0.0359391	0.122971	0.295131	12.65	0.0796188
Resazurin	SFV	PMA	STRBP	0	0.178264	0.100593	-0.0144709	0.112674	0.175073	0.241432	0.386348	0.0690969	0.239414	12.9635	0.094122
Resazurin	SFV	PMA	SYNCRIP	0	0.076174	0.119695	-0.165237	0.00891579	0.074815	0.142428	0.324624	0.453438	0.669693	12.8623	0.113656
Resazurin	SFV	PMA	TAOK1	0	0.212071	0.0965146	0.0206836	0.149147	0.211195	0.274086	0.404046	0.0329858	0.150792	13	0.0904538
Resazurin	SFV	PMA	TAOK2	0	0.0518101	0.0909621	-0.130373	-0.00587298	0.0526413	0.111634	0.227811	0.546353	0.766973	12.8369	0.0842737
Resazurin	SFV	PMA	TAOK3	0	-0.0211789	0.0980103	-0.231967	-0.0794108	-0.0162379	0.0431747	0.158543	0.85949	0.935104	12.7619	0.0948216
Resazurin	SFV	PMA	TOE1	0	0.109848	0.0880432	-0.0633898	0.0543612	0.10903	0.164506	0.291125	0.201937	0.420414	12.8957	0.0791259
Resazurin	SFV	PMA	Neg. control 2	Control (-)	0.117825	0.0725372	-0.022573	0.0707829	0.116223	0.163255	0.264798	0.0962064	0.265256	12.9044	0.0868193
Resazurin	SFV	PMA	TSEN2	0	0.197839	0.0927786	0.0108888	0.138662	0.199468	0.257722	0.379985	0.0399866	0.16161	12.985	0.0856949
Resazurin	SFV	PMA	TOP1	0	0.208365	0.0878498	0.0354706	0.151386	0.208912	0.265054	0.384361	0.0213184	0.130954	12.9958	0.0802454
Resazurin	SFV	PMA	ISY1	+	0.638136	0.0953509	0.444655	0.577376	0.638791	0.701396	0.821059	1.86306e-27	8.94271e-26	13.426	0.0892592
Resazurin	SFV	PMA	KHDRBS1	0	0.105876	0.0826709	-0.0523142	0.05209	0.10351	0.157682	0.27418	0.188883	0.412741	12.8932	0.07655
Resazurin	SFV	PMA	KIF2A	0	0.146622	0.0918608	-0.0267683	0.0865859	0.144079	0.204396	0.33206	0.0967079	0.265256	12.935	0.0867241
Resazurin	SFV	PMA	LARP1	0	0.168618	0.108673	-0.0591571	0.107153	0.174481	0.236063	0.36807	0.118391	0.291424	12.9541	0.106155
Resazurin	SFV	PMA	LRRC59	0	0.0243833	0.0884529	-0.149365	-0.031084	0.0257678	0.082484	0.191646	0.76692	0.866168	12.8115	0.0808701
Resazurin	SFV	PMA	MKRN2	0	-0.0014548	0.0839414	-0.163532	-0.0568043	-0.00241544	0.0522764	0.167214	0.973562	0.98381	12.7866	0.0779861
Resazurin	SFV	PMA	MNDA	0	0.240914	0.0923963	0.0528125	0.180049	0.242902	0.302183	0.417029	0.013765	0.116445	13.0292	0.0861968
Resazurin	SFV	PMA	MOV10	0	0.176155	0.0962846	-0.00670809	0.112268	0.172396	0.237373	0.37647	0.0627128	0.231555	12.9632	0.0905134
Resazurin	SFV	PMA	MSI2	0	-0.0394342	0.0985189	-0.229667	-0.103704	-0.039614	0.0223869	0.159283	0.672423	0.812507	12.7495	0.0947445
Resazurin	SFV	PMA	N4BP2	0	-0.0307478	0.281897	-0.60377	-0.200106	-0.0371389	0.139765	0.546588	0.879381	0.935104	12.7551	0.28478
Resazurin	SFV	PMA	NTPCR	0	-0.0906195	0.106967	-0.296467	-0.153924	-0.0928354	-0.0286002	0.131547	0.342996	0.548794	12.6979	0.105635
Resazurin	SFV	PMA	NUDT16	0	0.0283764	0.0745018	-0.116151	-0.0207607	0.0281624	0.0771879	0.175124	0.698166	0.817365	12.8166	0.0676752
Resazurin	SFV	PMA	NUMB	0	0.273434	0.0902234	0.0878252	0.215877	0.274717	0.332615	0.442392	0.00755664	0.103634	13.0615	0.0841331
Resazurin	SFV	PMA	PARP1	0	0.29387	0.110621	0.0766891	0.219518	0.296932	0.36672	0.501409	0.00912793	0.109535	13.0817	0.104484
Resazurin	SFV	PMA	PARP12	0	0.011089	0.0814407	-0.157218	-0.0392452	0.0119432	0.0646183	0.167597	0.874837	0.935104	12.7982	0.0728099
Resazurin	SFV	PMA	PARP2	0	0.0122393	0.1028	-0.191834	-0.0509924	0.0154478	0.0766488	0.211894	0.877159	0.935104	12.7985	0.0998873
Resazurin	SFV	PMA	PATL1	0	0.113241	0.0701191	-0.0257127	0.0668307	0.112508	0.158028	0.25223	0.103776	0.269256	12.9011	0.0616089
Resazurin	SFV	PMA	Neg. control 1	Control (-)	0.0364003	0.0693741	-0.110224	-0.00548802	0.0394874	0.0814866	0.168886	0.563682	0.766973	12.8242	0.0763713
Resazurin	SFV	PMA	PDIA5	0	0.209783	0.0935402	0.0253726	0.147319	0.211992	0.273164	0.385198	0.0286246	0.143836	12.9964	0.0874411
Resazurin	SFV	PMA	DDX20	0	0.193481	0.145548	-0.154122	0.118785	0.19929	0.276513	0.459366	0.140487	0.328946	12.9818	0.145452
Resazurin	SFV	PMA	DDX41	0	0.259757	0.0991705	0.0579431	0.197747	0.260344	0.323804	0.449168	0.0157686	0.116445	13.0454	0.0894958
Resazurin	SFV	PMA	DDX42	0	0.206369	0.126097	-0.0454364	0.131868	0.206735	0.283314	0.451801	0.0928997	0.265256	12.9928	0.118463
Resazurin	SFV	PMA	DEK	0	0.14516	0.246006	-0.314984	0.0349987	0.120311	0.221249	0.767263	0.361364	0.559531	12.9407	0.26573
Resazurin	SFV	PMA	DHX36	0	0.146792	0.135066	-0.113206	0.0630345	0.144768	0.229185	0.407039	0.235304	0.430157	12.9335	0.124215
Resazurin	SFV	PMA	DHX58	0	0.180488	0.21386	-0.2636	0.0603681	0.17917	0.29703	0.634117	0.338471	0.548794	12.97	0.208373
Resazurin	SFV	PMA	DHX9	0	0.431579	0.280469	-0.208737	0.313227	0.436701	0.556172	1.03417	0.11663	0.291424	13.2141	0.262567
Resazurin	SFV	PMA	DTYMK	0	0.014293	0.657562	-1.28044	-0.424688	0.00709672	0.4429	1.3212	0.98745	0.98745	12.7997	0.661098
Resazurin	SFV	PMA	EEA1	0	-0.272053	0.0897129	-0.452138	-0.330746	-0.271092	-0.213004	-0.0978641	0.00442287	0.0849191	12.5149	0.0777987
Resazurin	SFV	PMA	EIF2S1	0	-0.0913339	0.0998627	-0.297005	-0.154632	-0.089372	-0.0255366	0.0981726	0.355348	0.559237	12.6961	0.0899087
Resazurin	SFV	PMA	EIF2S3;EIF2S3L	0	-0.125914	0.0995389	-0.318391	-0.191287	-0.127801	-0.0612903	0.0741441	0.211685	0.420414	12.6624	0.0889433
Resazurin	SFV	PMA	ELAVL1	0	0.0503543	0.0882379	-0.117559	-0.00843161	0.0484857	0.104515	0.227983	0.56724	0.766973	12.8375	0.0763422
Resazurin	SFV	PMA	ERI3	0	0.295923	0.14359	0.0403102	0.205595	0.286172	0.375228	0.612032	0.029651	0.143836	13.0828	0.134461
Resazurin	SFV	PMA	EXOSC2	0	0.122391	0.11574	-0.103969	0.0515694	0.121323	0.193391	0.361697	0.260066	0.441411	12.9109	0.106024
Resazurin	SFV	PMA	EXOSC4	0	0.1767	0.297014	-0.459664	0.0195927	0.182135	0.339366	0.795281	0.465714	0.677402	12.9647	0.290533
Resazurin	SFV	PMA	FAM98B	0	0.0732479	0.0838311	-0.0963681	0.0182239	0.0738649	0.129063	0.236838	0.381448	0.575896	12.8604	0.0710866
Resazurin	SFV	PMA	IFI27	0	-0.110422	0.0932553	-0.289226	-0.172832	-0.111309	-0.0491992	0.0762607	0.236196	0.430157	12.6753	0.08125
Resazurin	SFV	PMA	MAVS (control)	Control (+)	0.314729	0.111619	0.0853866	0.245505	0.318321	0.38892	0.520337	0.0155156	0.116445	13.101	0.101408
Resazurin	SFV	PMA	ILF3	0	0.0557129	0.794767	-1.50802	-0.465576	0.0660929	0.581138	1.59764	0.941079	0.981995	12.8526	0.791624
Resazurin	SFV	PMA	ILF2	0	-0.406753	0.587866	-1.62403	-0.789657	-0.414076	-0.0215507	0.750764	0.48844	0.699855	12.3812	0.581566
Resazurin	VSV	PMA	ABCF1	0	0.165715	0.140866	-0.11972	0.0860323	0.164436	0.245106	0.448962	0.198765	0.433588	13.4202	0.12673
Resazurin	VSV	PMA	ABCF3	0	0.0805105	0.1558	-0.241503	-0.0125867	0.0850985	0.175429	0.392023	0.560714	0.739232	13.3341	0.150387
Resazurin	VSV	PMA	ADAR	0	0.180666	0.24296	-0.321479	0.0460959	0.177881	0.316236	0.694483	0.388511	0.622373	13.4327	0.244647
Resazurin	VSV	PMA	ADARB1	0	0.0692848	0.097018	-0.125152	0.00688323	0.0690303	0.131146	0.260697	0.458611	0.678334	13.3234	0.0826449
Resazurin	VSV	PMA	ANGEL2	0	-0.0300317	0.108476	-0.243664	-0.099901	-0.0295138	0.0422557	0.179121	0.780091	0.88019	13.2241	0.0927337
Resazurin	VSV	PMA	APEX1	0	0.153264	0.131105	-0.120304	0.0746785	0.157168	0.231544	0.412493	0.215389	0.433588	13.4071	0.123487
Resazurin	VSV	PMA	APTX	0	0.16469	0.21006	-0.265749	0.056682	0.158595	0.266371	0.632564	0.336913	0.567433	13.4179	0.200597
Resazurin	VSV	PMA	AQR	0	0.0266709	0.165166	-0.300596	-0.0705295	0.0270923	0.122694	0.353059	0.849421	0.906049	13.2781	0.154984
Resazurin	VSV	PMA	ASCC1	0	0.0420945	0.11789	-0.194147	-0.0340151	0.0455469	0.120936	0.267345	0.702013	0.821869	13.2989	0.101684
Resazurin	VSV	PMA	BANF1	0	-0.345929	0.650053	-1.60482	-0.777381	-0.346011	0.0672677	0.976699	0.577525	0.739232	12.8999	0.649869
Resazurin	VSV	PMA	C8orf88	0	0.0390123	0.108462	-0.182353	-0.0291597	0.0401162	0.107514	0.245986	0.695343	0.821869	13.2935	0.0959124
Resazurin	VSV	PMA	CAPRIN1	0	0.21876	0.105269	0.0128849	0.151413	0.218887	0.287436	0.429457	0.0408131	0.168097	13.4725	0.0910078
Resazurin	VSV	PMA	CDKN2AIP	0	0.297605	0.274613	-0.269472	0.146068	0.286531	0.44813	0.879662	0.232356	0.446124	13.5533	0.26578
Resazurin	VSV	PMA	CHAF1A	0	0.030834	0.27851	-0.561649	-0.126956	0.0378479	0.199621	0.596571	0.88656	0.925106	13.2853	0.276118
Resazurin	VSV	PMA	CHAF1B	0	0.249853	0.460467	-0.685676	-0.0472347	0.252349	0.547011	1.15116	0.574097	0.739232	13.5111	0.45454
Resazurin	VSV	PMA	CMTR1	0	0.302655	0.255085	-0.216715	0.152304	0.305703	0.453275	0.823197	0.216794	0.433588	13.5537	0.242
Resazurin	VSV	PMA	CMTR2	0	0.0567134	0.100421	-0.14686	-0.00724186	0.0581989	0.12135	0.251593	0.549032	0.739232	13.3106	0.0843184
Resazurin	VSV	PMA	STAT1 (control)	Control (+)	0.252021	0.16259	-0.0939126	0.161338	0.252885	0.345804	0.574435	0.107968	0.314088	13.5078	0.15697
Resazurin	VSV	PMA	DDX1	0	0.382101	0.124896	0.11418	0.311826	0.387525	0.461277	0.612407	0.0158202	0.0949211	13.6362	0.110464
Resazurin	VSV	PMA	CSDE1	0	0.202072	0.106004	-0.00114483	0.134633	0.201035	0.265349	0.417542	0.0515667	0.1904	13.4543	0.0902867
Resazurin	VSV	PMA	ISY1	+	0.746984	0.152766	0.447973	0.659382	0.745307	0.832155	1.0555	0.000331141	0.0158948	13.998	0.144038
Resazurin	VSV	PMA	KHDRBS1	0	0.149293	0.109914	-0.0638442	0.0831239	0.148509	0.217328	0.366772	0.146996	0.352791	13.4042	0.0980383
Resazurin	VSV	PMA	KIF2A	0	0.236984	0.0932502	0.0577971	0.176559	0.234061	0.296353	0.423494	0.0147029	0.0949211	13.4908	0.0821986
Resazurin	VSV	PMA	LARP1	0	0.344573	0.115298	0.121435	0.273744	0.344325	0.417381	0.565421	0.0120301	0.0949211	13.5977	0.10662
Resazurin	VSV	PMA	LRRC59	0	0.168597	0.11032	-0.0571806	0.0997904	0.168884	0.239887	0.383277	0.128974	0.329087	13.4232	0.10289
Resazurin	VSV	PMA	MKRN2	0	0.0439373	0.114359	-0.189996	-0.0296183	0.046569	0.119738	0.260047	0.682743	0.819292	13.2974	0.10679
Resazurin	VSV	PMA	MNDA	0	0.188075	0.107209	-0.0284955	0.118578	0.187922	0.255511	0.399142	0.0770122	0.246439	13.4451	0.0995867
Resazurin	VSV	PMA	MOV10	0	-0.0247572	0.118685	-0.251586	-0.104626	-0.0253515	0.051206	0.212593	0.827224	0.892286	13.2282	0.108997
Resazurin	VSV	PMA	MSI2	0	0.0551836	0.0999708	-0.146661	-0.00893485	0.0560362	0.121835	0.252888	0.565379	0.739232	13.3092	0.0882812
Resazurin	VSV	PMA	N4BP2	0	0.115587	0.2905	-0.471084	-0.0646242	0.1121	0.297716	0.696788	0.666601	0.810047	13.3706	0.28936
Resazurin	VSV	PMA	NTPCR	0	-0.0862117	0.133908	-0.361506	-0.16638	-0.0842438	-0.00266503	0.164431	0.49395	0.700205	13.1651	0.133211
Resazurin	VSV	PMA	NUDT16	0	0.0310825	0.0866893	-0.137714	-0.0252159	0.0316528	0.0880437	0.201538	0.713112	0.824804	13.2852	0.0751425
Resazurin	VSV	PMA	NUMB	0	0.388338	0.104288	0.173916	0.321507	0.391419	0.456052	0.589054	0.00245826	0.0471985	13.6434	0.092481
Resazurin	VSV	PMA	PARP1	0	0.356508	0.114662	0.134561	0.282474	0.356709	0.429875	0.580497	0.00704363	0.0709041	13.6092	0.105526
Resazurin	VSV	PMA	PARP12	0	-0.00511136	0.0995686	-0.203054	-0.0705175	-0.00526594	0.0596101	0.192109	0.951938	0.972192	13.2497	0.0881406
Resazurin	VSV	PMA	PARP2	0	0.0740613	0.112012	-0.140786	0.0026278	0.0745985	0.143702	0.296442	0.490627	0.700205	13.3274	0.103917
Resazurin	VSV	PMA	PATL1	0	0.122837	0.0922846	-0.064588	0.0648377	0.125877	0.180891	0.300726	0.18172	0.4057	13.377	0.0809563
Resazurin	VSV	PMA	Neg. control 1	Control (-)	-0.0835032	0.0867168	-0.25911	-0.137571	-0.0815173	-0.0276555	0.0850914	0.322219	0.552376	13.1694	0.100057
Resazurin	VSV	PMA	PDIA5	0	0.276055	0.107196	0.0640594	0.207636	0.275262	0.345069	0.484676	0.013346	0.0949211	13.5292	0.101877
Resazurin	VSV	PMA	PHF6	0	0.483864	0.0943065	0.293771	0.424767	0.485481	0.544597	0.668211	0.0006763	0.0166335	13.7364	0.081755
Resazurin	VSV	PMA	PRMT1	0	0.40217	0.300448	-0.213027	0.231607	0.412646	0.568474	1.02161	0.175351	0.400801	13.6505	0.293544
Resazurin	VSV	PMA	PYHIN1	0	0.213664	0.15707	-0.0924071	0.116853	0.207884	0.307656	0.537145	0.144221	0.352791	13.4673	0.149499
Resazurin	VSV	PMA	QKI	0	0.0588416	0.178699	-0.313698	-0.0341183	0.0607208	0.150834	0.44055	0.665465	0.810047	13.3095	0.169954
Resazurin	VSV	PMA	R3HCC1	0	0.104254	0.106669	-0.110635	0.0378166	0.105058	0.170674	0.316017	0.307755	0.547119	13.3558	0.0988332
Resazurin	VSV	PMA	RBM14	0	0.35618	0.106235	0.144915	0.288705	0.354887	0.424248	0.569091	0.00424922	0.0679874	13.608	0.0942591
Resazurin	VSV	PMA	RBMS1	0	0.210771	0.0998766	0.0138607	0.147097	0.210191	0.27402	0.409987	0.0404595	0.168097	13.4633	0.0852074
Resazurin	VSV	PMA	RBMS2	0	0.118194	0.110534	-0.0888281	0.0473784	0.114096	0.190744	0.336917	0.272671	0.493895	13.3687	0.100478
Resazurin	VSV	PMA	RSL1D1	0	-0.0993305	0.130652	-0.348005	-0.183268	-0.104436	-0.018152	0.1702	0.420945	0.662472	13.1521	0.12291
Resazurin	VSV	PMA	SMARCA5	0	-0.319154	0.121303	-0.549536	-0.393416	-0.321201	-0.248168	-0.0749596	0.0199913	0.10662	12.933	0.109374
Resazurin	VSV	PMA	STAU1	0	-0.120951	0.111188	-0.345728	-0.19168	-0.12039	-0.0514872	0.0989025	0.253642	0.468261	13.1326	0.102573
Resazurin	VSV	PMA	STRBP	0	0.213279	0.099514	0.0205248	0.148723	0.211113	0.274394	0.42025	0.0323501	0.147886	13.4662	0.0888555
Resazurin	VSV	PMA	SYNCRIP	0	0.0293858	0.124565	-0.194574	-0.0475448	0.0258353	0.10159	0.277251	0.819838	0.892286	13.2819	0.122328
Resazurin	VSV	PMA	TAOK1	0	0.309443	0.122158	0.0694196	0.229349	0.30946	0.388722	0.550156	0.0150675	0.0949211	13.561	0.11303
Resazurin	VSV	PMA	TAOK2	0	0.22875	0.122826	-0.0177614	0.148489	0.230232	0.309434	0.461905	0.0657005	0.225259	13.4789	0.111324
Resazurin	VSV	PMA	TAOK3	0	0.0320687	0.106353	-0.172407	-0.0369998	0.0309471	0.100363	0.246863	0.772376	0.88019	13.2829	0.0974031
Resazurin	VSV	PMA	TOE1	0	0.0991989	0.118066	-0.142949	0.0279859	0.103049	0.171122	0.322951	0.362432	0.599888	13.3525	0.111132
Resazurin	VSV	PMA	Neg. control 2	Control (-)	0.0901937	0.0942778	-0.0946061	0.0304012	0.090226	0.149365	0.276517	0.31797	0.552376	13.3435	0.110684
Resazurin	VSV	PMA	TSEN2	0	0.229048	0.122094	-4.968e-05	0.151927	0.226958	0.304272	0.473663	0.0547225	0.194569	13.4827	0.114943
Resazurin	VSV	PMA	TOP1	0	0.0814898	0.109866	-0.141061	0.0111923	0.0835684	0.154948	0.298104	0.44231	0.678334	13.3345	0.0957538
Resazurin	VSV	PMA	UHRF1	0	0.22229	0.173036	-0.0882933	0.126926	0.208744	0.299975	0.631981	0.119779	0.329087	13.4821	0.183353
Resazurin	VSV	PMA	VRK1	0	0.457891	0.0994066	0.261949	0.393758	0.456454	0.519845	0.660195	0.000693063	0.0166335	13.7101	0.0960621
Resazurin	VSV	PMA	XAB2	0	0.228359	0.103534	0.035931	0.161759	0.223162	0.289746	0.446755	0.0231473	0.116955	13.4828	0.103189
Resazurin	VSV	PMA	XRN1	0	0.117379	0.0957491	-0.0822971	0.058589	0.120337	0.176854	0.304634	0.209448	0.433588	13.3706	0.0895407
Resazurin	VSV	PMA	YTHDC2	0	0.238645	0.125172	-0.000756886	0.163338	0.236256	0.31142	0.490424	0.0493803	0.18962	13.4912	0.1178
Resazurin	VSV	PMA	ZC3H11A	0	0.249058	0.096027	0.0653003	0.187736	0.246838	0.308974	0.44411	0.012901	0.0949211	13.501	0.0924786
Resazurin	VSV	PMA	ZC3H15	0	0.249633	0.138904	-0.0407213	0.168847	0.253637	0.332902	0.518579	0.0730745	0.241902	13.5029	0.134269
Resazurin	VSV	PMA	ZC3HAV1	0	0.00214809	0.0845168	-0.167057	-0.0527273	0.00311178	0.0560755	0.165285	0.968423	0.974897	13.2542	0.0781684
Resazurin	VSV	PMA	ZFP91;ZFP91-CNTF;ZNF653	0	-0.013312	0.102201	-0.221105	-0.079415	-0.0122084	0.0533939	0.178755	0.905532	0.934743	13.2386	0.0973904
Resazurin	VSV	PMA	ZNF207	0	0.072228	0.176514	-0.290208	-0.0255027	0.0718867	0.169124	0.427535	0.621944	0.775411	13.3251	0.178498
Resazurin	VSV	PMA	ZNF346	0	-0.138039	0.109377	-0.353665	-0.207754	-0.14001	-0.0691432	0.0785955	0.203435	0.433588	13.1139	0.102176
Resazurin	VSV	PMA	ZNF385A	0	0.0429135	0.0857588	-0.12518	-0.0131877	0.0416813	0.0973755	0.217588	0.61134	0.772219	13.2955	0.0811003
Resazurin	VSV	PMA	ZNFX1	0	0.336469	0.241491	-0.23394	0.214643	0.362833	0.477459	0.768759	0.172485	0.400801	13.5944	0.231269
Resazurin	VSV	PMA	GNB2L1;RACK1	0	0.202741	0.382285	-0.586468	-0.0280599	0.204991	0.440404	0.961033	0.555331	0.739232	13.4602	0.388287
Resazurin	VSV	PMA	virus_background	Control (V)	-1.61988	0.0695317	-1.75486	-1.66518	-1.61965	-1.57438	-1.48347	0	0	11.6326	0.0627654
Resazurin	VSV	PMA	Neg. control 3	Control (-)	-0.0174442	0.0700125	-0.153078	-0.0648979	-0.0184195	0.0278129	0.126612	0.788504	0.88019	13.2357	0.0780806
Resazurin	VSV	PMA	Neg. control 4	Control (-)	0.0107201	0.0795502	-0.152834	-0.0400431	0.0134716	0.0644283	0.157666	0.864702	0.912213	13.2638	0.0933109
Resazurin	VSV	PMA	DDX20	0	0.27065	0.396311	-0.553933	0.0340791	0.278627	0.51407	1.05212	0.456253	0.678334	13.5265	0.386126
Resazurin	VSV	PMA	DDX41	0	0.202154	0.137917	-0.0644377	0.115929	0.197944	0.285784	0.479217	0.123931	0.329087	13.457	0.120029
Resazurin	VSV	PMA	DDX42	0	0.221973	0.13975	-0.0653272	0.137685	0.223057	0.30835	0.487781	0.106169	0.314088	13.476	0.127498
Resazurin	VSV	PMA	DEK	0	0.296091	0.430102	-0.551549	0.0334996	0.285426	0.562255	1.17051	0.459288	0.678334	13.5541	0.439975
Resazurin	VSV	PMA	DHX36	0	0.299168	0.12997	0.0376377	0.217179	0.299712	0.383318	0.550627	0.0306362	0.147054	13.5507	0.118111
Resazurin	VSV	PMA	DHX58	0	0.263483	0.235421	-0.234477	0.126346	0.267819	0.409666	0.738001	0.251893	0.468261	13.5164	0.22675
Resazurin	VSV	PMA	DHX9	0	0.354922	0.16819	0.0206971	0.262842	0.350704	0.442344	0.709589	0.0420243	0.168097	13.6094	0.16011
Resazurin	VSV	PMA	DTYMK	0	-0.251906	1.02451	-2.32198	-0.936033	-0.248067	0.417933	1.76751	0.811031	0.892286	13.0079	1.02149
Resazurin	VSV	PMA	EEA1	0	-0.349457	0.114441	-0.57234	-0.425422	-0.35085	-0.27308	-0.122544	0.00533521	0.0709041	12.9035	0.0992403
Resazurin	VSV	PMA	EIF2S1	0	-0.067725	0.117166	-0.294317	-0.145689	-0.0686359	0.0113917	0.161279	0.562087	0.739232	13.187	0.101275
Resazurin	VSV	PMA	EIF2S3;EIF2S3L	0	-0.16871	0.108503	-0.381247	-0.241229	-0.170469	-0.0968922	0.047053	0.126345	0.329087	13.0852	0.0891142
Resazurin	VSV	PMA	ELAVL1	0	0.273593	0.0982144	0.078485	0.209063	0.271115	0.337379	0.470532	0.00643611	0.0709041	13.5278	0.0783312
Resazurin	VSV	PMA	ERI3	0	0.49312	0.149167	0.181881	0.399625	0.497327	0.59011	0.775899	0.00738584	0.0709041	13.7452	0.139528
Resazurin	VSV	PMA	EXOSC2	0	0.0803553	0.13211	-0.179549	0.00284746	0.0792059	0.15939	0.345737	0.495978	0.700205	13.3341	0.119917
Resazurin	VSV	PMA	EXOSC4	0	0.287178	0.34592	-0.407726	0.0725579	0.292907	0.50981	0.96485	0.388983	0.622373	13.5462	0.337074
Resazurin	VSV	PMA	FAM98B	0	-0.185776	0.103716	-0.386427	-0.254854	-0.186066	-0.119698	0.0238584	0.0828718	0.256635	13.0673	0.0847761
Resazurin	VSV	PMA	IFI27	0	-0.251647	0.102364	-0.454984	-0.320168	-0.252383	-0.185552	-0.045091	0.0182568	0.103097	13.0014	0.0833115
Resazurin	VSV	PMA	MAVS (control)	Control (+)	0.14624	0.120716	-0.0918641	0.0669249	0.147928	0.225016	0.384816	0.225416	0.441631	13.3995	0.102562
Resazurin	VSV	PMA	ILF3	0	-0.0326872	0.898103	-1.80117	-0.638693	-0.02708	0.566049	1.74707	0.974897	0.974897	13.2228	0.911279
Resazurin	VSV	PMA	ILF2	0	-1.22751	0.797518	-2.79393	-1.75827	-1.2246	-0.707048	0.345899	0.130264	0.329087	12.0225	0.801472
Resazurin	VSV	none	UHRF1	0	0.167794	0.130028	-0.0673211	0.10505	0.156558	0.218092	0.455321	0.0896462	0.195592	13.3811	0.135008
Resazurin	VSV	none	VRK1	0	0.485599	0.0707105	0.338336	0.442197	0.486667	0.530487	0.621307	5.37186e-25	2.57849e-23	13.6963	0.0684824
Resazurin	VSV	none	XAB2	0	0.241517	0.0867704	0.0740475	0.183224	0.241108	0.298794	0.40731	0.00758713	0.0520261	13.4534	0.086766
Resazurin	VSV	none	XRN1	0	0.0991505	0.0603538	-0.0213243	0.0628664	0.0999688	0.135719	0.21538	0.0976647	0.203822	13.3107	0.0525859
Resazurin	VSV	none	YTHDC2	0	0.106214	0.0902125	-0.0522722	0.0581158	0.102262	0.149131	0.29589	0.151636	0.261727	13.3156	0.0791356
Resazurin	VSV	none	ZC3H11A	0	0.167275	0.076974	0.0274912	0.116573	0.163026	0.215463	0.326077	0.0253425	0.0993414	13.3783	0.0739384
Resazurin	VSV	none	ZC3H15	0	0.0901088	0.0922736	-0.0914555	0.0421287	0.0918425	0.138401	0.271114	0.241957	0.379354	13.3011	0.0822428
Resazurin	VSV	none	ZC3HAV1	0	-0.0719167	0.0763007	-0.211699	-0.124245	-0.0737189	-0.0222361	0.0851011	0.351119	0.461746	13.1391	0.0733524
Resazurin	VSV	none	ZFP91;ZFP91-CNTF;ZNF653	0	0.125093	0.0600788	0.00900493	0.0878164	0.122883	0.160975	0.250492	0.0394042	0.1351	13.336	0.0516851
Resazurin	VSV	none	ZNF207	0	0.0425817	0.150149	-0.240245	-0.0428709	0.0421337	0.116297	0.365274	0.727208	0.792023	13.2539	0.156264
Resazurin	VSV	none	ZNF346	0	-0.146063	0.0816821	-0.300213	-0.198016	-0.147166	-0.0968405	0.0228126	0.0852926	0.194955	13.0656	0.0791355
Resazurin	VSV	none	ZNF385A	0	0.130734	0.0686694	0.00284339	0.0867802	0.125997	0.171503	0.28147	0.0475968	0.15231	13.3417	0.0627032
Resazurin	VSV	none	ZNFX1	0	0.211389	0.22366	-0.26805	0.0981789	0.209174	0.336555	0.666432	0.254233	0.381349	13.4234	0.216581
Resazurin	VSV	none	GNB2L1;RACK1	0	0.10259	0.353077	-0.639558	-0.0981329	0.109588	0.303824	0.815602	0.697965	0.770168	13.3174	0.360043
Resazurin	VSV	none	virus_background	Control (V)	-1.6701	0.0517059	-1.77441	-1.70399	-1.67016	-1.636	-1.56841	0	0	11.5411	0.0446175
Resazurin	VSV	none	Neg. control 3	Control (-)	-0.0349759	0.0610901	-0.155878	-0.0749449	-0.0336752	0.0059495	0.0824654	0.570569	0.67623	13.1762	0.0724021
Resazurin	VSV	none	Neg. control 4	Control (-)	0.0641947	0.0633871	-0.0755662	0.027255	0.0692081	0.10529	0.177092	0.301078	0.421523	13.2762	0.074311
Resazurin	VSV	none	ABCF1	0	0.144717	0.104423	-0.054414	0.0896421	0.138796	0.197744	0.358959	0.104231	0.208461	13.3559	0.0986295
Resazurin	VSV	none	ABCF3	0	0.0619875	0.117264	-0.164278	-0.00512911	0.0642715	0.123508	0.308759	0.532159	0.646674	13.2746	0.116275
Resazurin	VSV	none	ADAR	0	0.126346	0.176168	-0.257033	0.0579811	0.121124	0.193	0.530248	0.283094	0.411773	13.3392	0.179272
Resazurin	VSV	none	ADARB1	0	0.0680574	0.0799719	-0.102685	0.0194167	0.0750995	0.121876	0.209863	0.383419	0.497409	13.2801	0.070366
Resazurin	VSV	none	ANGEL2	0	0.0416409	0.0820753	-0.131535	-0.0120575	0.0476341	0.09944	0.188155	0.590516	0.691336	13.2527	0.0704224
Resazurin	VSV	none	APEX1	0	0.151363	0.0796625	0.00872493	0.0998154	0.145165	0.196502	0.320868	0.0409208	0.135462	13.3636	0.067766
Resazurin	VSV	none	APTX	0	0.198345	0.100045	0.0348103	0.125598	0.18684	0.262397	0.416494	0.0204603	0.0892812	13.409	0.0925725
Resazurin	VSV	none	AQR	0	-0.016108	0.10569	-0.211792	-0.0821936	-0.0151403	0.0495537	0.174482	0.870586	0.908438	13.195	0.0929091
Resazurin	VSV	none	ASCC1	0	-0.0988977	0.0996023	-0.296763	-0.167428	-0.0997043	-0.0342991	0.101926	0.328167	0.443718	13.1135	0.0903727
Resazurin	VSV	none	BANF1	0	-0.286296	0.650466	-1.53923	-0.724258	-0.292678	0.133045	1.02198	0.646361	0.738699	12.919	0.649095
Resazurin	VSV	none	C8orf88	0	0.0963466	0.0768177	-0.0640957	0.0528722	0.0981834	0.141717	0.247767	0.197217	0.322299	13.3076	0.069694
Resazurin	VSV	none	CAPRIN1	0	0.286748	0.0857696	0.107705	0.231707	0.288877	0.345039	0.450358	0.00151436	0.0194597	13.4985	0.07462
Resazurin	VSV	none	CDKN2AIP	0	0.156481	0.112749	-0.031283	0.0901279	0.141993	0.208668	0.415389	0.0845788	0.194955	13.368	0.105802
Resazurin	VSV	none	CHAF1A	0	-0.0896612	0.194339	-0.475933	-0.184998	-0.100465	-0.00906941	0.381811	0.472904	0.589594	13.1215	0.189587
Resazurin	VSV	none	CHAF1B	0	0.133031	0.426934	-0.739029	-0.134923	0.131588	0.399018	0.994253	0.734271	0.792023	13.3499	0.429411
Resazurin	VSV	none	CMTR1	0	0.151044	0.0948291	-0.0215789	0.0931064	0.144331	0.204054	0.351456	0.0799419	0.191861	13.3637	0.0899767
Resazurin	VSV	none	CMTR2	0	0.0986697	0.0669698	-0.0408474	0.0583535	0.0997479	0.141005	0.229612	0.149545	0.261727	13.3096	0.0550318
Resazurin	VSV	none	STAT1 (control)	Control (+)	0.116819	0.0714084	-0.0209175	0.0753388	0.114994	0.156286	0.259184	0.0893446	0.195592	13.3291	0.0667413
Resazurin	VSV	none	DDX1	0	0.370261	0.10458	0.145031	0.31329	0.377223	0.436878	0.548927	0.0113475	0.0573346	13.5833	0.0907424
Resazurin	VSV	none	CSDE1	0	0.175892	0.083949	0.0290382	0.11776	0.170475	0.229051	0.3497	0.0250544	0.0993414	13.3876	0.0727025
Resazurin	VSV	none	ISY1	+	0.730926	0.132238	0.425123	0.665268	0.744017	0.811502	0.952327	0.00136636	0.0194597	13.9443	0.124292
Resazurin	VSV	none	KHDRBS1	0	0.0995879	0.0878557	-0.0759386	0.0521536	0.101021	0.148784	0.269636	0.206444	0.330311	13.3106	0.0785054
Resazurin	VSV	none	KIF2A	0	0.145665	0.0663626	0.0259196	0.101561	0.14119	0.185693	0.289122	0.0200374	0.0892812	13.3573	0.0573552
Resazurin	VSV	none	LARP1	0	0.217886	0.076551	0.0751653	0.165627	0.215927	0.267192	0.37488	0.0041505	0.0362225	13.4291	0.0684654
Resazurin	VSV	none	LRRC59	0	0.124168	0.0664331	-0.00143198	0.083981	0.121147	0.162207	0.267143	0.0540336	0.154946	13.3355	0.0594657
Resazurin	VSV	none	MKRN2	0	0.11132	0.0740884	-0.0369064	0.0700558	0.110869	0.154467	0.259589	0.111561	0.218569	13.3233	0.0713977
Resazurin	VSV	none	MNDA	0	0.168444	0.0839517	0.0244029	0.110878	0.159177	0.222134	0.353944	0.026905	0.0993414	13.3809	0.0789492
Resazurin	VSV	none	MOV10	0	-0.216647	0.0718329	-0.35241	-0.264529	-0.216898	-0.170638	-0.0720751	0.00571068	0.0456855	12.9948	0.0644466
Resazurin	VSV	none	MSI2	0	-0.0040253	0.0838795	-0.166187	-0.0608257	-0.00578544	0.052929	0.161445	0.946762	0.964861	13.2072	0.0780796
Resazurin	VSV	none	N4BP2	0	0.129502	0.0970308	-0.0578293	0.0765589	0.12324	0.180113	0.335039	0.125858	0.22797	13.342	0.0926186
Resazurin	VSV	none	NTPCR	0	-0.010157	0.0979282	-0.209341	-0.0766695	-0.00565136	0.059713	0.161507	0.95481	0.964861	13.1998	0.0942395
Resazurin	VSV	none	NUDT16	0	0.0640661	0.0623806	-0.0677678	0.0250212	0.0676188	0.105974	0.179454	0.301556	0.421523	13.275	0.0539875
Resazurin	VSV	none	NUMB	0	0.354958	0.0914934	0.162346	0.297508	0.358818	0.414984	0.529591	0.00102809	0.0194597	13.5673	0.084538
Resazurin	VSV	none	PARP1	0	0.251994	0.0950278	0.0671834	0.188418	0.255183	0.314583	0.43207	0.0112244	0.0573346	13.4629	0.0889325
Resazurin	VSV	none	PARP12	0	-0.0641401	0.0888776	-0.238945	-0.122106	-0.0652483	-0.00541478	0.110977	0.471086	0.589594	13.1483	0.0831244
Resazurin	VSV	none	PARP2	0	0.0756542	0.0729554	-0.0859529	0.0336851	0.0805704	0.122638	0.210696	0.282292	0.411773	13.287	0.0675664
Resazurin	VSV	none	PATL1	0	0.114249	0.0652237	-0.0107224	0.0735085	0.112484	0.153087	0.250249	0.0718293	0.176811	13.3258	0.0569749
Resazurin	VSV	none	Neg. control 1	Control (-)	-0.0995143	0.0669433	-0.227023	-0.144651	-0.102973	-0.0583324	0.0443924	0.152674	0.261727	13.1125	0.0774291
Resazurin	VSV	none	PDIA5	0	0.303113	0.112246	0.0829812	0.22953	0.308685	0.381259	0.5058	0.00892042	0.0535225	13.5128	0.111001
Resazurin	VSV	none	DDX20	0	0.120279	0.36881	-0.661481	-0.0934836	0.130871	0.329072	0.862615	0.666373	0.743858	13.3342	0.355957
Resazurin	VSV	none	DDX41	0	0.24022	0.134027	-0.00739542	0.143961	0.236604	0.332405	0.49377	0.0549458	0.154946	13.4549	0.124147
Resazurin	VSV	none	DDX42	0	0.137326	0.0823026	-0.0161445	0.0877466	0.13156	0.181202	0.311329	0.0715093	0.176811	13.3489	0.0706939
Resazurin	VSV	none	DEK	0	0.128717	0.360724	-0.606192	-0.0615979	0.104269	0.316528	0.909606	0.665001	0.743858	13.34	0.359955
Resazurin	VSV	none	DHX36	0	0.223497	0.102549	0.048804	0.150796	0.218265	0.288817	0.437697	0.0169002	0.0811208	13.4339	0.0911826
Resazurin	VSV	none	DHX58	0	0.109924	0.0959982	-0.0799866	0.064235	0.109464	0.15501	0.297087	0.164488	0.277032	13.3225	0.0811327
Resazurin	VSV	none	DHX9	0	0.305458	0.0868392	0.136927	0.250084	0.304101	0.359274	0.479162	0.00170953	0.0194597	13.5172	0.0742935
Resazurin	VSV	none	DTYMK	0	-0.101184	0.792389	-1.70312	-0.608918	-0.100983	0.419003	1.46535	0.898138	0.92711	13.116	0.786052
Resazurin	VSV	none	EEA1	0	-0.419583	0.0919771	-0.592638	-0.481846	-0.421626	-0.35967	-0.234158	0.000332438	0.00797851	12.7927	0.080738
Resazurin	VSV	none	EIF2S1	0	-0.0359827	0.115023	-0.253633	-0.119447	-0.035365	0.050366	0.170434	0.784523	0.836825	13.1761	0.105555
Resazurin	VSV	none	EIF2S3;EIF2S3L	0	-0.0720912	0.104087	-0.260075	-0.144803	-0.0780253	-0.0029865	0.138577	0.490478	0.603665	13.1407	0.0927424
Resazurin	VSV	none	ELAVL1	0	0.222428	0.0930032	0.0537593	0.155509	0.220337	0.285229	0.409123	0.00949005	0.0535908	13.435	0.0824876
Resazurin	VSV	none	ERI3	0	0.110044	0.0678814	-0.0230559	0.0669618	0.109276	0.151344	0.253228	0.101895	0.208126	13.3212	0.0554588
Resazurin	VSV	none	EXOSC2	0	0.0990824	0.102023	-0.121126	0.0506002	0.103605	0.153521	0.295947	0.24756	0.379354	13.3089	0.0957405
Resazurin	VSV	none	EXOSC4	0	0.144616	0.0931703	-0.0136303	0.091655	0.135927	0.189811	0.335801	0.0673376	0.174714	13.3568	0.0924148
Resazurin	VSV	none	FAM98B	0	-0.182993	0.0891894	-0.354395	-0.241946	-0.186147	-0.12645	0.000439792	0.0523862	0.154946	13.0281	0.0779167
Resazurin	VSV	none	IFI27	0	-0.243403	0.080309	-0.401714	-0.296258	-0.244004	-0.190648	-0.0806777	0.00633293	0.0467662	12.9686	0.0662875
Resazurin	VSV	none	MAVS (control)	Control (+)	0.20452	0.0835624	0.0542113	0.145629	0.201282	0.260301	0.374522	0.0081396	0.0520934	13.4161	0.069433
Resazurin	VSV	none	ILF3	0	0.000694238	0.883637	-1.77447	-0.583536	0.00347514	0.592179	1.75049	0.999071	0.999071	13.2133	0.896673
Resazurin	VSV	none	ILF2	0	-1.26933	0.794939	-2.83706	-1.8018	-1.27889	-0.744234	0.291468	0.116194	0.223092	11.9402	0.798168
Resazurin	VSV	none	PHF6	0	0.374905	0.0734538	0.228239	0.325491	0.376197	0.422066	0.51945	7.41812e-14	2.3738e-12	13.5851	0.0640305
Resazurin	VSV	none	PRMT1	0	0.271569	0.285917	-0.340367	0.109904	0.280977	0.439692	0.834879	0.302969	0.421523	13.4821	0.277501
Resazurin	VSV	none	PYHIN1	0	0.11744	0.112135	-0.100325	0.0601277	0.111938	0.169792	0.363334	0.198079	0.322299	13.3299	0.105346
Resazurin	VSV	none	QKI	0	0.091656	0.144909	-0.205757	0.030528	0.0901554	0.145925	0.42189	0.347417	0.461746	13.3016	0.140565
Resazurin	VSV	none	R3HCC1	0	0.126518	0.0748705	-0.0138698	0.0827602	0.12148	0.166526	0.287654	0.0665051	0.174714	13.3368	0.0679683
Resazurin	VSV	none	RBM14	0	0.402787	0.086945	0.221637	0.349919	0.405447	0.459402	0.566753	0.00182435	0.0194597	13.6139	0.0793661
Resazurin	VSV	none	RBMS1	0	0.128661	0.0688739	-0.00286683	0.0852939	0.126645	0.170177	0.269216	0.0564906	0.154946	13.3397	0.056997
Resazurin	VSV	none	RBMS2	0	0.0123636	0.0886592	-0.163905	-0.0446646	0.0145206	0.0720373	0.176136	0.868	0.908438	13.2244	0.083454
Resazurin	VSV	none	RSL1D1	0	-0.105806	0.127605	-0.333929	-0.194637	-0.115863	-0.0214418	0.150047	0.415698	0.532093	13.1043	0.122822
Resazurin	VSV	none	SMARCA5	0	-0.31013	0.0850951	-0.476622	-0.365092	-0.310752	-0.256706	-0.143422	0.00215703	0.0207075	12.9002	0.0754782
Resazurin	VSV	none	STAU1	0	0.0752972	0.0794528	-0.0945502	0.0288181	0.0805063	0.125457	0.220903	0.32141	0.44079	13.2863	0.0720396
Resazurin	VSV	none	STRBP	0	0.141501	0.0711661	0.0130735	0.0964193	0.136255	0.181913	0.297202	0.0356508	0.126758	13.3528	0.0644483
Resazurin	VSV	none	SYNCRIP	0	0.0486449	0.0985209	-0.13093	-0.00842151	0.0502322	0.103461	0.229648	0.565173	0.67623	13.2587	0.0996646
Resazurin	VSV	none	TAOK1	0	0.138782	0.0731833	-0.00279206	0.0921616	0.135318	0.182954	0.290046	0.0530456	0.154946	13.3499	0.0655236
Resazurin	VSV	none	TAOK2	0	0.100603	0.0652515	-0.0355567	0.0617177	0.102011	0.140925	0.226045	0.124459	0.22797	13.3113	0.0555938
Resazurin	VSV	none	TAOK3	0	0.0346567	0.0806839	-0.135461	-0.01666	0.0394705	0.0914858	0.176804	0.642457	0.738699	13.2446	0.0737531
Resazurin	VSV	none	TOE1	0	0.110248	0.0670501	-0.0193643	0.0691202	0.108946	0.15048	0.243259	0.0938336	0.200178	13.3211	0.0613785
Resazurin	VSV	none	Neg. control 2	Control (-)	0.0702813	0.0606672	-0.055979	0.0320053	0.0733945	0.109638	0.182141	0.248951	0.379354	13.2816	0.0672617
Resazurin	VSV	none	TSEN2	0	0.169304	0.079551	0.0280871	0.117809	0.164548	0.217441	0.334362	0.0268391	0.0993414	13.3797	0.0700086
Resazurin	VSV	none	TOP1	0	0.106274	0.0690801	-0.0402567	0.0653708	0.106518	0.14784	0.243302	0.120436	0.226703	13.317	0.05844
Resazurin	Flu	none	Neg. control avg	Control (-)										13.2263	0.0378735
Resazurin	Flu	PMA	Neg. control avg	Control (-)										12.66	0.0474385
Resazurin	HSV	PMA	Neg. control avg	Control (-)										13.2117	0.0585048
Resazurin	HSV	none	Neg. control avg	Control (-)										13.536	0.0475005
Resazurin	SFV	none	Neg. control avg	Control (-)										13.2958	0.0296843
Resazurin	SFV	PMA	Neg. control avg	Control (-)										12.7867	0.0370406
Resazurin	VSV	PMA	Neg. control avg	Control (-)										13.2531	0.0490026
Resazurin	VSV	none	Neg. control avg	Control (-)										13.2116	0.036618
