# Supplementary material for: Cross-species analysis of viral nucleic acid interacting proteins identifies TAOKs as innate immune regulators
Source: Nat Commun. 2021 Dec 1;12:7009. doi: 10.1038/s41467-021-27192-w (PMC8636641; doi:10.1038/s41467-021-27192-w)
Supplement: Supplementary file 17 — Source Data [file 41467_2021_27192_MOESM17_ESM.zip › Supplementary Figure 7.xlsx]

## Sheet: Supplementary Figure 7a
Days elapsed	shmCherry	KK-Tao107645
8	1
18	1
19	1
21	0
21	0
14	1
21	0
21	0
21	0
21	0
18	1
19	1
19	1
21	0
21	0
18	1
18	1
19	1
19	1
21	0
9		1
11		1
13		1
14		1
20		1
3		1
3		1
5		1
5		1
7		1
9		1
11		1
13		1
14		1
20		1
3		1
3		1
5		1
5		1
7		1
1	1
10	1
12	1
22	0
22	0
22	0
22	0
22	0
12	1
12	1
15	1
15	1
16	1
22	0
22	0
22	0
22	0
22	0
1		1
1		1
3		1
4		1
5		1
8		1
8		1
10		1
11		1
1		1
4		1
6		1
6		1
7		1
7		1
8		1
10		1
10		1
10		1

## Sheet: Supplementary Figure 7b
srg1	shmCherry						Tao107645KK							Tao17432GD
TRIS	0.0016871	0.00247	0.0029625	0.00414	0.0021919	0.002233	0.0015605	0.0009466	0.0021946	0.0016176	0.0014317	0.0008948		0.0026197	0.0006008	0.0035945	0.0033336	0.0039917	0.004932	0.0030086
DCV	0.0073995	0.003038	0.0041553	0.0036086	0.0049456	0.0061331	0.0032099	0.0017396	0.0053892	0.000996	0.0014963	0.0015766	0.0008048	0.0035793	0.0036012	0.0043082	0.0039234	0.0035178	0.0030876	0.0056194

## Sheet: Supplementary Figure 7c
diedel	shmCherry						Tao107645KK							Tao17432GD
TRIS	5.38e-05	9.22e-05	0.000197	0.000268	9.28e-05	0.000324	0.000442	0.000896	5.91e-05	9.09e-05	6.01e-05	8.83e-05		0.001637	0.006303	0.00201	0.00465	0.00119	0.00159	0.000326
DCV	0.00169	0.000281	0.000215	0.000307	0.00282	0.000574	0.000299	0.000165	3.89e-05	0.000275	0.000403	0.00464	0.000545	0.004048	0.002687	0.00659	0.0032	0.00138	0.000834	0.00082
