# Supplementary material for: Cross-species analysis of viral nucleic acid interacting proteins identifies TAOKs as innate immune regulators
Source: Nat Commun. 2021 Dec 1;12:7009. doi: 10.1038/s41467-021-27192-w (PMC8636641; doi:10.1038/s41467-021-27192-w)
Supplement: Supplementary file 17 — Source Data [file 41467_2021_27192_MOESM17_ESM.zip › Supplementary Figure 8.xlsx]

## Sheet: Supplementary Figure 8a
	denaturated dTao
dTao (nM)	mean	sd
0.129	303.811	10.7186
0.258	330.306	6.43911
0.516	310.052	1.36248
1.032	314.016	0.997283
2.064	329.251	7.57497
4.1279	299.169	21.2501
8.2559	308.364	2.68246
16.5117	303.891	5.86214
33.0234	291.05	4.27991
66.0469	312.467	6.72211
132.094	305.649	17.9834
264.188	294.719	5.8171
528.375	292.826	0.211285
1056.75	326.964	11.6614
2113.5	307.74	5.01733

## Sheet: Supplementary Figure 8d_TAOK1
; Name	20200803_TAOK1_SFV_-.txt
; Species and nomenclature	Homo sapiens, HGNC symbols
; Motif collection	10K (9713 PWMs)
; Track collection	1120 ChIP-seq tracks (ENCODE raw signals)
; Minimum NEScore	3
; Rank threshold for visualization	5000
; ROC threshold for AUC calculation (%)	0.03
; Minimum identity between orthologous genes	0
; Maximum false discovery rate (FDR) on motif similarity	0.001
; Motif rankings database	20kb centered around TSS (7 species)
; Track rankings database	20kb centered around TSS (ChIP-seq-derived)
; Number of valid nodes	477
; iRegulon version	iRegulon v1.3 (build: 2015-02-12)
# Rank	Motif id	AUC	NES	ClusterCode	Transcription factor	Target genes
1	flyfactorsurvey-Ets97D_SANGER_10_FBgn0004510	0.0478261	6.32548	M1	GABPA,ERG,ELK4,ETS1,FLI1,ELK3,ETV3,ELK1,ERF,ETV1,ETV5,ETV2,FEV,ETV4,ETS2,GABPB1,ELF1,ELF2,ELF4,ETV6	VPS52,DNAJA2,CPSF3,YWHAB,ZNF622,DNMT1,URM1,PHB2,CLASP1,DNAJC1,IDI1,DR1,CDC123,NUDT5,EIF3I,DHX8,NCAPD2,SF3B2,GTSF1,UTP14A,EIF2A,TMEM33,DNAJC7,CHORDC1,PSMB1,CGGBP1,INTS1,OVCA2,EMG1,XAB2,PFDN6,COX17,DHPS,SURF4,PABPN1,UBE2D3,FBXO3,TMEM109,EEF1B2,CHAF1A,SH3GL1,C17orf62,NIP7,IGF2BP1
2	transfac_pro-M02059	0.0461562	6.03225	M1	ELK1,ETV1,FEV,ERG,ELK3,ETV5,ETS1,ETV4,ELK4,ETV3,ETV2,ERF,GABPA,FLI1,ETS2,ELF1,GABPB1,ELF2,ELF4,ELF5,ELF3,EHF,ETV6,ETV7	VPS52,YWHAB,CPSF3,ZNF622,DNAJA2,URM1,SF3B2,PHB2,IDI1,DNMT1,DHX8,DR1,CGGBP1,CDC123,NUDT5,EIF3I,NCAPD2,UTP14A,PFDN6,EMG1,CLASP1,DNAJC7,COX17,EEF1B2,GTSF1,DNAJC1,PSMB1,EIF2A,ZNF512,SH3GL1,SURF4,TMEM33,CHAF1A,CACYBP,IGF2BP1,OVCA2,PUF60,INTS1,XAB2,TMEM109,VPS25,DCUN1D5,DHPS,FBXO3,CHORDC1,GTPBP4,TCEB1,C17orf62,NIP7,PABPN1,SUGT1,RNF14,TOMM20
3	taipale-ACCGGAAGTN-ELK1-full	0.0454591	5.90983	M1	ELK1,ELK3,FEV,GABPA,ETV1,ELK4,ETV4,ETS1,ERG,ETV5,ERF,FLI1,ETV3,ETS2,ETV2,GABPB1,ELF1,ETV6,ELF2,ELF4,ELF5	VPS52,CPSF3,YWHAB,DNAJA2,DNMT1,URM1,IDI1,CGGBP1,PHB2,CDC123,NUDT5,DNAJC7,EIF3I,GTSF1,DHX8,ZNF622,SF3B2,EIF2A,DR1,DNAJC1,NCAPD2,PFDN6,EMG1,PSMB1,SURF4,FBXO3,COX17,XAB2,OVCA2,EEF1B2,INTS1,DCUN1D5,PUF60,CHAF1A,SH3GL1,DHPS,TOMM20,CLASP1,RBBP7,RBM22,SNRPG,SMAP2,PABPN1,IGF2BP1,POLR2J2,TMEM109,CACYBP,STIL,TMEM33,CTTNBP2NL,RNF14,TTC1,CLINT1,EPB41L2,VPS25,RAC2,TCEB1,PACSIN2,UTP14A,SF3B4,NIP7,SUGT1,INF2,DN…
4	jaspar-MA0076.1	0.0454526	5.90869	M1	ELK4,ERG,ETV5,ETV1,ELK3,FLI1,FEV,ETS1,ETV4,ELK1,ETV3,ERF,ETS2,ETV2,GABPA,GABPB1,ELF1,ELF4,ELF2	VPS52,DNAJA2,CPSF3,DNMT1,URM1,CDC123,NUDT5,IDI1,DR1,DNAJC1,ZNF622,SF3B2,EIF3I,NCAPD2,PHB2,DNAJC7,PSMB1,EIF2A,YWHAB,PFDN6,CGGBP1,DHX8,VPS25,EMG1,FBXO3,SH3GL1,GTSF1,CHAF1A,DCUN1D5,INTS1,CLASP1,PABPN1,XAB2,OVCA2,C17orf62,RNF14,DHPS,SNRPG,EEF1B2,TOMM20,SUGT1,COX17,CHORDC1,SURF4,RBM22,PUF60,UBE2D3,RBBP7,NIP7,TMEM33,STIL,EFTUD1,POLR2J2,SMAP2,SF3B4,MGA,INF2,DICER1,DNAJA1,CACYBP,FKBP1A,USP32,CTTNBP2NL,CE…
5	taipale-ACCGGAAGTN-Elk3-DBD	0.0447328	5.78229	M1	ELK1,ELK3,GABPA,ETV1,FEV,ETV4,ETV5,ERG,ELK4,ETS1,FLI1,ERF,ETV3,ETS2,ETV2,GABPB1,ELF1,ELF2,ELF4,ETV6,ELF5	VPS52,CPSF3,YWHAB,DNAJA2,DNMT1,URM1,CGGBP1,IDI1,PHB2,DNAJC7,CDC123,NUDT5,SF3B2,EIF3I,GTSF1,DHX8,EIF2A,ZNF622,NCAPD2,EMG1,PFDN6,DNAJC1,DR1,PSMB1,SURF4,EEF1B2,FBXO3,XAB2,COX17,OVCA2,PUF60,DCUN1D5,DHPS,INTS1,CLASP1,CHAF1A,TOMM20,SH3GL1,RBBP7,RBM22,PABPN1,SMAP2,RNF14,SNRPG,STIL,CACYBP,TMEM109,IGF2BP1,POLR2J2,EPB41L2,CTTNBP2NL,TTC1,TMEM33,PACSIN2,TCEB1,VPS25,RAC2,CLINT1,SUGT1,DNAJA1,INF2,YBX1,SF3B4,RP…
6	transfac_pro-M02060	0.0445285	5.74642	M1	ELK3,ETV1,ETV5,ERG,FEV,ELK1,ETV4,ETS1,ETV2,ERF,ELK4,ETS2,ETV3,GABPA,FLI1,ELF1,ELF4,GABPB1,ELF2,EHF,ELF3,ELF5,ETV6,ETV7,SPDEF	VPS52,YWHAB,CPSF3,URM1,DNAJA2,SF3B2,ZNF622,IDI1,DNMT1,PHB2,CGGBP1,NCAPD2,EEF1B2,EIF3I,PFDN6,EMG1,PSMB1,DHX8,EIF2A,CDC123,NUDT5,SH3GL1,DR1,UTP14A,CHAF1A,DNAJC7,IGF2BP1,PUF60,DNAJC1,GTSF1,ZNF512,OVCA2,SURF4,CACYBP,VPS25,XAB2,COX17,PABPN1,INTS1,DCUN1D5,DHPS,CLASP1,CHORDC1,TOMM20,TMEM109,FBXO3,RNF14,TMEM33,NIP7,GTPBP4,TCEB1,SNRPG,SUGT1,C17orf62,ARHGDIB,TTC1,RBM22,STIL,AP2A1,STX4,RBBP7,MGA,PSME3,DICER…
7	transfac_pro-M02037	0.0442562	5.69859	M1	FEV,ERF,ETV2,ETV1,ETV3,ERG,ETV4,ETS1,ELK4,FLI1,ETV5,ELK3,GABPA,ETS2,ELK1,ELF4,ELF1,ELF2,GABPB1,ETV7,ELF5,ELF3,EHF,ETV6,SPDEF	VPS52,YWHAB,DNAJA2,ZNF622,URM1,CPSF3,PHB2,UTP14A,DNMT1,CGGBP1,IDI1,SF3B2,NCAPD2,CLASP1,EEF1B2,SH3GL1,CHAF1A,EIF3I,EIF2A,DHX8,TMEM33,DNAJC1,DR1,COX17,GTSF1,EMG1,PSMB1,CDC123,NUDT5,SURF4,DNAJC7,PUF60,INTS1,IGF2BP1,PFDN6,OVCA2,VPS25,DHPS,ZNF512,XAB2,CACYBP,TCEB1,CHORDC1,DCUN1D5,NIP7,STX4,TMEM109,NACA,RNF14,TOMM20,C17orf62,CLINT1,AP2A1,TTC1,ARHGDIB,SUGT1,SND1,PACSIN2,GTPBP4,RBBP7,ANKRD28,FBXO3,DICER1…
8	taipale-ACCGGAARTN-ELK4-DBD	0.0442432	5.69631	M1	ELK4,ETS1,ERG,ETV1,FEV,FLI1,ETV4,ERF,ETV5,ELK1,ETV2,ELK3,ETV3,ETS2,GABPA,GABPB1,ELF2,ELF4,ELF1,ETV6,ELF3,ELF5,ETV7,EHF	VPS52,DNAJA2,YWHAB,CPSF3,URM1,ZNF622,DNMT1,IDI1,PHB2,CGGBP1,DNAJC1,DR1,EIF3I,DHX8,EIF2A,GTSF1,CDC123,NUDT5,SF3B2,DNAJC7,NCAPD2,SH3GL1,CHAF1A,COX17,UTP14A,PFDN6,PSMB1,SURF4,INTS1,PUF60,OVCA2,EEF1B2,EMG1,XAB2,DHPS,VPS25,FBXO3,IGF2BP1,CLASP1,RNF14,TOMM20,DCUN1D5,TMEM33,RBBP7,SNRPG,NIP7,C17orf62,CLINT1,SUGT1,CACYBP,CHORDC1,ZNF512,SMAP2,RBM22,DICER1,TTC1,EFTUD1,TMEM109,PACSIN2,DCK,ARHGDIB,TCEB1,NDOR1,…
9	taipale-ACCGGAAGTN-FEV-DBD	0.0441265	5.67581	M1	FEV,ETV1,ERG,ETV4,ELK1,ELK4,ETV5,ETS1,ELK3,ERF,FLI1,ETV3,ETS2,ETV2,GABPA,GABPB1,ELF1,ELF4,ELF2,ELF5,ETV6,ELF3,EHF	VPS52,DNAJA2,CPSF3,YWHAB,URM1,ZNF622,PHB2,DNMT1,IDI1,EIF3I,CGGBP1,SF3B2,GTSF1,DHX8,COX17,CDC123,NUDT5,EIF2A,SURF4,DR1,SH3GL1,CHAF1A,DNAJC7,UTP14A,EMG1,NCAPD2,DNAJC1,EEF1B2,PFDN6,INTS1,PSMB1,CLASP1,DHPS,XAB2,IGF2BP1,OVCA2,FBXO3,PUF60,RNF14,TMEM33,TOMM20,VPS25,CLINT1,TMEM109,DCUN1D5,RBBP7,NIP7,ZNF512,CACYBP,TCEB1,CHORDC1,SMAP2,TTC1,ARHGDIB,PACSIN2,C17orf62,AP2A1,NACA,SNRPG,DCK,ANKRD28,RBM22,NDOR1,E…
10	transfac_pro-M01984	0.043906	5.63709	M1	ERF,ETV2,ETV4,ETV3,ETV1,ETV5,FEV,ETS1,ELK3,ERG,ELK4,FLI1,ETS2,ELK1,GABPA,ELF1,ELF4,ELF2,EHF,GABPB1,ELF5,ELF3,ETV6,ETV7,SPDEF	VPS52,YWHAB,ZNF622,URM1,CPSF3,DNAJA2,SF3B2,CLASP1,UTP14A,PHB2,DNMT1,PABPN1,CGGBP1,ZNF512,IGF2BP1,IDI1,EIF3I,NCAPD2,DHX8,SH3GL1,CDC123,NUDT5,CHAF1A,CACYBP,EIF2A,OVCA2,TMEM33,DR1,PFDN6,SURF4,CHORDC1,TMEM109,GTSF1,DNAJC7,RNF14,PSMB1,EEF1B2,GGPS1,GTPBP4,DNAJC1,COX17,EMG1,TCEB1,INTS1,DHPS,PUF60,XAB2,AP2A1
11	transfac_pro-M01992	0.04388	5.63254	M1	ETV5,ETV2,ETS1,ETV1,ELK4,ETV4,ERG,ELK3,ELK1,ERF,ETS2,FEV,FLI1,ETV3,GABPA,ELF2,ELF1,ELF4,ELF5,EHF,ELF3,ETV7,GABPB1,SPDEF,ETV6	VPS52,URM1,ZNF622,YWHAB,DNAJA2,SF3B2,CPSF3,DHX8,CDC123,NUDT5,EIF3I,CGGBP1,DR1,PHB2,DNMT1,SH3GL1,IDI1,CHAF1A,CLASP1,NCAPD2,PFDN6,UTP14A,ZNF512,CACYBP,GGPS1,SURF4,TMEM33,EIF2A,VPS25,GTSF1,CHORDC1,C17orf62,DNAJC1,UTP23,IGF2BP1,SUGT1,EEF1B2,PABPN1,COX17,DNAJC7,PSMB1,EMG1,OVCA2,PUF60,INTS1,DHPS,FAM49B,ARHGDIB,DCUN1D5,NACA,GTPBP4,RNF14,TMF1,XAB2,NIP7
12	taipale-ACCGGAAGTN-ELK3-DBD	0.0437828	5.61546	M1	ELK3,ELK1,ETV1,ETV4,FEV,ETV5,ERG,GABPA,ELK4,ETS1,ETV3,FLI1,ETV2,ERF,ETS2,GABPB1,ELF1,ELF2,ELF4,ELF3,ELF5,EHF,ETV6	VPS52,CPSF3,YWHAB,DNAJA2,URM1,ZNF622,DNMT1,PHB2,IDI1,DHX8,CGGBP1,SF3B2,EIF3I,CDC123,NUDT5,NCAPD2,GTSF1,PFDN6,DNAJC7,COX17,EMG1,DR1,EIF2A,DNAJC1,EEF1B2,SURF4,PSMB1,UTP14A,XAB2,SH3GL1,CHAF1A,OVCA2,INTS1,CLASP1,PUF60,ZNF512,DCUN1D5,DHPS,TMEM33,CACYBP,TCEB1,FBXO3,VPS25,PABPN1,TOMM20,IGF2BP1,RBBP7,GTPBP4,TMEM109,NACA,RBM22,NIP7,RNF14,TTC1,SMAP2,C17orf62,SUGT1,STIL,CLINT1,CHORDC1,SNRPG,EPB41L2,ARHGDIB,…
13	taipale-ACCGGAARYN-ETV1-DBD	0.0436271	5.58813	M1	ETV1,ETV4,ETV5,FEV,ERG,ELK1,ELK3,ELK4,ERF,ETS1,ETV2,GABPA,FLI1,ETV3,ETS2,ELF1,GABPB1,ELF2,ELF4,EHF,ETV6,ELF3,ELF5,ETV7,SPDEF	VPS52,YWHAB,DNAJA2,CPSF3,URM1,ZNF622,DNMT1,SF3B2,PHB2,IDI1,CGGBP1,DHX8,EIF3I,NCAPD2,EIF2A,CDC123,NUDT5,SH3GL1,GTSF1,SURF4,DNAJC1,CHAF1A,UTP14A,PSMB1,COX17,OVCA2,DNAJC7,EMG1,PFDN6,DR1,INTS1,EEF1B2,XAB2,ZNF512,PUF60,IGF2BP1,VPS25,CLASP1
14	taipale-ACCGGAAGTN-ELK1-DBD	0.0434002	5.54827	M1	ELK1,ELK3,ETV1,ETV4,FEV,ETV5,ERG,ELK4,GABPA,ETS1,ETV3,ETV2,ERF,FLI1,ETS2,GABPB1,ELF1,ELF2,ELF4,ETV6,ELF5,EHF,ELF3	VPS52,YWHAB,CPSF3,DNAJA2,URM1,ZNF622,PHB2,DNMT1,IDI1,CGGBP1,EIF3I,CDC123,NUDT5,SF3B2,DHX8,GTSF1,NCAPD2,PFDN6,DR1,COX17,DNAJC7,EIF2A,DNAJC1,EMG1,SURF4,PSMB1,EEF1B2,UTP14A,OVCA2,XAB2,INTS1,ZNF512,SH3GL1,CHAF1A,PUF60,DCUN1D5,VPS25,CACYBP,DHPS,FBXO3,TMEM33,CLASP1,TCEB1,TOMM20,TMEM109,PABPN1,RBBP7,IGF2BP1,GTPBP4,NIP7,RBM22,TTC1,SUGT1,RNF14,CHORDC1,CLINT1,C17orf62,SMAP2,NACA,SNRPG,STIL,POLR2J2,UTP23,IN…
15	transfac_pro-M01981	0.0431473	5.50386	M1	ELK1,ETV5,ETS2,ETV1,FEV,ETV4,ETS1,ELK3,ERG,FLI1,ETV2,ERF,ELK4,GABPA,ETV3,ELF1,ELF2,ELF4,GABPB1,SPDEF,EHF,ELF3,ELF5,ETV6,ETV7	VPS52,YWHAB,DNAJA2,URM1,CPSF3,SF3B2,ZNF622,EIF3I,DNMT1,CGGBP1,NCAPD2,IDI1,PHB2,DHX8,EIF2A,SH3GL1,PFDN6,CHAF1A,CDC123,NUDT5,DR1,EMG1,DNAJC7,EEF1B2,UTP14A,IGF2BP1,PSMB1,DNAJC1,ZNF512,SURF4,OVCA2,CACYBP,GTSF1,INTS1,PUF60,XAB2,DCUN1D5,DHPS,CLASP1,RNF14,TMEM33,COX17,FBXO3,C17orf62,ARHGDIB,VPS25,TMEM109,NIP7,TOMM20,PABPN1,AP2A1,MGA,SUGT1,UTP23,SNRPG,CHORDC1,TCEB1,TTC1,EPB41L2,GGPS1,DICER1
16	homer-M00043	0.0430565	5.48792	M1	ELK4,ETV1,ETV2,GABPA,ERF,ELK1,FLI1,ETV4,ETS1,ETV3,ETV5,ELF4,ELF2,ELK3,FEV,ERG,ELF1,ETS2,ETV7,EHF,ELF3,ETV6,ELF5,GABPB1,SPDEF	VPS52,ZNF622,URM1,CPSF3,CGGBP1,YWHAB,DNAJA2,UTP14A,CHORDC1,VPS25,IDI1,SF3B2,EIF3I,CACYBP,CDC123,NUDT5,EEF1B2,NCAPD2,PHB2,CLASP1,TMEM33,DHX8,SH3GL1,DR1,EIF2A,IGF2BP1,CHAF1A,SUGT1,PFDN6,PUF60,DNMT1,INTS1,TCEB1,PABPN1,DNAJC1,C17orf62,UTP23,NIP7,PSMB1,EMG1,DHPS,ARHGDIB,DCUN1D5,XPNPEP1,SURF4,GTSF1,COX17,TMEM109,ZNF512,DNAJC7,GTPBP4,STX4,STIL,OVCA2,PSME3
17	transfac_pro-M01983	0.0430565	5.48792	M1	ELK4,ETV5,ETV1,ETV4,ERG,FEV,ETS2,ELK3,ETS1,ERF,ETV2,ELK1,FLI1,ETV3,GABPA,ELF1,ELF2,ELF4,GABPB1,ELF3,EHF,ELF5,SPDEF,ETV6,ETV7	VPS52,YWHAB,DNAJA2,CPSF3,URM1,SF3B2,ZNF622,IDI1,CGGBP1,EIF3I,PHB2,DNMT1,DR1,PFDN6,DHX8,EIF2A,NCAPD2,CDC123,NUDT5,SH3GL1,CHAF1A,DNAJC7,ZNF512,PSMB1,EMG1,EEF1B2,DNAJC1,IGF2BP1,UTP14A,GTSF1,OVCA2,INTS1,SURF4,TMEM33,CACYBP,PUF60,VPS25,DCUN1D5,XAB2,COX17,C17orf62,CLASP1,DHPS,FBXO3,RNF14,GTPBP4,TOMM20,NIP7,UTP23,RBBP7,ARHGDIB,TMEM109,RBM22,MGA,TTC1,SUGT1,DICER1,SF3B4,AP2A1,GGPS1,CHORDC1,STIL,SNRPG,PABP…
18	taipale-ACCGGAAGTN-GABPA-full	0.0430176	5.48108	M1	GABPA,ETV1,ETV4,ELK3,ELK1,ETV5,ELK4,ERG,FEV,ETS1,FLI1,ETV3,ETV2,ERF,ETS2,GABPB1,ELF1,ELF4,ELF2,ETV6,ELF5,ELF3,EHF	VPS52,YWHAB,CPSF3,URM1,DNAJA2,DNMT1,DHX8,CGGBP1,PFDN6,GTSF1,SF3B2,DNAJC7,NCAPD2,IDI1,ZNF622,EIF2A,PHB2,CDC123,NUDT5,EEF1B2,EIF3I,EMG1,DNAJC1,SH3GL1,SURF4,CHAF1A,ZNF512,DR1,PSMB1,DCUN1D5,PUF60,TMEM33,COX17,CLASP1,XAB2,C17orf62,DHPS,OVCA2,RBM22,SMAP2,CTTNBP2NL,STIL,CACYBP,FAM49B,SF3B4,TOMM20,INTS1,RNF14,FBXO3,UBE2D3,INF2,RBBP7,UTP23,ARHGDIB,FKBP15,IGF2BP1,CUTC,SERBP1,ANXA6,VPS25,TCEB1,SH3KBP1,TMF1,…
19	transfac_pro-M02069	0.0429559	5.47027	M1	ETV5,ETV1,ETV4,ERG,ELK3,ETS1,FEV,ELK1,ETS2,FLI1,ETV2,ELK4,ERF,ETV3,GABPA,ELF1,ELF2,ELF4,GABPB1,ELF3,EHF,ELF5,SPDEF,ETV6,ETV7	VPS52,YWHAB,DNAJA2,URM1,ZNF622,CPSF3,SF3B2,PHB2,DNMT1,CGGBP1,EIF3I,DHX8,IDI1,SH3GL1,CHAF1A,CDC123,NUDT5,DR1,NCAPD2,PFDN6,EIF2A,ZNF512,SURF4,GTSF1,IGF2BP1,DNAJC7,PSMB1,VPS25,EMG1,DNAJC1,UTP14A,OVCA2,CACYBP,INTS1,COX17,CLASP1,EEF1B2,DCUN1D5,TMEM33,DHPS,PUF60,GGPS1,C17orf62,XAB2,CHORDC1,NIP7,UTP23,ARHGDIB,GTPBP4,TOMM20,RNF14,FBXO3,DICER1,PABPN1,FAM49B,NACA,TCEB1,ANXA6,SUGT1,RBBP7,TMEM109,CLINT1,STIL…
20	flyfactorsurvey-pnt_SANGER_5_FBgn0003118	0.0425669	5.40194	M1	FLI1,ETS1,ERG,FEV,ELK3,ELK4,ETS2,ETV5,ETV1,ETV4,ERF,ETV2,GABPA,ELK1,ETV3,GABPB1,ELF1,ELF4,ELF2	DNAJA2,VPS52,DNMT1,URM1,CPSF3,ZNF622,EIF3I,CDC123,NUDT5,IDI1,PHB2,SH3GL1,DHX8,CHAF1A,DNAJC7,GTSF1,SF3B2,DR1,C17orf62,EMG1,EIF2A,SURF4,PSMB1,CGGBP1,YWHAB,NCAPD2,FBXO3,PFDN6,INTS1
21	taipale-ACCGGAWGYN-ETV5-DBD	0.0425539	5.39966	M1	ETV5,ETS1,ETV4,ETV1,ETV2,ERF,ETV3,ERG,ELK3,ELK4,ETS2,ELK1,FEV,GABPA,FLI1,ELF2,ELF4,ELF1,GABPB1,ELF5,SPDEF,EHF,ETV6,ELF3,ETV7	VPS52,YWHAB,ZNF622,CPSF3,URM1,SF3B2,DNAJA2,PHB2,IDI1,CGGBP1,UTP14A,DNMT1,ZNF512,NCAPD2,EIF3I,DHX8,DR1,SH3GL1,CHAF1A,COX17,EMG1,CLASP1,CDC123,NUDT5,IGF2BP1,VPS25,PSMB1,DNAJC1,DNAJC7,EIF2A,EEF1B2,CHORDC1,CACYBP,SURF4,INTS1,PFDN6,PUF60,OVCA2,GTSF1,GGPS1,TCEB1,NIP7,XAB2,GTPBP4,DCUN1D5,TMEM109,RNF14,DHPS,STX4,PABPN1,TMEM33
22	transfac_pro-M01975	0.0425312	5.39568	M1	ELF1,ELF4,ELF2,EHF,ELF3,FEV,ELK4,ETV2,GABPA,ETS1,ETV5,ERF,ETV4,ETS2,ELK1,ETV1,ELF5,FLI1,ELK3,ETV7,ERG,ETV3,ETV6,SPDEF,GABPB1	URM1,ZNF622,DNAJA2,VPS52,EIF3I,SH3GL1,DHX8,CPSF3,CHAF1A,PFDN6,TMEM33,UTP23,C17orf62,CDC123,NUDT5,SF3B2,CGGBP1,FAM49B,YWHAB,EIF2A,DNMT1,IDI1,PHB2,CACYBP,DR1,SURF4,VPS25,ZNF512,DNAJC7,GTSF1,CLASP1,NDUFS2,IGF2BP1,DHPS,INTS1,SMS,EEF1B2,UTP14A,COX17,RBBP7,PSMB1,NCAPD2,NEDD8,EMG1,CTTNBP2NL,FRY,TMF1,ZHX1,USP32,DICER1,DCUN1D5,SMAP2,ARHGDIB,CHORDC1,FKBP15,RNF14,SND1,GTPBP4,TIPRL,TOMM20,ANXA6,PGM1,CUL1,SER…
23	transfac_pro-M02068	0.0422718	5.35013	M1	ETV3,ERF,ETV4,ETV1,ETV2,ELK4,ERG,ETV5,ELK1,ETS1,FEV,ELK3,FLI1,GABPA,ETS2,ELF4,GABPB1,ELF2,ELF1,ETV6,EHF,ELF3,ELF5,ETV7	VPS52,YWHAB,ZNF622,DNAJA2,CPSF3,URM1,UTP14A,PHB2,CGGBP1,DNMT1,IDI1,CLASP1,NCAPD2,DR1,SF3B2,CDC123,NUDT5,EIF3I,EIF2A,DNAJC1,DHX8,TMEM33,ZNF512,OVCA2,CACYBP,COX17,PSMB1,DNAJC7,GTSF1,INTS1,SURF4,EEF1B2,XAB2,EMG1,SH3GL1,STX4,CHAF1A,TCEB1,IGF2BP1,TMEM109,CHORDC1,PFDN6,PUF60,NIP7,VPS25,DCUN1D5,RNF14,DHPS,TOMM20,RCSD1,NACA,SUGT1,AP2A1,TTC1,CLINT1,GTPBP4
24	taipale-ACCGGAAGTN-ETV4-DBD	0.0422296	5.34272	M1	ETV4,ETV1,ETV5,FEV,ERG,ELK3,ERF,FLI1,ETV2,ETS1,ELK1,ELK4,ETS2,ETV3,GABPA,ELF1,ELF2,GABPB1,ELF4,ELF3,EHF,ELF5,ETV6,SPDEF,ETV7	VPS52,YWHAB,DNAJA2,CPSF3,URM1,ZNF622,PHB2,CGGBP1,IDI1,DNMT1,SF3B2,DHX8,EIF3I,UTP14A,NCAPD2,EIF2A,SH3GL1,EMG1,CDC123,NUDT5,CHAF1A,SURF4,COX17,GTSF1,PFDN6,EEF1B2,DNAJC1,INTS1,IGF2BP1,DNAJC7,DR1,CLASP1,XAB2,OVCA2,PSMB1,ZNF512,DHPS,TCEB1,PUF60,DCUN1D5,CACYBP,TMEM33,VPS25,ARHGDIB,CHORDC1,CLINT1,TOMM20,NIP7,RNF14,TTC1,GTPBP4,AP2A1,PABPN1,FBXO3
25	transfac_pro-M01976	0.0422232	5.34159	M1	ELF2,ELF1,ELF4,EHF,ELF3,ETV2,ELK4,GABPA,ETV4,ETV1,FEV,ERF,ELF5,ELK1,ETV5,ETS1,FLI1,ETV7,ETV6,ELK3,ETV3,ERG,ETS2,GABPB1,SPDEF	VPS52,URM1,ZNF622,YWHAB,DNAJA2,CGGBP1,SF3B2,DHX8,EIF3I,TMEM33,PFDN6,SH3GL1,CHAF1A,CPSF3,EIF2A,CDC123,NUDT5,UTP23,DNMT1,ZNF512,PHB2,IDI1,CACYBP,C17orf62,IGF2BP1,FAM49B,VPS25,DR1,SURF4,CLASP1,GTSF1,EEF1B2,UTP14A,NCAPD2,DNAJC7,TMF1,GTPBP4,PSMB1,NDUFS2,COX17,INTS1,DHPS,RBBP7,EMG1,CHORDC1,NEDD8,SF3B4,ARHGDIB,CTTNBP2NL,DCUN1D5,PABPN1,FRY,XPNPEP1,OVCA2,DICER1,SMAP2,TOMM20,RNF14,ZHX1,PUF60,USP32,SMS,DNAJ…
26	transfac_pro-M02073	0.0420902	5.31824	M1	FLI1,FEV,ETV4,ETV5,ETV1,ERG,ERF,ETS1,ETV2,ETS2,ELK3,ELK4,ELK1,ETV3,GABPA,ELF2,ELF1,GABPB1,ELF4,EHF,ELF3,ETV6,ELF5,SPDEF,ETV7	DNAJA2,VPS52,URM1,CPSF3,YWHAB,DNMT1,ZNF622,SH3GL1,CHAF1A,SF3B2,EIF3I,PHB2,DHX8,NCAPD2,SURF4,EIF2A,IDI1,CDC123,DNAJC1,NUDT5,PFDN6,CLASP1,GTSF1,DHPS,CGGBP1,DNAJC7,EMG1,XAB2,OVCA2,DR1,IGF2BP1,PUF60,INTS1,UTP14A,COX17,RNF14,EPB41L2,DCUN1D5,ARHGEF6,DCK,DICER1,FBXO3,ANXA6,SNRPG,POLR2J,EFTUD1,PABPN1,PSMB1,ARHGDIB
27	transfac_pro-M02053	0.0420772	5.31596	M1	ELF1,ELF4,ELF2,EHF,ELF3,ETV2,ELK4,GABPA,FEV,ELF5,ERF,ETV6,ETV4,ETV1,ETS1,ETV7,ETV5,ELK1,FLI1,ETS2,ELK3,ERG,ETV3,SPDEF,GABPB1	URM1,VPS52,ZNF622,YWHAB,CGGBP1,DNAJA2,SF3B2,SH3GL1,EIF3I,PFDN6,TMEM33,CHAF1A,DHX8,UTP23,EIF2A,CPSF3,ZNF512,CDC123,NUDT5,C17orf62,CACYBP,VPS25,FAM49B,IDI1,IGF2BP1,DNMT1,PHB2,TMF1,DR1,SURF4,EEF1B2,UTP14A,NDUFS2,CLASP1,ARHGDIB,GTPBP4,NCAPD2,DNAJC7,GTSF1,NEDD8,PSMB1,DHPS,INTS1,RBBP7,COX17,EMG1,FRY,CHORDC1,RNF14,ZHX1,DCUN1D5,XPNPEP1,CTTNBP2NL,TMEM109,USP32,TOMM20,SMAP2,DICER1,SMS,PRPSAP2,GGPS1,SND1,PG…
28	transfac_pro-M02056	0.0419865	5.30002	M1	ELF4,ELF1,EHF,ELF3,ELF2,GABPA,ELK4,ETV2,FLI1,ETV1,ELK1,ETV6,ELF5,ETV4,ERF,ETV7,ETS1,FEV,ETV3,ETV5,ELK3,ETS2,ERG,GABPB1,SPDEF	VPS52,ZNF622,URM1,CGGBP1,YWHAB,SF3B2,DNAJA2,TMEM33,CLASP1,CPSF3,EEF1B2,UTP14A,IDI1,PFDN6,EIF3I,VPS25,SH3GL1,DR1,DHX8,EIF2A,CHAF1A,IGF2BP1,CACYBP,UTP23,C17orf62,ZNF512,PHB2,CDC123,NUDT5,GTPBP4,NCAPD2,DNMT1,PABPN1,CHORDC1,NDUFS2,SUGT1,SND1,PSMB1,GTSF1,PUF60,TMF1,COX17,DHPS,SURF4,FAM49B,SMAP2,TCEB1,INTS1,TOMM20,DNAJC7,EMG1,ARHGDIB,TMEM109,XPNPEP1,NEDD8,STIL,DNAJC1,PRPSAP2,RCSD1,PGM1,PSME3,OVCA2,USP3…
29	transfac_pro-M02054	0.041967	5.2966	M1	ELF2,ELF1,EHF,ELF4,ELF3,ELK4,ETV2,ETV7,ELF5,ETS1,ETV6,ETV1,FLI1,ERF,GABPA,ETV5,ELK1,ETV4,FEV,ERG,ETV3,ELK3,ETS2,SPDEF,GABPB1	VPS52,ZNF622,URM1,SF3B2,YWHAB,DNAJA2,EIF3I,UTP23,VPS25,SH3GL1,DR1,CHAF1A,PFDN6,DHX8,EIF2A,CDC123,NUDT5,CGGBP1,TMEM33,C17orf62,IDI1,GGPS1,CPSF3,FAM49B,NDUFS2,CACYBP,CHORDC1,INF2,ZNF512,INTS1,PHB2,IGF2BP1,TMF1,NEDD8,DNMT1,SUGT1,PUF60,SURF4,NCAPD2,CLASP1,UTP14A,DCUN1D5,RNF14,DHPS,SMS,DNAJC7,ARHGDIB,SND1,XPNPEP1,FKBP1A,EIF4E,TMEM109,DNAJC1,FRY,SF3B4,TIPRL,EPB41L2,DICER1,PSMB1,CAPN1,GTSF1,GTF3C5,SMAP2…
30	transfac_pro-M01979	0.0416103	5.23397	M1	ELF4,ELF1,ELF2,EHF,ETV6,ELF3,ELF5,ETV7,ELK4,ETV2,FLI1,ELK1,ETV1,GABPA,ETV4,ETS1,ELK3,ERF,ETV3,ETV5,ERG,FEV,ETS2,GABPB1,STAT1,SPDEF	VPS52,ZNF622,YWHAB,URM1,TMEM33,CGGBP1,EIF3I,DNAJA2,DHX8,UTP23,CDC123,NUDT5,SF3B2,SH3GL1,PABPN1,PFDN6,C17orf62,CHAF1A,VPS25,ZNF512,EIF2A,DR1,PHB2,CACYBP,IDI1,TMF1,DNMT1,NDUFS2,FAM49B,CPSF3,UTP14A,IGF2BP1,CLASP1,GTPBP4,CHORDC1,SF3B4,NEDD8,SUGT1,GTSF1,DCUN1D5,INTS1,EEF1B2,SURF4,RBBP7,XPNPEP1,COX17,CTTNBP2NL,FRY,TMEM109,SND1,DNAJC7,SMS,TOMM20,NCAPD2,CLINT1,ZHX1,IGFBP7,USP32,SMAP2,DHPS,ARHGDIB,PSMB1,P…
31	flyfactorsurvey-aop_SANGER_10_FBgn0000097	0.041445	5.20493	M1	ETV7,ETV6,ELK4,ETV4,ELK3,ETV3,ETV2,ELK1,ERF,ETV5,ETV1,ERG,ETS1,GABPA,FLI1,ELF1,GABPB1,FEV,ELF2,ETS2,ELF4,ELF3,ELF5,EHF	YWHAB,CPSF3,VPS52,URM1,DR1,ZNF622,DNAJA2,DNAJC1,IDI1,DNMT1,PFDN6,SF3B2,CGGBP1,CDC123,NUDT5,NCAPD2,CLASP1,PSMB1,EEF1B2,DHX8,DNAJC7,PABPN1,EIF3I,GTSF1,C17orf62,EIF2A,PHB2,GTPBP4,OVCA2,PUF60,EMG1,VPS25,FBXO3,SUGT1,ZNF512,IGF2BP1,SF3B4,TOMM20,RBM22,TMEM33,SH3GL1,CHAF1A,DCUN1D5,COX17,XAB2,DHPS,CLEC11A,STIL,UTP14A,NIP7,UTP23,CTTNBP2NL,CACYBP,INTS1,DNAJA1,PSME3,RCSD1,USP32,SNRPG,SFSWAP,SMAP2,DICER1,IGFB…
32	transfac_pro-M02038	0.0413736	5.19241	M1	FLI1,ETV2,ERF,ETV4,ETV1,ELK4,ETV3,ETS1,ERG,FEV,ETV5,ELK3,ELK1,GABPA,ETS2,ELF4,ELF2,ELF1,GABPB1,ETV7,ETV6,ELF5,ELF3,EHF	VPS52,YWHAB,DNAJA2,ZNF622,URM1,CPSF3,CGGBP1,DNMT1,PHB2,UTP14A,IDI1,CLASP1,NCAPD2,DNAJC1,DHX8,GTSF1,EIF2A,SF3B2,EIF3I,COX17,EEF1B2,SH3GL1,SURF4,CHAF1A,DR1,INTS1,CDC123,NUDT5,PUF60,OVCA2,TMEM33,PSMB1,EMG1,CHORDC1,XAB2,DNAJC7,IGF2BP1,DHPS,PFDN6,VPS25,TCEB1,ARHGDIB,DCUN1D5,NIP7,CACYBP,ZNF512,CLINT1,STX4,RNF14,TOMM20,NACA,EPB41L2,TMEM109,C17orf62,EIF4E,AP2A1,DICER1,ANKRD28,GTPBP4,UBE2D3,SUGT1,SMAP2,TT…
33	transfac_pro-M02062	0.0413574	5.18956	M1	ERG,ETS1,ETV1,ELK4,FEV,ETV5,ELK3,ETV4,ELK1,ETV2,FLI1,ERF,ETS2,ETV3,GABPA,ELF2,ELF1,GABPB1,ELF4,ETV6,ELF5,EHF,ELF3,ETV7,SPDEF	DNAJA2,VPS52,YWHAB,ZNF622,CPSF3,URM1,PHB2,DNMT1,IDI1,DHX8,SF3B2,CGGBP1,UTP14A,SH3GL1,CHAF1A,SURF4,NCAPD2,EIF3I,COX17,CLASP1,GTSF1,DR1,EIF2A,DNAJC1,INTS1,CDC123,NUDT5,EMG1,DNAJC7,DHPS,IGF2BP1,PSMB1,PFDN6,OVCA2,XAB2,CLINT1,PUF60,TMEM33,RNF14,EEF1B2,ARHGDIB,CHORDC1,DCUN1D5,NIP7,FBXO3,SMAP2,VPS25,DCK,TMEM109,TOMM20,ZNF512,GTPBP4,UBE2D3,CACYBP,ANXA6,C17orf62,NACA,NDOR1,EIF4E,SH3KBP1,DICER1
34	taipale-ACCGGAARYN-ETS1-full	0.041218	5.16508	M1	ETS1,FLI1,ETV2,ERF,ERG,ELK4,FEV,ETV1,ETV4,GABPA,ETV3,ETS2,ETV5,ELK3,ELK1,ELF4,ELF1,ELF2,GABPB1,ETV7,ELF3,SPDEF,EHF,ELF5,ETV6	DNAJA2,VPS52,URM1,ZNF622,YWHAB,DNMT1,CPSF3,SH3GL1,CHAF1A,IDI1,EIF3I,CGGBP1,PHB2,EIF2A,DNAJC1,SF3B2,DR1,DHX8,SURF4,GTSF1,CDC123,NUDT5,UTP14A,NCAPD2,INTS1,VPS25,PSMB1,DNAJC7,COX17,PFDN6,PUF60,CLASP1,DHPS,DCUN1D5,IGF2BP1,TMEM33,OVCA2,XAB2,C17orf62,EEF1B2
35	transfac_pro-M01990	0.0411694	5.15654	M1	ETV3,ERF,ETV2,ETV1,ETV4,ELK4,ETV5,ERG,ETS1,ELK3,GABPA,FLI1,ELK1,FEV,ETS2,ELF4,ELF2,ETV6,ELF1,GABPB1,EHF,ELF3,ELF5,ETV7	VPS52,YWHAB,CPSF3,UTP14A,ZNF622,DNAJA2,URM1,PHB2,CGGBP1,DNMT1,IDI1,SF3B2,CLASP1,NCAPD2,IGF2BP1,OVCA2,DNAJC1,ZNF512,EIF2A,SH3GL1,DR1,INTS1,CHAF1A,SURF4,STX4,EIF3I,COX17,CACYBP,XAB2,DNAJC7,PSMB1,DHX8,PUF60,EMG1,EEF1B2,TMEM109,GTSF1,CHORDC1,TCEB1,TMEM33,CDC123,NUDT5,PFDN6,VPS25,DHPS,DCUN1D5,NACA,AP2A1,RCSD1,CLINT1,RNF14,NIP7
36	transfac_pro-M02061	0.0411045	5.14515	M1	ERF,ETV2,ETV3,ETV4,ETV1,ETS1,ELK4,GABPA,ERG,FEV,ETV5,FLI1,ELK3,ETS2,ELK1,ELF4,ELF1,ELF2,GABPB1,ETV7,ELF3,EHF,ETV6,ELF5,SPDEF	VPS52,YWHAB,DNAJA2,ZNF622,URM1,CPSF3,UTP14A,PHB2,CGGBP1,IDI1,DNMT1,NCAPD2,SF3B2,CLASP1,EIF2A,DNAJC1,EIF3I,EEF1B2,SH3GL1,IGF2BP1,PSMB1,INTS1,CHAF1A,DR1,OVCA2,SURF4,COX17,EMG1,XAB2,PUF60,DHX8,ZNF512,GTSF1,CACYBP,DNAJC7,CDC123,NUDT5,TMEM33,STX4,CHORDC1,PFDN6,TMEM109,VPS25,DHPS,TCEB1,RNF14,NIP7,AP2A1,DCUN1D5,TOMM20,TTC1,CLINT1,RCSD1,NACA,DICER1,SMAP2,ARHGDIB,SND1,C17orf62,RAC1,PPM1G,ANKRD28,PACSIN2,G…
37	transfac_pro-M01982	0.0409489	5.11782	M1	ELK3,ERF,ETV4,ETV1,ETV2,ELK4,ETV5,ETV3,ETS1,ERG,FLI1,GABPA,FEV,ELK1,ETS2,ELF1,ELF4,ELF2,GABPB1,EHF,ELF3,ETV7,ELF5,ETV6,SPDEF	VPS52,YWHAB,CPSF3,URM1,DNAJA2,ZNF622,CGGBP1,IDI1,SF3B2,UTP14A,DNMT1,PHB2,EIF2A,NCAPD2,EIF3I,EEF1B2,DNAJC1,DHX8,PSMB1,PFDN6,DR1,CDC123,NUDT5,DNAJC7,SH3GL1,OVCA2,CHAF1A,ZNF512,PUF60,GTSF1,EMG1,IGF2BP1,XAB2,INTS1,VPS25,CACYBP,CLASP1,DCUN1D5,COX17,SURF4,TMEM33,NIP7,TOMM20,SUGT1,TCEB1,RNF14,DHPS,PABPN1,FBXO3,TTC1,CHORDC1,STX4,AP2A1,ARHGDIB,C17orf62,GTPBP4,TMEM109,STIL,RBM22,UTP23,RBBP7,SMAP2,DICER1,SF…
38	taipale-ACCGGAARTN-ERG-full	0.0409197	5.11269	M1	ERG,FLI1,ETS1,ELK4,FEV,ETV1,ERF,ELK3,ETV4,ETV5,ETV3,ETV2,ELK1,ETS2,GABPA,GABPB1,ELF1,ELF2,ELF4,ETV6,ELF5,ELF3,ETV7,EHF	DNAJA2,VPS52,YWHAB,CPSF3,DNMT1,URM1,ZNF622,PHB2,IDI1,GTSF1,CGGBP1,DNAJC1,EIF2A,EIF3I,COX17,DR1,DHX8,DNAJC7,SH3GL1,CHAF1A,SURF4,UTP14A,CDC123,NUDT5,NCAPD2,SF3B2,INTS1,EMG1,DHPS,PSMB1,EEF1B2,PFDN6,OVCA2,PUF60,XAB2,IGF2BP1
39	taipale-ACCGGAARYN-FLI1-full	0.0402744	4.99939	M1	FLI1,ERG,ETS1,ELK4,ERF,FEV,ELK3,ETV1,ETV3,ETV2,ETV4,ETV5,ETS2,GABPA,ELK1,GABPB1,ELF1,ELF4,ELF2,ETV6,ETV7	DNAJA2,VPS52,YWHAB,DNMT1,URM1,CPSF3,PHB2,IDI1,GTSF1,EIF2A,DNAJC7,EIF3I,CGGBP1,DNAJC1,ZNF622,DR1,SURF4,SH3GL1,CHAF1A,NCAPD2,DHX8,CDC123,NUDT5,COX17,SF3B2,EMG1,INTS1,DHPS,FBXO3,PSMB1,OVCA2,EEF1B2,XAB2,IGF2BP1,PUF60,PFDN6
40	taipale-ACCGGAARTN-ERG-DBD	0.0401026	4.96921	M1	ERG,FLI1,FEV,ETS1,ELK4,ERF,ETV4,ETV1,ETV2,ETV3,ELK3,ETS2,ETV5,ELK1,GABPA,GABPB1,ELF1,ELF4,ELF2,ETV6,ELF5,ELF3,EHF,ETV7	DNAJA2,VPS52,YWHAB,CPSF3,DNMT1,ZNF622,URM1,PHB2,IDI1,GTSF1,CGGBP1,COX17,SH3GL1,CHAF1A,EIF3I,EIF2A,SURF4,DR1,UTP14A,DHX8,DNAJC1,INTS1,DNAJC7,NCAPD2,PSMB1,SF3B2,EMG1,DHPS,CDC123,NUDT5,CLASP1,IGF2BP1,EEF1B2,FBXO3,PUF60,CLINT1,SMAP2,XAB2,PFDN6,RNF14
41	taipale-ACCGGAARYN-FLI1-DBD	0.0400507	4.9601	M1	FLI1,ERG,ETS1,ELK4,ETV2,ERF,ETV4,FEV,ETV3,ETV5,ETV1,GABPA,ETS2,ELK1,ELK3,ELF4,ELF1,GABPB1,ELF2,ETV7,ELF3,ETV6,EHF,ELF5	DNAJA2,VPS52,YWHAB,ZNF622,CPSF3,URM1,DNMT1,IDI1,PHB2,CGGBP1,DR1,SH3GL1,UTP14A,GTSF1,CHAF1A,DNAJC1,EIF3I,EIF2A,COX17,DHX8,SF3B2,PSMB1,SURF4,INTS1,CDC123,DNAJC7,NUDT5,NCAPD2,EEF1B2,VPS25,IGF2BP1,PUF60,PFDN6,DHPS,EMG1,CLASP1,FBXO3,OVCA2,RNF14,C17orf62,NIP7,XAB2,TOMM20,TMEM33
42	transfac_pro-M01987	0.0400248	4.95554	M1	ETV1,ETV2,ETV4,ELK4,ERF,ETV3,GABPA,ETS1,ETV5,ETS2,ERG,ELK3,ELK1,FEV,FLI1,ELF4,ELF1,ELF2,GABPB1,ETV7,SPDEF,ELF5,EHF,ELF3,ETV6	VPS52,YWHAB,URM1,DNAJA2,CGGBP1,ZNF622,CPSF3,SF3B2,DNMT1,PHB2,NCAPD2,IDI1,UTP14A,SH3GL1,CHAF1A,EEF1B2,EIF2A,EIF3I,VPS25,GTSF1,DHX8,DNAJC1,CLASP1,SURF4,PSMB1,PUF60,CDC123,NUDT5,PFDN6,DNAJC7,IGF2BP1,OVCA2,CHORDC1,COX17,DR1,ZNF512,NIP7,CACYBP,EMG1,DCUN1D5,TMEM33,INTS1,XAB2,DHPS,TCEB1,PABPN1,NACA,GTPBP4,C17orf62,TOMM20,GGPS1,ARHGDIB,DICER1,RNF14,EPB41L2,SUGT1,UBE2D3,SND1,XPNPEP1,STX4,PSME3,FRY,PRKAR1A…
43	homer-M00042	0.0398562	4.92594	M1	ELK1,ETV1,ETV4,ETV2,ETV3,ELK4,FLI1,ETS1,ETV5,GABPA,ERF,ERG,ELK3,FEV,ELF4,ELF2,ETS2,ELF3,ELF1,GABPB1,ELF5,EHF,ETV7,ETV6	VPS52,URM1,ZNF622,YWHAB,CPSF3,CGGBP1,PHB2,DNAJA2,CLASP1,DHX8,IDI1,CHORDC1,DNMT1,UTP14A,CDC123,NUDT5,EIF3I,NCAPD2,TMEM33,SF3B2,EEF1B2,VPS25,DR1,GTSF1,TCEB1,CACYBP,COX17,PABPN1,SUGT1,EMG1,EIF2A,DNAJC1,PFDN6,SURF4,PUF60,ARHGDIB,GTPBP4,INTS1,C17orf62,PSMB1,DHPS,IGF2BP1,SH3GL1,DNAJC7,CHAF1A,RNF14,NACA,TOMM20,XPNPEP1,NUF2,ZNF512,STIL,UTP23,TMEM109,DCUN1D5,EPB41L2,CLINT1,NOP2,STX4,OVCA2,NIP7,SMAP2,NDUFS…
44	transfac_pro-M02058	0.0396357	4.88722	M1	ELK4,ETV1,ETV4,ETV3,ETV2,ERF,ETV5,ERG,ELK3,ETS1,ELK1,FEV,GABPA,FLI1,ETS2,ELF4,ELF2,ELF1,GABPB1,ELF3,ETV7,ELF5,EHF,ETV6,SPDEF	VPS52,YWHAB,CPSF3,URM1,CGGBP1,SF3B2,IDI1,DR1,UTP14A,EIF3I,EIF2A,CDC123,NUDT5,PFDN6,DNAJC1,ZNF622,NCAPD2,VPS25,EEF1B2,PSMB1,DNAJC7,ZNF512,TMEM33,PHB2,PUF60,OVCA2,DHX8,DNAJA2,SUGT1,XAB2,UTP23,CACYBP,CLASP1,DCUN1D5,EMG1,DNMT1,IGF2BP1,INTS1,SF3B4,PABPN1,TOMM20,TCEB1,C17orf62,SH3GL1,GTSF1,CHAF1A,RNF14,NIP7,CHORDC1,GTPBP4,RBM22,STX4,FBXO3,STIL,RBBP7,NEDD8,TTC1,TMEM109,SERBP1,TMF1,AP2A1,CTTNBP2NL,SNRPG,…
45	homer-M00052	0.0394768	4.85932	M1	ELF1,GABPA,ETV1,ELK4,ELK1,ELF5,ERG,ELK3,ETV4,ETV5,ETV3,ETS1,FEV,ERF,ETV2,FLI1,EHF,GABPB1,ETS2,ELF4,ELF2,ETV6,ELF3	ZNF622,YWHAB,DHX8,CPSF3,DNMT1,DNAJA2,IDI1,DR1,SF3B2,URM1,CLASP1,PFDN6,CGGBP1,GTSF1,EIF3I,PHB2,VPS52,PABPN1,DNAJC7,GTPBP4,PSMB1,CDC123,NUDT5,COX17,NCAPD2,C17orf62,EMG1,DNAJC1,TMEM33,ZNF512,EIF2A,FBXO3,DCUN1D5,INTS1,SF3B4,SURF4,CUTC,INF2,VPS25,STIL,DHPS,SMAP2,NIP7,EEF1B2,RBM22,PUF60,OVCA2,RAC2,CTTNBP2NL,TOMM20,TCEB1,UTP23,XAB2,CACYBP,SUGT1,TTC1,RCSD1,FRY,TOMM5,CLINT1,USP32,CHAF1A,SH3GL1,POLR2J,POLR…
46	transfac_pro-M02072	0.0393763	4.84167	M1	FEV,ETV4,ETV5,FLI1,ETS2,ETV1,ETV2,ERG,ERF,ETS1,ELK3,GABPA,ETV3,ELK1,ELK4,ELF1,ELF4,ELF2,SPDEF,GABPB1,EHF,ELF3,ELF5,ETV7,ETV6	VPS52,DNAJA2,URM1,ZNF622,YWHAB,CPSF3,PHB2,SH3GL1,CHAF1A,DNMT1,DHX8,EIF3I,CLASP1,SF3B2,SURF4,UTP14A,IDI1,NCAPD2,EIF2A,CGGBP1,PFDN6,INTS1,IGF2BP1,TMEM33,DHPS,GTSF1,EMG1,CDC123,NUDT5,COX17,XAB2,DNAJC7,CACYBP,DCUN1D5,EEF1B2,DNAJC1,ZNF512,TMEM109,DR1,GGPS1,RNF14,ZHX1,OVCA2,ARHGDIB,ANXA6,FAM49B,AP2A1,EIF4E,C17orf62,PSMB1
47	transfac_pro-M01752	0.0393244	4.83256	M1	ERG,ETS1,FEV,FLI1,ELK3,ETV1,ETV4,ELK4,ETV5,ELK1,ERF,ETV2,ETV3,ETS2,GABPA,GABPB1,ELF1,ELF2,ELF4,ELF5,ELF3	DNAJA2,VPS52,YWHAB,CPSF3,ZNF622,URM1,DNMT1,PHB2,IDI1,GTSF1,COX17,SF3B2,DR1,CGGBP1,DHX8,EIF3I,UTP14A,SH3GL1,CHAF1A,EMG1,NCAPD2,DNAJC1,SURF4,DNAJC7,INTS1,EIF2A,CLASP1,EEF1B2,CDC123,NUDT5,PSMB1,IGF2BP1,PFDN6,DHPS,OVCA2,FBXO3,CLINT1,NIP7,RNF14,GTPBP4,CHORDC1,TOMM20,NDOR1,VPS25,XAB2,DCK,TMEM109,SMAP2,C17orf62,DCUN1D5,RBBP7
48	transfac_pro-M02039	0.0392693	4.82288	M1	GABPA,ETV2,ERF,ETS1,ETV1,ETV4,ETV3,FLI1,ELK4,ERG,ETV5,ELK3,ELK1,FEV,ETS2,ELF4,ELF2,ELF1,GABPB1,ETV7,ELF3,EHF,ELF5,ETV6,SPDEF	VPS52,YWHAB,DNAJA2,URM1,UTP14A,ZNF622,CPSF3,CGGBP1,IDI1,DNMT1,PHB2,SF3B2,NCAPD2,DR1,DNAJC1,EEF1B2,EIF2A,IGF2BP1,CLASP1,PUF60,OVCA2,EIF3I,PSMB1,SH3GL1,CHAF1A,COX17,DHX8,VPS25,INTS1,GTSF1,PFDN6,EMG1,CDC123,NUDT5,DNAJC7,SURF4,CHORDC1,XAB2,TMEM33,ZNF512,NIP7,TCEB1,DHPS,DCUN1D5,CACYBP,RCSD1,TOMM20,GTPBP4,AP2A1,SUGT1,CLEC11A,RNF14,STX4,C17orf62,ARHGDIB,CLINT1,TTC1,LRRFIP1,PSME3,TMEM109,FRY,DICER1,FBXO3…
49	transfac_pro-M02066	0.0389386	4.7648	M1	ETV4,ETV1,ETV2,ELK4,ETV3,ERF,ETV5,ERG,ELK1,ETS1,ELK3,FEV,GABPA,FLI1,ETS2,ELF4,ELF1,ELF2,GABPB1,ELF3,ELF5,EHF,ETV6,ETV7,SPDEF	VPS52,YWHAB,ZNF622,URM1,CPSF3,DNAJA2,CGGBP1,PHB2,UTP14A,IDI1,DNMT1,SF3B2,NCAPD2,EEF1B2,CLASP1,DNAJC1,COX17,GTSF1,EIF2A,EIF3I,DHX8,PSMB1,DR1,OVCA2,EMG1,VPS25,SURF4,ZNF512,DNAJC7,SH3GL1,CDC123,NUDT5,CHAF1A,IGF2BP1,PUF60,PFDN6,INTS1,TCEB1,CHORDC1,CACYBP,XAB2,TMEM33,TOMM20,GTPBP4,DHPS,NIP7,RCSD1,DCUN1D5,UBE2D3,STX4,RNF14,SUGT1,TTC1,CLINT1,ARHGDIB,AP2A1,NACA,TMEM109,C17orf62,PABPN1,SND1,EPB41L2,DICER1…
50	transfac_pro-M01985	0.0386954	4.7221	M1	ERG,ETV2,ERF,ETV3,ETS1,ETV1,ELK4,ETV4,FLI1,ETV5,ELK3,ETS2,FEV,GABPA,ELK1,ELF4,GABPB1,ELF1,ELF2,ETV6,ETV7,EHF,ELF3,ELF5,SPDEF	YWHAB,VPS52,DNAJA2,DNMT1,URM1,CPSF3,ZNF622,UTP14A,CGGBP1,PHB2,NCAPD2,IDI1,DNAJC1,SH3GL1,DHX8,GTSF1,CHAF1A,CLASP1,EIF2A,SF3B2,SURF4,DR1,OVCA2,COX17,DNAJC7,EIF3I,CDC123,NUDT5,TMEM33,PSMB1,EEF1B2,XAB2,IGF2BP1,ZNF512,PUF60,INTS1,EMG1,DCUN1D5,PFDN6,NIP7,DHPS,CLINT1,NACA,TCEB1,RNF14,STX4,TOMM20,CACYBP,ARHGDIB,DICER1,AP2A1,C17orf62,RCSD1,VPS25,EPB41L2,RAC1,EIF4E,TMEM109,CHORDC1,ZHX1,TTC1,PACSIN2
51	transfac_pro-M02065	0.0386759	4.71868	M1	ETV1,ETV4,ETV2,ELK4,ERF,ETV3,ELK1,ETV5,GABPA,ETS1,ERG,FLI1,ELK3,FEV,ETS2,ELF4,GABPB1,ELF2,ELF1,ETV7,ELF5,EHF,ELF3,ETV6,SPDEF	VPS52,YWHAB,URM1,ZNF622,CGGBP1,DNAJA2,PHB2,CPSF3,UTP14A,DNMT1,CLASP1,NCAPD2,SF3B2,IDI1,EEF1B2,CHORDC1,GTSF1,COX17,TCEB1,VPS25,TMEM33,EIF3I,DHX8,EIF2A,PSMB1,DNAJC1,CDC123,NUDT5,IGF2BP1,SH3GL1,SURF4,CHAF1A,PUF60,OVCA2,CACYBP,DNAJC7,DR1,EMG1,INTS1,ZNF512,PABPN1,GTPBP4,STX4,PFDN6,UBE2D3,DHPS,NACA,NIP7,TOMM20,XAB2,ARHGDIB,RNF14,CLINT1,DCUN1D5,EPB41L2,RCSD1,SUGT1,C17orf62,AP2A1,AGAP2,EIF4E,STIL,FRY,DIC…
52	taipale-ACCGGAAGTN-ETV3-DBD	0.0385722	4.70046	M1	ETV3,ERF,ERG,FEV,ETS1,ETV5,ELK4,ETV1,ETV4,ELK3,FLI1,ELK1,ETS2,GABPA,ETV2,GABPB1,ELF1,ELF4,ELF2,ETV6,ELF5	DNAJA2,YWHAB,VPS52,CPSF3,DNMT1,ZNF622,PHB2,DHX8,IDI1,DNAJC7,GTSF1,URM1,CGGBP1,DR1,NCAPD2,EIF2A,DNAJC1,DCUN1D5,SF3B2,SURF4,COX17,SH3GL1,CHAF1A,PFDN6,ZNF512,EIF3I,PSMB1,FBXO3,TMEM33,INTS1,SMAP2,C17orf62,EMG1,RBM22,DICER1,CDC123,TMEM109,RBBP7,NUDT5,TOMM20,CACYBP,EEF1B2,UTP14A,DHPS,SF3B4,NACA,RNF14,XAB2,USP32,OVCA2,CLINT1,STIL,CTTNBP2NL,PACSIN2,POLR2J2,ARHGAP17,IGF2BP1,ANKRD28,NDOR1,NIP7,ARHGDIB,PUF60
53	elemento-ACTTCCG	0.0381409	4.62473	M1	ETV6,EHF,ELF3,ELF5	YWHAB,ZNF622,CPSF3,VPS52,GTPBP4,PHB2,IDI1,EEF1B2,ZNF512,CGGBP1,URM1,TCEB1,ATXN10,DNMT1,SF3B2,TMEM33,C17orf62,PSMB1,PFDN6,TUFM,TMEM109,EIF3I,CDC123,NUDT5,CLINT1,COX17,DNAJA1,RBM22,DNAJC7,DHX8,RCSD1,GTSF1,TTC1,DR1,CLASP1,CACYBP,MGA,FBXO3,EMG1,ANKRD28,CTTNBP2NL,SF3B4,NDUFS2,UTP14A,TOMM20,SND1,VPS25,WNK1,NCAPD2,RBBP7,ACLY,CUTC,POLR2J2,HAT1,CELF2,USP32,FRY,PABPN1,TOR1B,INF2,DCUN1D5,RAC2,FKBP15,KCTD12,…
54	transfac_pro-M01989	0.0381182	4.62075	M1	ETS2,ETV2,ETV4,ERF,ETV1,ETV3,ERG,ELK4,ETS1,ETV5,GABPA,FEV,ELK3,FLI1,ELK1,ELF4,ELF2,ELF1,GABPB1,ELF5,EHF,ELF3,ETV7,ETV6,SPDEF	VPS52,YWHAB,ZNF622,DNAJA2,URM1,CPSF3,UTP14A,DNMT1,CLASP1,CGGBP1,IDI1,PHB2,SF3B2,DHX8,SH3GL1,CHAF1A,NCAPD2,COX17,DNAJC1,GTSF1,SURF4,EEF1B2,EIF2A,DR1,EIF3I,TMEM33,IGF2BP1,PUF60,PSMB1,ZNF512,OVCA2,EMG1,DHPS,CDC123,NUDT5,INTS1,PFDN6,ARHGDIB,DNAJC7,EIF4E,DCUN1D5,XAB2,RNF14,TCEB1,GTPBP4,NIP7,CHORDC1,VPS25,EPB41L2,CLINT1,RCSD1,ANXA6,DICER1
55	taipale-ACCGGAARYN-ETS1-DBD	0.038089	4.61562	M1	ETS1,ERG,ELK4,FLI1,FEV,ELK3,ETV1,ERF,ETV2,ETV5,ETV4,ETS2,ETV3,ELK1,GABPA,ELF1,GABPB1,ELF4,ELF2,ETV6,ELF5,ELF3,ETV7,EHF,SPDEF	DNAJA2,YWHAB,VPS52,DNMT1,URM1,CPSF3,ZNF622,GTSF1,CGGBP1,PHB2,IDI1,DHX8,SH3GL1,CHAF1A,SURF4,EIF2A,EIF3I,DNAJC1,COX17,DNAJC7,SF3B2,DR1,CDC123,NUDT5,NCAPD2,PFDN6,DHPS,EEF1B2,EMG1,UTP14A,INTS1,IGF2BP1,OVCA2,PUF60,RNF14,ZNF512,PSMB1,TOMM20,ZHX1,XAB2,CLASP1,ANXA6,SH3KBP1,C17orf62,UBE2D3,SMAP2,ARHGDIB,FBXO3,CLINT1,DICER1,NIP7,EFTUD1
56	transfac_pro-M01986	0.0379658	4.59399	M1	ETS1,ETV2,ERF,ETV4,ERG,ETV1,ETV5,ELK4,ETS2,ETV3,ELK3,FLI1,FEV,GABPA,ELK1,ELF2,ELF4,ELF1,GABPB1,ETV7,SPDEF,ELF5,EHF,ELF3,ETV6	VPS52,DNAJA2,ZNF622,URM1,YWHAB,CPSF3,DNMT1,SF3B2,IDI1,CGGBP1,UTP14A,SH3GL1,CHAF1A,PHB2,DNAJC1,CLASP1,DHX8,NCAPD2,SURF4,PUF60,EIF2A,GTSF1,DR1,EIF3I,COX17,PSMB1,PFDN6,OVCA2,IGF2BP1,EEF1B2,INTS1,CDC123,NUDT5,ARHGDIB,EMG1,DCUN1D5,DHPS,XAB2,VPS25,DNAJC7,PRKAR1A,ZNF512,EPB41L2,RNF14,CHORDC1,GTPBP4,GGPS1
57	transfac_pro-M01988	0.0376545	4.53933	M1	ETV2,ERF,ETV1,ETV4,ETV3,ETS1,GABPA,ERG,ETV5,ELK4,ETS2,FEV,FLI1,ELK3,ELK1,ELF4,ELF1,ELF2,ETV7,EHF,ELF3,ELF5,GABPB1,ETV6,SPDEF	YWHAB,VPS52,URM1,ZNF622,DNAJA2,UTP14A,CPSF3,SF3B2,CGGBP1,PHB2,DNMT1,CLASP1,IDI1,NCAPD2,SH3GL1,CHAF1A,IGF2BP1,DHX8,SURF4,DNAJC1,EIF2A,GTSF1,EIF3I,COX17,EEF1B2,PUF60,EMG1,PSMB1,DR1,DCUN1D5,ARHGDIB,CHORDC1,GGPS1,VPS25,OVCA2,INTS1,PFDN6,DHPS,TMEM33,CDC123,NUDT5,EPB41L2,XAB2,DNAJC7,ZNF512,EIF4E,RNF14,RCSD1,NIP7,GTPBP4,C17orf62,NACA,CLINT1,CACYBP,ANXA6,SMAP2,DICER1,PSME3,TCEB1,AP2A1,DCK,PRKAR1A,TOMM20
58	transfac_pro-M02067	0.0370904	4.44025	M1	ETV2,ERF,ETV1,ETV4,GABPA,ETV3,ETS1,ERG,ELK4,ETV5,FEV,ELK3,FLI1,ETS2,ELK1,ELF4,ELF2,ELF1,ETV7,EHF,ELF3,ELF5,GABPB1,ETV6,SPDEF	VPS52,YWHAB,URM1,ZNF622,DNAJA2,UTP14A,CLASP1,CPSF3,SF3B2,CGGBP1,DNMT1,PHB2,IDI1,NCAPD2,SH3GL1,CHAF1A,IGF2BP1,SURF4,DHX8,EEF1B2,DNAJC1,GTSF1,EIF2A,EIF3I,COX17,PUF60,DR1,EMG1,CHORDC1,PSMB1,INTS1,ARHGDIB,PFDN6,DCUN1D5,VPS25,GGPS1,OVCA2,DHPS,TMEM33,ZNF512,CACYBP,EPB41L2,CDC123,NUDT5,DNAJC7,XAB2,RCSD1,RNF14,EIF4E,GTPBP4,TCEB1,C17orf62,NIP7,SMAP2,NACA,CLINT1,DCK,DICER1,PSME3,AP2A1,ANXA6,ZHX1,TOMM20,LRR…
59	transfac_pro-M02064	0.0370839	4.43911	M1	ETS2,ETS1,FEV,ETV5,ERG,ETV2,ERF,ETV1,ETV4,ELK3,FLI1,GABPA,ELK1,ETV3,ELK4,ELF1,ELF4,ELF2,GABPB1,SPDEF,EHF,ELF5,ELF3,ETV6,ETV7	DNAJA2,YWHAB,VPS52,URM1,ZNF622,CPSF3,DNMT1,SH3GL1,CHAF1A,PHB2,SF3B2,DHX8,IDI1,SURF4,CGGBP1,NCAPD2,GTSF1,UTP14A,CLASP1,IGF2BP1,EIF2A,EIF3I,COX17,DHPS,EMG1,DNAJC1,DNAJC7,PSMB1,DR1,INTS1,PFDN6,DCUN1D5,RNF14,ZHX1,NIP7,ZNF512,DCK,EEF1B2,EIF4E,ANXA6,OVCA2,CDC123,SMAP2,NUDT5,ARHGDIB,DICER1,TOMM20,CLINT1,C17orf62,CELF2,PUF60,GTPBP4,GGPS1,FBXO3,PACSIN2,POLR2J,PRKAR1A,SH3KBP1,CACYBP,TPD52,MEF2D,EFTUD1,XAB2…
60	transfac_pro-M02074	0.036925	4.41121	M1	GABPA,ETV2,ETV1,ERF,ETV4,ETS1,ELK4,FLI1,FEV,ETV3,ETS2,ETV5,ELK3,ERG,ELK1,ELF4,ELF1,ELF2,ELF3,ETV7,EHF,GABPB1,ELF5,ETV6,SPDEF	VPS52,URM1,YWHAB,DNAJA2,UTP14A,ZNF622,CPSF3,EEF1B2,CGGBP1,NCAPD2,IDI1,PHB2,CLASP1,SF3B2,IGF2BP1,DNMT1,SH3GL1,CHAF1A,EIF2A,UBE2D3,PSMB1,EMG1,EIF3I,CHORDC1,DHX8,PUF60,GTSF1,SURF4,PFDN6,VPS25,TMEM33,CACYBP,COX17,DNAJC1,INTS1,GGPS1,DNAJC7,AP2A1,DR1,NIP7,TCEB1,OVCA2,PABPN1,CLEC11A,RNF14,ARHGDIB,TOMM20,CDC123,NUDT5,DHPS,ZNF512,DCUN1D5,PSME3,CLINT1,GTPBP4,SMAP2,PACSIN2,RCSD1,MGA,C17orf62,TMEM109,XAB2,SU…
61	homer-M00041	0.0369088	4.40837	M1	ELF1,GABPA,ELF5,ETV1,ELK1,ELK4,ETV4,ETV3,ETS1,ETV5,EHF,ETV2,ELK3,ELF2,ERG,ERF,ELF3,FEV,ELF4,GABPB1,FLI1,ETV6,ETS2	ZNF622,YWHAB,DHX8,VPS52,URM1,DR1,CPSF3,SF3B2,PABPN1,IDI1,EIF3I,CLASP1,DNAJA2,CGGBP1,DNMT1,CDC123,NUDT5,PHB2,PFDN6,C17orf62,GTPBP4,VPS25,DNAJC7,NCAPD2,COX17,TMEM33,SF3B4,PSMB1,GTSF1,DCUN1D5,EMG1,UTP23,INTS1,SUGT1,ZNF512,EIF2A,DNAJC1,STIL,CUTC,TCEB1,DHPS,CTTNBP2NL,POLR2J,RBM22,NIP7,CACYBP,EEF1B2,NEDD8,CHORDC1,POLR2J2,UTP14A,INF2,NACA,XAB2,FADS1,TOMM5,NOP2,TOMM20,CCDC88B,OVCA2,PUF60,CAPN1,RCSD1,SMAP…
62	flyfactorsurvey-Ets21c_SANGER_5_FBgn0005660	0.0366591	4.36452	M1	FLI1,ERF,ETS1,ERG,ETV2,ELK4,FEV,GABPA,ETV4,ELK3,ETV1,ETV3,ETS2,ETV5,ELK1,ELF1,ELF2,ELF4,GABPB1	VPS52,CPSF3,DNAJA2,URM1,IDI1,PHB2,ZNF622,PSMB1,DNMT1,EEF1B2,DNAJC1,NCAPD2,SF3B2,DR1,EIF2A,EIF3I,INTS1,EMG1,YWHAB,CHORDC1,DNAJC7,VPS25,UTP14A,RBBP7,CGGBP1,DHPS,PFDN6,GTSF1,XAB2,CLEC11A,CLASP1,FBXO3,SUGT1,CHAF1A,SH3GL1,OVCA2,DHX8,CDC123,NUDT5,TOMM20,COX17,MRPL48,PUF60,MGA,TMEM33,RBM22,PSME3,PRKAR1A,SND1,NIP7,ARHGDIB,RNF14,PABPN1,SFSWAP,AGAP2,IGF2BP1,INF2,FKBP1A,DCUN1D5,GTF3C5,SMAP2,TMEM109,SNRPG,BA…
63	transfac_pro-M01167	0.0364937	4.33549	M1	ELK4,ETV1,ERG,ETV5,ETV3,ETS1,ETV4,FLI1,ERF,FEV,ETV2,ELK1,ELK3,ETS2,GABPA,ELF1,ELF4,ELF2,GABPB1,ETV6,ELF5	DNAJA2,EIF3I,DNMT1,EIF2A,CDC123,PHB2,NUDT5,DNAJC7,DR1,DNAJC1,IDI1,CPSF3,DHX8,CGGBP1,FBXO3,VPS52,DCUN1D5,INTS1,RNF14,NCAPD2,OVCA2,GTSF1,CLASP1,YWHAB,URM1,XAB2,SURF4,CHAF1A,SH3GL1,PSMB1,VPS25,TMEM33,RBM22,C17orf62,NIP7,PFDN6,STIL,SUGT1,SF3B4,TOMM20,COX17,SMAP2,EFTUD1,POLR2J2,RBBP7,UTP23,EPB41L2,CACYBP,NACA,INF2,IMMT,CLINT1,FKBP1A,EEF1B2,YBX1,ARHGDIB,MAP1S,ATF7IP,SF3B2,ZNF622,POLR2J,DICER1,SNRPG,DHP…
64	flyfactorsurvey-Ets65A_SANGER_10_FBgn0005658	0.0364873	4.33435	M1	FLI1,ERG,ELK4,ELF4,GABPA,ELF1,ETV2,ELF2,ETS1,ELK1,ETV1,FEV,ERF,ETV4,ELF3,ELK3,ETV5,ETS2	VPS52,URM1,ZNF622,EEF1B2,CPSF3,DR1,TMEM33,PFDN6,C17orf62,VPS25,DNAJA2,SF3B2,IDI1,EIF3I,PSMB1,EIF2A,DNAJC1,UTP23,UTP14A,CLASP1,CDC123,NUDT5,NCAPD2,SUGT1,CLEC11A,CHORDC1,PHB2,INTS1,PUF60,CACYBP,DHX8,CGGBP1,TMEM109,MYADM,DNMT1,DHPS,AGAP2,SND1,GTSF1,DNAJC7,BAG1,SF3B4,GTF3C5,USP32,SERPINB8,SFSWAP,EMG1,PSME3,OVCA2,FBXO3,RBM22,DCUN1D5,NEDD8,MGA,STIL,PABPN1,CTTNBP2NL,XAB2,TOMM20,MRPL48,YWHAB,FKBP1A,EEF1A2
65	transfac_public-M00025	0.0364646	4.33036	M1	ELK1,ETV1,ETS1,ETV4,ETV2,FLI1,GABPA,ERF,ETV3,ELK4,ETV5,ELK3,ERG,FEV,GATA5,GATA6,GATA4,GATA2,GATA1,GATA3,ELF1,ETS2,ELF4,ELF2,GABPB1,ELF5,ELF3,EHF,ETV7,ETV6,DEAF1	VPS52,URM1,DNAJA2,CLASP1,ZNF622,DHX8,PABPN1,CPSF3,NCAPD2,TCEB1,CGGBP1,PHB2,DR1,EEF1B2,TMEM33,SF3B2,GTPBP4,EMG1,CACYBP,EIF4E,C17orf62,UTP14A,SURF4,RNF14,IDI1,SUGT1,FRY,GTSF1,IGF2BP1,COX17,CHORDC1,EIF2A,CLINT1,STX4,EPB41L2,DCUN1D5,DNAJA1,STIL,DNAJC1,EIF3I,DNMT1,TMEM109,INF2,NUF2,PTER,NACA,PFDN6,GTF3C5,PUF60,PPM1G,DNAJC7,SH3GL1,XPNPEP1,NIP7,AGK,ATF7IP,CHAF1A,YWHAB,CLEC11A,RPRD1B,FADS1,PRPSAP2,ANXA6,…
66	transfac_pro-M02063	0.0362408	4.29107	M1	ETS1,ERG,ETS2,ETV5,ETV2,ETV1,ELK1,ELK3,FEV,ELK4,ETV4,ERF,FLI1,ETV3,GABPA,ELF1,ELF2,ELF4,GABPB1,ELF5,SPDEF,EHF,ETV6,ELF3,ETV7	DNAJA2,VPS52,YWHAB,ZNF622,URM1,CPSF3,DNMT1,SF3B2,PHB2,DHX8,SH3GL1,CHAF1A,IDI1,CLASP1,UTP14A,SURF4,CGGBP1,GTSF1,COX17,NCAPD2,EIF3I,IGF2BP1,DR1,DHPS,ZNF512,EMG1,CDC123,NUDT5,DNAJC1,TMEM33,EIF2A,PFDN6,EIF4E,INTS1,ARHGDIB,PSMB1,ZHX1,RNF14,DNAJC7,EEF1B2,ANXA6,SMAP2,GTPBP4,C17orf62,DCUN1D5,CLINT1,DCK,NIP7,PUF60,DICER1,AGPAT2,GGPS1,VPS25,MEF2D,OVCA2,BAK1,TOMM20,POLR2J,NACA,SH3KBP1,PACSIN2,INF2,DIS3L2,TM…
67	hdpi-ETV4	0.0359198	4.23471	M1	ETV4,ETV3,ELK1,ETV1,ELK4,ETV5,ETS1,FEV,ELK3,ELF5,ETV2,GABPA,ELF1,ERF,GABPB1,ELF2,ERG,EHF,ELF3,ELF4,FLI1	VPS52,URM1,ZNF622,SUGT1,CPSF3,UTP14A,IDI1,CDC123,NUDT5,SF3B2,TMEM33,PABPN1,DR1,EIF3I,YWHAB,CHORDC1,CLASP1,EMG1,VPS25,EEF1B2,UTP23,DHX8,DNAJC1,EIF2A,HAUS6,TMF1,PFDN6,PHB2,PUF60,C17orf62,IMMT,RNF14,SF3B4,NCAPD2,TIPRL,CGGBP1,OVCA2,PSMB1,BRD3,CACYBP,EPB41L2,FKBP1A,CLEC11A,INTS1,XAB2,TOMM20,MAP1S,BAG1,ZNF512,TMEM109,TWF1,POLR2J,INF2,GTPBP4,GTSF1,OTUB1,SND1,DHPS,TCEB1,PHB,PARP1,GTF3C5,MRPL10,FUCA2,DNAJ…
68	taipale-ACCGGAAGTN-ERF-DBD	0.0356248	4.18289	M1	ERF,ETS1,ERG,ETV3,ELK4,ETV1,FEV,FLI1,ETV5,ETV4,ELK3,ELK1,ETV2,GABPA,ETS2,GABPB1,ELF1,ETV6,ELF2,ELF4,ELF5	DNAJA2,DNMT1,YWHAB,GTSF1,CPSF3,VPS52,DNAJC7,SURF4,URM1,ZNF622,CGGBP1,PHB2,IDI1,DNAJC1,NCAPD2,EIF2A,DHX8,COX17,EMG1,SH3GL1,CHAF1A,CLASP1,DHPS,SH3KBP1,SF3B2,OVCA2,PSMB1,EEF1B2,FBXO3,UBE2D3,INTS1,DCUN1D5,TMEM109,XAB2,TOMM20,CACYBP,ARHGDIB,PFDN6,DR1,DICER1,TMEM33,RNF14,EFTUD1,NDOR1,RAC1,ANXA6,RBM22,SMAP2,ETF1,RAC2,PACSIN2,CLINT1
69	transfac_public-M00288	0.034772	4.03314	M2	NFYB,NFYA,POLE3,NFYC	DNAJC7,TECR,SF3B4,MEF2D,GGCT,UBE2C,CGGBP1,GTF3C5,DICER1,KIF20A,HMGCS1,KPNA2,STIL,NCAPD2,GLA,OGT,AP2A1,GTSF1,ATF7IP,HMMR,CHAF1A,HTATIP2,HMGB1,CAT,SH3GL1,USP5,NT5DC1,PRPF40A,PIN1,RALB,HSD17B10,NCOA5,LYPLA1,FADS1,SLC1A4,CRELD2,BICD2,PNP,HDAC1,SMS,PHGDH,PTER,NAPA,CAMKK2,SND1,IGFBP7,DRG1,CTTNBP2NL
70	yetfasco-1386	0.0347655	4.03201	M3		IGF2BP1,YWHAB,TMF1,SND1,GGPS1,PABPN1,UTP14A,NUF2,UBE2D3,VPS52,RNF14,PUF60,SUGT1,LMNB2,VPS25,CDC123,NUDT5,NCOA5,TMEM33,EEF1B2,CACYBP,TCEB1,SF3B2,NACA,DICER1,TROVE2,URM1,C17orf62,BRD3,CPSF3,CLASP1,PRPSAP2,GTSF1,CLINT1,IDI1,DCUN1D5,STIL,FRY,CHORDC1,CGGBP1,PSME3,TMEM109,STT3A,MGA,EPB41L2,CLEC11A,ATP5L,UTP23,ATF7IP,IMMT,FAM98B,GTPBP4,ZNF622,SRR,HN1,ETF1,WNK1,DR1,NDUFS4,WBP4,PNP,AP2A1,NIP7,SYNCRIP,CAMK…
71	flyfactorsurvey-Ets96B_SANGER_5_FBgn0039225	0.0345872	4.00069	M1	ETV1,ETV4,ETV5,ELK4,ETV3,ERG,ERF,ETS1,FEV,ELK1,ELK3,FLI1,ETV2,GABPA,ETS2,GABPB1,ELF1,ELF2,ELF4,ETV6	VPS52,DNAJA2,IDI1,CPSF3,EIF2A,DNMT1,EIF3I,DNAJC1,CLASP1,DNAJC7,PHB2,CGGBP1,DHX8,URM1,YWHAB,GTSF1,PSMB1,INTS1,COX17,OVCA2,FBXO3,CDC123,NUDT5,STIL,VPS25,RBM22,ZNF622,DR1,PUF60,NCAPD2,TMEM33,RBBP7,EEF1B2,SURF4,PFDN6,XAB2,SUGT1,DCUN1D5,TOMM20,C17orf62,EMG1,SF3B2,PABPN1,DHPS,SF3B4,SMAP2,INF2,USP32,EPB41L2,EFTUD1,UTP23,FKBP1A,DNAJA1,HAUS6,POLR2J2,MAP1S,GTF3C5,RPRD1B,DICER1,UBE2D3,CTTNBP2NL,HAT1,TIPRL,R…
72	taipale-KSYGGAAGTN-ETV6-full	0.0345645	3.9967	M1	ETV6,EHF,GABPB1,ETV4,ETV1,ELF3,ETV3,ELK4,ETV5,ETV2,ETS1,ELK3,ELK1,GABPA,ELF5,ELF1,ELF4,FEV,ERF,ERG,SPIB,FLI1,SPI1,ELF2,ETS2,SPIC	YWHAB,VPS52,DNMT1,DHX8,CGGBP1,ZNF512,ZNF622,GTSF1,GTPBP4,URM1,TMEM33,PHB2,DNAJA2,CPSF3,PABPN1,RCSD1,SF3B2,IDI1,SURF4,CLINT1,COX17,DNAJC7,IGF2BP1,PFDN6,CDC123,NUDT5,ETF1,EIF3I,TCEB1,TTC1,CTTNBP2NL,ARHGDIB,AGAP2,SF3B4,RALB,UTP14A,C17orf62,EIF4E,CCDC12,CLASP1,SMAP2,VTA1,EIF2A,NCAPD2,CACYBP,DHPS,RBM22,FRY,PSMB1,S100A9,SH3KBP1,EEF1B2,CELF2,UTP23,CDC5L,EMG1,ATXN10,OVCA2,DNAJC1,DICER1,NDUFS2,AP2A1,TMEM1…
73	encode-UW.Motif.0083	0.0345029	3.98589	M1	ELK3,GABPA,ETV1,ELF5,ELK1,ETV3,FEV,GABPB1,ELK4,ERF,FLI1,ETV4,ETS1,EHF,ELF1,ERG,ETV5,ELF4,ELF3,ELF2	ZNF622,DNMT1,DHX8,GTSF1,CPSF3,VPS52,IDI1,CLASP1,SF3B2,C17orf62,COX17,URM1,EIF3I,PFDN6,DNAJA2,CDC123,NUDT5,DR1,PHB2,SMAP2,CTTNBP2NL,SH3KBP1,PSME3,PSMB1,RBM22,EIF4E,NDUFS2,DNAJA1,NCAPD2,POLR2J2,KCTD12,CGGBP1,INF2
74	jaspar-MA0062.2	0.0343213	3.954	M1	GABPA,ETS1,ELK1,GABPB1,ELK4,ETV1,ELK3,FLI1,ETV4,ETV3,ERG,ERF,ELF2,FEV,ETS2,ELF1,ETV7,ELF4,ETV5,ELF3,ETV6,STAT1	VPS52,YWHAB,URM1,EIF3I,DHX8,DNMT1,IDI1,COX17,ZNF622,CPSF3,CDC123,GTSF1,NUDT5,CTTNBP2NL,SF3B4,TMEM33,CGGBP1,EIF2A,UTP23,GTPBP4,DNAJA2,DNAJC1,DNAJC7,RBM22,PFDN6,C17orf62,PUF60,EEF1B2,VPS25,PHB2,ZNF512,PSMB1,SUGT1,INF2,UTP14A,RBBP7,DR1,SF3B2,TOMM20,CLASP1,DHPS,ATXN10,INTS1,DCUN1D5,OTUB1,EMG1,POLR2J,RPRD1B,OVCA2,TCEB1,HAT1,POLR2J2,RAC2,USP32,STIL,CUTC,CNDP2,FBXO3,UBE2D3,SND1,CD97,RCSD1,FKBP15,NCAPD2,…
75	factorbook-GABP	0.0342143	3.93521	M1	GABPA,ELK4,GABPB1,ELK1,ETV1,ETV4,ETS1,ETV3,ETV2,ETV5,ERG,ELK3,ERF,FLI1,FEV,ELF4,ETS2,ETV6,ELF2,ELF1,ELF3,ELF5,EHF	YWHAB,VPS52,CPSF3,DNMT1,DHX8,GTSF1,URM1,CGGBP1,IDI1,DNAJA2,ZNF622,DNAJC1,EIF3I,CDC123,NUDT5,COX17,EEF1B2,DNAJC7,PFDN6,PUF60,DR1,SF3B4,TMEM33,PHB2,NCAPD2,SF3B2,EIF2A,ZNF512,GTPBP4,OVCA2,UTP14A,PSMB1,EMG1,CLASP1,RBM22,STIL,TCEB1,DHPS,C17orf62,DCUN1D5,SURF4,CTTNBP2NL,VPS25,TOMM20,UTP23,INTS1,SUGT1,TTC1,SH3GL1,XAB2,CHAF1A,RCSD1,UBE2D3,OTUB1,CLINT1,SMAP2,HAT1,INF2,PABPN1,RPRD1B,EIF4E,FKBP15,NIP7,IGF2B…
76	hdpi-FLI1	0.0341332	3.92098	M1	FLI1,ELF5,ELF3,EHF,GABPB1,ETV6,ERF,ELK3	ZNF622,YWHAB,EEF1B2,VPS52,PABPN1,CPSF3,URM1,GTPBP4,TMEM33,IDI1,PHB2,DNMT1,CLASP1,C17orf62,TCEB1,CGGBP1,NDUFS2,EMG1,RALB,UTP14A,GTSF1,DNAJA2,COX17,DHX8,ZNF512,CACYBP,IGF2BP1,PFDN6,IRAK4,KCTD12,TUFM,TMEM109,BRD3,SMAP2,SF3B2
77	homer-M01825	0.0340133	3.89991	M4		CUL1,RGS10,CGGBP1,HMGB1,EIF4E,SYNCRIP,HK2,HN1,MEMO1,WBP4,NCOA5,STT3B,SEC63,SSB,LETM1,IPO11,RBBP7,ETF1,SMAP2,TTC1,UCK2,CHAF1B,SH3KBP1,PTER,CDC123,NUDT5,RNASE2,NAP1L1,ERO1L,FADS1,SKP1,SNX9,PUF60,KCTD12,LUC7L,SLC25A4,TBC1D24,CCDC12,CAMKK2,PGAM1,TOMM20,PPM1G,TMEM33,MIOS,YWHAB,RCN1,AGK,UTP14A,TOR1B,AGPAT2,SERBP1,NDRG2,PACSIN2,INF2,AK2,UBAP1,GSTP1,DIS3L2,FKBP1A,PAN3,STT3A,SNAP23,REEP4,ANKRD28,TCEB1,DNA…
78	transfac_pro-M01974	0.0340068	3.89877	M1	EHF,ELF3,ELF5,ELF1,ELF2,ELF4,ETV6,ETV7,ETV2,ELK4,FLI1,ELK3,ELK1,ETV5,FEV,ETV1,ETS1,GABPA,ETV4,ERF,ETV3,ERG,ETS2,NR2C2,SPDEF,GABPB1	ZNF622,URM1,VPS52,UTP23,NDUFS2,SF3B2,DHX8,YWHAB,TMEM33,PFDN6,C17orf62,SH3GL1,FAM49B,CGGBP1,DNAJA2,CHAF1A,EIF2A,CLINT1,CACYBP,EIF3I,CLASP1,PABPN1,UTP14A,IGF2BP1,ZNF512,EIF4E,SURF4,XPNPEP1,ZHX1,RWDD1,DICER1,FRY,NCAPD2,ANXA6,HMGB1,VPS25,INF2,KCTD12,DNMT1,DCUN1D5,SMAP2,TMF1,CDC123,NUDT5,CPSF3,DHPS,NAPA,PRPSAP2,EPB41L2,PGM1,CTTNBP2NL,FAM98B,S100A9,IRAK4,NEDD8,DR1,SMS,TWF1,PARP1,GTSF1,ARHGDIB,SLC25A4,C…
79	jaspar-PB0020.1	0.033595	3.82646	M1	GABPA,ETS1,ERG,FEV,ELK4,ELK1,ELK3,ETV1,ETV5,ETV3,ERF,FLI1,ETV4,ETS2,ETV2,GABPB1,ELF1,ELF4,ELF2,SPI1,ETV6,GATA6,GATA1,GATA2,GATA3,GATA5,GATA4,SPIB,ELF5	VPS52,DNAJA2,CPSF3,DHX8,CGGBP1,DNAJC7,EIF2A,EIF3I,TMEM33,SF3B2,EMG1,CLASP1,URM1,COX17,PFDN6,DR1,GTSF1,ZNF622,FBXO3,C17orf62,IDI1,DNAJC1,YWHAB,DHPS,CDC123,NUDT5,SNRPG,RBM22,SH3KBP1,CUL1,DNMT1,STIL,CACYBP,UBE2D3,C14orf159,CTTNBP2NL,ETF1,XAB2,RAC2,PACSIN2,INF2,NIP7,NCAPD2,VPS25,ARHGDIB,TTC1,PUF60,CELF2,POLR2J,EEF1B2,PSMB1,FADS1,PABPN1,RCSD1,DCUN1D5,TCEB1,EFTUD1,DICER1,SUGT1,SMAP2,SARS,POLR2J2,DIS3L2…
80	flyfactorsurvey-CG3065_F1-5_SOLEXA_2.5_FBgn0034946	0.0330989	3.73934	M5	KLF17,SP8,KLF14,SP1,SP3,KLF16,SP4,SP2,KLF13,KLF4,SP9,SP6,SP7,SP5,KLF7,KLF6,KLF12,KLF3	ATF7IP,PTER,PRPSAP2,XPNPEP1,ZHX1,MGA,CLEC11A,TRIP10,ALAD,NASP,STOM,SMAP2,SETD1A,CLASP1,CBWD1,STX7,PITRM1,CBWD6,CBWD5,RNASET2,TECR,MYADM,FAM49B,CTTNBP2NL,EPB41L2,CNDP2
81	flyfactorsurvey-Eip74EF_SANGER_5_FBgn0000567	0.0329854	3.71941	M1	ELF2,ELF1,ELF4,EHF,ELF3,ELF5	DHX8,EIF3I,PFDN6,DR1,CUTC,TMEM33,PABPN1,C17orf62,FKBP15,POLR2J,USP32,NEDD8,SF3B2,MGA,HTATIP2,CAPN1,SND1,POLR2J2,URM1,TMEM41B,FADS1,DNAJC7,MYADM,CACYBP,UTP23,PHB2,SMS,ZNF622,LGALS9,SH3KBP1,CTTNBP2NL,POLR2J3,SF3B4,EIF2A,INTS1,STIL,CDC123,NUDT5,RBBP7,CGGBP1,DICER1,CNDP2,NARS,CLASP1,SHKBP1,IGFBP7,FAM49B,LRRC59,SERBP1,BRD3,DIS3L2,MRPL48
82	transfac_pro-M01742	0.0329108	3.70632	M6	ZSCAN10,NRF1,HIST1H2BN	CCDC12,MGA,ATF7IP,PFDN1,CLASP1,ALKBH5,HMMR,GPI,POLR2J,TECR,EIF4E,PTPN23,PGAM1,TMEM109,CASP2,POLR2J3,TMF1,GGPS1,SGTA,SARS,SNAP23,RAB18,POLR2J2,ARAF,CDC5L,EIF3E,FAM49B,COX17,STX12,IPO11,ATP5L,ARL3,FADS1,GOPC,DNAJA1,HSD17B10,SRR,USP10,HMGN1,TRAPPC5,CPSF3,PPP2R4,STT3B,WNK1,TBC1D24,AP2A1,COQ3,INF2,DNAJB12,THOC6,SRSF9,SMAP2,NCOA5,CHAF1A,SH3GL1,TAB1,RNF14,TIMELESS,CCDC86,ACAT2,PSME3,STX7,LUC7L,PWP1,PCMT…
83	hdpi-ELF2	0.0327131	3.67159	M1	ELF2,ELK1,ETV4,ETV1,ELK4,ETV5,ETV3,FEV,ELK3,ETS1,ETV2,EHF,ELF4,FLI1,ERG,ELF1,GABPA,GABPB1,ERF,ELF3	VPS52,VPS25,URM1,CDC123,NUDT5,ZNF622,PABPN1,IDI1,CHORDC1,SUGT1,SF3B2,EIF3I,EIF2A,DR1,IMMT,NCAPD2,CPSF3,UTP23,CGGBP1,CLASP1,HAUS6,YWHAB,DNAJC1,C17orf62,DHX8,PFDN6,RPRD1B,DNAJA1,TMEM33,PUF60,SF3B4,RNF14,CLEC11A,EEF1B2,PSMB1,MAP1S,GTPBP4,STIL,FKBP1A,PHB2,TMEM109,OVCA2,EPB41L2,EMG1,DNAJA2,AGAP2,INTS1,NOP2,HAT1,TIPRL,MGA,SNAP23,NEDD8,BAG1,CACYBP,GTSF1,UBL4A,INF2,TWF1,UTP14A,ATP5L,DCUN1D5,PARP1,GTF3C5,…
84	taipale-YGCGCATGCGCN-NRF1-full	0.032405	3.61749	M6	NRF1,ZSCAN10	CCDC12,ATF7IP,HMMR,ALKBH5,MGA,PFDN1,POLR2J,TECR,TMEM109,EIF3E,PGAM1,POLR2J3,PTPN23,GPI,TMF1,CLASP1,PCMT1,GOPC,POLR2J2,HSD17B10,RAB18,ATP5L,FAM49B,DNAJA1,SRR,SMAP2,ARAF,IPO11,COX17,DNAJB12,FADS1,SRSF9,SARS,PPP2R4,DNMT1,CDC5L,CCDC86,CASP2,GGPS1,EIF4E,SGTA,SNAP23,STX7,WNK1,CPSF3,AP2A1,TIMELESS,NCOA5,STX12,REEP4,PWP1,USP5,SH3KBP1,COQ3,NAPA,IMMT,ARL3,COPS6,PAN3,TRMT11,TRAPPC5,ACAT2,CHAF1A,SH3GL1,PHB,N…
85	jaspar-PF0008.1	0.0323207	3.60269	M7	ZBTB33	UBE2D3,CDC5L,SEC63,CAMK2D,SLC25A4,NDUFA7,GDI2,CHAF1A,SH3GL1,KPNA2,PUF60,SNRPG,SNX5,NCDN,RBBP7,ETF1,PXMP2,CACYBP,UBE2D2,PAN3,DRG1
86	homer-M00065	0.0321262	3.56853	M1	GABPA,ETV1,ELF1,ELK1,ETS1,ELK4,ERG,ETV4,ELF5,ETV2,ETV3,ETV5,ERF,ELK3,FEV,FLI1,ETS2,GABPB1,ELF2,ELF4,ETV6,ELF3,EHF	ZNF622,DNMT1,URM1,DHX8,CLASP1,PABPN1,PHB2,DNAJA2,VPS52,CPSF3,YWHAB,IDI1,CGGBP1,DR1,SF3B2,GTSF1,EIF3I,GTPBP4,COX17,INF2,ARHGDIB,NCAPD2,TMEM33,C17orf62,NACA,SMAP2,PSMB1,CDC123,NUDT5,EMG1,INTS1,VPS25,CHORDC1,UBE2D3,EIF4E,RNF14,FADS1,DHPS,SURF4,PFDN6,TCEB1,NIP7,DNAJC7,DNAJC1,EEF1B2,TOMM5,STIL,XPNPEP1,SH3KBP1,CLINT1,CTTNBP2NL,FRY,UTP14A,PUF60,SUGT1,ALAD,SCAMP2,AKAP7,ANXA6,AGK,OGT,CAT,AGPAT2,RCSD1,IGF2…
87	jaspar-PF0022.1	0.0320646	3.55771	M6		GPI,PFDN1,MGA,GGPS1,POLR2J,STX12,HMMR,PTPN23,SGTA,CLASP1,EIF4E,POLR2J3,ARL3,UTP14A,NAP1L1,TECR,STX7,GOPC,HMGN1,DICER1,DNAJB12,RAB18,CCDC86,MINA,POLR2J2,ATF7IP,FAM49B,EIF3E,SH3KBP1,COX17,IPO11,UTP23,ANKRD28,INF2,TRAPPC5,NCOA5,PGAM1,IMMT,ALKBH5,AP2A1,TMF1,CDC5L,EPS15L1,USP10,CAPN1,FADS1
88	homer-M00333	0.0317825	3.50817	M8	GRHL1,GRHL2,GRHL3	PHGDH,SKP1,CGGBP1,PTER,SMAP2,CTTNBP2NL,CHAF1A,SH3GL1,HAUS6,DICER1,ALKBH5,DHCR24,RALB,SGK223,AMPD2,PACSIN2,TMEM33,XPNPEP1,LGALS9,LDHB,FADS1,S100A8
89	transfac_pro-M01165	0.0317598	3.50419	M1	ELK1,GABPA,ERF,ELK4,ELK3,ETS1,ETV1,ETV3,FEV,FLI1,ETV4,ERG,ETV5,ETS2,ETV2,ELF1,GABPB1,ETV6,ELF4,ELF2,ELF5	YWHAB,DNAJA2,DHX8,DNAJC7,EIF3I,CPSF3,DNMT1,VPS52,EIF2A,CDC123,NUDT5,NCAPD2,CLASP1,XAB2,EMG1,INTS1,DCUN1D5,SMAP2,CGGBP1,PHB2,TMEM33,CLINT1,USP32,PSMB1,DICER1,RBM22,DHPS,SF3B2,ANKRD28,ZNF622,URM1,CTTNBP2NL,RNF14,PACSIN2,COX17,DR1,STIL,SNRPG,OVCA2,TMEM109,PRPSAP2,UTP23,POLR2J2,LETM1,CUTC,UBE2D3,TOMM20,NACA,IDI1,SURF4,PFDN6,DNAJC1,STT3A,TWF1,SEC63,WBP4,UBE2D2,ITGA4,CACYBP,NDRG2,C14orf159,HSD17B10,CND…
90	homer-M00130	0.031562	3.46946	M6	NRF1,HIST1H2BN,ZSCAN10	CCDC12,ATF7IP,PFDN1,MGA,CLASP1,ALKBH5,TECR,HMMR,POLR2J,TMEM109,PGAM1,EIF4E,PTPN23,TMF1,POLR2J3,SARS,GPI,ARAF,POLR2J2,RAB18,EIF3E,CDC5L,CASP2,GGPS1,SGTA,GOPC,CPSF3,IPO11,COX17,USP10,FAM49B,FADS1,HSD17B10,SNAP23,SRR,DHX8,DNAJA1,ATP5L,COQ3,PPP2R4,TBC1D24,SMAP2,NCOA5,USP5,AP2A1,LUC7L,TIMELESS,THOC6,PWP1,SRSF9,RWDD1,DNAJB12,REEP4,TAB1,STT3B,ARL3,ACAT2,PAN3,CHAF1A,SH3GL1,HMGN1,RBBP7,INF2
91	factorbook-UA1	0.0314809	3.45522	M7	ZBTB33	UBE2D3,CDC5L,SEC63,CAMK2D,PUF60,SNX5,CACYBP,SLC25A4,NDUFA7,CHAF1A,SH3GL1,ETF1,DRG1,SNRPG,GDI2,SETD1A,SH3KBP1,UBE2D2,USP5,KPNA2,PAN3,PPM1G,RBBP7,PXMP2,NCDN
92	homer-M00076	0.0314485	3.44953	M7	ZBTB33	UBE2D3,CDC5L,SEC63,CAMK2D,PUF60,SLC25A4,NDUFA7,CHAF1A,SH3GL1,GDI2,DRG1,SNX5,CACYBP,RBBP7,ETF1,PAN3,UBE2D2,PXMP2,PPM1G,ATF7IP,SNRPG,KPNA2,HMGCS1,SH3KBP1,CDYL
93	yetfasco-529	0.0312961	3.42277	M3		VPS52,VPS25,CDC123,NUDT5,GGPS1,SUGT1,EIF3I,SF3B2,RNF14,LMNB2,ACLY,CLASP1,TRIP10,IGF2BP1,ZNF622,EIF2A,TMEM109,URM1,CHORDC1,PABPN1,MYADM,INTS1,NCAPD2,C17orf62,PFDN6,EPB41L2,HAUS6,DHX8,DIAPH3,SERBP1,CPSF3,CHCHD7,FKBP1A,IDI1,SNAP23,TWF1,DCUN1D5,CACYBP,RPRD1B,SEC61G,UTP23,FAM98B,STIL,DR1,MGA,TMSB4X,GTSF1,PUF60,TERF2,MAP1S,PSMB1,TMEM33,GTF3C5,DNAJC1,CELF2,MEF2D,NDUFB6,NIP7,NACA,UIMC1,PRPSAP2,STT3B,NCDN…
94	jaspar-PF0005.1	0.031215	3.40853	M2	NFYB,NFYA,NFYC	DNAJC7,NCAPD2,TECR,GGCT,NT5DC1,MRPS36,HMGCS1,PABPN1,STIL,UBE2C,DIAPH3,KIF20A,MEF2D,OGT,PIN1,EIF4E,SLC1A4,FDFT1,ACAT2,FADS1,CAT,GGPS1,CELF2,RNF14,ZHX1,DRG1,CTTNBP2NL,YWHAB,ARL3,PRPSAP2
95	transfac_pro-M03146	0.0310367	3.37722	M5		IGF2BP1,CBWD5,CBWD6,CBWD1,MEF2D,ARHGDIB,MYADM,SDSL,EPB41L2,PACSIN2,OLA1,STT3A,CDKN2C,RNASET2,PTER,HN1,DICER1,DIS3L2,STOM,WBP4,DNAJC1,CRELD2,SMS,MGA,CLASP1,STT3B,YWHAB,AGPAT2,FKBP1A,PTPN23,CNDP2,IGFBP7,CHAF1B,CDC123,NUDT5
96	homer-M00129	0.0308551	3.34533	M6	NRF1,ZSCAN10	CCDC12,ATF7IP,HMMR,TMF1,TMEM109,SMAP2,TECR,PGAM1,CLASP1,POLR2J,FAM49B,PFDN1,RAB18,ALKBH5,HSD17B10,MGA,CDC5L,PTPN23,EIF3E,GPI,PPP2R4,GOPC,POLR2J3,ARAF,FADS1,IPO11,COX17,EIF4E,COQ3,PCMT1,SNAP23,POLR2J2,STX7,NCOA5,ATP5L,SRR,CASP2,SRSF9,DNMT1,CPSF3,TIMELESS,PWP1,C17orf62,DNAJA1,ARL3,PAN3,PHB,SARS,LUC7L,RWDD1,CCDC86,OGT,TAB1,STX12,SGTA,IMMT,USP10,UTP23,STX4,DHX8,PDCL3,TRAPPC5,NDUFB6,UIMC1,KLF16,CHAF1A…
97	taipale-NNAAATGGCGCCAAAANN-E2F3-DBD	0.0308097	3.33736	M9	E2F3,E2F2,E2F4,E2F1	NASP,RBL1,LMNB2,DNMT1,NUCKS1,SLC25A4,PAN3,EIF4E,AKAP7,STOM,MGST1,PNP,DUT,SNAP23,PFDN1,ARPP19,CAMKK2,TXNDC17,UBE2D3,FECH,TYMS,SND1,MIOS,CCDC86,HAUS6,TECR,NDUFA5,CRABP1,GSTO1,PITRM1,UBE2S,PABPN1,TFRC,TOMM20,YBX1,MAP1S,S100A8,PPM1G,HMGCS1,CLTB,SH3KBP1,CRELD2,TCEB1,GUSB,AGK,RWDD1,FADS1,CLINT1,GMFB,CAPN1,ASNS,TRIM21,VTA1,TMEM33,UBE2D2,EIF3I,YTHDC2,USP10,TMSB4X,SMAP2,PRPSAP2,FDFT1,PGM1,KDSR
98	transfac_pro-M00341	0.0306865	3.31572	M1	GABPA,GABPB1,ELK4,ELK1,ETV1,ELK3,ETV4,ETV3,ERF,ETS1,ERG,ELF1,ETV5,ETV6,FLI1,FEV,ETV2	YWHAB,PABPN1,DNMT1,DHX8,PHB2,RBM22,SF3B4,TMEM33,GTSF1,CDC123,NUDT5,DNAJC7,URM1,CGGBP1,IDI1,INF2,VPS52,ARHGDIB,ATF7IP,CAPN1,EIF4E,COX17,DNAJA2,STIL,RPL30,CHCHD7,IGF2BP1,C17orf62,UBE2D3,SERBP1,NACA,CUTC,SF3B2,SH3KBP1,CLINT1,DNAJC1,IMMT,CELF2,DIS3L2,CLASP1,ZNF622,TMEM41B,CPSF3,RCSD1,PRPSAP2,DNAJA1,FRY,MGA,TPD52,KCTD12,PACSIN2,ANXA6,NDUFS2,ZNF512,AGAP2,IGFBP7,VTA1,DCUN1D5,PSMB1,RWDD1,C14orf159,SURF4,…
99	transfac_public-M00032	0.0306703	3.31288	M1	ETS1,ETV2,ERG,ETV4,ETV1,ETV5,FEV,ERF,ETS2,ELK4,ETV3,FLI1,ELK1,ELK3,GABPA,ELF2,ELF1,ELF4,SPDEF,ELF5,GABPB1,ETV7,ELF3,EHF,SMAD4,ETV6	ZNF622,DNAJA2,VPS52,URM1,DNMT1,INF2,CLASP1,SH3GL1,CHAF1A,CPSF3,VPS25,DHX8,SURF4,DR1,IDI1,NCAPD2,PHB2,EIF3I,DNAJC1,PSMB1,GTSF1,CGGBP1,MEF2D,POLR2J,SMAP2,SCAMP2,SF3B2,C17orf62,LPCAT1,RNF14,DHPS,INTS1,ARHGDIB,DICER1,CHORDC1,PGM1,NACA,EIF4E,EIF2A,CDC123,NUDT5,ITGA4,CLINT1,COX17,SERPINB8,PRKAR1A,DCUN1D5,GTPBP4,FADS1,UBE2D3,TMEM33,DCK,GTF3C5,PFDN6,XPNPEP1,LETM1,ANXA6,EPB41L2
100	yetfasco-1819	0.0305179	3.28611	M10		CGGBP1,COMT,PRPSAP2,STIL,NCOA5,IGFBP7,SMAP2,BNIP2,DNAJA2,HAUS6,GDI2,DICER1,ME1,CDYL,URM1,PFDN1,PNP
101	stark-MRYTTCCGYY	0.0304466	3.27359	M1		YWHAB,UTP14A,IGF2BP1,EEF1B2,SUGT1,TCEB1,VPS52,CLINT1,PPM1G,TRMT11,RCSD1,UBE2D2,VTA1,ANKRD28,STX4,LRRFIP1,SNX9,STT3A,AGAP2,ZNF622,NCAPD2,CNDP2,PUF60
102	jaspar-MF0001.1	0.0303136	3.25024	M1	ERG,ETS1,ETV2,ETV3,ETV1,GABPA,ELK1,FEV,ELK3,ERF,ETV4,ELK4,ETV5,ELF4,ELF2,ELF1,FLI1,GABPB1,ETS2	VPS52,ZNF622,URM1,DNAJA2,CHORDC1,YWHAB,SF3B2,RNF14,CLASP1,CPSF3,IDI1,PHB2,DHX8,PABPN1,DNMT1,DNAJC1,ARHGDIB,VPS25,CDC123,NUDT5,DNAJA1,INF2,CGGBP1,NCAPD2,SMAP2,EIF3I,GTSF1,TMEM33,INTS1,DR1,BRD3,EPB41L2,SURF4
103	homer-M00291	0.0302034	3.23088	M1	ERG,ETV2,ETS1,ELK3,GABPA,ETV3,ETV1,ELK1,FEV,ERF,ETV4,ELK4,ETV5,FLI1,ELF4,ELF2,ELF1,GABPB1,ETS2	VPS52,ZNF622,URM1,DNAJA2,CHORDC1,YWHAB,SF3B2,IDI1,CPSF3,CLASP1,RNF14,DNAJC1,DHX8,PHB2,ARHGDIB,DNMT1,CDC123,NUDT5,PABPN1,VPS25,EIF3I,NCAPD2,DNAJA1,CGGBP1,INF2,GTSF1,INTS1,DR1,SMAP2,BRD3,TMEM33,EPB41L2
104	taipale-AAAAAGMGGAAGTA-Spic-DBD	0.030064	3.2064	M1	SPIB,SPI1,SPIC,NFATC3,ELF5,ELK1,ELF2,ELF4,ETV7,ETV6,FLI1,TBP,ELK4,GABPB1,ETS1,YY1,TCF4,SIRT6	USP32,CUL1,FKBP4,STX7,CELF2,ARHGDIB,GUSB,FRY,KLF16,ARHGEF6,SMAP2,C14orf159,SAMD9L,LYZ,CTSS,CTTNBP2NL,MEF2D,CGGBP1,CD97,CDYL
105	factorbook-NRF1	0.029957	3.18761	M6	NRF1,ZSCAN10	ATF7IP,CLASP1,PFDN1,TECR,CCDC12,MGA,ALKBH5,POLR2J,HMMR,TMEM109,POLR2J3,SARS,GGPS1,PTPN23,CASP2,ARAF,POLR2J2,EIF3E,PGAM1,TMF1,GOPC,REEP4,SRR,GPI,CPSF3,CDC5L,DNAJB12,DNAJA1,SGTA,USP10,EIF4E,FAM49B,RAB18,AP2A1,TBC1D24,THOC6,PCMT1,IPO11,SRSF9,ARL3,COQ3,COX17,IMMT,SNAP23,STT3B,STX7,HMGN1,ATP5L,PPP2R4,HSD17B10,RPRD1B,RWDD1,TOMM20,PDCL3,NCOA5,PAN3,ACAT2,SMAP2,TIMELESS,TRMT11,USP5,FADS1,LUC7L,STX12,PWP1,…
106	swissregulon-ELK1-4_GABP_A-B1_.p3	0.029944	3.18533	M1	GABPB1,GABPA,ELK1,ELK4,ETV1,ETV4,ETV3,ETV2,ELK3,ERG,ETS1,ETV5,ERF,FLI1,ETV6,FEV,ELF1,ELF2,ELF4,ELF5,ETS2	YWHAB,DNMT1,GTSF1,VPS52,DNAJA2,CGGBP1,DHX8,DNAJC1,URM1,IDI1,CPSF3,CDC123,NUDT5,COX17,DNAJC7,ZNF622,DR1,GTPBP4,SF3B4,PHB2,C17orf62,PUF60,RBM22,SF3B2,SURF4,ETF1,NCAPD2,PSMB1,PFDN6,EIF2A,EEF1B2,CTTNBP2NL,TOMM20,TMEM33,SH3KBP1,CLINT1,DCUN1D5,HAT1,EIF3I,ARHGDIB,ZNF512,TCEB1,RCSD1,VPS25,SUGT1,CHAF1A,SH3GL1,UTP14A,CLASP1,OVCA2,AGAP2,DHPS,UBE2D3,RAC2,TERF2,PABPN1,NUF2,EPB41L2,ATXN10,STIL,INF2,DICER1,EIF4…
107	flyfactorsurvey-Sp1_SOLEXA_2.5_FBgn0020378	0.0298467	3.16825	M5	SP9,SP8,SP6,SP7,SP5,SP3,KLF14,SP2,SP4,SP1,KLF16,KLF5,KLF4,KLF13,KLF7,KLF6,KLF12,KLF3,KLF17	ATF7IP,ZHX1,AP2A1,PRPSAP2,NASP,PTER,TRIP10,OLA1,FAM49B,CLEC11A,CHAF1B,TECR,XPNPEP1,MEF2D,SETD1A,SMAP2,STX7,STOM,PIN1,SSB,CTTNBP2NL,CBWD5,CBWD6,NUCKS1,ALAD,CCDC12,CBWD1,IRAK4,KNTC1,INF2,SF3B4,IGF2BP1,LRRFIP1,MGA,PGM1,SEC63,BRD3,DNAJC1,UBE2D3
108	yetfasco-604	0.029824	3.16427	M4		CUL1,KCTD12,CGGBP1,HMGB1,RGS10,EIF4E,STT3B,WBP4,MEMO1,SYNCRIP,HK2,PTER,HN1,SMAP2,SH3KBP1,RBBP7,CCDC12,SSB,NCOA5,PUF60,ETF1,CAMKK2,TTC1,CDC123,NUDT5,PGAM1,IPO11,FADS1,RNASE2,SKP1,TOMM20,CDYL,LETM1,UCK2,SEC63,SNX9,UTP14A,ERO1L,PPM1G,TBC1D24,DIS3L2,DR1,YWHAB,OAT,SERBP1,LUC7L,CHAF1B,NDRG2,PACSIN2,RCN1,TMEM33,TOR1B,CLINT1,AGPAT2,AGK,UBAP1,AK2,DNAJA1,MIOS,DUT,NDOR1,PAN3,TOMM5,TCEB1,SLC25A4,STT3A,NARS,R…
109	elemento-CGCATGCGC	0.0298111	3.16199	M6	NRF1,ZSCAN10	CCDC12,TMEM109,PGAM1,POLR2J,ATF7IP,ALKBH5,HMMR,EIF3E,ATP5L,CLASP1,TECR,OGT,POLR2J3,SMAP2,TMF1,PFDN1,POLR2J2,PCMT1,MGA,HSD17B10,IPO11,FAM49B,FADS1,RAB18,GPI,GOPC,USP5,DNMT1,CCDC86,TBC1D24,BRD3,COX17
110	transfac_pro-M01639	0.0297527	3.15174	M3		VPS52,VPS25,CDC123,NUDT5,EEF1B2,GGPS1,SUGT1,URM1,CPSF3,LMNB2,AGAP2,CGGBP1,TRIP10,IGF2BP1,MYADM,SF3B2,FAM98B,CHORDC1,CLASP1,ACLY,HAUS6,UBE2D3,DR1,EIF3I,BRD3,RNF14,SNAP23,FKBP1A,NCAPD2,TMF1,DCUN1D5,DHX8,TMEM33,PABPN1,XPNPEP1,STT3B,NCOA5,CLEC11A,EPB41L2,SND1,TROVE2
111	jaspar-MA0028.1	0.0296165	3.12783	M3	ELK1,ETS1,ETV2,ELK4,ETV1	CHORDC1,ZNF622,VPS52,URM1,CLASP1,CPSF3,VPS25,EIF3I,PABPN1,NCAPD2,DHX8,SUGT1,CDC123,NUDT5,CGGBP1,TMEM33,EIF2A,PFDN6,RNF14,EMG1,EEF1B2,MEF2D,DR1,FRY,SF3B2,CLEC11A,IDI1,TBC1D24,CACYBP,C17orf62,UTP14A,SERPINB8,MGA,DNAJA1,DNAJC1,PUF60,AGPAT2,ZHX1,USP32,SND1,DHPS,BRD3,EPB41L2,AKAP7,GGPS1,PHB2,CDYL,IGF2BP1,SLC25A4,PSMB1,INF2,PARP1,TMEM109,NDUFS4,DNMT1,INTS1,EIF4E,SARS,IMMT,POLR2J,TIPRL,HMGCS1,GTF3C5,DNA…
112	transfac_pro-M01258	0.0295322	3.11302	M1	GABPB1,ELK1,GABPA,ELK4,ETV1,ETV4,ELF1,ETV3,ETV2,ETS1,ELK3,ETV5,ERG,ERF,FEV,FLI1,ELF4,ETV6,ELF2,ELF5,ELF3,EHF,ETS2,ETV7,GLI3	YWHAB,ZNF622,DHX8,DNMT1,CGGBP1,URM1,GTSF1,CDC123,NUDT5,VPS52,SF3B4,CPSF3,PHB2,EIF3I,COX17,EIF2A,PFDN6,DNAJC7,C17orf62,DNAJC1,TMEM33,IDI1,DR1,GTPBP4,PUF60,SF3B2,ETF1,DCUN1D5,UTP23,EEF1B2,DNAJA2,NCAPD2,VPS25,CAPN1,PSMB1,DHPS,CUTC,SURF4,TOMM20,ZNF512,CACYBP,POLR2J,EIF4E,NIP7,ANXA6,CLASP1,INF2,CLINT1,CNDP2,HAT1,TCEB1,NDOR1,IMMT,RCSD1,CTTNBP2NL,SH3GL1,RBM22,CHAF1A,OTUB1,EMG1,OVCA2,ARHGDIB,STIL,SUGT1,R…
113	taipale-AACCCGGAAGTN-ELF1-DBD	0.0294641	3.10106	M1	ELF1,ELF4,EHF,ELF3,ELF5,ELF2,ELK3,ELK4,GABPA,ELK1,GABPB1,ETV4	DHX8,EIF3I,PFDN6,TMEM33,C17orf62,SF3B2,CUTC,ZNF622,POLR2J,CTTNBP2NL,DNAJA2,POLR2J2,IRAK4,CAPN1,CGGBP1,DNAJC7,NEDD8,STIL,DR1,MGA,PSMB1,POLR2J3,TMEM41B,EIF2A,CACYBP,CDC123,NUDT5,USP32,MRPL48,FKBP15,FAM49B,VPS52,SF3B4,VPS25,URM1,SND1,UTP23,CPSF3,GPATCH4,BRD3,PHB2,SMAP2,OTUB1,CLASP1,CLINT1,NARS,DCUN1D5,INF2,NIP7,DIS3L2,CNDP2,DNMT1,FBXO3,WNK1,GTSF1,TPD52,FRY,DICER1,IGFBP7,SDSL,DHPS,NAPA,LRRC59,ANXA6,A…
114	jaspar-MA0280.1	0.0293798	3.08626	M3		VPS25,VPS52,CDC123,NUDT5,SUGT1,GGPS1,LMNB2,SF3B2,AGAP2,UBE2D3,CPSF3,XPNPEP1,URM1,MYADM,EEF1B2,EIF3I,TRIP10,IGF2BP1,NCAPD2,DHX8,DCUN1D5,RNF14,EPB41L2,FKBP1A,CLASP1,ACLY,EIF2A,CDKN2C,SNAP23,PSME3,CGGBP1,C17orf62,PABPN1,CLEC11A,PSMB1,IDI1,FAM98B,PFDN6,HAUS6,WBP4,EEF1A2,NCOA5,MGA,TMEM109,ZNF622,INTS1,DNAJC1,NAP1L1,DR1,CHORDC1,CARS,NDUFB6,TMSB4X,DIAPH3,GTF3C5,TWF1,KCTD12,UTP23,PRPSAP2,DICER1,INF2,CTTN…
115	yetfasco-481	0.0293798	3.08626	M3		VPS25,VPS52,CDC123,NUDT5,SUGT1,GGPS1,LMNB2,SF3B2,AGAP2,UBE2D3,CPSF3,XPNPEP1,URM1,MYADM,EEF1B2,EIF3I,TRIP10,IGF2BP1,NCAPD2,DHX8,DCUN1D5,RNF14,EPB41L2,FKBP1A,CLASP1,ACLY,EIF2A,CDKN2C,SNAP23,PSME3,CGGBP1,C17orf62,PABPN1,CLEC11A,PSMB1,IDI1,FAM98B,PFDN6,HAUS6,WBP4,EEF1A2,NCOA5,MGA,TMEM109,ZNF622,INTS1,DNAJC1,NAP1L1,DR1,CHORDC1,CARS,NDUFB6,TMSB4X,DIAPH3,GTF3C5,TWF1,KCTD12,UTP23,PRPSAP2,DICER1,INF2,CTTN…
116	homer-M00212	0.0293701	3.08455	M7	ZBTB33	UBE2D3,CDC5L,SEC63,PUF60,CAMK2D,SLC25A4,CHAF1A,SH3GL1,NDUFA7,GDI2,ETF1,SNX5,RBBP7,UBE2D2,PAN3,CACYBP,PPM1G,DRG1,PXMP2
117	taipale-AACCCGGAAGTR-ELF1-full	0.0292339	3.06064	M1	ELF1,ELF4,EHF,ELF3,ELF5,ELK3,ELF2,GABPA,ELK1,GABPB1,ELK4	EIF3I,PFDN6,POLR2J,TMEM33,POLR2J3,DHX8,POLR2J2,C17orf62,CLASP1,CGGBP1,CAPN1,CUTC,MRPL48,DNAJC7,EIF2A,TMEM41B,CNDP2,USP32,CTTNBP2NL,SF3B2,INF2,OTUB1,ZNF622,MGA,CHCHD7
118	taipale-GTCACGTGAC-BHLHE41-full	0.0291755	3.05039	M11	BHLHE41,ARNT,TFEB,BHLHE40,SREBF1,SREBF2,ARNTL,ATF3,USF1,TFEC,TFE3,USF2,MLX,MLXIPL,ARNT2,MYC,MAX,HELT	USP32,CTSA,PNP,CHAF1A,SH3GL1,ATF7IP,MTM1,STX4,RBBP4,CAMK2D,NAPA,GLA,TBC1D24,MGA,GAPDH,DICER1,UTP14A,YBX1,ZNF512,DBI,NDUFA7,NUDT9,EFTUD1,CDKN2C
119	flyfactorsurvey-CG3065_F1-3_SANGER_2.5_FBgn0034946	0.0291561	3.04697	M5	KLF17,KLF14,SP8,SP4,SP3,SP1,KLF16,KLF4,KLF13,SP9,SP6,SP7,SP5,KLF6,KLF7,KLF3,KLF12	ATF7IP,PRPSAP2,XPNPEP1,PTER,CNDP2,VIM,RNASET2,CBWD1,STOM,POLR2J,CBWD5,CBWD6,CLASP1,TRIP10,MGA,SETD1A,THOC6,CAMKK2,EPB41L2,ANXA6,MYADM,OLA1,LRRFIP1,HN1,CTTNBP2NL,PFDN2,STX7,USP32,TECR,AGK,FAM49B,IGFBP7,CAMK2D,MEF2D,ZNF622,NAPA,SCAMP2,SH3KBP1,PPP2R4,ETHE1,ZHX1,DIS3L2,STT3A,ALAD,CDKN2C,UBE2D3,COMT,TAB1,HPRT1,ARHGDIB,IGF2BP1,EEF1A2,GTSF1,INF2,SURF4,USP5,FADS1,SYNCRIP,DNAJC7,FECH,CAPN1,SMAP2,BNIP2,MAP…
120	jaspar-PF0003.1	0.0291075	3.03843	M1	GABPA,GABPB1,ELK1,ELK4,ELF1,ETV4,ETV1,ETV5,ELK3,ELF5,ETS1,FEV,ERG,ETV3,EHF,ELF4,ERF,ELF3,ETV2,ELF2,ETV6,FLI1	IDI1,VPS52,YWHAB,CPSF3,DR1,PFDN6,SF3B2,GTPBP4,DNAJC1,CGGBP1,EIF3I,ATXN10,URM1,ZNF622,DNAJC7,VPS25,C17orf62,SF3B4,FBXO3,TOMM20,DHX8,NCAPD2,RBM22,PUF60,OVCA2,ZNF512,CDC123,NUDT5,GTSF1,PSMB1,RCSD1,DCUN1D5,CLASP1,TMEM33,PHB2,DNAJA1,INTS1,EMG1,COX17,USP32,USP5,SND1,FKBP15,CLINT1,CUTC,INF2,RAC2,RBBP7,SMAP2,SUGT1,TXNDC17,EEF1B2,FADS1,CTTNBP2NL,DNMT1,HAT1,POLR2J2,TMEM41B,CCDC115,NEDD8,SLC25A4,LRRFIP1,EFT…
121	jaspar-PF0048.1	0.0290912	3.03559	M12		DNAJA1,CTTNBP2NL,ATXN10,IDI1,SH3KBP1,TFRC,SND1,NUF2,GTPBP4,NDOR1,ZNF622,RPRD1B,VPS52,GLA,PHB2,INF2,TOX4,PUF60,UTP14A,DCUN1D5,ARHGAP17,BICD2,CARS,CD97,YWHAB
122	taipale-WACCCGGAAGTA-ELF3-DBD	0.0290848	3.03445	M1	ELF3,EHF,ELF4,ELF1,ELF5,ELF2,ELK3,FLI1,ETV4	DHX8,PFDN6,EIF3I,CAPN1,TMEM33,CUTC,C17orf62,POLR2J,CGGBP1,IRAK4,CLINT1,CTTNBP2NL,NEDD8,STIL,TMEM41B,BRD3,POLR2J2,SF3B2,MGA,SMAP2,POLR2J3,FAM49B,DNAJC7,SND1,ZNF622,PABPN1,SH3KBP1,DNAJA2
123	yetfasco-1056	0.0290783	3.03331	M13		CGGBP1,EPB41L2,UTP14A,CUTC,KDSR,CAMK2D,TMF1,DIAPH3,VIM,LGALS9,C14orf159,DNAJB12,CAT,CLINT1,STOM,HEBP2,PTER,FADS1,NAP1L1,FAM49B,MGST1
124	transfac_pro-M01154	0.0290588	3.02989	M11	MYC,MAX,MXI1,MYCN,BHLHE40,ARNT,ARNT2,USF1,MITF,ARNTL,HEY2,MXD4,ID1,TFE3,ARNTL2,MLXIPL,HEYL,OLIG2,HES6,MXD3,CLOCK,NPAS2,HEY1,MNT,OLIG1	SERBP1,NCOA5,SGTA,GDI2,IGF2BP1,AMPD2,NUDT9,TUBA4A,CACYBP,ATF7IP,EPB41L2,DUSP23,LGALS9,DNAJA2
125	homer-M00054	0.0290134	3.02192	M1	ETV1,GABPA,ELK1,ELF1,ETS1,ELK4,ERG,ELF5,ETV2,ETV4,ETV5,ETV3,ERF,ELK3,FEV,FLI1,ETS2,ELF4,ELF2,GABPB1,EHF,GATA1,GATA4,GATA5,GATA2,GATA6,GATA3	ZNF622,DHX8,URM1,DNAJA2,DNMT1,CLASP1,IDI1,CPSF3,YWHAB,PHB2,PABPN1,EIF3I,VPS52,INF2,GTSF1,CGGBP1,DR1,SF3B2,GTPBP4,COX17,EIF4E,INTS1,CDC123,NUDT5,ARHGDIB,EMG1,C17orf62,NCAPD2,SMAP2,TMEM33,TOMM5,RNF14,NACA,CLINT1,SURF4,PSMB1,NIP7,DHPS,VPS25,DNAJC1
126	taipale-ATCACGTGAT-MLX-full	0.028981	3.01623	M11	MLX,MLXIPL,SREBF2,TFEB,SREBF1,TFEC,USF1,ARNT,TFE3,BHLHE40,BHLHE41,ATF3,USF2,ARNTL,HELT	CTSA,USP32,ATF7IP,PNP,MGA,CAMK2D,CHAF1A,SH3GL1,MTM1,STX4,EIF4E,STT3B,SYNCRIP,SERBP1,PFDN2,DICER1,NAPA,DBI,CDKN2C,NUDT9,CELF2,UTP14A,RBBP4,LETM1,GDI2,ZNF512,EFTUD1,IGF2BP1,PWP1,GAPDH,PTER,DHPS,NDUFA7,FAM49B
# Rank	Track id	AUC	NES	ClusterCode	Transcription factor	Target genes
1	wgEncodeSydhTfbsK562CmycIfng6hStdPk.narrowPeak.gz	0.0501412	3.42728	T1	MYC	HMGB1,GDI2,KLF16,INTS1,MTHFD1L,GTPBP4,PAN3,EEF1B2,AGPAT2,CAMKK2,SUGT1,PSME3,PWP1,NARS,POGK,WDR4,TUBB6,GPATCH4,UTP14A,HK2,FKBP4,YBX1,SNX5,TOMM5,EIF3E,ARL3,SERBP1,PUF60,CNDP2,MINA,CLINT1,UBE2D2,GSTP1,TBC1D24,POLR3A,SGTA,SMARCAD1,DAZAP1,SURF4,COPS6,CCDC86,EIF2A,AMPD2,CD97,CDC123,ST13,RNF14,NACA,GUSB,MRPL42,NLE1,SFSWAP,RPS8,AK2,DR1,IPO11,NUDT5,ATXN10,CBS,TYMS,PSPH,LYPLA1,CKB,MRPL48,LETM1,BAG1,GRSF1,D…
2	wgEncodeSydhTfbsK562CmycIfna30StdPk.narrowPeak.gz	0.046996	3.05235	T1	MYC	CCDC86,MINA,MTHFD1L,SGTA,HK2,SERBP1,FXN,GPATCH4,TYMS,YBX1,TBC1D24,HDDC2,GTPBP4,GDI2,PSME3,DAZAP1,PUF60,KLF16,INTS1,NACA,COPS6,POLR3A,FAH,PWP1,TOMM5,EIF3E,NARS,TOMM20,ANKRD28,LETM1,RPS8,SUGT1,MEMO1,C14orf159,WDR4,UTP14A,AK2,SYNCRIP,IPO11,VPS52,MRPL42,NLE1,AMPD2,OLA1,UCK2,PSPH,MEF2D,IMP4,LDHB,EMG1,POGK,PHB2,CNDP2,DNAJA1,EEF1B2,TUFM,UTP23,ETF1,PARP1,OGT,NIP7,MGA,SNX5,EIF2A,ASNS,DR1,NDUFA7,CDC123,CDK…

## Sheet: Supplementary Figure 8d_TAOK2
; Name	20200803_TAOK2_SFV_-.txt
; Species and nomenclature	Homo sapiens, HGNC symbols
; Motif collection	10K (9713 PWMs)
; Track collection	1120 ChIP-seq tracks (ENCODE raw signals)
; Minimum NEScore	3
; Rank threshold for visualization	5000
; ROC threshold for AUC calculation (%)	0.03
; Minimum identity between orthologous genes	0
; Maximum false discovery rate (FDR) on motif similarity	0.001
; Motif rankings database	20kb centered around TSS (7 species)
; Track rankings database	20kb centered around TSS (ChIP-seq-derived)
; Number of valid nodes	521
; iRegulon version	iRegulon v1.3 (build: 2015-02-12)
# Rank	Motif id	AUC	NES	ClusterCode	Transcription factor	Target genes
1	factorbook-STAT2	0.0482219	7.02454	M1	STAT2,STAT1,IRF7,IRF2,IRF1,IRF6,IRF3,IRF5,IRF8,IRF4,ZEB1,IRF9,PRDM1	DDX60,OAS2,DDX58,DTX3L,IFIT1,PARP9,MX2,PARP14,PTMA,TRIM21,MX1,PML,ISG15,IFIT3,CCDC6,IFIT2,CMPK2,UBE2L6,CLIC4,SH3KBP1,IFIH1,EIF2AK2,CAST,STAT1,HLA-C,BLVRA,FAM129A,TAF15,OASL,CKB,ZHX1,LGALS9,GNG5,BST2,SMAP2,CD38,DPYSL2,TCEA1
2	taipale-NNRRAAAGGAAACCGAAACTN-IRF3-full	0.0439367	6.18638	M1	IRF3,IRF9,IRF4,IRF8,IRF5,ZEB1,IRF7,IRF6,IRF2,IRF1	DTX3L,DDX60,PARP9,IFIH1,ISG15,UBE2L6,IFIT2,MX1,TAP2,PARP14,IFIT3,DDX58,SH3KBP1,TRIM21,PSME1,PSMB8,CAPG,HLA-C,LAP3,WARS,TPX2,CREM,OAS2,BST2,RAP1B,XPNPEP1,CAST,CLASP1,CTTNBP2NL,CCDC6,BAK1,CREB1,OGFR,OAS3,CARS,STAT1,C14orf159,NCAM1,SP110,GOPC,SND1,ASNS,EPB41L2,PTER,AHCYL1,HPCAL1,EIF2AK2,BDH1,ARHGAP18,ADNP,TOX4,WARS2,DIS3L2,CAMK2D,DNAJC1,STK24,PTMA,PACSIN2,VIM,FAM49B,ZHX1,RNASET2,URM1,BID,NDUFA9,COX1…
3	swissregulon-IRF1-2-7.p3	0.0437524	6.15034	M1	IRF1,IRF7,IRF2,IRF3,IRF8,IRF4,IRF5,IRF6,STAT1,STAT2,PRDM1,IRF9,MYB,SPI1,E2F1,PURA,ZNF683	DDX60,DDX58,OAS2,DTX3L,TAP2,PARP9,IFIT1,TRIM21,ISG15,PSME1,IFIT3,PARP14,IFIT2,UBE2L6,PTMA,SH3KBP1,PSMB8,PSMB10,STAT1,MX1,EIF2AK2,CCDC6,DNAJC1,LGALS9,PFKP,CMPK2,DPYSL2,HLA-C,ARHGDIB,BST2,LGALS8,ATP1A1,MX2,CLASP1,TPX2,PGM1,NCAM1,GOSR1,MYO1G,C14orf159,GNG5,ZHX1,NUFIP2,PAK1,MVP,NT5C2,BAK1,EPB41L2,CAPG,S100A8,SP110,CREB1,GOPC,ANXA6,PTER,CAST,VIM,NCF2,CTSB,DYNC1LI2,CTTNBP2NL,SND1,TCEA1,CELF2
4	transfac_pro-M02771	0.0436663	6.13348	M1	STAT1,STAT2	PML,DDX58,MX1,OAS2,DTX3L,DDX60,MX2,EPB41L2,PARP9,OASL,HLA-C,EIF2AK2,NCOA5,BLVRA,CREB1,ISG15,CMPK2,ZHX1,IFI16,STAT1,PARP14,ADNP,BID,MECP2,SND1,IFIT1,FAM129A,OAS3,LGALS9,NFATC2IP,IFIH1,PHF2,UBE2L6,TRIM21
5	taipale-AWCGAAACCGAAACY-IRF9-full	0.0420259	5.81263	M1	IRF9,IRF8,IRF4,IRF5,IRF3,IRF7	DTX3L,PARP9,DDX60,IFIH1,UBE2L6,TAP2,DDX58,ISG15,MX1,PARP14,PSMB8,TMED7,OAS3,IFIT2,OGFR,ZYX,MECP2,CREB1,NUFIP2,BLVRA,STAT1,HLA-C,C14orf159,BST2,CCDC6,BAK1,LAP3,GDI2,CREM,TMEM33,OAS2,IFIT3,NCAM1,DPYSL2,COX7A2L,TRIM21,FKBP4,CELF2,IFIT1,AGK,COMMD10,CAST,PSME1,CDV3,TAF15,ELMO1,DNAJC1,AP1B1,QRSL1,HCK,ADNP,CAT,PRPS2,PABPN1,FXN,AKAP7,MNDA,MVP,HK1,SND1,IFI16,SFSWAP,GTF2B,XPNPEP1,STK4,PNP,PWP1,LDHB,ECHDC1,…
6	jaspar-MA0137.1	0.041063	5.62431	M1	STAT1,STAT2,IRF7,IRF1,IRF2,IRF8,IRF3,IRF4,IRF5,IRF6,MYB,SPI1	DDX60,DDX58,IFIT1,IFIT2,DTX3L,OAS2,CLIC4,CAST,MX2,PARP9,ISG15,IFIT3,CCDC6,MX1,CMPK2,SH3KBP1,EIF2AK2,SMAP2,PARP14,DPYSL2,LGALS8,UBE2L6,BST2,TRIM21,STAT1,ZHX1,PLS3,CD38,PML
7	taipale-NCGAAACCGAAACYN-IRF4-full	0.0377169	4.96982	M1	IRF4,IRF8,IRF5,IRF9,IRF3,IRF7	DTX3L,PARP9,UBE2L6,DDX60,CREB1,IFIH1,DDX58,TMED7,MX1,PARP14,HLA-C,TAP2,TAF15,PSMB10,SPTLC2,GDI2,PSMB8,STAT1,MECP2,OGFR,OAS3,ZHX1,ISG15,ZYX,CRELD2,BLVRA,IFIT1,SKP1,BST2,CLIC4,NUFIP2,DNAJC1,TRIM21,AGK,C14orf159,BAK1,TMEM33,CREM,DPYSL2,OAS2,ELMO1,TPX2,ATP6V1A,GMFB,PTPN23,HN1,S100A8,EIF2AK2,SCPEP1,COX7A2L,MNDA,ARHGAP17,NCAM1,ANXA2,LYZ,GTF2B,CKB,CELF2,FXN,ATP1A1,STK24,EIF1B,PACSIN2,NT5DC1,NPC2,QKI,CCD…
8	elemento-ACTTCCG	0.03687	4.80417	M2	ETV6,EHF,ELF3,ELF5	YWHAB,ZNF622,CD2BP2,PAIP2,AP1B1,GTPBP4,PHB2,RAB7A,IDI1,LZIC,EEF1B2,ZNF512,CDK13,URM1,TCEB1,PPID,UBLCP1,AHSA1,TMEM33,PSMB1,PTMA,ADNP,PAAF1,CDC123,NUDT5,CLINT1,COX17,RBM22,ADO,TTC1,CLASP1,PPP6R1,PHKB,EMG1,CDKN2AIP,CTTNBP2NL,IKZF1,MAPRE1,RPL37A,ARFIP2,PPP2R5A,HDHD2,AK3,SND1,VPS25,WNK1,LYRM7,FAM172A,TPX2,NCAPD2,WARS2,CELF2,EZR,WTAP,CTSZ,PABPN1,TOR1B,CEP164,CREB1,SPAG9,RAC2,FKBP15,KCTD12,CMTM6,ARPC1A,…
9	taipale-NCGAAACCGAAACT-IRF8-full	0.0364391	4.71989	M1	IRF8,IRF4,IRF5,IRF9,IRF3,IRF7	DTX3L,PARP9,DDX60,TAP2,PARP14,PSMB8,TMED7,PSMB10,UBE2L6,MX1,DDX58,IFIH1,STAT1,CCDC6,CREB1,SPTLC2,BAK1,ZYX,ISG15,OAS3,TRIM21,GDI2,OGFR,DNAJC1,IFIT1,BST2,TAF15,IFIT2,TMEM33,SKP1,CRELD2,CLIC4,CREM,OAS2,NUFIP2,HLA-C,IFIT3,FAM172A,PACSIN2,ZHX1,MVP,FXN,COX7A2L,C14orf159,MECP2,MNDA,CKB,URM1,LGALS8,NCAM1,SND1,EIF1B,ARHGAP17,DPYSL2,COX17,HPCAL1,ATP1A1,CPPED1,TPX2,GMFB,GSTM4,HN1,TUBA4A,STK24,RCN1,ARHGAP26,…
10	hdpi-FLI1	0.0356278	4.56121	M2	FLI1,ELF5,ELF3,EHF,GABPB1,ETV6,ERF,ELK3	ZNF622,YWHAB,EEF1B2,PABPN1,CD2BP2,URM1,GTPBP4,TMEM33,NCF4,AP1B1,IDI1,PAIP2,PHB2,RAP1B,CLASP1,RAB7A,CDK13,TCEB1,LZIC,EMG1,STK4,PTMA,RALB,PPID,COX17,UBLCP1,MORC2,SYK,ZNF512,IGF2BP1,KCTD12,FAM172A,PITPNA,SMAP2,TNFAIP2,AHSA1,CTTNBP2NL,CLINT1,CDC123,NUDT5,PPP6R1,ADNP,ANXA6,ARHGDIB,HLA-C,AGAP2,RWDD1,RPL37A,PRPF38A,CNDP2,ARHGAP18,DNAJC1,LYRM7,NCAPD2,AHNAK,GMPR2,SH3KBP1,CDKN2AIP,PSMB1,ARHGEF1,NME1,SYNCRI…
11	transfac_pro-M02068	0.0349473	4.4281	M2	ETV3,ERF,ETV4,ETV1,ETV2,ELK4,ERG,ETV5,ELK1,ETS1,FEV,ELK3,FLI1,GABPA,ETS2,ELF4,GABPB1,ELF2,ELF1,ETV6,EHF,ELF3,ELF5,ETV7	UBLCP1,YWHAB,CD2BP2,ZNF622,URM1,AP1B1,PHB2,PPID,IDI1,CLASP1,CDK13,NCAPD2,CDC123,NUDT5,PRPF38A,PPP6R1,RAB7A,EIF2A,DNAJC1,PTMA,TMEM33,ZNF512,OVCA2,COX17,METTL3,PSMB1,GMPR2,EEF1B2,LZIC,LYRM7,EMG1,SH3GL1,TCEB1,IGF2BP1,HLA-C,CHORDC1,SPTLC2,AHSA1,HDHD2,NIP7,VPS25,PAIP2,NME1
12	transfac_pro-M02060	0.0346085	4.36184	M2	ELK3,ETV1,ETV5,ERG,FEV,ELK1,ETV4,ETS1,ETV2,ERF,ELK4,ETS2,ETV3,GABPA,FLI1,ELF1,ELF4,GABPB1,ELF2,EHF,ELF3,ELF5,ETV6,ETV7,SPDEF	UBLCP1,YWHAB,URM1,ZNF622,CD2BP2,AP1B1,PPID,IDI1,CDK13,PHB2,NCAPD2,EEF1B2,EMG1,PSMB1,EIF2A,CDC123,NUDT5,SH3GL1,GMPR2,IGF2BP1,METTL3,RAB7A,LZIC,DNAJC1,SPTLC2,PRPF38A,ZNF512,NME1,OVCA2,VPS25,HDHD2,COX17,LYRM7,AHSA1,PABPN1,PTMA,COX7A2L,CLASP1,HLA-C,PAIP2,CHORDC1,GSPT1,GNG5,TMEM33,PAAF1,RPL37A,NIP7,GTPBP4
13	transfac_pro-M01984	0.0342786	4.29732	M2	ERF,ETV2,ETV4,ETV3,ETV1,ETV5,FEV,ETS1,ELK3,ERG,ELK4,FLI1,ETS2,ELK1,GABPA,ELF1,ELF4,ELF2,EHF,GABPB1,ELF5,ELF3,ETV6,ETV7,SPDEF	YWHAB,UBLCP1,CD2BP2,ZNF622,URM1,AP1B1,CLASP1,PRPF38A,PHB2,PPID,PABPN1,ZNF512,IGF2BP1,IDI1,RAB7A,NCAPD2,SH3GL1,CDC123,NUDT5,CDK13,GMPR2,PTMA,EIF2A,OVCA2,TMEM33,METTL3,CHORDC1,PSMB1,EEF1B2,PPP6R1,GTPBP4,DNAJC1,COX17,EMG1,TCEB1,TGFB1,OASL,HLA-C,LZIC,SPTLC2,LYRM7,HDHD2,PPP1R9B,PAAF1
14	transfac_pro-M02059	0.0339547	4.23396	M2	ELK1,ETV1,FEV,ERG,ELK3,ETV5,ETS1,ETV4,ELK4,ETV3,ETV2,ERF,GABPA,FLI1,ETS2,ELF1,GABPB1,ELF2,ELF4,ELF5,ELF3,EHF,ETV6,ETV7	UBLCP1,YWHAB,ZNF622,URM1,CD2BP2,PPID,AP1B1,PHB2,IDI1,CDK13,CDC123,NUDT5,NCAPD2,GMPR2,EMG1,CLASP1,RAB7A,COX17,EEF1B2,DNAJC1,PSMB1,EIF2A,ZNF512,SH3GL1,TMEM33,LZIC,METTL3,SPTLC2,IGF2BP1,OVCA2,PTMA,PRPF38A,PAIP2,VPS25,AHSA1,LYRM7,CHORDC1,NME1,HDHD2,GTPBP4,TCEB1,NIP7,PABPN1,SUGT1,PPP6R1,GSPT1,HLA-C,TPX2,CHMP1B,PAAF1,RPL37A
15	transfac_pro-M02037	0.0339488	4.2328	M2	FEV,ERF,ETV2,ETV1,ETV3,ERG,ETV4,ETS1,ELK4,FLI1,ETV5,ELK3,GABPA,ETS2,ELK1,ELF4,ELF1,ELF2,GABPB1,ETV7,ELF5,ELF3,EHF,ETV6,SPDEF	UBLCP1,YWHAB,ZNF622,URM1,PHB2,AP1B1,PPID,CD2BP2,IDI1,CDK13,NCAPD2,GMPR2,CLASP1,EEF1B2,SH3GL1,EIF2A,TMEM33,DNAJC1,PRPF38A,COX17,EMG1,PSMB1,CDC123,NUDT5,METTL3,RAB7A,IGF2BP1,SPTLC2,OVCA2,VPS25,LZIC,LYRM7,PTMA,ZNF512,HDHD2,AHSA1,PPP6R1,HLA-C,TCEB1,CHORDC1,NME1,PAIP2,NIP7,GSPT1,CLINT1,PLEC,GNG5,COX7A2L,RPL37A,TTC1,CHMP1B,ARHGDIB,SUGT1,IKZF1,SND1,FAM172A,PACSIN2,BDH1,GTPBP4,ARHGEF1,STK4,SMAP2,PHKB,PAA…
16	stark-MRYTTCCGYY	0.0337972	4.20316	M2		YWHAB,IGF2BP1,EEF1B2,PPP6R1,RAB7A,SUGT1,TCEB1,ARFIP2,CLINT1,UBLCP1,PPM1G,RAP1B,AHNAK,MYCBP,TGFB1,VTA1,CREB1,AP1B1,TPM4,LRRFIP1,TAF10,SNX9,AGAP2,ZNF622,BASP1,NCAPD2,CNDP2,SPAG9,NCOA5,EMG1,CTSB,ADNP,EZR,LZIC,COX7A2L,ATP1B3,PLS3,URM1,GTPBP4,CELF2,EPB41L2,BLVRA,PACSIN2,STRBP,PABPN1,CAB39,PTMA,ZHX1,CDKN2AIP,ATP5L,STK39,ATF7IP,RPL37A,CLASP1,HLA-C,IFIH1,EIF2A,CTTNBP2NL
17	transfac_pro-M02058	0.0337972	4.20316	M2	ELK4,ETV1,ETV4,ETV3,ETV2,ERF,ETV5,ERG,ELK3,ETS1,ELK1,FEV,GABPA,FLI1,ETS2,ELF4,ELF2,ELF1,GABPB1,ELF3,ETV7,ELF5,EHF,ETV6,SPDEF	UBLCP1,CD2BP2,YWHAB,URM1,AP1B1,PPID,CDK13,IDI1,EIF2A,CDC123,NUDT5,DNAJC1,ZNF622,NCAPD2,VPS25,METTL3,EEF1B2,PSMB1,ZNF512,TMEM33,PHB2,OVCA2,FAM172A,LZIC,RAB7A,HDHD2,PRPF38A,PAIP2,SUGT1,PAAF1,CLASP1,AHSA1,NME1,SPTLC2,EMG1,IGF2BP1,GSPT1,HLA-C,PTMA,LYRM7,PABPN1,PHKB,TCEB1,SH3GL1,NIP7,CHORDC1,GNG5,GTPBP4,RBM22,COX7A2L,PLEC,TTC1,CAB39,SERBP1,CTTNBP2NL,TGFB1,PPP6R1,RPL37A,MRPL10,TPX2,SND1,POLDIP3,COX17,T…
18	flyfactorsurvey-Ets97D_SANGER_10_FBgn0004510	0.0337734	4.19851	M2	GABPA,ERG,ELK4,ETS1,FLI1,ELK3,ETV3,ELK1,ERF,ETV1,ETV5,ETV2,FEV,ETV4,ETS2,GABPB1,ELF1,ELF2,ELF4,ETV6	UBLCP1,YWHAB,ZNF622,URM1,PPID,PHB2,CDK13,CLASP1,DNAJC1,IDI1,AP1B1,CDC123,NUDT5,GMPR2,NCAPD2,EIF2A,TMEM33,SPTLC2,CHORDC1,PSMB1,PPP6R1,OVCA2,EMG1,METTL3,COX17,PABPN1,LZIC,EEF1B2,SH3GL1,HLA-C,NIP7,HDHD2,IGF2BP1,VPS25,GSPT1,LYRM7,PTMA,CHMP1B,CD2BP2,GNG5,TPX2,PRPF38A,DCK,RAB7A,SUGT1,ARHGDIB,FAM107B,STK4,RPL37A,COX7A2L,CSNK2B,AHSA1,SMAP2,EFTUD1,HK1,LRRFIP1,CLIC4,RBM22,FAM172A,TGFB1,ARHGEF1,IKZF1,TCEB1,…
19	taipale-AAAAAGMGGAAGTN-SPIB-DBD	0.0335149	4.14794	M3	SPIB,SPI1,SPIC,ETV6,ELF5,ELK1,ETV7,ETS1,SIRT6,GABPB1,ELF4,ELF2,ELK4,FLI1,YY1,NFATC3,TCF4,TBP	CELF2,BID,EHD4,CHMP1B,IKZF1,ENG,STX7,ARHGDIB,IQGAP1,PPP6R1,NCF4,CD97,AHNAK,FKBP4,TMSB4X,NCAM1,TNFAIP2,C14orf159,LYZ,ADNP,FCGR1B,SMAP2,CTTNBP2NL,PAPSS2,SH3KBP1,SYK
20	transfac_pro-M01983	0.0335149	4.14794	M2	ELK4,ETV5,ETV1,ETV4,ERG,FEV,ETS2,ELK3,ETS1,ERF,ETV2,ELK1,FLI1,ETV3,GABPA,ELF1,ELF2,ELF4,GABPB1,ELF3,EHF,ELF5,SPDEF,ETV6,ETV7	UBLCP1,YWHAB,CD2BP2,URM1,AP1B1,ZNF622,PPID,CDK13,IDI1,PHB2,EIF2A,NCAPD2,CDC123,NUDT5,SH3GL1,ZNF512,PSMB1,METTL3,EMG1,SPTLC2,EEF1B2,DNAJC1,GMPR2,IGF2BP1,LZIC,RAB7A,PRPF38A,HDHD2,OVCA2,TMEM33,LYRM7,NME1,FAM172A,PTMA,VPS25,COX17,HLA-C,PAIP2
21	taipale-AAAAAGMGGAAGTA-Spic-DBD	0.0333604	4.11771	M3	SPIB,SPI1,SPIC,NFATC3,ELF5,ELK1,ELF2,ELF4,ETV7,ETV6,FLI1,TBP,ELK4,GABPB1,ETS1,YY1,TCF4,SIRT6	BID,CHMP1B,ENG,IKZF1,EHD4,FKBP4,STX7,CELF2,IQGAP1,ARHGDIB,NCAM1,ARHGEF6,NCF4,FCGR1B,SMAP2,C14orf159,LYZ,ADNP,CTSS,CTTNBP2NL,PPP6R1,CD97,NUFIP2,AHNAK
22	transfac_pro-M01981	0.0332296	4.09214	M2	ELK1,ETV5,ETS2,ETV1,FEV,ETV4,ETS1,ELK3,ERG,FLI1,ETV2,ERF,ELK4,GABPA,ETV3,ELF1,ELF2,ELF4,GABPB1,SPDEF,EHF,ELF3,ELF5,ETV6,ETV7	UBLCP1,YWHAB,CD2BP2,URM1,AP1B1,ZNF622,PPID,CDK13,NCAPD2,IDI1,SPTLC2,PHB2,EIF2A,SH3GL1,CDC123,NUDT5,METTL3,EMG1,EEF1B2,IGF2BP1,PSMB1,GMPR2,DNAJC1,ZNF512,PRPF38A,OVCA2,LZIC,LYRM7,RAB7A,NME1,HDHD2,PTMA,HLA-C,COX7A2L,CLASP1,TMEM33,COX17,ARHGDIB,VPS25,AHSA1,RPL37A,GNG5,NIP7,TPX2,FAM172A,PABPN1,COQ5,PAIP2,PAAF1,CHMP1B,SUGT1,OASL,CREM,GSPT1,TMED7,CHORDC1,PHKB,TCEB1,TTC1,EPB41L2,PPP1R9B,GTPBP4,CAB39,RBM2…
23	transfac_pro-M02061	0.0331969	4.08574	M2	ERF,ETV2,ETV3,ETV4,ETV1,ETS1,ELK4,GABPA,ERG,FEV,ETV5,FLI1,ELK3,ETS2,ELK1,ELF4,ELF1,ELF2,GABPB1,ETV7,ELF3,EHF,ETV6,ELF5,SPDEF	UBLCP1,YWHAB,ZNF622,URM1,PPID,AP1B1,PHB2,IDI1,CDK13,NCAPD2,CD2BP2,PRPF38A,CLASP1,EIF2A,GMPR2,DNAJC1,EEF1B2,SH3GL1,IGF2BP1,PSMB1,RAB7A,OVCA2,METTL3,PTMA,COX17,EMG1,ZNF512,HLA-C,PPP6R1,LYRM7,SPTLC2,CDC123,LZIC,NUDT5,TMEM33,HDHD2,CHORDC1,VPS25
24	transfac_pro-M01982	0.0330989	4.06656	M2	ELK3,ERF,ETV4,ETV1,ETV2,ELK4,ETV5,ETV3,ETS1,ERG,FLI1,GABPA,FEV,ELK1,ETS2,ELF1,ELF4,ELF2,GABPB1,EHF,ELF3,ETV7,ELF5,ETV6,SPDEF	UBLCP1,YWHAB,CD2BP2,URM1,PPID,AP1B1,ZNF622,CDK13,IDI1,PHB2,EIF2A,NCAPD2,EEF1B2,DNAJC1,PSMB1,METTL3,CDC123,NUDT5,LZIC,RAB7A,PRPF38A,SH3GL1,OVCA2,ZNF512,SPTLC2,EMG1,NME1,HDHD2,IGF2BP1,LYRM7,VPS25,AHSA1,CLASP1,GMPR2,PTMA,HLA-C,COX17,PAIP2,TMEM33,GSPT1,PAAF1,NIP7,COX7A2L,PHKB,SUGT1,TCEB1
25	flyfactorsurvey-aop_SANGER_10_FBgn0000097	0.0330424	4.05552	M2	ETV7,ETV6,ELK4,ETV4,ELK3,ETV3,ETV2,ELK1,ERF,ETV5,ETV1,ERG,ETS1,GABPA,FLI1,ELF1,GABPB1,FEV,ELF2,ETS2,ELF4,ELF3,ELF5,EHF	UBLCP1,CD2BP2,YWHAB,URM1,PPID,CDK13,ZNF622,AP1B1,DNAJC1,IDI1,LZIC,CDC123,NUDT5,NCAPD2,CLASP1,PSMB1,EEF1B2,PABPN1,RAB7A,EIF2A,PHB2,GTPBP4,OVCA2,FAM172A,HDHD2,METTL3,EMG1,VPS25,SPTLC2,SUGT1,TPX2,PHKB,ZNF512,AHSA1,IGF2BP1,PAIP2,PRPF38A,GSPT1,RBM22,TMEM33,SH3GL1,COX17,PAAF1,CLEC11A,RPL37A,NIP7,MAPRE1,CTTNBP2NL,CREM,HLA-C,GMPR2,NME1,LYRM7,WARS,COX7A2L,AK3,STK4,GNG5,FAM107B,SFSWAP,PAK1,SMAP2,NAGK,IGFBP…
26	yetfasco-1260	0.0330246	4.05203	M4	STAT1,TCF3,E2F1,TGIF1,TGIF2,TGIF2LX,TGIF2LY,MEF2A,MEF2BNB-MEF2B,MEF2B,MEF2C,MEF2D,ZNF683,PRDM1,PRDM2	MECP2,NUDT19,TTC1,SH3KBP1,PLS3,ARHGAP18,CLASP1,PNKD,TSPO,GDI2,LGALS8,DPYSL2,HLA-C,CCDC12,WTAP,TMEM41B,NUFIP2,ARPC1A,NT5C2,METTL3,STRBP,PRCC,RAC1,PITPNA,IKZF1,RAB7A,HN1,CEP164,IFI35,ATF7IP,CREM,WNK1,FAM49B,CAPG,CTTNBP2NL,NAP1L1,CREB1,SNX9,BDH1,NME1,ATP1A1,SKP1,CTSB,RPA2,COQ5,PTER,AGFG1,MAVS,IGF2BP1,TWF2,BASP1,CDKN2AIP,PPP1R9B,ELMO1,TERF2,PGM1,ALAD,PAIP2,RAP1B,CLINT1,TRIT1,ANXA2,PACSIN2,SCAMP2,SLC1…
27	transfac_pro-M01990	0.0328522	4.01832	M2	ETV3,ERF,ETV2,ETV1,ETV4,ELK4,ETV5,ERG,ETS1,ELK3,GABPA,FLI1,ELK1,FEV,ETS2,ELF4,ELF2,ETV6,ELF1,GABPB1,EHF,ELF3,ELF5,ETV7	UBLCP1,YWHAB,ZNF622,URM1,PHB2,AP1B1,PPID,IDI1,CLASP1,NCAPD2,CDK13,CD2BP2,PRPF38A,GMPR2,RAB7A,IGF2BP1,OVCA2,DNAJC1,ZNF512,PTMA,PPP6R1,EIF2A,SH3GL1,COX17,METTL3,HLA-C,PSMB1,EMG1,EEF1B2,CHORDC1,TCEB1,TMEM33,CDC123,NUDT5,LZIC,SPTLC2,LYRM7,VPS25,NME1,AHSA1,GSPT1,IKZF1,TAF10,CLINT1,HDHD2,NIP7,STK4,RPL37A,PLEC,GNG5,TTC1,PPM1G,GTPBP4,RAC1,CHMP1B,ARHGDIB,PAIP2,SND1,EPB41L2,SMAP2,TPM4,DCK,QKI,ADNP,OASL,CAM…
28	transfac_pro-M02769	0.0327809	4.00437	M1	IRF5	DDX58,PML,MX1,DDX60,EPB41L2,DTX3L,CREB1,PARP9,HLA-C,BLVRA,ZHX1,ADNP,OASL,CLIC4,EIF2AK2,XPNPEP1,MX2,CLASP1,MORC2,ATF7IP,FAH,NFATC2IP,ISG15,TOMM5,WARS2,SH3KBP1,TAF15,UBE2L6,SYNCRIP,CAST,YWHAB,SGK223,SYPL1,MECP2,BDH1,RAP1B,SND1,EZR,LGALS9,CAMK2D,FAM49B,CMPK2,CLINT1,ARHGAP17,TRAPPC3,TPM4,LRRFIP1,WARS,STAT1,CELF2,LPCAT1,PTER,CD44,CTTNBP2NL,AK3,STX7,PARP14,SNX9,IFIH1,ROCK2,TPD52,TMEM33,LDHB,PPP2R5A,IKZ…
29	taipale-ACCGGAWGYN-ETV5-DBD	0.0326977	3.98809	M2	ETV5,ETS1,ETV4,ETV1,ETV2,ERF,ETV3,ERG,ELK3,ELK4,ETS2,ELK1,FEV,GABPA,FLI1,ELF2,ELF4,ELF1,GABPB1,ELF5,SPDEF,EHF,ETV6,ELF3,ETV7	UBLCP1,YWHAB,ZNF622,URM1,CD2BP2,AP1B1,PPID,PHB2,IDI1,CDK13,ZNF512,NCAPD2,RAB7A,SH3GL1,GMPR2,COX17,EMG1,CLASP1,CDC123,NUDT5,IGF2BP1,VPS25,PSMB1,DNAJC1,EIF2A,EEF1B2,PRPF38A,CHORDC1,LZIC,OVCA2,AHSA1,METTL3,TCEB1,HDHD2,PTMA,HLA-C,NIP7,LYRM7,NME1,GTPBP4
30	jaspar-MA0050.1	0.0326026	3.96949	M1	IRF1,IRF2,IRF7,IRF5,IRF4,IRF3,IRF8,IRF9,IRF6,STAT1,STAT2,E2F1,ZNF683	IFIT1,TAP2,DDX60,DDX58,CCDC6,IFIT2,DTX3L,PARP9,COPZ1,EZR,PSMB10,MX1,CAMK2D,STAT1,ISG15,CMPK2,PSME1,CELF2,MVP,NUFIP2,EPB41L2,PSMB8,UBE2L6,EIF2AK2,CREB1,HLA-C,PARP14,SORD,DCK,CDKN2C,OAS2,CLASP1,IFIT3,TUBA4A,TMED7,CDV3,ADNP,LGALS9,MX2,PTER,TAF15,CAST,ARHGEF6,ELMO1,PFKP,IFI16,CLIC4,SND1,TRIM21,AKAP7,HPCAL1,HAUS6,DPYSL2,ATP1A1,CD38,BLVRA,SH3KBP1,CD44,PREP,CTSB,ANXA2,ATF7IP,PON2,GNG5,GOSR1,BID,SLFN11,C…
31	transfac_pro-M02065	0.0325045	3.95031	M2	ETV1,ETV4,ETV2,ELK4,ERF,ETV3,ELK1,ETV5,GABPA,ETS1,ERG,FLI1,ELK3,FEV,ETS2,ELF4,GABPB1,ELF2,ELF1,ETV7,ELF5,EHF,ELF3,ETV6,SPDEF	UBLCP1,YWHAB,URM1,ZNF622,CD2BP2,PHB2,AP1B1,CLASP1,PPID,NCAPD2,IDI1,EEF1B2,GMPR2,CDK13,PRPF38A,CHORDC1,RAB7A,COX17,TCEB1,VPS25,TMEM33,EIF2A,PSMB1,DNAJC1,CDC123,NUDT5,IGF2BP1,SH3GL1,LZIC,METTL3,OVCA2,AHSA1,PPP6R1,EMG1,ZNF512,PABPN1,GTPBP4,NME1,HLA-C,GSPT1,HDHD2,IKZF1,NIP7,LYRM7,ARHGDIB,PTMA,PAAF1,CLINT1,PAIP2,SPTLC2,EPB41L2,SUGT1,ARHGEF1,TAF10,AGAP2,CHMP1B,PLEC,RPL37A,CLEC11A,NUF2,SMAP2,SND1,TPM4,S…
32	taipale-ACCGGAAGTN-ELK1-DBD	0.0324124	3.93229	M2	ELK1,ELK3,ETV1,ETV4,FEV,ETV5,ERG,ELK4,GABPA,ETS1,ETV3,ETV2,ERF,FLI1,ETS2,GABPB1,ELF1,ELF2,ELF4,ETV6,ELF5,EHF,ELF3	UBLCP1,YWHAB,URM1,ZNF622,CD2BP2,PHB2,AP1B1,PPID,IDI1,CDK13,CDC123,NUDT5,GMPR2,NCAPD2,COX17,EIF2A,RAB7A,DNAJC1,LZIC,EMG1,PSMB1,EEF1B2,AHSA1,OVCA2,PAIP2,ZNF512,METTL3,SH3GL1,LYRM7,VPS25,TMEM33,CLASP1,PPP6R1,TCEB1,PHKB,RPL37A,PRPF38A,HLA-C,PABPN1,IGF2BP1,GTPBP4,SPTLC2,HDHD2,CHMP1B,PTMA,NME1,NIP7,TPX2,RBM22,PAAF1,TTC1,SUGT1,CHORDC1,GSPT1,CLINT1
33	taipale-ACCGGAAGTN-ELK3-DBD	0.0323084	3.91195	M2	ELK3,ELK1,ETV1,ETV4,FEV,ETV5,ERG,GABPA,ELK4,ETS1,ETV3,FLI1,ETV2,ERF,ETS2,GABPB1,ELF1,ELF2,ELF4,ELF3,ELF5,EHF,ETV6	UBLCP1,YWHAB,URM1,CD2BP2,ZNF622,AP1B1,PHB2,PPID,IDI1,CDK13,CDC123,NUDT5,NCAPD2,GMPR2,COX17,EMG1,EIF2A,LZIC,DNAJC1,EEF1B2,RAB7A,PSMB1,AHSA1,SH3GL1,METTL3,OVCA2,CLASP1,PAIP2,ZNF512,LYRM7,TMEM33,TCEB1,HDHD2,PHKB,VPS25,SPTLC2,PRPF38A,PPP6R1,RPL37A,PABPN1,IGF2BP1,HLA-C,NME1,CHMP1B,TPX2,GTPBP4,RBM22,PTMA,NIP7,TTC1,PAAF1,SMAP2,SUGT1,COX7A2L,GSPT1,WARS,FAM172A,CLINT1,CHORDC1,EPB41L2,CEP164,ADNP,ARHGDIB,P…
34	transfac_pro-M02066	0.0322906	3.90846	M2	ETV4,ETV1,ETV2,ELK4,ETV3,ERF,ETV5,ERG,ELK1,ETS1,ELK3,FEV,GABPA,FLI1,ETS2,ELF4,ELF1,ELF2,GABPB1,ELF3,ELF5,EHF,ETV6,ETV7,SPDEF	UBLCP1,YWHAB,ZNF622,URM1,CD2BP2,AP1B1,PPID,PHB2,IDI1,CDK13,NCAPD2,EEF1B2,PRPF38A,RAB7A,CLASP1,DNAJC1,COX17,GMPR2,EIF2A,PSMB1,LZIC,OVCA2,EMG1,VPS25,ZNF512,AHSA1,METTL3,SH3GL1,CDC123,NUDT5,IGF2BP1,TCEB1,CHORDC1,HDHD2,LYRM7,NME1,TMEM33,GSPT1,HLA-C,SPTLC2,GTPBP4,NIP7,PAIP2,PPP6R1,PTMA,PAAF1,SUGT1,IKZF1,TTC1,CLINT1,ARHGDIB,TAF10,RPL37A,PABPN1,PHKB,ARHGEF1,CHMP1B,SND1,EPB41L2,STK4,POLDIP3,COX7A2L,RBM22…
35	transfac_pro-M02039	0.03224	3.89858	M2	GABPA,ETV2,ERF,ETS1,ETV1,ETV4,ETV3,FLI1,ELK4,ERG,ETV5,ELK3,ELK1,FEV,ETS2,ELF4,ELF2,ELF1,GABPB1,ETV7,ELF3,EHF,ELF5,ETV6,SPDEF	UBLCP1,YWHAB,URM1,ZNF622,PPID,AP1B1,IDI1,CD2BP2,CDK13,PHB2,NCAPD2,PRPF38A,DNAJC1,EEF1B2,EIF2A,METTL3,IGF2BP1,CLASP1,GMPR2,RAB7A,OVCA2,PSMB1,SH3GL1,COX17,VPS25,AHSA1,LZIC,SPTLC2,HDHD2,EMG1,CDC123,NUDT5,LYRM7,CHORDC1,NME1,TMEM33,ZNF512,HLA-C,NIP7,GSPT1,TCEB1,PPP6R1,GNG5,GTPBP4,PAIP2,SUGT1,COX7A2L,CLEC11A,TAF10,PTMA,PLEC,ARHGDIB,CLINT1,TTC1,LRRFIP1,RPL37A,PAAF1,IKZF1,STK4,PABPN1,IMMT,ARHGEF1,EPB41L2…
36	jaspar-MA0062.2	0.0321241	3.87591	M2	GABPA,ETS1,ELK1,GABPB1,ELK4,ETV1,ELK3,FLI1,ETV4,ETV3,ERG,ERF,ELF2,FEV,ETS2,ELF1,ETV7,ELF4,ETV5,ELF3,ETV6,STAT1	CD2BP2,YWHAB,PAIP2,CDK13,UBLCP1,URM1,IDI1,AP1B1,COX17,PAAF1,ZNF622,CDC123,NUDT5,CTTNBP2NL,PPID,TMEM33,LZIC,GMPR2,FAM172A,EIF2A,GTPBP4,PHKB,DNAJC1,RBM22,RAB7A,EEF1B2,VPS25,PHB2,ZNF512,AHSA1,PSMB1,SUGT1,HLA-C,ARFIP2,METTL3,CLASP1,PPP6R1,OTUB1,EMG1,OVCA2,TCEB1,ADNP,CHMP1B,RPL37A,RAC2,CNDP2,AK3,MAPRE1,LYRM7,SND1,STK24,CTSB,MICAL1,CD97,BDH1,FKBP15,NCAPD2,TMEM41B,TNFAIP2,CEP164,ELMO1,CCDC6,HAUS6,IGFBP7…
37	taipale-ACCGGAARYN-ETV1-DBD	0.0321093	3.87301	M2	ETV1,ETV4,ETV5,FEV,ERG,ELK1,ELK3,ELK4,ERF,ETS1,ETV2,GABPA,FLI1,ETV3,ETS2,ELF1,GABPB1,ELF2,ELF4,EHF,ETV6,ELF3,ELF5,ETV7,SPDEF	UBLCP1,YWHAB,URM1,ZNF622,AP1B1,CD2BP2,PPID,PHB2,IDI1,CDK13,NCAPD2,GMPR2,EIF2A,CDC123,NUDT5,SH3GL1,DNAJC1,PSMB1,COX17,METTL3,OVCA2,RAB7A,EMG1,LZIC,EEF1B2,ZNF512,IGF2BP1,VPS25,PRPF38A,CLASP1,SPTLC2,LYRM7,NME1,AHSA1,HLA-C,HDHD2,CHORDC1,RPL37A,TCEB1,NIP7,PPP6R1,ARHGDIB,GSPT1,IKZF1,TMEM33,CHMP1B,PABPN1,COX7A2L,CLINT1,TTC1,PTMA,PAIP2,ARHGEF1,PLEC,GTPBP4,SUGT1,PHKB,PAAF1,TPX2,STK4,GNG5,EPB41L2,RBM22,BDH…
38	flyfactorsurvey-Ets21c_SANGER_5_FBgn0005660	0.0320885	3.86894	M2	FLI1,ERF,ETS1,ERG,ETV2,ELK4,FEV,GABPA,ETV4,ELK3,ETV1,ETV3,ETS2,ETV5,ELK1,ELF1,ELF2,ELF4,GABPB1	UBLCP1,URM1,PPID,CDK13,IDI1,PHB2,ZNF622,PSMB1,EEF1B2,DNAJC1,SPTLC2,NCAPD2,EIF2A,AP1B1,EMG1,YWHAB,CHORDC1,VPS25,GMPR2,HDHD2,GNG5,LYRM7,NME1,COX7A2L,METTL3,HLA-C,PLEC,AHSA1,CLEC11A,CLASP1,SUGT1,SH3GL1,OVCA2,PRPF38A,TPX2,CDC123,NUDT5,CEP164,CLIC4,LZIC,RBM3,COX17,HK1,GSPT1,PPP6R1,TMEM33,RBM22,RPL37A,PHKB,PPP1R9B,SND1,NIP7,ARHGDIB,PABPN1,SFSWAP,ARHGEF1,AGAP2,IGF2BP1,MORC2,FKBP1A,SMAP2,PLS3,CSNK2B,BAG1
39	jaspar-MA0051.1	0.032035	3.85848	M1	IRF2,IRF1,IRF7,STAT1,STAT2,IRF3,IRF8,IRF5,IRF4,IRF6,IRF9,PRDM1,ZNF683	CCDC6,TAP2,STAT1,DTX3L,IFIT1,TRIM21,PARP9,ISG15,PSMB10,IFIT3,UBE2L6,DDX60,PSME1,IFIT2,PTMA,WARS2,PARP14,NUFIP2,ARHGDIB,EIF2AK2,NDUFAF4,DPYSL2,CAPG,HLA-C,ZHX1,DDX58,PLS3,PFKP,SH3KBP1,SND1,GNG5,SP110
40	transfac_pro-M02056	0.0318686	3.82593	M2	ELF4,ELF1,EHF,ELF3,ELF2,GABPA,ELK4,ETV2,FLI1,ETV1,ELK1,ETV6,ELF5,ETV4,ERF,ETV7,ETS1,FEV,ETV3,ETV5,ELK3,ETS2,ERG,GABPB1,SPDEF	CD2BP2,ZNF622,URM1,UBLCP1,YWHAB,TMEM33,CLASP1,EEF1B2,AP1B1,IDI1,VPS25,PRPF38A,SH3GL1,PPID,EIF2A,METTL3,IGF2BP1,FAM172A,ZNF512,CDK13,PHB2,GMPR2,CDC123,NUDT5,GTPBP4,NCAPD2,PAIP2,HDHD2,SPTLC2,PABPN1,RAB7A,CAB39,CHORDC1,SUGT1,SND1,PSMB1,PTMA,LZIC,ARHGEF1,COX17,PPP6R1,PAAF1,FAM49B,PLEC,SMAP2,TCEB1,EMG1,ARHGDIB,AHSA1,LYRM7,XPNPEP1,CDKN2AIP,GNG5,VPS41,DNAJC1,PPP1R9B,NME1,PGM1,OVCA2,MORC2,HLA-C,NAPA,CTTN…
41	transfac_pro-M02038	0.0317675	3.80616	M2	FLI1,ETV2,ERF,ETV4,ETV1,ELK4,ETV3,ETS1,ERG,FEV,ETV5,ELK3,ELK1,GABPA,ETS2,ELF4,ELF2,ELF1,GABPB1,ETV7,ETV6,ELF5,ELF3,EHF	UBLCP1,YWHAB,ZNF622,URM1,PPID,AP1B1,PHB2,CDK13,GMPR2,IDI1,CLASP1,CD2BP2,NCAPD2,DNAJC1,EIF2A,COX17,PRPF38A,EEF1B2,SH3GL1,METTL3,CDC123,NUDT5,OVCA2,TMEM33,PSMB1,EMG1,PPP6R1,RAB7A,IKZF1,CHORDC1,LZIC,SPTLC2,IGF2BP1,AHSA1,LYRM7,NME1,VPS25,HLA-C,HDHD2,GSPT1,TCEB1,ARHGDIB,NIP7,ZNF512,CLINT1,PTMA,CHMP1B,RPL37A,PLEC,EPB41L2,ARHGEF1,PAIP2,STK4,GNG5,COX7A2L,GTPBP4,SUGT1,SMAP2,TPM4,TTC1,BDH1,TAF10,PACSIN2,PL…
42	taipale-NACCGAAACYN-IRF5-full	0.0316903	3.79105	M1	IRF5,IRF4,IRF6	DDX58,DDX60,HLA-C,CMPK2,CREB1,PML,DTX3L,ZHX1,MX1,BLVRA,PARP9,STAT1,CLASP1,XPNPEP1,EIF2AK2,LRRFIP1,BDH1,SNAP23,AK3,CLINT1,TAF15,SYPL1,FAM49B,CD44,TMEM33,CLIC4,CSTA,DCK,ISG15,ATF7IP,EZR,MORC2,IGF2BP1,SYNCRIP,PARP14,ARHGAP17,YWHAB,ROCK2,CAB39,NFATC2IP,TRIT1,EPB41L2,PON2,CAMK2D,STK24
43	taipale-ACCGGAAGTN-FEV-DBD	0.0314733	3.74862	M2	FEV,ETV1,ERG,ETV4,ELK1,ELK4,ETV5,ETS1,ELK3,ERF,FLI1,ETV3,ETS2,ETV2,GABPA,GABPB1,ELF1,ELF4,ELF2,ELF5,ETV6,ELF3,EHF	UBLCP1,YWHAB,URM1,ZNF622,PHB2,AP1B1,PPID,IDI1,CDK13,GMPR2,CD2BP2,COX17,CDC123,NUDT5,EIF2A,SH3GL1,EMG1,NCAPD2,DNAJC1,EEF1B2,PSMB1,METTL3,LZIC,LYRM7,SPTLC2,CLASP1,RAB7A,IGF2BP1,OVCA2,RPL37A,CHMP1B,AHSA1,HLA-C,PRPF38A,PPP6R1,NME1,TMEM33,HDHD2,VPS25,CLINT1,COX7A2L,NIP7,ZNF512,TPX2,PTMA,TCEB1,CHORDC1,PAIP2,SMAP2,TTC1,FAM172A,GNG5,IKZF1,ARHGDIB,PHKB,ARHGEF1,PACSIN2,BDH1,CEP164,STK4,DCK,PLEC,CLIC4,ADNP,…
44	homer-M00043	0.0314704	3.74804	M2	ELK4,ETV1,ETV2,GABPA,ERF,ELK1,FLI1,ETV4,ETS1,ETV3,ETV5,ELF4,ELF2,ELK3,FEV,ERG,ELF1,ETS2,ETV7,EHF,ELF3,ETV6,ELF5,GABPB1,SPDEF	UBLCP1,ZNF622,URM1,YWHAB,CHORDC1,CD2BP2,VPS25,PPID,IDI1,GMPR2,AP1B1,CDC123,NUDT5,EEF1B2,NCAPD2,PHB2,CLASP1,TMEM33,SH3GL1,EIF2A,IGF2BP1,METTL3,SUGT1,CDK13,PRPF38A,TCEB1,PLEC,PABPN1,NME1,DNAJC1,GNG5,FAM172A,NIP7,PSMB1,EMG1,ARHGDIB,AHSA1,GSPT1,HDHD2,XPNPEP1,ARHGEF1,PPP6R1,COX17,PAAF1,ZNF512,PTMA,HLA-C,SPTLC2,GTPBP4,OVCA2,HK1,TGFB1,RAB7A,LZIC,LYRM7,PAIP2,COX7A2L,POLR2G,SMAP2,MORC2,FAM107B,CLEC11A,CLI…
45	taipale-ACCGGAAGTN-ETV4-DBD	0.0314644	3.74688	M2	ETV4,ETV1,ETV5,FEV,ERG,ELK3,ERF,FLI1,ETV2,ETS1,ELK1,ELK4,ETS2,ETV3,GABPA,ELF1,ELF2,GABPB1,ELF4,ELF3,EHF,ELF5,ETV6,SPDEF,ETV7	UBLCP1,YWHAB,URM1,CD2BP2,ZNF622,PHB2,AP1B1,IDI1,PPID,CDK13,GMPR2,NCAPD2,EIF2A,SH3GL1,EMG1,CDC123,NUDT5,RAB7A,COX17,METTL3,PRPF38A,EEF1B2,DNAJC1,LZIC,IGF2BP1,CLASP1,OVCA2,PSMB1,ZNF512,AHSA1,LYRM7,TCEB1,SPTLC2,HDHD2,PPP6R1,TMEM33,VPS25,NME1,ARHGDIB,CHORDC1,RPL37A,HLA-C,CLINT1,COX7A2L,IKZF1,NIP7,CHMP1B,ARHGEF1,TTC1,GTPBP4,PTMA,PAIP2,PABPN1,PLEC
46	taipale-ACCGGAAGTN-Elk3-DBD	0.0312356	3.70212	M2	ELK1,ELK3,GABPA,ETV1,FEV,ETV4,ETV5,ERG,ELK4,ETS1,FLI1,ERF,ETV3,ETS2,ETV2,GABPB1,ELF1,ELF2,ELF4,ETV6,ELF5	UBLCP1,YWHAB,AP1B1,CDK13,URM1,IDI1,PHB2,PPID,CDC123,NUDT5,EIF2A,ZNF622,NCAPD2,EMG1,LZIC,DNAJC1,CD2BP2,PSMB1,EEF1B2,GMPR2,PHKB,COX17,OVCA2,SPTLC2,RAB7A,AHSA1,CLASP1,TPX2,METTL3,SH3GL1,HLA-C,LYRM7,RPL37A,CHMP1B,RBM22,PAIP2,PABPN1,SMAP2,COX7A2L,WARS,HDHD2,NME1,PPP6R1,MAPRE1,IGF2BP1,ADNP,CSNK2B,CEP164,EPB41L2,GSPT1,CTTNBP2NL,FAM172A,TTC1,TMEM33,PACSIN2,PAAF1,TCEB1,VPS25,RAC2,CLINT1,SUGT1
47	transfac_pro-M02069	0.0312267	3.70038	M2	ETV5,ETV1,ETV4,ERG,ELK3,ETS1,FEV,ELK1,ETS2,FLI1,ETV2,ELK4,ERF,ETV3,GABPA,ELF1,ELF2,ELF4,GABPB1,ELF3,EHF,ELF5,SPDEF,ETV6,ETV7	UBLCP1,YWHAB,CD2BP2,URM1,ZNF622,AP1B1,PHB2,PPID,IDI1,CDK13,SH3GL1,GMPR2,CDC123,NUDT5,NCAPD2,EIF2A,ZNF512,METTL3,IGF2BP1,RAB7A,PSMB1,VPS25,EMG1,DNAJC1,OVCA2,LZIC,PRPF38A,COX17,SPTLC2,CLASP1,EEF1B2,TMEM33,HDHD2,PAAF1,NME1,CHORDC1,FAM172A,NIP7,PAIP2,LYRM7,RPL37A,ARHGDIB,PTMA,GTPBP4,HLA-C,PABPN1,FAM49B,CHMP1B,COX7A2L,IKZF1,TCEB1,BDH1,ANXA6,SUGT1,GNG5,CDKN2AIP,AHSA1,CLINT1,GSPT1,XPNPEP1,ARHGEF1,TTC1,T…
48	homer-M00095	0.0312237	3.69979	M1	STAT2,STAT1,IRF8,E2F1,IRF2,IRF1,IRF7,IRF4,IRF6,IRF3,IRF5,IRF9,ZEB1,MYB,CHURC1,ZNF683	DDX60,DTX3L,IFIT1,PARP9,IFIT2,PARP14,TAP2,CCDC6,PTMA,DDX58,IFIT3,TRIM21,ISG15,PSMB10,OAS2,SH3KBP1,EZR,STAT1,ELMO1,AHCYL1,CLIC4,HLA-C,UBE2L6,AGK,EIF2A,COX7A2L,CREB1,KPNA4,MVP,CKB,BST2,CD38,TMED7,CAST,LGALS9,STX7,FKBP1A,GNG5,PSME1,PACSIN2,NCAM1,BLVRA,IFIH1,ARHGDIB,C14orf159,SP110,MNDA,TWF1,RPL37A,WARS,DPYSL2,MX1,PAPSS2,EIF2AK2,TAF15,ANXA6,TUBA4A,NUFIP2,PFKP,KCTD12,PAK1,HAUS6,PSMB8,MAVS,AHNAK,WARS2,…
49	taipale-ACCGGAAGTN-GABPA-full	0.0312148	3.69805	M2	GABPA,ETV1,ETV4,ELK3,ELK1,ETV5,ELK4,ERG,FEV,ETS1,FLI1,ETV3,ETV2,ERF,ETS2,GABPB1,ELF1,ELF4,ELF2,ETV6,ELF5,ELF3,EHF	UBLCP1,CD2BP2,YWHAB,URM1,AP1B1,CDK13,NCAPD2,IDI1,ZNF622,PPID,EIF2A,PHB2,LZIC,CDC123,NUDT5,EEF1B2,EMG1,DNAJC1,SH3GL1,PAIP2,ZNF512,FAM172A,GMPR2,PHKB,PSMB1,RAB7A,TMEM33,COX17,CLASP1,METTL3,SPTLC2,OVCA2,HDHD2,RBM22,SMAP2,CTTNBP2NL,CHMP1B,RPL37A,AHSA1,LYRM7,NME1,FAM49B,HLA-C,PAAF1,PRPF38A,TPX2,COQ5,COX7A2L,MAPRE1,WARS,ARHGDIB,FKBP15,IGF2BP1,NAGK,SERBP1,ANXA6,VPS25,TCEB1,SH3KBP1,KIAA1598,PPP6R1,EPB41L…
50	taipale-ACCGGAAGTN-ELK1-full	0.0311494	3.68526	M2	ELK1,ELK3,FEV,GABPA,ETV1,ELK4,ETV4,ETS1,ERG,ETV5,ERF,FLI1,ETV3,ETS2,ETV2,GABPB1,ELF1,ETV6,ELF2,ELF4,ELF5	UBLCP1,YWHAB,AP1B1,CDK13,URM1,IDI1,PHB2,CDC123,NUDT5,PPID,ZNF622,EIF2A,DNAJC1,NCAPD2,LZIC,EMG1,CD2BP2,GMPR2,PSMB1,COX17,OVCA2,EEF1B2,RAB7A,PHKB,SPTLC2,AHSA1,SH3GL1,CHMP1B,METTL3,HLA-C,RPL37A,CLASP1,TPX2,LYRM7,PAIP2,RBM22,PPP6R1,COX7A2L,SMAP2,WARS,HDHD2,PABPN1,NME1,ADNP,CEP164,IGF2BP1,CSNK2B,MAPRE1,TMEM33,CTTNBP2NL,TTC1,CLINT1,EPB41L2,VPS25,FAM172A,RAC2,TCEB1,GSPT1,PACSIN2,PAAF1,PPP1R9B,NIP7,STK4,…
51	transfac_pro-M01987	0.030986	3.65329	M2	ETV1,ETV2,ETV4,ELK4,ERF,ETV3,GABPA,ETS1,ETV5,ETS2,ERG,ELK3,ELK1,FEV,FLI1,ELF4,ELF1,ELF2,GABPB1,ETV7,SPDEF,ELF5,EHF,ELF3,ETV6	UBLCP1,YWHAB,URM1,CD2BP2,ZNF622,AP1B1,PPID,PHB2,NCAPD2,IDI1,CDK13,SH3GL1,EEF1B2,GMPR2,EIF2A,METTL3,VPS25,DNAJC1,CLASP1,PSMB1,PRPF38A,CDC123,NUDT5,RAB7A,IGF2BP1,OVCA2,CHORDC1,LZIC,SPTLC2,HDHD2,GSPT1,COX17,ZNF512,NME1,NIP7,EMG1,AHSA1,TMEM33,IKZF1,PAIP2,LYRM7,HLA-C,TCEB1,PABPN1,PAAF1,GTPBP4,CHMP1B,RPL37A,ARHGDIB,FAM172A,COX7A2L,EPB41L2,SUGT1,TAF10,ARHGEF1,BDH1,PPP6R1,SND1,CDKN2AIP,XPNPEP1,NUFIP2,CLI…
52	transfac_pro-M01985	0.0309384	3.64399	M2	ERG,ETV2,ERF,ETV3,ETS1,ETV1,ELK4,ETV4,FLI1,ETV5,ELK3,ETS2,FEV,GABPA,ELK1,ELF4,GABPB1,ELF1,ELF2,ETV6,ETV7,EHF,ELF3,ELF5,SPDEF	UBLCP1,YWHAB,AP1B1,URM1,ZNF622,PPID,CDK13,PHB2,CD2BP2,NCAPD2,IDI1,DNAJC1,GMPR2,SH3GL1,CLASP1,EIF2A,RAB7A,METTL3,PRPF38A,OVCA2,COX17,SPTLC2,PPP6R1,CDC123,NUDT5,LZIC,TMEM33,PSMB1,EEF1B2,IGF2BP1,ZNF512,LYRM7,IKZF1,NME1,HLA-C,EMG1,HDHD2,NIP7,CHMP1B,PTMA,CLINT1,GSPT1,TCEB1,RPL37A,PAIP2,STK4,ARHGDIB,TAF10,AHSA1,VPS25,PPP1R9B,COX7A2L,EPB41L2,RAC1,NUFIP2,CHORDC1,ZHX1,TTC1,PACSIN2,BDH1,CREB1,PLS3,GNG5,ARH…
53	homer-M01825	0.0309117	3.63876	M5		MORC2,CREB1,RGS10,PPP6R1,AHNAK,TRAPPC3,SYNCRIP,PPP2R5A,HN1,DPYSL2,BDH1,PTMA,NCOA5,PITPNA,SSB,NCK1,NME1,SMAP2,TTC1,SEC24D,SH3KBP1,PTER,CDC123,NUDT5,FAM172A,RNASE2,NAP1L1,RHOA,ATP6V1A,SKP1,SNX9,CTSB,KCTD12,LUC7L,LGALS8,RHEB,FLNB,NUDT19,NT5C2,CCDC12,CREM,PFKP,PLEC,PPM1G,RPL37A,TMEM33,MIOS,CLIC4,IDH1,TSPO,YWHAB,RCN1,PAIP2,AGK,CDKN2AIP,ARHGEF1,TOR1B,SERBP1,PACSIN2,IFIT1,GNG5,MAPK1,QKI,TNS3,UBAP1,MVP,Q…
54	transfac_pro-M02074	0.0309087	3.63818	M2	GABPA,ETV2,ETV1,ERF,ETV4,ETS1,ELK4,FLI1,FEV,ETV3,ETS2,ETV5,ELK3,ERG,ELK1,ELF4,ELF1,ELF2,ELF3,ETV7,EHF,GABPB1,ELF5,ETV6,SPDEF	UBLCP1,URM1,YWHAB,ZNF622,AP1B1,EEF1B2,CD2BP2,NCAPD2,PRPF38A,PPID,IDI1,PHB2,CLASP1,IGF2BP1,SH3GL1,METTL3,CDK13,EIF2A,PSMB1,EMG1,GMPR2,RAB7A,HDHD2,CHORDC1,SPTLC2,LYRM7,VPS25,TMEM33,COX17,AHSA1,NME1,COX7A2L,DNAJC1,LZIC,NIP7,TCEB1,OVCA2,PABPN1,PTMA,CLEC11A,HLA-C,PLEC,ARHGDIB,CDC123,NUDT5,PPP6R1,ZNF512,ARHGEF1,CLINT1,GSPT1,GNG5,GTPBP4,SMAP2,TGFB1,PACSIN2
55	taipale-ACCGGAARTN-ELK4-DBD	0.030879	3.63237	M2	ELK4,ETS1,ERG,ETV1,FEV,FLI1,ETV4,ERF,ETV5,ELK1,ETV2,ELK3,ETV3,ETS2,GABPA,GABPB1,ELF2,ELF4,ELF1,ETV6,ELF3,ELF5,ETV7,EHF	UBLCP1,YWHAB,URM1,ZNF622,PPID,CDK13,AP1B1,IDI1,PHB2,GMPR2,DNAJC1,EIF2A,CDC123,NUDT5,NCAPD2,CD2BP2,SH3GL1,COX17,PSMB1,METTL3,LZIC,OVCA2,SPTLC2,EEF1B2,EMG1,HLA-C,NME1,LYRM7,VPS25,HDHD2,RAB7A,IGF2BP1,AHSA1,PRPF38A,CLASP1,CHMP1B,RPL37A,GSPT1,COX7A2L,TMEM33,PHKB,TPX2,FAM172A,NIP7,PAIP2,IKZF1,GNG5,CLINT1,PPP6R1,SUGT1,PLEC,STK4,CHORDC1,ZNF512,SMAP2,CSNK2B,BDH1,RBM22,TTC1,EFTUD1,PLS3,PPP1R9B,CLIC4,STK24,…
56	tfdimers-MD00527	0.0307839	3.61377	M1	IRF7,IRF6,ZEB1,IRF4,IRF2,IRF5,IRF8,IRF3,IRF1,POU5F1,IRF9,MYB,E2F1,STAT2,STAT1,SPI1	UBE2L6,PABPN1,RNASET2,IFIH1,CELF2,SLC1A4,SH3KBP1,ISG15,DDX60,EPB41L2,BAK1,PGM1
57	taipale-ACCGGAARYN-FLI1-full	0.030769	3.61086	M2	FLI1,ERG,ETS1,ELK4,ERF,FEV,ELK3,ETV1,ETV3,ETV2,ETV4,ETV5,ETS2,GABPA,ELK1,GABPB1,ELF1,ELF4,ELF2,ETV6,ETV7	UBLCP1,YWHAB,URM1,CDK13,AP1B1,PHB2,GMPR2,IDI1,PPID,EIF2A,SPTLC2,DNAJC1,ZNF622,SH3GL1,NCAPD2,CDC123,NUDT5,COX17,METTL3,NME1,EMG1,HLA-C,CHMP1B,LZIC,LYRM7,PSMB1,OVCA2,EEF1B2,RPL37A,IGF2BP1,COX7A2L,GNG5,PLS3,IKZF1,PPP1R9B,RAB7A,CSNK2B,TPX2,CLASP1,PHKB,STK4,ARHGEF1,EFTUD1,PRPF38A,HK1,GSPT1,PLEC,BDH1,FAM172A,HDHD2,CLINT1,PPP6R1,PACSIN2,ENG,CLIC4,SMAP2,DCK,VPS25,NIP7,CREB1,ARHGDIB,TMEM33,AHSA1,CEP164,AD…
58	transfac_pro-M01976	0.0307185	3.60098	M2	ELF2,ELF1,ELF4,EHF,ELF3,ETV2,ELK4,GABPA,ETV4,ETV1,FEV,ERF,ELF5,ELK1,ETV5,ETS1,FLI1,ETV7,ETV6,ELK3,ETV3,ERG,ETS2,GABPB1,SPDEF	CD2BP2,URM1,UBLCP1,ZNF622,YWHAB,AP1B1,TMEM33,SH3GL1,EIF2A,CDC123,NUDT5,FAM172A,ZNF512,GMPR2,METTL3,PHB2,IDI1,CDK13,IGF2BP1,PRPF38A,PAIP2,FAM49B,VPS25,PPID,CLASP1,RAB7A,EEF1B2,NCAPD2,PPP1R9B,SPTLC2,GTPBP4,LZIC,HDHD2,BDH1,PTMA,PSMB1,COX17,PAAF1,EMG1,ARHGEF1,CAB39,CHORDC1,CDKN2AIP,ARHGDIB,VPS41,CTTNBP2NL,PABPN1,XPNPEP1,MORC2,PLEC,OVCA2,NME1,PPP6R1,COQ5,SMAP2,HLA-C,ZHX1,AGFG1,TMED7,SMS,COX7A2L,DNAJC1…
59	taipale-NCGAAANYGAAACY-IRF7-DBD	0.0306472	3.58703	M1	IRF7,IRF8,IRF2,IRF1,IRF4,IRF9,IRF5,ZNF683	DTX3L,PARP9,PSMB10,DDX60,TAP2,ROCK2,TRIM21,AHCYL1,EPB41L2,STAT1,PARP14,HLA-C,IFIT1,DDX58,NUFIP2,ATF7IP,PFKP,TUBA4A,ATP1A1,UBE2L6,MECP2,PTMA,EIF2AK2,EZR,LGALS8,CHORDC1,TMED7,ISG15,SH3KBP1,GNG10,BAK1,CTSB,LTA4H,RAC2,STX7,CELF2,SPTLC2,ADNP,COX7A2L,IKZF1,CCDC6,IFIT2,ZYX,CREM
60	taipale-NCGAAACCGAAACY-IRF8-DBD	0.0306383	3.58529	M1	IRF8,IRF9,IRF4,IRF5,IRF3,IRF7,IRF1,IRF2	DTX3L,PARP9,DDX60,PARP14,UBE2L6,TAP2,DDX58,ISG15,MX1,TMED7,IFIH1,CREB1,IFIT1,PSMB8,STAT1,PSMB10,HLA-C,IFIT3,OAS2,SKP1,TRIM21,BST2,TAF15,IFIT2,DNAJC1,MNDA,NUFIP2,CREM,MECP2,OAS3,EIF2AK2,CCDC6,ZYX,IFI16,BAK1,ATF7IP,SND1,EPB41L2,CLIC4,CAT,ELMO1,GDI2,DPYSL2,GTF2B,C14orf159,ANXA2,HPCAL1,SPTLC2,OGFR,ARHGAP17,AGK,PTMA,CELF2,FAM49B,LGALS9,PAK1,COX7A2L,FXN,ZHX1,GNG5,NCAM1,HAUS6,ARHGDIB,MVP,GMFB,AHCYL1,STX…
61	jaspar-MA0076.1	0.03046	3.55041	M2	ELK4,ERG,ETV5,ETV1,ELK3,FLI1,FEV,ETS1,ETV4,ELK1,ETV3,ERF,ETS2,ETV2,GABPA,GABPB1,ELF1,ELF4,ELF2	UBLCP1,CDK13,URM1,CDC123,NUDT5,IDI1,DNAJC1,PPID,ZNF622,AP1B1,NCAPD2,PHB2,PSMB1,EIF2A,YWHAB,SPTLC2,VPS25,EMG1,SH3GL1,CD2BP2,GMPR2,CLASP1,METTL3,PABPN1,OVCA2,HDHD2,TPX2,EEF1B2,SUGT1,LZIC,GSPT1,COX17,CHORDC1,HLA-C,RBM22,PHKB,RPL37A,LYRM7,NIP7,TMEM33,PAAF1,COX7A2L,CSNK2B,FAM172A,NME1,CREM,EFTUD1,GNG5,AHSA1,SMAP2,PAK1,CHMP1B,FKBP1A,WARS,TMED7,STK4,PPP6R1,CTTNBP2NL,CELF2,PPP1R9B,HK1,CEP164,RAC1,CLEC11A…
62	taipale-KSYGGAAGTN-ETV6-full	0.0303887	3.53646	M2	ETV6,EHF,GABPB1,ETV4,ETV1,ELF3,ETV3,ELK4,ETV5,ETV2,ETS1,ELK3,ELK1,GABPA,ELF5,ELF1,ELF4,FEV,ERF,ERG,SPIB,FLI1,SPI1,ELF2,ETS2,SPIC	YWHAB,AP1B1,RAB7A,CD2BP2,UBLCP1,ZNF512,ZNF622,GTPBP4,URM1,LZIC,PAIP2,TMEM33,CDK13,PHB2,PABPN1,IDI1,CLINT1,GMPR2,NCF4,COX17,ADNP,IGF2BP1,CDC123,NUDT5,RPL37A,CDKN2AIP,TCEB1,TTC1,CHMP1B,PTMA,CTTNBP2NL,ARHGDIB,PAAF1,AGAP2,PPID,RALB,PPP6R1,ARFIP2,CCDC12,CLASP1,SMAP2,FAM172A,VTA1,TNFAIP2,SYK,EIF2A,NCAPD2,STK24,TAF10,ELMO1,RBM22,CAST,RAP1B,PSMB1,S100A9,ATP1A1,SH3KBP1,EEF1B2,CELF2,MICAL1,AHNAK,PRPF38A,PP…
63	homer-M00042	0.0303857	3.53588	M2	ELK1,ETV1,ETV4,ETV2,ETV3,ELK4,FLI1,ETS1,ETV5,GABPA,ERF,ERG,ELK3,FEV,ELF4,ELF2,ETS2,ELF3,ELF1,GABPB1,ELF5,EHF,ETV7,ETV6	UBLCP1,URM1,ZNF622,YWHAB,CD2BP2,PHB2,PPID,CLASP1,AP1B1,IDI1,CHORDC1,CDC123,NUDT5,GMPR2,NCAPD2,TMEM33,EEF1B2,VPS25,CDK13,TCEB1,COX17,PABPN1,METTL3,RAB7A,SUGT1,EMG1,PRPF38A,EIF2A,DNAJC1,NME1,AHSA1,LZIC,PPP6R1,PAAF1,ARHGDIB,GTPBP4,IKZF1,PSMB1,IGF2BP1,PAIP2,SH3GL1,GSPT1,ARHGEF1,XPNPEP1,FAM172A,NUF2,ZNF512,PTMA,RPL37A,HDHD2,EPB41L2,CLINT1,NOP2,PLEC,LYRM7,CREB1,HLA-C,OVCA2,NIP7,SYK,SPTLC2,FAM107B,SMAP2…
64	transfac_pro-M02073	0.0301272	3.48531	M2	FLI1,FEV,ETV4,ETV5,ETV1,ERG,ERF,ETS1,ETV2,ETS2,ELK3,ELK4,ELK1,ETV3,GABPA,ELF2,ELF1,GABPB1,ELF4,EHF,ELF3,ETV6,ELF5,SPDEF,ETV7	UBLCP1,URM1,YWHAB,AP1B1,ZNF622,SH3GL1,GMPR2,CD2BP2,PHB2,METTL3,CDK13,NCAPD2,EIF2A,PPID,IDI1,CDC123,DNAJC1,NUDT5,CLASP1,EMG1,IKZF1,OVCA2,SPTLC2,IGF2BP1,COX17,EPB41L2,CHMP1B,ARHGEF6,LYRM7,PPP6R1,HLA-C,HDHD2,DCK,RPL37A,ANXA6,PRPF38A,EFTUD1,ARHGEF1,PABPN1,PSMB1,ARHGDIB,COX7A2L,PLS3,RAB7A,BDH1,PPP1R9B,NIP7,ROCK2,ZHX1,GNG5,CREB1,STK24,EEF1B2,TPX2,HK1,LZIC,PACSIN2,MRPL10,VPS25,SMAP2,NME1
65	transfac_pro-M01989	0.0301212	3.48415	M2	ETS2,ETV2,ETV4,ERF,ETV1,ETV3,ERG,ELK4,ETS1,ETV5,GABPA,FEV,ELK3,FLI1,ELK1,ELF4,ELF2,ELF1,GABPB1,ELF5,EHF,ELF3,ETV7,ETV6,SPDEF	UBLCP1,YWHAB,ZNF622,URM1,AP1B1,CD2BP2,CLASP1,PPID,IDI1,PHB2,CDK13,GMPR2,SH3GL1,NCAPD2,PRPF38A,COX17,DNAJC1,RAB7A,EEF1B2,EIF2A,METTL3,TMEM33,IGF2BP1,HDHD2,PSMB1,ZNF512,OVCA2,EMG1,PPP6R1,LZIC,CDC123,NUDT5,ARHGDIB,IKZF1,LYRM7,HLA-C,TCEB1,GTPBP4,NIP7,CHORDC1,VPS25,AHSA1,EPB41L2,SPTLC2,CLINT1,ANXA6,NME1,CHMP1B,PPP1R9B,RPL37A,DPYSL2,ARHGEF1,TPM4,DCK,BDH1,TTC1,ZHX1,PLEC,PAIP2,SMAP2,CTTNBP2NL,COX7A2L,STK…
66	flyfactorsurvey-Ets65A_SANGER_10_FBgn0005658	0.0300856	3.47718	M2	FLI1,ERG,ELK4,ELF4,GABPA,ELF1,ETV2,ELF2,ETS1,ELK1,ETV1,FEV,ERF,ETV4,ELF3,ELK3,ETV5,ETS2	URM1,UBLCP1,ZNF622,EEF1B2,PPID,TMEM33,FAM172A,CDK13,VPS25,IDI1,AHSA1,PSMB1,SPTLC2,EIF2A,DNAJC1,PAIP2,CLASP1,CDC123,GNG5,NUDT5,HDHD2,NCAPD2,SUGT1,CLEC11A,METTL3,CHORDC1,PHB2,GMPR2,PPP1R9B,CD2BP2,CAB39,PLEC,LYRM7,AGAP2,COX7A2L,PRPF38A,HLA-C,SND1,MORC2,BAG1,SNX2,AK3,PTMA,SERPINB8,SFSWAP,EMG1,MAPRE1,LZIC,AP1B1,OVCA2,PHKB,RBM22,RBM3,PABPN1,NME1,CTTNBP2NL,GSPT1,CEP164,PAK1,TPX2,YWHAB,FKBP1A,VPS41,EEF1A…
67	transfac_pro-M02768	0.0300766	3.47543	M1	IRF4	DDX58,PML,EPB41L2,CREB1,DTX3L,MX1,PARP9,MX2,PTMA,DDX60,ZHX1,IFIH1,OASL,HLA-C,ADNP,CLASP1,CMPK2,CLIC4,SEC24D,IGF2BP1,UBE2L6,SYNCRIP,NFATC2IP,AHCYL1,TOMM5,XPNPEP1,RAP1B,FAH,EZR,CAMK2D,ATF7IP,TAF15,NCAM1,BLVRA,MORC2,DNASE2,BDH1,S100A11,TRIT1,WARS,EIF2AK2,OAS3,AK3,COX7A2L,LGALS8,PSMB1,ELMO1,MECP2,SLC1A4,ISG15,CELF2,IGF2BP2,IKZF1,ANXA6,BASP1,CAST,CREM,CD44,PACSIN2,C14orf159,PARP14,ARAF,TRAPPC3,DCK,AKA…
68	yetfasco-1248	0.030038	3.46788	M6		TIA1,IGF2BP1,TMSB4X,DPYSL2,TAF15,SYNCRIP,IKZF1,PTMA,ELMO1,THYN1,CDKN2C,MORC2,NCAM1
69	yetfasco-604	0.0300113	3.46265	M5		MORC2,CREB1,KCTD12,RGS10,PPP6R1,AHNAK,DPYSL2,TRAPPC3,SYNCRIP,BDH1,PTER,HN1,SMAP2,PITPNA,NME1,NCK1,PPP2R5A,SH3KBP1,CCDC12,PTMA,PLEC,SSB,NCOA5,TTC1,FAM172A,CDC123,NUDT5,MAPK1,RHOA,RNASE2,SKP1,RHEB,QKI,CDKN2AIP,PFKP,SNX9,NUDT19,CDK13,ATP1B3,TSPO,PPM1G,IDH1,RPL37A,GNG5,CLIC4,LGALS8,DIS3L2,BID,HPCAL1,ADO,TNS3,ARHGEF1,CTSB,YWHAB,TGFB1,QTRT1,SERBP1,SEC24D,LUC7L,ATP6V1A,FLNB,MYCBP,PACSIN2,STK39,RCN1,TMEM…
70	factorbook-GABP	0.0299756	3.45567	M2	GABPA,ELK4,GABPB1,ELK1,ETV1,ETV4,ETS1,ETV3,ETV2,ETV5,ERG,ELK3,ERF,FLI1,FEV,ELF4,ETS2,ETV6,ELF2,ELF1,ELF3,ELF5,EHF	YWHAB,UBLCP1,CD2BP2,AP1B1,CDK13,PAIP2,URM1,PPID,IDI1,ZNF622,LZIC,DNAJC1,RAB7A,CDC123,NUDT5,COX17,EEF1B2,PHKB,FAM172A,PAAF1,GMPR2,TMEM33,PHB2,NCAPD2,EIF2A,ZNF512,GTPBP4,OVCA2,PSMB1,AHSA1,EMG1,CLASP1,CHMP1B,RBM22,TCEB1,HLA-C,CTTNBP2NL,VPS25,SUGT1,MAPRE1,TTC1,RPL37A,SH3GL1,GSPT1,PPP6R1,METTL3,HDHD2,CAST,OTUB1,CLINT1,STK4,PRPF38A,SMAP2,SPTLC2,PABPN1,ADNP,WARS,NAGK,FKBP15,CDKN2AIP,LYRM7,POLDIP3,NIP7,S…
71	taipale-ACCGGAAGTN-ERF-DBD	0.029937	3.44811	M2	ERF,ETS1,ERG,ETV3,ELK4,ETV1,FEV,FLI1,ETV5,ETV4,ELK3,ELK1,ETV2,GABPA,ETS2,GABPB1,ELF1,ETV6,ELF2,ELF4,ELF5	UBLCP1,YWHAB,AP1B1,CDK13,PPID,URM1,ZNF622,SPTLC2,PHB2,IDI1,CHMP1B,DNAJC1,NCAPD2,EIF2A,COX17,LZIC,GMPR2,EMG1,RPL37A,SH3GL1,CLASP1,METTL3,NME1,SH3KBP1,HLA-C,OVCA2,PSMB1,EEF1B2,IKZF1,LYRM7,PTMA,RAB7A,PHKB,ENG,ARHGEF1,ARHGDIB,CD2BP2,TPX2,STK4,TMEM33,EFTUD1,CREB1,PPP1R9B,PLS3,COX7A2L,PPP6R1,BDH1,GSPT1,RAC1,ANXA6,RBM22,SMAP2,RAC2,PACSIN2,CLINT1
72	hdpi-ETV4	0.0297854	3.41847	M2	ETV4,ETV3,ELK1,ETV1,ELK4,ETV5,ETS1,FEV,ELK3,ELF5,ETV2,GABPA,ELF1,ERF,GABPB1,ELF2,ERG,EHF,ELF3,ELF4,FLI1	CD2BP2,URM1,ZNF622,SUGT1,PPID,UBLCP1,IDI1,CDC123,NUDT5,TMEM33,PABPN1,PAAF1,YWHAB,CHORDC1,CLASP1,EMG1,VPS25,CDK13,EEF1B2,DNAJC1,EIF2A,HAUS6,METTL3,PRPF38A,PPP6R1,PAIP2,PHB2,IMMT,AHSA1,POLDIP3,HDHD2,NCAPD2,COMMD10,NME1,CAB39,OVCA2,PSMB1,STAT1,EPB41L2,FAM107B,FKBP1A,AP1B1,CLEC11A,TMED7,FAM172A,CEP164,MRPS22,BAG1,HPCAL1,SMEK1,ZNF512,SAP30BP,LZIC,TWF1,CREM,GTPBP4,COX7A2L,GNG5,OTUB1,SND1,TCEB1,RHOA,PHB…
73	transfac_pro-M01992	0.0297706	3.41556	M2	ETV5,ETV2,ETS1,ETV1,ELK4,ETV4,ERG,ELK3,ELK1,ERF,ETS2,FEV,FLI1,ETV3,GABPA,ELF2,ELF1,ELF4,ELF5,EHF,ELF3,ETV7,GABPB1,SPDEF,ETV6	CD2BP2,UBLCP1,URM1,ZNF622,YWHAB,AP1B1,CDC123,NUDT5,PHB2,SH3GL1,IDI1,PPID,CLASP1,GMPR2,NCAPD2,CDK13,METTL3,ZNF512,TMEM33,EIF2A,VPS25,PRPF38A,CHORDC1,DNAJC1,IGF2BP1,HDHD2,SUGT1,EEF1B2,PAAF1,RAB7A,PABPN1,COX17,PSMB1,EMG1,SPTLC2,FAM172A,OVCA2,FAM49B,ARHGDIB,PAIP2,LZIC,PPP6R1,TMED7,GTPBP4
74	taipale-WRCGTAACCACGYN-GMEB2-DBD	0.0297646	3.4144	M7	GMEB2	WARS2,PTMA,SYNCRIP,NAP1L1,FAM172A,SNX2,AHCYL1,PLS3,GAPDH,PITPNA,HK1,MAPK1,BDH1,PSAT1,MAPRE1,PSMB1,WNK1,NADSYN1,CAMK2D,KCTD12,GTF2B,RHEB,ANXA2,NCF2,STK39,NDC80,ARRB1,AKAP7,QKI,ST13,TWF2,SFSWAP,VPS41,LGALS9,SERBP1,EZR,SMAP2,ZHX1,CDKN2C,PACSIN2,EIF4H,CREM,ARHGDIB,GALM,CKAP2,TSPO,ARPC1A,RHOA,AHSA1,ENG,MTM1,OASL,SMS,PON2,BICD2,PAIP2,ROCK2,COQ3,FKBP15,PGM1,SYK,HLA-C,SEC24D,TPD52,PPP1R9B,PREP,QRSL1,COX7…
75	transfac_pro-M02053	0.0296963	3.40103	M2	ELF1,ELF4,ELF2,EHF,ELF3,ETV2,ELK4,GABPA,FEV,ELF5,ERF,ETV6,ETV4,ETV1,ETS1,ETV7,ETV5,ELK1,FLI1,ETS2,ELK3,ERG,ETV3,SPDEF,GABPB1	CD2BP2,URM1,ZNF622,UBLCP1,YWHAB,SH3GL1,AP1B1,TMEM33,EIF2A,FAM172A,ZNF512,CDC123,NUDT5,METTL3,CDK13,VPS25,FAM49B,IDI1,IGF2BP1,GMPR2,PHB2,PRPF38A,PAIP2,BDH1,EEF1B2,HDHD2,RAB7A,PPP1R9B,PPID,CLASP1,ARHGDIB,GTPBP4,NCAPD2,SPTLC2,PTMA,COQ5,CDKN2AIP,PSMB1,ARHGEF1,LZIC,CAB39,PAAF1,VPS41,PLEC,COX17,TMED7,EMG1,CHORDC1,ZHX1,PPP6R1,MORC2,XPNPEP1,AGFG1,CTTNBP2NL
76	homer-M00159	0.0296873	3.39929	M3	IRF4,SPI1,ETS1,PURA,GABPB1	NCF4,AGAP2,SYK,CTTNBP2NL,RALB,YWHAB,CCDC12,CTSB,MICAL1,GMPR2,PABPN1,CDV3,SLC1A4,ATP1A1,ENG,ELMO1,NCF2,SH3KBP1,FKBP15,TNFAIP2,AHNAK,STX7,CDKN2AIP,ATF7IP,ALAD,CDC5L,PNKD,CHMP1B
77	transfac_pro-M01203	0.0296695	3.3958	M3	SPI1,SPIB,SPIC,GABPB1,ELK4,ELF4,ELF2,ETV6,FLI1,ETV7,ELK1,TCF4,YY1,ETS1,E2F6,EP300,PURA,ELF5,NFATC3,STAT1,DBP,BPTF,TBP,MZF1,MYB	IGF2BP1,CHMP1B,BID,CD97,EHD4,SYK,NCF4,CELF2,CTTNBP2NL,PPP1R9B,AGK,GMPR2,TMSB4X,ARRB1,FKBP4,UBLCP1,IKZF1,AHNAK,ARHGDIB,STX7,PPP2R5A,IQGAP1
78	homer-M00052	0.0296457	3.39115	M2	ELF1,GABPA,ETV1,ELK4,ELK1,ELF5,ERG,ELK3,ETV4,ETV5,ETV3,ETS1,FEV,ERF,ETV2,FLI1,EHF,GABPB1,ETS2,ELF4,ELF2,ETV6,ELF3	ZNF622,YWHAB,CD2BP2,UBLCP1,PPID,IDI1,AP1B1,URM1,CLASP1,CDK13,PHB2,RAB7A,PABPN1,LZIC,GTPBP4,PSMB1,CDC123,NUDT5,COX17,NCAPD2,PAIP2,GMPR2,EMG1,DNAJC1,TMEM33,CHMP1B,FAM172A,ZNF512,AHSA1,EIF2A,TPX2,PPP6R1,KIAA1598,GSPT1,VPS25,SMAP2,NIP7,PHKB,EEF1B2,RBM22,RPL37A,OVCA2,RAC2,PAAF1,CTTNBP2NL,STK4,TCEB1,PTMA,SPTLC2,CREM,HDHD2,SUGT1,TTC1,TNFAIP2,TOMM5,CLINT1,CAST,SH3GL1,METTL3,PRPF38A,QKI,SND1,GSTM4,ENG,NME…
79	swissregulon-ZNF143.p2	0.029512	3.365	M8	ZNF143	ZNF428,TCEB1,USP5,WNK1,NDUFA3,LTA4H,PHB,TTC1,SERBP1,COQ5,PNKD,ADNP,GMPR2,KIF20A,PTPN23,HAUS6,TRAPPC3,CLINT1,WBP2,ADO,YWHAB,PRCC,SMAP2,FKBP4,AHSA1,UBE2V1,NFATC2IP,RABGGTB,GLO1,THYN1,VPS41,TPX2
80	taipale-ACCGGAARTN-ERG-full	0.0293961	3.34233	M2	ERG,FLI1,ETS1,ELK4,FEV,ETV1,ERF,ELK3,ETV4,ETV5,ETV3,ETV2,ELK1,ETS2,GABPA,GABPB1,ELF1,ELF2,ELF4,ETV6,ELF5,ELF3,ETV7,EHF	UBLCP1,YWHAB,URM1,ZNF622,AP1B1,CDK13,GMPR2,PHB2,IDI1,PPID,DNAJC1,EIF2A,COX17,SPTLC2,SH3GL1,CDC123,NUDT5,NCAPD2,METTL3,LZIC,EMG1,CHMP1B,PSMB1,RAB7A,LYRM7,EEF1B2,OVCA2,HLA-C,NME1,RPL37A,IGF2BP1,IKZF1,CLINT1,CD2BP2,PRPF38A,COX7A2L,VPS25,HDHD2,SMAP2,PLS3,CLASP1,ARHGEF1,AHSA1,STK4,GNG5,NIP7,PPP6R1,TMEM33,TPX2,BDH1,FAM172A,PHKB,DCK,EFTUD1,PLEC,PACSIN2,GSPT1,CLIC4,PPP1R9B,PAIP2,CREB1,SH3KBP1,ADNP,ENG,CS…
81	transfac_pro-M01988	0.0292119	3.30629	M2	ETV2,ERF,ETV1,ETV4,ETV3,ETS1,GABPA,ERG,ETV5,ELK4,ETS2,FEV,FLI1,ELK3,ELK1,ELF4,ELF1,ELF2,ETV7,EHF,ELF3,ELF5,GABPB1,ETV6,SPDEF	UBLCP1,YWHAB,URM1,ZNF622,AP1B1,PHB2,CD2BP2,CLASP1,IDI1,PPID,GMPR2,NCAPD2,SH3GL1,CDK13,PRPF38A,IGF2BP1,METTL3,DNAJC1,EIF2A,COX17,EEF1B2,HDHD2,EMG1,RAB7A,PSMB1,IKZF1,ARHGDIB,CHORDC1,VPS25,OVCA2,TMEM33,PPP6R1,CDC123,NUDT5,EPB41L2,HLA-C,ZNF512,PLEC,PPP1R9B,LYRM7,LZIC,NME1,ARHGEF1,NIP7,SPTLC2,GTPBP4,CLINT1,DPYSL2,ANXA6,COX7A2L,SMAP2,TCEB1,AHSA1,CHMP1B,DCK,TPM4,TAF10,NUFIP2,FAM107B,RPL37A,CTTNBP2NL,TAF…
82	transfac_pro-M02062	0.029203	3.30455	M2	ERG,ETS1,ETV1,ELK4,FEV,ETV5,ELK3,ETV4,ELK1,ETV2,FLI1,ERF,ETS2,ETV3,GABPA,ELF2,ELF1,GABPB1,ELF4,ETV6,ELF5,EHF,ELF3,ETV7,SPDEF	UBLCP1,YWHAB,ZNF622,URM1,PHB2,AP1B1,PPID,GMPR2,IDI1,CDK13,SH3GL1,NCAPD2,COX17,CLASP1,CD2BP2,EIF2A,DNAJC1,METTL3,CDC123,NUDT5,IKZF1,EMG1,SPTLC2,IGF2BP1,PSMB1,RAB7A,OVCA2,RPL37A,CHMP1B,PPP6R1,LZIC,CLINT1,TMEM33,LYRM7,PRPF38A,EEF1B2,NME1,ARHGDIB,CHORDC1,NIP7,HDHD2,HLA-C,PPP1R9B,SMAP2,VPS25,DCK,PLS3,ZNF512,COX7A2L,ARHGEF1,GTPBP4,ANXA6,PLEC,AHSA1,STK4,BDH1,SH3KBP1,CDKN2AIP,TCEB1,PACSIN2,TPX2,PTMA,EFTU…
83	transfac_public-M00453	0.0291792	3.2999	M1	IRF7,IRF2,IRF1,STAT2,STAT1,IRF6,IRF5,IRF3,IRF4,IRF8	DTX3L,EPB41L2,PARP9,DDX58,EIF1,DDX60,TRIM21,OAS2,PARP14,OASL,PTMA,NDC80,TAP2,HMGB3,TPX2,CLIC4,IFIT2,ARHGAP17,ANXA6,NCAM1,YWHAB,MX1,CELF2,ISG15,BLVRA,IKZF1,HLA-C,STAT1,CAPG,EIF2AK2,IFIT1,NCOA5,CCDC6,AHCYL1,CREB1,TMED7,CAMK2D,TIA1,SH3KBP1,DNAJC1,CAST,PPP2R4,GNG5,ELMO1,STX18,TAF15,NAGK,TWF1,GOSR1,PFKP,CLINT1,NPC2,PAK1,AKAP7,SSB,BST2,PLS3,ZHX1,CDKN2AIP
84	transfac_pro-M02067	0.0290128	3.26735	M2	ETV2,ERF,ETV1,ETV4,GABPA,ETV3,ETS1,ERG,ELK4,ETV5,FEV,ELK3,FLI1,ETS2,ELK1,ELF4,ELF2,ELF1,ETV7,EHF,ELF3,ELF5,GABPB1,ETV6,SPDEF	UBLCP1,YWHAB,URM1,ZNF622,CLASP1,AP1B1,CD2BP2,PPID,PHB2,IDI1,GMPR2,NCAPD2,SH3GL1,PRPF38A,CDK13,IGF2BP1,METTL3,EEF1B2,DNAJC1,EIF2A,COX17,HDHD2,RAB7A,EMG1,CHORDC1,PSMB1,IKZF1,ARHGDIB,PPP6R1,VPS25,OVCA2,HLA-C,TMEM33,ZNF512,EPB41L2,CDC123,NUDT5,LZIC,GTPBP4,ARHGEF1,LYRM7,TCEB1,PLEC,SPTLC2,DPYSL2,NIP7,NME1,SMAP2,CLINT1,PPP1R9B,DCK,AHSA1,FAM107B,TPM4,PTMA
85	taipale-ACCGGAARYN-ETS1-DBD	0.0290068	3.26618	M2	ETS1,ERG,ELK4,FLI1,FEV,ELK3,ETV1,ERF,ETV2,ETV5,ETV4,ETS2,ETV3,ELK1,GABPA,ELF1,GABPB1,ELF4,ELF2,ETV6,ELF5,ELF3,ETV7,EHF,SPDEF	UBLCP1,YWHAB,URM1,AP1B1,ZNF622,CDK13,GMPR2,PHB2,IDI1,PPID,SH3GL1,CD2BP2,EIF2A,DNAJC1,METTL3,COX17,SPTLC2,LZIC,CDC123,NUDT5,NCAPD2,RAB7A,CHMP1B,EEF1B2,EMG1,IGF2BP1,IKZF1,RPL37A,NME1,OVCA2,LYRM7,PRPF38A,ZNF512,HLA-C,PSMB1,ARHGEF1,COX7A2L,PPP1R9B,HDHD2,ZHX1,CLASP1,ANXA6,SH3KBP1,PLS3,BDH1,SMAP2,ARHGDIB,CLINT1,CREB1,STK4,NIP7,EFTUD1,ENG
86	homer-M00041	0.028778	3.22143	M2	ELF1,GABPA,ELF5,ETV1,ELK1,ELK4,ETV4,ETV3,ETS1,ETV5,EHF,ETV2,ELK3,ELF2,ERG,ERF,ELF3,FEV,ELF4,GABPB1,FLI1,ETV6,ETS2	ZNF622,CD2BP2,YWHAB,UBLCP1,URM1,PABPN1,PPID,IDI1,CLASP1,CDC123,NUDT5,PHB2,AP1B1,CDK13,RAB7A,GMPR2,GTPBP4,VPS25,PAIP2,NCAPD2,AHSA1,LZIC,COX17,PPP6R1,TMEM33,GSPT1,PSMB1,FAM172A,PAAF1,EMG1,SUGT1,ZNF512,EIF2A,DNAJC1,PRPF38A,KIAA1598,TCEB1,CHMP1B,METTL3,CTTNBP2NL,RBM22,NIP7,EEF1B2,CHORDC1,SPTLC2,TPX2,PTMA,CAB39,STK4,CREM,TOMM5,PHKB,NOP2,CCDC88B,OVCA2,CAPN1,SMAP2,HDHD2,QKI,SND1,RPL37A,NME1,OTUB1,CMTM6,…
87	taipale-ACCGGAARYN-ETS1-full	0.028775	3.22085	M2	ETS1,FLI1,ETV2,ERF,ERG,ELK4,FEV,ETV1,ETV4,GABPA,ETV3,ETS2,ETV5,ELK3,ELK1,ELF4,ELF1,ELF2,GABPB1,ETV7,ELF3,SPDEF,EHF,ELF5,ETV6	UBLCP1,URM1,ZNF622,YWHAB,GMPR2,AP1B1,CDK13,SH3GL1,IDI1,PPID,PHB2,EIF2A,DNAJC1,METTL3,SPTLC2,CDC123,NUDT5,NCAPD2,CD2BP2,VPS25,PSMB1,COX17,HDHD2,CLASP1,IGF2BP1,HLA-C,TMEM33,OVCA2,LYRM7,EEF1B2,PLEC,PRPF38A,EMG1,NME1,IKZF1,CHMP1B,COX7A2L,GNG5,LZIC,NIP7,RPL37A,ARHGEF1,PLS3,CHORDC1,FAM172A,SMAP2,BDH1,ARHGDIB,DCK
88	transfac_pro-M01975	0.0287631	3.21852	M2	ELF1,ELF4,ELF2,EHF,ELF3,FEV,ELK4,ETV2,GABPA,ETS1,ETV5,ERF,ETV4,ETS2,ELK1,ETV1,ELF5,FLI1,ELK3,ETV7,ERG,ETV3,ETV6,SPDEF,GABPB1	CD2BP2,URM1,ZNF622,UBLCP1,SH3GL1,TMEM33,FAM172A,CDC123,NUDT5,AP1B1,FAM49B,YWHAB,EIF2A,IDI1,GMPR2,CDK13,PHB2,METTL3,PAIP2,VPS25,ZNF512,SPTLC2,PTMA,BDH1,CLASP1,PPID,HDHD2,IGF2BP1,CDKN2AIP,ARHGEF1,SMS,EEF1B2,MORC2,COX17,PSMB1,CAB39,NCAPD2,EMG1,CTTNBP2NL,COQ5,AGFG1,VPS41,NT5C2,ZHX1,ANXA2,PPP1R9B,SMAP2,TMED7,PPP6R1,ARHGDIB,CHORDC1,PAAF1,FKBP15,GNG5,HLA-C,STK24,ATP1B3,NAGK,KIAA1598,PLEC,SND1,GTPBP4,ANX…
89	jaspar-PF0108.1	0.0287602	3.21794	M9		PNKD,CAPG,WNK1,PHB,TCEB1,CLINT1,MTM1,EPB41L2,ADNP,GSPT1,LTA4H,BDH1,STK4,ARPP19,PRCC,EIF1B
90	transfac_pro-M02767	0.0285522	3.17725	M1	IRF3,STAT2,STAT1,IRF7,IRF5,IRF1,IRF8,IRF2,IRF4,IRF6	DDX58,MX1,DDX60,PML,CREB1,CMPK2,OASL,BLVRA,MX2,NCOA5,CLIC4,ISG15,ZHX1,RAP1B,SH3KBP1,EIF2AK2,CCDC6,PPP6R1,GOSR1,TOX4,CELF2,OAS2,DTX3L,TAF15,EPB41L2,IFIH1,ANXA6,IFIT2,HLA-C,NAPA,SMAP2,SLFN11,CLASP1,PARP9,ARRB1,EIF1,PARP14,EHD4,IKZF1,PLS3,OAS3,STAT1,PPID,IFI16,TWF1,STX7,PRCC,PPP2R5A,EZR,SND1,RGS10,CLTB,TSPO,BDH1,PGM1,SYNCRIP,AGK,PTMA,CTTNBP2NL,MORC2,UBLCP1,ELMO1,CAMK2D,TIA1,ARHGDIB,SETD1A,TMSB4X
91	transfac_public-M00025	0.0284392	3.15516	M2	ELK1,ETV1,ETS1,ETV4,ETV2,FLI1,GABPA,ERF,ETV3,ELK4,ETV5,ELK3,ERG,FEV,GATA5,GATA6,GATA4,GATA2,GATA1,GATA3,ELF1,ETS2,ELF4,ELF2,GABPB1,ELF5,ELF3,EHF,ETV7,ETV6,DEAF1	URM1,CLASP1,ZNF622,UBLCP1,PABPN1,AP1B1,NCAPD2,TCEB1,PHB2,EEF1B2,TMEM33,NME1,PRPF38A,GMPR2,GTPBP4,AHSA1,PPID,EMG1,BDH1,HDHD2,CDK13,IDI1,SUGT1,IGF2BP1,IKZF1,COX17,AHNAK,HLA-C,PPP6R1,CHORDC1,EIF2A,CD2BP2,CLINT1,EPB41L2,DNAJC1,METTL3,NUF2,LZIC,PTER,EHD4,SYPL1,PPM1G,SH3GL1,RPL37A,XPNPEP1,CREM,TAF15,NIP7,COX7A2L,AGK,LYRM7,ATF7IP,YWHAB,GSTM4,CLEC11A,HMGB3,ANXA6,DPYSL2,SH3KBP1,ALAD,SFSWAP,SMAP2,PNP,PLEC,…
92	taipale-AAAAAGCGGAAGTN-SPI1-full	0.0284006	3.14761	M3	SPI1,SPIB,SPIC,ETV6	IKZF1,ARHGDIB,ENG,BID,CHMP1B,CELF2,IQGAP1,PPP6R1,AHNAK,STX7,SMAP2,EHD4,C14orf159,FCGR1B,SYK,SH3KBP1,CD97,TMSB4X,CDKN2C,NCAM1,LYZ,SND1,QKI,CTSS,FCGR1A,TNFAIP2,ADNP,SNX3,BNIP2,ARHGEF6,CTTNBP2NL,PTER,STK4,HPCAL1,KIAA1598,PAK1,HAUS6,BASP1,ARRB1,NCF4,LGALS9,ANXA2P2,PHF2,RGS10,FKBP15,PPP2R5A,PAPSS2,PACSIN2,CAB39,AIF1,ARHGAP26,CLINT1,ATP1A1,EPB41L2,SNAP23,NCOA5,UBLCP1,DNAJC1,BDH1,FAM49B,NUFIP2,PWP1,CREM…
93	transfac_pro-M02072	0.0282282	3.1139	M2	FEV,ETV4,ETV5,FLI1,ETS2,ETV1,ETV2,ERG,ERF,ETS1,ELK3,GABPA,ETV3,ELK1,ELK4,ELF1,ELF4,ELF2,SPDEF,GABPB1,EHF,ELF3,ELF5,ETV7,ETV6	UBLCP1,URM1,ZNF622,YWHAB,PHB2,SH3GL1,AP1B1,CD2BP2,GMPR2,CLASP1,METTL3,IDI1,PPID,NCAPD2,EIF2A,CDK13,IGF2BP1,TMEM33,PTMA,PRPF38A,EMG1,CDC123,NUDT5,SPTLC2,COX17,IKZF1,LYRM7,EEF1B2,DNAJC1,ZNF512,ZHX1,HDHD2,OVCA2,RAB7A,PPP1R9B,ARHGDIB,ANXA6,COX7A2L,FAM49B,RPL37A,HLA-C,PLEC,ARHGEF1,BDH1,PSMB1,CHMP1B,CLINT1,PPP6R1
94	transfac_pro-M01979	0.0281272	3.09413	M2	ELF4,ELF1,ELF2,EHF,ETV6,ELF3,ELF5,ETV7,ELK4,ETV2,FLI1,ELK1,ETV1,GABPA,ETV4,ETS1,ELK3,ERF,ETV3,ETV5,ERG,FEV,ETS2,GABPB1,STAT1,SPDEF	CD2BP2,ZNF622,YWHAB,URM1,TMEM33,UBLCP1,CDC123,NUDT5,FAM172A,SH3GL1,PABPN1,AP1B1,VPS25,ZNF512,EIF2A,PHB2,IDI1,PAIP2,METTL3,GMPR2,FAM49B,IGF2BP1,CDK13,BDH1,PPP1R9B,CLASP1,PRPF38A,HDHD2,SPTLC2,GTPBP4,PPID,CHORDC1,PAAF1,CDKN2AIP,SUGT1,RAB7A,ARHGEF1,PTMA,CAB39,TMED7,EEF1B2,XPNPEP1,COX17,CTTNBP2NL,SND1,SMS,VPS41,LZIC,NCAPD2,CLINT1,ZHX1,IGFBP7,HLA-C,AGFG1,SMAP2,FAM107B,ARHGDIB,PSMB1,PPP6R1,COQ5,MORC2,ST…
95	stark-RAGTKCAANG	0.0280767	3.08425	M10		NUDT19,MVP,IGF2BP1,LYZ,PARP9,GSPT1,NT5C2,SMAP2,ALAD,CTSB,NDUFA7,RPL37A,CLASP1,TPD52,ZHX1,HAUS6,TSPO,TRIT1,TNFAIP2,REEP5,PITPNA,PLS3,PTER,CAPG,RAB7A,EPB41L2,PPP6R1,WNK1,GOSR1,STK39,BDH1,PLEC,EIF1,HCK,TOX4,ANXA6,SGK223,HLA-C,PAK1,UBAP1,CTTNBP2NL,SMS,SH3KBP1,METTL3,EIF2A,CAB39,TMEM33,CDV3,LRRFIP1,CEP164,SERBP1,FAM129A,TTC1,LGALS9,SERPINB8,TPX2,MICAL1,ENG,ARHGDIB,CDKN2C,STRBP,TMEM41B,ZNF629,ALDH1L1,C…
96	taipale-AACCCGGAAGTR-ELF1-full	0.028047	3.07844	M2	ELF1,ELF4,EHF,ELF3,ELF5,ELK3,ELF2,GABPA,ELK1,GABPB1,ELK4	FAM172A,TMEM33,CDK13,KIAA1598,SPTLC2,CD2BP2,PAIP2,ARPC1A,CLASP1,PPP6R1,CAPN1,BDH1,EIF2A,TMEM41B,PAAF1,UBLCP1,AGFG1,AK3,CNDP2,HLA-C,CHMP1B,CTTNBP2NL,GSTM4,OTUB1,ZNF622,CEP164,STK24,CD38,SND1,AHNAK,LZIC,CCDC6,STK4,LGALS9,PSMB1,PACSIN2,PRPF38A,ANXA6,PPP1R9B,CELF2,PTER,IKZF1,KPNA4,CDC123,NUDT5,DUSP23,VIM,WARS,CAPG,CTSS,ARHGDIB,NAPA,ATP1A1,COX7A2L,SPAG9,SNX2,MVP,WNK1,EZR,SH3KBP1,ENG,CDKN2AIP,TWF1,AP3S…
97	transfac_pro-M01986	0.0278954	3.0488	M2	ETS1,ETV2,ERF,ETV4,ERG,ETV1,ETV5,ELK4,ETS2,ETV3,ELK3,FLI1,FEV,GABPA,ELK1,ELF2,ELF4,ELF1,GABPB1,ETV7,SPDEF,ELF5,EHF,ELF3,ETV6	UBLCP1,ZNF622,URM1,YWHAB,AP1B1,PPID,CD2BP2,IDI1,CDK13,GMPR2,SH3GL1,PHB2,DNAJC1,CLASP1,NCAPD2,METTL3,EIF2A,COX17,HDHD2,PRPF38A,PSMB1,IKZF1,OVCA2,IGF2BP1,EEF1B2,CDC123,NUDT5,RAB7A,ARHGDIB,EMG1,VPS25,LZIC,ZNF512,HLA-C,EPB41L2,CHORDC1,SPTLC2,NME1,GTPBP4,PPP6R1,NIP7,DCK,LYRM7,CHMP1B,RPL37A,PLEC,PPP1R9B,ARHGEF1,ANXA6,TPM4,COX7A2L,DPYSL2,BAK1,ZHX1,AHSA1,STK4,CLINT1,BDH1,TMEM33,LRRFIP1,DIS3L2,SMAP2,TNFAI…
98	flyfactorsurvey-phol_SOLEXA_5_FBgn0035997	0.0278805	3.04589	M11	YY1,YY2,ZFP42	RAB7A,METTL3,PPP2R4,IGF2BP1,RBM3,ADNP,NUFIP2,SMEK1,SYNCRIP,NCDN,TIA1,TAF15,WTAP,MORC2,EIF1B,ATF7IP,GAPDH,BASP1,CREB1,PTMA,HMGB3,CCDC6,SH3KBP1,NCAM1,HN1,PABPN1
99	taipale-ACCGGAARYN-FLI1-DBD	0.0278597	3.04182	M2	FLI1,ERG,ETS1,ELK4,ETV2,ERF,ETV4,FEV,ETV3,ETV5,ETV1,GABPA,ETS2,ELK1,ELK3,ELF4,ELF1,GABPB1,ELF2,ETV7,ELF3,ETV6,EHF,ELF5	UBLCP1,YWHAB,ZNF622,URM1,PPID,CDK13,AP1B1,IDI1,PHB2,GMPR2,SH3GL1,DNAJC1,EIF2A,COX17,PSMB1,SPTLC2,CDC123,NUDT5,NCAPD2,METTL3,EEF1B2,VPS25,LYRM7,LZIC,NME1,IGF2BP1,CD2BP2,HDHD2,HLA-C,EMG1,CLASP1,RAB7A,OVCA2,PRPF38A,COX7A2L,RPL37A,CHMP1B,NIP7,PLS3,TMEM33,SMAP2,PLEC,CLINT1,ARHGEF1,IKZF1,CHORDC1,FAM172A,ARHGDIB,AHSA1,GNG5,CLIC4,TPX2,DCK,PPP6R1,GTPBP4,STK4,CLEC11A,PPP1R9B,GSPT1,PACSIN2,BDH1,PHKB,PAIP2,L…
100	hdpi-ELF2	0.0277973	3.02961	M2	ELF2,ELK1,ETV4,ETV1,ELK4,ETV5,ETV3,FEV,ELK3,ETS1,ETV2,EHF,ELF4,FLI1,ERG,ELF1,GABPA,GABPB1,ERF,ELF3	VPS25,CD2BP2,URM1,CDC123,NUDT5,ZNF622,PABPN1,UBLCP1,IDI1,PPID,CHORDC1,SUGT1,EIF2A,IMMT,METTL3,NCAPD2,NME1,CDK13,PAAF1,CLASP1,HAUS6,YWHAB,DNAJC1,AHSA1,TMEM33,STAT1,CEP164,PRPF38A,CLEC11A,EEF1B2,PSMB1,CAB39,GTPBP4,HDHD2,LZIC,FAM172A,FAM107B,FKBP1A,PHB2,GSPT1,SAP30BP,OVCA2,EPB41L2,EMG1,AGAP2,AP1B1,RAP1B,NOP2,LIG4,COX7A2L,PFKP,RHOA,MRPS22,HPCAL1,SNAP23,POLR2G,BAG1,STX18,PPP6R1,GMPR2,TWF1,DPYSL2,CDKN2…
101	taipale-ACCGGAARTN-ERG-DBD	0.0277944	3.02903	M2	ERG,FLI1,FEV,ETS1,ELK4,ERF,ETV4,ETV1,ETV2,ETV3,ELK3,ETS2,ETV5,ELK1,GABPA,GABPB1,ELF1,ELF4,ELF2,ETV6,ELF5,ELF3,EHF,ETV7	UBLCP1,YWHAB,ZNF622,URM1,PHB2,PPID,GMPR2,AP1B1,CDK13,IDI1,COX17,SH3GL1,EIF2A,DNAJC1,SPTLC2,NCAPD2,PSMB1,METTL3,EMG1,LYRM7,CDC123,NUDT5,RPL37A,CHMP1B,CLASP1,IGF2BP1,EEF1B2,HLA-C,LZIC,NME1,CLINT1,SMAP2,PLS3,COX7A2L,RAB7A,IKZF1,VPS25,ARHGEF1,OVCA2,PLEC,PRPF38A,HDHD2,PPP6R1,DCK,GNG5,NIP7,TMEM33,CLIC4,CREB1,AHSA1,TPX2,BDH1,PACSIN2,PPP1R9B,ARHGDIB,STK4,EFTUD1,CHORDC1,CDKN2AIP,SH3KBP1,ENG,MORC2,RAC1,FAM…
102	yetfasco-1549	0.0277617	3.02264	M4		IFI35,NT5C2,PAIP2,MAVS,SH3KBP1,NUDT19,IGF2BP1,NUFIP2,QTRT1,PRCC,TIA1,RAC1,TSPO,CAPN1,AHNAK,TRNAU1AP,HN1,TRAPPC3,SPAG9,ZNF428,SPTLC2,PLS3,WTAP,METTL3,CLASP1,CTSB,CD97,AP1B1,NME1,ARPC1A,RAB7A,PACSIN2,MVP,TMEM41B,PLEC,ATF7IP,ANXA2,STRBP,PNP,TPX2,GMFB,MAPK1,OTUB1,UIMC1,CDKN2AIP,UBAP1,NDUFS4,MAPRE1,IDH1,PPP1R9B,STK39,PGM1,TRIT1,RPL37A,PLIN3,GSR,PPP2R4,ASPSCR1,GOSR1,DPYSL2,SMAP2,SCAMP2,PITPNA,RHOA,ATP1…
103	transfac_pro-M02044	0.0277557	3.02148	M11	YY1	ADNP,WTAP,SMEK1,PTMA,RBM3,METTL3,ATF7IP,NCDN,TAF15,TIA1,NUFIP2,ZHX1,GAPDH,CREB1,SYNCRIP,RAB7A,MIOS,ACTR3,SH3KBP1,PPP2R4,BASP1,HPCAL1,CAB39,EIF1B,WNK1,AHNAK,PABPN1,TMSB4X
104	homer-M00562	0.0277349	3.01741	M12	RELA,REL,RELB,NFKB1,OVOL2,NFKB2,YY1	FAM129A,PABPN1,IGF2BP1,CREB1,AHNAK,EPDR1,NCF4,SYK,CLIC4,ANXA6,EPB41L2,CTSS,CAPG,PLS3,AGAP2,TNFAIP2,CELF2,EEF1B2,CAST,AHCYL1,CMTM6,SNAP23,PNKD
105	taipale-ACCGGAAGTN-ETV3-DBD	0.027729	3.01625	M2	ETV3,ERF,ERG,FEV,ETS1,ETV5,ELK4,ETV1,ETV4,ELK3,FLI1,ELK1,ETS2,GABPA,ETV2,GABPB1,ELF1,ELF4,ELF2,ETV6,ELF5	UBLCP1,YWHAB,AP1B1,CDK13,ZNF622,PHB2,IDI1,URM1,CD2BP2,PPID,LZIC,NCAPD2,EIF2A,DNAJC1,COX17,SH3GL1,SPTLC2,ZNF512,PTMA,PSMB1,RAB7A,OASL,PAIP2,METTL3,LYRM7,GMPR2,TMEM33,SMAP2,EMG1,CHMP1B,RPL37A,HLA-C,RBM22,CDC123,NUDT5,FAM172A,HDHD2,PHKB,EEF1B2,TPX2,PPP1R9B,NME1,PPP6R1,OVCA2,CLINT1,CTTNBP2NL,PACSIN2,CREM,TRIT1,ARHGAP17,IGF2BP1,NIP7,ARHGDIB,CEP164,STK4,PRPF38A,MICAL1,RAC1,TTC1,GSPT1,MAPRE1,TNFAIP2,PLS…
106	jaspar-PF0010.1	0.027723	3.01508	M11		METTL3,WTAP,ADNP,PTMA,ACTR3,GAPDH,NCDN,MIOS,ZHX1,IGF2BP1,TMEM41B,SMAP2,MORC2,ELMO1,BASP1,DUSP23,HN1,TRA2A,CCDC6,SERBP1,SMEK1,EPB41L2,CAB39,MAPRE1,RBM3,CTTNBP2NL,EIF1B,HPCAL1,CELF2
# Rank	Track id	AUC	NES	ClusterCode	Transcription factor	Target genes
1	wgEncodeSydhTfbsK562Stat2Ifna6hStdPk.narrowPeak.gz	0.0772228	7.10542	T1	STAT2	DTX3L,PARP9,DDX60,PARP14,MX1,MX2,OAS2,IFIT1,DDX58,UBE2L6,CAB39,NAPA,OAS3,TRIM22,ISG15,IFIT3,TRIM21,LGALS9,IFIH1,STAT1,CMPK2,SP110,OASL,BST2,IFI35,LAP3,EHD4,IFI16,PML,ZHX1,EIF2AK2,CD33,C14orf159,IFIT2,TAP2,BAG1,OGFR,BAK1,WARS
2	wgEncodeSydhTfbsK562Stat1Ifna6hStdPk.narrowPeak.gz	0.069006	6.06053	T2	STAT1	DDX60,DTX3L,PARP9,OAS2,MX1,NAPA,MX2,ISG15,OAS3,DDX58,LAP3,UBE2L6,IFIT1,STAT1,IFIT3,OASL,TRIM21,IFIH1,CAB39,TRIM22,SP110,PARP14,BST2,CMPK2,IFI35,EIF2AK2,EHD4,PML,IFI16,CD33,TAP2,BAG1,C14orf159,GNG5
3	wgEncodeSydhTfbsK562Stat2Ifna30StdPk.narrowPeak.gz	0.0653419	5.59459	T1	STAT2	MX1,DTX3L,PARP9,DDX58,SP110,STAT1,IFIT3,OAS3,IFIH1,LAP3,ISG15,DDX60,CMPK2,IFIT1,NAPA,UBE2L6,TRIM21,PARP14,IFI16,PML,TRIM22,CD33,OASL,IFI35,OAS2,BST2,WARS,EIF2AK2
4	wgEncodeSydhTfbsK562Stat1Ifna30StdPk.narrowPeak.gz	0.0582633	4.69443	T2	STAT1	DTX3L,PARP9,MX1,STAT1,DDX58,CMPK2,PARP14,ISG15,SP110,OAS3,UBE2L6,IFIT1,LAP3,IFIT3,DDX60,IFIH1,OASL,IFI16,NAPA,CD33,TRIM21,WARS,BST2,IFI35,PML,EIF2AK2
5	wgEncodeSydhTfbsK562Irf1Ifna30StdPk.narrowPeak.gz	0.0489618	3.51161	T3	IRF1	MX1,PARP14,OAS3,DTX3L,PARP9,PSMB10,UBE2L6,IFIT3,APOA1BP,PSMB8,IFIH1,SNAP23,IFI35,DDX58,OGFR,C14orf159,STAT1,PSME1,ISG15,SP110,TAP2,IFIT1

## Sheet: Supplementary Figure 8d_TAOK3
; Name	20200803_TAOK3_SFV_-.txt
; Species and nomenclature	Homo sapiens, HGNC symbols
; Motif collection	10K (9713 PWMs)
; Track collection	1120 ChIP-seq tracks (ENCODE raw signals)
; Minimum NEScore	3
; Rank threshold for visualization	5000
; ROC threshold for AUC calculation (%)	0.03
; Minimum identity between orthologous genes	0
; Maximum false discovery rate (FDR) on motif similarity	0.001
; Motif rankings database	20kb centered around TSS (7 species)
; Track rankings database	20kb centered around TSS (ChIP-seq-derived)
; Number of valid nodes	416
; iRegulon version	iRegulon v1.3 (build: 2015-02-12)
# Rank	Motif id	AUC	NES	ClusterCode	Transcription factor	Target genes
1	taipale-ACCGGAAGTN-ELK3-DBD	0.0456792	5.99301	M1	ELK3,ELK1,ETV1,ETV4,FEV,ETV5,ERG,GABPA,ELK4,ETS1,ETV3,FLI1,ETV2,ERF,ETS2,GABPB1,ELF1,ELF2,ELF4,ELF3,ELF5,EHF,ETV6	TRMT112,YWHAB,GGA1,AP1B1,UQCRQ,PHB2,PPID,PDCD11,IDI1,DHX8,AP1M1,MAGED2,CDC123,NUDT5,NCAPD2,EDEM3,PFDN6,GMPR2,DNAJC7,ZKSCAN1,COX17,PKN1,CHERP,SURF4,RAB7A,MAP7D1,LTV1,OVCA2,PAIP2,ZNF512,STUB1,C6orf120,TMEM33,FBXO3,PHKB,PRPF38A,IGF2BP1,NME1,CHMP1B,CHMP1A,GTPBP4,NIP7,MRPL13,MFN2,TAOK3,NAA35,SMAP2,C17orf62,SUGT1
2	transfac_pro-M02059	0.0447838	5.83688	M1	ELK1,ETV1,FEV,ERG,ELK3,ETV5,ETS1,ETV4,ELK4,ETV3,ETV2,ERF,GABPA,FLI1,ETS2,ELF1,GABPB1,ELF2,ELF4,ELF5,ELF3,EHF,ETV6,ETV7	TRMT112,YWHAB,GGA1,UQCRQ,PPID,AP1B1,PHB2,PDCD11,AP1M1,IDI1,EDEM3,DHX8,ZKSCAN1,CDC123,NUDT5,MAGED2,NCAPD2,GMPR2,PFDN6,DNAJC7,RAB7A,PKN1,COX17,ZNF512,SURF4,TMEM33,IGF2BP1,OVCA2,MAP7D1,LTV1,PRPF38A,PAIP2,FBXO3,CHORDC1,NME1,STUB1,GTPBP4,NAA35,C17orf62,C6orf120,RSL1D1,CHERP,NIP7,SUGT1,CHMP1A
3	transfac_pro-M01976	0.0446692	5.81688	M1	ELF2,ELF1,ELF4,EHF,ELF3,ETV2,ELK4,GABPA,ETV4,ETV1,FEV,ERF,ELF5,ELK1,ETV5,ETS1,FLI1,ETV7,ETV6,ELK3,ETV3,ERG,ETS2,GABPB1,SPDEF	UQCRQ,TRMT112,GGA1,YWHAB,AP1M1,EDEM3,DHX8,AP1B1,ZKSCAN1,TMEM33,PFDN6,MAP7D1,CDC123,NUDT5,PDCD11,ZNF512,GMPR2,MAGED2,PHB2,IDI1,C17orf62,IGF2BP1,PRPF38A,PAIP2,RSL1D1,C6orf120,PPID,PKN1,SURF4,RAB7A,CHERP,NCAPD2,HSPE1,DNAJC7,TMF1,GTPBP4,NAA35,BDH1,NDUFS2,COX17,CHORDC1,NEDD8,PDIA6,RSU1,ARHGDIB,CHMP1A,LTV1,VPS41,OVCA2,PARP4,NME1,MYO18A
4	taipale-ACCGGAAGTN-ELK1-DBD	0.0446026	5.80527	M1	ELK1,ELK3,ETV1,ETV4,FEV,ETV5,ERG,ELK4,GABPA,ETS1,ETV3,ETV2,ERF,FLI1,ETS2,GABPB1,ELF1,ELF2,ELF4,ETV6,ELF5,EHF,ELF3	YWHAB,TRMT112,GGA1,PHB2,AP1B1,PDCD11,UQCRQ,PPID,IDI1,MAGED2,CDC123,NUDT5,DHX8,AP1M1,GMPR2,ZKSCAN1,NCAPD2,PFDN6,COX17,DNAJC7,EDEM3,RAB7A,PKN1,SURF4,OVCA2,MAP7D1,LTV1,PAIP2,ZNF512,CHERP,STUB1,FBXO3,TMEM33,C6orf120,PHKB,PRPF38A,IGF2BP1,GTPBP4,CHMP1A,CHMP1B,NME1,NIP7,NAA35,SUGT1,TAOK3,MRPL13,CHORDC1,MRPS34,C17orf62,RSL1D1,SMAP2,MFN2,FANCI
5	transfac_pro-M02069	0.0442141	5.73752	M1	ETV5,ETV1,ETV4,ERG,ELK3,ETS1,FEV,ELK1,ETS2,FLI1,ETV2,ELK4,ERF,ETV3,GABPA,ELF1,ELF2,ELF4,GABPB1,ELF3,EHF,ELF5,SPDEF,ETV6,ETV7	TRMT112,YWHAB,GGA1,UQCRQ,AP1M1,AP1B1,PDCD11,PHB2,EDEM3,PPID,DHX8,IDI1,GMPR2,ZKSCAN1,CDC123,NUDT5,MAGED2,NCAPD2,PKN1,PFDN6,ZNF512,SURF4,IGF2BP1,RAB7A,DNAJC7,MAP7D1,OVCA2,PRPF38A,COX17,LTV1,C6orf120,TMEM33,RSL1D1,C17orf62,NME1,NAA35,CHMP1A,CHORDC1,NIP7,PAIP2
6	elemento-ACTTCCG	0.0440291	5.70526	M1	ETV6,EHF,ELF3,ELF5	YWHAB,PAIP2,AP1B1,GTPBP4,PHB2,GGA1,RAB7A,IDI1,UQCRQ,ZNF512,CHERP,TRMT112,MAGED2,ATXN10,TLK1,PPID,FANCI,TMEM33,C17orf62,PFDN6,TUFM,PDCD11,CDC123,NUDT5,POLA1,COX17,DNAJC7,AP1M1,ZKSCAN1,DHX8,C6orf120,TAOK3,EXOC3,PHKB,FBXO3,EDEM3,LTV1,NDUFS2,AK3,RARS2,WNK1,KIF23,STUB1,NCAPD2,WARS2,CHMP1A,PKN1,CPNE1,CDK1,MFN2,SLC25A1,FADS2,CREB1,RAC2,FKBP15,VRK3,SUGT1,BNIP2,PTER,BRD3,NCAPH,GAPDH,SRR,LRRC59,MRPS22,RAP1…
7	taipale-ACCGGAAGTN-ELK1-full	0.0440143	5.70268	M1	ELK1,ELK3,FEV,GABPA,ETV1,ELK4,ETV4,ETS1,ERG,ETV5,ERF,FLI1,ETV3,ETS2,ETV2,GABPB1,ELF1,ETV6,ELF2,ELF4,ELF5	TRMT112,YWHAB,AP1B1,GGA1,IDI1,PHB2,MAGED2,AP1M1,UQCRQ,CDC123,NUDT5,DNAJC7,PDCD11,PPID,DHX8,NCAPD2,PFDN6,GMPR2,LTV1,EDEM3,SURF4,FBXO3,ZKSCAN1,COX17,OVCA2,STUB1,RAB7A,PHKB,PKN1,CHMP1B,MRPL13,PAIP2,CHERP,MAP7D1,NAA35,TAOK3,CHMP1A,SMAP2,MFN2,NME1,IGF2BP1,C6orf120,TMEM33,EPB41L2,RAC2,EXOC3,NIP7,SUGT1,FADS2,RARS2,ARHGAP15,PRPF38A,SH3KBP1,RSU1,MRPL10,EFTUD1,RSL1D1,CPNE1,ZNF512,SFXN1,SERPINB8,BDH1,ROCK1,…
8	taipale-ACCGGAARYN-ETV1-DBD	0.0438848	5.6801	M1	ETV1,ETV4,ETV5,FEV,ERG,ELK1,ELK3,ELK4,ERF,ETS1,ETV2,GABPA,FLI1,ETV3,ETS2,ELF1,GABPB1,ELF2,ELF4,EHF,ETV6,ELF3,ELF5,ETV7,SPDEF	TRMT112,YWHAB,GGA1,PDCD11,AP1B1,AP1M1,PPID,PHB2,UQCRQ,IDI1,DHX8,MAGED2,PKN1,NCAPD2,GMPR2,EDEM3,CDC123,NUDT5,SURF4,COX17,OVCA2,DNAJC7,RAB7A,PFDN6,ZKSCAN1,CHERP,MAP7D1,ZNF512,IGF2BP1,PRPF38A,C6orf120,NME1,LTV1,CHORDC1,RSU1,STUB1,FBXO3,NIP7,NAA35,ARHGDIB,TMEM33,CHMP1B,CHMP1A,TAOK3,MRPS34,PAIP2,MFN2,RSL1D1,GTPBP4,SUGT1,PHKB
9	transfac_pro-M02053	0.0434445	5.60333	M1	ELF1,ELF4,ELF2,EHF,ELF3,ETV2,ELK4,GABPA,FEV,ELF5,ERF,ETV6,ETV4,ETV1,ETS1,ETV7,ETV5,ELK1,FLI1,ETS2,ELK3,ERG,ETV3,SPDEF,GABPB1	UQCRQ,GGA1,TRMT112,AP1M1,YWHAB,EDEM3,AP1B1,PFDN6,TMEM33,ZKSCAN1,DHX8,ZNF512,MAP7D1,CDC123,NUDT5,PDCD11,C17orf62,MAGED2,IDI1,IGF2BP1,PKN1,RSL1D1,GMPR2,PHB2,PRPF38A,TMF1,C6orf120,PAIP2,SURF4,BDH1,HSPE1,RAB7A,NDUFS2,PPID,NAA35,ARHGDIB,GTPBP4,NCAPD2,CHERP,DNAJC7
10	taipale-ACCGGAAGTN-GABPA-full	0.0433742	5.59107	M1	GABPA,ETV1,ETV4,ELK3,ELK1,ETV5,ELK4,ERG,FEV,ETS1,FLI1,ETV3,ETV2,ERF,ETS2,GABPB1,ELF1,ELF4,ELF2,ETV6,ELF5,ELF3,EHF	TRMT112,UQCRQ,YWHAB,AP1B1,DHX8,MAGED2,PFDN6,AP1M1,GGA1,ZKSCAN1,DNAJC7,NCAPD2,IDI1,EDEM3,PPID,PHB2,CDC123,NUDT5,SURF4,PAIP2,MAP7D1,ZNF512,LTV1,GMPR2,CHERP,PHKB,C6orf120,PKN1,PDCD11,RAB7A,TMEM33,COX17,STUB1,C17orf62,OVCA2,RSL1D1,SMAP2,CHMP1B,NME1,MRPL13,CHMP1A,TAOK3,FBXO3,PRPF38A,EXOC3,ARHGDIB,FKBP15,IGF2BP1,MFN2,NAA35,ANXA6,CPNE1,SH3KBP1,TMF1,EPB41L2,AK3,ARHGAP15,SLC25A1,TMEM41B,SUGT1,NEDD8,FADS2,…
11	taipale-ACCGGAAGTN-Elk3-DBD	0.0433335	5.58397	M1	ELK1,ELK3,GABPA,ETV1,FEV,ETV4,ETV5,ERG,ELK4,ETS1,FLI1,ERF,ETV3,ETS2,ETV2,GABPB1,ELF1,ELF2,ELF4,ETV6,ELF5	TRMT112,YWHAB,AP1B1,GGA1,IDI1,MAGED2,PHB2,AP1M1,UQCRQ,DNAJC7,PPID,CDC123,NUDT5,PDCD11,DHX8,NCAPD2,PFDN6,LTV1,EDEM3,SURF4,GMPR2,FBXO3,ZKSCAN1,STUB1,PHKB,COX17,OVCA2,RAB7A,PKN1,CHERP,MRPL13,CHMP1B,PAIP2,SMAP2,NAA35,MFN2,TAOK3,MAP7D1,NME1,CHMP1A,IGF2BP1,C6orf120,EPB41L2,TMEM33,EXOC3,RAC2,SUGT1,FADS2,RARS2,ARHGAP15,PRPF38A,NIP7,MRPL10,ZNF512,SERPINB8,RSU1,CPNE1,PSME3,SH3KBP1,EFTUD1,FKBP15,RSL1D1,SFXN…
12	transfac_pro-M02060	0.0431559	5.553	M1	ELK3,ETV1,ETV5,ERG,FEV,ELK1,ETV4,ETS1,ETV2,ERF,ELK4,ETS2,ETV3,GABPA,FLI1,ELF1,ELF4,GABPB1,ELF2,EHF,ELF3,ELF5,ETV6,ETV7,SPDEF	TRMT112,YWHAB,UQCRQ,GGA1,AP1B1,AP1M1,PPID,IDI1,PHB2,PDCD11,EDEM3,MAGED2,NCAPD2,PFDN6,DHX8,PKN1,ZKSCAN1,CDC123,NUDT5,GMPR2,DNAJC7,IGF2BP1,RAB7A,LTV1,PRPF38A,ZNF512,NME1,OVCA2,SURF4,STUB1,MAP7D1,COX17,RSL1D1,NAA35,PAIP2,CHORDC1,FBXO3,TAOK3,CHERP,TMEM33,NIP7,GTPBP4,C6orf120,CHMP1A,PHKB,SUGT1,C17orf62,MRPL13,ARHGDIB,MFN2,MRPS34,EXOC3,PSME3,CHMP1B,GLS,EPB41L2,HK1,CPNE1,SMAP2,FANCI,SFXN1,RSU1,CREM,FKBP…
13	taipale-ACCGGAAGTN-ETV4-DBD	0.0429561	5.51816	M1	ETV4,ETV1,ETV5,FEV,ERG,ELK3,ERF,FLI1,ETV2,ETS1,ELK1,ELK4,ETS2,ETV3,GABPA,ELF1,ELF2,GABPB1,ELF4,ELF3,EHF,ELF5,ETV6,SPDEF,ETV7	TRMT112,YWHAB,GGA1,PDCD11,PHB2,AP1B1,AP1M1,UQCRQ,IDI1,PPID,DHX8,PKN1,EDEM3,MAGED2,GMPR2,NCAPD2,CDC123,NUDT5,SURF4,RAB7A,COX17,PFDN6,MAP7D1,PRPF38A,IGF2BP1,DNAJC7,ZKSCAN1,OVCA2,ZNF512,CHERP,LTV1,C6orf120,TMEM33,NME1,RSU1,ARHGDIB,CHORDC1,STUB1,NIP7,CHMP1B,GTPBP4,PAIP2,FBXO3,CHMP1A,NAA35,TAOK3,MFN2,BDH1,EPB41L2,SUGT1,ANXA6,RSL1D1,C17orf62,SMAP2,PHKB,MRPS34,MRPL13,EXOC3,FANCI,GLS,MRPL10,RAB32,ARHGEF6…
14	transfac_pro-M01983	0.0428488	5.49945	M1	ELK4,ETV5,ETV1,ETV4,ERG,FEV,ETS2,ELK3,ETS1,ERF,ETV2,ELK1,FLI1,ETV3,GABPA,ELF1,ELF2,ELF4,GABPB1,ELF3,EHF,ELF5,SPDEF,ETV6,ETV7	TRMT112,YWHAB,UQCRQ,GGA1,AP1M1,AP1B1,EDEM3,PPID,IDI1,PHB2,MAGED2,ZKSCAN1,PFDN6,PDCD11,DHX8,NCAPD2,CDC123,NUDT5,PKN1,DNAJC7,ZNF512,GMPR2,IGF2BP1,RAB7A,PRPF38A,LTV1,OVCA2,RSL1D1,SURF4,TMEM33,NME1,C6orf120,COX17,PAIP2,C17orf62,FBXO3,TAOK3,STUB1,NAA35,CHMP1A,MAP7D1,GTPBP4,CHERP,NIP7,MRPL13,ARHGDIB,PHKB,CREM,EXOC3,SUGT1,GLS,TMED7,CHORDC1,CPNE1,SFXN1,FADS2,EPB41L2,RSU1,MFN2,CHMP1B,CES1,SMAP2,MRPS34,PDI…
15	taipale-ACCGGAARTN-ELK4-DBD	0.0427896	5.48913	M1	ELK4,ETS1,ERG,ETV1,FEV,FLI1,ETV4,ERF,ETV5,ELK1,ETV2,ELK3,ETV3,ETS2,GABPA,GABPB1,ELF2,ELF4,ELF1,ETV6,ELF3,ELF5,ETV7,EHF	TRMT112,YWHAB,GGA1,PPID,AP1B1,UQCRQ,IDI1,PHB2,PDCD11,GMPR2,AP1M1,MAGED2,PKN1,DHX8,EDEM3,MAP7D1,CDC123,NUDT5,DNAJC7,NCAPD2,ZKSCAN1,COX17,PFDN6,SURF4,CHERP,OVCA2,LTV1,NME1,RAB7A,FBXO3,RSL1D1,IGF2BP1,NAA35,PRPF38A,C6orf120,CHMP1B,STUB1,MRPS34,CHMP1A,TMEM33,RSU1,PHKB,NIP7,PAIP2,MRPL13,C17orf62,TAOK3,SUGT1,SFXN1,CHORDC1,GLS,ZNF512,RARS2,SMAP2,BDH1,EFTUD1,HK1,DCK,ARHGDIB,MFN2,GIT2,EPB41L2,RAC2,EXOC3,GT…
16	transfac_pro-M01984	0.0426638	5.46719	M1	ERF,ETV2,ETV4,ETV3,ETV1,ETV5,FEV,ETS1,ELK3,ERG,ELK4,FLI1,ETS2,ELK1,GABPA,ELF1,ELF4,ELF2,EHF,GABPB1,ELF5,ELF3,ETV6,ETV7,SPDEF	YWHAB,TRMT112,GGA1,PDCD11,AP1B1,AP1M1,UQCRQ,PRPF38A,PHB2,PPID,ZNF512,IGF2BP1,IDI1,RAB7A,NCAPD2,DHX8,CDC123,NUDT5,EDEM3,ZKSCAN1,MAGED2,GMPR2,OVCA2,TMEM33,PKN1,PFDN6,SURF4,CHORDC1
17	taipale-KSYGGAAGTN-ETV6-full	0.0425232	5.44268	M1	ETV6,EHF,GABPB1,ETV4,ETV1,ELF3,ETV3,ELK4,ETV5,ETV2,ETS1,ELK3,ELK1,GABPA,ELF5,ELF1,ELF4,FEV,ERF,ERG,SPIB,FLI1,SPI1,ELF2,ETS2,SPIC	YWHAB,AP1B1,RAB7A,TRMT112,GGA1,UQCRQ,DHX8,ZNF512,GTPBP4,MAP7D1,PAIP2,TMEM33,PHB2,MAGED2,CHERP,ZKSCAN1,IDI1,AP1M1,PDCD11,SURF4,GMPR2,NCF4,COX17,DNAJC7,IGF2BP1,PFDN6,CDC123,NUDT5,PKN1,ETF1,CHMP1B,ARHGDIB,C6orf120,EXOC3,AGAP2,PPID,TLK1,EDEM3,ARHGAP15,C17orf62,CCDC12,SMAP2,VTA1,FANCI,NCAPD2
18	transfac_pro-M01992	0.0423863	5.41881	M1	ETV5,ETV2,ETS1,ETV1,ELK4,ETV4,ERG,ELK3,ELK1,ERF,ETS2,FEV,FLI1,ETV3,GABPA,ELF2,ELF1,ELF4,ELF5,EHF,ELF3,ETV7,GABPB1,SPDEF,ETV6	TRMT112,YWHAB,UQCRQ,GGA1,PDCD11,AP1M1,AP1B1,ZKSCAN1,DHX8,CDC123,NUDT5,PHB2,IDI1,PPID,EDEM3,GMPR2,NCAPD2,PFDN6,MAGED2,ZNF512,PKN1,MAP7D1,SURF4,TMEM33,PRPF38A,CHORDC1,C6orf120,C17orf62,IGF2BP1,SUGT1,RAB7A,NAA35,COX17,DNAJC7,RSL1D1,OVCA2,CHERP,ARHGDIB,PAIP2,TMED7,GTPBP4,TMF1,LTV1,NIP7,CHMP1A
19	transfac_pro-M02068	0.0423086	5.40526	M1	ETV3,ERF,ETV4,ETV1,ETV2,ELK4,ERG,ETV5,ELK1,ETS1,FEV,ELK3,FLI1,GABPA,ETS2,ELF4,GABPB1,ELF2,ELF1,ETV6,EHF,ELF3,ELF5,ETV7	YWHAB,TRMT112,PDCD11,GGA1,AP1B1,PHB2,AP1M1,PPID,UQCRQ,IDI1,NCAPD2,EDEM3,MAGED2,ZKSCAN1,CDC123,NUDT5,PRPF38A,PKN1,RAB7A,DHX8,TMEM33,ZNF512,OVCA2,COX17,DNAJC7,GMPR2,MAP7D1,SURF4,IGF2BP1,CHORDC1,CHERP,PFDN6,FANCI,NIP7,PAIP2,NME1,RSL1D1,SUGT1,GTPBP4,C6orf120,NAA35,TMED7,C17orf62,MFN2,MRPS34,EXOC3,ARHGDIB,CHMP1B,RAC1,FBXO3,CHMP1A,EPB41L2,LTV1,RSU1,SFXN1,PELO,RAP1B,MRPL13,MRPL10,RAB32,VTA1,STUB1,CES1,G…
20	transfac_pro-M01981	0.0422827	5.40074	M1	ELK1,ETV5,ETS2,ETV1,FEV,ETV4,ETS1,ELK3,ERG,FLI1,ETV2,ERF,ELK4,GABPA,ETV3,ELF1,ELF2,ELF4,GABPB1,SPDEF,EHF,ELF3,ELF5,ETV6,ETV7	TRMT112,YWHAB,UQCRQ,GGA1,AP1M1,AP1B1,EDEM3,PPID,PDCD11,NCAPD2,IDI1,PHB2,DHX8,MAGED2,PFDN6,PKN1,CDC123,NUDT5,DNAJC7,ZKSCAN1,IGF2BP1,GMPR2,LTV1,ZNF512,SURF4,PRPF38A,OVCA2,RAB7A,NME1,RSL1D1,STUB1,MAP7D1,NAA35,TMEM33,TAOK3,COX17,FBXO3,C17orf62,MFN2,ARHGDIB,CHMP1A,NIP7,GLS,C6orf120,MRPL13,PAIP2,CHMP1B,SUGT1,CREM,TMED7,CHORDC1,EXOC3,PHKB,EPB41L2,RSU1,SFXN1,GTPBP4,CPNE1,PELO,FADS2,HK1,CES1,CHERP,SMAP2,B…
21	taipale-ACCGGAAGTN-FEV-DBD	0.0421902	5.38461	M1	FEV,ETV1,ERG,ETV4,ELK1,ELK4,ETV5,ETS1,ELK3,ERF,FLI1,ETV3,ETS2,ETV2,GABPA,GABPB1,ELF1,ELF4,ELF2,ELF5,ETV6,ELF3,EHF	TRMT112,YWHAB,GGA1,PHB2,PDCD11,AP1B1,PPID,IDI1,AP1M1,UQCRQ,GMPR2,PKN1,MAGED2,EDEM3,MAP7D1,DHX8,COX17,CDC123,NUDT5,SURF4,DNAJC7,NCAPD2,PFDN6,LTV1,RAB7A,IGF2BP1,OVCA2,FBXO3,ZKSCAN1,STUB1,CHMP1B,PRPF38A,NME1,TMEM33,NIP7,ZNF512,MRPL13,NAA35,CHMP1A,RSU1,CHORDC1,PAIP2,SMAP2,C6orf120,RSL1D1,CHERP,ARHGDIB,PHKB,C17orf62,TAOK3,BDH1,MFN2,DCK,EFTUD1,EXOC3,ARHGAP15,MRPS34,GTPBP4,TSPO,SH3KBP1,SUGT1,CREB1,EPB41…
22	taipale-ACCGGAWGYN-ETV5-DBD	0.0420496	5.3601	M1	ETV5,ETS1,ETV4,ETV1,ETV2,ERF,ETV3,ERG,ELK3,ELK4,ETS2,ELK1,FEV,GABPA,FLI1,ELF2,ELF4,ELF1,GABPB1,ELF5,SPDEF,EHF,ETV6,ELF3,ETV7	YWHAB,TRMT112,GGA1,PDCD11,AP1B1,PPID,PHB2,IDI1,UQCRQ,MAGED2,PKN1,AP1M1,ZNF512,NCAPD2,RAB7A,ZKSCAN1,DHX8,GMPR2,EDEM3,COX17,CDC123,NUDT5,IGF2BP1,DNAJC7,CHERP,PRPF38A,CHORDC1,SURF4,PFDN6,OVCA2,C6orf120,NIP7,NME1,GTPBP4,MAP7D1,TMEM33,CHMP1A,PAIP2,STUB1,NAA35,SUGT1,LTV1,ARHGDIB,FANCI,MRPS34,TMED7,EXOC3,RSU1,PARP4,C17orf62,FBXO3,CHMP1B,RSL1D1,MFN2,SFXN1,FADS2,VRK3,TAOK3,BAK1,CAMK2D,NDUFS2,PHKB,CES1,RAR…
23	taipale-AWCGAAACCGAAACY-IRF9-full	0.0420089	5.353	M2	IRF9,IRF8,IRF4,IRF5,IRF3,IRF7	DTX3L,PARP9,UBE2L6,TAP2,DDX58,MX1,DYNLT1,PARP14,TMED7,OAS3,TDRD7,MECP2,SLC25A22,CREB1,PYCARD,BLVRA,ISG20,C14orf159,CCDC6,BAK1,GDI2,TAOK3,DERL1,PARP4,CREM,TMEM33,OAS2,NCAM1,GNPNAT1,SLC25A12,GNB4,FKBP4,CKS1B,IFIT1,WBP4,STOM,AGK,COMMD10,PSME1,CHAF1B,ELMO1,AP1B1,CAT,GLS,AKAP7,MNDA,HK1,ILVBL,IFI16,PNP,TRAFD1,CARS2,ECHDC1,MRPS14,PTPN23,UPF2,ARHGDIB,NLN,CKB,TFRC,ETF1,ATF7IP,BICD2,LYZ,FAM105A,CARS,LGALS8…
24	transfac_pro-M01975	0.0417943	5.31558	M1	ELF1,ELF4,ELF2,EHF,ELF3,FEV,ELK4,ETV2,GABPA,ETS1,ETV5,ERF,ETV4,ETS2,ELK1,ETV1,ELF5,FLI1,ELK3,ETV7,ERG,ETV3,ETV6,SPDEF,GABPB1	UQCRQ,TRMT112,GGA1,EDEM3,AP1M1,DHX8,PFDN6,TMEM33,ZKSCAN1,MAP7D1,C17orf62,CDC123,NUDT5,AP1B1,YWHAB,IDI1,PDCD11,GMPR2,PHB2,MAGED2,SURF4,PKN1,RSL1D1,PAIP2,ZNF512,DNAJC7,BDH1,HSPE1,NDUFS2,PPID,C6orf120,IGF2BP1,NAA35,RSU1,MYO18A,LTV1,COX17,NCAPD2,NEDD8,CHMP1A,PARP4,VPS41,TMF1,TAOK3,NCAPH,ANXA2,PDIA6,SMAP2,TMED7,ARHGDIB,CHORDC1,FKBP15,GTPBP4,ANXA6,PGM1,SLC25A1,CPNE1,FADS2,EXOC3,CARS,NAPA,BRD3,NME1,SUGT…
25	transfac_pro-M02058	0.0417388	5.3059	M1	ELK4,ETV1,ETV4,ETV3,ETV2,ERF,ETV5,ERG,ELK3,ETS1,ELK1,FEV,GABPA,FLI1,ETS2,ELF4,ELF2,ELF1,GABPB1,ELF3,ETV7,ELF5,EHF,ETV6,SPDEF	TRMT112,YWHAB,UQCRQ,ZKSCAN1,GGA1,AP1M1,AP1B1,PPID,EDEM3,IDI1,MAGED2,CDC123,NUDT5,PFDN6,PDCD11,NCAPD2,DNAJC7,ZNF512,TMEM33,PHB2,RSL1D1,OVCA2,DHX8,RAB7A,PRPF38A,PAIP2,PKN1,SUGT1,CHERP,C6orf120,NME1,MRPS34,IGF2BP1,CHMP1A,LTV1,PHKB,TAOK3,C17orf62,NAA35,STUB1,NIP7,CHORDC1,GTPBP4,SFXN1,FBXO3,NEDD8,RARS2,EXOC3,TMF1,MRPL10,MRPL13,PSME3,GLS,COX17,TMED7,SLC25A1,EPB41L2,GMPR2,MFN2,FANCI,FADS2,SMAP2,CPNE1,AK…
26	transfac_pro-M02037	0.0417055	5.30009	M1	FEV,ERF,ETV2,ETV1,ETV3,ERG,ETV4,ETS1,ELK4,FLI1,ETV5,ELK3,GABPA,ETS2,ELK1,ELF4,ELF1,ELF2,GABPB1,ETV7,ELF5,ELF3,EHF,ETV6,SPDEF	TRMT112,YWHAB,GGA1,PDCD11,PHB2,AP1B1,PPID,AP1M1,UQCRQ,PKN1,IDI1,NCAPD2,MAGED2,GMPR2,MAP7D1,EDEM3,DHX8,TMEM33,PRPF38A,COX17,ZKSCAN1,CDC123,NUDT5,SURF4,DNAJC7,RAB7A,IGF2BP1,PFDN6,OVCA2,ZNF512,CHERP,CHORDC1,NME1,RSL1D1,PAIP2,C6orf120,NIP7,LTV1,FANCI,NAA35,C17orf62,RSU1,STUB1,CHMP1A,CHMP1B,ARHGDIB,MFN2,SUGT1,TAOK3,MRPL13,BDH1,MRPS34,GTPBP4,FBXO3,SMAP2,PHKB,EXOC3,SFXN1,GLS,MYO18A,CES1,RARS2,ALAD,EPB41…
27	transfac_pro-M01979	0.0416981	5.2988	M1	ELF4,ELF1,ELF2,EHF,ETV6,ELF3,ELF5,ETV7,ELK4,ETV2,FLI1,ELK1,ETV1,GABPA,ETV4,ETS1,ELK3,ERF,ETV3,ETV5,ERG,FEV,ETS2,GABPB1,STAT1,SPDEF	YWHAB,UQCRQ,TRMT112,GGA1,TMEM33,ZKSCAN1,EDEM3,DHX8,CDC123,NUDT5,AP1M1,PFDN6,C17orf62,AP1B1,ZNF512,PHB2,HSPE1,MAP7D1,IDI1,MAGED2,PAIP2,TMF1,PDCD11,RSL1D1,GMPR2,NDUFS2,CHERP,IGF2BP1,BDH1,MYO18A,C6orf120,PRPF38A,GTPBP4,PKN1,PPID,CHORDC1,NAA35,PDIA6,NEDD8,SUGT1,RAB7A
28	jaspar-PF0003.1	0.041613	5.28396	M1	GABPA,GABPB1,ELK1,ELK4,ELF1,ETV4,ETV1,ETV5,ELK3,ELF5,ETS1,FEV,ERG,ETV3,EHF,ELF4,ERF,ELF3,ETV2,ELF2,ETV6,FLI1	IDI1,GGA1,ZKSCAN1,YWHAB,AP1B1,TRMT112,UQCRQ,PFDN6,GTPBP4,MAGED2,CHERP,RAB7A,PPID,ATXN10,AP1M1,DNAJC7,C6orf120,PAIP2,TLK1,MRPS34,C17orf62,TAOK3,PHKB,SLC25A1,EDEM3,CHMP1A,FBXO3,DHX8,NCAPD2,OVCA2,ZNF512,STUB1,CDC123,NUDT5,LTV1,TMEM33,PHB2,AK3,PKN1,COX17,USP5,FKBP15,NAPG,RAC2,SMAP2,SUGT1,MRPS22,EXOC3,FADS2,TMEM41B,CCDC115,NEDD8,EFTUD1,BCKDHA,NAA35,POLA1,HAUS6,PTPN23,NDUFS2,CREM,GIT2,RARS2,KIF23,VRK3,…
29	transfac_pro-M02056	0.0412578	5.22203	M1	ELF4,ELF1,EHF,ELF3,ELF2,GABPA,ELK4,ETV2,FLI1,ETV1,ELK1,ETV6,ELF5,ETV4,ERF,ETV7,ETS1,FEV,ETV3,ETV5,ELK3,ETS2,ERG,GABPB1,SPDEF	UQCRQ,TRMT112,GGA1,YWHAB,EDEM3,AP1M1,ZKSCAN1,TMEM33,AP1B1,IDI1,PFDN6,PRPF38A,PPID,DHX8,MAP7D1,IGF2BP1,PDCD11,MAGED2,PKN1,C17orf62,RSL1D1,ZNF512,PHB2,GMPR2,CDC123,NUDT5,GTPBP4,NCAPD2,PAIP2,CHERP,RAB7A,CHORDC1,NDUFS2,C6orf120,HSPE1,MYO18A,SUGT1,NAA35
30	factorbook-GABP	0.0411801	5.20848	M1	GABPA,ELK4,GABPB1,ELK1,ETV1,ETV4,ETS1,ETV3,ETV2,ETV5,ERG,ELK3,ERF,FLI1,FEV,ELF4,ETS2,ETV6,ELF2,ELF1,ELF3,ELF5,EHF	TRMT112,YWHAB,UQCRQ,ZKSCAN1,AP1B1,DHX8,MAGED2,GGA1,PAIP2,PPID,IDI1,MAP7D1,RAB7A,CHERP,CDC123,NUDT5,COX17,DNAJC7,AP1M1,PHKB,PFDN6,PDCD11,GMPR2,TMEM33,PHB2,NCAPD2,C6orf120,ZNF512,RSL1D1,GTPBP4,OVCA2,ARHGAP15,EDEM3,CHMP1B,C17orf62,SURF4,CHMP1A,PKN1,SUGT1,LTV1,EXOC3,MRPS34,SLC25A1,STUB1,OTUB1,PRPF38A,MRPL13,TAOK3,SMAP2,NAA35,FKBP15,NIP7,SFXN1,IGF2BP1,SH3KBP1,NME1,FBXO3,RAC2,ELMO1,MICAL1,MFN2,TLK1,TER…
31	homer-M00043	0.0411246	5.1988	M1	ELK4,ETV1,ETV2,GABPA,ERF,ELK1,FLI1,ETV4,ETS1,ETV3,ETV5,ELF4,ELF2,ELK3,FEV,ERG,ELF1,ETS2,ETV7,EHF,ELF3,ETV6,ELF5,GABPB1,SPDEF	TRMT112,UQCRQ,GGA1,YWHAB,CHORDC1,PDCD11,ZKSCAN1,PPID,EDEM3,IDI1,GMPR2,AP1B1,CDC123,MAGED2,NUDT5,NCAPD2,PHB2,TMEM33,DHX8,IGF2BP1,SUGT1,AP1M1,PKN1,PFDN6,CHERP,MAP7D1,RSL1D1,PRPF38A,NME1,C17orf62,NIP7,C6orf120,NAA35,ARHGDIB,SURF4,COX17,ZNF512,DNAJC7,GTPBP4,OVCA2,HK1,PSME3,LTV1,RSU1,CHMP1A,RAB7A,PAIP2,NEDD8,MRPS34,STUB1,SMAP2,TAOK3,ERLIN2,NUF2,CREB1,PARP4,NOP2,EPB41L2,HSPE1,PDIA6,TMED7,MYO18A,BDH1,BR…
32	jaspar-MA0062.2	0.0411024	5.19493	M1	GABPA,ETS1,ELK1,GABPB1,ELK4,ETV1,ELK3,FLI1,ETV4,ETV3,ERG,ERF,ELF2,FEV,ETS2,ELF1,ETV7,ELF4,ETV5,ELF3,ETV6,STAT1	TRMT112,UQCRQ,YWHAB,GGA1,ZKSCAN1,PAIP2,MAGED2,DHX8,IDI1,AP1B1,COX17,CDC123,NUDT5,PPID,CHERP,TMEM33,GMPR2,C6orf120,GTPBP4,MAP7D1,PHKB,AP1M1,DNAJC7,RSL1D1,PFDN6,C17orf62,EDEM3,RAB7A,PHB2,ZNF512,SUGT1,MRPS34,ARHGAP15,CHMP1A,PDCD11,TAOK3,ATXN10,OTUB1,OVCA2,EXOC3,SLC25A1,CHMP1B,LTV1,RAC2,PARP4,PKN1,AK3,FBXO3,MICAL1,BDH1,FKBP15,TLK1,NCAPD2,TMEM41B,HSPE1,MRPL13,ELMO1,CCDC6,HAUS6,NDUFS2,STUB1,SCAMP2,NEDD…
33	flyfactorsurvey-pnt_SANGER_5_FBgn0003118	0.0410358	5.18332	M1	FLI1,ETS1,ERG,FEV,ELK3,ELK4,ETS2,ETV5,ETV1,ETV4,ERF,ETV2,GABPA,ELK1,ETV3,GABPB1,ELF1,ELF4,ELF2	TRMT112,UQCRQ,AP1M1,CDC123,NUDT5,GGA1,IDI1,PHB2,MAP7D1,AP1B1,PPID,DHX8,DNAJC7,GMPR2,C17orf62,EDEM3,SURF4,PDCD11,MAGED2,YWHAB,NCAPD2,PKN1,FBXO3,PFDN6,LTV1,MRPL13,PDIA6,TDRD7,COX17,CHORDC1,CHMP1B,ZKSCAN1,PELO,NAA35,RSU1,SMAP2,LIG1,TMEM33,CREB1,RSL1D1,DCK,IGF2BP1,TAOK3,BDH1,GLS,CHMP1A,SFXN1,EFTUD1,RAC1,NIP7,RBM17,BZW2,NDUFV1
34	taipale-ACCGGAARYN-FLI1-full	0.0406103	5.10912	M1	FLI1,ERG,ETS1,ELK4,ERF,FEV,ELK3,ETV1,ETV3,ETV2,ETV4,ETV5,ETS2,GABPA,ELK1,GABPB1,ELF1,ELF4,ELF2,ETV6,ETV7	TRMT112,YWHAB,GGA1,AP1B1,PHB2,MAP7D1,GMPR2,IDI1,PPID,UQCRQ,MAGED2,PDCD11,AP1M1,DNAJC7,PKN1,EDEM3,SURF4,NCAPD2,DHX8,CDC123,NUDT5,COX17,NME1,CHMP1B,FBXO3,OVCA2,IGF2BP1,PFDN6,LTV1,MRPL13,NAA35,ZKSCAN1,GIT2,RSL1D1,STUB1,SFXN1,RAB7A,TAOK3,PHKB,RSU1,GLS,EFTUD1,PRPF38A,HK1,CHMP1A,BDH1,SMAP2,DCK,NIP7,CREB1,ARHGDIB,MFN2,TMEM33,PRKAR1A,ETF1,M6PR,EPB41L2,C17orf62,SH3KBP1,PDIA6,RAC1,ARHGAP15,MRPS34,MYO18A,TS…
35	homer-M00052	0.0404031	5.07299	M1	ELF1,GABPA,ETV1,ELK4,ELK1,ELF5,ERG,ELK3,ETV4,ETV5,ETV3,ETS1,FEV,ERF,ETV2,FLI1,EHF,GABPB1,ETS2,ELF4,ELF2,ETV6,ELF3	TRMT112,YWHAB,DHX8,ZKSCAN1,PPID,IDI1,AP1B1,UQCRQ,GGA1,PFDN6,AP1M1,PHB2,RAB7A,MAGED2,DNAJC7,MAP7D1,GTPBP4,EDEM3,CDC123,NUDT5,COX17,NCAPD2,PAIP2,TAOK3,C17orf62,GMPR2,TMEM33,PDCD11,CHMP1B,ZNF512,FBXO3,CHERP,SURF4,SLC25A1,PKN1,EXOC3,LTV1,SMAP2,NIP7,PHKB,C6orf120,OVCA2,RAC2,CHMP1A,CREM,SUGT1,RAB32,ARHGAP15,STUB1,MRPL13,TOMM5,PARP4,PRPF38A,PYCARD,NAA35,ROCK1,NME1,NEDD8,TMEM41B,FKBP15,CPNE1,VTA1,CDK1,EL…
36	taipale-NCGAAACCGAAACT-IRF8-full	0.0403661	5.06654	M2	IRF8,IRF4,IRF5,IRF9,IRF3,IRF7	DTX3L,PARP9,TAP2,PARP14,TDRD7,TMED7,UBE2L6,ISG20,MX1,DDX58,CCDC6,PYCARD,PARP4,WBP4,SLC25A22,CREB1,BAK1,OAS3,ARSB,GDI2,DYNLT1,BRD3,TAOK3,IFIT1,GNB4,TMEM33,CRELD2
37	taipale-ACCGGAARYN-ETS1-full	0.0402107	5.03944	M1	ETS1,FLI1,ETV2,ERF,ERG,ELK4,FEV,ETV1,ETV4,GABPA,ETV3,ETS2,ETV5,ELK3,ELK1,ELF4,ELF1,ELF2,GABPB1,ETV7,ELF3,SPDEF,EHF,ELF5,ETV6	TRMT112,GGA1,AP1M1,YWHAB,UQCRQ,MAP7D1,GMPR2,AP1B1,PDCD11,PKN1,IDI1,PPID,EDEM3,PHB2,MAGED2,DHX8,SURF4,CDC123,NUDT5,NCAPD2,ZKSCAN1,DNAJC7,COX17,PFDN6,RSL1D1,RSU1,NAA35,IGF2BP1,TMEM33,OVCA2,C17orf62,PRPF38A,NME1,LTV1,CHMP1B,NIP7,CHORDC1,PRKAR1A,CHMP1A,SMAP2,FBXO3,BDH1,GLS,ARHGDIB,DCK
38	homer-M00042	0.040096	5.01944	M1	ELK1,ETV1,ETV4,ETV2,ETV3,ELK4,FLI1,ETS1,ETV5,GABPA,ERF,ERG,ELK3,FEV,ELF4,ELF2,ETS2,ELF3,ELF1,GABPB1,ELF5,EHF,ETV7,ETV6	TRMT112,YWHAB,GGA1,PDCD11,UQCRQ,PHB2,PPID,DHX8,AP1B1,IDI1,CHORDC1,MAGED2,ZKSCAN1,CDC123,NUDT5,GMPR2,NCAPD2,TMEM33,AP1M1,EDEM3,MAP7D1,CHERP,COX17,PKN1,RAB7A,SUGT1,PRPF38A,PFDN6,NME1,SURF4,ARHGDIB,GTPBP4,C17orf62,IGF2BP1,PAIP2,C6orf120,DNAJC7,RSL1D1,NUF2,ZNF512,MRPS34,EPB41L2,NOP2,CREB1,OVCA2,LTV1,NAA35,NIP7,RSU1,SMAP2,CHMP1A,NDUFS2,STUB1,CHMP1B,ERLIN2,MYO18A,PDIA6,HSPE1,PARP4,CES1,TMF1,MFN2,ROCK1,…
39	factorbook-STAT2	0.0400813	5.01686	M2	STAT2,STAT1,IRF7,IRF2,IRF1,IRF6,IRF3,IRF5,IRF8,IRF4,ZEB1,IRF9,PRDM1	OAS2,DDX58,DTX3L,IFIT1,GNB4,PARP9,TDRD7,MX2,PARP14,MX1,PYCARD,CCDC6,UBE2L6,ISG20,SH3KBP1,WBP4,TAOK3,BLVRA
40	flyfactorsurvey-Ets97D_SANGER_10_FBgn0004510	0.0399	4.98525	M1	GABPA,ERG,ELK4,ETS1,FLI1,ELK3,ETV3,ELK1,ERF,ETV1,ETV5,ETV2,FEV,ETV4,ETS2,GABPB1,ELF1,ELF2,ELF4,ETV6	TRMT112,YWHAB,PDCD11,PPID,PHB2,IDI1,GGA1,UQCRQ,AP1B1,CDC123,NUDT5,AP1M1,DHX8,GMPR2,NCAPD2,TMEM33,DNAJC7,CHORDC1,ZKSCAN1,OVCA2,PFDN6,MAGED2,EDEM3,MAP7D1,COX17,SURF4,NAA35,FBXO3,LTV1,C17orf62,CHERP,NIP7,IGF2BP1,RSU1,RSL1D1,CHMP1B,PKN1,MRPS34,PRPF38A,DCK,MRPL13,CHMP1A,RAB7A,SUGT1,ARHGDIB,SFXN1
41	taipale-ACCGGAARTN-ERG-full	0.0397927	4.96654	M1	ERG,FLI1,ETS1,ELK4,FEV,ETV1,ERF,ELK3,ETV4,ETV5,ETV3,ETV2,ELK1,ETS2,GABPA,GABPB1,ELF1,ELF2,ELF4,ETV6,ELF5,ELF3,ETV7,EHF	TRMT112,YWHAB,GGA1,MAP7D1,AP1B1,GMPR2,PHB2,IDI1,PPID,UQCRQ,PDCD11,PKN1,MAGED2,COX17,DHX8,AP1M1,DNAJC7,SURF4,EDEM3,CDC123,NUDT5,NCAPD2,CHMP1B,RAB7A,PFDN6,OVCA2,NME1,IGF2BP1,ZKSCAN1,CHERP,LTV1,FBXO3,RSL1D1,NAA35,PRPF38A,RSU1,MRPL13,SMAP2,STUB1,C6orf120,CHMP1A,NIP7,TMEM33,BDH1,PHKB,SFXN1,C17orf62,DCK,EFTUD1,TAOK3,PAIP2,CREB1,SH3KBP1,MFN2,GIT2,MRPS34,GLS,ARHGDIB,ETF1,ARHGAP15,MYO18A,ZNF512,HK1
42	transfac_pro-M01982	0.039715	4.95299	M1	ELK3,ERF,ETV4,ETV1,ETV2,ELK4,ETV5,ETV3,ETS1,ERG,FLI1,GABPA,FEV,ELK1,ETS2,ELF1,ELF4,ELF2,GABPB1,EHF,ELF3,ETV7,ELF5,ETV6,SPDEF	TRMT112,YWHAB,GGA1,UQCRQ,AP1M1,PPID,AP1B1,PDCD11,MAGED2,IDI1,EDEM3,PHB2,NCAPD2,ZKSCAN1,PKN1,DHX8,PFDN6,CDC123,NUDT5,RAB7A,DNAJC7,PRPF38A,OVCA2,ZNF512,NME1,IGF2BP1,GMPR2,CHERP,RSL1D1,COX17,SURF4,PAIP2,TMEM33,LTV1,C6orf120,MAP7D1,NIP7,NAA35,PHKB,SUGT1,TAOK3,STUB1,MRPS34,CHMP1A,FBXO3,CHORDC1,ARHGDIB,C17orf62,GTPBP4,MRPL13,GLS,MFN2,SFXN1,EXOC3,FANCI
43	homer-M00041	0.0396595	4.94331	M1	ELF1,GABPA,ELF5,ETV1,ELK1,ELK4,ETV4,ETV3,ETS1,ETV5,EHF,ETV2,ELK3,ELF2,ERG,ERF,ELF3,FEV,ELF4,GABPB1,FLI1,ETV6,ETS2	TRMT112,ZKSCAN1,YWHAB,DHX8,UQCRQ,GGA1,PPID,IDI1,CDC123,NUDT5,PHB2,PFDN6,AP1B1,AP1M1,EDEM3,RAB7A,MAGED2,PDCD11,GMPR2,C17orf62,TAOK3,GTPBP4,PAIP2,DNAJC7,NCAPD2,MAP7D1,COX17,TMEM33,CHERP,SUGT1,C6orf120,ZNF512,SLC25A1,NDUFB7,PRPF38A,CHMP1B,PKN1,NIP7,RSL1D1,NEDD8,CHORDC1,EXOC3,CHMP1A,NAA35,CREM,LTV1,TOMM5,PHKB,NOP2,ROCK1,CCDC88B,FADS2,OVCA2,RAB32,SMAP2,PYCARD,TMF1,CPNE1,PARP4,SURF4,NME1,FBXO3,OTUB1
44	transfac_pro-M02038	0.039641	4.94009	M1	FLI1,ETV2,ERF,ETV4,ETV1,ELK4,ETV3,ETS1,ERG,FEV,ETV5,ELK3,ELK1,GABPA,ETS2,ELF4,ELF2,ELF1,GABPB1,ETV7,ETV6,ELF5,ELF3,EHF	TRMT112,YWHAB,GGA1,PDCD11,PPID,AP1B1,PHB2,MAP7D1,AP1M1,GMPR2,IDI1,UQCRQ,PKN1,NCAPD2,MAGED2,DHX8,COX17,EDEM3,PRPF38A,SURF4,ZKSCAN1,CDC123,NUDT5,OVCA2,TMEM33,RAB7A,CHORDC1,DNAJC7,CHERP,IGF2BP1,PFDN6,NME1,ARHGDIB,RSU1,NIP7,ZNF512,RSL1D1,C6orf120,CHMP1B,NAA35,MRPS34,EPB41L2,PAIP2,LTV1,C17orf62,MRPL13,GTPBP4,MFN2,FANCI,SUGT1,SMAP2,BDH1,CHMP1A,DCK,FBXO3,STUB1,GLS,MYO18A,PHKB,ALAD,SFXN1,RAC1,EXOC3,PSME3…
45	transfac_pro-M01985	0.0396151	4.93557	M1	ERG,ETV2,ERF,ETV3,ETS1,ETV1,ELK4,ETV4,FLI1,ETV5,ELK3,ETS2,FEV,GABPA,ELK1,ELF4,GABPB1,ELF1,ELF2,ETV6,ETV7,EHF,ELF3,ELF5,SPDEF	TRMT112,YWHAB,AP1B1,PDCD11,GGA1,PPID,AP1M1,MAP7D1,UQCRQ,PHB2,NCAPD2,IDI1,MAGED2,GMPR2,DHX8,PKN1,EDEM3,RAB7A,SURF4,PRPF38A,ZKSCAN1,OVCA2,COX17,DNAJC7,CDC123,NUDT5,TMEM33,IGF2BP1,ZNF512,NME1,PFDN6,CHERP,RSL1D1,NIP7,CHMP1B,NAA35,PAIP2,ARHGDIB,GIT2,FANCI,C17orf62,MFN2,GLS,EPB41L2,MRPL13,RAC1,CHORDC1,RSU1,C6orf120,MYO18A,SFXN1,CHMP1A,BDH1,CREB1,LTV1,EXOC3,SMAP2,PRKAR1A,MRPS34,IMMT,GTPBP4,PHKB,STUB1,TA…
46	transfac_pro-M02066	0.0396114	4.93492	M1	ETV4,ETV1,ETV2,ELK4,ETV3,ERF,ETV5,ERG,ELK1,ETS1,ELK3,FEV,GABPA,FLI1,ETS2,ELF4,ELF1,ELF2,GABPB1,ELF3,ELF5,EHF,ETV6,ETV7,SPDEF	YWHAB,TRMT112,GGA1,AP1B1,PPID,PDCD11,PHB2,AP1M1,IDI1,UQCRQ,PKN1,MAGED2,NCAPD2,PRPF38A,RAB7A,MAP7D1,COX17,GMPR2,EDEM3,ZKSCAN1,DHX8,OVCA2,SURF4,ZNF512,DNAJC7,CHERP,CDC123,NUDT5,IGF2BP1,PFDN6,CHORDC1,C6orf120,NME1,TMEM33,GTPBP4,NIP7,PAIP2,MRPS34,SUGT1,ARHGDIB,NAA35,RSL1D1,FANCI,C17orf62,STUB1,PHKB,PARP4,RSU1,CHMP1B,LTV1,CHMP1A,EPB41L2,MFN2,FBXO3,SMAP2,ANXA6,EXOC3,RARS2,TAOK3,BDH1,PSME3,NUF2,MRPL13,R…
47	transfac_pro-M01990	0.0393228	4.8846	M1	ETV3,ERF,ETV2,ETV1,ETV4,ELK4,ETV5,ERG,ETS1,ELK3,GABPA,FLI1,ELK1,FEV,ETS2,ELF4,ELF2,ETV6,ELF1,GABPB1,EHF,ELF3,ELF5,ETV7	YWHAB,TRMT112,GGA1,PHB2,PDCD11,AP1B1,PPID,UQCRQ,IDI1,AP1M1,NCAPD2,PKN1,PRPF38A,GMPR2,RAB7A,MAGED2,IGF2BP1,OVCA2,ZNF512,EDEM3,ZKSCAN1,SURF4,MAP7D1,COX17,DNAJC7,DHX8,CHORDC1,CHERP,TMEM33,CDC123,NUDT5,PFDN6,NME1,FANCI,NIP7,RSU1,NAA35,C6orf120,MFN2,GTPBP4,RAC1,CHMP1B,ARHGDIB,PAIP2,RSL1D1,EPB41L2,PELO,EXOC3,SMAP2,C17orf62,DCK,STUB1,GLS,RAB32,LTV1,CHMP1A,CES1,SFXN1,PDIA6,CAMK2D,RAP1B,CREB1,BDH1,ALAD,FB…
48	taipale-ACCGGAARYN-ETS1-DBD	0.0391156	4.84847	M1	ETS1,ERG,ELK4,FLI1,FEV,ELK3,ETV1,ERF,ETV2,ETV5,ETV4,ETS2,ETV3,ELK1,GABPA,ELF1,GABPB1,ELF4,ELF2,ETV6,ELF5,ELF3,ETV7,EHF,SPDEF	TRMT112,YWHAB,MAP7D1,GGA1,AP1B1,UQCRQ,GMPR2,PHB2,IDI1,PPID,DHX8,MAGED2,PDCD11,SURF4,AP1M1,PKN1,COX17,EDEM3,DNAJC7,CDC123,NUDT5,NCAPD2,RAB7A,CHMP1B,PFDN6,ZKSCAN1,IGF2BP1,NME1,OVCA2,PRPF38A,ZNF512,CHERP,LTV1,ANXA6,SH3KBP1,RSL1D1,C17orf62,MRPL13,RSU1,BDH1,C6orf120,SMAP2,ARHGDIB,FBXO3,CREB1,NIP7,EFTUD1,NAA35,PAIP2,PHKB,GLS,DCK,CHMP1A,STUB1,TMEM33,SFXN1
49	transfac_pro-M02065	0.0390601	4.83879	M1	ETV1,ETV4,ETV2,ELK4,ERF,ETV3,ELK1,ETV5,GABPA,ETS1,ERG,FLI1,ELK3,FEV,ETS2,ELF4,GABPB1,ELF2,ELF1,ETV7,ELF5,EHF,ELF3,ETV6,SPDEF	YWHAB,TRMT112,GGA1,PDCD11,PHB2,AP1B1,AP1M1,PPID,MAGED2,NCAPD2,PKN1,IDI1,UQCRQ,MAP7D1,GMPR2,PRPF38A,CHORDC1,RAB7A,COX17,TMEM33,DHX8,CDC123,NUDT5,IGF2BP1,CHERP,ZKSCAN1,SURF4,OVCA2,DNAJC7,C6orf120,ZNF512,GTPBP4,NME1,EDEM3,PFDN6,NIP7,ARHGDIB,PAIP2,EPB41L2,PARP4,MRPS34,SUGT1,RSU1,FANCI,C17orf62,AGAP2,RSL1D1,CHMP1B,PDIA6,PSME3,NUF2,PELO,MFN2,STUB1,SMAP2,NAA35,CHMP1A,BDH1,ANXA6,RAC1,CES1,LGALS8,MRPL13,E…
50	transfac_pro-M02054	0.0390342	4.83428	M1	ELF2,ELF1,EHF,ELF4,ELF3,ELK4,ETV2,ETV7,ELF5,ETS1,ETV6,ETV1,FLI1,ERF,GABPA,ETV5,ELK1,ETV4,FEV,ERG,ETV3,ELK3,ETS2,SPDEF,GABPB1	TRMT112,UQCRQ,EDEM3,ZKSCAN1,GGA1,YWHAB,AP1M1,PFDN6,DHX8,CDC123,NUDT5,TMEM33,C17orf62,GMPR2,IDI1,PDCD11,AP1B1,NAA35,RSL1D1,BDH1,NDUFS2,CHORDC1,PKN1,MYO18A,PPID,ZNF512,PHB2,IGF2BP1,TMF1,NEDD8,C6orf120,RSU1,MAGED2,SUGT1,HSPE1,MAP7D1,SURF4,NCAPH,NCAPD2,CHMP1A
51	transfac_pro-M02061	0.0387826	4.79041	M1	ERF,ETV2,ETV3,ETV4,ETV1,ETS1,ELK4,GABPA,ERG,FEV,ETV5,FLI1,ELK3,ETS2,ELK1,ELF4,ELF1,ELF2,GABPB1,ETV7,ELF3,EHF,ETV6,ELF5,SPDEF	YWHAB,TRMT112,GGA1,PDCD11,PPID,AP1B1,PHB2,AP1M1,PKN1,IDI1,UQCRQ,NCAPD2,PRPF38A,MAGED2,EDEM3,GMPR2,IGF2BP1,ZKSCAN1,RAB7A,OVCA2,MAP7D1,SURF4,COX17,DHX8,ZNF512,DNAJC7,CDC123,NUDT5,TMEM33,CHORDC1,PFDN6,CHERP,NME1,NIP7,RSU1,NAA35,FANCI,C6orf120,RSL1D1,GLS,TAOK3,LTV1,STUB1,MFN2,SMAP2,ARHGDIB,MRPL13,C17orf62,RAC1,MRPS34,PAIP2,CHMP1B,SFXN1,GTPBP4,EXOC3,FBXO3,CES1,CHMP1A,SUGT1,IMMT,PDIA6,BDH1
52	transfac_pro-M02771	0.0387456	4.78395	M2	STAT1,STAT2	DDX58,MX1,OAS2,DTX3L,MX2,EPB41L2,PARP9,GNB4,BLVRA,CREB1,TDRD7,IFI16,MAGED2,PARP14,STOM,BID,NDUFB4,MECP2,UPF2,IFIT1,OAS3,LGALS9,NFATC2IP,UBE2L6,PYCARD,FADS2,TOMM5,ELMO1,TAOK3
53	transfac_pro-M02062	0.0386605	4.76911	M1	ERG,ETS1,ETV1,ELK4,FEV,ETV5,ELK3,ETV4,ELK1,ETV2,FLI1,ERF,ETS2,ETV3,GABPA,ELF2,ELF1,GABPB1,ELF4,ETV6,ELF5,EHF,ELF3,ETV7,SPDEF	TRMT112,YWHAB,GGA1,PHB2,PDCD11,AP1B1,PPID,GMPR2,AP1M1,MAP7D1,IDI1,PKN1,DHX8,UQCRQ,EDEM3,SURF4,NCAPD2,COX17,MAGED2,CDC123,NUDT5,DNAJC7,IGF2BP1,PFDN6,RAB7A,OVCA2,CHMP1B,ZKSCAN1,RSU1,TMEM33,PRPF38A,NME1,ARHGDIB,LTV1,CHORDC1,NIP7,FBXO3,SMAP2,DCK,NAA35,ZNF512,GTPBP4,CHERP,ANXA6,STUB1,C17orf62,CHMP1A,BDH1,RSL1D1,SH3KBP1
54	transfac_pro-M02073	0.0386494	4.76718	M1	FLI1,FEV,ETV4,ETV5,ETV1,ERG,ERF,ETS1,ETV2,ETS2,ELK3,ELK4,ELK1,ETV3,GABPA,ELF2,ELF1,GABPB1,ELF4,EHF,ELF3,ETV6,ELF5,SPDEF,ETV7	TRMT112,PDCD11,YWHAB,AP1B1,GGA1,AP1M1,GMPR2,PHB2,DHX8,NCAPD2,UQCRQ,SURF4,PPID,IDI1,MAP7D1,CDC123,NUDT5,PFDN6,EDEM3,PKN1,ZKSCAN1,MAGED2,DNAJC7,OVCA2,IGF2BP1,LTV1,RSU1,COX17,NAA35,EPB41L2,CHMP1B,ARHGEF6,GLS,DCK,FBXO3,ANXA6,PRPF38A,STUB1,EFTUD1,ARHGDIB,RAB7A,BDH1,NIP7,SFXN1,M6PR,TAOK3,CREB1,CHMP1A,HK1,HN1L,MRPL10,C17orf62,SMAP2,NME1
55	taipale-ACCGGAAGTN-ETV3-DBD	0.0386161	4.76137	M1	ETV3,ERF,ERG,FEV,ETS1,ETV5,ELK4,ETV1,ETV4,ELK3,FLI1,ELK1,ETS2,GABPA,ETV2,GABPB1,ELF1,ELF4,ELF2,ETV6,ELF5	YWHAB,TRMT112,UQCRQ,AP1B1,GGA1,MAGED2,PHB2,DHX8,IDI1,DNAJC7,AP1M1,PPID,CHERP,NCAPD2,EDEM3,PDCD11,SURF4,COX17,MAP7D1,PKN1,PFDN6,ZNF512,RAB7A,FBXO3,PAIP2,GMPR2,TMEM33,NDUFV1,LTV1,SMAP2,C17orf62,CHMP1B,ZKSCAN1,C6orf120,MRPL13,CDC123,NUDT5,PHKB,MFN2,RSL1D1,CHMP1A,TAOK3,PDIA6,EXOC3,NME1,OVCA2,STUB1,NAA35,FANCI,CREM,CES1,TRIT1,LIG1,IGF2BP1,NIP7,ARHGDIB,SCARB1,PRPF38A,MICAL1,SFXN1,RAC1
56	taipale-ACCGGAARYN-FLI1-DBD	0.0386087	4.76008	M1	FLI1,ERG,ETS1,ELK4,ETV2,ERF,ETV4,FEV,ETV3,ETV5,ETV1,GABPA,ETS2,ELK1,ELK3,ELF4,ELF1,GABPB1,ELF2,ETV7,ELF3,ETV6,EHF,ELF5	TRMT112,YWHAB,GGA1,PPID,MAP7D1,AP1B1,UQCRQ,IDI1,PHB2,AP1M1,GMPR2,EDEM3,PKN1,PDCD11,MAGED2,COX17,DHX8,SURF4,CDC123,DNAJC7,NUDT5,NCAPD2,ZKSCAN1,RSL1D1,NME1,IGF2BP1,PFDN6,FBXO3,RAB7A,OVCA2,PRPF38A,NAA35,LTV1,CHMP1B,C17orf62,NIP7,TMEM33,SMAP2,RSU1,CHERP,CHORDC1,CHMP1A,ARHGDIB,STUB1,MRPS34,DCK,GTPBP4,SFXN1,GIT2,C6orf120,MRPL13,BDH1,TAOK3,PHKB,PAIP2,GLS,PRKAR1A,SUGT1,ZNF512,CREB1,EFTUD1,RARS2
57	transfac_pro-M02072	0.0385458	4.74911	M1	FEV,ETV4,ETV5,FLI1,ETS2,ETV1,ETV2,ERG,ERF,ETS1,ELK3,GABPA,ETV3,ELK1,ELK4,ELF1,ELF4,ELF2,SPDEF,GABPB1,EHF,ELF3,ELF5,ETV7,ETV6	TRMT112,GGA1,PDCD11,YWHAB,AP1M1,PHB2,AP1B1,EDEM3,UQCRQ,DHX8,PKN1,GMPR2,MAP7D1,SURF4,IDI1,PPID,NCAPD2,PFDN6,IGF2BP1,MAGED2,TMEM33,PRPF38A,CDC123,NUDT5,COX17,RSU1,ZKSCAN1,DNAJC7
58	jaspar-MA0076.1	0.0382165	4.69169	M1	ELK4,ERG,ETV5,ETV1,ELK3,FLI1,FEV,ETS1,ETV4,ELK1,ETV3,ERF,ETS2,ETV2,GABPA,GABPB1,ELF1,ELF4,ELF2	TRMT112,CDC123,NUDT5,IDI1,UQCRQ,PPID,AP1M1,AP1B1,NCAPD2,PHB2,GGA1,DNAJC7,ZKSCAN1,YWHAB,PFDN6,MAGED2,PDCD11,DHX8,FBXO3,EDEM3,LTV1,PKN1,NAA35,GMPR2,OVCA2,C17orf62,MRPS34,CHMP1A,SUGT1,STUB1,RSL1D1,COX17,CHORDC1,SURF4,RARS2,PHKB,SFXN1,MFN2,NDUFV1,TAOK3,NIP7,TMEM33,CHERP,C6orf120,NME1,CREM,EFTUD1,FADS2,SMAP2,RSU1,CHMP1B,GLS,CPNE1,TMED7,MRPL13,TDRD7,HK1,RAC1,AK3,PELO,CES1,SERPINB8,ARHGDIB,MAP7D1,BDH1,L…
59	transfac_pro-M01987	0.0379797	4.6504	M1	ETV1,ETV2,ETV4,ELK4,ERF,ETV3,GABPA,ETS1,ETV5,ETS2,ERG,ELK3,ELK1,FEV,FLI1,ELF4,ELF1,ELF2,GABPB1,ETV7,SPDEF,ELF5,EHF,ELF3,ETV6	TRMT112,YWHAB,GGA1,AP1M1,AP1B1,UQCRQ,PDCD11,MAGED2,PPID,PHB2,NCAPD2,MAP7D1,IDI1,PKN1,GMPR2,ZKSCAN1,DHX8,SURF4,PRPF38A,CDC123,NUDT5,RAB7A,PFDN6,DNAJC7,IGF2BP1,OVCA2,CHORDC1,EDEM3,COX17,ZNF512,NME1,CHERP,NIP7,C6orf120,TMEM33,RSL1D1,PAIP2,RSU1,GTPBP4,NAA35,C17orf62,CHMP1B,ARHGDIB,MRPS34,EPB41L2,LTV1,SUGT1,CHMP1A,STUB1,BDH1,PARP4,MFN2,TAOK3,PSME3,PRKAR1A,ANXA6,MRPL13,SMAP2,GLS,PHKB,SFXN1
60	taipale-ACCGGAARTN-ERG-DBD	0.0379612	4.64718	M1	ERG,FLI1,FEV,ETS1,ELK4,ERF,ETV4,ETV1,ETV2,ETV3,ELK3,ETS2,ETV5,ELK1,GABPA,GABPB1,ELF1,ELF4,ELF2,ETV6,ELF5,ELF3,EHF,ETV7	TRMT112,YWHAB,GGA1,MAP7D1,PHB2,PPID,GMPR2,AP1B1,IDI1,PDCD11,PKN1,UQCRQ,AP1M1,MAGED2,COX17,EDEM3,SURF4,DHX8,DNAJC7,NCAPD2,CDC123,NUDT5,CHMP1B,IGF2BP1,NME1,FBXO3,LTV1,SMAP2,PFDN6,CHERP,RAB7A,RSU1,OVCA2,PRPF38A,DCK,RSL1D1,ZKSCAN1,NIP7,NAA35,TMEM33,CREB1,STUB1,BDH1,C17orf62,ARHGDIB,MRPL13,MYO18A,SFXN1,CHMP1A,EFTUD1,MFN2,ETF1,C6orf120,PDIA6,CHORDC1,ARHGAP15
61	transfac_pro-M01258	0.0376245	4.58847	M1	GABPB1,ELK1,GABPA,ELK4,ETV1,ETV4,ELF1,ETV3,ETV2,ETS1,ELK3,ETV5,ERG,ERF,FEV,FLI1,ELF4,ETV6,ELF2,ELF5,ELF3,EHF,ETS2,ETV7,GLI3	TRMT112,ZKSCAN1,YWHAB,DHX8,GGA1,PPID,MAGED2,MAP7D1,AP1B1,CDC123,NUDT5,PAIP2,PHB2,EDEM3,COX17,UQCRQ,RAB7A,GMPR2,AP1M1,PFDN6,DNAJC7,C17orf62,TMEM33,IDI1,CHERP,PDCD11,GTPBP4,C6orf120,CHMP1B,ETF1,RSL1D1,NCAPD2,ARHGAP15,NME1,CHMP1A,SURF4,SFXN1,ZNF512,PHKB,NIP7,ANXA6,SLC25A1,TAOK3,PKN1,EXOC3,IMMT,MFN2,RAP1B,PFKP,OTUB1,OVCA2,RARS2,ELMO1,ARHGDIB,MRPS22,MRPL13,SUGT1,PRPF38A,NEDD8,ROCK1,SMAP2,RAB32,TMEM41B…
62	transfac_pro-M01989	0.0375505	4.57556	M1	ETS2,ETV2,ETV4,ERF,ETV1,ETV3,ERG,ELK4,ETS1,ETV5,GABPA,FEV,ELK3,FLI1,ELK1,ELF4,ELF2,ELF1,GABPB1,ELF5,EHF,ELF3,ETV7,ETV6,SPDEF	TRMT112,YWHAB,GGA1,AP1B1,PDCD11,AP1M1,PPID,MAP7D1,IDI1,PHB2,UQCRQ,GMPR2,PKN1,DHX8,NCAPD2,PRPF38A,COX17,MAGED2,SURF4,RAB7A,TMEM33,ZKSCAN1,EDEM3,IGF2BP1,ZNF512,OVCA2,CHERP,CDC123,NUDT5,PFDN6,ARHGDIB,DNAJC7,C6orf120,GTPBP4,NIP7,CHORDC1,EPB41L2,RSU1,NAA35,ANXA6,NME1,CHMP1B
63	transfac_pro-M02039	0.0375283	4.57169	M1	GABPA,ETV2,ERF,ETS1,ETV1,ETV4,ETV3,FLI1,ELK4,ERG,ETV5,ELK3,ELK1,FEV,ETS2,ELF4,ELF2,ELF1,GABPB1,ETV7,ELF3,EHF,ELF5,ETV6,SPDEF	TRMT112,YWHAB,GGA1,PPID,AP1B1,UQCRQ,PDCD11,AP1M1,IDI1,PHB2,NCAPD2,EDEM3,PRPF38A,PKN1,MAGED2,ZKSCAN1,IGF2BP1,GMPR2,MAP7D1,RAB7A,OVCA2,COX17,DHX8,PFDN6,CDC123,NUDT5,DNAJC7,SURF4,CHERP,CHORDC1,NME1,RSL1D1,TMEM33,ZNF512,NIP7,NAA35,MRPS34,GTPBP4,PAIP2,SUGT1,LTV1,C6orf120,C17orf62,ARHGDIB,STUB1,CHMP1A,GLS,RSU1,PSME3,FBXO3,MRPL13,IMMT,EPB41L2,GIT2,PRKAR1A,FANCI,SFXN1,TAOK3,RARS2,PHKB,MFN2,CHMP1B,SMAP2,B…
64	taipale-NCGAAACCGAAACY-IRF8-DBD	0.0372249	4.51879	M2	IRF8,IRF9,IRF4,IRF5,IRF3,IRF7,IRF1,IRF2	DTX3L,PARP9,PARP14,TDRD7,UBE2L6,TAP2,ISG20,DDX58,MX1,TMED7,CREB1,GNB4,IFIT1,BRD3,SLC25A22,TAOK3,DYNLT1,OAS2,PYCARD
65	swissregulon-ELK1-4_GABP_A-B1_.p3	0.0371805	4.51104	M1	GABPB1,GABPA,ELK1,ELK4,ETV1,ETV4,ETV3,ETV2,ELK3,ERG,ETS1,ETV5,ERF,FLI1,ETV6,FEV,ELF1,ELF2,ELF4,ELF5,ETS2	YWHAB,TRMT112,ZKSCAN1,MAP7D1,UQCRQ,AP1B1,DHX8,MAGED2,PPID,PAIP2,IDI1,RAB7A,CHERP,CDC123,NUDT5,COX17,DNAJC7,GTPBP4,PHKB,PHB2,GGA1,C6orf120,CHMP1B,GMPR2,C17orf62,SURF4,ETF1,AP1M1,NCAPD2,PFDN6,RSL1D1,TMEM33,ARHGAP15,SH3KBP1,MICAL1,SFXN1,ARHGDIB,MRPS34,ZNF512,CHMP1A,EXOC3,SUGT1,PKN1,OVCA2,AGAP2,RAC2,STUB1,TERF2,NME1,RARS2,NUF2,EPB41L2,ATXN10,ELMO1,KIF23,AGK,RAB32,NDUFS2,FBXO3,PRPF38A,STAU1,PDCD11,TLK…
66	transfac_pro-M01165	0.0369363	4.46846	M1	ELK1,GABPA,ERF,ELK4,ELK3,ETS1,ETV1,ETV3,FEV,FLI1,ETV4,ERG,ETV5,ETS2,ETV2,ELF1,GABPB1,ETV6,ELF4,ELF2,ELF5	TRMT112,YWHAB,AP1M1,DHX8,DNAJC7,MAGED2,GGA1,CHMP1B,EDEM3,AP1B1,CDC123,NUDT5,PDCD11,NCAPD2,GMPR2,TDRD7,MAP7D1,RAB7A,SMAP2,PHB2,TMEM33,LTV1,EXOC3,NAA35,ZKSCAN1,MRPL13,UQCRQ,COX17,CREB1,ARHGAP15,OVCA2,TAOK3,IDI1,SURF4,GLRX5,RHEB,PFDN6,FADS2,SEC63,WBP4,TLK1,PAIP2,DERL1,STAU1,C14orf159,PKN1,HSD17B10,LIG1,WARS2,GLS,BDH1,EPB41L2,CES1,BNIP2,NIP7,HK2,M6PR,MYO18A,STUB1,FBXO3,RAC2,ARHGDIB,PHKB,ALAD,MFN2,PEL…
67	homer-M00095	0.0367476	4.43556	M2	STAT2,STAT1,IRF8,E2F1,IRF2,IRF1,IRF7,IRF4,IRF6,IRF3,IRF5,IRF9,ZEB1,MYB,CHURC1,ZNF683	DTX3L,IFIT1,PARP9,TDRD7,SLC25A22,WBP4,PARP14,TAP2,CCDC6,DDX58,GNB4,BRD3,PARP4,ISG20,PYCARD,OAS2,SH3KBP1
68	flyfactorsurvey-aop_SANGER_10_FBgn0000097	0.0365441	4.40007	M1	ETV7,ETV6,ELK4,ETV4,ELK3,ETV3,ETV2,ELK1,ERF,ETV5,ETV1,ERG,ETS1,GABPA,FLI1,ELF1,GABPB1,FEV,ELF2,ETS2,ELF4,ELF3,ELF5,EHF	TRMT112,UQCRQ,YWHAB,ZKSCAN1,PPID,AP1B1,IDI1,AP1M1,PFDN6,MAGED2,CDC123,NUDT5,NCAPD2,DHX8,CHERP,DNAJC7,EDEM3,RAB7A,C17orf62,PHB2,GTPBP4,OVCA2,GGA1,RSL1D1,LTV1,FBXO3,SUGT1,NAA35,PDCD11,PHKB,ZNF512,IGF2BP1,PAIP2,PRPF38A,MRPS34,CHMP1A,TMEM33,STUB1,COX17,C6orf120,RARS2,MRPL13,NIP7,TAOK3,CREM,GMPR2,PKN1,NME1,KHSRP,PSME3,AK3,MAP7D1,EXOC3,SFXN1,SMAP2,CPNE1,MRPL10,EFTUD1,SURF4,USP5,NAPG,CHORDC1,MRPS22,TLK1…
69	transfac_pro-M01752	0.0364331	4.38072	M1	ERG,ETS1,FEV,FLI1,ELK3,ETV1,ETV4,ELK4,ETV5,ELK1,ERF,ETV2,ETV3,ETS2,GABPA,GABPB1,ELF1,ELF2,ELF4,ELF5,ELF3	YWHAB,TRMT112,GGA1,PHB2,PPID,IDI1,AP1B1,MAP7D1,GMPR2,PKN1,UQCRQ,PDCD11,COX17,EDEM3,DHX8,MAGED2,NCAPD2,SURF4,DNAJC7,RAB7A,AP1M1,CDC123,NUDT5,IGF2BP1,PFDN6,CHERP,CHMP1B,OVCA2,LTV1,PRPF38A,FBXO3,NIP7,NME1,GTPBP4,CHORDC1,ZKSCAN1,RSU1,DCK,SMAP2,NAA35,C17orf62,SH3KBP1,ARHGDIB,EFTUD1,C6orf120,STUB1,CHMP1A,RSL1D1,ZNF512,MRPL13,PELO,GIT2,MFN2,ARHGAP15,TMEM33,BDH1,ROCK1,RARS2,CREB1,LGALS8,ANXA6,PHKB,PAIP2,…
70	jaspar-MA0137.1	0.0364035	4.37556	M2	STAT1,STAT2,IRF7,IRF1,IRF2,IRF8,IRF3,IRF4,IRF5,IRF6,MYB,SPI1	GNB4,DDX58,IFIT1,DTX3L,OAS2,MX2,PARP9,TDRD7,WBP4,CCDC6,MX1,SH3KBP1,SMAP2,PARP14
71	hdpi-ETV4	0.0361445	4.3304	M1	ETV4,ETV3,ELK1,ETV1,ELK4,ETV5,ETS1,FEV,ELK3,ELF5,ETV2,GABPA,ELF1,ERF,GABPB1,ELF2,ERG,EHF,ELF3,ELF4,FLI1	ZKSCAN1,TRMT112,GGA1,SUGT1,UQCRQ,PPID,IDI1,CDC123,NUDT5,CHERP,EDEM3,PDCD11,TMEM33,MRPS34,YWHAB,CHORDC1,DHX8,RSL1D1,HAUS6,TMF1,PFDN6,MAGED2,PRPF38A,PAIP2,PHB2,C17orf62,IMMT,NCAPD2,COMMD10,NME1,POLA1,OVCA2,BRD3,C6orf120,EPB41L2,AP1B1,TMED7,NAA35,CHMP1A,MRPS22,HSPE1,RARS2,PARP4,PDIA6,LTV1,ZNF512,PKN1,CREM,GTPBP4,OTUB1,PHB,MRPL10,CYB5A,RAP1B,PFKP,CCDC6,RNGTT,ROCK1,CHCHD7,MICAL1,DNAJC7,AGAP2,USP5,SERP…
72	transfac_pro-M01988	0.0361408	4.32975	M1	ETV2,ERF,ETV1,ETV4,ETV3,ETS1,GABPA,ERG,ETV5,ELK4,ETS2,FEV,FLI1,ELK3,ELK1,ELF4,ELF1,ELF2,ETV7,EHF,ELF3,ELF5,GABPB1,ETV6,SPDEF	YWHAB,TRMT112,GGA1,PDCD11,AP1M1,AP1B1,PHB2,PKN1,IDI1,MAP7D1,PPID,UQCRQ,GMPR2,NCAPD2,PRPF38A,IGF2BP1,DHX8,SURF4,EDEM3,ZKSCAN1,MAGED2,COX17,RAB7A,ARHGDIB,CHORDC1,OVCA2,PFDN6,TMEM33,CDC123,NUDT5,EPB41L2,CHERP,RSU1,DNAJC7,NAA35,ZNF512,MYO18A,NME1,NIP7,GTPBP4,C17orf62,C6orf120,ANXA6,SMAP2,PSME3,CHMP1B,DCK,PRKAR1A
73	flyfactorsurvey-Ets96B_SANGER_5_FBgn0039225	0.0359817	4.30201	M1	ETV1,ETV4,ETV5,ELK4,ETV3,ERG,ERF,ETS1,FEV,ELK1,ELK3,FLI1,ETV2,GABPA,ETS2,GABPB1,ELF1,ELF2,ELF4,ETV6	TRMT112,AP1M1,GGA1,MAGED2,AP1B1,IDI1,PPID,UQCRQ,PDCD11,DNAJC7,PHB2,DHX8,YWHAB,ZKSCAN1,CHERP,PHKB,GMPR2,COX17,OVCA2,RSL1D1,FBXO3,CDC123,NUDT5,EDEM3,PAIP2,NCAPD2,TMEM33,SURF4,PFDN6,SUGT1,C6orf120,NAA35,MRPL13,CHMP1A,C17orf62,SFXN1,LTV1,STUB1,PDIA6,MRPS34,SMAP2,MAP7D1,TAOK3,EPB41L2,EFTUD1,CHMP1B,PKN1
74	transfac_pro-M02074	0.03583	4.27556	M1	GABPA,ETV2,ETV1,ERF,ETV4,ETS1,ELK4,FLI1,FEV,ETV3,ETS2,ETV5,ELK3,ERG,ELK1,ELF4,ELF1,ELF2,ELF3,ETV7,EHF,GABPB1,ELF5,ETV6,SPDEF	YWHAB,TRMT112,GGA1,AP1M1,PDCD11,UQCRQ,AP1B1,NCAPD2,PRPF38A,PKN1,PPID,IDI1,EDEM3,PHB2,IGF2BP1,MAGED2,MAP7D1,GMPR2,RAB7A,CHORDC1,DHX8,SURF4,PFDN6,TMEM33,COX17,NME1,DNAJC7,ZKSCAN1,NIP7,OVCA2,RSL1D1,CHERP,ARHGDIB,CDC123,NUDT5,ZNF512,PSME3,GTPBP4,SMAP2,LTV1,NAA35,C17orf62,SUGT1,EPB41L2,STUB1,RSU1,FADS2,PRKAR1A,TAOK3,C6orf120,MRPL13,PAIP2,GLS,NDUFS1,HK1,FANCI,PDIA6,MFN2,GIT2,CHMP1A,RAP1B,CES1,TSPO,BRD3…
75	transfac_pro-M02064	0.0358226	4.27427	M1	ETS2,ETS1,FEV,ETV5,ERG,ETV2,ERF,ETV1,ETV4,ELK3,FLI1,GABPA,ELK1,ETV3,ELK4,ELF1,ELF4,ELF2,GABPB1,SPDEF,EHF,ELF5,ELF3,ETV6,ETV7	TRMT112,YWHAB,AP1M1,MAP7D1,AP1B1,GGA1,PHB2,PDCD11,PKN1,DHX8,GMPR2,IDI1,SURF4,PPID,UQCRQ,EDEM3,NCAPD2,IGF2BP1,COX17,MAGED2,DNAJC7,RAB7A,PFDN6,CHMP1B,LTV1,PRPF38A,NIP7,ZNF512,DCK,ANXA6,OVCA2,CDC123,SMAP2,NUDT5,ZKSCAN1,ARHGDIB,CREB1,NME1,BDH1,NAA35,C17orf62,GTPBP4,FBXO3,RSU1,ARHGAP15,PRKAR1A,SH3KBP1,STUB1,FADS2,CHMP1A,EFTUD1,TMEM33,CES1,MYO18A,GLS,BAK1,HN1L,RAC1,ANXA2,ETF1,EXOC3,ATF7IP,PELO,MFN2,RSL…
76	transfac_pro-M02067	0.0357782	4.26652	M1	ETV2,ERF,ETV1,ETV4,GABPA,ETV3,ETS1,ERG,ELK4,ETV5,FEV,ELK3,FLI1,ETS2,ELK1,ELF4,ELF2,ELF1,ETV7,EHF,ELF3,ELF5,GABPB1,ETV6,SPDEF	YWHAB,TRMT112,AP1M1,GGA1,PDCD11,AP1B1,PKN1,PPID,PHB2,IDI1,MAP7D1,UQCRQ,GMPR2,NCAPD2,PRPF38A,IGF2BP1,EDEM3,SURF4,DHX8,MAGED2,ZKSCAN1,COX17,RAB7A,CHORDC1,ARHGDIB,PFDN6,OVCA2,TMEM33,ZNF512,EPB41L2,CHERP,CDC123,NUDT5,RSU1,DNAJC7
77	jaspar-PB0020.1	0.0356709	4.24781	M1	GABPA,ETS1,ERG,FEV,ELK4,ELK1,ELK3,ETV1,ETV5,ETV3,ERF,FLI1,ETV4,ETS2,ETV2,GABPB1,ELF1,ELF4,ELF2,SPI1,ETV6,GATA6,GATA1,GATA2,GATA3,GATA5,GATA4,SPIB,ELF5	TRMT112,CHMP1B,MAGED2,UQCRQ,DHX8,GMPR2,DNAJC7,TMEM33,AP1M1,ZKSCAN1,COX17,PFDN6,MAP7D1,PDCD11,NAA35,PKN1,FBXO3,C17orf62,IDI1,LTV1,PPID,GGA1,YWHAB,CDC123,NUDT5,SH3KBP1
78	taipale-NCGAAACCGAAACYN-IRF4-full	0.0353786	4.19684	M2	IRF4,IRF8,IRF5,IRF9,IRF3,IRF7	DTX3L,PARP9,UBE2L6,CREB1,DDX58,TMED7,MX1,TDRD7,PARP14,ISG20,TAP2,GNB4,DYNLT1,GDI2,MECP2,OAS3,TAOK3,CRELD2,BLVRA,IFIT1,PARP4,NDUFB4,CKS1B,AGK,C14orf159,BAK1,TMEM33,CREM,DERL1,OAS2,ELMO1,PYCARD,PTPN23,S100A8,MNDA,NCAM1,ANXA2,LYZ,CKB,WBP4,NLN,MRPS14,PDIA6,NPC2,CCDC88B,RHEB,ADSS,SLC25A12,LGALS9,CTSS,HN1L,NAPG,TOMM5,PGM1,GLRX5,TYMS,ARHGDIB,MRPS25,LGALS8,DUT,DRG2,IFI16,CARS2,SEPN1,SFXN1,SLC25A20,BNIP2,…
79	transfac_pro-M02063	0.035375	4.1962	M1	ETS1,ERG,ETS2,ETV5,ETV2,ETV1,ELK1,ELK3,FEV,ELK4,ETV4,ERF,FLI1,ETV3,GABPA,ELF1,ELF2,ELF4,GABPB1,ELF5,SPDEF,EHF,ETV6,ELF3,ETV7	YWHAB,TRMT112,GGA1,AP1B1,MAP7D1,PHB2,PDCD11,GMPR2,DHX8,AP1M1,IDI1,UQCRQ,PKN1,PPID,SURF4,COX17,NCAPD2,IGF2BP1,EDEM3,RAB7A,MAGED2,ZNF512,CDC123,NUDT5,TMEM33,PFDN6,CHMP1B,ZKSCAN1,PRPF38A,ARHGDIB,DNAJC7,ANXA6,SMAP2,GTPBP4,C17orf62,DCK,NIP7,NAA35,C6orf120,LTV1,BDH1,MYO18A,OVCA2,BAK1,CHMP1A,ARHGAP15,NME1,RSU1,CHERP
80	taipale-ACCGGAAGTN-ERF-DBD	0.0352344	4.17168	M1	ERF,ETS1,ERG,ETV3,ELK4,ETV1,FEV,FLI1,ETV5,ETV4,ELK3,ELK1,ETV2,GABPA,ETS2,GABPB1,ELF1,ETV6,ELF2,ELF4,ELF5	TRMT112,YWHAB,MAP7D1,AP1B1,PPID,DNAJC7,SURF4,MAGED2,AP1M1,PHB2,IDI1,CHMP1B,NCAPD2,DHX8,PDCD11,COX17,GMPR2,GGA1,UQCRQ,NME1,SH3KBP1,EDEM3,OVCA2,FBXO3,MRPL13,RAB7A,PHKB,MFN2,LTV1,ARHGDIB,PFDN6,NAA35,PKN1,TMEM33,EFTUD1,CREB1,ZKSCAN1,STUB1,CES1,SFXN1,BDH1,RAC1,ANXA6,SMAP2,ETF1,RAC2
81	transfac_pro-M01986	0.0352122	4.16781	M1	ETS1,ETV2,ERF,ETV4,ERG,ETV1,ETV5,ELK4,ETS2,ETV3,ELK3,FLI1,FEV,GABPA,ELK1,ELF2,ELF4,ELF1,GABPB1,ETV7,SPDEF,ELF5,EHF,ELF3,ETV6	TRMT112,YWHAB,AP1B1,GGA1,PDCD11,PPID,AP1M1,IDI1,MAP7D1,GMPR2,UQCRQ,PKN1,PHB2,DHX8,NCAPD2,ZKSCAN1,SURF4,MAGED2,EDEM3,COX17,PRPF38A,PFDN6,OVCA2,IGF2BP1,CDC123,NUDT5,RAB7A,ARHGDIB,NAA35,RSU1,DNAJC7,CHERP,PRKAR1A,ZNF512,EPB41L2,CHORDC1,C6orf120,NME1,GTPBP4
82	taipale-AACCCGGAAGTR-ELF4-full	0.0351974	4.16523	M1	ELF4,ELF1,EHF,ELF3,ELF5,ELK3,ELF2,GABPA,ELK1,ELK4,ETV6,GABPB1	EDEM3,DHX8,UQCRQ,PFDN6,TMEM33,GGA1,TRMT112,C17orf62,TAOK3,CHMP1B,MAGED2,AP1M1,ZKSCAN1,SLC25A1,DNAJC7,NEDD8,TMEM41B,PKN1,CDC123,NUDT5,PAIP2,MAP7D1,GMPR2,ARHGAP15,BRD3,AK3,MRPL13,SMAP2,FKBP15,OTUB1,PARP4,VPS41,SH3KBP1,NDUFB7,TDRD7,TLK1,C14orf159,PHB2,CHMP1A,CPNE1,NCAPH,TMF1,SCAMP2,ANXA6,SDSL,BDH1,EXOC3,RAP1B,TIA1,FAM105A,LGALS8,FANCI,M6PR,NAPA,LIG1,MYO18A,NIP7,PDCD11,AP1B1,CHCHD7,HK2,FADS2,NCAM1,CO…
83	hdpi-ELF2	0.0351863	4.16329	M1	ELF2,ELK1,ETV4,ETV1,ELK4,ETV5,ETV3,FEV,ELK3,ETS1,ETV2,EHF,ELF4,FLI1,ERG,ELF1,GABPA,GABPB1,ERF,ELF3	ZKSCAN1,TRMT112,UQCRQ,CDC123,NUDT5,CHERP,GGA1,IDI1,PPID,EDEM3,CHORDC1,MRPS34,SUGT1,HSPE1,RSL1D1,IMMT,NCAPD2,NME1,HAUS6,YWHAB,C17orf62,MAGED2,DHX8,PFDN6,TMEM33,PDCD11,PRPF38A,POLA1,GTPBP4,NAA35,PHB2,PDIA6,OVCA2,EPB41L2,AGAP2,AP1B1,CHMP1A,RAP1B,C6orf120,NOP2,RARS2,AP1M1,PFKP,LTV1,MRPS22,NEDD8,GMPR2,ATP5L,MICAL1,TLK1,OTUB1,SFXN1,NUF2,HK1,KHSRP,MRPL13,M6PR,PKN1,RSU1,CCDC6,IGF2BP1,CREM,WBP4,ROCK1,USP5…
84	transfac_public-M00025	0.0351123	4.15039	M1	ELK1,ETV1,ETS1,ETV4,ETV2,FLI1,GABPA,ERF,ETV3,ELK4,ETV5,ELK3,ERG,FEV,GATA5,GATA6,GATA4,GATA2,GATA1,GATA3,ELF1,ETS2,ELF4,ELF2,GABPB1,ELF5,ELF3,EHF,ETV7,ETV6,DEAF1	TRMT112,DHX8,AP1B1,NCAPD2,EDEM3,AP1M1,GGA1,PHB2,UQCRQ,PDCD11,MAGED2,TMEM33,NME1,PRPF38A,GMPR2,GTPBP4,MAP7D1,PPID,BDH1,C17orf62,SURF4,IDI1,PKN1,SUGT1,IGF2BP1,COX17,ROCK1
85	transfac_pro-M02745	0.0349162	4.1162	M1	EHF,ELF5,ELF3,ELF1,ELK1,ELF2,ETS1,ELF4,FLI1,ETV2,ELK4,ETV1,ETV4,GABPA,ETV6,ETV5,ETV7,FEV,ETV3,ELK3,ERF,GABPB1,SPI1,ERG,SPIB	UQCRQ,GMPR2,GGA1,HSPE1,DHX8,TRMT112,PFDN6,ZKSCAN1,EDEM3,MAP7D1,CHMP1B,PKN1,C17orf62,AP1M1,FAM105A,GTPBP4,NCF4,NEDD8,TMEM33,TMF1,PDCD11,MAGED2,HSD17B10,RSL1D1,MFN2,SERPINB8,UBE2L6,PFKP,PTER,SH3KBP1,ARSB,TIA1,CREM,MYO18A,CPNE1,CDK1,PARP4,CAMK2D,TAOK3,GRAMD4,SMAP2,NCAM1,ARHGDIB,FADS2,ARHGEF6
86	swissregulon-IRF1-2-7.p3	0.0346165	4.06394	M2	IRF1,IRF7,IRF2,IRF3,IRF8,IRF4,IRF5,IRF6,STAT1,STAT2,PRDM1,IRF9,MYB,SPI1,E2F1,PURA,ZNF683	DDX58,OAS2,DTX3L,TAP2,PARP9,IFIT1,PSME1,PARP14,UBE2L6,WBP4,SH3KBP1,TAOK3,MX1,CCDC6,LGALS9,TDRD7,PFKP,ARHGDIB,LGALS8,GNB4,SLC25A22,MX2,PYCARD,PGM1,ISG20,NCAM1,BRD3,DYNLT1,MYO1G,C14orf159,FADS2,FAM105A,BAK1,EPB41L2,S100A8,CREB1,ANXA6,ARSB,PTER,VIM,NCF2,GLS
87	transfac_pro-M01167	0.0345758	4.05684	M1	ELK4,ETV1,ERG,ETV5,ETV3,ETS1,ETV4,FLI1,ERF,FEV,ETV2,ELK1,ELK3,ETS2,GABPA,ELF1,ELF4,ELF2,GABPB1,ETV6,ELF5	TRMT112,AP1M1,GGA1,EDEM3,MAGED2,CDC123,PHB2,NUDT5,AP1B1,DNAJC7,IDI1,DHX8,PDCD11,FBXO3,PPID,ZKSCAN1,NCAPD2,OVCA2,YWHAB,PKN1,SURF4,TAOK3,SFXN1,UQCRQ,TMEM33,MFN2,RSL1D1,CHMP1A,C17orf62,NIP7,MAP7D1,PFDN6,GLS,FADS2,SUGT1,CHMP1B,COX17,NAA35,SMAP2,EFTUD1,TDRD7,MRPL13,PHKB,CHERP,M6PR,EPB41L2,PELO,EXOC3,CES1
88	transfac_pro-M01742	0.0338432	3.9291	M3	ZSCAN10,NRF1,HIST1H2BN	CCDC12,MAGED2,ATF7IP,TIA1,NDUFB4,CKS1B,TMED4,HMMR,GPI,MYCBP,LONP1,UPF2,PTPN23,TRIT1,TMF1,DYNLT1,PAIP2,RAB18,ZNF428,BCKDHA,ROCK1,AP1M1,NCAPH,COX17,MAP7D1,NDUFA9,ATP5L,MECP2,TDRD7,HSD17B10,EDEM3,SRR,NAPG,POLA1,NAA35,CLPX,HSPE1,WNK1,DNAJB12,SMAP2,SULT1A2,RSU1,NDUFAF4,NDUFB10,CPNE1,ACAT2,ADSS,ARSB,NDUFB7,RSL1D1,PSME3,LUC7L,GIT2,RBM17,NADSYN1,IMMT,PAN3,GLUD1,HAUS6,MRPS33,AURKA,DHX8,RABGGTA,VRK3,RWDD1,…
89	taipale-AACCCGGAAGTN-ELF1-DBD	0.0333955	3.85103	M1	ELF1,ELF4,EHF,ELF3,ELF5,ELF2,ELK3,ELK4,GABPA,ELK1,GABPB1,ETV4	EDEM3,DHX8,UQCRQ,PFDN6,TMEM33,C17orf62,MAGED2,TAOK3,ZKSCAN1,GGA1,SLC25A1,CHMP1B,TRMT112,AP1M1,PAIP2,DNAJC7,NEDD8,VPS41,TMEM41B,CDC123,NUDT5,NDUFB7,FKBP15,PKN1,MRPL13,MAP7D1,CHMP1A,GMPR2,AK3,PARP4,BRD3,PHB2,ARHGAP15,SMAP2,CPNE1,OTUB1,BDH1,HSPE1,NIP7,FBXO3,WNK1,RSL1D1,NCAPH,AP1B1,M6PR,SDSL,NAPA,LRRC59,ANXA6,EXOC3,LGALS8,C14orf159,NCAPD2,FADS2,TLK1,MYO18A,MFN2,TDRD7,NDUFS2,RSU1,GTPBP4,ZNF512,ARHGDIB…
90	flyfactorsurvey-Ets65A_SANGER_10_FBgn0005658	0.0331994	3.81684	M1	FLI1,ERG,ELK4,ELF4,GABPA,ELF1,ETV2,ELF2,ETS1,ELK1,ETV1,FEV,ERF,ETV4,ELF3,ELK3,ETV5,ETS2	UQCRQ,TRMT112,ZKSCAN1,PPID,TMEM33,PFDN6,C17orf62,IDI1,CHERP,RSL1D1,AP1M1,EDEM3,PAIP2,MAGED2,GGA1,PDIA6,PKN1,CDC123,NUDT5,NCAPD2,SUGT1,CHORDC1,PHB2,KHSRP,MRPS34,DHX8,GMPR2,CHMP1A,RARS2,TAOK3,AGAP2,PRPF38A,SLC25A1,LTV1,HSPE1,DNAJC7,SNX2,PDCD11,RSU1,NAA35,AK3,SERPINB8,MRPL13,PSME3,AP1B1,OVCA2,PHKB,FBXO3,C6orf120,NEDD8,NAPG,NME1,YWHAB,VPS41,EEF1A2,EXOC3,MRPS22,SFXN1,SMC4,NDUFS1,POLD1,USP5,HAUS6,FADS2…
91	homer-M00130	0.0331402	3.80651	M3	NRF1,HIST1H2BN,ZSCAN10	CCDC12,ATF7IP,MAGED2,NDUFB4,TIA1,CKS1B,HMMR,TMED4,TRIT1,LONP1,PTPN23,TMF1,ZNF428,MYCBP,GPI,PAIP2,UPF2,NAPG,RAB18,DYNLT1,ROCK1,BCKDHA,MAP7D1,NCAPH,POLA1,NDUFA9,AP1M1,MECP2,COX17,HSD17B10,SRR,EDEM3,DHX8,CLPX,TDRD7,RBM17,ATP5L,RSU1,SMAP2,USP5,HSPE1,LUC7L,NDUFB10,RWDD1,ARSB,DNAJB12,ACAT2,PAN3,NDUFAF4,ADSS,VRK3,SULT1A2,AURKA,PHB,RSL1D1,NCAM1,GTPBP10,IMMT,CPNE1
92	jaspar-MA0028.1	0.0330403	3.78909	M4	ELK1,ETS1,ETV2,ELK4,ETV1	EDEM3,TRMT112,CHORDC1,ZKSCAN1,AP1M1,GGA1,PPID,PDCD11,NCAPD2,DHX8,SUGT1,PFKP,CDC123,NUDT5,PKN1,TMEM33,MAGED2,UQCRQ,PFDN6,NME1,RSL1D1,ROCK1,RAP1B,IDI1,NAA35,C17orf62,PRPF38A,SERPINB8
93	homer-M00129	0.0330033	3.78264	M3	NRF1,ZSCAN10	CCDC12,MAGED2,CKS1B,ATF7IP,HMMR,TMF1,LONP1,NDUFB4,TMED4,SMAP2,RAB18,ZNF428,HSD17B10,ROCK1,PTPN23,MYCBP,TIA1,TRIT1,GPI,POLA1,UPF2,HSPE1,BCKDHA,EDEM3,COX17,ARSB,MECP2,DYNLT1,MAP7D1,CLPX,NAPG,NDUFAF4,NDUFA9,ATP5L,SRR,RSRC2,PAIP2,TDRD7,C17orf62,PAN3,PHB,LUC7L,ADSS,RWDD1,RSU1,RSL1D1,DHRS7B,AURKA,ILVBL,IMMT,NCAPH,CPNE1,SULT1A2,RPS10,NAA35,DHX8,UIMC1,RABGGTA,SSB,NADSYN1,AP1M1,DDX27,CREM,FADS2,ACAT2,BRD3…
94	hdpi-FLI1	0.0326851	3.72716	M1	FLI1,ELF5,ELF3,EHF,GABPB1,ETV6,ERF,ELK3	YWHAB,GTPBP4,UQCRQ,TMEM33,NCF4,AP1B1,GGA1,IDI1,PAIP2,PHB2,RAP1B,C17orf62,RAB7A,CHERP,MAP7D1,NDUFS2,TRMT112,PPID,COX17,DHX8,ZNF512,FANCI,IGF2BP1,PFDN6,PDCD11,UPF2,AP1M1,TUFM,PITPNA,BRD3,SMAP2,MAGED2,TLK1,ATXN10
95	transfac_pro-M02102	0.0324705	3.68974	M3	NRF1,HIST1H2BN,ZSCAN10	CCDC12,MAGED2,ATF7IP,NDUFB4,TIA1,CKS1B,TMED4,GPI,LONP1,ROCK1,MYCBP,HMMR,ZNF428,TRIT1,NAPG,CLPX,PAIP2,PTPN23,UPF2,TMF1,DYNLT1,RBM17,RAB18,COX17,BCKDHA,AP1M1,MAP7D1,TDRD7,DHX8,ATP5L,EDEM3,HSPE1,HSD17B10,ADSS,NCAPH,SULT1A2,ARSB,SRR,MECP2,LUC7L,SMAP2,PKN1,GIT2,AURKA,NCAM1,POLA1,USP5,RWDD1,RSU1,CPNE1,NDUFB10,WARS2,GLUD1,ELMO1,GTPBP10,GNB4,TLK1,CES1,PAN3,NAA35,SSB,CYB5A,ME1,BDH1,TSPO,CREM,ACAT2,BNIP2,E…
96	flyfactorsurvey-Eip74EF_SANGER_5_FBgn0000567	0.0324113	3.67941	M1	ELF2,ELF1,ELF4,EHF,ELF3,ELF5	EDEM3,TAOK3,DHX8,SLC25A1,PFDN6,ZKSCAN1,NDUFB7,TMEM33,C17orf62,UQCRQ,TRMT112,FKBP15,NEDD8,VPS41
97	taipale-AAAAAGMGGAAGTA-Spic-DBD	0.0319451	3.59812	M1	SPIB,SPI1,SPIC,NFATC3,ELF5,ELK1,ELF2,ELF4,ETV7,ETV6,FLI1,TBP,ELK4,GABPB1,ETS1,YY1,TCF4,SIRT6	BID,CHMP1B,ARHGAP15,MAP7D1,FAM105A,FKBP4,ARHGDIB,PKN1,NCAM1,ARHGEF6,NCF4,FCGR1B,SMAP2,C14orf159,CD74,LYZ,CTSS,ARSB
98	yetfasco-1416	0.0319414	3.59748	M5	MYBL1,SNAPC4,MYBL2,MYB	SLC25A20,CPNE1,UPF2,RPS10,DHX8,IFI35,SH3KBP1,TERF2,TSPO,SLC25A12,NUDT19,STAU1,CD74,ATF7IP,GNPNAT1,FKBP8,RAB7A,TIA1,PNKD,RSL1D1,RGS10,PKN1,CREB1,TMEM41B,MECP2,TRIT1,TRAFD1,ZKSCAN1,SULT1A2,MFN2,ZMYM2,GLUD1,HAUS6,STRBP,CCDC12,MYO18A,AP1B1,OAT,SMAP2,YWHAB,FADS2,PI4KB,ANXA2,OTUB1,IGF2BP1,BDH1,RAP1B,CLPX,TAOK3,GDI2,ATPIF1,ALAD,SRR,RAC1,UBAP1,AK2,LONP1,FDFT1,ZNF428,BLVRA,FECH,CALCOCO2,HK1,RBM5,ANXA6,WBP…
99	yetfasco-1056	0.031749	3.56393	M6		HK1,EPB41L2,CAMK2D,TMF1,VIM,LGALS9,C14orf159,DNAJB12,CES1,TRIT1,CPNE1,FADS2,CAT,STOM,CLPX,GNPNAT1,HEBP2,TDRD7,PTER
100	swissregulon-ZNF143.p2	0.0316084	3.53941	M7	ZNF143	ZNF428,LIG1,USP5,WNK1,EDEM3,PHB,PNKD,SKP2,ADSS,STAU1,GMPR2,KIF20A,RBM5,PTPN23,HAUS6,MAP7D1,CHEK2,WBP2,YWHAB,SMAP2,FKBP4,MRPS25,NFATC2IP,THYN1,VPS41,PKN1,TRAFD1,CLPX,VRK3,TERF2,GALM,MFN2,NDUFV1,ATF7IP,NDUFB10,EPB41L2,DERL1,PSAT1,BRD3,PTER,LRPAP1,DNAJB12,RSRC2,SUGT1,CARS,CKB,KHSRP,CALCOCO2,SMC4,NAA35,COMMD10,CPNE1,ZMYM2,C14orf159,BICD2,GRAMD4,FADS2,SH3KBP1,TMEM41B,GNB4,NCF4,CES1,CCDC88B,ARHGDIB,TME…
101	taipale-NCGAAANYGAAACY-IRF7-DBD	0.0314234	3.50715	M2	IRF7,IRF8,IRF2,IRF1,IRF4,IRF9,IRF5,ZNF683	DTX3L,PARP9,SLC25A22,BRD3,TAP2,EPB41L2,PARP14,TDRD7,IFIT1,TAOK3,DDX58,ATF7IP,PFKP,WBP4,TUBA4A,FADS2,UBE2L6,ARSB,GNB4,MECP2,LGALS8,CHORDC1,TMED7,SFXN1,SH3KBP1,GNG10,CPNE1,BAK1
102	encode-UW.Motif.0083	0.0313753	3.49876	M1	ELK3,GABPA,ETV1,ELF5,ELK1,ETV3,FEV,GABPB1,ELK4,ERF,FLI1,ETV4,ETS1,EHF,ELF1,ERG,ETV5,ELF4,ELF3,ELF2	DHX8,TRMT112,IDI1,UQCRQ,GGA1,C17orf62,COX17,PPID,PFDN6,ZKSCAN1,AP1M1,CDC123,NUDT5,PAIP2,PHB2,SMAP2,MAGED2,AP1B1,CREM,CHERP,SH3KBP1,PSME3,MAP7D1,NDUFS2,NCAPD2,PKN1
103	factorbook-NRF1	0.0313605	3.49618	M3	NRF1,ZSCAN10	MAGED2,ATF7IP,NDUFB4,CCDC12,TIA1,TMED4,TRIT1,DYNLT1,HMMR,ZNF428,MYCBP,LONP1,CKS1B,PTPN23,NAPG,MAP7D1,UPF2,TMF1,NCAPH,PAIP2,SRR,GPI,BCKDHA,DNAJB12,POLA1,TDRD7,RAB18,AP1M1,HSPE1,ROCK1,EDEM3,ARSB,RSU1,NDUFB10,COX17,IMMT,MECP2,NDUFA9,ATP5L,CLPX,HSD17B10,VRK3,RWDD1,PAN3,NDUFB7,ACAT2,AURKA,NDUFAF4,SMAP2,USP5,GIT2,RBM17,SULT1A2,GTPBP10,LUC7L,SULT1A1,WNK1,DHX8,SH3KBP1,CPNE1,ADSS,ILVBL,ACAD9,NCAM1
104	transfac_pro-M01974	0.031268	3.48005	M1	EHF,ELF3,ELF5,ELF1,ELF2,ELF4,ETV6,ETV7,ETV2,ELK4,FLI1,ELK3,ELK1,ETV5,FEV,ETV1,ETS1,GABPA,ETV4,ERF,ETV3,ERG,ETS2,NR2C2,SPDEF,GABPB1	TRMT112,UQCRQ,GGA1,EDEM3,NDUFS2,DHX8,YWHAB,BDH1,TMEM33,AP1M1,MYO18A,PFDN6,C17orf62
105	flyfactorsurvey-lola-PF_SOLEXA_FBgn0005630	0.0312384	3.47489	M8		IVD,STAU1,CHMP1B,CCDC6,MECP2,BNIP2,CREB1,SULT1A2,ATXN10,ZKSCAN1,SULT1A1,CDKN2C,SPAG7,GNB4,BDH1,CTSS,DHX8,SMAP2,TRIT1,ROCK1,ARHGEF6,PNKD,SEC63,PTER,NUDT19,KIF23,FADS2,MYO18A,EPB41L2,TAOK3,SH3KBP1,ANXA6
106	transfac_pro-M01163	0.0310756	3.44651	M1	ELK1,GABPA,ERF,ELK3,ETV3,ETS1,ETV1,FEV,ERG,ELK4,FLI1,ETV5,ETV4,ETS2,GABPB1,ETV2,ELF1,ETV6,ELF4,ELF5	DHX8,DNAJC7,TRMT112,YWHAB,AP1M1,EDEM3,TDRD7,CHMP1B,MAGED2,GGA1,MAP7D1,AP1B1,TMEM33,MRPL13,GMPR2,LTV1,WARS2,GLRX5,EXOC3,ZKSCAN1,PHB2,C14orf159,RAB7A,LIG1,ARHGAP15,SMAP2,CDC123,NUDT5,EPB41L2,PAIP2,NCAPD2,NCAPH,CES1,HK2,TLK1,CREB1,SURF4,HSD17B10,M6PR,ASNS,PFDN6,ARHGEF6,VTA1,NDUFA9,TAOK3,STUB1,BNIP2,NAA35,SERPINB8,PDCD11,LEPRE1,GNPNAT1,WBP4,CAMK2D,MFN2,SEC63,TOMM5,GLS,SULT1A2,ARHGDIB,BDH1,GIT2,RAC2,P…
107	taipale-NNRRAAAGGAAACCGAAACTN-IRF3-full	0.0310312	3.43876	M2	IRF3,IRF9,IRF4,IRF8,IRF5,ZEB1,IRF7,IRF6,IRF2,IRF1	DTX3L,PARP9,UBE2L6,MX1,TAP2,PARP14,DDX58,SH3KBP1,PSME1,SLC25A22,UPF2,CREM,ARHGAP15,OAS2,PYCARD,RAP1B,CCDC6,BAK1,CREB1,OAS3,TRAFD1,GNB4,CARS,C14orf159,PARP4,NCAM1,DERL1,FADS2,ASNS,EPB41L2,PTER
108	jaspar-MA0050.1	0.0309979	3.43296	M2	IRF1,IRF2,IRF7,IRF5,IRF4,IRF3,IRF8,IRF9,IRF6,STAT1,STAT2,E2F1,ZNF683	IFIT1,TAP2,DDX58,CCDC6,DTX3L,WBP4,TDRD7,PARP9,MX1,CAMK2D,GNB4,BRD3,FAM105A,PSME1,SLC25A22,EPB41L2,UBE2L6,FADS2,CREB1,PARP14,DCK,CDKN2C,OAS2,UPF2,DYNLT1,AP1M1,TUBA4A,TMED7,LGALS9,PARP4,MX2,PTER,SRR,GNPNAT1,NDUFB4,CPNE1,TAOK3,ARHGEF6,ARSB,ELMO1,PFKP,IFI16
109	jaspar-PF0001.1	0.0308092	3.40005	M3	NRF1,HIST1H2BN,ZSCAN10	CCDC12,ATF7IP,NDUFB4,CKS1B,ZNF428,MAGED2,TMED4,PAIP2,TIA1,TMF1,NAPG,HMMR,UPF2,DYNLT1,RBM17,MAP7D1,CLPX,BCKDHA,RAB18,ATP5L,SMAP2,HSPE1,GIT2,TRIT1,WNK1,EDEM3,COX17,NCAM1,AP1M1,NCAPH,POLA1,TDRD7,NAA35,MECP2,GPI,HSD17B10,LUC7L,DNAJB12,SRR,AURKA,PAN3,RWDD1,NDUFA9,RSU1,PHB,GTPBP10,DHX8,ADSS,CPNE1,NADSYN1,RABGGTA,CDK1,ACAT2,IMMT,NDUFB10,MYCBP,LONP1,C17orf62,UIMC1,RSL1D1,USP5,DHRS7B,SULT1A2,CREM,MRPS33,C…
110	taipale-YGCGCATGCGCN-NRF1-full	0.0307056	3.38199	M3	NRF1,ZSCAN10	MAGED2,CCDC12,CKS1B,ATF7IP,LONP1,HMMR,NDUFB4,TMED4,PTPN23,GPI,TMF1,ZNF428,NAA35,UPF2,HSD17B10,TIA1,RAB18,ATP5L,PAIP2,DYNLT1,BCKDHA,SRR,SMAP2,TRIT1,EDEM3,TDRD7,COX17,DNAJB12,NCAPH,POLA1,MYCBP,MAP7D1,MECP2,ROCK1,ARSB,NAPG,AP1M1,GIT2,ILVBL,WNK1,HSPE1,ADSS,DHRS7B,NCAM1,NDUFAF4,CLPX,RSU1,USP5,NDUFA9,SH3KBP1,NAPA,VRK3,IMMT,COPS6,PAN3,NDUFB10,ACAT2,RSL1D1,PHB,CPNE1,C17orf62,SSB,SULT1A2,GTPBP10,LUC7L,AUR…
111	transfac_public-M00453	0.0306538	3.37296	M2	IRF7,IRF2,IRF1,STAT2,STAT1,IRF6,IRF5,IRF3,IRF4,IRF8	DTX3L,EPB41L2,PARP9,DDX58,PAN3,GNB4,OAS2,PARP14,MYO18A,FADS2,TDRD7,NDC80,TAP2,TFRC,ANXA6,NCAM1,YWHAB,DHX8,MX1
112	flyfactorsurvey-Ets21c_SANGER_5_FBgn0005660	0.0305133	3.34844	M1	FLI1,ERF,ETS1,ERG,ETV2,ELK4,FEV,GABPA,ETV4,ELK3,ETV1,ETV3,ETS2,ETV5,ELK1,ELF1,ELF2,ELF4,GABPB1	TRMT112,PPID,PKN1,IDI1,PHB2,GGA1,PDCD11,AP1M1,MAGED2,NCAPD2,AP1B1,YWHAB,CHORDC1,UQCRQ,DNAJC7,GMPR2,EDEM3,NME1,CHERP,PDIA6,PFDN6,NAA35,FBXO3,RSU1,SUGT1,RARS2,OVCA2,DHX8,TAOK3,LTV1,PRPF38A,MRPS34,SFXN1,CDC123,NUDT5,MRPL13,GIT2,KHSRP,ZKSCAN1,COX17,HK1,RSL1D1,GLS,STUB1,TMEM33,PHKB,PSME3,FADS2,PRKAR1A,SMC4,NIP7,ARHGDIB,AGAP2,IGF2BP1,NDUFV1,CHMP1A,SMAP2,C6orf120,SERPINB8,NDUFS1,TMED7,ROCK1,MAP7D1,CAMK2…
113	taipale-NACCCGGAAGTA-EHF-full	0.0304837	3.34328	M1	EHF,ELF3,ELF4,ELF1,ELF5,ELF2,ELK3,FLI1,GABPA,ETV4,ELK4	EDEM3,DHX8,PFDN6,UQCRQ,C17orf62,TMEM33,TAOK3,AP1M1,MAGED2,GGA1,ZKSCAN1,CHMP1B,PKN1,SLC25A1,TRMT112,NEDD8,GMPR2,DNAJC7,TMEM41B,PAIP2,SMAP2,MAP7D1,NDUFB7,BRD3,VPS41,SH3KBP1,FKBP15,PARP4,LIG1,CPNE1,ARHGEF6,TLK1,NCAPH,TDRD7,BDH1,TIA1,AK3,EXOC3,GNB4,MYO18A,FAM105A,YWHAB,FADS2,ZNF512,RAP1B,WNK1,GTPBP4,MRPL13,LRRC59,CCDC88B,FANCI,NCAM1,MFN2,RAB32,SDSL,GNPNAT1,PYCARD,LTV1,EPB41L2,RWDD1,GRAMD4,WARS2,SEC63…
114	transfac_pro-M01977	0.0302617	3.30457	M1	ELF3,EHF,ELF4,ELF5,ELF1,ELF2,ETV6,ETV7,ELK4,FLI1,ETV2,ELK1,GABPA,ETV1,ETV4,ETV3,ERF,ETV5,FEV,ETS1,ERG,ELK3,ETS2,SPDEF,GABPB1,SPIB,SPI1,NR2C2	TMEM33,NDUFS2,AP1M1,UQCRQ,TRMT112,GGA1,YWHAB,PDCD11,MYO18A,EDEM3,MAP7D1,BDH1,PRPF38A,C17orf62,AP1B1,NCAPD2,DHX8,PFDN6,ZKSCAN1
115	transfac_pro-M02071	0.0298954	3.24069	M1	ETV7,ETV6,ELF5,EHF,ELF3,ELF2,FLI1,ELF4,ELK4,ELF1,ETV2,ETV1,ELK1,GABPA,ETV4,ERF,ETV3,ETS1,ELK3,ETV5,FEV,ERG,GABPB1,NR2C2,ETS2,STAT3	YWHAB,TRMT112,EDEM3,TMEM33,HSPE1,GGA1,UQCRQ,BDH1,CHORDC1,MYO18A,AP1M1,NUDT5,CDC123,IGF2BP1,DHX8,PDCD11,ZKSCAN1,NDUFS2,HK2,PFKP,SNX2,C17orf62,EPB41L2
116	taipale-WACCCGGAAGTA-ELF3-DBD	0.0298547	3.2336	M1	ELF3,EHF,ELF4,ELF1,ELF5,ELF2,ELK3,FLI1,ETV4	EDEM3,DHX8,PFDN6,UQCRQ,TMEM33,TAOK3,C17orf62,AP1M1,SLC25A1,MAGED2,NEDD8,CHMP1B,VPS41,TMEM41B,PKN1,BRD3,MAP7D1,ZKSCAN1,SMAP2,DNAJC7
117	encode-UW.Motif.0025	0.0297622	3.21747	M3	ZSCAN10	ATF7IP,CLPX,CKS1B,MAGED2,NDUFB4,CCDC12,LONP1,TMED4,GPI,MECP2,TIA1,PTPN23,HMMR
118	transfac_pro-M02767	0.029703	3.20715	M2	IRF3,STAT2,STAT1,IRF7,IRF5,IRF1,IRF8,IRF2,IRF4,IRF6	GNB4,DDX58,MX1,CREB1,TDRD7,ZMYM2,BLVRA,MX2,FADS2,RAP1B,MFN2,STAU1
119	swissregulon-NRF1.p2	0.0296956	3.20586	M3	NRF1,ZSCAN10	CCDC12,MAGED2,CKS1B,NDUFB4,TMED4,ATF7IP,ROCK1,TMF1,BCKDHA,GPI,HMMR,ZNF428,TIA1,PAIP2,TDRD7,DYNLT1,LONP1,UPF2,EDEM3,ATP5L,MECP2,SRR,HSD17B10,SMAP2,COX17,RAB18,WNK1,NAA35,MAP7D1,HSPE1,GIT2,DNAJB12,RSL1D1,POLA1,TRIT1,ADSS,CLPX,IMMT,PTPN23,MYCBP,NAPG,NCAPH,NDUFB10,MRPS33,CPNE1,PAN3,NDUFA9,ACAT2,AP1M1,DDX27,NCAM1,GTPBP10,RABGGTA,SULT1A2,UIMC1,DHRS7B,RBM17,SULT1A1,NAPA,AURKA,ILVBL,NDUFB7,VRK3,CAMK2D,RS…
120	jaspar-MA0280.1	0.0296549	3.19876	M4		ZKSCAN1,CDC123,NUDT5,GGA1,TRMT112,SUGT1,MRPS34,GNPNAT1,AGAP2,PARP4,UQCRQ,RSL1D1,EDEM3,CHMP1A,IGF2BP1,NCAPD2,PPID,DHX8,NME1,MAGED2,EPB41L2,TAOK3,SFXN1,PFKP,CDKN2C,PSME3,LTV1,C17orf62,IDI1,PFDN6,C6orf120,HAUS6,RAP1B,WBP4,TMED7,PKN1,NAA35,EEF1A2
121	yetfasco-481	0.0296549	3.19876	M4		ZKSCAN1,CDC123,NUDT5,GGA1,TRMT112,SUGT1,MRPS34,GNPNAT1,AGAP2,PARP4,UQCRQ,RSL1D1,EDEM3,CHMP1A,IGF2BP1,NCAPD2,PPID,DHX8,NME1,MAGED2,EPB41L2,TAOK3,SFXN1,PFKP,CDKN2C,PSME3,LTV1,C17orf62,IDI1,PFDN6,C6orf120,HAUS6,RAP1B,WBP4,TMED7,PKN1,NAA35,EEF1A2
122	jaspar-PF0011.1	0.0295587	3.18198	M1	GABPB1,ELK4,GABPA,ELK1,FLI1,ETV6	YWHAB,PAIP2,MAGED2,NCF4,TRMT112,MYO18A,FANCI,CHMP1B,TLK1,VTA1,DHX8,ARHGAP15,CHERP,DNAJC7,GGA1,EXOC3,AGAP2,BCKDHA,RAB7A,SH3KBP1,PHKB,ETF1,GMPR2,CDC123,NUDT5,ALAD,AP1B1,MFN2,CES1,SURF4,PELO,TAOK3,ELMO1,PKN1,GIT2,ARHGDIB,DYNLT1,COX17,NCAM1,TFRC,MAP7D1,PHB2,TMEM41B,AP1M1,NDUFS2,PSAT1,MYO1G,TUFM,AK3,BICD2,MICAL1,LIG1,BRD3,UQCRQ,C17orf62,CCDC12,KIF23,RNASET2,CTSS,ARHGEF6,STAU1,BDH1,UPF2,C14orf159,GLS,R…
123	swissregulon-EHF.p2	0.029518	3.17489	M1	EHF,ELF3,ELF1,ELF5,ELF4,ELF2,FLI1,ELK3,ETV1,GABPA,ETV4	UQCRQ,DHX8,ZKSCAN1,EDEM3,TAOK3,C17orf62,PFDN6,TRMT112,TMEM33,NDUFB7,SLC25A1,VPS41,MAP7D1,LIG1,NEDD8,GMPR2,AP1M1,LRRC59,BRD3,PYCARD,CHMP1B,DNAJC7,FKBP15,RSL1D1,GGA1,NIP7,SH3KBP1,FADS2,AK3,NCAPH,CDC123,NUDT5,PKN1,CCDC88B,TMEM41B,TOMM5,SFXN1,EXOC3,CPNE1,SMAP2,GTPBP4,HSPE1,TDRD7,ROCK1,MYO18A,YWHAB,ANXA6,RWDD1,BDH1,PHB2,PAIP2,CES1,TLK1,RPS6KA4,RAP1B,TMEM126A,NOP2,TIA1,FAM105A,LTV1,MRPL13,ALDH18A1,ALAD…
124	yetfasco-1265	0.0291073	3.10327	M5	MEF2A,MEF2BNB-MEF2B,MEF2B,MEF2C,MEF2D,RFX2,RFX1,RFX3,RFX6,RFX4,RFX8	SH3KBP1,SLC25A20,SLC25A12,AP1B1,UPF2,CPNE1,TAOK3,GNPNAT1,NUDT19,PNKD,TRIT1,CREB1,RAC1,OTUB1,CD74,CCDC12,RPS10,TSPO,FADS2,ATF7IP,ZKSCAN1,TERF2,PAIP2,RAB7A,MECP2,SULT1A2,TRAFD1,RGS10,TMEM41B,DERL1,DCK,UIMC1,IGF2BP1,AK2,STAU1,IFI35,RSL1D1,LONP1,BDH1,PI4KB,DHX8,OAT,SULT1A1,STRBP,CLPX,ANXA2,UBAP1,TIA1,GALM,ME1,FAM105A,ETF1,MYO18A,WBP4,NDUFS2,FKBP8,PITPNA,TLK1,HK1,ZMYM2,LGALS8,GOT2,GGA1,PTER,RAP1B,CREM…
125	taipale-AAAAAGMGGAAGTN-SPIB-DBD	0.0289667	3.07876	M1	SPIB,SPI1,SPIC,ETV6,ELF5,ELK1,ETV7,ETS1,SIRT6,GABPB1,ELF4,ELF2,ELK4,FLI1,YY1,NFATC3,TCF4,TBP	BID,ARHGAP15,CHMP1B,FAM105A,ARHGDIB,NCF4,VAV1,ARSB,MAP7D1,PKN1,FKBP4
126	swissregulon-ELF1-2-4.p2	0.0288964	3.0665	M1	ELF4,ELF1,ELF2,ELK1,ELK3,ETV4,ETS1,ELK4,ETV5,ETV1,GABPA,FEV,ETV3,EHF,ERF,ERG,GABPB1,FLI1,ELF3,ETV2,ELF5	ZKSCAN1,PPID,EDEM3,TRMT112,MRPS34,IDI1,UQCRQ,CDC123,NUDT5,DHX8,GMPR2,C17orf62,GGA1,RSL1D1,SUGT1,M6PR,PFDN6,BDH1,NCAPD2,NAA35,RSU1,NDUFS2,PKN1,NME1,CHORDC1,S100A9,MAP7D1,HAUS6,ARHGDIB,PFKP,S100A8,OTUB1,EPB41L2,RAB32,CHMP1A,SERPINB8,CYB5A,MYO18A,MAGED2,ROCK1,ARHGEF6,PDIA6,COX17
127	tfdimers-MD00069	0.0288816	3.06392	M8	PDX1,IKZF1,HNF1B,HNF1A,PITX2	LYZ,MFN2,PITPNA,MECP2,TFRC,CDKN2C,ZMYM2,LUC7L,CARS2,CLPX,SPAG5,FADS2,CES1,TDRD7,MYO18A,GTPBP4,TRIT1,IGF2BP1,CPNE1,PELO,RBM17,SLC25A12,GNB4,SLFN11,TOMM5,BDH1,CDK1,SMC4,GALM,EDEM3,CCDC12,BLVRA,RAB32,DUT,PI4KB,FANCI,ATXN10,SH3KBP1,SMAP2,ARHGDIB,ATF7IP,GNG10,S100A8,SFXN1,EPB41L2,CCDC6,SEC63,ROCK1,AP1B1,DNAJC7,ERLIN2,CHORDC1,POLA1,RAP1B,SPCS2,RGS10,ALAD,ZNF428,STRBP,ZKSCAN1,MAP7D1,NUDT19,CCDC43,GNPNAT…
128	yetfasco-1260	0.0288483	3.05811	M5	STAT1,TCF3,E2F1,TGIF1,TGIF2,TGIF2LX,TGIF2LY,MEF2A,MEF2BNB-MEF2B,MEF2B,MEF2C,MEF2D,ZNF683,PRDM1,PRDM2	MECP2,NUDT19,SH3KBP1,PNKD,TSPO,GDI2,LGALS8,UPF2,SLC25A20,CCDC12,TMEM41B,TAOK3,CD74,STAU1,STRBP,RAC1,FADS2,PITPNA,GNB4,RAB7A,IFI35,ATF7IP,CREM,WNK1,TRAFD1,SULT1A1,CREB1,BRD3,BDH1,GNPNAT1,CLPX,NME1,ZKSCAN1,OAT,PTER,SLC25A12,TLK1,IGF2BP1,SULT1A2,ELMO1,TERF2,PGM1,ALAD,PAIP2,RAP1B,TRIT1,GOT2,ANXA2,PKN1,SEC63,BCKDHA,IVD,SCAMP2,MYO18A,C14orf159,TFRC,AP1B1,MGST1,DHX8,MRPS27,OTUB1,RPS10,GLUD1,RGS10,LONP1,…
129	yetfasco-529	0.0288372	3.05617	M4		ZKSCAN1,TRMT112,CDC123,NUDT5,GNPNAT1,UQCRQ,SUGT1,PPID,MAGED2,GGA1,IGF2BP1,EDEM3,MRPS34,CHORDC1,RSL1D1,NCAPD2,C17orf62,PFDN6,EPB41L2,STUB1,HAUS6,DHX8
130	transfac_public-M00249	0.0287299	3.03746	M6	DDIT3,CEBPA,CEBPB	BNIP2,GNPNAT1,EPB41L2,PSAT1,ARHGAP15,TDRD7,RGS10,NME1,CDC123,CES1,NUDT5,RBM17,TIA1,STRBP,SDSL,C14orf159,SULT1A1,ARHGDIB,PARP4,DNAJC7,FADS2,DYNLT1,BDH1,TMEM33,MYO18A
131	transfac_pro-M01639	0.0286485	3.02327	M4		CDC123,NUDT5,TRMT112,SUGT1,GNPNAT1,ZKSCAN1,GGA1,RSL1D1,AGAP2,PARP4,IGF2BP1,MAGED2,NME1,EDEM3,CHORDC1,PPID,MRPS34,PKN1,TMED7,HAUS6,MICAL1,BRD3,ELMO1,UQCRQ,NCAPD2,TMF1,SFXN1,TAOK3,SMC4,DHX8,TMEM33
132	yetfasco-1399	0.0286115	3.01682	M7		CPNE1,ZKSCAN1,IFI35,ELMO1,SRR,CCDC12,MYO18A,STAU1,PITPNA,CLPX,OTUB1,SLC25A20,PAIP2,MFN2,BRD3,UPF2,STRBP,LIG1,CREM,EIF4H,BDH1,RAB7A,RHEB,TERF2,NME1,FADS2,TMEM41B,ATF7IP,ARHGDIB,ALAD,SULT1A2,SMAP2,CCDC88B,RBM5,LUC7L,TIA1,ATP5L,RPS10,DHX8,RAP1B,ANXA6,SEC63,YWHAB,IGF2BP1,CREB1,HAUS6,PKN1,PELO,RWDD1,CALCOCO2,SH3KBP1,HK2,BZW2,FANCI,ETF1,TRIT1,TLK1,GNPNAT1,RGS10,COPS4,SSB,TFRC,NUDT19,ZMYM2,IFI16,PTER,ME…
133	transfac_pro-M00482	0.0285856	3.0123	M8	PITX2,PITX3,PITX1	PI4KB,FKBP8,CPNE1,RBM5,IFI35,PITPNA,CLPX,CREM,OTUB1,CREB1,SLC25A20,ATF7IP,ZMYM2,MFN2,TERF2,ME1,TRIT1,TIA1,FADS2,PTER,MYO18A,SULT1A2,NDUFA7,STAU1,STRBP,ANXA6,SPAG5,GHDC,PKN1,TFRC,UPF2,AP1B1,ROCK1,GNPNAT1,SCAMP2,ERLIN2,CDKN2C,SLC25A12,LYZ,AK3,TAOK3,SH3KBP1,RBM17,HAUS6,GNB4,IGF2BP1,BNIP2,DNAJB12,SULT1A1,ZKSCAN1,CCDC43,NAA35,TSPO,CHMP1B,ALAD,ETF1,DNAJC7,BDH1,GNG10,RGS10,ZNF428,ATP6AP1,NCAPH,NUDT19,ND…
134	jaspar-PF0105.1	0.0285708	3.00972	M9		CHEK2,STAU1,GMPR2,M6PR,THYN1,LIG1,MAP7D1,PNKD,WNK1,USP5,PHB,SULT1A1,ADSS,SKP2,CLPX,BCKDHA,BRD3,STRBP,PARP4,SFXN1,CPNE1,ZKSCAN1,SMAP2,PNP,MFN2,ANXA2,EDEM3,GLS,TDRD7,MYO18A,SUGT1,ARHGDIB,CREB1,FADS2,DDX27,EPB41L2,MTM1,NCAM1,FBXO3,SH3KBP1,BZW2
# Rank	Track id	AUC	NES	ClusterCode	Transcription factor	Target genes
1	wgEncodeSydhTfbsK562Stat2Ifna6hStdPk.narrowPeak.gz	0.0571379	4.56767	T1	STAT2	DTX3L,PARP9,PARP14,MX1,MX2,OAS2,IFIT1,DDX58,PNPT1,UBE2L6,NAPA,OAS3,LGALS9,IFI35,ISG20,IFI16,TDRD7,WBP4,C14orf159,GNB4,TAP2,DERL1
2	wgEncodeSydhTfbsK562Stat1Ifna6hStdPk.narrowPeak.gz	0.0537969	4.15344	T2	STAT1	DTX3L,PARP9,OAS2,MX1,NAPA,MX2,OAS3,PNPT1,DDX58,UBE2L6,IFIT1,PARP14,IFI35,IFI16,DERL1,ISG20,GNB4,TAP2

## Sheet: Supplementary Figure 8e
time (h)	Control Mock			TAOK2 KO Mock			Control + IVT4			TAOK2 KO + IVT4			Control + MAVS			TAOK2 KO + MAVS
0	7369.82	7702.44	5419.74	10153.7	8763.08	18698.5	8503.98	5798.39	4222.6	15525.4	12336	9620.11	7046.25	6666.33	8409.98	9494.04	13926.5	13363
3	6281.51	7608.98	4660.69	10917.8	12974.8	23341.6	119678	126480	160891	267927	241267	238896	7418.97	5752.14	8289.3	13038.2	17477.3	15733.3
6	5749.72	6947.65	4514.72	12385.4	14475.1	25726.9	3833317	3621625	4160612	4811634	4542505	4729631	31582.9	26047.7	37092.6	47630.9	63071.8	56763.8
9	10333.1	11330.1	10817.6	14005.8	18255.2	31916.6	11300000	10700000	11400000	12600000	11800000	11800000	52019.1	40478.1	69710	73279.6	93317	89920.9
12	16184.4	19331	19134.9	19465.8	22518.1	37199.2	15500000	14900000	15500000	16700000	15700000	15200000	100222	100620	194208	201563	275691	233218
15	19496.2	22922.1	20812.1	23139	24011.9	41421.2	16400000	15600000	16100000	17400000	16300000	15700000	565599	623572	865733	949289	1086260	1046026
18	22259.7	26708.4	23220.7	28622.6	28672.6	46828.9	16000000	15200000	15600000	16900000	15800000	15100000	2081186	2136637	2544492	2802145	2854484	2856215
21	27991	31958.9	27503.9	31812.8	35037.8	52736.8	15400000	14700000	14800000	16200000	15200000	14400000	4061172	4018076	4477889	5231445	5130530	5017920
24	32568.4	37089.3	29311.3	38615.2	40345.4	55663.6	14900000	14300000	14300000	15700000	14800000	14000000	5407998	5181963	5628350	7108842	6822562	6431218
27	42937.1	46589.3	36235.4	46428.7	47078.1	63213.9	15100000	14300000	14200000	15600000	14700000	13800000	6156377	5674652	6092199	8001402	7490344	6870489
30	44967.8	52656.4	38991.1	50818.1	49706.8	68114.6	14600000	14100000	13900000	15000000	14300000	13500000	6326061	5819248	6179795	7803131	7364544	6808951
33	50371.6	57676.1	42005.1	52664	54190	73284.1	14300000	13900000	13600000	14500000	13900000	13200000	6536433	6020606	6349612	7688274	7235916	6735902
36	56560.4	61411.8	47278.2	57583.1	57870.1	76982.1	14000000	13500000	13200000	14100000	13400000	12800000	6839247	6273771	6577495	7685300	7171096	6793439

## Sheet: Supplementary Figure 8f
time (h)	Control Mock					Control + RAF265					TAOK2 Mock					TAOK2 + RAF265
0	18825.3	0	1230.85	0	0	3034.73	765.205	732.277	1295.61	1631.11	0	0	0	0	1879.64	0	2553.73	2367.35	3256.56	2559.61
3	15530.5	645.344	0	0	7702.87	1282.88	0	0	0	0	0	2134.36	0	923.692	1522.5	0	0	0	0	0
6	19069.9	5093.51	1093.14	0	0	0	0	3343.09	0	0	0	1501.65	0	2457.95	0	0	0	3281.97	2963.36	2953.26
9	20688.9	10936.8	19357.2	3963.38	5549.05	2699.48	6265.88	7178.53	1155.95	3674.67	13892.7	20080.6	9418.14	22730.6	11933.3	3110.35	1397.46	20620.4	21647.5	20787.3
12	31778.2	16811.7	43853.1	13627.1	33194.1	12574.2	23635.9	16932.2	7378.83	8385.7	36778.9	42600.9	24792.5	49199.6	16750.5	8572.62	7513.36	41220.4	33480.8	54588.4
15	63956.8	46807.7	114768	38658.7	143453	22688.6	43380.2	39566.4	19902.8	21099.8	117824	108136	57946.6	94580.3	40901.8	12230.7	9381.4	92813.4	74306.3	97741.9
18	200408	180736	418990	113725	474686	96736.3	115719	135581	56633	104735	270142	293406	201186	353358	128892	48285.1	49931.6	227539	205757	226679
21	820289	674778	1254824	516362	1508790	299850	387430	416434	191875	336206	822950	972192	606963	1030724	445388	121483	163685	507780	469755	450179
24	2214088	1899671	2625192	1452687	3178777	667703	766586	839620	513200	718046	1804443	1870208	1523492	1991359	1117317	426052	362038	804886	724441	812392
27	3813317	3215013	3951261	2726140	4470186	1021509	1051807	1124465	834141	1087652	2713112	2541005	2431677	2717749	1834897	708979	562800	901768	991279	1032277
30	4748770	4053980	4829407	3613292	5342528	1148012	1205521	1226342	985723	1238979	3365540	3084253	3114789	3205408	2337942	895446	692240	1057921	1163991	1177737
33	5128934	4468628	5238256	4140818	5799056	1230616	1261235	1298703	1082581	1294737	3550555	3408924	3443126	3546189	2667158	991492	735895	1053880	1203975	1185897
36	5461819	4719446	5542719	4451745	5995978	1191893	1242237	1292793	1061314	1318119	3772448	3607834	3714151	3753906	2747596	981671	711315	1033872	1188663	1175882
39	5645963	4889602	5554688	4523746	6164872	1177012	1178533	1253755	1019758	1211299	3877596	3722200	3817895	3776863	2814156	961338	699932	970045	1132503	1149757
42	5820005	4969443	5656089	4653069	6254113	1131613	1141729	1170671	964490	1125802	4071753	3843970	3890335	3948615	2998354	965390	728901	941869	1069486	1134004
45	5873189	4981647	5622751	4724712	6173423	1087902	1056290	1100991	905827	1073185	4090446	3934432	4078926	3924513	3097825	931962	714490	889370	1023610	1068801
48	5925842	4933846	5562277	4705049	5969155	1031127	979279	1010620	843333	1034351	4123622	3953647	4143340	3863867	3132222	892154	684972	848361	954122	1044449

## Sheet: Supplementary Figure 8g
	Control				TAOK1 KO				TAOK2 KO				TAOK3 KO
Mock	2.464	3.01	2.486	2.18	1.131	1.721	1.306	0.17	0.76	2.049	1.241	0.498	1.834	1.055	1.344	0.748
SFV	140.297	150.891	148.619	170.332	86.911	84.159	81.276	85.339	61.442	63.954	60.022	61.813	80.217	78.641	77.564	83.351

## Sheet: Supplementary Figure 8h
	Control				TAOK1 KO				TAOK2 KO				TAOK3 KO
Mock	16.038	14.014	14.885	15.174	14.014	10.475	12.551	11.961	19.738	10.475	14.595	8.968	12.226	12.834	22.955	8.794
SFV	895.096	882.087	915.165	867.283	604.753	476.685	502.949	647.732	422.256	421.833	451.753	500.246	542.22	471.998	546.619	650.754
